# Supplementary material for: Genomic Expansions in the Human Gut Microbiome
Source: Genome Biol Evol. 2021 Jul 11;13(7):evab156. doi: 10.1093/gbe/evab156 (PMC8325571; doi:10.1093/gbe/evab156)
Supplement: evab156_Supplementary_Data [file evab156_supplementary_data.zip]

Archive with 18 entries (18 files):
- TableS15_genomicexpansions.xlsx
- Merged_Supplementary_Figures.pdf
- SupplementaryDataFile1_MajorRevision.nwk
- SupplementaryMaterials_GenomeSize.docx
- TableS1_genomicexpansions.xls.xlsx
- TableS2_genomesize_moeller_RevisionForGBE_majorrevisions_editedMinorRevisions.xlsx
- TableS3_GenomicExpansions.xlsx
- TableS4_genomicexpansions_11_4_2020.xlsx
- TableS5_genomicexpansions.xlsx
- TableS6_genomicexpansions.xlsx
- TableS7_MBEsubmission_genomicexpansions.xlsx
- TableS8_MBE_genomeexpansions.xlsx
- TableS9_genomicExpansions.xlsx
- TableS10_genomicexpansions.xlsx
- TableS11_genomicexpansions.xlsx
- TableS12_genomicexpansions.xlsx
- TableS13_genomicexpansions.xlsx
- TableS14_genomicexpansions.xlsx
