# Supplementary material for: Genomic Expansions in the Human Gut Microbiome
Source: Genome Biol Evol. 2021 Jul 11;13(7):evab156. doi: 10.1093/gbe/evab156 (PMC8325571; doi:10.1093/gbe/evab156)
Supplement: evab156_Supplementary_Data [file evab156_supplementary_data.zip › TableS15_genomicexpansions.xlsx]

## Sheet: Sheet1
Table S15. Statistics from regression analyses of genome size and relative abundance in skin, oral, urogenital, and gut microbiomes
	R2	p-value for linear coefficient	p-value for quadratic coefficient	F-statistic	p-value for full model
Skin	0.05177	0.0312	0.2199	3.14	0.04703
Oral	0.06152	0.0013	0.6786	5.441	0.005143
Urogenital Tract	0.1507	0.00261	0.06132	6.655	0.002185
Gut	0.2209	9.19e-10	0.0169	23.96	6.889e-10
