# Supplementary material for: Genomic Expansions in the Human Gut Microbiome
Source: Genome Biol Evol. 2021 Jul 11;13(7):evab156. doi: 10.1093/gbe/evab156 (PMC8325571; doi:10.1093/gbe/evab156)
Supplement: evab156_Supplementary_Data [file evab156_supplementary_data.zip › SupplementaryDataFile1_MajorRevision.nwk]

((GCF_000334735.1_ASM33473v1_genomic:0.00013182298148429596,((GCF_000334675.1_ASM33467v1_genomic:0.00000100000050002909,GCF_000334575.1_ASM33457v1_genomic:0.00013255674588636866):0.00000100000050002909,((GCF_000334695.1_ASM33469v1_genomic:0.00118650480900618985,GCF_000334615.1_ASM33461v1_genomic:0.00013152137096376123):0.00000100000050002909,(GCF_000334635.1_ASM33463v1_genomic:0.00026146922798163022,((GCF_000334795.1_ASM33479v1_genomic:0.00000100000050002909,GCF_000355985.1_ASM35598v1_genomic:0.00065853994705576712):0.00026126744152820362,(GCF_000334775.1_ASM33477v1_genomic:0.00000100000050002909,(GCF_000334755.1_ASM33475v1_genomic:0.00000100000050002909,(GCF_000355965.1_ASM35596v1_genomic:0.00000100000050002909,(GCF_000355945.1_ASM35594v1_genomic:0.00166302261179744788,GCF_000355925.1_ASM35592v1_genomic:0.00000100000050002909):0.00330468272499403332):0.00026369117978345389):0.00000100000050002909):0.00118010384696728586):0.00126895949118701365):0.00112451376726010674):0.00000100000050002909):0.00000100000050002909):0.00000100000050002909,((((GCF_000334815.1_ASM33481v1_genomic:0.00026649303554854509,GCF_000334835.1_ASM33483v1_genomic:0.00000100000050002909):0.00000100000050002909,GCF_000334595.1_ASM33459v1_genomic:0.00013197278602380564):0.00074830654340889017,((((((((((((GCF_000526075.1_SspSR1v1.0_genomic:0.00656616679681976904,(GCF_000524275.1_SspBS21v1.0_genomic:0.00026171716236821394,(GCF_000286475.1_SspBS35bv1.0_genomic:0.00093370119698073044,GCF_000517765.1_SspBS29av1.0_genomic:0.00000100000050002909):0.00000100000050002909):0.01135002033744291448):0.00518675190534301830,(((GCF_001813005.1_ASM181300v1_genomic:0.00474783182256092919,GCF_001812375.1_ASM181237v1_genomic:0.00712218991037438885):0.00392287450187269598,GCF_001837335.1_ASM183733v1_genomic:0.00905790368177114558):0.00123698940247884189,GCF_001815805.1_ASM181580v1_genomic:0.00874445496711208532):0.00320414793837575391):0.00709059292363599641,((((GCF_000257475.1_SoralisSK100v1.0_genomic:0.00915236346090631848,((GCF_000164095.1_ASM16409v1_genomic:0.00363804623671818610,GCF_000257495.1_SoralisSK10v1.0_genomic:0.00677388632445072910):0.00220098071947963294,(GCF_000185265.1_ASM18526v1_genomic:0.00564757663897076309,GCF_000187645.1_ASM18764v1_genomic:0.00713358201096306495):0.00359530287743286062):0.00357797202370962065):0.00269947561676506199,((GCF_000146585.1_ASM14658v1_genomic:0.01429670927843150821,(GCF_000235485.1_ASM23548v1_genomic:0.01422362904763347681,(GCF_000222705.1_ASM22270v2_genomic:0.01435992553166100597,(GCF_000162495.1_ASM16249v1_genomic:0.01094636222543498606,GCF_000221165.1_ASM22116v2_genomic:0.01306259250555433932):0.00462655416891981884):0.00356903190670339061):0.00871882236196855689):0.01815366120932476388,GCF_000257455.1_SoralisSK610v1.0_genomic:0.00940140712071200341):0.00249855843640931418):0.00125727248494474694,(GCF_001814835.1_ASM181483v1_genomic:0.00190007255662021503,GCF_001810825.1_ASM181082v1_genomic:0.00221272491272608493):0.01135732090699401002):0.00364294012488299230,((GCF_000146755.1_ASM14675v1_genomic:0.00995277179451180966,GCF_000314775.2_Strept_sp_F0441_V1_genomic:0.00994777050308369611):0.00197517010252124979,((GCF_000526095.1_SspCM6v1.0_genomic:0.01290062597171197020,GCF_000257845.1_ASM25784v1_genomic:0.01226450017272558146):0.00371884470931740149,GCF_000287715.1_SoralisSK304v1.0_genomic:0.00945399991442064276):0.00121658672753848732):0.00714166293915260986):0.00306074320526304906):0.01502786165812791327,((((((((GCF_000241405.1_ASM24140v1_genomic:0.16596158314670958478,GCF_000148995.1_ASM14899v1_genomic:0.17731616810646638749):0.28429364640158510946,(((GCF_000220335.1_ASM22033v1_genomic:0.32470638981731508865,GCF_000411295.1_Paen_sp_HGH0030_V1_genomic:0.25366461456600003510):0.21515590278780238886,(((GCF_000186145.1_Bacillus_sp_2_A_57_CT2_V1_genomic:0.25917843186141448220,(GCF_001838545.1_ASM183854v1_genomic:0.26183793006783034896,(GCF_000238655.1_Bacillus_sp_7_6_55CFAA_CT2_V1_genomic:0.00392008611028354850,GCF_001836235.1_ASM183623v1_genomic:0.00391225873852056507):0.33820695711197795719):0.04486481398570306423):0.09067890371461813370,GCF_000186125.1_Bacillus_BT1B_CT2_V1_genomic:0.29504167800476294170):0.06320501355687534184,(GCF_000238675.1_Baci_smit_7_3_47FAA_V1_genomic:0.22759167565286983481,GCF_001546215.1_ASM154621v1_genomic:0.28331670270058212369):0.08127969640310409027):0.06575182518511150931):0.10616231245968858754,(((GCF_001553005.1_ASM155300v1_genomic:0.33916481537755849285,(GCF_000469465.1_ASM46946v1_genomic:0.10284745166936623550,(GCF_000204335.2_Geme_sang_M325_V2_genomic:0.06910727678645947614,(GCF_000185645.1_ASM18564v1_genomic:0.07942253892493468526,((GCF_000173915.1_ASM17391v1_genomic:0.00965902978848319320,GCF_001553035.1_ASM155303v1_genomic:0.00991845097553850294):0.03057240567117333954,GCF_000204355.1_Geme_haem_M341_V1_genomic:0.02361341221105068069):0.04995893311893143118):0.02354514922830714535):0.05705632121701004894):0.16598433324509795361):0.52722086205518192692,((GCF_001815515.1_ASM181551v1_genomic:0.00816443448375687129,(GCF_001810835.1_ASM181083v1_genomic:0.00503144446798238932,GCF_001808485.1_ASM180848v1_genomic:0.00924195547086452060):0.00129382377002035752):0.60906256119132240467,(GCF_000411275.1_Stap_sp_HGB0015_V1_genomic:0.18237058843934048080,((GCF_001815145.1_ASM181514v1_genomic:0.07733050093576521178,((GCF_001812305.1_ASM181230v1_genomic:0.00329419247743246990,(((GCF_001814965.1_ASM181496v1_genomic:0.00013179171314206943,GCF_001815505.1_ASM181550v1_genomic:0.00000100000050002909):0.00000100000050002909,GCF_001838075.1_ASM183807v1_genomic:0.00052844382670327601):0.00200013057532664280,(GCF_001839185.1_ASM183918v1_genomic:0.00192351474859920571,(GCF_001838465.1_ASM183846v1_genomic:0.00240623102287593552,((((GCF_001546635.1_ASM154663v1_genomic:0.00052330123668810650,GCF_001807965.1_ASM180796v1_genomic:0.00016813516491020501):0.00079459557059485440,(GCF_001807805.1_ASM180780v1_genomic:0.00141922615952520641,GCF_001810185.1_ASM181018v1_genomic:0.00039490490627371201):0.00000100000050002909):0.00044735619059882447,GCF_001809385.1_ASM180938v1_genomic:0.00144993276951639301):0.00059706931533013048,(GCF_001838485.1_ASM183848v1_genomic:0.00000100000050002909,GCF_001838525.1_ASM183852v1_genomic:0.00000100000050002909):0.00039431427776585046):0.00131172802697028783):0.00014936751362016465):0.00015993908669067377):0.00042938715877164106):0.00102665212179276475,(GCF_001838445.1_ASM183844v1_genomic:0.00176345228233191109,GCF_000314755.2_Stap_simu_ACS-120-V-SCH1_V1_genomic:0.00494778464989738265):0.00136538115626441323):0.08170728668833829311):0.13365359961984071835,(((GCF_001839325.1_ASM183932v1_genomic:0.00540753480171516244,((GCF_001836945.1_ASM183694v1_genomic:0.00394924848993166797,(GCF_001839435.1_ASM183943v1_genomic:0.00053449428715974644,(GCF_000159535.2_ASM15953v2_genomic:0.00080264774104483831,((((GCF_001837115.1_ASM183711v1_genomic:0.00013373242525768802,GCF_001810905.1_ASM181090v1_genomic:0.00013367818423793974):0.00000100000050002909,GCF_001839405.1_ASM183940v1_genomic:0.00053478914475263613):0.00000100000050002909,GCF_001836465.1_ASM183646v1_genomic:0.00120963253296701274):0.00066838566018656489,GCF_000160195.1_ASM16019v1_genomic:0.00147527911790672661):0.00013304892508005878):0.00000100000050002909):0.00223192445641756708):0.00115407069253026457,(GCF_000153665.1_ASM15366v1_genomic:0.00164145646670370163,((GCF_000507725.1_Stap_aure_KPL1828_V1_genomic:0.00013359432599176468,GCF_001838865.1_ASM183886v1_genomic:0.00000100000050002909):0.00030351621092020972,((((GCF_000507705.1_Stap_aure_KPL1845_V1_genomic:0.00325291535588196528,(GCF_001815835.1_ASM181583v1_genomic:0.00150797847093498078,GCF_001836385.1_ASM183638v1_genomic:0.00116859523860274707):0.00066858403770718206):0.00082203378118479655,(((GCF_001839445.1_ASM183944v1_genomic:0.00053447147819120409,GCF_001838805.1_ASM183880v1_genomic:0.00107120850526056769):0.00100029274023416006,(GCF_000159555.1_ASM15955v1_genomic:0.00389703523926435494,GCF_001838845.1_ASM183884v1_genomic:0.00107062541320220961):0.00033437941705671256):0.00013250725876597300,(((GCF_001839495.1_ASM183949v1_genomic:0.00257393255360443760,GCF_001839075.1_ASM183907v1_genomic:0.00000100000050002909):0.00039996634777368531,(GCF_001838925.1_ASM183892v1_genomic:0.00013358283663499334,GCF_001838875.1_ASM183887v1_genomic:0.00026715854325622200):0.00000100000050002909):0.00026646900144249302,(((GCF_001836155.1_ASM183615v1_genomic:0.00037915086975080439,(GCF_001836085.1_ASM183608v1_genomic:0.00016628205435988928,(GCF_001815665.1_ASM181566v1_genomic:0.00043348824108508993,(GCF_001839285.1_ASM183928v1_genomic:0.00000100000050002909,GCF_001839275.1_ASM183927v1_genomic:0.00013350260033989059):0.00076961141155446240):0.00026694218313108028):0.00056786114751878095):0.00002392571597004023,GCF_001838775.1_ASM183877v1_genomic:0.00079035978125252201):0.00047659161824605651,(GCF_001838975.1_ASM183897v1_genomic:0.00053440584572686837,(GCF_000294385.2_ASM29438v2_genomic:0.00026717802758099296,GCF_001815105.1_ASM181510v1_genomic:0.00026718089803141778):0.00026750909370797403):0.00000100000050002909):0.00000100000050002909):0.00166454713251522205):0.00027208198148169970):0.00062279944726567008,((GCF_000146385.1_ASM14638v1_genomic:0.00080198759053407584,(((GCF_000647855.2_ASM64785v2_genomic:0.00439025296839866755,((GCF_000017085.1_ASM1708v1_genomic:0.00255255320271652710,GCF_001836595.1_ASM183659v1_genomic:0.00013343066481676596):0.00013294491306285917,(GCF_001546605.1_ASM154660v1_genomic:0.00053119481580507532,GCF_001815475.1_ASM181547v1_genomic:0.00193580210981450485):0.00000100000050002909):0.00079959553482209119):0.00000100000050002909,GCF_001839365.1_ASM183936v1_genomic:0.00053423401785287225):0.00000100000050002909,(GCF_000187145.1_ASM18714v1_genomic:0.00108016762602278779,(GCF_000187165.1_ASM18716v1_genomic:0.00053437907827733706,((GCF_001811775.1_ASM181177v1_genomic:0.00013350833275352621,(GCF_001838895.1_ASM183889v1_genomic:0.00013351327894294920,GCF_001838745.1_ASM183874v1_genomic:0.00000100000050002909):0.00000100000050002909):0.00000100000050002909,((GCF_001839035.1_ASM183903v1_genomic:0.00000100000050002909,((GCF_001838935.1_ASM183893v1_genomic:0.00000100000050002909,(GCF_001839225.1_ASM183922v1_genomic:0.00000100000050002909,(GCF_001839065.1_ASM183906v1_genomic:0.00000100000050002909,GCF_001839025.1_ASM183902v1_genomic:0.00000100000050002909):0.00000100000050002909):0.00000100000050002909):0.00000100000050002909,(GCF_001839485.1_ASM183948v1_genomic:0.00000100000050002909,GCF_001839195.1_ASM183919v1_genomic:0.00000100000050002909):0.00000100000050002909):0.00000100000050002909):0.00000100000050002909,GCF_001839155.1_ASM183915v1_genomic:0.00013350329890464768):0.00040060173545310347):0.00000100000050002909):0.00000100000050002909):0.00013287702001554859):0.00000100000050002909):0.00073990238878063970,((GCF_000164715.1_ASM16471v1_genomic:0.00026725638970355285,GCF_000149015.1_ASM14901v1_genomic:0.00040119221206553731):0.00066850907834853726,GCF_001813355.1_ASM181335v1_genomic:0.00026728800077048244):0.00115551165195492550):0.00076348738125031005):0.00083118149173142095,GCF_001839005.1_ASM183900v1_genomic:0.00551685978663520819):0.00112485184843971438):0.00144594888936267949):0.00305735960802561678):0.00252625988028838677):0.14014170512125129209,(((GCF_001808005.1_ASM180800v1_genomic:0.04077944087191293088,GCF_000175175.1_ASM17517v1_genomic:0.03980327453863932025):0.06601121411643495751,(((GCF_000160215.1_ASM16021v1_genomic:0.00928144179051873346,(GCF_001836225.1_ASM183622v1_genomic:0.00521269592142531955,GCF_001839105.1_ASM183910v1_genomic:0.00820304315218319674):0.00203507866060176216):0.02892987590904638057,((GCF_000183705.1_ASM18370v1_genomic:0.00478909613898968745,GCF_001813405.1_ASM181340v1_genomic:0.00128807122123665682):0.00755518491672631329,(GCF_001837405.1_ASM183740v1_genomic:0.00135846190918166685,(GCF_001809655.1_ASM180965v1_genomic:0.00045885635689320769,(GCF_000174135.1_ASM17413v1_genomic:0.00626229591829335908,GCF_001808345.1_ASM180834v1_genomic:0.00255577826532185897):0.00211072216904207135):0.00348753429869263750):0.00475188233812735318):0.03583655354466513260):0.02358214414222421090,((((GCF_000276425.1_ASM27642v1_genomic:0.00052787620043708505,GCF_000276405.1_ASM27640v1_genomic:0.00000100000050002909):0.00256087631859575320,((((GCF_000276445.1_ASM27644v1_genomic:0.00079632496008595892,(GCF_000160235.1_ASM16023v1_genomic:0.00362712407047143491,GCF_000276305.1_ASM27630v1_genomic:0.00065565014639914793):0.00000100000050002909):0.00179556583811732581,GCF_001838765.1_ASM183876v1_genomic:0.00102415888129816406):0.00482229625878510728,(GCF_000276245.1_ASM27624v1_genomic:0.00377883096013634798,GCF_001837945.1_ASM183794v1_genomic:0.00245188702790022492):0.00094029453839314522):0.00012084334118186222,GCF_001813195.1_ASM181319v1_genomic:0.00255318774635974544):0.00036777728263594396):0.00204494257972603205,(GCF_001815825.1_ASM181582v1_genomic:0.00000100000050002909,((GCF_000276205.1_ASM27620v1_genomic:0.00029422381544521995,GCF_000239515.1_ASM23951v2_genomic:0.00848758989581912399):0.00370930604678685640,(GCF_000276325.1_ASM27632v1_genomic:0.00107894214872952289,GCF_001837885.1_ASM183788v1_genomic:0.00026380794989211762):0.00000100000050002909):0.00026085801264036113):0.00251379161272055878):0.00559302072217450919,(((GCF_000276465.1_ASM27646v1_genomic:0.00065645767918650906,(((GCF_000276285.1_ASM27628v1_genomic:0.00013124888070517512,((GCF_000276125.1_ASM27612v1_genomic:0.00013126611676078054,GCF_000276105.1_ASM27610v1_genomic:0.00000100000050002909):0.00013127561713130838,GCF_001837535.1_ASM183753v1_genomic:0.00026250917736686199):0.00000100000050002909):0.00000100000050002909,(GCF_001811685.1_ASM181168v1_genomic:0.00079677547163826262,GCF_000276385.1_ASM27638v1_genomic:0.00065674178006205452):0.00078944197584477943):0.00000100000050002909,((((GCF_000276165.1_ASM27616v1_genomic:0.00052579392609929598,(GCF_000276265.1_ASM27626v1_genomic:0.00131553265837926485,(GCF_001836145.1_ASM183614v1_genomic:0.00039370148810267551,(GCF_000276025.1_ASM27602v1_genomic:0.00000100000050002909,GCF_001813245.1_ASM181324v1_genomic:0.00013125441774528078):0.00000100000050002909):0.00000100000050002909):0.00052322281832564840):0.00000100000050002909,((GCF_001809495.1_ASM180949v1_genomic:0.00065660667410554385,(GCF_000159575.1_ASM15957v1_genomic:0.00157905446486585857,GCF_000276185.1_ASM27618v1_genomic:0.00118430532664488028):0.00000100000050002909):0.00374857752909397816,((GCF_001812315.1_ASM181231v1_genomic:0.00092011470130478647,GCF_001836495.1_ASM183649v1_genomic:0.00052498044471836628):0.00013089775452297542,(((GCF_001812445.1_ASM181244v1_genomic:0.00038264262709117709,(GCF_001813975.1_ASM181397v1_genomic:0.00025139816239693543,GCF_001813585.1_ASM181358v1_genomic:0.00014247684513866407):0.00302762305779100127):0.00014229600166693716,(GCF_000276085.1_ASM27608v1_genomic:0.00000100000050002909,GCF_001815115.1_ASM181511v1_genomic:0.00000100000050002909):0.00000100000050002909):0.00000100000050002909,GCF_000275985.2_ASM27598v2_genomic:0.00039445422240983428):0.00000100000050002909):0.00039214310974017313):0.00026196670993188518):0.00000100000050002909,((GCF_001811475.1_ASM181147v1_genomic:0.00092033111494465528,((((GCF_001837975.1_ASM183797v1_genomic:0.00065504190290756629,GCF_000276345.1_ASM27634v1_genomic:0.00039385446963397327):0.00026102638922211442,GCF_001810435.1_ASM181043v1_genomic:0.00026276493248639774):0.00013042518312084733,((GCF_001837825.1_ASM183782v1_genomic:0.00039374873281201937,(GCF_001835815.1_ASM183581v1_genomic:0.00052481921568279014,(GCF_001837075.1_ASM183707v1_genomic:0.00000100000050002909,GCF_001837035.1_ASM183703v1_genomic:0.00000100000050002909):0.00000100000050002909):0.00026243651711495275):0.00000100000050002909,GCF_000276225.1_ASM27622v1_genomic:0.00000100000050002909):0.00000100000050002909):0.00000100000050002909,GCF_000177115.1_ASM17711v1_genomic:0.00026147502158221925):0.00013018101193560552):0.00065012057352519664,(GCF_001837995.1_ASM183799v1_genomic:0.00078665205269707250,(GCF_001814805.1_ASM181480v1_genomic:0.00131754194957635828,GCF_000276145.1_ASM27614v1_genomic:0.00144514406334873206):0.00052434947302548891):0.00000100000050002909):0.00000100000050002909):0.00000100000050002909,(GCF_000443975.1_StaphepE13Av01_genomic:0.00091626804289601023,(((GCF_001810625.1_ASM181062v1_genomic:0.00041262148891677648,GCF_001837955.1_ASM183795v1_genomic:0.00130307033715020438):0.00013083709931882914,(((GCF_001812215.1_ASM181221v1_genomic:0.00000100000050002909,(GCF_000164075.1_ASM16407v1_genomic:0.00000100000050002909,GCF_000276005.1_ASM27600v1_genomic:0.00013117325143731023):0.00000100000050002909):0.00000100000050002909,GCF_001810985.1_ASM181098v1_genomic:0.00000100000050002909):0.00000100000050002909,(GCF_000276045.1_ASM27604v1_genomic:0.00000100000050002909,GCF_000276065.1_ASM27606v1_genomic:0.00026247582628503721):0.00013098852026400011):0.00155183126578582525):0.00080444145988982677,((GCF_001814155.1_ASM181415v1_genomic:0.00039402592765434477,GCF_000276525.1_ASM27652v1_genomic:0.00542621617338693955):0.00078883612631034999,(GCF_001813255.1_ASM181325v1_genomic:0.00000100000050002909,GCF_001837915.1_ASM183791v1_genomic:0.00013134353945180931):0.00065604627170835034):0.00000100000050002909):0.00000100000050002909):0.00026012293002590953):0.00091047651707418795):0.00026013059463851591):0.00025921719651282019,GCF_000275965.1_ASM27596v1_genomic:0.00495051363053838379):0.00146603144594416811,(GCF_000276365.1_ASM27636v1_genomic:0.00210878529109450241,((GCF_000276545.1_ASM27654v1_genomic:0.00371840992692190403,GCF_000276505.1_ASM27650v1_genomic:0.00000100000050002909):0.00223342938850860321,GCF_000314715.2_Stap_epid_BVS058A4_V1_genomic:0.00094050624687589486):0.00052929849821403544):0.00065891371403305795):0.00290881361834289002):0.07979263116291918090):0.03538380028788197518):0.02286248372696359291,((GCF_000185485.1_ASM18548v1_genomic:0.00198533293085425416,((GCF_000316075.2_Stap_lugd_ACS-027-V-Sch2_V1_genomic:0.00040084614634829807,(GCF_001836955.1_ASM183695v1_genomic:0.00218234776094398389,(GCF_001837525.1_ASM183752v1_genomic:0.00015266922617483518,(((GCF_001838955.1_ASM183895v1_genomic:0.00014850166458661373,(GCF_001837025.1_ASM183702v1_genomic:0.00038395672864532400,GCF_001839425.1_ASM183942v1_genomic:0.00041566817109673845):0.00000100000050002909):0.00186591022643451906,(GCF_001839245.1_ASM183924v1_genomic:0.00313361134479105607,((GCF_001837045.1_ASM183704v1_genomic:0.00000100000050002909,(GCF_001836885.1_ASM183688v1_genomic:0.00000100000050002909,GCF_001839145.1_ASM183914v1_genomic:0.00000100000050002909):0.00000100000050002909):0.00000100000050002909,GCF_001839345.1_ASM183934v1_genomic:0.00000100000050002909):0.00000100000050002909):0.00172450646617393821):0.00026421947463702017,(((GCF_001809965.1_ASM180996v1_genomic:0.00000100000050002909,GCF_001812415.1_ASM181241v1_genomic:0.00000100000050002909):0.00066564733665400784,(GCF_001812565.1_ASM181256v1_genomic:0.00000100000050002909,GCF_001837575.1_ASM183757v1_genomic:0.00000100000050002909):0.00000100000050002909):0.00103173374411124176,(GCF_001546615.1_ASM154661v1_genomic:0.00103648032887078542,((GCF_001836835.1_ASM183683v1_genomic:0.00148293626165239335,((GCF_001836475.1_ASM183647v1_genomic:0.00000100000050002909,(GCF_001836725.1_ASM183672v1_genomic:0.00013370730055823306,((GCF_001813905.1_ASM181390v1_genomic:0.00000100000050002909,GCF_001837145.1_ASM183714v1_genomic:0.00000100000050002909):0.00000100000050002909,(((GCF_001839355.1_ASM183935v1_genomic:0.00000100000050002909,GCF_001839265.1_ASM183926v1_genomic:0.00000100000050002909):0.00000100000050002909,(GCF_001808805.1_ASM180880v1_genomic:0.00000100000050002909,(GCF_001837155.1_ASM183715v1_genomic:0.00026742495931191370,GCF_001836305.1_ASM183630v1_genomic:0.00013370505717180418):0.00000100000050002909):0.00000100000050002909):0.00000100000050002909,GCF_001837105.1_ASM183710v1_genomic:0.00000100000050002909):0.00000100000050002909):0.00000100000050002909):0.00000100000050002909):0.00000100000050002909,(GCF_001836545.1_ASM183654v1_genomic:0.00013371675220497911,GCF_001814565.1_ASM181456v1_genomic:0.00013370883978449291):0.00000100000050002909):0.00000100000050002909):0.00040071118568687689,((GCF_001836895.1_ASM183689v1_genomic:0.00000100000050002909,GCF_001809105.1_ASM180910v1_genomic:0.00000100000050002909):0.00013372581906944870,(GCF_001810005.1_ASM181000v1_genomic:0.00026742876052603657,GCF_001813495.1_ASM181349v1_genomic:0.00013373981019925918):0.00000100000050002909):0.00093640257448056687):0.00070231448071111512):0.00040050927913263569):0.00021062167704121229):0.00126919920451233799):0.00084260687651162129):0.00405551333212191174):0.00093974819099816966,GCF_001812005.1_ASM181200v1_genomic:0.00257264472289976545):0.00083635015587245993):0.12754315434035898291,((((GCF_000174735.1_ASM17473v1_genomic:0.00228733769211295936,(GCF_001812925.1_ASM181292v1_genomic:0.00087256077303082857,GCF_000183685.1_ASM18368v1_genomic:0.00419167612074695332):0.00369701790054274360):0.00163475981953008979,(GCF_001814125.1_ASM181412v1_genomic:0.00458370419674635106,GCF_001815595.1_ASM181559v1_genomic:0.01281161832718644492):0.00358722001407771243):0.00404274439932856156,(GCF_001807795.1_ASM180779v1_genomic:0.00254079682804424049,((GCF_001809845.1_ASM180984v1_genomic:0.00385688537284499706,(GCF_001809735.1_ASM180973v1_genomic:0.00039543277836552701,((GCF_001813735.1_ASM181373v1_genomic:0.00065858044520572838,((GCF_001812765.1_ASM181276v1_genomic:0.00395981199727188198,GCF_001809605.1_ASM180960v1_genomic:0.00052622290906443594):0.00039487807927673197,GCF_001809305.1_ASM180930v1_genomic:0.00052634906350071701):0.00000100000050002909):0.00052420932478436106,(GCF_001808085.1_ASM180808v1_genomic:0.00273156334755382752,GCF_001836125.1_ASM183612v1_genomic:0.00018673835500958243):0.00100814326566325612):0.00000100000050002909):0.00190154393735499907):0.00156730610519636169,(((GCF_001813045.1_ASM181304v1_genomic:0.00118845008537781741,(GCF_001809445.1_ASM180944v1_genomic:0.00105525024612212657,GCF_001813345.1_ASM181334v1_genomic:0.00026328732603779595):0.00078684850109492026):0.00052467808321187553,GCF_001836075.1_ASM183607v1_genomic:0.00199113259868938892):0.00092286372772298864,((GCF_001809865.1_ASM180986v1_genomic:0.00144867386207346398,(GCF_001809815.1_ASM180981v1_genomic:0.00144796543981501520,GCF_001811375.1_ASM181137v1_genomic:0.00039476864627878221):0.00000100000050002909):0.00065797764438480888,(GCF_001809205.1_ASM180920v1_genomic:0.00105311845310547872,GCF_001835895.1_ASM183589v1_genomic:0.00115855185815723610):0.00014477667107705083):0.00014075130336837423):0.00277470691393704458):0.00128275204145329963):0.00380062827472198248):0.06776439751576017467,(GCF_001838705.1_ASM183870v1_genomic:0.02350693587313446714,(((GCF_001811815.1_ASM181181v1_genomic:0.00135133890200985472,(GCF_000759125.1_04_NF40_HMP2135v01_genomic:0.00390018929014175056,GCF_001810405.1_ASM181040v1_genomic:0.00013902917532290321):0.00125492421722245848):0.00320529392876315461,(GCF_001839115.1_ASM183911v1_genomic:0.00658537090622286509,(((GCF_001838685.1_ASM183868v1_genomic:0.00066400488585940693,((GCF_001814895.1_ASM181489v1_genomic:0.00425712977573204469,GCF_001812535.1_ASM181253v1_genomic:0.00160066600965200418):0.00109755860122204003,GCF_001837215.1_ASM183721v1_genomic:0.00000100000050002909):0.00066347876676515637):0.00045826671752580009,GCF_001836805.1_ASM183680v1_genomic:0.00212573323401227081):0.00228481438086127571,(GCF_001837445.1_ASM183744v1_genomic:0.00133184432032871169,(GCF_001838815.1_ASM183881v1_genomic:0.00026570121927846937,(((GCF_001808125.1_ASM180812v1_genomic:0.00444876367520447621,GCF_001808715.1_ASM180871v1_genomic:0.00108971512806435252):0.00298388085395006122,GCF_001838025.1_ASM183802v1_genomic:0.00293070767351317433):0.00000100000050002909,GCF_001836975.1_ASM183697v1_genomic:0.00026573525564319982):0.00000100000050002909):0.00014578616536252043):0.00218336840298517798):0.00096502733870788067):0.00344418921635695520):0.00774033655412683166,(GCF_001808095.1_ASM180809v1_genomic:0.00364272764055228971,(GCF_001838035.1_ASM183803v1_genomic:0.00026834499603074378,((GCF_001837805.1_ASM183780v1_genomic:0.00079872412502653156,GCF_001838475.1_ASM183847v1_genomic:0.00053242283842013503):0.00040183424949425815,((GCF_001810245.1_ASM181024v1_genomic:0.00039928546903303901,GCF_001815075.1_ASM181507v1_genomic:0.00013290592524139229):0.00013195785150456609,(GCF_001836395.1_ASM183639v1_genomic:0.00079755220141701564,((GCF_001810275.1_ASM181027v1_genomic:0.00105472959895172645,(GCF_001836785.1_ASM183678v1_genomic:0.00267331084428107510,GCF_001836755.1_ASM183675v1_genomic:0.00198818089567582819):0.00052931366810308046):0.00027391696527262531,((GCF_001837415.1_ASM183741v1_genomic:0.00013288290165085206,GCF_001837495.1_ASM183749v1_genomic:0.00013288579360521649):0.00013280156898058191,(GCF_001813835.1_ASM181383v1_genomic:0.00106424411756720228,((GCF_001836865.1_ASM183686v1_genomic:0.00026595147112794531,GCF_001837485.1_ASM183748v1_genomic:0.00000100000050002909):0.00039784470059065939,((GCF_001808105.1_ASM180810v1_genomic:0.00066469412461121410,(GCF_001814365.1_ASM181436v1_genomic:0.00013288373142411272,(GCF_001810025.1_ASM181002v1_genomic:0.00039867439285367132,(GCF_001810265.1_ASM181026v1_genomic:0.00013288204957202408,GCF_001810045.1_ASM181004v1_genomic:0.00013711633968484122):0.00000100000050002909):0.00041159456810836676):0.00000100000050002909):0.00000100000050002909,GCF_001815345.1_ASM181534v1_genomic:0.00000100000050002909):0.00000100000050002909):0.00150047040295085438):0.00081837536272402756):0.00000100000050002909):0.00013633821584034745):0.00000100000050002909):0.00255967733956172401):0.00041947302318379246):0.00366259863966230921):0.00460341295221428082):0.01652589687823820611):0.04802150607225628282):0.04115675859740531434):0.03398760827227919473):0.02802425718125593768):0.05588353537008982491,(GCF_001811435.1_ASM181143v1_genomic:0.19095530586825407160,((GCF_001835975.1_ASM183597v1_genomic:0.00468331723662328888,GCF_001813455.1_ASM181345v1_genomic:0.00206031789194320407):0.09000908693383376236,GCF_001811885.1_ASM181188v1_genomic:0.08967268124736013646):0.08362321803997391223):0.03716187762655016880):0.04412336117278175401):0.06744668972176354194):0.26170665081570426702):0.18339731502408432307):0.16256786260965061519,((GCF_000191865.1_ASM19186v1_genomic:0.63211084162475328352,(((GCF_001078315.1_ASM107831v1_genomic:0.28034075597515634160,((GCF_000239735.1_Coprobacillus_sp_3_3_56FAA_V1_genomic:0.01294107859753492254,GCF_000154485.1_ASM15448v1_genomic:0.00783320442900313323):0.11654819139784634852,GCF_000154805.1_ASM15480v1_genomic:0.11955478927453212779):0.14604953070471776710):0.10571348425980679753,((GCF_000173795.1_ASM17379v1_genomic:0.30868097280329936938,GCF_000340375.1_Lact_cate_OT_569_V1_genomic:0.41991203155400080860):0.15737308721067927442,(GCF_000186525.1_Coprobacillus_sp_29_1_V1_genomic:0.00441821081205779741,GCF_000269565.1_PB_Copr_sp_D6_V1_genomic:0.00358495199761939536):0.26528387340455100718):0.06542534897755632184):0.46795308850954875357,((((GCF_000156655.1_ASM15665v1_genomic:0.24666995160377849783,GCF_000469305.1_ASM46930v1_genomic:0.20571843167519501816):0.42421981635320354931,(GCF_000154285.1_ASM15428v1_genomic:0.20803429056226843685,((GCF_000165065.1_ASM16506v1_genomic:0.04573201990822609725,(GCF_000225685.1_Erys_bact_2_2_44A_V1_genomic:0.00303606922603779630,(GCF_000183585.1_ASM18358v1_genomic:0.00472089010904256767,((GCF_000242195.1_Erys_bact_21_3_V1_genomic:0.00524774783511615123,GCF_000371425.1_Clos_inno_2959_V1_genomic:0.00752565679837972380):0.00733944270611410106,GCF_000242175.1_Erys_bact_6_1_45_V1_genomic:0.00472497909487968899):0.00664011528783703658):0.00862254793853086884):0.05466356712473106200):0.15240375965851460371,(GCF_000163515.2_Ery_bact_5_2_54FAA_V2_genomic:0.03282576197320127148,GCF_000273585.1_PB_Euba_sp_3_1_31_V1_genomic:0.07869446202329002937):0.18715733918575205852):0.06909548155243960821):0.22966036762682839889):0.17500782970927850068,(GCF_000157995.1_ASM15799v1_genomic:0.39884240945266613565,(GCF_000186945.2_ASM18694v2_genomic:0.30706449317833051094,GCF_000177375.1_ASM17737v1_genomic:0.42676460105472002748):0.47207070752625152066):0.20284893034447554205):0.10368865429144616397,GCF_000160815.2_ASM16081v2_genomic:0.90710179117314237995):0.22385469453239262294):0.31487136379550872967):0.18842234003459160108,((GCF_000466385.1_ASM46638v1_genomic:0.43226711878200430039,((GCF_000159955.1_ASM15995v1_genomic:0.20448386395483605926,GCF_000204455.1_ASM20445v1_genomic:0.22398185038180326578):0.15333847546028889219,(GCF_000214295.1_ASM21429v1_genomic:0.00463598831059108818,GCF_000411255.1_Paen_sp_HGH0039_V1_genomic:0.00589871345690652377):0.27865251674507524049):0.27260587107892675363):0.15720600307392088024,(GCF_000238035.1_ASM23803v1_genomic:0.89143682691161219012,((GCF_000758865.1_04_NF40_HMP1633v01_genomic:0.87807823265288542647,(((GCF_000188175.1_ASM18817v1_genomic:0.39608600277698091663,((GCF_000468835.1_AspBV3L6v1.0_genomic:0.00933496762488948868,GCF_000411395.1_Acid_sp_HPA0509_V1_genomic:0.00466057999011364969):0.00344146172249244677,GCF_000174215.1_ASM17421v1_genomic:0.03209301426551933178):0.49593909208512826359):0.35072729735712510069,(GCF_000245775.1_Mega_funi_YIT_11815_V1_genomic:0.36346023929531484642,((GCF_000160495.1_ASM16049v1_genomic:0.02290441741257750671,GCF_000292955.1_SspCM52v1.0_genomic:0.02306080600061247848):0.28243741787957654665,((GCF_000469545.1_ASM46954v1_genomic:0.24864331609441683857,GCF_000155955.1_ASM15595v1_genomic:0.16336718874249112066):0.09742565418093275531,((GCF_000315545.1_Seleno_sp_F0473_V1_genomic:0.08427549524078999099,((GCF_000287655.1_SspFOBRC9v1.0_genomic:0.01628176879420171336,GCF_000183625.1_ASM18362v1_genomic:0.02171222145243005552):0.00636436221593549185,GCF_000187125.1_ASM18712v1_genomic:0.00975443353106837836):0.07568749231794005827):0.05391524546208117247,((GCF_000146365.1_ASM14636v1_genomic:0.03144573922529290966,GCF_000160695.1_ASM16069v1_genomic:0.04425593991879279987):0.10727672103911983781,((GCF_000234135.1_Sele_noxi_F0398_V1_genomic:0.01631869237382469265,GCF_000160555.1_ASM16055v1_genomic:0.00758643519304641988):0.08532876787554199982,(GCF_000468035.1_ASM46803v1_genomic:0.07069974785536864426,(GCF_000234095.1_Sele_infe_ATCC_43532_V1_genomic:0.05723180177768184829,(GCF_000213975.1_ASM21397v1_genomic:0.05803622464104225831,(GCF_000318175.2_ASM31817v2_genomic:0.02889832268381247599,GCF_000286455.1_SspFOBRC6v1.0_genomic:0.02605402604810116290):0.03454137765357038342):0.00926535790607288350):0.02019748090294776546):0.02980451286765618477):0.02781384279402067047):0.04507186316076546018):0.29190711385310325054):0.10196729379487351475):0.13913389441884782549):0.26823312885044492404):0.14505707540124476718,(((GCF_000242435.1_Dial_succ_YIT_11850_V1_genomic:0.21460665475056550644,(GCF_001553355.1_ASM155335v1_genomic:0.27230031915872371373,GCF_000160055.1_ASM16005v1_genomic:0.18882302736246409092):0.08659001342978532578):0.12853235467656123903,(GCF_000183445.1_ASM18344v1_genomic:0.01891883801563268297,GCF_000194985.1_ASM19498v1_genomic:0.01966431532619444464):0.34774000826606099590):0.51500726369044780295,(((GCF_001546855.1_ASM154685v1_genomic:0.20605380825467112249,(GCF_000478965.1_MspBV3C16-1v1.0_genomic:0.24671163302050833077,(GCF_000165735.1_ASM16573v1_genomic:0.15346400157581974177,GCF_000239275.1_ASM23927v1_genomic:0.19972072428926235244):0.14681526334463515515):0.07981657080385684555):0.04205438097712885931,((GCF_000221545.1_ASM22154v1_genomic:0.01173646991792473039,GCF_001553405.1_ASM155340v1_genomic:0.00972196432636046257):0.24452420974494779027,((GCF_000214495.1_ASM21449v1_genomic:0.00382825456648794912,GCF_001553395.1_ASM155339v1_genomic:0.00692698659481460165):0.00723515364633578201,GCF_000177555.1_ASM17755v1_genomic:0.00652859059439476509):0.19893812091435378320):0.14221023238137234235):0.40074647368860183416,((GCF_000221605.1_ASM22160v1_genomic:0.02825767913636859086,GCF_001553345.1_ASM155334v1_genomic:0.01932261044225440025):0.28998928748042085424,(GCF_000315505.1_Veil_ratt_ACS-216-V-COL6B_V1_genomic:0.24364635143447432863,(GCF_000759285.1_04_NF40_HMP872v01_genomic:0.28321121553350087074,((GCF_000517785.1_VspAS16v1.0_genomic:0.09189443861359075649,(((GCF_001553315.1_ASM155331v1_genomic:0.01786910203354552182,GCF_000160015.1_ASM16001v1_genomic:0.02196758477749917102):0.01401522185127597811,GCF_000183505.1_ASM18350v1_genomic:0.03392081018313449631):0.01080883178771957845,(GCF_000163715.1_ASM16371v1_genomic:0.00719258960597037381,((GCF_000163735.1_ASM16373v1_genomic:0.00675655216050129789,GCF_000177435.1_ASM17743v1_genomic:0.01142384214162001609):0.00208666241674856099,(GCF_001553335.1_ASM155333v1_genomic:0.01044467421408987184,GCF_000215025.1_ASM21502v2_genomic:0.00521092285536849976):0.00310323834118510352):0.00182497920469993041):0.01927633483566335709):0.03132714997684205027):0.03986010453652863439,(GCF_000179735.1_ASM17973v1_genomic:0.01346098554731394760,(GCF_000318355.2_ASM31835v2_genomic:0.00526065421635631570,(((GCF_000411535.1_Veil_sp_HPA0037_V1_genomic:0.00614036945092912879,GCF_000286635.1_VspACP1v1.0_genomic:0.01188547402658959168):0.00202700262992209970,(GCF_001546845.1_ASM154684v1_genomic:0.00616551462399860840,GCF_000179755.1_ASM17975v1_genomic:0.00701971473535582639):0.00512494583859550174):0.00188488429581703002,GCF_000524355.1_VspICM51av1.0_genomic:0.00635780023165706098):0.00642383677859259625):0.00836502677615760803):0.08047440424188773145):0.17565106753384465699):0.09843259575003891759):0.06247644724065716526):0.30526377500256357544):0.10190289453082251869):0.13696808729019213646):0.12982445943214393491):0.19228000513122928128,(((((((GCF_000469525.1_ASM46952v1_genomic:0.04649452112188082187,GCF_000162955.1_ASM16295v1_genomic:0.03776173591976585142):0.02497439652140312841,GCF_000469385.1_ASM46938v1_genomic:0.03676111093518515810):0.03315849933615282186,(GCF_001553045.1_ASM155304v1_genomic:0.02344617944539435783,GCF_000469405.1_ASM46940v1_genomic:0.02164926783384740760):0.06700959414667898018):0.14099279430364256016,(GCF_000469505.1_ASM46950v1_genomic:0.14803713957333261564,GCF_000176335.1_ASM17633v1_genomic:0.18923094142854515742):0.09310654010123867175):0.55963070994679320336,((GCF_000479045.1_ASM47904v1_genomic:0.39747941925161522914,(GCF_000158195.2_Fuso_mor_ATCC9817_V2_genomic:0.15692771662622423401,((GCF_000242995.2_Fusobacterium_sp_12_1B_V2_genomic:0.01003070205274472076,GCF_000158315.2_Fuso_ulc_ATCC49185_V2_genomic:0.01222665090392842206):0.02526261482160613303,(GCF_000159915.2_Fuso_varium_ATCC_27725_V2_genomic:0.01978700327681824633,GCF_001810475.1_ASM181047v1_genomic:0.00964802963974499724):0.02436168807876853970):0.15016317101052731320):0.09565573888936650115):0.07361271235585457873,(((GCF_000297655.1_Fuso_PO_Taxon_201_D10_V1_genomic:0.01729398520538201131,(GCF_000158215.3_Fuso_sp_2_1_31_V3_genomic:0.01777346869009990490,(GCF_000163935.1_ASM16393v1_genomic:0.02096371978813610371,(GCF_000235465.1_ASM23546v1_genomic:0.05181262655748000018,GCF_000160475.1_ASM16047v1_genomic:0.02276640560782606723):0.01360609192576282475):0.01045268325271111846):0.01025401293968535368):0.06298205187706176766,((GCF_001815715.1_ASM181571v1_genomic:0.01323183228679970271,(GCF_000524395.1_FspCM22v1.0_genomic:0.02107767487627400585,((GCF_000523555.1_Fuso_nucl_13_3C_V1_genomic:0.01082027622441308207,GCF_000479185.1_Fuso_nucl_CTI-6_V1_genomic:0.01464130457737994155):0.01084793624225064736,GCF_000524235.1_FspOBRC1v1.0_genomic:0.01024810441961413604):0.00506301495266462016):0.00561113568798124115):0.01653177636930444963,(((GCF_000162235.2_ASM16223v2_genomic:0.00859570387335740517,((GCF_000479205.1_Fuso_nucl_CTI-7_V1_genomic:0.00283396314278545674,GCF_000517705.1_FspCM21v1.0_genomic:0.02541331239604310843):0.00705405811442961009,(GCF_000163915.2_ASM16391v2_genomic:0.00881692726026750591,(GCF_000158255.2_Fuso_sp_4_1_13_V2_genomic:0.01708954209703053215,GCF_001810995.1_ASM181099v1_genomic:0.01321374101915008883):0.00535711990566381004):0.01299855077607819411):0.00544970022718450561):0.02376757884474785948,(GCF_000479245.1_Fuso_nucl_CTI-3_V1_genomic:0.00961372048325360301,((GCF_001813745.1_ASM181374v1_genomic:0.00482535391097278603,(((GCF_000479285.1_Fuso_nucl_CTI-1_V1_genomic:0.00990670531063572724,(GCF_000234075.2_Fuso_nucl_F0401_V2_genomic:0.00185387758601246217,GCF_000273625.1_PB_Fuso_sp_7_1_V1_genomic:0.00520562763182511653):0.00293798093703308240):0.00974851970566133555,(GCF_000400875.1_ASM40087v1_genomic:0.00985723299312774200,((GCF_000158275.2_ASM15827v2_genomic:0.01471136835201220308,GCF_000479225.1_Fuso_nucl_CTI-5_V1_genomic:0.01585817620014227936):0.00608123835272335843,(GCF_000162355.2_Fuso_sp_3_1_33_V2_genomic:0.00682769946288989092,(GCF_001546435.1_ASM154643v1_genomic:0.02006179461397487179,GCF_000218645.2_Fusobacterium_sp_21_1A_V3_genomic:0.00847697839890108017):0.00205983027356704956):0.00029590709217234195):0.00823682000926747107):0.00360266903722846485):0.00202460992213651441,((GCF_000218655.1_Fusobacterium_sp_11_3_2_V1_genomic:0.01622013011288893705,GCF_000242975.1_Fuso_nucl_OT_420_V1_genomic:0.00929580257572337407):0.00307008205440410754,GCF_000273605.1_PB_Fuso_nucl_ss_animalis_F0419_V1_genomic:0.00119924294516874893):0.00674634832609939498):0.00148235042838600365):0.00255094341934733546,GCF_000524215.1_FspCM1v1.0_genomic:0.01539866475654043908):0.00252839589520352341):0.06086080920467734634):0.01533503785252334807,(GCF_000479265.1_Fuso_nucl_CTI-2_V1_genomic:0.01342318194458076534,GCF_000178895.1_ASM17889v1_genomic:0.02142031928439798449):0.03005976826935025104):0.00744071690375626166):0.05451844139224135827):0.30422165333503781159,(((GCF_000292975.1_FnecroFnf1007v1.0_genomic:0.00617968998720362216,GCF_000262225.1_ASM26222v1_genomic:0.00558833002184772054):0.00705370863474408163,GCF_000158295.2_Fuso_sp_D12_V2_genomic:0.02470311482208450288):0.07466365936150785865,(GCF_000158235.1_ASM15823v1_genomic:0.01850125048970642852,(GCF_001546395.1_ASM154639v1_genomic:0.00886343405836805334,GCF_000158835.2_Fuso_gon_ATCC25563_V2_genomic:0.01093651712300867766):0.00345944496235091889):0.05591508268587690872):0.26837554269381408423):0.07279877883118165971):0.34027580592758072120):0.76027698732034443285,((((GCF_000238615.1_Synerg_sp_3_1_syn1_V1_genomic:0.76244979032769455429,((GCF_000468895.1_JspBV3C21v1.0_genomic:0.02437883314121346012,GCF_000161995.1_ASM16199v1_genomic:0.00859585714550848215):0.61312463969475750059,GCF_000177335.1_ASM17733v1_genomic:0.51843746297233705977):0.42651836570878509658):0.13774848901578781724,GCF_000160455.2_ASM16045v2_genomic:0.80131084769797311651):0.65645186456831272626,(((((GCF_000164155.2_ASM16415v2_genomic:0.13022299390452155010,GCF_000174835.1_ASM17483v1_genomic:0.17781478958512225708):0.16517026889309152637,(GCF_000164135.1_ASM16413v1_genomic:0.36888820019058105038,GCF_000185725.2_Segn_rugo_CDC_945_V2_genomic:0.65536052640118580559):0.11042198541902384368):0.11617904044603882818,(GCF_001815995.1_ASM181599v1_genomic:0.37358117818908992414,(((GCF_000758965.1_04_NF_x40_HMP1650v01_genomic:0.02048426831987669103,GCF_001807025.1_ASM180702v1_genomic:0.02901483118575494749):0.14839267404983580434,(GCF_000173655.1_ASM17365v1_genomic:0.01551844670977759258,(GCF_001837775.1_ASM183777v1_genomic:0.01320774916360482540,(GCF_001838285.1_ASM183828v1_genomic:0.00950383608575849220,(GCF_001838325.1_ASM183832v1_genomic:0.01104073724406520393,((GCF_001807075.1_ASM180707v1_genomic:0.00276379859661610768,(((((((GCF_001812845.1_ASM181284v1_genomic:0.00941809248014421202,GCF_001838245.1_ASM183824v1_genomic:0.00397196346231108721):0.00288616902613530926,GCF_001837705.1_ASM183770v1_genomic:0.00380111611035293057):0.00758822472300769903,(GCF_001810555.1_ASM181055v1_genomic:0.00402151459654738301,GCF_001811805.1_ASM181180v1_genomic:0.00859370230912701386):0.00160166794931064179):0.00030218066557337667,GCF_001810585.1_ASM181058v1_genomic:0.00249814964363795529):0.00358149021795480318,GCF_001812455.1_ASM181245v1_genomic:0.00459593301132432512):0.00270956903969965393,GCF_001809065.1_ASM180906v1_genomic:0.00447108135686247968):0.00108833175063032255,((GCF_001838215.1_ASM183821v1_genomic:0.00965391027671830097,GCF_000411235.1_Cory_sp_HFH0082_V1_genomic:0.01390300325061826978):0.00200347303365098518,((GCF_001811205.1_ASM181120v1_genomic:0.00325132503721387457,((GCF_001838255.1_ASM183825v1_genomic:0.00327484373156553205,(((GCF_001809225.1_ASM180922v1_genomic:0.00641190264175533087,GCF_001810195.1_ASM181019v1_genomic:0.00262387891806508842):0.00277558370109332953,(GCF_001814235.1_ASM181423v1_genomic:0.00000100000050002909,GCF_001809925.1_ASM180992v1_genomic:0.00446381517339949994):0.00134855656374432563):0.00169288122634821884,GCF_001838335.1_ASM183833v1_genomic:0.00229498344194067200):0.00075332997451910209):0.00177879398364625264,(GCF_001838205.1_ASM183820v1_genomic:0.00318791613532696909,GCF_001815745.1_ASM181574v1_genomic:0.00613897779702937338):0.00100830182204587155):0.00193962820250369468):0.00436532009943738693,GCF_001807105.1_ASM180710v1_genomic:0.01117948890909722243):0.00250233438071506466):0.00211618033520573736):0.00085494093338106569):0.00734715261033165850,(GCF_001807045.1_ASM180704v1_genomic:0.00843901062525154351,(GCF_001809695.1_ASM180969v1_genomic:0.00365636450432454399,(GCF_001809455.1_ASM180945v1_genomic:0.00433560673404246102,(GCF_001812505.1_ASM181250v1_genomic:0.00150679120840694009,GCF_001838295.1_ASM183829v1_genomic:0.01334321425664059847):0.00211946809105887637):0.00208092338288020338):0.00629350344980963549):0.00565510946480805160):0.00251100003691868620):0.00454543526304287612):0.00605737270080873233):0.00881336808289355511):0.21313424782398623925):0.15657560554539101672,((GCF_000318135.1_ASM31813v1_genomic:0.26155765845785022838,((GCF_000175375.1_ASM17537v1_genomic:0.03117471408888442680,GCF_000158635.1_ASM15863v1_genomic:0.01987195415054017478):0.34401079871194761850,(GCF_000160795.1_ASM16079v1_genomic:0.25915660283961683419,((GCF_000296405.1_Turi_otit_ATCC_51513_V1_genomic:0.45092017462906214265,(GCF_000411375.1_Cory_pyru_17730_V1_genomic:0.09887364762899933379,(GCF_000156595.1_ASM15659v1_genomic:0.01385850015153835581,(GCF_000159595.1_ASM15959v1_genomic:0.00955006318418574925,GCF_001815555.1_ASM181555v1_genomic:0.01218414043902860122):0.01818702241551015467):0.07592469099610792138):0.35683372498586357624):0.06751161696095248077,(((GCF_000143825.1_ASM14382v1_genomic:0.15678480299115843399,GCF_000759055.1_04_NF40_HMP2129v01_genomic:0.12780500455870752452):0.10661345268514565987,(GCF_000159635.1_ASM15963v1_genomic:0.20132531856860386155,(((GCF_001806945.1_ASM180694v1_genomic:0.03560625940930426531,GCF_001806875.1_ASM180687v1_genomic:0.03559038472662984925):0.13898858516553444509,((GCF_001807265.1_ASM180726v1_genomic:0.01661964078769627429,GCF_001838175.1_ASM183817v1_genomic:0.02304605716383249445):0.07673022433835648137,(GCF_001835905.1_ASM183590v1_genomic:0.01650493642122078872,(GCF_001837615.1_ASM183761v1_genomic:0.00867335592528489623,(((GCF_001807545.1_ASM180754v1_genomic:0.01278331580002066599,GCF_001806995.1_ASM180699v1_genomic:0.01513481144674423164):0.00583253915883834642,GCF_001811185.1_ASM181118v1_genomic:0.00892135681936974921):0.00200910948865557241,((GCF_001836265.1_ASM183626v1_genomic:0.00728872206587697843,(GCF_001807155.1_ASM180715v1_genomic:0.01702676317332937547,GCF_001810365.1_ASM181036v1_genomic:0.00502443173301587390):0.00167160121914723334):0.00249649356020737248,(GCF_001835805.1_ASM183580v1_genomic:0.00936590830867030204,GCF_001815635.1_ASM181563v1_genomic:0.00579868310630588142):0.00405032251126836995):0.00869956170090960962):0.00419262377778868885):0.00909927129266722284):0.10025951463026532007):0.07550129622721013511):0.03420498076313290697,((GCF_001814825.1_ASM181482v1_genomic:0.01755278030702707784,GCF_001831515.1_ASM183151v1_genomic:0.04076553653250732795):0.15054558909856743942,GCF_001807505.1_ASM180750v1_genomic:0.19742036580656188716):0.03731247631495730049):0.04298734432917201281):0.06956214569441723783):0.14902516637851342951,((GCF_000164115.1_ASM16411v1_genomic:0.22308557843373644225,(GCF_001815935.1_ASM181593v1_genomic:0.18581320598388018084,((((GCF_000146485.1_ASM14648v1_genomic:0.02769036712365291128,GCF_000478015.1_Cory_sp_KPL1859_V1_genomic:0.01636794856720049166):0.01004721491842099079,((GCF_000478175.1_Cory_sp_KPL1814_V1_genomic:0.00416736036161250746,GCF_000478075.1_Cory_sp_KPL1855_V1_genomic:0.00034882605201957110):0.01690211098758316599,(GCF_000478135.1_Cory_sp_KPL1818_V1_genomic:0.01272750336237531317,(GCF_000159115.1_ASM15911v1_genomic:0.01524324405807522820,(GCF_000478095.1_Cory_sp_KPL1824_V1_genomic:0.00737348697891017282,(GCF_000477875.1_Cory_sp_KPL2004_V1_genomic:0.00477971145502520140,(GCF_000477895.1_Cory_sp_KPL1998_V1_genomic:0.00000100000050002909,(GCF_000477915.1_Cory_sp_KPL1996_V1_genomic:0.00000100000050002909,GCF_000477975.1_Cory_sp_KPL1986_V1_genomic:0.00000100000050002909):0.00000100000050002909):0.00075819684407762631):0.00427112012595555045):0.00765045978107193984):0.01878712424956045443):0.00910706019126590431):0.00629540464873710147):0.08422426526031420724,((GCF_000156615.2_ASM15661v2_genomic:0.01341302734583010164,GCF_000175635.1_ASM17563v1_genomic:0.01412731970007243334):0.01411030418346238303,((GCF_000478055.1_Cory_sp_KPL1856_V1_genomic:0.00000100000050002909,(GCF_000478035.1_Cory_sp_KPL1857_V1_genomic:0.00000100000050002909,(GCF_000478115.1_Cory_sp_KPL1821_V1_genomic:0.00000100000050002909,GCF_000478155.1_Cory_sp_KPL1817_V1_genomic:0.00023177775965676153):0.00058091667123262071):0.00150874903577333176):0.00820912352039059566,GCF_000477995.1_Cory_sp_KPL1860_V1_genomic:0.00535547002037104793):0.01874483185131599339):0.04230618885380708211):0.09231807639879228977,(((GCF_001807225.1_ASM180722v1_genomic:0.05178881980456003647,GCF_001812805.1_ASM181280v1_genomic:0.05199794030105225201):0.01707415551060237693,(((GCF_001814525.1_ASM181452v1_genomic:0.00550329807709635122,GCF_001811845.1_ASM181184v1_genomic:0.01141337984273935527):0.01082568254011753370,((GCF_001810085.1_ASM181008v1_genomic:0.00606287133572249153,(GCF_001809405.1_ASM180940v1_genomic:0.01845904717821571922,((GCF_001813425.1_ASM181342v1_genomic:0.00717412569996984419,GCF_001811565.1_ASM181156v1_genomic:0.01580385900567449209):0.00233378463794266201,(GCF_001810695.1_ASM181069v1_genomic:0.01205432540810716033,GCF_001811255.1_ASM181125v1_genomic:0.00667780967923350521):0.00568243014005223070):0.00433608162089636588):0.00715104248450891978):0.00526160569193995491,GCF_001814395.1_ASM181439v1_genomic:0.00748156981414966390):0.00581512978704070739):0.02763118108937603554,(((((GCF_001815175.1_ASM181517v1_genomic:0.01921706247448252969,(GCF_001811545.1_ASM181154v1_genomic:0.01601765884159061376,GCF_001813755.1_ASM181375v1_genomic:0.00817084753385627881):0.00259768024616732545):0.00876197259679777248,(GCF_001815785.1_ASM181578v1_genomic:0.00844543464318450385,(GCF_001814885.1_ASM181488v1_genomic:0.00943785345589252637,GCF_001836065.1_ASM183606v1_genomic:0.00768543947314230015):0.00322380556196278636):0.00613092468008556886):0.00689526081437962131,(GCF_001809235.1_ASM180923v1_genomic:0.00957252881184957223,GCF_001808895.1_ASM180889v1_genomic:0.01062272008462162090):0.00151145952139871624):0.00934313193427014320,GCF_001811515.1_ASM181151v1_genomic:0.02104027787850817899):0.01774976899273384909,((GCF_000174695.1_ASM17469v1_genomic:0.01711853252641233267,((GCF_001807205.1_ASM180720v1_genomic:0.01265540048820448099,GCF_001813175.1_ASM181317v1_genomic:0.00528635359031130042):0.00124781844819950478,((GCF_001813925.1_ASM181392v1_genomic:0.01007842937078603542,GCF_001814945.1_ASM181494v1_genomic:0.00350381829773307356):0.00278940375167390387,GCF_001811145.1_ASM181114v1_genomic:0.00740411995955344345):0.00358193465062141845):0.00883320146537603518):0.01023183833660692987,(GCF_001814605.1_ASM181460v1_genomic:0.01112774391031513301,(GCF_001836165.1_ASM183616v1_genomic:0.01502041803348575302,GCF_001808885.1_ASM180888v1_genomic:0.00637414542424766251):0.00320203921458241982):0.01662080635879697316):0.01139408891866342498):0.01007291012393583818):0.04301042312994472760):0.09926290021373546102,((GCF_001552965.1_ASM155296v1_genomic:0.01128911620110994475,(GCF_001563605.1_ASM156360v1_genomic:0.00483402122399587391,((GCF_001810505.1_ASM181050v1_genomic:0.00079454933936694359,GCF_001809185.1_ASM180918v1_genomic:0.00938397147945058477):0.00252112374891543976,(GCF_001814575.1_ASM181457v1_genomic:0.00096915993566144799,GCF_001814975.1_ASM181497v1_genomic:0.00302850354933525143):0.00056146237926006030):0.00281059302227229567):0.00726837593454178824):0.18344220696742186139,(((GCF_001810285.1_ASM181028v1_genomic:0.00445175525341683347,(GCF_001807495.1_ASM180749v1_genomic:0.00237282457722245467,(GCF_001807315.1_ASM180731v1_genomic:0.01398725498196749968,GCF_001807365.1_ASM180736v1_genomic:0.01162534028467134169):0.00524819167566419227):0.00223099859845712163):0.00891015204382322214,(GCF_001836185.1_ASM183618v1_genomic:0.00491874854469340032,(GCF_001813815.1_ASM181381v1_genomic:0.00796738533556123549,GCF_001808545.1_ASM180854v1_genomic:0.01502800385083227427):0.00441662483353688455):0.00389262384114039866):0.04190985945017607767,(GCF_000159135.1_ASM15913v1_genomic:0.00620074180374527266,(GCF_001807215.1_ASM180721v1_genomic:0.00928434231270145426,GCF_001807295.1_ASM180729v1_genomic:0.00811450993302720476):0.00782131956302882861):0.03715859931465483740):0.06048870960860282947):0.02899257101287246868):0.03781388106275780647):0.05349555879637404171):0.03403041404660448604):0.06862776033666567743,(GCF_000477955.1_Cory_sp_KPL1989_V1_genomic:0.01610877129244963138,GCF_000477935.1_Cory_sp_KPL1995_V1_genomic:0.02410836871516212551):0.35136332402112668838):0.06269889401783181049):0.06191815712698009455):0.03988393653086588775):0.02638210843889443255):0.03998111792675750759):0.07510278586879093332,(GCF_001552955.1_ASM155295v1_genomic:0.38193009251177517660,((GCF_001815965.1_ASM181596v1_genomic:0.01481574110457381348,GCF_001815985.1_ASM181598v1_genomic:0.01614888339131020922):0.23388602571950439790,(GCF_001806865.1_ASM180686v1_genomic:0.20347743710961632702,(GCF_001809885.1_ASM180988v1_genomic:0.05756980812459130958,(GCF_000163435.1_ASM16343v1_genomic:0.02974949569267563987,GCF_001807485.1_ASM180748v1_genomic:0.03441039911131992673):0.03706802602754116077):0.15055619334505709883):0.05810392456275821627):0.16015800427040355336):0.06399632575021049763):0.05579041762162506579):0.23360065074062183466):0.09626254195206319919):0.27911312514913955152,((GCF_000160775.2_ASM16077v2_genomic:0.61260541837170723323,((GCF_000411495.1_Stre_sp_HPH0547_V1_genomic:0.19745196751331781093,GCF_000411315.1_Stre_sp_HGB0020_V1_genomic:0.20954316351360754989):0.41459961581883231219,((GCF_000478805.1_PacidF0233v2.0_genomic:0.43711539400627885676,(GCF_000413315.1_Prop_sp_oral_taxon_192_F0372_V1_genomic:0.37146732931659021126,(GCF_000510445.1_PspBV2F7v1.0_genomic:0.02767125755179829921,GCF_000411175.1_Prop_lymp_ACS-093-V-SCH5_V1_genomic:0.01981991091325151916):0.41811163509711507524):0.09776574807218003926):0.12249161946660255817,(GCF_000277715.1_ASM27771v1_genomic:0.48536642201554697218,((GCF_000227295.1_ASM22729v1_genomic:0.01203841297785605315,GCF_001546875.1_ASM154687v1_genomic:0.02793165887613921483):0.05537473284492798464,((GCF_000144085.1_ASM14408v1_genomic:0.00640797329488382306,(GCF_000145075.1_ASM14507v1_genomic:0.00000100000050002909,GCF_000145415.1_ASM14541v1_genomic:0.00031434253138982386):0.00606393834890484647):0.05623756185156499748,(GCF_000221145.1_ASM22114v2_genomic:0.05357558065586093959,(((((((GCF_000144365.1_ASM14436v1_genomic:0.00043109269241074999,(GCF_000145175.1_ASM14517v1_genomic:0.00096929568883902500,(GCF_000145195.1_ASM14519v1_genomic:0.00010764167561995487,(GCF_000144755.1_ASM14475v1_genomic:0.00000100000050002909,GCF_000144445.1_ASM14444v1_genomic:0.00000100000050002909):0.00000100000050002909):0.00000100000050002909):0.00000100000050002909):0.00000100000050002909,(GCF_000145535.1_ASM14553v1_genomic:0.00231091626466898735,GCF_000145095.1_ASM14509v1_genomic:0.00195341026762427348):0.00236009647935308924):0.00010874152250923288,((GCF_000144835.1_ASM14483v1_genomic:0.00313015828286568494,GCF_000194845.1_ASM19484v1_genomic:0.00000100000050002909):0.00000100000050002909,(GCF_000221125.1_ASM22112v2_genomic:0.00043095321685035633,(GCF_000376705.1_ASM37670v1_genomic:0.00000100000050002909,GCF_000203995.1_ASM20399v1_genomic:0.00000100000050002909):0.00000100000050002909):0.00118448981460299329):0.00000100000050002909):0.00000100000050002909,((GCF_000144305.1_ASM14430v1_genomic:0.00043194973161504892,(GCF_000144225.1_ASM14422v1_genomic:0.00021522651944080374,(GCF_000144775.1_ASM14477v1_genomic:0.00043683390273924807,(GCF_000144125.1_ASM14412v1_genomic:0.00137590441392098175,(GCF_000144025.1_ASM14402v1_genomic:0.00682540796828685122,(GCF_000194905.1_ASM19490v1_genomic:0.00751032128984371709,GCF_000025765.1_ASM2576v1_genomic:0.00482440530062472166):0.00118307234470649606):0.00180635532703725399):0.00228331716249486434):0.00225800814390114159):0.00021535203280766751):0.00000100000050002909,GCF_000144185.1_ASM14418v1_genomic:0.00190577223471777323):0.00435911776294310455):0.00157468748054642531,((GCF_000178075.1_ASM17807v1_genomic:0.00043669573922146211,((GCF_000145515.1_ASM14551v1_genomic:0.00118624301767481606,(GCF_000145555.1_ASM14555v1_genomic:0.00053866827071671170,GCF_000144735.1_ASM14473v1_genomic:0.00043072164894674921):0.00000100000050002909):0.00000100000050002909,(((GCF_000144145.1_ASM14414v1_genomic:0.00085592065046988166,(GCF_000144065.1_ASM14406v1_genomic:0.00010769827026368276,GCF_000144045.1_ASM14404v1_genomic:0.00000100000050002909):0.00174807409180130144):0.00106577210281654888,(GCF_000145575.1_ASM14557v1_genomic:0.00000100000050002909,GCF_000145155.1_ASM14515v1_genomic:0.00083992780835807988):0.00010435642711085505):0.00000100000050002909,((GCF_000144325.1_ASM14432v1_genomic:0.00000100000050002909,GCF_000144265.1_ASM14426v1_genomic:0.00032316120344270109):0.00021531582635828868,((GCF_000145475.1_ASM14547v1_genomic:0.00118630097101312141,GCF_000144855.1_ASM14485v1_genomic:0.00010767303304054605):0.00043048919726527729,((GCF_000144485.1_ASM14448v1_genomic:0.00010768822981056258,(GCF_000145455.1_ASM14545v1_genomic:0.00010768101424139047,GCF_000145135.1_ASM14513v1_genomic:0.00000100000050002909):0.00000100000050002909):0.00000100000050002909,GCF_000144285.1_ASM14428v1_genomic:0.00000100000050002909):0.00000100000050002909):0.00000100000050002909):0.00000100000050002909):0.00054995556050201695):0.00054213928700805314):0.00032844016414811979,((GCF_000144165.1_ASM14416v1_genomic:0.00151093563207772060,(GCF_000145435.1_ASM14543v1_genomic:0.00042963877566446076,GCF_000144205.1_ASM14420v1_genomic:0.00000100000050002909):0.00010713545138272343):0.00032119004181903864,(GCF_000144815.1_ASM14481v1_genomic:0.00010767606858978659,(GCF_000145375.1_ASM14537v1_genomic:0.00000100000050002909,((GCF_000144795.1_ASM14479v1_genomic:0.00585824835277879916,GCF_000145115.1_ASM14511v1_genomic:0.00346731379385129294):0.00085211209799289692,GCF_000144425.1_ASM14442v1_genomic:0.00053951050072088358):0.00266902923264545960):0.00000100000050002909):0.00010583638377943437):0.00021629539610885801):0.00246506791886744051):0.00011109624258094322,((((GCF_000144345.1_ASM14434v1_genomic:0.00075362978152586238,GCF_000144875.1_ASM14487v1_genomic:0.00133140900099814642):0.00118220451534570390,(GCF_000144385.1_ASM14438v1_genomic:0.00053784753021334571,GCF_000144715.1_ASM14471v1_genomic:0.00216506909258905225):0.00000100000050002909):0.00010678603339250029,(((((GCF_000144585.1_ASM14458v1_genomic:0.00000100000050002909,GCF_000144565.1_ASM14456v1_genomic:0.00000100000050002909):0.00021495224892687615,GCF_000145495.1_ASM14549v1_genomic:0.00011083336155884881):0.00010747356949623719,(GCF_000147145.1_ASM14714v1_genomic:0.00032243168368204682,(GCF_000144525.1_ASM14452v1_genomic:0.00042990827576256134,GCF_000144505.1_ASM14450v1_genomic:0.00101421381321189510):0.00000100000050002909):0.00033741436247687850):0.00000100000050002909,GCF_000145335.1_ASM14533v1_genomic:0.00010746886050125088):0.00000100000050002909,GCF_000144545.1_ASM14454v1_genomic:0.00032257232185498675):0.00000100000050002909):0.00011186641372328640,(GCF_000178055.1_ASM17805v1_genomic:0.00010743703590298463,GCF_000144245.1_ASM14424v1_genomic:0.00021496477280312325):0.00000100000050002909):0.00089887958083970847):0.00952746157868828054,(((GCF_000194865.1_ASM19486v1_genomic:0.00160321643798575267,(GCF_000145355.1_ASM14535v1_genomic:0.00119005197484955819,GCF_000144105.1_ASM14410v1_genomic:0.00336300977875060667):0.00010748907153098209):0.00065999637913326898,((GCF_000144005.1_ASM14400v1_genomic:0.00875842646133274602,GCF_000144895.1_ASM14489v1_genomic:0.00655053084555072811):0.00175545641008865950,GCF_000144465.1_ASM14446v1_genomic:0.00317628074234580990):0.00835517848722143637):0.00143764188167830103,((GCF_000488875.1_P._acnes_HL042PA3_version_1.0_genomic:0.00113911310642702233,GCF_000145055.1_ASM14505v1_genomic:0.00031002567877950977):0.00030925899411738176,GCF_000177395.1_ASM17739v1_genomic:0.00031077663916106378):0.00900439028844796964):0.00904636895854395683):0.04447088029232273976):0.01215964625162972712):0.04342938649394580825):0.38896244826848297427):0.07455473422769186287):0.35223209414333256362):0.09343977895246392829):0.06798937179716763035,((GCF_000152185.1_ASM15218v1_genomic:0.47310974526513338567,GCF_001816045.1_ASM181604v1_genomic:0.50113126387328610356):0.19747502235833447326,((((((GCF_001813415.1_ASM181341v1_genomic:0.01669781246768634389,(GCF_001546145.1_ASM154614v1_genomic:0.01323029842941937824,GCF_000466365.1_ASM46636v1_genomic:0.02248600036060778920):0.01422322382943033529):0.27383930799078437524,((GCF_000191785.1_ASM19178v1_genomic:0.00711000393460224471,GCF_000163835.1_Paras_denticolens_F0305_genomic:0.00641748636924553088):0.19537983104823108960,(GCF_000163755.1_ASM16375v1_genomic:0.20792178318665410774,(GCF_000269605.1_PB_Scar_wigg_F0424_V1_genomic:0.02032873892129560475,GCF_000275805.1_Scar_wigg_F0424_V1_genomic:0.02306178560140037526):0.20156155467352429578):0.04405087438978000369):0.17632046645772245230):0.08539704886238873305,((GCF_000173375.1_ASM17337v1_genomic:0.27326191319932130463,(((GCF_000146775.1_ASM14677v1_genomic:0.01532363430701918355,(GCF_000149165.1_ASM14916v1_genomic:0.01172721339498621236,(GCF_000513015.1_BspMSTE12v1.0_genomic:0.00453260594212915886,GCF_000172135.1_ASM17213v1_genomic:0.01012542108392842748):0.00599746418073637735):0.01355815852581547694):0.05539908086735119419,(GCF_000154085.1_ASM15408v1_genomic:0.06226439072557769100,(GCF_000173455.1_ASM17345v1_genomic:0.03525483621587035404,GCF_000173435.1_ASM17343v1_genomic:0.02516359312378944543):0.04222002354253361067):0.02678742764509386282):0.08717264711163802415,(GCF_000156635.1_ASM15663v1_genomic:0.16254653996447038233,(((GCF_001546225.1_ASM154622v1_genomic:0.00732261479973569419,(GCF_000273525.1_PB_Bifi_bifi_NCIMB_41171_V1_genomic:0.00603435549995093648,GCF_000155395.1_ASM15539v1_genomic:0.01753493409179820994):0.00389241542069626795):0.00414133985951917367,GCF_000466525.1_ASM46652v1_genomic:0.01875059513027303379):0.15968142514443825486,((GCF_000158015.1_ASM15801v1_genomic:0.01460202694077121499,(GCF_000411435.1_Bifi_brev_HPH0326_V1_genomic:0.01341797859427139132,(GCF_000213865.1_ASM21386v1_genomic:0.01057277233097017773,(GCF_000466545.1_ASM46654v1_genomic:0.00545329136980473358,GCF_001546235.1_ASM154623v1_genomic:0.01383169342211301722):0.01227497288167975209):0.00891221711837580227):0.01788559332210712047):0.05290171842870899921,(GCF_000003135.1_ASM313v1_genomic:0.01025797641639433072,((GCF_000155415.1_ASM15541v1_genomic:0.01317657692410243234,(GCF_000261205.1_Blongum22Bv1.0_genomic:0.00783483764309197278,((GCF_000261225.1_Blongum35Bv1.0_genomic:0.01419410380535494377,(GCF_000261265.1_Blongum44Bv1.0_genomic:0.00641762936152005716,GCF_000261245.1_Blongum16Bv1.0_genomic:0.00149134022802904971):0.00249659456314840766):0.00186881255998422010,GCF_001546275.1_ASM154627v1_genomic:0.00826165908593380800):0.00048890883611993840):0.00428806108243143594):0.00536721769607294025,GCF_000185665.1_ASM18566v1_genomic:0.00460396363499728824):0.00898157124984454158):0.03942024592785176723):0.12834479097243750578):0.03922782447169174264):0.03778995236566470850):0.05170159623973298590):0.05091042054418022655,(GCF_001563665.1_ASM156366v1_genomic:0.13063444561878687078,(((GCF_001546455.1_ASM154645v1_genomic:0.04977468503837112479,((GCF_000414545.1_ASM41454v1_genomic:0.01229025516288901818,((GCF_000414565.1_ASM41456v1_genomic:0.01643528738997490982,(GCF_000414485.1_ASM41448v1_genomic:0.01736560003905509436,GCF_000414425.1_ASM41442v1_genomic:0.01710460475266271235):0.00955827740085473526):0.00722149624451286654,GCF_000414505.1_ASM41450v1_genomic:0.02033431023178602567):0.00568704503680246293):0.00919242880760844094,((GCF_000414665.1_ASM41466v1_genomic:0.00721424664187286704,((GCF_001546445.1_ASM154644v1_genomic:0.02206927318820869552,GCF_000414585.1_ASM41458v1_genomic:0.00871766286628874142):0.00700395960114708581,GCF_000414605.1_ASM41460v1_genomic:0.00819634868078149802):0.00941110625396694885):0.01775526213401445313,GCF_000414625.1_ASM41462v1_genomic:0.03073471467668376089):0.00595160007256394143):0.02602780329589242728):0.02725369102709191554,((GCF_000414705.1_ASM41470v1_genomic:0.02358327420594614338,(((GCF_000214315.1_ASM21431v2_genomic:0.01127147683134261530,(GCF_000159155.2_ASM15915v2_genomic:0.02542508795362775562,GCF_000414685.1_ASM41468v1_genomic:0.03426286142478262436):0.00579140259527700929):0.00467277793102708998,GCF_000213955.1_ASM21395v1_genomic:0.01593212467216655048):0.01097370924830318173,GCF_000414645.1_ASM41464v1_genomic:0.01304901956029927250):0.00706470707704667713):0.00997308624967128271,GCF_000414525.1_ASM41452v1_genomic:0.02962561075947802922):0.03437232178735176447):0.08709706652023033180,(((GCF_001546485.1_ASM154648v1_genomic:0.00364063172422047837,GCF_000414465.1_ASM41446v1_genomic:0.01063027133196231197):0.01167436815383171220,GCF_000414445.1_ASM41444v1_genomic:0.01844617526124158607):0.05658794819148470906,GCF_000025205.1_ASM2520v1_genomic:0.05974272679389125429):0.05060368968408293644):0.03158164318444159346):0.19239408225312662482):0.10150170627856903993):0.67822408729172722897,((((GCF_001808465.1_ASM180846v1_genomic:0.02800778579185827372,GCF_001808405.1_ASM180840v1_genomic:0.01589013875227993783):0.32069847297235287709,GCF_000758825.1_04_NF40_HMP1631v01_genomic:0.40844963887263263658):0.16668071736761241874,(GCF_000466165.1_ASM46616v1_genomic:0.38311559853416377042,(GCF_000315465.1_Acti_mass_ACS-171-V-COL2_V1_genomic:0.36862463572906917220,GCF_000411135.1_Acti_scha_FB123-CNA2_V1_genomic:0.28642664923911426156):0.18620128100597990728):0.09463378201344355145):0.22858289848037305347,((((((GCF_001807435.1_ASM180743v1_genomic:0.02218099160639593406,GCF_000296485.1_Acti_neui_BVS029A5_V1_genomic:0.01847675849582534197):0.08474671977073180984,GCF_001546135.1_ASM154613v1_genomic:0.12183557103574141345):0.35475679828169898178,GCF_001553285.1_ASM155328v1_genomic:0.57415850199767348716):0.11234329388595357124,((GCF_000146285.1_ASM14628v1_genomic:0.01391297714339928722,(GCF_000185425.1_ASM18542v1_genomic:0.01851207266407367547,(GCF_000196535.1_ASM19653v1_genomic:0.01421725185422415688,GCF_000185445.1_ASM18544v1_genomic:0.00786545336328974172):0.03206106911464895459):0.01377387519246931445):0.24545448425399374326,(((GCF_000176775.1_ASM17677v1_genomic:0.00525308273705598402,GCF_000148485.1_ASM14848v1_genomic:0.02738447505876957788):0.00523499199258452546,GCF_000160615.1_ASM16061v1_genomic:0.01838905847220182257):0.01146002091801804658,GCF_000146895.1_ASM14689v1_genomic:0.01036528483888123596):0.24566922985960876202):0.48981928741979624542):0.05237315990066968019,((GCF_000159015.1_ASM15901v1_genomic:0.33065231568506442406,(GCF_000411155.1_Acti_euro_ACS-120-V-COL10B_V1_genomic:0.05939199636171776236,(GCF_001812395.1_ASM181239v1_genomic:0.02550907986419233275,(GCF_001813085.1_ASM181308v1_genomic:0.01726794605197879903,GCF_000758775.1_04_NF40_HMP1628v01_genomic:0.02924052984854174503):0.01771024344293891523):0.04076154389748173901):0.27381067431538602674):0.20424670361240393479,(GCF_001814535.1_ASM181453v1_genomic:0.34771102667974185252,((GCF_000758755.1_04_NF40_HMP1627v01_genomic:0.08618596587610699578,GCF_000318335.2_ASM31833v2_genomic:0.06280762790892636949):0.21094664365266879713,((GCF_000277685.1_AgeorgiaeF0490v1.0_genomic:0.19324148138834140731,(GCF_000185285.1_ASM18528v1_genomic:0.09701367017033814266,((GCF_000411415.1_Acti_sp_HPA0247_V1_genomic:0.04161165349024317783,(GCF_000282935.1_AspICM39v1.0_genomic:0.02588773951585626037,((GCF_000466265.1_ASM46626v1_genomic:0.02453501389107460781,GCF_000283035.1_AspICM58v1.0_genomic:0.05498124771735220240):0.04619827816995378950,((GCF_000565035.1_AspICM54v1.0_genomic:0.01531208208897336803,(GCF_000154225.1_ASM15422v1_genomic:0.01978291568715525792,GCF_000163415.1_ASM16341v1_genomic:0.01773425309297317273):0.01040051366785994975):0.00740288315268941999,GCF_001838165.1_ASM183816v1_genomic:0.02483878428802478722):0.01836507464653961211):0.03055490735212637241):0.01526478133096882857):0.02262740524406387302,GCF_000278725.1_AspICM47v1.0_genomic:0.06061164378291753613):0.03281234164413886212):0.11192136975029291779):0.10325223169447508842,(GCF_000364865.1_ASM36486v1_genomic:0.18820031559981389990,GCF_000296505.1_Acti_turi_ACS-279-V-COL4_V1_genomic:0.18987546418515352520):0.08637178870313723389):0.06772741775662258212):0.09128028533124038502):0.13724205823518523251):0.10000304669668852453):0.08172141571882528266,((GCF_000466185.1_ASM46618v1_genomic:0.02857376355496928089,GCF_000239695.1_Acti_grae_C83_V1_genomic:0.01584912504420239732):0.32128179288659458601,(((GCF_000220835.1_ASM22083v1_genomic:0.19125725310521812794,GCF_000296275.1_AmassiliensisF0489v1.0_genomic:0.15131193577557311425):0.08818123916675525698,(GCF_000758745.1_04_NF40v01_genomic:0.02462624672978066392,GCF_000159035.1_ASM15903v1_genomic:0.04954860821795856879):0.16474133889166017730):0.05475827539383434917,(((GCF_000195595.1_ASM19559v1_genomic:0.05586996370738064183,GCF_000285995.1_AneasH279v1.0_genomic:0.06519027019237055853):0.01904315378500317721,(GCF_000186965.1_ASM18696v1_genomic:0.05969853918731132802,(GCF_001812965.1_ASM181296v1_genomic:0.05036071125313165697,(GCF_000175315.3_Acti_vis_C505_V3_genomic:0.02956323592606838191,(GCF_000223355.1_ASM22335v1_genomic:0.01952027349350922078,GCF_001807465.1_ASM180746v1_genomic:0.02626952554579665283):0.03155108104956793474):0.01798230530405444186):0.01679009284468096011):0.04552551553472190121):0.02274542511305667827,(GCF_000466205.2_ASM46620v2_genomic:0.03887027082912795917,(GCF_000466245.1_ASM46624v1_genomic:0.03742610752345876951,GCF_000239715.1_Actinomyces_sp_F0330_V1_genomic:0.03031816663974766859):0.01608922840605039872):0.05143863090828715984):0.18000653282793646626):0.11132514874772127256):0.21746944631712056273):0.07989102348348643690):0.10477716352170679537):0.09214166102114733359,(GCF_001807385.1_ASM180738v1_genomic:0.33026648401311586856,(GCF_000413375.1_Derm_sp_HFH0086_V1_genomic:0.01644964375855157215,(GCF_001807585.1_ASM180758v1_genomic:0.03602940963854627671,GCF_001807345.1_ASM180734v1_genomic:0.04786464428715730274):0.02444825153666209741):0.35691336495435016518):0.41440540302553585672):0.06011946867495693292,((GCF_000178455.1_ASM17845v1_genomic:0.26643470681704750636,((GCF_001806795.1_ASM180679v1_genomic:0.01121238434025214128,(GCF_001806835.1_ASM180683v1_genomic:0.01416421692487038198,GCF_001807555.1_ASM180755v1_genomic:0.01310027364878019532):0.00349683844508941622):0.02874748613166607999,(GCF_001810665.1_ASM181066v1_genomic:0.01131976614608816781,GCF_001815905.1_ASM181590v1_genomic:0.02349266328474908933):0.03759283126522715290):0.29013340735733694764):0.32910736829098441447,(GCF_000411455.1_Micr_sp_oral_taxon_186_F0373_V1_genomic:0.69883708788631893061,(((GCF_001807395.1_ASM180739v1_genomic:0.04279518129720112640,(GCF_001807575.1_ASM180757v1_genomic:0.01068904945186013866,GCF_000758985.1_04_NF40_HMP2128v01_genomic:0.01801633740399939676):0.01943328921756079866):0.46522694160825478482,(GCF_001812555.1_ASM181255v1_genomic:0.15741276558350103532,(GCF_001816085.1_ASM181608v1_genomic:0.03626295116265820795,GCF_000176875.1_ASM17687v1_genomic:0.03260189162914901850):0.15544322401984028703):0.27118929197805408116):0.10854769118750436097,((((GCF_000258205.1_RaeriaF0474v1.0_genomic:0.00939807010140429264,GCF_000479025.1_ASM47902v1_genomic:0.01521197310711239203):0.11066391959762428288,(GCF_000143585.1_ASM14358v1_genomic:0.00960436517740068108,((((GCF_001811455.1_ASM181145v1_genomic:0.00936060324661323710,GCF_001808385.1_ASM180838v1_genomic:0.00392931870253182026):0.00291263377954714946,GCF_001809415.1_ASM180941v1_genomic:0.00648687450154484743):0.00254276929430114493,(GCF_001814205.1_ASM181420v1_genomic:0.00874580782984361871,((GCF_001809525.1_ASM180952v1_genomic:0.00862344946130765358,GCF_001815285.1_ASM181528v1_genomic:0.01729562002023400311):0.00366906221175284297,(GCF_001809115.1_ASM180911v1_genomic:0.00872816367966916008,(GCF_001810635.1_ASM181063v1_genomic:0.01364054992737732779,GCF_000164695.2_ASM16469v2_genomic:0.00858861106080778189):0.00358600356560799093):0.00289266492702267529):0.00459758583823454987):0.00350092496147709356):0.00520036278388983329,GCF_001814655.1_ASM181465v1_genomic:0.00999303268934962491):0.00695001752814579377):0.11389847387811523338):0.06380444185442865623,(GCF_001812775.1_ASM181277v1_genomic:0.00923192971619874077,((GCF_001836905.1_ASM183690v1_genomic:0.01243418768152015734,GCF_001813965.1_ASM181396v1_genomic:0.01298447467509758826):0.00421007495748017355,(GCF_001809565.1_ASM180956v1_genomic:0.00610683029401343572,(GCF_001808955.1_ASM180895v1_genomic:0.01983654691388707370,(GCF_001808945.1_ASM180894v1_genomic:0.01246198876659039903,((GCF_001810135.1_ASM181013v1_genomic:0.00877443939077031387,GCF_001814485.1_ASM181448v1_genomic:0.01751619047868160570):0.00341596284449509173,((GCF_001813725.1_ASM181372v1_genomic:0.01493579055097874614,(((GCF_001837265.1_ASM183726v1_genomic:0.00968407727446525361,(((GCF_001815155.1_ASM181515v1_genomic:0.00821581061445625545,GCF_001814995.1_ASM181499v1_genomic:0.01074929233032832429):0.00947782954899986652,GCF_001812975.1_ASM181297v1_genomic:0.00801371440630227819):0.00813015803150296361,GCF_001836735.1_ASM183673v1_genomic:0.02073523946328767117):0.00794937501836586943):0.00316566801384820032,GCF_001837295.1_ASM183729v1_genomic:0.01336955628500036825):0.00334335425095701319,(GCF_000231235.1_Roth_muci_M508_V1_genomic:0.00714211761820204762,GCF_000175615.1_ASM17561v1_genomic:0.01434736397600210218):0.00799704402602026757):0.00178745883756877087):0.00538113033691832183,(((((GCF_001813685.1_ASM181368v1_genomic:0.02475231076120937984,GCF_001813895.1_ASM181389v1_genomic:0.01427467162037422514):0.00196870536328824178,((GCF_001813145.1_ASM181314v1_genomic:0.01331118115150885760,GCF_001813565.1_ASM181356v1_genomic:0.00688007161502101738):0.00222286880671626694,GCF_001812285.1_ASM181228v1_genomic:0.01253770029466486774):0.00123204556226700224):0.00439239620462945120,(GCF_001812205.1_ASM181220v1_genomic:0.01753082819349469079,GCF_001814645.1_ASM181464v1_genomic:0.00859626043710092283):0.00230914394185148487):0.00372259942497819374,(GCF_001810775.1_ASM181077v1_genomic:0.01147325848552094123,GCF_001815755.1_ASM181575v1_genomic:0.00641054233543844870):0.00458419407023530519):0.00376625490314336448,(GCF_001810515.1_ASM181051v1_genomic:0.00788449381113420084,((GCF_001812085.1_ASM181208v1_genomic:0.01134363863218913054,GCF_001811075.1_ASM181107v1_genomic:0.01223444942440154656):0.00745128443856792836,GCF_001812895.1_ASM181289v1_genomic:0.00940945282982006206):0.00366022557856195401):0.00168846187976694358):0.00585009329686445468):0.00158006338442090357):0.00580823850907301754):0.01975643753048471687):0.04968088882552650770):0.00847984775870998415):0.01646908898066800839):0.10205364921463085104):0.32718248182753095765,GCF_001812045.1_ASM181204v1_genomic:0.39525325608755457196):0.15155659845450814016):0.12894435865777453820):0.05995388968425970772):0.10389561246656964233):0.04843832377117117394):0.09893868860401780485):0.10364226144596062895):0.67966259494304814837,(((GCF_000296445.1_Slac_piri_YIT_12062_V1_genomic:0.24210552174668720227,(GCF_000293015.1_SspCM382v1.0_genomic:0.01931736592622530779,GCF_000162875.1_ASM16287v1_genomic:0.01600191648980399395):0.32660015576596740372):0.16171848241531261436,(GCF_001552935.1_ASM155293v1_genomic:0.61587385138517669603,(GCF_000191845.1_ASM19184v1_genomic:0.00340387432989827481,(GCF_000185625.1_ASM18562v1_genomic:0.02779154796580955364,GCF_000763035.1_Egge_lent_1_1_60AFAA_V1_genomic:0.01517246356954104862):0.00478943132208508107):0.25486149622334941522):0.15984166927134382807):0.27600937747481912865,(((GCF_000225705.1_Coll_tana_YIT_12063_V1_genomic:0.18112753517651802859,(GCF_000156215.1_ASM15621v1_genomic:0.10717997933306834535,GCF_000156175.1_ASM15617v1_genomic:0.09718735941077255580):0.14725960417527994561):0.08000207657551230978,(GCF_000763055.1_Collinsella_sp_4_8_47FAA_V1_genomic:0.01873406656915114002,GCF_000169035.1_ASM16903v1_genomic:0.01295387507674675490):0.20949923150271476668):0.27413383417175640755,((GCF_001552785.1_ASM155278v1_genomic:0.26505171276407768488,(GCF_000364325.1_Atop_minu_V1_genomic:0.01838709569296362312,GCF_000468815.1_AspBV3AC4v1.0_genomic:0.02216472408320281987):0.17507850278689190970):0.19323573817357275750,((((GCF_001813205.1_ASM181320v1_genomic:0.02488394951018452553,GCF_000174015.1_ASM17401v1_genomic:0.02531438437698312408):0.11420982900465653787,GCF_000411555.1_Atop_sp_oral_taxon_199_F0494_V1_genomic:0.11796694509735905498):0.11638052204186251359,(GCF_000565075.1_AspBS2v1.0_genomic:0.01392405066115611802,(GCF_000758945.1_04_NF40_HMP1647v01_genomic:0.01425150131433393537,GCF_000564995.1_AspICM42bv1.0_genomic:0.02021055957454085880):0.00864427197843235448):0.22791704376298996260):0.19286024819253119733,((GCF_000466405.1_ASM46640v1_genomic:0.03864503095595861470,GCF_000468855.1_CspBC3AC1v1.0_genomic:0.05159025202228646745):0.34269795227605903687,((GCF_000179715.1_ASM17971v1_genomic:0.32996587106209823714,(GCF_001562845.1_ASM156284v1_genomic:0.03092151018013881980,GCF_000159235.2_ASM15923v2_genomic:0.01796420714595192356):0.24435332795969963438):0.27991161286963545107,(GCF_000524335.1_OulMSTE5v1.0_genomic:0.22281394155391984202,((GCF_000468755.1_OprofF0195v1.0_genomic:0.25857285260364276658,GCF_001811895.1_ASM181189v1_genomic:0.25785091097192114340):0.09475322916995225497,(GCF_000233535.1_Olsenella_sp_F0356_V1_genomic:0.03367124149225690644,GCF_001553055.1_ASM155305v1_genomic:0.02065907235546277088):0.18811144138871213616):0.03883894367448548907):0.10634360330856891530):0.04755874761998143269):0.05938261739910533771):0.07657802840663710531):0.19540111888909861282):0.29688775011022061623):0.51596908918268657995):0.24066079509713328433):0.09027163683846192721,(((GCF_000185325.1_ASM18532v1_genomic:0.62824246548903472931,(((GCF_000185345.1_ASM18534v1_genomic:0.22115380051930977334,GCF_000146835.1_ASM14683v1_genomic:0.15345374390329918901):0.28602070260476369912,((GCF_000175875.1_ASM17587v1_genomic:0.41834087189027568954,GCF_000413435.1_Camp_ureo_ACS-301-V-SCH3B_V1_genomic:0.45143001433388246779):0.12855242418598861187,((GCF_000287855.1_CspFOBRC14v1.0_genomic:0.17878548734721264046,GCF_000238755.1_Campylobacter_sp_10_1_50_V1_genomic:0.16359181660037686035):0.12742065390062606856,(GCF_000174175.1_ASM17417v1_genomic:0.03712508662362991319,GCF_000175655.1_ASM17565v1_genomic:0.03740571174398212712):0.23868369931536664863):0.13162683605785657770):0.09484983314156342216):0.27707014030528170911,(((GCF_000155495.1_ASM15549v1_genomic:0.13213530559267697151,GCF_000155455.1_ASM15545v1_genomic:0.14017399817840539566):0.09759746533114511957,GCF_000158455.1_ASM15845v1_genomic:0.23131727533798501772):0.30972197728226052993,((GCF_000158435.2_Heli_bilis_ATCC43879_V2_genomic:0.69547795417312063826,((GCF_000507865.1_Heli_cani_NCTC_12740_V1_genomic:0.35536533986014906539,GCF_000507845.1_Heli_maca_MIT_99-5501_V1_genomic:0.36528747883860362977):0.24733725077484797206,GCF_000155475.1_ASM15547v1_genomic:0.49509851130974702471):0.07136471499831424647):0.06454268021123261978,(GCF_000178935.2_ASM17893v2_genomic:0.02220053373268993796,((GCF_000345505.2_ASM34550v2_genomic:0.01424951602933503814,(GCF_000345105.2_ASM34510v2_genomic:0.01532281825493404456,((GCF_000345165.2_ASM34516v2_genomic:0.02080200541384812779,((((GCF_000346025.2_ASM34602v2_genomic:0.00248458723362201791,GCF_000345425.2_ASM34542v2_genomic:0.00938015320453278872):0.01835596407074844769,GCF_000346875.2_ASM34687v2_genomic:0.01757044161140131414):0.00756580793051952073,(GCF_000345245.2_ASM34524v2_genomic:0.02567919345905844350,((((GCF_000346005.2_ASM34600v2_genomic:0.01340242891063360940,GCF_000345645.2_ASM34564v2_genomic:0.01636024677830071744):0.01101835375585285062,GCF_000345565.2_ASM34556v2_genomic:0.01568704279124779472):0.00152682802274183233,(GCF_000346855.2_ASM34685v2_genomic:0.03347037979110766004,((GCF_000345985.2_ASM34598v2_genomic:0.00000100000050002909,(GCF_000345945.2_ASM34594v2_genomic:0.00274855602778365741,GCF_000345965.2_ASM34596v2_genomic:0.00000100000050002909):0.00086568033191194299):0.00050031513343722555,GCF_000345525.2_ASM34552v2_genomic:0.00067421120000578578):0.01576966942063662627):0.00632113136472906793):0.00718106368774193080,(((GCF_000345745.2_ASM34574v2_genomic:0.00029200328778543051,((GCF_000345785.2_ASM34578v2_genomic:0.00000100000050002909,GCF_000345805.2_ASM34580v2_genomic:0.00014618527435060886):0.00029242112789296343,(GCF_000345765.2_ASM34576v2_genomic:0.00000100000050002909,((GCF_000345325.2_ASM34532v2_genomic:0.00183041592073466251,GCF_000345345.2_ASM34534v2_genomic:0.00000100000050002909):0.00091196947546443453,GCF_000345365.2_ASM34536v2_genomic:0.00000100000050002909):0.00030306380744702711):0.00000100000050002909):0.00015100011670426486):0.00000100000050002909,(GCF_000345865.2_ASM34586v2_genomic:0.00014576937290157379,(GCF_000345905.2_ASM34590v2_genomic:0.00014582058619691432,(GCF_000345925.2_ASM34592v2_genomic:0.00058468337185904639,(GCF_000345845.2_ASM34584v2_genomic:0.00058701754255946557,GCF_000345885.2_ASM34588v2_genomic:0.00000100000050002909):0.00000100000050002909):0.00014604520439585506):0.00000100000050002909):0.00116913359164783071):0.00056136469329594373,(GCF_000345305.2_ASM34530v2_genomic:0.01793503230798467601,GCF_000345825.2_ASM34582v2_genomic:0.00027104958411990776):0.01579917649501788243):0.01625767096991771049):0.00592188442107036833):0.00666280896948225499):0.00452497899838899195,GCF_000345285.2_ASM34528v2_genomic:0.01714610220978797853):0.00520462097403667952):0.00544893044461925921,((GCF_000345225.2_ASM34522v2_genomic:0.02004624928944890444,(GCF_000345705.2_ASM34570v2_genomic:0.01454650258922039925,((GCF_000345205.2_ASM34520v2_genomic:0.01555317146208922731,(GCF_000346815.2_ASM34681v2_genomic:0.01909095920490204087,GCF_000346835.2_ASM34683v2_genomic:0.02169037785039476182):0.01097250828837875725):0.00394488684018554168,GCF_000344945.2_ASM34494v2_genomic:0.01747918611365082905):0.00191119733809465720):0.00865864624996004299):0.01311241640215016387,(((((GCF_000345725.2_ASM34572v2_genomic:0.02113026472923831139,GCF_000345545.2_ASM34554v2_genomic:0.01433448854416276459):0.00468521426310758871,GCF_000345045.2_ASM34504v2_genomic:0.01801450218745843587):0.00567047795273207395,(GCF_000455765.1_ASM45576v1_genomic:0.03118693057840359745,(GCF_000345065.2_ASM34506v2_genomic:0.02429847314609589332,GCF_000310005.2_ASM31000v2_genomic:0.01987182511365003304):0.00249416469836262304):0.00591509454619587247):0.00258469163606280016,(GCF_000345145.2_ASM34514v2_genomic:0.01936663800026471385,((GCF_000345465.2_ASM34546v2_genomic:0.03002640252446630090,GCF_000345685.2_ASM34568v2_genomic:0.01769524258629772556):0.00395197648849899587,((GCF_000345185.2_ASM34518v2_genomic:0.01063704374890134773,(GCF_000345625.2_ASM34562v2_genomic:0.02099763986932035031,GCF_000345445.2_ASM34544v2_genomic:0.01752809955009542592):0.01103223404059583065):0.00527249437332285957,((GCF_000345085.2_ASM34508v2_genomic:0.01540972378798513565,GCF_000345405.2_ASM34540v2_genomic:0.01578671865231932869):0.00791412109183238337,GCF_000345485.2_ASM34548v2_genomic:0.01802507473731427418):0.00492233099311130233):0.00452193532573841664):0.00454880742504919569):0.00181392186354070208):0.00415834533903263782,((GCF_000345125.2_ASM34512v2_genomic:0.01751143246405921852,(GCF_000345605.2_ASM34560v2_genomic:0.02042287821251902863,(GCF_000345665.2_ASM34566v2_genomic:0.01757136171479755510,GCF_000345385.2_ASM34538v2_genomic:0.01820277666551231924):0.00302841563301521751):0.00751955624515091015):0.00424280248875675853,(((GCF_000345585.2_ASM34558v2_genomic:0.02468628265521154164,(GCF_000345005.2_ASM34500v2_genomic:0.02126734008280882840,GCF_000344965.2_ASM34496v2_genomic:0.02286513468612528382):0.00718014392683423517):0.00496841258523311301,GCF_000345265.2_ASM34526v2_genomic:0.01976011858439176080):0.00515027246865663174,(GCF_000345025.2_ASM34502v2_genomic:0.02308717351518003308,GCF_000344985.2_ASM34498v2_genomic:0.01102266513021555282):0.00283632004742184534):0.00130296509206180382):0.00458376101089137677):0.00843995841790494243):0.01037378662195335283):0.00575754978136781490):0.00777523809845609686):0.04915402655889129779,GCF_000213135.1_ASM21313v1_genomic:0.02081707251397716188):0.01525156752552787529):0.66543270117931963004):0.14495113658856539907):0.26309946873925377231):0.12695733461531968911):1.18003069555956341397,(((GCF_000224655.1_Bilophila_sp_4_1_30_V1_genomic:0.03424295316909865827,GCF_000185705.2_Bilo_wads_3_1_6_V2_genomic:0.02349489979693379638):0.42186211247799704216,(GCF_000156375.1_ASM15637v1_genomic:0.21237730506483964987,(GCF_000224635.1_Desulfovibrio_sp_6_1_46AFAA_V1_genomic:0.01860938930302358588,GCF_000145315.2_Desulfovibrio_sp3_1_syn3_V2_genomic:0.01215090125321919949):0.23503085040761231839):0.31876291356636810015):1.02652206300732018462,(((GCF_000245075.1_ASM24507v1_genomic:0.16986194185582023652,GCF_000164635.1_ASM16463v1_genomic:0.17150467607977745721):0.61560232725625996242,(GCF_000315525.1_Sphi_yano_ATCC_51230_V1_genomic:0.78932690699315832816,(GCF_000318405.1_ASM31840v1_genomic:0.85122646926433209735,(GCF_000314735.2_Afip_feli_felis_ATCC_53690_V1_genomic:0.16445445903299957258,(GCF_000314675.2_Afip_broo_ATCC_49717_V1_genomic:0.06757252283311732111,GCF_000336555.1_Afip_clev_ATCC49720_G12581_V1_genomic:0.14480409819918693692):0.12566360313082491906):0.55523513939304014464):0.11905597369567960664):0.11693924392924731626):0.61277299611609459262,((((GCF_000186425.1_ASM18642v1_genomic:0.61331180064972556920,(((GCF_000759065.1_04_NF40_HMP2130v01_genomic:0.01906554622672555072,(GCF_001808505.1_ASM180850v1_genomic:0.01194740963369005440,GCF_001808335.1_ASM180833v1_genomic:0.01755849149465699144):0.01364284826915895116):0.48398763055866034222,(GCF_000164035.1_ASM16403v1_genomic:0.06135677050921324593,(GCF_000186185.1_Achr_xylo_C54_V2_genomic:0.01524544208492533900,(GCF_001810925.1_ASM181092v1_genomic:0.00131976309965935526,(GCF_001813885.1_ASM181388v1_genomic:0.00664781057598902349,((GCF_001807115.1_ASM180711v1_genomic:0.00414524215769797571,GCF_001815425.1_ASM181542v1_genomic:0.00481404535011208633):0.00048505805661642316,GCF_001815885.1_ASM181588v1_genomic:0.00851653900577224385):0.00966435783468724829):0.00882048478384059309):0.00820993972984354094):0.05075489165567116656):0.27930204063203217801):0.21266582994556873509,((GCF_000411195.1_Delf_acid_CCUG_274B_V1_genomic:0.02447324466066583964,GCF_000411215.1_Delf_acid_CCUG_15835_V1_genomic:0.02711062709326477957):0.58978702344620070885,((GCF_001806955.1_ASM180695v1_genomic:0.28007961096036720905,(GCF_000227255.2_Ralstonia_sp_5_2_56FAA_V2_genomic:0.02404157048840805874,GCF_000165085.1_ASM16508v1_genomic:0.01963899955125386967):0.27637877569878810391):0.12895540747797937242,(GCF_000315425.1_Mass_timo_CCUG_45783_V1_genomic:0.28623390529479791899,(GCF_000158495.1_ASM15849v1_genomic:0.12785010283263395503,GCF_000158475.2_Oxal_for_HOxBLS_2_V2_genomic:0.13872652051541187190):0.30366414817552622729):0.17876646194107487231):0.07707652550328084051):0.06782089536033444888):0.05643769165991376069):0.08441526826221627811,((GCF_000205025.1_ASM20502v1_genomic:0.01109559454196892662,GCF_000144975.1_ASM14497v1_genomic:0.01627567556943723334):0.46237683550943459165,((GCF_000186505.1_Sutt_wads_3_1_45B_V1_genomic:0.03729243395549029089,GCF_000411515.1_Sutt_wads_HGA0223_V1_genomic:0.02974087051879077334):0.27798174833542088624,((GCF_000297775.1_Sutt_wads_2_1_59BFAA_V1_genomic:0.02423478089827097934,GCF_001578585.1_ASM157858v1_genomic:0.02216330977371391148):0.26588544745548819970,GCF_000250875.1_ASM25087v1_genomic:0.23160816446175094829):0.07413486991930451353):0.28187985026310624637):0.29848700711361880744):0.18679568146579025867,((GCF_000226875.1_ASM22687v1_genomic:0.16294231820562743440,((GCF_001815545.1_ASM181554v1_genomic:0.00430710006554789211,GCF_001811325.1_ASM181132v1_genomic:0.00347738352984647758):0.01061933294317601341,((GCF_000158615.1_ASM15861v1_genomic:0.01658212613278842520,GCF_001809035.1_ASM180903v1_genomic:0.00788912841062431973):0.00581962354307254993,GCF_000504685.1_Eike_corr_CC92I_V1_genomic:0.01589694120792447055):0.00632596451773250346):0.25382408994974386962):0.08093078464319602983,(((GCF_000163775.2_Simo_muel_ATCC_29453_V2_genomic:0.19051428152602029042,(GCF_000213535.1_ASM21353v1_genomic:0.13414805985526670473,GCF_000190695.1_ASM19069v1_genomic:0.15713050030373484911):0.03604350199611038030):0.05164346718812014986,GCF_000160435.1_ASM16043v1_genomic:0.22140412088472455343):0.10616651758207523715,(((((GCF_000173875.1_ASM17387v1_genomic:0.02253018471824268232,(GCF_001813335.1_ASM181333v1_genomic:0.01575536916291928394,((GCF_000952795.1_ASM95279v1_genomic:0.00770337869177690950,GCF_001814135.1_ASM181413v1_genomic:0.00732088386701346995):0.01025212352375010592,(GCF_001807625.1_ASM180762v1_genomic:0.03347334078373080668,(GCF_001815675.1_ASM181567v1_genomic:0.01436392897965837502,((GCF_001809325.1_ASM180932v1_genomic:0.02446808875391195265,GCF_001808875.1_ASM180887v1_genomic:0.02372987536420261695):0.00669061671055303647,((GCF_000220865.1_ASM22086v1_genomic:0.01130089330823985140,(GCF_001838645.1_ASM183864v1_genomic:0.01260457125719724458,(GCF_001810355.1_ASM181035v1_genomic:0.00859759676044537929,GCF_000227275.1_Neisseria_sp_GT4A_CT1_V1_genomic:0.00323818566605097715):0.00813567430939088516):0.00203974006472415785):0.00230728144280026391,(GCF_000260655.1_NsiccaVK64v1.0_genomic:0.00970143807525458528,GCF_000174655.1_ASM17465v1_genomic:0.01925505724708528529):0.00414685145375031337):0.00575124250827247201):0.00110594224775792610):0.00878060389558857866):0.00287192903605274288):0.00409895497576254816):0.01382702219612701351):0.03516537756196674858,((((GCF_001812735.1_ASM181273v1_genomic:0.01459841895872576040,GCF_001815685.1_ASM181568v1_genomic:0.01377377046583807586):0.00620059589662874840,((GCF_001810105.1_ASM181010v1_genomic:0.01864467006781216421,GCF_001808255.1_ASM180825v1_genomic:0.01594269198359475961):0.00148809850240343329,GCF_000173935.1_ASM17393v1_genomic:0.01662244221294381999):0.00503260366970976081):0.00440754130789323267,((GCF_001809585.1_ASM180958v1_genomic:0.01037100565749744623,((((GCF_001837375.1_ASM183737v1_genomic:0.00979886566693163007,(GCF_001838065.1_ASM183806v1_genomic:0.01264403486033435081,(GCF_001836705.1_ASM183670v1_genomic:0.00915985796972257869,(GCF_000186165.1_Neis_muco_C102_V1_genomic:0.00707353246953762622,GCF_001810165.1_ASM181016v1_genomic:0.00807680911715266160):0.00728256857611980259):0.00315415763297991706):0.00177060394229722174):0.00456092439233773874,(GCF_001836795.1_ASM183679v1_genomic:0.00564853965921327354,GCF_001837245.1_ASM183724v1_genomic:0.00681337351986911234):0.00870439067911454346):0.00282386031609173837,(((GCF_001836315.1_ASM183631v1_genomic:0.00250649251438678482,((GCF_001837365.1_ASM183736v1_genomic:0.00351723825112860468,GCF_001814445.1_ASM181444v1_genomic:0.00367972385309354132):0.00229544268610293182,GCF_001838135.1_ASM183813v1_genomic:0.00074240187157368167):0.00222008907918993127):0.00419040087045211181,GCF_001811365.1_ASM181136v1_genomic:0.00858627618709756867):0.00946245994793317412,(GCF_001815375.1_ASM181537v1_genomic:0.01320081715085766501,GCF_001837185.1_ASM183718v1_genomic:0.01964576692133604766):0.00437857261643438776):0.00391747716843140418):0.00289378523316945148,(GCF_001812605.1_ASM181260v1_genomic:0.00861299273385987205,(GCF_001815615.1_ASM181561v1_genomic:0.00776186871376521436,GCF_001837635.1_ASM183763v1_genomic:0.00620294079245556872):0.00946470211446809144):0.00383194374057667982):0.00414610329617868655):0.00073699799804976054,(GCF_000173955.1_ASM17395v1_genomic:0.01511979725579528679,(GCF_001811855.1_ASM181185v1_genomic:0.00499719531875139709,((GCF_001810035.1_ASM181003v1_genomic:0.00226013569181846355,(GCF_001811945.1_ASM181194v1_genomic:0.00708089091149836057,(GCF_001809345.1_ASM180934v1_genomic:0.00930132113168332351,(((GCF_001812725.1_ASM181272v1_genomic:0.00000100000050002909,GCF_001812055.1_ASM181205v1_genomic:0.00000100000050002909):0.00013288143724540796,GCF_001812885.1_ASM181288v1_genomic:0.00186662879648759892):0.00302619167464227229,GCF_001814095.1_ASM181409v1_genomic:0.00485152905619857123):0.00161436119429351804):0.00317377655824950533):0.00430115312753912449):0.00097317102007700321,GCF_001811065.1_ASM181106v1_genomic:0.00254429711989313063):0.00152725187284463390):0.00542410984040184348):0.00966752530693183038):0.00488210135077474499):0.04648480150909624353,(GCF_000173895.1_ASM17389v1_genomic:0.03295225281445511578,(GCF_000173995.1_ASM17399v1_genomic:0.04701455425632593277,(GCF_000176735.1_ASM17673v1_genomic:0.02522816852235447785,(GCF_001814225.1_ASM181422v1_genomic:0.02347206307351095908,GCF_000146655.1_ASM14665v1_genomic:0.01936755341286849202):0.03177363203011114579):0.02244845363188091233):0.01289695890041590680):0.06368308097184595395):0.03208289157794906588):0.03121406694926243813,GCF_000090875.1_ASM9087v1_genomic:0.06563556318719562799):0.10495751765575564440,((GCF_000318235.2_ASM31823v2_genomic:0.11398912052737464329,GCF_000194925.1_ASM19492v1_genomic:0.12449589890810604242):0.09326513633022873173,(GCF_000176755.2_ASM17675v1_genomic:0.06241401263136150263,GCF_001807735.1_ASM180773v1_genomic:0.02932796040756767419):0.11570445661729780729):0.06752404403531672705):0.05241732309995815464,GCF_000227765.1_ASM22776v1_genomic:0.19849812788741663661):0.03988807158925981866):0.04591347059583547607):0.56667279167515716143):0.19969813484742682252,(((GCF_000239355.1_ASM23935v1_genomic:0.21677223910921247785,GCF_000160655.1_ASM16065v1_genomic:0.15624607347911695365):0.93143438289491597981,((GCF_000188195.1_ASM18819v1_genomic:0.82021427365196808434,((GCF_000298055.1_Aero_hydr_SSU_V1_genomic:0.01920724368282366104,(GCF_000298015.1_Aero_vero_AMC34_V1_genomic:0.01489750861610788547,((GCF_000297995.1_Aero_vero_AER397_V1_genomic:0.00339902107794468750,GCF_000298035.1_Aero_vero_AMC35_V1_genomic:0.00923496792225388108):0.00760860116198427364,GCF_000297975.1_Aero_vero_AER39_V1_genomic:0.01048841755839660661):0.01022480934424685114):0.01992640114338741636):0.32816395857967717298,(((GCF_000188255.1_ASM18825v1_genomic:0.07814028310616000228,(GCF_000287615.1_HsputHK2154v1.0_genomic:0.10331728887714825005,(GCF_000262265.1_ASM26226v1_genomic:0.04167983492515593691,GCF_000260675.1_HparaphrohaemolyticusHK411v1.0_genomic:0.03144049765328051083):0.05323296239376297534):0.04739611954615652323):0.13953163946964469710,(GCF_000163475.1_ASM16347v1_genomic:0.11334875479572674439,(GCF_000262245.1_ASM26224v1_genomic:0.15728389343568058290,(((GCF_000231255.1_Aggr_aphr_F0387_V1_genomic:0.04452635479295841137,(GCF_000185305.1_ASM18530v1_genomic:0.04214124047190858507,GCF_000466335.1_ASM46633v1_genomic:0.02879709264722649445):0.01896948755169686890):0.01642713423504495521,GCF_000318155.1_ASM31815v1_genomic:0.05908013793204115738):0.08190011141288766616,(((GCF_001811665.1_ASM181166v1_genomic:0.01429393368542466493,GCF_001837655.1_ASM183765v1_genomic:0.01289114155384535158):0.01608562903539999950,(GCF_000262285.1_ASM26228v1_genomic:0.00983428317710073087,GCF_000242295.1_ASM24229v1_genomic:0.01342411936455475095):0.01911016371824014737):0.05165761036690941221,(GCF_000223275.1_ASM22327v1_genomic:0.12216454129817358454,(GCF_000191405.1_ASM19140v1_genomic:0.01660793761585766318,((((GCF_001814055.1_ASM181405v1_genomic:0.01839707962442305514,GCF_001815355.1_ASM181535v1_genomic:0.00840675376932523317):0.00957851690065574836,(GCF_001810345.1_ASM181034v1_genomic:0.01280454693132493035,(GCF_001810545.1_ASM181054v1_genomic:0.00136002332969344737,GCF_001811025.1_ASM181102v1_genomic:0.01396598602291860593):0.01202264665486674558):0.00112096396923002848):0.00569037398913830976,GCF_001838635.1_ASM183863v1_genomic:0.01148639957527427223):0.00568623994648757673,(GCF_000746485.1_ASM74648v1_genomic:0.00581476428569207074,(GCF_001838615.1_ASM183861v1_genomic:0.01143313767309198960,(GCF_000261285.1_HparainfluenzaeHK2019v1.0_genomic:0.01521535441166838552,GCF_000259485.1_HparainfluenzaeHK262v1.0_genomic:0.01573063367948941693):0.01399797212241859524):0.00519717158690503108):0.00643047380635373023):0.00790336154593698596):0.03280185876351499052):0.02479774784949563202):0.06924321959924141512):0.03939769201357530559):0.02463324257665783223):0.07733500313848351571):0.21784915280255198744,(((GCF_000412335.2_ASM41233v2_genomic:0.06544234605479228029,(((GCF_000155975.1_ASM15597v1_genomic:0.01343054664752759732,((GCF_000158355.2_Citrobacter_sp_30_2_V2_genomic:0.00397338389417963272,GCF_000238735.1_Citr_freu_4_7_47CFAA_V1_genomic:0.00362443648254896778):0.00535193595828893556,GCF_001546285.1_ASM154628v1_genomic:0.00733937729882300563):0.01032043923131256008):0.02214901775326452368,((GCF_001546305.1_ASM154630v1_genomic:0.00309243692481022152,(GCF_001546325.1_ASM154632v1_genomic:0.00000100000050002909,GCF_001552875.1_ASM155287v1_genomic:0.00000100000050002909):0.00559252551231250242):0.01927516199496273619,(GCF_000164315.1_ASM16431v1_genomic:0.00097912101785598200,(((GCF_000159295.1_ASM15929v1_genomic:0.00243331163624355444,((GCF_000157115.2_Escherichia_sp_3_2_53FAA_V2_genomic:0.00226342521799849025,GCF_000488755.1_ASM48875v1_genomic:0.00162311606661301911):0.00220888662437531292,GCF_000164615.1_ASM16461v1_genomic:0.00254151838070689915):0.00040199874471763504):0.00064665951175943003,(GCF_000485715.1_ASM48571v1_genomic:0.00104343535587437131,(GCF_000488715.1_ASM48871v1_genomic:0.00026021870323046864,GCF_000488775.1_ASM48877v1_genomic:0.00000100000050002909):0.00000100000050002909):0.00191024992136929199):0.00000100000050002909,((GCF_000488335.1_ASM48833v1_genomic:0.00039048815409750465,((GCF_000488375.1_ASM48837v1_genomic:0.00000100000050002909,GCF_000488555.1_ASM48855v1_genomic:0.00000100000050002909):0.00000100000050002909,(GCF_000488695.1_ASM48869v1_genomic:0.00000100000050002909,GCF_000488395.1_ASM48839v1_genomic:0.00000100000050002909):0.00000100000050002909):0.00013018538721841508):0.00178746847585896634,((((GCF_000164595.1_ASM16459v1_genomic:0.00078250868614961879,(GCF_000488835.1_ASM48883v1_genomic:0.00025984725973514117,GCF_000164535.1_ASM16453v1_genomic:0.00026023995074725577):0.00000100000050002909):0.00129692866412068567,GCF_000164495.1_ASM16449v1_genomic:0.00164047848124865476):0.00081271963420049837,((GCF_001562835.1_ASM156283v1_genomic:0.00013000494219377319,(GCF_000164575.1_ASM16457v1_genomic:0.00038998919513164927,(GCF_000164295.1_ASM16429v1_genomic:0.00000100000050002909,GCF_000164435.1_ASM16443v1_genomic:0.00012999574853954542):0.00000100000050002909):0.00000100000050002909):0.00000100000050002909,((GCF_000488495.1_ASM48849v1_genomic:0.00158080756457938698,GCF_000488795.1_ASM48879v1_genomic:0.00208192950504189562):0.00131608942627392772,(GCF_000488475.1_ASM48847v1_genomic:0.00039000917583902138,(GCF_000488815.1_ASM48881v1_genomic:0.00000100000050002909,GCF_000488315.1_ASM48831v1_genomic:0.00000100000050002909):0.00012998710769577718):0.00000100000050002909):0.00105386743574645042):0.00112844373104568950):0.00048828778690762219,((GCF_000164415.1_ASM16441v1_genomic:0.00405899909073777990,((GCF_000488575.1_ASM48857v1_genomic:0.00580209268974394426,GCF_000488355.1_ASM48835v1_genomic:0.00025962311079447272):0.00125111217312575524,(((GCF_000485695.1_ASM48569v1_genomic:0.00091177714389878439,((GCF_001562855.1_ASM156285v1_genomic:0.00000100000050002909,GCF_000164195.1_ASM16419v1_genomic:0.00254267057303500044):0.00106015200370794126,(GCF_000488535.1_ASM48853v1_genomic:0.00000100000050002909,(GCF_000488515.1_ASM48851v1_genomic:0.00000100000050002909,GCF_000488675.1_ASM48867v1_genomic:0.00000100000050002909):0.00000100000050002909):0.00000100000050002909):0.00000100000050002909):0.00026299025711107538,(GCF_000488655.1_ASM48865v1_genomic:0.00025995347367776129,GCF_000488435.1_ASM48843v1_genomic:0.00000100000050002909):0.00000100000050002909):0.00116753255488078345,GCF_000488635.1_ASM48863v1_genomic:0.00101893367646144076):0.00063998611694792297):0.00178152157487786959):0.00177469590858843427,((((GCF_000485635.1_ASM48563v1_genomic:0.00388438064053262151,((((GCF_000488595.1_ASM48859v1_genomic:0.00044583869189118751,GCF_000485655.1_ASM48565v1_genomic:0.00072614328824829573):0.00022126306643610374,(GCF_000488295.1_ASM48829v1_genomic:0.00013008611866249236,GCF_000488415.1_ASM48841v1_genomic:0.00012944186576829749):0.00024192420805769593):0.00120249409678785781,GCF_000485735.1_ASM48573v1_genomic:0.00062566481927945976):0.00055387497724750600,(((GCF_000164275.1_ASM16427v1_genomic:0.00025994723595117397,GCF_000164475.1_ASM16447v1_genomic:0.00052026546387170191):0.00026013741671126431,(GCF_000010385.1_ASM1038v1_genomic:0.00856016164840906618,(GCF_000164555.1_ASM16455v1_genomic:0.00051997402010733667,GCF_000164515.1_ASM16451v1_genomic:0.00078009830975895179):0.00000100000050002909):0.00362499103137454157):0.00000100000050002909,(GCF_000158415.2_Escherichia_sp_4_1_40B_V2_genomic:0.00071723284059336081,(GCF_000159895.2_Escherichia_sp_1_1_43_V2_genomic:0.00047528466905665001,((GCF_000179155.1_ASM17915v1_genomic:0.00027104491846970092,(GCF_000485675.1_ASM48567v1_genomic:0.00077012141125431513,(GCF_000158395.1_ASM15839v1_genomic:0.00249896948659231177,(((GCF_000488615.1_ASM48861v1_genomic:0.00274746263476565930,((GCF_000164255.1_ASM16425v1_genomic:0.00064771725478953725,GCF_000164455.1_ASM16445v1_genomic:0.00012950350021935113):0.00103550793708740894,GCF_000179115.1_ASM17911v1_genomic:0.00144329643185577916):0.00000100000050002909):0.00193149418124569290,((GCF_000164215.1_ASM16421v1_genomic:0.00013020334163065290,(GCF_000179135.1_ASM17913v1_genomic:0.00000100000050002909,GCF_000179075.1_ASM17907v1_genomic:0.00000100000050002909):0.00000100000050002909):0.00091099442856554789,(GCF_000164235.1_ASM16423v1_genomic:0.00208627733673786729,GCF_000164375.1_ASM16437v1_genomic:0.00039036154787167819):0.00026003699206156333):0.00000100000050002909):0.00014720812627644876,(GCF_000179095.1_ASM17909v1_genomic:0.00000100000050002909,GCF_000179175.1_ASM17917v1_genomic:0.00000100000050002909):0.00039071692620718852):0.00014730498398947907):0.00015893611965454339):0.00058796635604169221):0.00120462000665894900,GCF_000164335.1_ASM16433v1_genomic:0.00045424622709339547):0.00044545080327859209):0.00032974096032846635):0.00022552192288242015):0.00140877650243799446):0.00026666882946262328):0.00343230851945583318,GCF_000488735.1_ASM48873v1_genomic:0.00028642547617253915):0.00291417980641456688,(GCF_000164355.1_ASM16435v1_genomic:0.00415251597764945864,GCF_000485615.1_ASM48561v1_genomic:0.00053142427241538773):0.00090351356697336690):0.00050190440074573560,GCF_000488455.1_ASM48845v1_genomic:0.00209769870617001249):0.00154002166500980453):0.00120665091450504491):0.00016982837396497941):0.00362028581335694473):0.00356366665579408099):0.03628463907963768581):0.00902886754182337901):0.02130162182524492076,((GCF_000239335.1_ASM23933v1_genomic:0.05054674058797024860,(GCF_000247895.1_Kleb_oxyt_10-5246_V1_genomic:0.02794332398277528731,((GCF_000163075.1_ASM16307v1_genomic:0.00761797292876249203,((GCF_000195655.1_ASM19565v1_genomic:0.00446555779863299935,(((((GCF_000300935.1_Kleb_pneu_WGLW3_V1_genomic:0.00025571281869051291,GCF_000300655.1_Kleb_pneu_WGLW1_V1_genomic:0.00384596998556399877):0.00250889943207127132,(GCF_001808265.1_ASM180826v1_genomic:0.00206860714368607701,GCF_000300675.1_Kleb_pneu_WGLW2_V1_genomic:0.00012896488672208846):0.00000100000050002909):0.00000100000050002909,GCF_000238715.1_Klebsiella_sp_4_1_44FAA_V1_genomic:0.00481973444499728468):0.00128498493133201008,((GCF_001546515.1_ASM154651v1_genomic:0.00154636174500815435,GCF_000300955.1_Kleb_pneu_WGLW5_V1_genomic:0.00065094823111607662):0.00038907431282607824,GCF_000485755.1_ASM48575v1_genomic:0.00338216931741134891):0.00038866446905709155):0.00196544703978018950,GCF_000163455.1_ASM16345v1_genomic:0.00588828894373984429):0.00226355003923050038):0.00864154586768796709,(GCF_001807705.1_ASM180770v1_genomic:0.00146052129177938906,(GCF_001807645.1_ASM180764v1_genomic:0.00356887349311545534,GCF_001808325.1_ASM180832v1_genomic:0.00108232493934160598):0.00063100153705120468):0.00229494417128776537):0.00506686980008064485):0.02880242927991600449,(GCF_000247835.1_Kleb_oxyt_10-5242_V1_genomic:0.00683004938220471529,(((((GCF_000527235.1_KoxOK1v1.0_genomic:0.00000100000050002909,GCF_001078255.1_Kleb_oxyt_10-5249_V1_genomic:0.00013064189266524505):0.00026102371478843405,(((((GCF_000269585.1_PB_Kleb_oxyt_10-5248_V1_genomic:0.00000100000050002909,GCF_001078235.1_Kleb_oxyt_10-5248_V1_genomic:0.00252428173050369201):0.00042470719303877325,GCF_001808475.1_ASM180847v1_genomic:0.00155073162483010526):0.00040108845716642843,(GCF_000247875.1_Kleb_oxyt_10-5245_V1_genomic:0.00144058610749776459,GCF_001078195.1_Kleb_oxyt_10-5244_V1_genomic:0.00026134753774905182):0.00013043984859893975):0.00013149859682795912,GCF_001078175.1_Kleb_oxyt_09-7231_V1_genomic:0.00209741498005770527):0.00000100000050002909,(GCF_000527215.1_KoxKA2v1.0_genomic:0.00000100000050002909,GCF_000247855.1_Kleb_oxyt_10-5243_V1_genomic:0.00345686275906431422):0.00039298034759821992):0.00013208261969202794):0.00968529277150087173,GCF_000247915.1_Kleb_oxyt_10-5250_V1_genomic:0.00406558731294842830):0.00188797619544269196,GCF_000524315.1_KspAS10v1.0_genomic:0.00188291092065896466):0.00027642545196153369,GCF_000293135.1_KspOBRC7v1.0_genomic:0.00182314002494250835):0.00464506137566191284):0.02215300375264187341):0.01145213200511429122):0.02439403997920133391):0.01215003771915223671,(GCF_000155995.1_ASM15599v1_genomic:0.01648366257394425632,(GCF_000213995.1_ASM21399v1_genomic:0.01129369313057295744,GCF_001807145.1_ASM180714v1_genomic:0.01654082804855556282):0.00630485610354814593):0.03217872668575030154):0.00747072262555457684):0.03695269549356892252):0.07721477964476311517,((((GCF_000185685.2_Ente_bact_9_2_54FAA_V2_genomic:0.00717328928590896774,GCF_000239255.1_ASM23925v1_genomic:0.00351954738201714495):0.00224563553732314274,GCF_001816025.1_ASM181602v1_genomic:0.00854235222237051742):0.07861888717917979441,GCF_000163955.1_ASM16395v1_genomic:0.14685291237316233648):0.04311225824418697672,(GCF_001808215.1_ASM180821v1_genomic:0.04726526514913290122,GCF_000163595.1_ASM16359v1_genomic:0.04816629870736874319):0.07209872588705036611):0.03053142172355589531):0.05105556507284867568,((GCF_000154865.1_ASM15486v1_genomic:0.04706469911740017442,(GCF_000158055.1_ASM15805v1_genomic:0.04425526913475857915,(GCF_000156395.1_ASM15639v1_genomic:0.03860860037186909788,((GCF_000173415.1_ASM17341v1_genomic:0.00262841540453109899,(GCF_000527315.1_PalR901475v1.0_genomic:0.00123140736014669514,(GCF_000527295.1_PalRIMD1656011v1.0_genomic:0.00058390657081833729,(GCF_000517805.1_PalF902004v1.0_genomic:0.00045788686528844475,(GCF_000527335.1_Pal20592v1.0_genomic:0.00159892060492265687,GCF_000527255.1_PalPAL2v1.0_genomic:0.00000100000050002909):0.00039831652026541995):0.00058374031741770011):0.00206668883645881206):0.00546446664851812230):0.00935538417595080905,(GCF_000527275.1_PalPAL1v1.0_genomic:0.00706613011501731978,GCF_000517745.1_PalPAL3v1.0_genomic:0.00218965327943371245):0.00946927625313767965):0.01575421714220455460):0.02299688925578706467):0.02672539345238401573):0.08876045541132941696,((GCF_000160755.1_ASM16075v1_genomic:0.00295193260664579652,((GCF_000297815.1_Prot_mira_WGLW6_V1_genomic:0.00271166956373880335,GCF_001553525.1_ASM155352v1_genomic:0.00131445450102962431):0.00183541081180404499,(GCF_001808035.1_ASM180803v1_genomic:0.00606900255270095574,GCF_000297835.1_Prot_mira_WGLW4_V1_genomic:0.00000100000050002909):0.00110019141269780533):0.00411904590431715848):0.14617703744149992962,GCF_001807955.1_ASM180795v1_genomic:0.14599145813838546037):0.02453985376004809080):0.06490459123896412386):0.15101160386676074077):0.13065905363631208358):0.12324418979351378645):0.18471357794136619712,((GCF_001809255.1_ASM180925v1_genomic:0.56887270025809300034,(GCF_000163635.1_ASM16363v1_genomic:0.04070837935352189518,((GCF_000162375.2_Acin_sp_RUH2624_V1_genomic:0.01270964329546635241,(GCF_000163395.2_ASM16339v2_genomic:0.00259116502058671754,((GCF_000162295.1_ASM16229v1_genomic:0.02029807455862561033,GCF_000163375.2_ASM16337v2_genomic:0.00484508521381708628):0.00599686552056487472,GCF_000163355.2_ASM16335v2_genomic:0.00104881465866872993):0.00213645877692494966):0.02091537718938268550):0.01332809207015970242,((((GCF_000162055.1_ASM16205v1_genomic:0.06739981079949543263,GCF_000162095.1_ASM16209v1_genomic:0.09420103563491032117):0.05102566334173256474,(GCF_000162115.1_ASM16211v1_genomic:0.01255576219352085368,GCF_000175675.1_ASM17567v1_genomic:0.02534099858229018828):0.10568591520639919468):0.04647587695593524693,((GCF_000156555.1_ASM15655v1_genomic:0.02405654501778305143,GCF_000164055.1_ASM16405v1_genomic:0.02762518974675636299):0.03055110574024758399,GCF_000162075.1_ASM16207v1_genomic:0.05131587253592716918):0.05863378268617154554):0.05001744392291611330,GCF_000162035.1_ASM16203v1_genomic:0.03527559191233353708):0.01915048424315679912):0.04535989948970528540):0.40937102513560152950):0.41842227262216513672,(GCF_001808425.1_ASM180842v1_genomic:0.15900243095664887139,(GCF_000478505.2_Pseu_sp_HPB0071_V1_genomic:0.17798470527138893216,(GCF_001838695.1_ASM183869v1_genomic:0.09066460346421353900,(GCF_000233495.1_Pseudomonas_sp_2_1_26_V1_genomic:0.00693645333617660953,(GCF_001813025.1_ASM181302v1_genomic:0.00931923349454064076,(GCF_000478465.2_Pseu_aeru_Stone_130_V1_genomic:0.00354676256042289837,((((GCF_001836625.1_ASM183662v1_genomic:0.00251397671793547042,GCF_001836415.1_ASM183641v1_genomic:0.00066059365322808372):0.00186145269615852881,(GCF_001811215.1_ASM181121v1_genomic:0.00105565326891461750,GCF_001809935.1_ASM180993v1_genomic:0.00277849848785843888):0.00038487649339968990):0.00304396160795461154,GCF_001813995.1_ASM181399v1_genomic:0.00252521240788276336):0.00276292201703254043,(GCF_001809805.1_ASM180980v1_genomic:0.00811327955200902111,(GCF_000478485.2_Pseu_sp_P179_V1_genomic:0.00155470973601211631,((((GCF_001810465.1_ASM181046v1_genomic:0.00120650639324346122,GCF_001809775.1_ASM180977v1_genomic:0.00051216532786512792):0.00026382110076455042,(((GCF_001813325.1_ASM181332v1_genomic:0.00347787351328844845,GCF_001815235.1_ASM181523v1_genomic:0.00183509346123423385):0.00172760658453730031,GCF_001812145.1_ASM181214v1_genomic:0.00451848157628678259):0.00335955952429111207,((GCF_001811225.1_ASM181122v1_genomic:0.00054992004928150842,(GCF_001813645.1_ASM181364v1_genomic:0.00841713820976553416,GCF_001813485.1_ASM181348v1_genomic:0.00152357889372191965):0.00816717543894615941):0.00000100000050002909,(((GCF_001808305.1_ASM180830v1_genomic:0.00332536088733644767,GCF_001807925.1_ASM180792v1_genomic:0.00000100000050002909):0.00114981082178440596,GCF_001811975.1_ASM181197v1_genomic:0.00043625903113849346):0.00025845866801179192,(GCF_001814745.1_ASM181474v1_genomic:0.00043037484366046584,(GCF_001837685.1_ASM183768v1_genomic:0.00119454900569206102,(GCF_001836655.1_ASM183665v1_genomic:0.00027153843741758418,((GCF_001836645.1_ASM183664v1_genomic:0.00171241144892826831,(GCF_001836505.1_ASM183650v1_genomic:0.00171934493853860993,GCF_001836665.1_ASM183666v1_genomic:0.00000100000050002909):0.00132760790472948378):0.00105446406030016240,GCF_001836405.1_ASM183640v1_genomic:0.00343590861274694704):0.00000100000050002909):0.00144622987914994213):0.00090032693080189889):0.00086028659004378557):0.00080760422138580082):0.00104052796856670803):0.00000100000050002909):0.00304516549456314593,GCF_001837545.1_ASM183754v1_genomic:0.00490965199714506802):0.00013456998648446919,(GCF_001810325.1_ASM181032v1_genomic:0.00053159597385001956,(GCF_000952805.1_ASM95280v1_genomic:0.00118488712829414693,(GCF_001812165.1_ASM181216v1_genomic:0.00758632097085228368,GCF_001810205.1_ASM181020v1_genomic:0.00425872835576752030):0.00149770293986986407):0.00415583705466847191):0.00000100000050002909):0.00205752271336983802):0.00130183893669249531):0.00555946841603627631):0.00100296692443666729):0.00539007822998136335):0.00702530768665447780):0.08892819949174027294):0.05720341768390357212):0.05270880898718266483):0.36254129343896623894):0.10961599705581198672):0.17602161943692298807):0.06674209954013268775,(GCF_001807865.1_ASM180786v1_genomic:0.12404753664977789807,GCF_001807895.1_ASM180789v1_genomic:0.12856039445736719418):0.80230147521242878295):0.07919447866486778453):0.40507771908799772298):0.21023737495403002629):0.09942038623380936024):0.11382939809620240545,(((((GCF_000231275.1_Alis_indi_YIT_V1_genomic:0.34960131073355943387,(GCF_000183485.2_ASM18348v1_genomic:0.19202335543016782471,GCF_000154465.1_ASM15446v1_genomic:0.20056618871115716729):0.30710114141872518756):0.36654970686180610162,(((((GCF_000296465.1_Barn_inte_YIT_11860_V1_genomic:0.41845987068754303406,((GCF_000213575.1_Dysg_moss_DSM_V1_genomic:0.14203342661600557029,GCF_000213555.1_Dysg_gade_ATCC_V1_genomic:0.11255423650107519717):0.31379594194159277087,((((GCF_000156495.1_ASM15649v1_genomic:0.01715959335809550887,GCF_000307375.1_Para_john_CL02T12C29_V1_genomic:0.01118687908689944797):0.01454524516572346278,(GCF_000307495.1_Para_merd_CL09T00C40_V1_genomic:0.02528162165868367769,(GCF_000307345.1_Para_merd_CL03T12C32_V1_genomic:0.01750916344608233893,GCF_000154105.1_ASM15410v1_genomic:0.01405618652841774882):0.00436715943899857600):0.01724068755433804528):0.07445840454863797420,((GCF_000307395.1_Para_gold_CL02T12C30_V1_genomic:0.00886914618085598086,GCF_000969835.1_Para_gold_DSM_19448_V1_genomic:0.02311833785232184774):0.03565034035969785048,(GCF_000969825.1_Para_gord_MS-1_V1_genomic:0.01156818345129369263,GCF_000969845.1_Para_sp_HGS0025_V1_genomic:0.02228654808882329919):0.04195226610185814192):0.07368824323490912043):0.03398036787569624212,(GCF_000162275.1_ASM16227v1_genomic:0.01193636949948052514,((GCF_000307455.1_Para_dist_CL03T12C09_V1_genomic:0.00366209334436458974,(GCF_000307475.1_Paraba_sp_D25_V1_genomic:0.00436364634607532952,(GCF_000163655.1_ASM16365v1_genomic:0.00344560508044246521,(GCF_000307435.1_Para_dist_CL09T03C24_V1_genomic:0.00599905971047828227,GCF_001078555.1_Parabacteroides_sp_D26_V1_genomic:0.01056232725530184199):0.00354909991793923851):0.00410601512618561509):0.00633695916640420603):0.01257995993207391798,(GCF_000157035.2_Bacteroides_sp_2_1_7_V2_genomic:0.01140057290259384980,GCF_000162175.1_ASM16217v1_genomic:0.01292784096907477996):0.00943261163289743632):0.00854082969260131115):0.08528541030012339041):0.24334746794990930185):0.06250916768396884426):0.04318087348176194440,(((GCF_000233955.1_ASM23395v1_genomic:0.04004755553381334626,GCF_000205165.1_ASM20516v1_genomic:0.02935761528677035062):0.27875393500987505346,((((GCF_000318195.2_ASM31819v2_genomic:0.16388519243190227681,((GCF_000698925.1_ASM69892v1_genomic:0.02749751949065187134,GCF_000163495.1_ASM16349v1_genomic:0.01149079374196129016):0.02304588174845096510,(GCF_001814145.1_ASM181414v1_genomic:0.01948306120970181438,GCF_000162415.1_ASM16241v1_genomic:0.01843335473192082158):0.03820658524324464789):0.14811587974701428960):0.11945690918036724892,(((GCF_000762865.1_04_NF40_HMP671v01_genomic:0.01809143923311339400,GCF_001553265.1_ASM155326v1_genomic:0.02829919705428456111):0.21909863301476964481,((((((GCF_000759245.1_04_NF40_HMP647v01_genomic:0.00754670715433718338,((GCF_000177315.1_ASM17731v1_genomic:0.02924589083281387350,GCF_000759045.1_04_NF_x40_HMP1651v01_genomic:0.00669315146409067436):0.00293566932651637960,((GCF_001574405.1_ASM157440v1_genomic:0.01975793672227026815,GCF_000759165.1_04_NF40_HMP2136v01_genomic:0.01813048920187175159):0.01562036852960129070,GCF_001546565.2_ASM154656v2_genomic:0.00939140594990088735):0.00916269688874346046):0.02898215478002940174):0.08588844203014088519,((GCF_001553225.1_ASM155322v1_genomic:0.01580286692160078402,GCF_000759315.1_04_NF40_HMP9302v01_genomic:0.00766019743531264237):0.01220184890304868916,GCF_000177355.1_ASM17735v1_genomic:0.04423400217096173925):0.14633387514461304590):0.14392753928052248735,((GCF_000759075.1_04_NF40_HMP2132v01_genomic:0.02241476519149851118,GCF_000234055.1_Prev_hist_F0411_V1_genomic:0.01878414757955574818):0.06162015728835502915,(((GCF_000224595.1_Prevotella_sp_C561_V1_genomic:0.05403210026792409915,(GCF_000467895.1_ASM46789v1_genomic:0.05673377170746990439,(GCF_000163035.1_ASM16303v1_genomic:0.01790349936440856216,(GCF_000759305.1_04_NF40_HMP661v01_genomic:0.02068135997966364520,(GCF_000517825.1_PspICM33v1.0_genomic:0.01294201420528049221,GCF_000144405.1_ASM14440v1_genomic:0.01604739180129396287):0.00753793853902385257):0.00977624132007678774):0.01376877274172230020):0.01477278412477927086):0.04220963893186619603,(GCF_000191065.1_ASM19106v1_genomic:0.06979720742005596223,(GCF_000191765.1_ASM19176v1_genomic:0.00888401190942359788,(GCF_000759205.1_04_NF40_HMP2139v01_genomic:0.01869423159307156967,GCF_000193395.1_ASM19339v1_genomic:0.00647966851478470884):0.00587970616897797848):0.05683768925236160063):0.04742414103045543283):0.03170195671885448624,(GCF_000162935.1_ASM16293v1_genomic:0.04053066716290190663,GCF_000257925.1_PspF0472v1.0_genomic:0.04684946034963968775):0.05528229483367573527):0.04030359517081992526):0.08745944534830348005):0.03529118405965402105,(GCF_000243035.1_Prev_mica_F0438_V1_genomic:0.31242923527042171239,(GCF_001546595.1_ASM154659v1_genomic:0.14078863133814958908,((GCF_000220255.1_ASM22025v1_genomic:0.07654403526779943179,((GCF_000336235.1_Prev_nigr_F0103_V1_genomic:0.01301059419067193690,GCF_000507825.1_Prev_nigr_CC14M_V1_genomic:0.01994945298468643255):0.01371419296681891664,GCF_000220235.1_ASM22023v1_genomic:0.01292597825566065180):0.05862473321003434240):0.07620736958324059174,(GCF_000467875.1_ASM46787v1_genomic:0.01715205817424434245,(GCF_000759225.1_04_NF40_HMP654v01_genomic:0.01366302433533339057,GCF_000179675.1_ASM17967v1_genomic:0.01840125813100370461):0.01326445705013915358):0.11054386197988166907):0.06244113219385071661):0.06340571278332012006):0.03434571024914762766):0.12651471543917786056,((GCF_000758925.1_04_NF40_HMP1640v01_genomic:0.20141625871005106041,(GCF_000160535.1_ASM16053v1_genomic:0.12894791960807142073,GCF_001552765.1_ASM155276v1_genomic:0.12714979498526429724):0.05755099701334800977):0.04872520893932028030,GCF_000220215.1_ASM22021v1_genomic:0.19353258356744085233):0.11370949432181350069):0.03565050721535167194,((GCF_000468635.1_PbaroF0067v1.0_genomic:0.22224175839096968477,(GCF_000224615.1_Prev_oulo_F0390_V1_genomic:0.21745334831095794459,(GCF_000243015.1_Prev_macu_OT_289_V1_genomic:0.14141249700502642184,((GCF_000477535.1_PsaliF0493v1.0_genomic:0.02507913201800864370,GCF_000185845.1_ASM18584v1_genomic:0.02042210168128957490):0.08876670368732401950,(GCF_000142965.1_ASM14296v1_genomic:0.01748312842755006535,(GCF_000162915.1_ASM16291v1_genomic:0.01264125301182118626,((GCF_001814685.1_ASM181468v1_genomic:0.00554742789583598413,GCF_001815315.1_ASM181531v1_genomic:0.01663581554646438240):0.00985095382332656401,GCF_001814855.1_ASM181485v1_genomic:0.01249949241631795847):0.00445147923567421056):0.00818186372435597900):0.06243825790315660901):0.03867912333983065248):0.04011631146578904794):0.07731730434640091132):0.05773783816276092939,(GCF_000235885.1_ASM23588v1_genomic:0.28308350009334509734,((GCF_000162455.1_ASM16245v1_genomic:0.00878524724914669930,(GCF_000184945.1_ASM18494v1_genomic:0.02038379939323010231,GCF_000287635.1_PspMSX73v1.0_genomic:0.00896789747704649330):0.00704115242834544349):0.20026437925706916388,GCF_000157935.1_ASM15793v1_genomic:0.20698007086237368846):0.04070264655933063941):0.02622690478158995475):0.02792359376783502128):0.02764606623716063527):0.03012532046829639182,(((GCF_000177075.1_ASM17707v1_genomic:0.03727689589994367253,(GCF_000479005.1_PspBV3P1v1.0_genomic:0.00977538236045833939,(GCF_000759185.1_04_NF40_HMP2137v01_genomic:0.03820967778403473736,GCF_000759265.1_04_NF40_HMP2140v01_genomic:0.01981284008501353958):0.01745878322904769603):0.02638600920779068243):0.11660179860848031430,(GCF_000762405.1_04_NF40_HMP9304v01_genomic:0.02229986141336117930,GCF_000177055.1_ASM17705v1_genomic:0.01670765488508984403):0.18353638779806444314):0.12815042338991697313,(GCF_000507905.1_Prev_oral_CC98A_V1_genomic:0.01785604561613007152,(GCF_000413355.1_Prev_oral_HGA0225_V1_genomic:0.02083973050244019090,GCF_000185145.2_ASM18514v2_genomic:0.01563684695415013329):0.01304539831814660253):0.20160005334944822164):0.02933231842863208080):0.03736534670619392345):0.02383589292367209456,(GCF_000468135.1_PpleuF0068v1.0_genomic:0.23040037960428744190,(GCF_000163055.2_ASM16305v2_genomic:0.29547853742227880858,GCF_000146675.1_ASM14667v1_genomic:0.26906481217014144303):0.04437133228980030125):0.03064889720525458203):0.23770303147839713653,((GCF_000234115.1_Prevotella_sp_F0323_V1_genomic:0.27382683477542757444,GCF_000159995.1_ASM15999v1_genomic:0.32599968149980274035):0.09558829917041990198,GCF_000318095.2_ASM31809v2_genomic:0.39825953943952135949):0.14207677389158879233):0.06038595248332648963):0.13338866366590371171,(GCF_000442105.1_BactbactF0290v01_genomic:0.38686393958361547929,(((GCF_000382445.1_Bact_mass_DSM_17679_V1_genomic:0.08282771244608179428,(GCF_000158515.2_Bacteroides_sp_4_3_47FAA_V2_genomic:0.00635756915544841150,(GCF_000156075.1_ASM15607v1_genomic:0.00977072888157592447,(GCF_000162195.1_ASM16219v1_genomic:0.00605173614983934693,((GCF_000158335.2_Bact_dorei_5_1_36_D4_V2_genomic:0.00123615308233434120,((GCF_000186105.1_Bacteroides_sp_3_1_40A_V1_genomic:0.00153320683801422991,GCF_000273295.1_Bact_vulg_CL09T03C04_V1_genomic:0.00201918008042554576):0.01908534870737694372,((GCF_000273035.1_Bact_dore_CL02T00C15_V1_genomic:0.00100326218276834580,GCF_000273055.1_Bact_dore_CL02T12C06_V1_genomic:0.00000100000050002909):0.00290209115118325849,GCF_000273075.1_Bact_dore_CL03T12C01_V1_genomic:0.00072446744765190807):0.00209318951114539301):0.01367764666730603672):0.00239315074956786104,GCF_000157075.2_Bact_sp_9_1_42FAA_V2_genomic:0.00524852719427133709):0.00694798697350774291):0.00321097410336065869):0.00830826006822182016):0.06684313303602341938):0.07260605662491780021,(GCF_000187895.1_ASM18789v1_genomic:0.12158391663556007700,(GCF_000157915.1_ASM15791v1_genomic:0.11150757416538985278,GCF_000154845.1_ASM15484v1_genomic:0.07751254618364637750):0.02615400802446760445):0.10891015265678762047):0.04552872992547942615,(((((GCF_000159855.2_Bact_sp_3_2_5_V2_genomic:0.01127008306737143500,((GCF_000162135.1_ASM16213v1_genomic:0.00525941230783979769,((GCF_001580095.1_ASM158009v1_genomic:0.00000100000050002909,GCF_001580105.1_ASM158010v1_genomic:0.00286041838763591294):0.00095469909555887802,(GCF_000297735.1_Bact_frag_HMW_615_V1_genomic:0.00060607569675372468,(((GCF_000273135.1_Bact_frag_CL05T12C13_V1_genomic:0.00000100000050002909,GCF_000273765.1_Bact_frag_CL05T00C42_V1_genomic:0.00000100000050002909):0.00366595046557326642,GCF_000273155.1_Bact_frag_CL07T12C05_V1_genomic:0.00076724878622200362):0.01035368525934432515,((GCF_000269525.1_PB_Bact_frag_CL05T00C42_V1_genomic:0.00567541803940848407,GCF_000263115.1_Bact_frag_CL07T00C01_V1_genomic:0.00094394320257307359):0.00280295621101836392,(GCF_000273095.1_Bact_frag_CL03T00C08_V1_genomic:0.00000100000050002909,GCF_000273115.1_Bact_frag_CL03T12C07_V1_genomic:0.00156145713046817688):0.00080227417372056415):0.00066175614652279379):0.00251851163671649612):0.00290682896958251863):0.00144294218585472810):0.00344997949236752711,GCF_000218345.1_Bacteroides_sp_2_1_56FAA_V1_genomic:0.00288790418031191097):0.00478579964576550474):0.02095604024590382031,(GCF_000157015.1_ASM15701v1_genomic:0.00821288981567818051,(GCF_000297695.1_Bact_frag_HMW_610_V1_genomic:0.00573493080915877303,GCF_000297755.1_Bact_frag_HMW_616_V1_genomic:0.00989607483918098114):0.01884795149490916394):0.02046619845872283544):0.07140024923074941854,((GCF_000381365.1_Bact_saly_DSM_18765_V1_genomic:0.02136660739314744789,GCF_000273235.1_Bact_saly_CL02T12C01_V1_genomic:0.01343959404173243784):0.04513624501718550147,(GCF_000382465.1_Bact_sp_HPS0048_V1_genomic:0.02700322025165719647,GCF_000273175.1_Bact_nord_CL02T12C05_V1_genomic:0.01730847709301433501):0.04548615800869256626):0.04911390729457274645):0.02531957438314530809,(GCF_000466505.1_ASM46650v1_genomic:0.12828695511947516006,(((GCF_001811315.1_ASM181131v1_genomic:0.00998859251479197394,GCF_001811695.1_ASM181169v1_genomic:0.00820451943819552887):0.01541632976924981954,(GCF_000159875.2_Bact_sp_1_1_6_V2_genomic:0.01439551496545705966,(GCF_000162515.1_ASM16251v1_genomic:0.04280692302178594477,GCF_001578565.1_ASM157856v1_genomic:0.00169879465741287414):0.01006096246745984135):0.01995696571880643116):0.03400324102186455533,((GCF_000156195.1_ASM15619v1_genomic:0.02712711533588386612,(GCF_000269545.1_PB_Bact_thet_CL09T03C10_V1_genomic:0.01457610254442981597,GCF_000304195.1_Bact_thet_CL09T03C10_V1_genomic:0.00906464664565029797):0.00618095822778993911):0.02689997646084327232,((((((GCF_000163675.1_ASM16367v1_genomic:0.00347407052022592798,GCF_000157095.2_Bacteroides_sp_D1_V2_genomic:0.00761369018631014114):0.00772883025667985002,(GCF_001185845.1_Bact_sp_3_1_13_V1_genomic:0.00426586879029926778,GCF_000273315.1_Bact_xyla_CL03T12C04_V1_genomic:0.00655796644185720461):0.00671524748789052023):0.00109358125047669574,GCF_000218365.1_Bacteroides_sp_1_1_30_V1_genomic:0.00433677916333787168):0.00119614973019754986,GCF_000162155.1_ASM16215v1_genomic:0.00303394094001276397):0.00522472611541147797,((((GCF_000162555.1_ASM16255v1_genomic:0.02593535035646485354,GCF_000218325.1_Bact_ovat_3_8_47FAA_V1_genomic:0.00468899562250690155):0.00074353499156052565,((GCF_000273195.1_Bact_ovat_CL02T12C04_V1_genomic:0.00572788663091873974,GCF_001815255.1_ASM181525v1_genomic:0.00424540772780094243):0.00279375879753288384,((GCF_000154125.1_ASM15412v1_genomic:0.01110656552050269009,GCF_000157055.1_ASM15705v1_genomic:0.00718852092198108295):0.00447086555393273657,GCF_000159075.2_Bact_sp_D2_V2_genomic:0.00730980355726724984):0.00093325464626874794):0.00854397874201969811):0.00329863024345407796,GCF_000273215.1_Bact_ovat_CL03T12C18_V1_genomic:0.00703394160143660119):0.01084671349992828368,GCF_001578575.1_ASM157857v1_genomic:0.00335155268541673622):0.00532733516967136798):0.02887730984060524198,(GCF_000273725.1_Bact_cacc_CL03T12C61_V1_genomic:0.00900656568572667099,GCF_000169015.1_ASM16901v1_genomic:0.01899859831160848403):0.03602631123671572178):0.00859258557440305791):0.02165416510707621894):0.03388311724262747099):0.04453908993562265967):0.03013647367031953642,((GCF_000315485.1_Bact_olei_YIT_12058_V1_genomic:0.03903166533669684413,(GCF_000172175.1_ASM17217v1_genomic:0.02940216361833395894,(GCF_000158035.1_ASM15803v1_genomic:0.00376256487502567337,(GCF_000273015.1_Bact_cell_CL02T12C19_V1_genomic:0.00423416673806912419,GCF_001578635.1_ASM157863v1_genomic:0.02321423512045837564):0.00982529319381905165):0.01989649331818922617):0.01661686597400126308):0.04939863985321942680,(((GCF_000154525.1_ASM15452v1_genomic:0.01070567316229584232,GCF_000413395.1_Bact_ster_CC31F_V1_genomic:0.02013856826498435990):0.02708686000623584944,((GCF_000185605.1_ASM18560v1_genomic:0.00601599276484515114,(GCF_000155815.1_ASM15581v1_genomic:0.02117859821187359146,GCF_000273465.1_PB_Bact_egge_1_2_48FAA_V1_genomic:0.00872741193719747677):0.00763994603738393004):0.03770973672199448568,GCF_000195615.1_ASM19561v1_genomic:0.02728102752813177378):0.00861669808094247917):0.04216711635903675620,(GCF_000195635.1_ASM19563v1_genomic:0.05473409895513110107,(GCF_000154205.1_ASM15420v1_genomic:0.01140517890089658842,((GCF_000185585.1_ASM18558v1_genomic:0.00254468830049270822,(GCF_001578555.1_ASM157855v1_genomic:0.00307498442662042628,GCF_000273785.1_Bact_unif_CL03T00C23_V1_genomic:0.00169532980476620548):0.00169910664569418186):0.00571342891373568737,(GCF_000162215.1_ASM16221v1_genomic:0.00316099247848509015,GCF_000273275.1_Bact_unif_CL03T12C37_V1_genomic:0.00287974997209501302):0.00330765695364958852):0.00974015784339648041):0.03930224506109297050):0.02098941120194195223):0.03160239016254462463):0.05029374400638441517):0.14010466552908754090):0.05119276686944688320):0.06051786581063745007):0.15971364612153657325):0.08394223907540296348,((GCF_001808555.1_ASM180855v1_genomic:0.62049797241579085494,GCF_001815465.1_ASM181546v1_genomic:0.48355584895345593566):0.36737698189265705073,((((GCF_000467975.1_ASM46797v1_genomic:0.01425326888324942101,(GCF_000467795.1_ASM46779v1_genomic:0.00798438465121946613,(GCF_000467955.1_ASM46795v1_genomic:0.00943329857849149224,(GCF_000467815.1_ASM46781v1_genomic:0.01430157144410917208,(GCF_000467995.1_ASM46799v1_genomic:0.00646231734615324103,GCF_000467835.1_ASM46783v1_genomic:0.00471162579445049984):0.00222924445968164259):0.00538825342756510395):0.00637646406122019047):0.00838438801196252775):0.00558635855555352379,GCF_000271945.1_PgingivalisW50v1.0_genomic:0.01033393968003048884):0.35235098297511724397,((GCF_000467855.2_ASM46785v2_genomic:0.11179626528299947685,((GCF_001553215.1_ASM155321v1_genomic:0.02867992957972837972,GCF_001553165.1_ASM155316v1_genomic:0.00164520634624944250):0.00775866729839940535,(GCF_000700805.1_ASM70080v1_genomic:0.02528436978698526266,GCF_000292995.1_Psp279F0450v1.0_genomic:0.01726529448382268378):0.00808850826470139395):0.09659563310772621703):0.09633020297166758339,(GCF_000565015.1_PcatATCC51270v1.0_genomic:0.03762736195729148025,GCF_000318215.2_ASM31821v2_genomic:0.02033639592473831734):0.16888850865367546761):0.32116646889298494649):0.09336108763514940068,((GCF_000174815.1_ASM17481v1_genomic:0.41080633958241902226,GCF_001552775.1_ASM155277v1_genomic:0.64244700047783098729):0.11771767630261965876,(GCF_000174775.1_ASM17477v1_genomic:0.05370617383422314484,GCF_000183605.1_ASM18360v1_genomic:0.06406457380804086998):0.62125930575534249467):0.15795395742784013038):0.09263039842362479070):0.12033232247192743314):0.09196650416528742711,GCF_000163695.1_ASM16369v1_genomic:0.77558422656166015052):0.13406587338980829882,GCF_000243215.1_Odor_lane_YIT_12061_V1_genomic:0.66192532108265811353):0.06475893522732140140):0.15204240507817592953,(((GCF_000159515.1_ASM15951v1_genomic:0.03708711654120652734,GCF_000143765.1_ASM14376v1_genomic:0.01363341199919934285):0.15185008431146501673,GCF_001808025.1_ASM180802v1_genomic:0.18092093297951999942):0.60504919071947405040,((GCF_001809725.1_ASM180972v1_genomic:0.50201104489871650749,(GCF_000143785.1_ASM14378v1_genomic:0.23444823041497289684,(GCF_000301075.1_Berg_zooh_ATCC_43767_V1_genomic:0.01905464800799440417,GCF_000301095.1_Berg_zooh_CCUG_30536_V1_genomic:0.01902518020803703122):0.25923332851563074541):0.36333499853889594799):0.27470070796539763913,((GCF_000297875.1_Myro_odor_CIP103059_G12587_V1_genomic:0.17593130281485988564,(GCF_000242075.2_Myro_odor_CCUG_10230_V2_genomic:0.00977532541208801092,(((GCF_000242095.1_Myro_odor_CCUG_12901_V1_genomic:0.00811469035470310796,GCF_000413415.1_Myro_odor_CCUG_12700_V1_genomic:0.00661919825113877012):0.00266804659541726224,GCF_000297855.1_Myro_odor_CCUG_3837_V1_genomic:0.00255775582463956810):0.02305550669957221951,GCF_000242135.1_Myro_odor_CIP_101113_V1_genomic:0.00215987045016837733):0.01219016287058581442):0.16510235959155200591):0.32924874451893931804,(((GCF_000174755.1_ASM17475v1_genomic:0.11812045100435605849,GCF_000192225.1_ASM19222v1_genomic:0.12239002379753459449):0.04695608648971264648,((GCF_000293175.1_CspCM59v1.0_genomic:0.01879888714886033749,GCF_000411115.1_Capn_gran_ATCC_51502_V1_genomic:0.03468101568128743178):0.05182498502802482254,GCF_000466425.1_ASM46642v1_genomic:0.07790300359674477704):0.05004704684038356610):0.31200415735768910475,(((GCF_000173675.1_ASM17367v1_genomic:0.04364131188760033558,GCF_000318295.1_ASM31829v1_genomic:0.04465581924974745126):0.05917590285596710520,(GCF_000271925.1_Coraltaxon412F0487v1.0_genomic:0.01284392278158848905,(((GCF_000318255.2_ASM31825v2_genomic:0.00686554821666705752,GCF_000318315.2_ASM31831v2_genomic:0.01285167797637756619):0.00558294363072265806,GCF_000411575.1_Capn_sp_oral_taxon_336_F0502_V1_genomic:0.01031490760441963229):0.00410029524171856129,(GCF_000277665.1_Coraltaxon335F0486v1.0_genomic:0.01511336012520296535,(GCF_000277585.1_CochraceaHolt25v1.0_genomic:0.03722367776386122096,GCF_000183985.1_ASM18398v1_genomic:0.01204903745098650884):0.00849839100024355094):0.00106964822356368046):0.01150937807815034970):0.06742996299538629723):0.05616403584967852997,(GCF_000318275.2_ASM31827v2_genomic:0.17166744150307702843,GCF_000213295.2_ASM21329v2_genomic:0.13706133107318538289):0.04179267737232751634):0.23693880241219450467):0.16430703420864548048):0.19220132583022694894):0.21062421834695937983):0.10484528406494010577):0.75887100378931338085,((GCF_000468115.1_TsocrATCC35536v1.0_genomic:0.03727949054951577162,GCF_000464455.1_TrepsocrDR56BR1116v1.0_genomic:0.02591870537232096941):0.58338664306636589529,((GCF_000413055.1_Trep_malt_ATCC_51939_V1_genomic:0.23224587244007890985,GCF_000468055.1_ASM46805v1_genomic:0.22638888119869668425):0.28519298797375008947,((GCF_000187105.1_ASM18710v1_genomic:0.38465590103582403270,(GCF_000413035.1_Trep_medi_ATCC_700293_V1_genomic:0.05383483816858920801,(GCF_000175895.1_ASM17589v1_genomic:0.02149282772770497868,GCF_000412995.1_Trep_vinc_F0403_V1_genomic:0.02483236790709826558):0.04540699188217146159):0.32890763575976594835):0.10137856300401261456,((GCF_000338475.1_Trep_dent_SP33_V1_genomic:0.01274394691732674487,GCF_000413095.1_Trep_dent_SP32_F0464_V1_genomic:0.01746782374203857680):0.02521999369750376266,((GCF_000338595.1_Trep_dent_ATCC_33521_V1_genomic:0.00903828345782627281,GCF_000340685.1_Trep_dent_ATCC_35404_V1_genomic:0.01598780810037801758):0.00478589170383460476,(((GCF_000338515.1_Trep_dent_MYR-T_V1_genomic:0.00047300796389091235,GCF_000340605.1_Trep_dent_H1-T_V1_genomic:0.00919839577062802650):0.00876211954209483827,(GCF_000338615.1_Trep_dent_ATCC_33520_V1_genomic:0.01073746196064378523,(GCF_000340705.1_Trep_dent_OTK_V1_genomic:0.01630407635978356820,((GCF_000340725.1_Trep_dent_AL-2_V1_genomic:0.01186176090791537206,(GCF_000191825.1_Trep_dent_F0402_V1_genomic:0.03232734009585726959,GCF_000340645.1_Trep_dent_H-22_V1_genomic:0.00607853266839934042):0.00613047514479490505):0.00404264169408717015,(GCF_000338455.1_Trep_dent_SP37_V1_genomic:0.00975924854824456768,(GCF_000413075.1_Trep_dent_SP44_F0466_V1_genomic:0.00000100000050002909,GCF_000413115.1_Trep_dent_SP23_F0463_V1_genomic:0.00470864026199820790):0.01132416216792217836):0.01042151235906008978):0.00927698835261903630):0.00304892806365696318):0.00214696598736285708):0.00437828997446417737,(GCF_000338635.1_Trep_dent_ASLM_V1_genomic:0.01112046364502597591,GCF_000340745.1_Trep_dent_US-Trep_V1_genomic:0.00722868299747748792):0.00835738612780412629):0.00686193298363842619):0.01805679350873760913):0.48148930268542217137):0.27906416418005303148):0.11481142498625591941):1.03703547111106053613):0.14030388520750808334,(GCF_001578645.1_ASM157864v1_genomic:0.01412048370198284129,(GCF_001647615.1_ASM164761v1_genomic:0.00431235924146371706,GCF_001580195.1_ASM158019v1_genomic:0.00158546902089834268):0.01132436649423367026):1.78886065169870622782):0.11844483306771380615):0.11882758862891916463):0.11240988875952270809):0.11923340893125364270,((GCF_000185505.1_ASM18550v1_genomic:0.90423627844684861810,GCF_000154825.1_ASM15482v1_genomic:0.81331909363532906010):0.30496458671849069333,((GCF_001571425.1_ASM157142v1_genomic:1.03781990016000502663,(((GCF_000371465.1_Clos_coli_209318_V1_genomic:0.29932623017202164561,((GCF_000320405.1_ASM32040v1_genomic:0.27822584317215798277,GCF_000158375.2_Clostridium_sp_7_2_43FAA_V2_genomic:0.19899532015802476326):0.08295300750040281168,(GCF_001815925.1_ASM181592v1_genomic:0.00655279594198735545,GCF_000371625.1_Clos_buty_60E_3_V1_genomic:0.01212060649578394246):0.28155170950493291215):0.05897454319300596964):0.08612359758682332223,(GCF_001546355.1_ASM154635v1_genomic:0.01054384841278383639,GCF_000243175.1_Clos_perf_WAL_14572_V2_genomic:0.01157451244332239303):0.29205249824168610928):0.10593810974535697311,(GCF_000155085.1_ASM15508v1_genomic:0.35640306354713807702,GCF_000466585.1_ASM46658v1_genomic:0.33383150566653330138):0.14179161018815658601):0.43339951595820819241):0.13295803469399569696,(((((GCF_000153885.1_ASM15388v1_genomic:0.41902136692521801953,GCF_000160035.2_ASM16003v2_genomic:0.63904810667610212338):0.08321115966768447003,(((GCF_001641065.1_ASM164106v1_genomic:0.55520932620647878153,(((GCF_000235445.1_John_igna_ATCC_51276_V1_genomic:0.48024751696526896128,(((GCF_000242315.1_ASM24231v1_genomic:0.01972250482582095857,GCF_001552975.1_ASM155297v1_genomic:0.02113337499512925668):0.03972612788257001010,(GCF_000257705.1_EsaburreumF0468v1.0_genomic:0.01330207815009825691,GCF_000185385.1_ASM18538v1_genomic:0.01432483835028395408):0.04935937488365946951):0.04059449238217712613,(GCF_000209465.1_Lach_bact_F0167_V1_genomic:0.07276870945710053884,(GCF_000287675.1_LspICM7v1.0_genomic:0.01778493688245464874,(GCF_000512995.1_LspMSX33v1.0_genomic:0.01216981360638111007,GCF_000296385.1_Clos_bact_OBRC5-5_V1_genomic:0.01205055733061035153):0.01006149251736025360):0.04030114264788299538):0.02033662991572618081):0.31022556908424570032):0.14564355031112266592,GCF_000242235.1_Lach_bact_ACC2_V1_genomic:0.55378557845631881662):0.11042753056239359988,((GCF_000469565.1_ASM46956v1_genomic:0.01830920257865866277,GCF_000160135.1_ASM16013v1_genomic:0.01305949311739430969):0.35196017288852088356,(GCF_000160635.1_ASM16063v1_genomic:0.18553603491630932254,((GCF_000214455.1_ASM21445v1_genomic:0.01388543321128821693,GCF_000238075.1_Oribacterium_sp_ACB7_V1_genomic:0.01653813142186566498):0.04194073820294599853,(GCF_000238055.2_Oribacterium_sp_ACB1_V2_genomic:0.01245265815275347666,GCF_000277505.1_OspACB8v1.0_genomic:0.01258162067430309769):0.05361748900199546364):0.15363367398963451160):0.23393425623621807996):0.42747961300361464465):0.07081347746312460778):0.07326104823922933995,((GCF_000159055.1_ASM15905v1_genomic:0.17214298841252403949,(GCF_000189595.1_Clos_symb_WAL_14163_V1_genomic:0.00553946022429495886,(GCF_000233515.1_Clostridium_sp_7_3_54FAA_V2_genomic:0.00082567242788110897,(GCF_000189615.1_Clos_symb_WAL_14673_V2_genomic:0.00383113708505170665,GCF_000466485.1_ASM46648v1_genomic:0.00446473940856678426):0.00570956165430673828):0.00728489950717372756):0.16813399285488675461):0.13806846245510548399,(((GCF_000371445.1_Clos_hath_12489931_V1_genomic:0.05796046894667474664,GCF_000160095.1_ASM16009v1_genomic:0.04027983854820895576):0.19330743766889829649,GCF_000235505.1_Clos_hath_WAL_18680_V1_genomic:0.20954398006050470316):0.07093782436002028791,(GCF_000158075.1_ASM15807v1_genomic:0.18174949956093294778,(((GCF_001078435.1_Clos_citr_WAL_19142_V1_genomic:0.01404678792546251200,GCF_000233455.1_Clos_citr_WAL_17108_V1_genomic:0.01089752437385479479):0.07704915637912367055,GCF_000155435.1_ASM15543v1_genomic:0.07497231248789890112):0.04203164542982790186,((((GCF_000371525.1_Clos_clos_90A7_V1_genomic:0.00629387151765885798,(GCF_000371645.1_Clos_bolt_90B8_V1_genomic:0.00532752673580834044,(GCF_000371665.1_Clos_bolt_90B7_V1_genomic:0.00230786323998966123,(GCF_001078425.1_Clos_bolt_WAL_14578_V1_genomic:0.00221727368615233034,GCF_000371725.1_Clos_bolt_90A5_V1_genomic:0.00560979045559111596):0.00175997477840494194):0.00075458981028887631):0.01246208736898988569):0.00689380633492968440,(GCF_000371705.1_Clos_bolt_90A9_V1_genomic:0.01125504721506293861,GCF_000371685.1_Clos_bolt_90B3_V1_genomic:0.00055102775882040337):0.00597151342699670656):0.00723213821528616210,GCF_000154365.1_ASM15436v1_genomic:0.01326474560948833273):0.01190286900300276465,(GCF_000234155.1_Clos_clos_2_1_49FAA_V1_genomic:0.01489760927065915397,((GCF_000371485.1_Clos_clos_90B1_V1_genomic:0.00000100000050002909,((GCF_000371565.1_Clos_clos_90A4_V1_genomic:0.00148570315062065386,GCF_000371545.1_Clos_clos_90A6_V1_genomic:0.00026573474742037115):0.00000100000050002909,((GCF_001078445.1_Clos_clos_WAL_7855_v11_genomic:0.00857882970368078340,GCF_000371605.1_Clos_clos_90A1_V1_genomic:0.00000100000050002909):0.00000100000050002909,GCF_000371585.1_Clos_clos_90A3_V1_genomic:0.00026803552153441506):0.00176439613117101708):0.00094909316673510795):0.00525387140653832321,(GCF_000371505.1_Clos_clos_90A8_V1_genomic:0.00456536765357223699,GCF_000371405.1_Clos_clos_CM201_V1_genomic:0.00631176162872580833):0.00114192959944187447):0.01433868951342143726):0.02368788036128244984):0.08229574839899500560):0.10601362659268621924):0.13599466819437644460):0.06049786794239634530):0.10043945294638879917):0.08438347466167726851,((((GCF_000466465.2_ASM46646v2_genomic:0.12926199551904324347,GCF_000218405.2_Lach_bact_3-1-57FAA_CT1_V1_genomic:0.08725838599388939520):0.32195806420889189203,((GCF_000174195.1_ASM17419v1_genomic:0.12975345342489466582,GCF_000156535.1_ASM15653v1_genomic:0.13996352488724461693):0.16842802886997182421,((GCF_000524295.1_SspMSX8Bv1.0_genomic:0.07366269833996189065,GCF_000160115.1_ASM16011v1_genomic:0.01808560805237362235):0.61092620045787959793,GCF_000469345.1_ASM46934v1_genomic:0.28827703219907352405):0.08059517150267618557):0.07728446701130163576):0.05338555155067039454,(((GCF_000155875.1_ASM15587v1_genomic:0.25095489964972167440,(GCF_000209385.2_Lach_bact_2_1_46_FAA_V2_genomic:0.16108213649954283841,(GCF_000191805.1_Lach_bact_4_1_37FAA_V1_genomic:0.00500169792447201396,(GCF_000411335.1_Copr_sp_HPP0074_V1_genomic:0.03780625723519434600,(GCF_000411355.1_Copr_sp_HPP0048_V1_genomic:0.00828550550492726870,GCF_000209445.1_Lach_bact_9_1_43BFAA_V1_genomic:0.00395162564689670662):0.00485678578014240876):0.00784145558127640786):0.14596762218291392532):0.06494022326150981905):0.04791061225026332221,((((GCF_000156515.1_ASM15651v1_genomic:0.06485399271313645186,GCF_001185345.1_ASM118534v2_genomic:0.07220752947827389912):0.11892322813225872369,(GCF_000218425.1_Lach_bact_5_1_57FAA_genomic:0.01176167191813869660,GCF_000154505.1_ASM15450v1_genomic:0.00596059846763879152):0.12053569816867264197):0.03553180893454640360,(GCF_000154065.1_ASM15406v1_genomic:0.15623020144822624689,(GCF_000225745.1_Dorea_form_4_6_53AFAA_V1_genomic:0.01926146714436184279,GCF_000169235.1_ASM16923v1_genomic:0.01215977895943264574):0.17477852840858806860):0.03828742019367267768):0.10608811175674148775,((GCF_000190355.1_ASM19035v1_genomic:0.15183659729084408863,((GCF_000218465.1_Lach_bact_2_1_58FAA_V1_genomic:0.00221315257952318933,GCF_000507805.1_Rumi_gnav_CC55_001C_V1_genomic:0.00549082519637314123):0.01142920957629605695,GCF_000169475.1_ASM16947v1_genomic:0.00894005690374148794):0.14832402315533885218):0.02742126572739035303,(((GCF_000155205.1_ASM15520v1_genomic:0.00855887553461489627,GCF_000507785.1_Rumi_lact_CC59_002D_V1_genomic:0.01899167349997004164):0.12952187126681230511,(GCF_000153925.1_ASM15392v1_genomic:0.00440710400377116243,(GCF_000218445.1_Lach_bact_1_1_57FAA_V1_genomic:0.00037435597261649769,(GCF_000185545.1_ASM18554v1_genomic:0.00149034559937539081,GCF_000209405.1_Lach_bact_3_1_46FAA_V1_genomic:0.00079211879628291945):0.00213774909181755441):0.01110301031042417244):0.15653350423195860897):0.06234291930760791495,GCF_000218385.1_Lach_bact_1_4_56FAA_V1_genomic:0.14212429551713970377):0.02196837375853188251):0.10018001802348963647):0.06653230727182177229):0.12782225312266690120,(((GCF_000156675.1_ASM15667v1_genomic:0.02744790755862637488,GCF_000209425.1_Lach_bact_6_1_63FAA_V1_genomic:0.02060891708581909579):0.26759260462036621453,(GCF_000157975.1_ASM15797v1_genomic:0.26156920643142972382,(GCF_000153905.1_ASM15390v1_genomic:0.14492797352967101698,(GCF_000159975.2_Ruminococus_sp_5_1_39B_FAA_V2_genomic:0.14957833440593823471,GCF_000466565.1_ASM46656v1_genomic:0.14736809653923005348):0.03732868035086202990):0.11129006036429527071):0.08882526199618817619):0.12223357863421362157,GCF_000173815.1_ASM17381v1_genomic:0.34128641758072369994):0.06424148420898721790):0.03894854502232967391):0.05499012495652249449,(GCF_000155855.1_ASM15585v1_genomic:0.37280128378222271435,GCF_000156015.1_ASM15601v1_genomic:0.41722292022624846153):0.13835416389767529743):0.03341883404433183130):0.04090248182954101669):0.10701399828540129888,((GCF_000173975.1_ASM17397v1_genomic:0.38036487056926482353,((GCF_000154305.1_ASM15430v1_genomic:0.03489812967089626905,GCF_000185825.1_ASM18582v1_genomic:0.01167035069136540017):0.21813690670135377214,(GCF_000154545.1_ASM15454v1_genomic:0.00765200174602883362,(GCF_000332875.2_ASM33287v2_genomic:0.00699158794870025167,GCF_000185525.1_ASM18552v1_genomic:0.00508136875683926764):0.00907384666394058827):0.19864713888110938078):0.20374794119562383843):0.10077703793382859765,(GCF_000154425.1_ASM15442v1_genomic:0.20958757448449910621,GCF_000154245.1_ASM15424v1_genomic:0.18804148457517111392):0.34736704482047930931):0.06395205651430101168):0.48204483130291714277,(((GCF_000025225.2_ASM2522v1_genomic:0.01708978069913470385,GCF_000733145.1_04_NF40_HMP1632v01_genomic:0.06581516238314570610):0.73739103417567042342,GCF_001552885.1_ASM155288v1_genomic:1.00448207550843693348):0.57936803104074430237,(((GCF_000238635.1_Subdol_sp_4_3_54A2FAA_V1_genomic:0.34927208232680356792,(GCF_000157955.1_ASM15795v1_genomic:0.32239210059973633093,(GCF_000162015.1_ASM16201v1_genomic:0.10137983177042561578,(GCF_000166035.1_ASM16603v1_genomic:0.05755152477205346950,GCF_000154385.1_ASM15438v1_genomic:0.08412523997004692222):0.04296871451026629263):0.30017160940949827452):0.22439687853888709568):0.39326555191389162003,((GCF_000154345.1_ASM15434v1_genomic:0.29985407789059775885,GCF_000277625.1_CspMSTE9v1.0_genomic:0.37383761264531373270):0.26971340885051509062,(GCF_000154565.1_ASM15456v1_genomic:0.53038483494691113229,(GCF_000158655.1_ASM15865v1_genomic:0.46198569475602663248,(GCF_000154325.1_ASM15432v1_genomic:0.60742854423746017734,GCF_000468015.1_ASM46801v1_genomic:0.56353926202098203468):0.14969397292001140887):0.08427853739069569861):0.10485799639001373851):0.06641665840952575006):0.14791011297232015131,(GCF_000398925.1_Buty_pull_1_20_V1_genomic:0.61838870548821034401,((GCF_000469425.1_ASM46942v1_genomic:0.01411527907565244579,GCF_000469445.2_ASM46944v2_genomic:0.02276759385851713155):0.47114509183326752639,(GCF_000177015.3_Rumi_bact_D16_V2_genomic:0.29402189946769580198,(GCF_000169255.2_ASM16925v2_genomic:0.21107219162936424750,(((GCF_000466445.2_ASM46644v2_genomic:0.01136149527222452688,GCF_000760655.1_Clos_orbi_1_3_50AFAA_V1_genomic:0.00773711939950017229):0.00878249956588764841,GCF_000242155.1_Lach_bact_7_1_58FAA_V1_genomic:0.01722447603734904992):0.01017830513615011583,GCF_000239295.1_ASM23929v1_genomic:0.01008592757564926584):0.23363279824190000267):0.12635137334982207702):0.16959367477447351291):0.26864045306424022552):0.16019233452140599350):0.27942364536599201275):0.09117680989430475280):0.14137389073426584463,(((GCF_000467935.1_ASM46793v1_genomic:0.75313695128166668891,(((GCF_000221585.1_ASM22158v2_genomic:0.00914983745405351448,(GCF_000179695.1_ASM17969v1_genomic:0.00380333061481850443,(GCF_001546385.1_ASM154638v1_genomic:0.01244177676145746814,(GCF_000159695.1_ASM15969v1_genomic:0.05402057039692554491,GCF_000179495.1_ASM17949v1_genomic:0.00973384882980508209):0.01218655871109877199):0.00562705066203152224):0.03586921488679991471):0.63810931501742040872,(GCF_001552895.1_ASM155289v1_genomic:0.19982557049992921705,(GCF_001553085.1_ASM155308v1_genomic:0.06168202952497740116,(GCF_000223315.1_ASM22331v1_genomic:0.04474810380590524272,(GCF_000214475.1_ASM21447v1_genomic:0.03958096701485255831,GCF_000154405.1_ASM15440v1_genomic:0.03338038422816434064):0.01866765472962219480):0.05170163710801619489):0.12453930807676165393):0.53624239488259017872):0.12276356984946441842,(GCF_000245755.1_Helc_kunz_ATCC_51366_V1_genomic:0.75659161782744643876,(((GCF_000191725.1_ASM19172v2_genomic:0.13426590905414875765,(GCF_000159095.1_ASM15909v1_genomic:0.00844580522539287171,GCF_001546165.1_ASM154616v1_genomic:0.06150380854978095002):0.13408388152725880804):0.14321123178416469979,(GCF_000758765.1_04_NF40_HMP1630v01_genomic:0.01338886997169025546,GCF_000156575.1_ASM15657v1_genomic:0.00839463587373436015):0.31119945248796787585):0.19111947484322158730,(GCF_001546155.1_ASM154615v1_genomic:0.13834713932412281978,((GCF_000173355.1_ASM17335v1_genomic:0.03461242302335188620,GCF_000191745.1_ASM19174v1_genomic:0.01715444458965996108):0.11796028472590837366,((GCF_000163295.1_ASM16329v1_genomic:0.01668063269906197230,GCF_001811125.1_ASM181112v1_genomic:0.00905300586084071060):0.00621909307156146961,(GCF_001815585.1_ASM181558v1_genomic:0.01654082875757783774,GCF_001812365.1_ASM181236v1_genomic:0.01169764887169511339):0.00228102943547099039):0.06450071604097690203):0.05525424890760381735):0.28691198191503730630):0.41986011702393022382):0.15729616639828514213):0.08864607016686780472):0.15181921249064272983,(((GCF_001553115.1_ASM155311v1_genomic:0.64254646052924890842,GCF_000221565.1_ASM22156v1_genomic:0.62000722066964919499):0.14254491814589598242,(GCF_001574395.1_ASM157439v1_genomic:0.58635647198942275615,((GCF_000227315.1_ASM22731v1_genomic:0.40534082471117705015,GCF_000090945.1_ASM9094v1_genomic:0.30736378381900530954):0.11913276521138724262,(((GCF_000179335.1_ASM17933v1_genomic:0.03183070719264516346,GCF_000176955.1_ASM17695v1_genomic:0.02291503469454301070):0.40485085601454340321,(GCF_001811425.1_ASM181142v1_genomic:0.09053675148646533888,(GCF_001815405.1_ASM181540v1_genomic:0.05307879708713279798,(GCF_001553125.1_ASM155312v1_genomic:0.05286252075593906447,(GCF_000183565.1_ASM18356v1_genomic:0.01964707166176915890,GCF_001546555.1_ASM154655v1_genomic:0.01332409829532101887):0.01781668093007510167):0.03831737666837440465):0.08648434789356787555):0.30353633451372236118):0.15239633604247035392,(GCF_000478985.1_CspBV3C26v1.0_genomic:0.29804291643124991573,(GCF_000146345.1_ASM14634v1_genomic:0.01641772763900003693,GCF_000478945.1_CspBV3AC2v1.0_genomic:0.01976688774603818297):0.38575541222206261027):0.19696789293664124232):0.05238434260632334610):0.08241870536510673140):0.09188623196525738668):0.18399069958643640699,GCF_000758845.1_04_NF40_HMP1634v01_genomic:1.02694923049059161357):0.07217545512780003392):0.23263219908279347825,(((((GCF_000154445.1_ASM15444v1_genomic:0.31142760939188929292,((GCF_000164175.1_ASM16417v1_genomic:0.00833219676314257869,(GCF_000235825.1_ASM23582v1_genomic:0.00407266020838306392,((GCF_001857645.1_ASM185764v1_genomic:0.00528312313061842908,GCF_000235925.1_ASM23592v1_genomic:0.00308475937139142311):0.00550137422332471013,GCF_000235905.1_ASM23590v1_genomic:0.01190944975840176404):0.00306735797327483111):0.01286029067054693907):0.00330213069768744635,GCF_000164655.1_ASM16465v1_genomic:0.00580864174078531657):0.17582802199083341632):0.11518104792370117972,GCF_000156055.1_ASM15605v1_genomic:0.25903096962984500928):0.09643478673501913734,((GCF_000178095.1_ASM17809v1_genomic:0.00470434530543056492,(GCF_000318115.1_ASM31811v1_genomic:0.00304779157510556191,(GCF_001563595.1_ASM156359v1_genomic:0.00308344179692574254,GCF_001553145.1_ASM155314v1_genomic:0.00674653599396015866):0.00851044009294826299):0.00989950130293041318):0.19624545364170128958,(GCF_000147675.1_ASM14767v1_genomic:0.08530175852082322319,GCF_000758885.1_04_NF40_HMP1639v01_genomic:0.06622198028346801268):0.15464313471102944519):0.20911209113416939775):0.31450429581438077431,((GCF_000287695.1_EspAS15v1.0_genomic:0.28637142904448981140,((GCF_000293035.1_EbactAS15v1.0_genomic:0.01004040447357592257,GCF_000238095.2_Euba_bact_CM2_V2_genomic:0.01331228598863869877):0.01032630810524380605,(GCF_000238115.1_Euba_bact_ACC19a_V1_genomic:0.01585250379891825143,GCF_000238135.1_Eubact_bact_CM5_V1_genomic:0.04571228977570945817):0.01711657759779031118):0.20061952146076025838):0.45958844078961647028,GCF_000163895.2_ASM16389v2_genomic:0.57574125457948388540):0.17829202627897083877):0.16386459084876414671,(GCF_000161975.1_ASM16197v1_genomic:0.97985010712961373436,(GCF_000488855.1_ASM48885v1_genomic:0.62549417343573143757,((GCF_000758905.1_04_NF_x40_HMP1635v01_genomic:0.50215915820575540707,((GCF_000526055.1_EsuATCC35585v1.0_genomic:0.05897003997404464543,GCF_000242675.1_Euba_infi_F0142_V1_genomic:0.06088874394763776898):0.42374460829946292151,GCF_000510425.1_EnATCC33099v1.0_genomic:0.42235051303926407495):0.09344313854349393933):0.08437045353386857238,(GCF_000293155.1_MspCM50v1.0_genomic:0.01430439377574829231,GCF_000525775.1_MtimATCC33093v1.0_genomic:0.01795275504838570943):0.61564791861884782254):0.10056309291593407140):0.11916826172270596207):0.31622475354505447109):0.07103506452455429776):0.10843341350651967969):0.05106964165887811075):0.08900341878791459549):0.11369181366998343252):0.06780946203024611207):0.11253235485279133865):0.20090027143197650150):0.12709302390393159565):0.08535226372408008522):0.05314998281661076351):0.09912556601777652854):0.30247318467302125589,(((GCF_000162475.2_Gran_ele_ATCC_700633_V2_genomic:0.15776180644708753809,(GCF_000160675.1_ASM16067v1_genomic:0.00768268981247148455,(GCF_001806915.1_ASM180691v1_genomic:0.00574574571404065041,GCF_001807725.1_ASM180772v1_genomic:0.00685164186004852144):0.01108802129644487211):0.15494180935520118769):0.31795227832234906895,((GCF_001811625.1_ASM181162v1_genomic:0.34845307015292537045,(GCF_000160075.2_ASM16007v2_genomic:0.01233924862718912066,GCF_001815865.1_ASM181586v1_genomic:0.01100398940668072083):0.33938904423572258118):0.08445846510104641769,((GCF_000301055.1_Fack_igna_CCUG_37419_V1_genomic:0.45293870041682854355,GCF_000183205.1_ASM18320v1_genomic:0.38983995254365111371):0.12198092773983292003,(GCF_000245795.1_Fack_lang_CCUG_37842_V1_genomic:0.28033275832647935877,(GCF_000301035.1_Fack_homi_CCUG_36813_V1_genomic:0.00329962215201231018,(GCF_000413455.1_Fack_homi_ACS-120-V-SCH10_V1_genomic:0.00750914267546750735,GCF_001810675.1_ASM181067v1_genomic:0.02218259655805174604):0.00831877758801665389):0.29994178507721536153):0.22896574361387850294):0.05535612621842714992):0.27816736861662538782):0.07477515016372436596,((GCF_000245815.1_Dolo_pigr_ATCC_51524_V1_genomic:0.33542472774335463370,GCF_000315445.1_Allo_otit_ATCC_51267_V1_genomic:0.40234230853002733719):0.45313110887847235508,((GCF_001806975.1_ASM180697v1_genomic:0.09565012046698956327,GCF_000178435.1_ASM17843v1_genomic:0.04980888974909941647):0.32942299370676408898,((GCF_001552755.1_ASM155275v1_genomic:0.27243795648739049797,(GCF_001811135.1_ASM181113v1_genomic:0.01089449217274017674,(GCF_000193205.1_ASM19320v1_genomic:0.02800129058203288529,GCF_001809895.1_ASM180989v1_genomic:0.01203024706948591094):0.00590531550492963755):0.23151427921847850255):0.22073594433478457844,((GCF_001807425.1_ASM180742v1_genomic:0.00391309460150674610,(GCF_001811965.1_ASM181196v1_genomic:0.00058272055405537222,GCF_001813115.1_ASM181311v1_genomic:0.00015009500455298735):0.00415415645344003725):0.04069382550744469335,(GCF_001806805.1_ASM180680v1_genomic:0.01868021115808175467,(GCF_001809535.1_ASM180953v1_genomic:0.00433227752830107980,GCF_001836025.1_ASM183602v1_genomic:0.00502978237067460473):0.01615501722247567398):0.02812080845848606223):0.33550403876410717086):0.11345948083201483347):0.22897370836784294856):0.07968928086585995441):0.07006848935485934793):0.07549490811799865198,(((((GCF_001815435.1_ASM181543v1_genomic:0.00120242393303927192,(GCF_001809765.1_ASM180976v1_genomic:0.00013225021461430879,((GCF_001810115.1_ASM181011v1_genomic:0.00025601168733826112,(((GCF_001809975.1_ASM180997v1_genomic:0.00387032716557691482,GCF_001809485.1_ASM180948v1_genomic:0.00425294728212486858):0.00159050631025989633,(GCF_001807635.1_ASM180763v1_genomic:0.00158793233131756411,GCF_000235865.1_ASM23586v1_genomic:0.00373236581370475426):0.00473868099837014209):0.00029519461983377174,((GCF_001812685.1_ASM181268v1_genomic:0.00060969314661682222,((GCF_000160175.1_ASM16017v1_genomic:0.00215337092905850151,GCF_001814405.1_ASM181440v1_genomic:0.00529875688797786220):0.00028468051543203700,GCF_001814335.1_ASM181433v1_genomic:0.00511367297242697368):0.00224309074176822464):0.00228152030427144310,(GCF_001813825.1_ASM181382v1_genomic:0.00051232105368766720,GCF_001812155.1_ASM181215v1_genomic:0.00051291938632219648):0.00227436703553431921):0.00060531257799386761):0.00481328698872828323):0.00013033331920031719,GCF_001809645.1_ASM180964v1_genomic:0.00051232293454226622):0.00038661814357140312):0.00425673178142150273):0.04168601357969795723,GCF_001812525.1_ASM181252v1_genomic:0.04400869515151457217):0.02503950171629299934,(GCF_000155515.2_ASM15551v2_genomic:0.00398471528263712790,(GCF_001816065.1_ASM181606v1_genomic:0.00371136709535771795,GCF_000159495.1_ASM15949v1_genomic:0.00479062501246226187):0.00679001258423605689):0.04874920204849710059):0.40984436203055274461,(((GCF_000179975.1_ASM17997v1_genomic:0.00250679285236507206,(GCF_000179955.1_ASM17995v1_genomic:0.00216805290861202867,((((((GCF_000149105.1_ASM14910v1_genomic:0.01371889515989331045,((((GCF_000149065.1_ASM14906v1_genomic:0.00814328482465929981,GCF_000149085.1_ASM14908v1_genomic:0.00694146003823394465):0.00226979487861305720,GCF_000149145.1_ASM14914v1_genomic:0.00099925327410636377):0.00192327629165170780,GCF_000149125.1_ASM14912v1_genomic:0.01085910328384835644):0.00104382747074905128,GCF_000160875.1_ASM16087v1_genomic:0.00483847386856784377):0.00141755716227914179):0.00229203068805848694,(GCF_000191685.1_ASM19168v1_genomic:0.00284755346595369626,GCF_000179995.1_ASM17999v1_genomic:0.00308163733715396135):0.00063743445225422125):0.00032479604778404855,GCF_000191705.1_ASM19170v1_genomic:0.00277149171690966364):0.00016333620359580919,GCF_000204435.1_ASM20443v1_genomic:0.00199814503473179014):0.00134726986215648109,GCF_000179935.1_ASM17993v1_genomic:0.00320596304401837536):0.00076602400276780023,(GCF_000227195.1_Lactobacillus_sp_7_1_47FAA_V1_genomic:0.00237325058698414481,GCF_000185405.1_ASM18540v1_genomic:0.00144472061413510565):0.00078112251942985989):0.00084007051097450701):0.00135703180697187807):0.30839706887836287885,(GCF_000159355.1_ASM15935v1_genomic:0.02771497088785087812,((GCF_001546525.1_ASM154652v1_genomic:0.00528478852510541695,(GCF_000155935.2_Lacto_gasseri_MV-22_V2_genomic:0.00920982415170741413,(GCF_000176995.2_ASM17699v2_genomic:0.00000100000050002909,(GCF_000175055.1_ASM17505v1_genomic:0.00252750323138506818,(GCF_000177035.2_ASM17703v2_genomic:0.00360780141839678933,GCF_000177415.1_ASM17741v1_genomic:0.00304546242674735889):0.00092144614488921784):0.00318960858297403799):0.00506635490017110900):0.00298879002346445115):0.01144511505058500196,GCF_000143645.1_ASM14364v1_genomic:0.00867907464934210976):0.02234017431515133642):0.13938498616291600252):0.08503312519057186492,(((GCF_000159335.1_ASM15933v1_genomic:0.00400200689758829081,(GCF_000161895.2_Lacto_jen_27-2-CHN_V2_genomic:0.00000100000050002909,GCF_000162435.1_ASM16243v1_genomic:0.00202849321231778675):0.00597888879961152621):0.02405967420149780767,((GCF_000162335.1_ASM16233v1_genomic:0.00086045695277793164,GCF_000175035.1_ASM17503v1_genomic:0.00126598099632074974):0.00305692282988012220,GCF_000155915.2_Lacto_jensenii_1153_V2_genomic:0.02415980408956539677):0.02172286917260348935):0.20669618357689156785,((GCF_000178475.1_ASM17847v1_genomic:0.11995033729461723748,((GCF_000160515.1_ASM16051v1_genomic:0.01057902103650168110,(GCF_000161915.2_Lacto_cris_MV-1A-US_V2_genomic:0.00085130672002403976,((((GCF_000162255.1_ASM16225v1_genomic:0.00570563057859080000,GCF_000177575.1_ASM17757v1_genomic:0.00085585180805248932):0.00019634584921638119,((GCF_000301135.1_Lact_cris_FB077-07_V1_genomic:0.00014053942857493896,GCF_000301115.1_Lact_cris_FB049-03_V1_genomic:0.00500361662506286758):0.00228891714742605586,GCF_000176975.2_ASM17697v2_genomic:0.00085675593756733741):0.00122479094846090434):0.00438386220695429017,GCF_000162315.1_ASM16231v1_genomic:0.00248298636373089996):0.00159183111099339084,GCF_001563615.1_ASM156361v1_genomic:0.00029783247374100464):0.00203362308311047599):0.00358419199053103526):0.05758802045722345025,((GCF_000160855.1_ASM16085v1_genomic:0.06182683594536268756,GCF_000159415.1_ASM15941v1_genomic:0.05923646313852789363):0.02152697246847547555,GCF_000159715.1_ASM15971v1_genomic:0.06256489708295846774):0.01338627070965054539):0.06594589458301264306):0.10101637045005557036,(GCF_000192165.1_ASM19216v1_genomic:0.01394040665529856435,(GCF_000179375.1_ASM17937v1_genomic:0.00324896428467208107,GCF_001808415.1_ASM180841v1_genomic:0.00636325002864888360):0.01172189575355760821):0.33626061953160618634):0.06129391841253405138):0.06372717241223214979):0.48345928656212389107):0.13809067875051747598,(((GCF_000159395.1_ASM15939v1_genomic:0.00447482518068987971,GCF_000179475.1_ASM17947v1_genomic:0.01440474012996337261):0.19765460727319730805,GCF_000159375.2_ASM15937v2_genomic:0.21447549807328658567):0.21094200010273458923,((GCF_000160595.1_ASM16059v1_genomic:0.52892174604536279503,GCF_000160575.1_ASM16057v1_genomic:0.40729298390245377570):0.28250861527929349570,(((GCF_000146325.1_ASM14632v1_genomic:0.00556588751061994850,GCF_000163095.1_ASM16309v1_genomic:0.00722651331292005310):0.42162054386923147886,(GCF_000143745.1_ASM14374v1_genomic:0.33942216068277786256,(GCF_000469365.1_ASM46936v1_genomic:0.29382409874247916726,(GCF_000242275.1_ASM24227v1_genomic:0.12949093541326553436,((GCF_000159315.1_ASM15931v1_genomic:0.01394651288676562739,GCF_000159175.1_ASM15917v1_genomic:0.00678839687782441421):0.07849200054464491871,GCF_000238835.1_ASM23883v1_genomic:0.09592450156518994575):0.06892484777409606245):0.29824949087284818861):0.09344506947884578807):0.05336057419599676832):0.05191388104512344864,((GCF_000159435.1_ASM15943v1_genomic:0.12432071620556660319,((GCF_000160835.1_ASM16083v1_genomic:0.03155847600441522710,(GCF_000180015.1_ASM18001v1_genomic:0.01435326039745035871,GCF_000221505.1_ASM22150v2_genomic:0.01695891556861135741):0.01617561553026833007):0.11742018835373888019,((GCF_000160715.1_ASM16071v1_genomic:0.00702823849794087518,GCF_000159475.2_ASM15947v2_genomic:0.00638323820535348710):0.00622552918354195035,(GCF_000159615.1_ASM15961v1_genomic:0.00585596570807568433,GCF_000159455.2_ASM15945v2_genomic:0.00660738795666324184):0.00688408956022591289):0.09330295423387652276):0.03715755318437949373):0.10563820145903951575,(GCF_000161935.1_ASM16193v1_genomic:0.21168465697888616539,(GCF_000159215.1_ASM15921v1_genomic:0.00467463415405335384,(GCF_001807655.1_ASM180765v1_genomic:0.00792394317400796702,GCF_000162395.1_ASM16239v1_genomic:0.00938866127249205970):0.00260360534589801525):0.21097713930253303438):0.08900414099820808111):0.30298653492073290838):0.05750704147314707193):0.05592266995865087520):0.08000905349164452729):0.16288573122192759324):0.11575614197911464343,((((GCF_000147295.1_ASM14729v1_genomic:0.00185809278480424567,GCF_000415445.2_ASM41544v2_genomic:0.00138026372919924640):0.00020216746780330830,(GCF_000415425.2_ASM41542v2_genomic:0.00140320583842443386,(GCF_000415465.2_ASM41546v2_genomic:0.00292954912899017579,GCF_000147255.1_ASM14725v1_genomic:0.00166853491786580588):0.00025397797561648518):0.00000100000050002909):0.00096677398529747900,(((((((((GCF_000148185.1_ASM14818v1_genomic:0.00049510643358964578,GCF_000148065.1_ASM14806v1_genomic:0.00111458215833653640):0.00049605784225366899,((GCF_000160155.1_ASM16015v1_genomic:0.01650038959873515246,(GCF_000147555.1_ASM14755v1_genomic:0.00012373638125096835,GCF_000147575.1_ASM14757v1_genomic:0.00000100000050002909):0.00000100000050002909):0.00074075280199718395,((((((GCF_000148445.1_ASM14844v1_genomic:0.00054975463248107192,((GCF_000147515.1_ASM14751v1_genomic:0.00171481614702073855,GCF_000159275.1_ASM15927v1_genomic:0.00014138314594969390):0.00012369453482699436,GCF_000468775.1_EfaecE12v1.0_genomic:0.00038871334837070463):0.00059643246069521639):0.00013598679247812454,((GCF_001813275.1_ASM181327v1_genomic:0.00268854006038606172,GCF_000415405.1_ASM41540v1_genomic:0.00134989835152743497):0.00481077419659984521,GCF_000148045.1_ASM14804v1_genomic:0.00074212899572564733):0.00000100000050002909):0.00014011614828834417,GCF_000148165.1_ASM14816v1_genomic:0.00135702719359595092):0.00027213968682354256,(((GCF_000148125.1_ASM14812v1_genomic:0.00150523348898950375,GCF_000148205.1_ASM14820v1_genomic:0.00124619383820875180):0.00049948595547529755,((GCF_000163815.1_ASM16381v1_genomic:0.00012498164667918359,(GCF_000163795.1_ASM16379v1_genomic:0.00012491241883842092,GCF_000148005.1_ASM14800v1_genomic:0.00000100000050002909):0.00000100000050002909):0.00112092947773599193,(GCF_000175015.1_ASM17501v1_genomic:0.00063611098573059834,(GCF_000147535.1_ASM14753v1_genomic:0.00075961770777650903,(GCF_000159655.1_ASM15965v1_genomic:0.00000100000050002909,(GCF_000148305.1_ASM14830v1_genomic:0.00024741982442351293,GCF_000147275.1_ASM14727v1_genomic:0.00037090049835102431):0.00012361935392054714):0.00084845550357954093):0.00049439583908921175):0.00072916547631071932):0.00024473682782392086):0.00000100000050002909,GCF_000690925.1_ASM69092v1_genomic:0.00061461848458165360):0.00000100000050002909):0.00013865538270935895,((GCF_001811595.1_ASM181159v1_genomic:0.00210437496000209648,GCF_000148225.1_ASM14822v1_genomic:0.00099306637503552490):0.00012150797794793550,(((GCF_000148105.1_ASM14810v1_genomic:0.00037076518789957134,GCF_000147495.1_ASM14749v1_genomic:0.00000100000050002909):0.00057656813498744295,GCF_000147905.1_ASM14790v1_genomic:0.00062446490719813891):0.00028772281749004096,GCF_000147925.1_ASM14792v1_genomic:0.00185827521247121158):0.00061817812852815127):0.00000100000050002909):0.00134850331058540183,(((GCF_000147595.1_ASM14759v1_genomic:0.00012346632546322798,GCF_000293985.2_ASM29398v2_genomic:0.00049454247824196691):0.00061844708698631176,GCF_000148085.1_ASM14808v1_genomic:0.00185885084003413188):0.00037157485662409154,(GCF_000147475.1_ASM14747v1_genomic:0.00171781413825729972,(((GCF_000147985.1_ASM14798v1_genomic:0.00125696610295279341,GCF_000147215.1_ASM14721v1_genomic:0.00446032424186747906):0.00312813480062791322,GCF_000148245.1_ASM14824v1_genomic:0.00470722980338754600):0.00069648405780882211,GCF_000148265.1_ASM14826v1_genomic:0.00247281979959502237):0.00097447807519205590):0.00013827113835409319):0.00000100000050002909):0.00012253206342328099):0.00012276087448197525):0.00000100000050002909,(GCF_000415385.2_ASM41538v2_genomic:0.00136167267764631707,GCF_000415325.2_ASM41532v2_genomic:0.00078272482593338836):0.00168319394972598485):0.00159205009745776518,(GCF_000294125.1_ASM29412v1_genomic:0.00000100000050002909,((GCF_000294165.2_ASM29416v2_genomic:0.00000100000050002909,(GCF_000294205.2_ASM29420v2_genomic:0.00000100000050002909,GCF_000294145.2_ASM29414v2_genomic:0.00000100000050002909):0.00000100000050002909):0.00000100000050002909,(GCF_000294185.2_ASM29418v2_genomic:0.00000100000050002909,GCF_000294105.2_ASM29410v2_genomic:0.00000100000050002909):0.00000100000050002909):0.00000100000050002909):0.00000100000050002909):0.00000100000050002909,((GCF_000294065.2_ASM29406v2_genomic:0.00000100000050002909,GCF_000294085.2_ASM29408v2_genomic:0.00000100000050002909):0.00000100000050002909,((GCF_000294005.2_ASM29400v2_genomic:0.00000100000050002909,GCF_000159255.1_ASM15925v1_genomic:0.00062136875969954434):0.00136209893502929461,(GCF_000294025.2_ASM29402v2_genomic:0.00000100000050002909,GCF_000294045.1_ASM29404v1_genomic:0.00049512155567740844):0.00000100000050002909):0.00024673541839255529):0.00000100000050002909):0.00196814664455843748,((GCF_000294225.2_ASM29422v2_genomic:0.00000100000050002909,((GCF_000294265.2_ASM29426v2_genomic:0.00012370908116686354,GCF_000294245.2_ASM29424v2_genomic:0.00012453252077453358):0.00000100000050002909,GCF_000294305.2_ASM29430v2_genomic:0.00000100000050002909):0.00000100000050002909):0.00000100000050002909,GCF_000294285.2_ASM29428v2_genomic:0.00000100000050002909):0.00000100000050002909):0.00095025936227513107,GCF_000294325.2_ASM29432v2_genomic:0.00177084606877011305):0.00041806139306958096,GCF_000415245.2_ASM41524v2_genomic:0.00127723726087562890):0.00020145763129214103,GCF_000147455.1_ASM14745v1_genomic:0.00161589024621016405):0.00071415278337478465):0.17122301744536597146,(((GCF_000185365.1_ASM18536v1_genomic:0.25188742458502377808,(GCF_000191365.1_ASM19136v1_genomic:0.07003293250711037365,GCF_000234175.1_Ente_sacc_30_1_V1_genomic:0.06247658043915663845):0.08540408805141808113):0.05956312363190371939,(((((GCF_001814765.1_ASM181476v1_genomic:0.00299141164686401572,GCF_001814285.1_ASM181428v1_genomic:0.00259214942205570481):0.00158211669141362725,((GCF_000159675.1_ASM15967v1_genomic:0.00607382256123067434,GCF_001837725.1_ASM183772v1_genomic:0.00305477114205183510):0.00092035674286428343,GCF_000294345.2_ASM29434v2_genomic:0.00132387679430948763):0.00190173136002888695):0.00186424806514776586,GCF_000295335.2_ASM29533v2_genomic:0.00578801372301837765):0.00164212790660380804,(GCF_001546375.1_ASM154637v1_genomic:0.00387421648983848118,(GCF_000415285.2_ASM41528v2_genomic:0.00043365733289377038,(GCF_001812615.1_ASM181261v1_genomic:0.00141014691078440073,GCF_001808975.1_ASM180897v1_genomic:0.00137338499460792104):0.00098913457181578181):0.00119830687218584211):0.00157334274768286737):0.00474257682727673765,(GCF_000295275.2_ASM29527v2_genomic:0.00242642594405650860,((((GCF_000294835.2_ASM29483v2_genomic:0.00012544165353791555,GCF_000294875.2_ASM29487v2_genomic:0.00000100000050002909):0.00000100000050002909,((GCF_001837605.1_ASM183760v1_genomic:0.00012531194846923544,(GCF_001813575.1_ASM181357v1_genomic:0.00025068520232423723,GCF_001814315.1_ASM181431v1_genomic:0.00000100000050002909):0.00113128797217694650):0.00000100000050002909,(((GCF_001811575.1_ASM181157v1_genomic:0.00000100000050002909,((GCF_001836555.1_ASM183655v1_genomic:0.00000100000050002909,GCF_001836575.1_ASM183657v1_genomic:0.00000100000050002909):0.00062751216521956252,((((((GCF_001811285.1_ASM181128v1_genomic:0.00078397524867022483,GCF_000415345.1_ASM41534v1_genomic:0.00590708385850438437):0.00096464994277189369,GCF_000315405.1_Ente_dura_FB129-CNAB4_V1_genomic:0.00171097806105774495):0.00144205766536194247,((GCF_001809335.1_ASM180933v1_genomic:0.00062701232495493886,(GCF_000295535.2_ASM29553v2_genomic:0.00012524547921148203,(GCF_000294995.2_ASM29499v2_genomic:0.00203763891312856976,((GCF_000295315.2_ASM29531v2_genomic:0.00000100000050002909,GCF_000295135.2_ASM29513v2_genomic:0.00000100000050002909):0.00000100000050002909,(GCF_000295375.2_ASM29537v2_genomic:0.00012535778198887682,GCF_000295175.2_ASM29517v2_genomic:0.00012534178847821106):0.00000100000050002909):0.00100649440590991649):0.00000100000050002909):0.00075834091042733837):0.00037793317189991699,GCF_001810855.1_ASM181085v1_genomic:0.00138000299623965562):0.00000100000050002909):0.00281824934395179119,GCF_001835885.1_ASM183588v1_genomic:0.00125393037157522729):0.00000100000050002909,(((GCF_001835985.1_ASM183598v1_genomic:0.00087790412879691843,(((GCF_000294855.2_ASM29485v2_genomic:0.00037593066856179578,(GCF_000148145.1_ASM14814v1_genomic:0.00000100000050002909,((GCF_000148325.1_ASM14832v1_genomic:0.00000100000050002909,GCF_000148285.1_ASM14828v1_genomic:0.00000100000050002909):0.00000100000050002909,GCF_000148025.1_ASM14802v1_genomic:0.00000100000050002909):0.00000100000050002909):0.00000100000050002909):0.00000100000050002909,GCF_000147315.1_ASM14731v1_genomic:0.00000100000050002909):0.00025063621217522269,((GCF_000294895.2_ASM29489v2_genomic:0.00197716790365323530,((((GCF_000295435.2_ASM29543v2_genomic:0.00000100000050002909,GCF_000295415.2_ASM29541v2_genomic:0.00000100000050002909):0.00037606294428684683,((GCF_000295035.2_ASM29503v2_genomic:0.00025067125652667691,GCF_000295155.2_ASM29515v2_genomic:0.00000100000050002909):0.00025067277896907350,(GCF_000295215.2_ASM29521v2_genomic:0.00012531304861528448,GCF_000295195.2_ASM29519v2_genomic:0.00000100000050002909):0.00037600956737446768):0.00000100000050002909):0.00037608834179572595,(GCF_000295515.2_ASM29551v2_genomic:0.00024611480675625904,GCF_000295115.2_ASM29511v2_genomic:0.00000100000050002909):0.00000100000050002909):0.00098853933562555955,(GCF_000295555.2_ASM29555v2_genomic:0.00000100000050002909,GCF_000295615.2_ASM29561v2_genomic:0.00000100000050002909):0.00000100000050002909):0.00000100000050002909):0.00049168257959727698,GCF_001838605.1_ASM183860v1_genomic:0.00086176086978455334):0.00036779134641870673):0.00000100000050002909):0.00036553750789237218,((GCF_000415265.2_ASM41526v2_genomic:0.00531848242034574283,GCF_001809675.1_ASM180967v1_genomic:0.00151561831157190938):0.00036982161218150487,GCF_001836045.1_ASM183604v1_genomic:0.00150077780044262366):0.00025740381559045836):0.00159532818313047782,(GCF_000174395.2_ASM17439v2_genomic:0.00199199792180344967,(GCF_000147235.1_ASM14723v1_genomic:0.00591674418166127005,GCF_000415365.1_ASM41536v1_genomic:0.00230833183244965765):0.00157190445400306350):0.00028191040360339768):0.00012443049908891944):0.00048436248587776034,(GCF_001811925.1_ASM181192v1_genomic:0.00000100000050002909,(GCF_000295495.2_ASM29549v2_genomic:0.00469356385005827766,GCF_001814465.1_ASM181446v1_genomic:0.00012516781017121091):0.00099852357220605952):0.00049773875855874973):0.00012088964911412272):0.00256228142731850395):0.00183480549159101064,GCF_001815195.1_ASM181519v1_genomic:0.00000100000050002909):0.00024352923667780654,(((((GCF_000294955.2_ASM29495v2_genomic:0.00025072734045475219,GCF_000295015.1_ASM29501v1_genomic:0.00062751255425283210):0.00100592932403935050,(GCF_000294975.2_ASM29497v2_genomic:0.00025057784569898836,GCF_000294915.2_ASM29491v2_genomic:0.00000100000050002909):0.00000100000050002909):0.00025009352070347476,(GCF_000295235.2_ASM29523v2_genomic:0.00000100000050002909,(GCF_000295455.2_ASM29545v2_genomic:0.00000100000050002909,GCF_000295255.2_ASM29525v2_genomic:0.00000100000050002909):0.00000100000050002909):0.00100640516473752347):0.00000100000050002909,GCF_000295595.2_ASM29559v2_genomic:0.00061518059885763427):0.00049147659911026966,(GCF_000295075.2_ASM29507v2_genomic:0.00036954732172732281,(GCF_000295355.2_ASM29535v2_genomic:0.00000100000050002909,GCF_000295395.2_ASM29539v2_genomic:0.00000100000050002909):0.00000100000050002909):0.00098813485006362832):0.00000100000050002909):0.00000100000050002909):0.00024829600168473011):0.00137299439840831523,(GCF_001809145.1_ASM180914v1_genomic:0.00025085216177138755,(GCF_000295055.2_ASM29505v2_genomic:0.00062671450609771788,((GCF_001809135.1_ASM180913v1_genomic:0.00025037363567948867,((((GCF_001812645.1_ASM181264v1_genomic:0.00000100000050002909,(GCF_001815065.1_ASM181506v1_genomic:0.00000100000050002909,GCF_001837695.1_ASM183769v1_genomic:0.00012515734699687609):0.00000100000050002909):0.00000100000050002909,GCF_001811715.1_ASM181171v1_genomic:0.00000100000050002909):0.00000100000050002909,GCF_001837845.1_ASM183784v1_genomic:0.00000100000050002909):0.00025032016110516122,((GCF_000295575.2_ASM29557v2_genomic:0.00012509480455330266,GCF_000294935.2_ASM29493v2_genomic:0.00100525271588242831):0.00000100000050002909,GCF_001810595.1_ASM181059v1_genomic:0.00025025954475799351):0.00050042797896687090):0.00000100000050002909):0.00000100000050002909,GCF_000294815.2_ASM29481v2_genomic:0.00226374512029031780):0.00099873652356377487):0.00012386055093286516):0.00187894828769944312):0.00050712074980455060,GCF_000415305.1_ASM41530v1_genomic:0.00226682543831143932):0.00097422149537871347):0.00460823470932772775):0.14701972839313229291):0.03512085634894915320,((GCF_001807185.1_ASM180718v1_genomic:0.00172907610052808343,(GCF_001808965.1_ASM180896v1_genomic:0.00111311674838139910,GCF_001810425.1_ASM181042v1_genomic:0.00129517438019773772):0.00199757504703833343):0.03464656189291953625,((GCF_001807055.1_ASM180705v1_genomic:0.00026609466495067198,GCF_001815025.1_ASM181502v1_genomic:0.00087856495220389622):0.00282170242988889937,GCF_001806895.1_ASM180689v1_genomic:0.00130088004194707030):0.03274216593282283649):0.18175537456975915385):0.04939268294027334555):0.16871478409505660800):0.49652113760568933332,(((GCF_001546835.1_ASM154683v2_genomic:0.01328256967210546605,GCF_000187445.1_ASM18744v1_genomic:0.01061737114624858834):0.01267536622813640428,((GCF_000188295.1_ASM18829v1_genomic:0.00258316474635643346,GCF_000180075.1_ASM18007v1_genomic:0.00555778643626909062):0.01411903090410154653,((GCF_001812625.1_ASM181262v1_genomic:0.00518328574293215084,(GCF_001837325.1_ASM183732v1_genomic:0.00594983864128476470,GCF_000525585.1_SspACS2v1.0_genomic:0.00782690176923742792):0.00147906032455556616):0.00208388261530234337,(((GCF_001807855.1_ASM180785v1_genomic:0.00835324992205287858,(GCF_001808655.1_ASM180865v1_genomic:0.00599991456811017291,(GCF_000174715.1_ASM17471v1_genomic:0.00556470350892323152,GCF_000517725.1_SspSR4v1.0_genomic:0.00225894904540794878):0.00094734273137560548):0.00213655487008073330):0.00028879001284518583,(GCF_001837455.1_ASM183745v1_genomic:0.00528931661433450911,(GCF_001812855.1_ASM181285v1_genomic:0.00361403684744012257,GCF_001837205.1_ASM183720v1_genomic:0.00364817391351051181):0.00105048506285313837):0.00122151354157182192):0.00442691885147248297,GCF_001814615.1_ASM181461v1_genomic:0.00332036090594623043):0.00294185543200081072):0.00636787436280773257):0.01091642344624509271):0.13050099513617080538,((GCF_000467915.2_ASM46791v2_genomic:0.04391807199522037436,GCF_000180055.1_ASM18005v1_genomic:0.04036149131136401030):0.17484157163018840264,(((GCF_000146525.1_ASM14652v1_genomic:0.00485344404929674220,(GCF_001563585.1_ASM156358v1_genomic:0.00350361064024869205,GCF_000146405.1_ASM14640v1_genomic:0.00686034909879725593):0.01080123066861999985):0.02642923849288069532,(GCF_000187265.1_ASM18726v1_genomic:0.02570948884250758015,GCF_000154985.1_ASM15498v1_genomic:0.03785609288666722666):0.02037956005754484184):0.10206238992505453633,((GCF_000186445.1_ASM18644v1_genomic:0.00364482628336938470,(GCF_001546775.1_ASM154677v1_genomic:0.00008103763745573782,(((((GCF_001836345.1_ASM183634v1_genomic:0.00051120717415267575,((GCF_001546785.1_ASM154678v1_genomic:0.00000100000050002909,GCF_001546685.1_ASM154668v1_genomic:0.00218378290107094268):0.00076311404687159012,GCF_001838105.1_ASM183810v1_genomic:0.00000100000050002909):0.00038050214951978215):0.00126776555209976187,(GCF_001836275.1_ASM183627v1_genomic:0.00038304293041813554,(((((((((((GCF_001812695.1_ASM181269v1_genomic:0.00000100000050002909,GCF_001811745.1_ASM181174v1_genomic:0.00012838668478133808):0.00000100000050002909,((GCF_001814045.1_ASM181404v1_genomic:0.00025694892536709318,(GCF_001814065.1_ASM181406v1_genomic:0.00000100000050002909,(GCF_001837855.1_ASM183785v1_genomic:0.00000100000050002909,GCF_001815305.1_ASM181530v1_genomic:0.00000100000050002909):0.00000100000050002909):0.00000100000050002909):0.00090228942757798703,(GCF_001811765.1_ASM181176v1_genomic:0.00000100000050002909,GCF_001811035.1_ASM181103v1_genomic:0.00000100000050002909):0.00000100000050002909):0.00012788880017804112):0.00359777205953063514,GCF_001810915.1_ASM181091v1_genomic:0.00012846559206337009):0.00025601366210940271,GCF_001546695.1_ASM154669v1_genomic:0.00000100000050002909):0.00063932925542492210,(GCF_000510405.1_SaBV3L5v1.0_genomic:0.00340601247513987399,GCF_001546675.1_ASM154667v1_genomic:0.00000100000050002909):0.00045998103764720706):0.00025373910518050526,(GCF_001814385.1_ASM181438v1_genomic:0.00064256614521826906,GCF_001808575.1_ASM180857v1_genomic:0.00000100000050002909):0.00000100000050002909):0.00138102264068512516,(GCF_001546755.1_ASM154675v1_genomic:0.00259321432475583631,GCF_001808585.1_ASM180858v1_genomic:0.00026672826504580435):0.00411666426651682588):0.00116860413165303066,(GCF_001808795.1_ASM180879v1_genomic:0.00012776351588948006,GCF_001808635.1_ASM180863v1_genomic:0.00025558865629005622):0.00000100000050002909):0.00000100000050002909,(GCF_001807935.1_ASM180793v1_genomic:0.00192922835100160263,GCF_001546715.1_ASM154671v1_genomic:0.00063932549230430815):0.00038248340176002361):0.00025522500407502968,GCF_001810765.1_ASM181076v1_genomic:0.00025557885621477054):0.00025521970992059778,(GCF_001837765.1_ASM183776v1_genomic:0.00051112177828754326,(GCF_001838125.1_ASM183812v1_genomic:0.00012777069096420543,GCF_001837275.1_ASM183727v1_genomic:0.00000100000050002909):0.00000100000050002909):0.00000100000050002909):0.00000100000050002909):0.00153305593639257651):0.00386032409112264984,(GCF_001813595.1_ASM181359v1_genomic:0.00000100000050002909,GCF_001836325.1_ASM183632v1_genomic:0.00000100000050002909):0.00025573838356194006):0.00025662039385915573,GCF_001808815.1_ASM180881v1_genomic:0.00012873354632119002):0.00025351433466057642,GCF_001808625.1_ASM180862v1_genomic:0.00013095833366245780):0.00234412163050156004):0.00375096750912043333):0.14117717157768988612,(GCF_000314815.2_Stre_urin_FB127-CNA2_V1_genomic:0.18089295735576019220,(GCF_000183465.1_ASM18346v1_genomic:0.16554572064693376388,((GCF_000221105.1_ASM22110v2_genomic:0.01025646284239855981,GCF_000214575.1_ASM21457v2_genomic:0.00470402788930771986):0.03943422334967793680,((GCF_000499165.1_SpyogGA16797v1.0_genomic:0.00375439797470027495,((GCF_000499225.1_SpyogGA03799v1.0_genomic:0.00268497492178795902,GCF_000499245.1_SpyogGA40884v1.0_genomic:0.00627098168513845564):0.00325304575842267100,GCF_000499145.1_SpyogGA03747v1.0_genomic:0.00459986327330829184):0.00318059910117373442):0.00282807442410277403,(((GCF_000483585.1_SpyogGA41394v1.0_genomic:0.00935049935073599403,(GCF_000483605.1_SpyogGA40377v1.0_genomic:0.00761010772944333089,GCF_000454105.1_SpyogUTMEM-1v1.0_genomic:0.00267444531387596180):0.00195870073616239522):0.00121834533905306169,GCF_000499265.1_SpyogGA19702v1.0_genomic:0.00536328419805214267):0.00072824432343067045,(GCF_000483625.1_SpyogGA03805v1.0_genomic:0.00560817284045509509,GCF_000146715.1_ASM14671v1_genomic:0.00467618895355836981):0.00146438359554248369):0.00090686883023188510):0.04397218160382877772):0.06835149136843098050):0.05206187259834193365):0.03795477346649246686):0.04440005810719983848):0.02589599305741070376):0.02909678132889149949):0.06126427205409194776):0.10621315129596468896,(((GCF_000222745.1_ASM22274v2_genomic:0.00035885040254984233,GCF_000186465.1_ASM18646v1_genomic:0.00084322014995276038):0.06311547549344086183,(GCF_000314795.2_Strept_sp_F0442_V1_genomic:0.01161077253916017495,(GCF_000187505.1_ASM18750v1_genomic:0.00493083941247694085,(((GCF_001808745.1_ASM180874v1_genomic:0.00714027955285310035,((GCF_001808725.1_ASM180872v1_genomic:0.00656838875904709827,GCF_000507765.1_Stre_para_CC87K_V1_genomic:0.00479368513197406514):0.00301640018462832286,(((GCF_001813525.1_ASM181352v1_genomic:0.00515424420621994964,(GCF_001813505.1_ASM181350v1_genomic:0.00420826944740792640,((((GCF_000164675.2_ASM16467v2_genomic:0.00426851275524006528,GCF_000260695.1_SparasanguinisF0449v1.0_genomic:0.00871154189923909437):0.00531606019729322695,GCF_001813295.1_ASM181329v1_genomic:0.00716256084988771847):0.00104281433967209035,GCF_001813675.1_ASM181367v1_genomic:0.00523261829722538804):0.00333423832702369437,GCF_000222725.1_ASM22272v2_genomic:0.00935209636503633000):0.00071616610541808210):0.00258322802136464131):0.00350680443551149327,(GCF_001837905.1_ASM183790v1_genomic:0.00630388785771852922,GCF_001813105.1_ASM181310v1_genomic:0.00302273176993289637):0.00359442854748069597):0.00052679408615055026,GCF_001812015.1_ASM181201v1_genomic:0.00493279058878751120):0.00070819738791143825):0.00347868496246264312):0.00291182855098993812,GCF_001815045.1_ASM181504v1_genomic:0.00444653646805481459):0.00329346959632038829,GCF_000180035.1_ASM18003v1_genomic:0.00707703156599041004):0.00209416944171011109):0.01203856928970779838):0.05167919461341874410):0.06806856166783442630,(((GCF_000220065.1_ASM22006v1_genomic:0.04474138326981000335,((GCF_001811085.1_ASM181108v1_genomic:0.00632377321931319042,GCF_000161955.2_Strept_sp_2_1_36FAA_V2_genomic:0.01351153134272879003):0.00315587625806536785,GCF_001807785.1_ASM180778v1_genomic:0.01056204317115355500):0.03195546268735773715):0.04119028171920461473,((GCF_000222765.1_ASM22276v2_genomic:0.00533767233929635567,GCF_000187855.1_ASM18785v1_genomic:0.00266992267800689707):0.07193069765850389208,(GCF_000212855.1_ASM21285v1_genomic:0.01890671067035233979,(GCF_000192205.1_ASM19220v1_genomic:0.01047427853733130278,((((GCF_000192185.1_ASM19218v1_genomic:0.00738798806537913338,GCF_000212835.1_ASM21283v1_genomic:0.00517577752349765614):0.00230619854996753611,(GCF_000195025.1_ASM19502v1_genomic:0.00697365041504594517,(GCF_000195045.1_ASM19504v1_genomic:0.00410103584033374297,(GCF_000191105.1_ASM19110v1_genomic:0.00260584846030477608,(GCF_000191125.1_ASM19112v1_genomic:0.00224553403879450188,((GCF_000194945.1_ASM19494v1_genomic:0.00402022752440884222,GCF_000195125.1_ASM19512v1_genomic:0.00706243299979868611):0.00171639459793496521,(GCF_000507745.1_Stre_sang_CC94A_V1_genomic:0.00991648876891081978,GCF_000192275.1_ASM19227v1_genomic:0.00833609133627200190):0.00296375472797451864):0.00569787216449052589):0.00351051665423167403):0.00423206644734685708):0.00337866739568351603):0.00080172813708604372):0.00155827185352546836,(GCF_000192245.1_ASM19224v1_genomic:0.01147075794733607920,((GCF_000286495.1_SspAS14v1.0_genomic:0.00880622627339037491,GCF_000191085.1_ASM19108v1_genomic:0.00971044542256376854):0.00171888972046136215,((GCF_000212795.1_ASM21279v1_genomic:0.00592002517953561357,(GCF_000220275.1_ASM22027v1_genomic:0.00013129714799840490,GCF_000220315.1_ASM22031v1_genomic:0.00052300292175528284):0.00007251626531089446):0.00716740037469214102,(GCF_000212815.1_ASM21281v1_genomic:0.00717105112010461235,(GCF_000188275.1_ASM18827v1_genomic:0.00716374557995969399,GCF_000204475.1_ASM20447v1_genomic:0.00804413016070695298):0.00159648275005143349):0.00268555475444628511):0.00073965211557247535):0.00034602736915372316):0.00247595408623604765):0.00126912553887532421,GCF_000194965.1_ASM19496v1_genomic:0.00936549244250328011):0.00242094729776624884):0.00330727214210970897):0.05457239555249900065):0.01608888038453506336):0.02485298605530510824,(((GCF_000234035.1_Stre_inte_F0413_V1_genomic:0.00766726997799864821,(GCF_000413475.1_Stre_inte_ATCC_27335_V1_genomic:0.00066003546603696814,GCF_000258445.1_SintermediusSK54v1.0_genomic:0.00306632854527945278):0.00537284766749146752):0.01833408183066595476,(((GCF_000524255.1_SspAS20v1.0_genomic:0.00877871499258277288,GCF_000234015.1_Stre_inte_F0395_V1_genomic:0.00640174503768754528):0.00108176534490886920,(GCF_000257785.1_ASM25778v1_genomic:0.01003509233377975970,(GCF_001814295.1_ASM181429v1_genomic:0.01015750277325825311,GCF_001809055.1_ASM180905v1_genomic:0.00764363622338663437):0.00095625557114945535):0.00155391501324446705):0.00273536893091417188,GCF_000223295.1_ASM22329v1_genomic:0.02985719998378986648):0.01334905540920280041):0.02868246459283253086,(GCF_000257765.1_ASM25776v1_genomic:0.01023424681689168343,(((GCF_000186545.1_Strep_angi_1_2_62CV_V1_genomic:0.01016798786616163533,(GCF_001838575.1_ASM183857v1_genomic:0.00346843258499962993,GCF_001813035.1_ASM181303v1_genomic:0.00872131077362705599):0.00440599040988165058):0.00384075980143977177,(GCF_001812815.1_ASM181281v1_genomic:0.00395401209319470089,(GCF_001813805.1_ASM181380v1_genomic:0.00086796185763397392,(((GCF_001814455.1_ASM181445v1_genomic:0.00103337327674396409,(GCF_001835825.1_ASM183582v1_genomic:0.00078516047881081795,GCF_001835915.1_ASM183591v1_genomic:0.00117557366271641567):0.00024603388469999539):0.00056289885225839574,(GCF_001835965.1_ASM183596v1_genomic:0.00040459963526291221,GCF_001838535.1_ASM183853v1_genomic:0.00037850762351052878):0.00000100000050002909):0.00227259364793399709,GCF_001835835.1_ASM183583v1_genomic:0.00117190974222907752):0.00070026890372528849):0.00069943818954430173):0.01311963411162982672):0.00322027141921236168,(((GCF_000287595.1_SanginSK1138v1.0_genomic:0.01183816120037247538,(GCF_001814695.1_ASM181469v1_genomic:0.00770222390747721079,(GCF_001839535.1_ASM183953v1_genomic:0.00199605141950986997,GCF_001810745.1_ASM181074v1_genomic:0.00206225659840764391):0.00397226950457983848):0.00727860131259975250):0.00238518760719179466,((GCF_000524375.1_SspACC21v1.0_genomic:0.00035031496417511221,GCF_000565055.1_SspAC15v1.0_genomic:0.00004229418606374271):0.00066537280987649032,((GCF_000517685.1_SspOBRC6v1.0_genomic:0.00204342493581064454,GCF_000184365.1_ASM18436v1_genomic:0.00773603847964035932):0.00036943777118434736,(GCF_000526035.1_SspCM7v1.0_genomic:0.00000100000050002909,GCF_001810705.1_ASM181070v1_genomic:0.00026583129182326402):0.00104485586940123300):0.00123702575288640198):0.00856681776939855269):0.00697290166091181322,GCF_000214555.1_ASM21455v1_genomic:0.01820708331850486028):0.00361126872349978997):0.00861690413620985404):0.01778754865003688221):0.08771726371216707896):0.03487108826824860536):0.03447427769356603555):0.08208833707395868373,(((GCF_001839505.1_ASM183950v1_genomic:0.00940159834841521568,GCF_000187585.1_ASM18758v1_genomic:0.00627689284001821737):0.02646391915738044442,((GCF_000411475.1_Stre_sp_HPH0090_V1_genomic:0.01206140957632067211,GCF_000215385.1_ASM21538v1_genomic:0.01715929839495788922):0.00425934443057523430,(GCF_000223255.1_ASM22325v2_genomic:0.03031210723541725993,(GCF_000223335.1_ASM22333v2_genomic:0.01269541197080020778,((GCF_000187465.1_ASM18746v1_genomic:0.00144968391180220818,GCF_000260755.1_SinfantisSK959v1.0_genomic:0.00403463813627480579):0.00675171685847881196,GCF_001814215.1_ASM181421v1_genomic:0.01067621144287342685):0.00313470654943368140):0.00555477481275238206):0.01204070697714656676):0.01079599411700484131):0.01800464017373756137,(((GCF_001811305.1_ASM181130v1_genomic:0.00660162692258359218,(GCF_001808865.1_ASM180886v1_genomic:0.00676873949936004481,GCF_001808705.1_ASM180870v1_genomic:0.00980009474567730687):0.00163290393530727152):0.00148154830952711538,((GCF_001814775.1_ASM181477v1_genomic:0.04047844788929414600,GCF_000259525.1_SspSK140v1.0_genomic:0.00630430945611623432):0.00146695734068771010,GCF_001811505.1_ASM181150v1_genomic:0.00864961668313119804):0.00312467762937629605):0.00751934765846124040,GCF_001812125.1_ASM181212v1_genomic:0.01505982627857805657):0.01426115770152300288):0.01508263897343335887):0.01737932800498403346):0.02010618120568875150,GCF_000259505.1_SspSK643v1.0_genomic:0.02760259047741347310):0.00505736034631786274,GCF_000187745.1_ASM18774v1_genomic:0.00846756287350414194):0.00138250372738225576,((GCF_000257865.1_ASM25786v1_genomic:0.00961426731701124117,((GCF_000257905.1_SmitisSK579v1.0_genomic:0.01084955316972498543,(GCF_000257805.1_ASM25780v1_genomic:0.01128133947260948761,GCF_000222785.1_ASM22278v2_genomic:0.01007887768730752164):0.00323343533064016303):0.00439146018651669946,GCF_001546795.1_ASM154679v1_genomic:0.00758519845657028985):0.00141424811715381692):0.00195623752511312095,(GCF_001808665.1_ASM180866v1_genomic:0.00906645486564009763,((GCF_001836965.1_ASM183696v1_genomic:0.00797299192965780605,(GCF_001808785.1_ASM180878v1_genomic:0.00941099575726729587,GCF_000220045.1_ASM22004v2_genomic:0.00907565621269580854):0.00167870091601858389):0.00104575623219039984,GCF_001810785.1_ASM181078v1_genomic:0.01063621699019702202):0.00098520301283840268):0.00731725813142681657):0.00108468599353271828):0.00296781994608929893,GCF_000220085.1_ASM22008v2_genomic:0.00697168037749702416):0.01412335050898717512,(GCF_000258265.1_SpseudopneumoniaeSK674v1.0_genomic:0.00358769206028096681,GCF_000257825.1_ASM25782v1_genomic:0.00381547091451051815):0.00978490840484652104):0.01124537423625258069,GCF_000196595.1_ASM19659v1_genomic:0.00259993412420701266):0.00436780343312538968,GCF_000334555.1_ASM33455v1_genomic:0.00202036553080424397):0.00134921652335341126,GCF_000348705.1_ASM34870v1_genomic:0.00317009788390903730):0.00164197316591515306):0.00004314295311150836,GCF_000334655.1_ASM33465v1_genomic:0.00026374553678942141):0.00000100000050002909,GCF_000334715.1_ASM33471v1_genomic:0.00000100000050002909):0.0;
