# Supplementary material for: Genomic Expansions in the Human Gut Microbiome
Source: Genome Biol Evol. 2021 Jul 11;13(7):evab156. doi: 10.1093/gbe/evab156 (PMC8325571; doi:10.1093/gbe/evab156)
Supplement: evab156_Supplementary_Data [file evab156_supplementary_data.zip › TableS1_genomicexpansions.xls.xlsx]

## Sheet: TableS1_genomicexpansions
Table S1. Metadata for HMP high-quality reference genomes
HMP ID	GOLD ID	Organism Name	Domain	NCBI Superkingdom	HMP Isolation Body Site	Project Status	Current Finishing Level	NCBI Submission Status	NCBI Project ID	Genbank ID	Gene Count	IMG/HMP ID	HOMD ID	Sequencing Center	Funding Source	Strain Repository ID
4	Gi03555	Achromobacter piechaudii ATCC 43553	BACTERIAL	Bacteria	airways	Complete	Level 2: High-Quality Draft	6. annotation (and sequence) public on NCBI site	46343	ADMS00000000	5755	647000200		Baylor College of Medicine	NIH-HMP Jumpstart Supplement	ATCC 43553, CIP 55774, LMG 6100
10	Gi03422	Acinetobacter baumannii ATCC 19606	BACTERIAL	Bacteria	urogenital_tract	Complete	Level 2: High-Quality Draft	6. annotation (and sequence) public on NCBI site	38509	ACQB00000000	3832	647533101	HOMD: tax_554	Broad Institute	NIH-HMP Jumpstart Supplement	ATCC 19606, DSM 6974
12	Gi03421	Acinetobacter calcoaceticus RUH2202	BACTERIAL	Bacteria	skin	Complete	Level 2: High-Quality Draft	6. annotation (and sequence) public on NCBI site	38337	ACPK00000000	3632	646206267		Broad Institute	NIH-HMP Jumpstart Supplement	LMG 10517
13	Gi03424	Acinetobacter sp. SH024	BACTERIAL	Bacteria	skin	Complete	Level 2: High-Quality Draft	6. annotation (and sequence) public on NCBI site	41947	ADCH00000000	3703	647533108		Broad Institute	NIH-HMP Jumpstart Supplement	CCUG 57818
14	Gi03423	Acinetobacter sp. RUH2624	BACTERIAL	Bacteria	skin	Complete	Level 2: High-Quality Draft	6. annotation (and sequence) public on NCBI site	38511	ACQF00000000	3693	647533107		Broad Institute	NIH-HMP Jumpstart Supplement	LMG 10617
15	Gi02597	Acinetobacter haemolyticus ATCC 19194	BACTERIAL	Bacteria	airways	Complete	Level 2: High-Quality Draft	6. annotation (and sequence) public on NCBI site	43187	ADMT00000000	3491	647000202		Baylor College of Medicine	NIH-HMP Jumpstart Supplement	ATCC 19194
16	Gi03420	Acinetobacter johnsonii SH046	BACTERIAL	Bacteria	skin	Complete	Level 2: High-Quality Draft	6. annotation (and sequence) public on NCBI site	38339	ACPL00000000	3434	646206268		Broad Institute	NIH-HMP Jumpstart Supplement	CCUG 57820
17	Gi03418	Acinetobacter lwoffii SH145	BACTERIAL	Bacteria	skin	Complete	Level 2: High-Quality Draft	6. annotation (and sequence) public on NCBI site	38343	ACPN00000000	3202	646206270		Broad Institute	NIH-HMP Jumpstart Supplement	CCUG 57819
18	Gi03417	Acinetobacter radioresistens SH164	BACTERIAL	Bacteria	gastrointestinal_tract	Complete	Level 2: High-Quality Draft	6. annotation (and sequence) public on NCBI site	38345	ACPO00000000	2938	646206271		Broad Institute	NIH-HMP Jumpstart Supplement	CCUG 57822
19	Gi03900	Acinetobacter radioresistens SK82	BACTERIAL	Bacteria	skin	Complete	Level 2: High-Quality Draft	6. annotation (and sequence) public on NCBI site	34081	ACVR00000000	3188	645058758		J. Craig Venter Institute	NIH-HMP Jumpstart Supplement	BEI HM-107
20	Gi03494	Acinetobacter baumannii 6013113	BACTERIAL	Bacteria	skin	Complete	Level 2: High-Quality Draft	6. annotation (and sequence) public on NCBI site	33017	ACYR00000000	4010	647000203		Washington University Genome Sequencing Center	NIH-NHGRI	NCTC 13487
21	Gi03495	Acinetobacter baumannii 6013150	BACTERIAL	Bacteria	skin	Complete	Level 2: High-Quality Draft	6. annotation (and sequence) public on NCBI site	33071	ACYQ00000000	3964	647000204		Washington University Genome Sequencing Center	NIH-NHGRI	NCTC 13486
22	Gi03496	Acinetobacter baumannii 6014059	BACTERIAL	Bacteria	skin	Complete	Level 2: High-Quality Draft	6. annotation (and sequence) public on NCBI site	33073	ACYS00000000	3880	647000205		Washington University Genome Sequencing Center	NIH-NHGRI	NCTC 13485
23	Gi02599	Acinetobacter sp. ATCC 27244	BACTERIAL	Bacteria	skin	Complete	Level 2: High-Quality Draft	6. annotation (and sequence) public on NCBI site	30949	ABYN00000000	3327	643886214		Baylor College of Medicine	NIH-NHGRI	ATCC 27244
26	Gi03419	Acinetobacter junii SH205	BACTERIAL	Bacteria	gastrointestinal_tract	Complete	Level 2: High-Quality Draft	6. annotation (and sequence) public on NCBI site	38341	ACPM00000000	3252	646206269		Broad Institute	NIH-HMP Jumpstart Supplement	CCUG 57821
27	Gi03558	Actinobacillus ureae ATCC 25976	BACTERIAL	Bacteria	airways	Complete	Level 2: High-Quality Draft	6. annotation (and sequence) public on NCBI site	52977	AEVG00000000	2475	649989900		Baylor College of Medicine	NIH-HMP Jumpstart Supplement	ATCC 25976, NCTC 10219
43	Gi03560	Actinobaculum P1 oral taxon 183 F0552	BACTERIAL		oral	Complete	Level 2: High-Quality Draft	6. annotation (and sequence) public on NCBI site	173932	AWSB00000000	2320	0		Washington University Genome Sequencing Center	NIH-HMP Sequencing Center	BEI HM-1065
44	Gi02601	Actinomyces coleocanis DSM 15436	BACTERIAL	Bacteria	urogenital_tract	Complete	Level 2: High-Quality Draft	6. annotation (and sequence) public on NCBI site	31427	ACFG00000000	1546	643886017		Baylor College of Medicine	NIH-HMP Jumpstart Supplement	DSM 15436
45	Gi03828	Actinomyces graevenitzii C83	BACTERIAL	Bacteria	airways	Complete	Level 2: High-Quality Draft	6. annotation (and sequence) public on NCBI site	38761	ACRN00000000	1853	2513237375		Broad Institute	NIH-HMP Jumpstart Supplement	BEI HM-236
58	Gi02602	Actinomyces urogenitalis DSM 15434	BACTERIAL	Bacteria	urogenital_tract	Complete	Level 2: High-Quality Draft	6. annotation (and sequence) public on NCBI site	31429	ACFH00000000	2403	643886015		Baylor College of Medicine	NIH-HMP Jumpstart Supplement	DSM 15434
59	Gi03830	Actinomyces viscosus C505	BACTERIAL	Bacteria	airways	Complete	Level 2: High-Quality Draft	6. annotation (and sequence) public on NCBI site	38743	ACRE00000000	2587	649989905		Broad Institute	NIH-HMP Jumpstart Supplement	BEI HM-238
61	Gi02603	Aerococcus viridans ATCC 11563	BACTERIAL	Bacteria	urogenital_tract	Complete	Level 2: High-Quality Draft	6. annotation (and sequence) public on NCBI site	38729	ADNT00000000	1929	647000207		Baylor College of Medicine	NIH-HMP Jumpstart Supplement	ATCC 11563, NCTC 8251, DSM 20340
71	Gi02608	Anaerococcus hydrogenalis DSM 7454	BACTERIAL	Bacteria	gastrointestinal_tract	Complete	Level 2: High-Quality Draft	6. annotation (and sequence) public on NCBI site	30747	ABXA00000000	2069	642979323		Washington University Genome Sequencing Center	NIH-HMP NHGRI	DSM 7454, ATCC 49630, JCM 7635
72	Gi02610	Anaerococcus lactolyticus ATCC 51172	BACTERIAL	Bacteria	urogenital_tract	Complete	Level 2: High-Quality Draft	6. annotation (and sequence) public on NCBI site	30951	ABYO00000000	2253	643886145		Baylor College of Medicine	NIH-NHGRI	ATCC 51172, JCM 8140, DSM 7456
77	Gi02612	Anaerococcus tetradius ATCC 35098	BACTERIAL	Bacteria	urogenital_tract	Complete	Level 2: High-Quality Draft	6. annotation (and sequence) public on NCBI site	31433	ACGC00000000	2079	643886055		Baylor College of Medicine	NIH-HMP Jumpstart Supplement	ATCC 35098
78	Gi03600	Anaerococcus vaginalis ATCC 51170	BACTERIAL	Bacteria	skin	Complete	Level 2: High-Quality Draft	6. annotation (and sequence) public on NCBI site	38727	ACXU00000000	1764	645058761		Baylor College of Medicine	NIH-HMP Jumpstart Supplement	ATCC 51170
80	Gi03601	Anaeroglobus geminatus F0357	BACTERIAL	Bacteria	oral	Complete	Level 2: High-Quality Draft	6. annotation (and sequence) public on NCBI site	50397	AGCJ00000000	2148	2513237300	HOMD: tax_121	Washington University Genome Sequencing Center	NIH-HMP Sequencing Center	BEI HM-557
83	Gi02613	Aneurinibacillus aneurinilyticus ATCC 12856	BACTERIAL	Bacteria	gastrointestinal_tract	Complete	Level 2: High-Quality Draft	6. annotation (and sequence) public on NCBI site	38313	AWSJ00000000	6214	0		Washington University Genome Sequencing Center	NIH-HMP Jumpstart Supplement	DSM 5562, ATCC 12856, CIP 104007, IAM 1077, IFO 15521, JCM 9024, NBRC 15521
91	Gi02616	Atopobium vaginae DSM 15829	BACTERIAL	Bacteria	urogenital_tract	Complete	Level 2: High-Quality Draft	6. annotation (and sequence) public on NCBI site	31435	ACGK00000000	1244	643886063	HOMD: tax_814	Baylor College of Medicine	NIH-HMP Jumpstart Supplement	ATCC BAA-55, DSM 15829, CCUG 38953, CIP 106431
101	Gi02635	Bacteroides sp. 2_1_16	BACTERIAL	Bacteria	gastrointestinal_tract	Complete	Level 2: High-Quality Draft	6. annotation (and sequence) public on NCBI site	38347	ACPP00000000	4683	647533110		Broad Institute	NIH-NHGRI	BEI HM-58
102	Gi02636	Bacteroides sp. 2_1_22	BACTERIAL	Bacteria	gastrointestinal_tract	Complete	Level 2: High-Quality Draft	6. annotation (and sequence) public on NCBI site	38349	ACPQ00000000	4814	647533111		Broad Institute	NIH-NHGRI	BEI HM-18
104	Gi02643	Bacteroides sp. 3_1_19	BACTERIAL	Bacteria	gastrointestinal_tract	Complete	Level 2: High-Quality Draft	6. annotation (and sequence) public on NCBI site	41951	ADCJ00000000	4328	648861002		Broad Institute	NIH-NHGRI	BEI HM-19
111	Gi03226	Bacteroides cellulosilyticus DSM 14838	BACTERIAL	Bacteria	gastrointestinal_tract	Complete	Level 2: High-Quality Draft	6. annotation (and sequence) public on NCBI site	30027	ACCH00000000	5719	643886111		Washington University Genome Sequencing Center	NIH-HMP NHGRI	DSM 14838, CCUG 44979
114	Gi03325	Bacteroides coprophilus DSM 18228	BACTERIAL	Bacteria	gastrointestinal_tract	Complete	Level 2: High-Quality Draft	6. annotation (and sequence) public on NCBI site	30371	ACBW00000000	3838	643886197		Washington University Genome Sequencing Center	NIH-HMP NHGRI	DSM 18228, JCM 18818
115	Gi02571	Bacteroides dorei DSM 17855	BACTERIAL	Bacteria	gastrointestinal_tract	Complete	Level 2: High-Quality Draft	6. annotation (and sequence) public on NCBI site	27831	ABWZ00000000	4966	642979370		Washington University Genome Sequencing Center	NIH-HMP NHGRI	DSM 17855, JCM 13471
116	Gi02572	Bacteroides eggerthii DSM 20697	BACTERIAL	Bacteria	gastrointestinal_tract	Complete	Level 2: High-Quality Draft	6. annotation (and sequence) public on NCBI site	27827	ABVO00000000	3711	642979334		Washington University Genome Sequencing Center	NIH-HMP NHGRI	DSM 20697, ATCC 27754
118	Gi02641	Bacteroides fragilis 3_1_12	BACTERIAL	Bacteria	gastrointestinal_tract	Complete	Level 2: High-Quality Draft	6. annotation (and sequence) public on NCBI site	32433	ABZX00000000	4842	645058788		Broad Institute	NIH-NHGRI	BEI HM-20
124	Gi02617	Bacteroides pectinophilus ATCC 43243	BACTERIAL	Bacteria	gastrointestinal_tract	Complete	Level 2: High-Quality Draft	6. annotation (and sequence) public on NCBI site	27825	ABVQ00000000	3246	642979337		Washington University Genome Sequencing Center	NIH-HMP NHGRI	ATCC 43243
127	Gi02633	Bacteroides sp. 1_1_30	BACTERIAL	Bacteria	gastrointestinal_tract	Complete	Level 2: High-Quality Draft	6. annotation (and sequence) public on NCBI site	41955	ADCL00000000	5299	651324013		Broad Institute	NIH-NHGRI	BEI HM-22
128	Gi02634	Bacteroides sp. 1_1_6	BACTERIAL	Bacteria	gastrointestinal_tract	Complete	Level 2: High-Quality Draft	6. annotation (and sequence) public on NCBI site	32435	ACIC00000000	5429	646206272		Broad Institute	NIH-NHGRI	BEI HM-23
129	Gi02638	Parabacteroides sp. 2_1_7	BACTERIAL	Bacteria	gastrointestinal_tract	Complete	Level 2: High-Quality Draft	6. annotation (and sequence) public on NCBI site	32437	ABZY00000000	4290	645058782		Broad Institute	NIH-NHGRI
131	Gi02647	Bacteroides sp. 3_2_5	BACTERIAL	Bacteria	gastrointestinal_tract	Complete	Level 2: High-Quality Draft	6. annotation (and sequence) public on NCBI site	32441	ACIB00000000	4131	646206273		Broad Institute	NIH-NHGRI	BEI HM-67
133	Gi02650	Bacteroides sp. 9_1_42FAA	BACTERIAL	Bacteria	gastrointestinal_tract	Complete	Level 2: High-Quality Draft	6. annotation (and sequence) public on NCBI site	32445	ACAA00000000	4532	646206263		Broad Institute	NIH-NHGRI	BEI HM-27
134	Gi03451	Bacteroides sp. D1	BACTERIAL	Bacteria	gastrointestinal_tract	Complete	Level 2: High-Quality Draft	6. annotation (and sequence) public on NCBI site	32447	ACAB00000000	4686	646206264		Broad Institute	NIH-NHGRI	BEI HM-74
135	Gi03452	Bacteroides sp. D2	BACTERIAL	Bacteria	gastrointestinal_tract	Complete	Level 2: High-Quality Draft	6. annotation (and sequence) public on NCBI site	32449	ACGA00000000	5200	645951811		Broad Institute	NIH-NHGRI	BEI HM-28
156	Gi03510	Bacteroidetes oral taxon 274 str. F0058	BACTERIAL	Bacteria	oral	Complete	Level 2: High-Quality Draft	6. annotation (and sequence) public on NCBI site	41957	ADCM00000000	1905	648861005	HOMD: tax_274	Broad Institute	NIH-HMP Jumpstart Supplement	BEI HM-4
161	Gi02653	Bifidobacterium bifidum ATCC 29521 = JCM 1255	BACTERIAL		gastrointestinal_tract	Complete	Level 2: High-Quality Draft	6. annotation (and sequence) public on NCBI site	28655	AWSW00000000	2109	0		Washington University Genome Sequencing Center	NIH-HMP NHGRI	DSM 20456, ATCC 29521, JCM 1255
162	Gi02657	Bifidobacterium bifidum NCIMB 41171	BACTERIAL	Bacteria	gastrointestinal_tract	Complete	Level 2: High-Quality Draft	6. annotation (and sequence) public on NCBI site	30055	ABQP00000000	1889	643886040		Broad Institute	NIH-NHGRI	NCIMB 41171
165	Gi02655	Bifidobacterium catenulatum DSM 16992	BACTERIAL	Bacteria	gastrointestinal_tract	Complete	Level 2: High-Quality Draft	6. annotation (and sequence) public on NCBI site	30749	ABXY00000000	1950	642979312		Washington University Genome Sequencing Center	NIH-HMP NHGRI	DSM 16992, ATCC 27539, CIP 104175, DSM 20103
168	Gi03612	Bifidobacterium dentium Bd1	BACTERIAL	Bacteria	urogenital_tract	Complete	Level 2: High-Quality Draft	6. annotation (and sequence) public on NCBI site	51373	AEEQ00000000	2336	648276623	HOMD: tax_588	Baylor College of Medicine	NIH-HMP Jumpstart Supplement	ATCC 27679
173	Gi02659	Bifidobacterium longum subsp. infantis CCUG 52486	BACTERIAL	Bacteria	gastrointestinal_tract	Complete	Level 2: High-Quality Draft	6. annotation (and sequence) public on NCBI site	30065	ABQQ00000000	2179	643886216		Broad Institute	NIH-NHGRI	CCUG 52486
175	Gi03513	Bifidobacterium longum subsp. infantis ATCC 55813	BACTERIAL	Bacteria	gastrointestinal_tract	Complete	Level 2: High-Quality Draft	6. annotation (and sequence) public on NCBI site	31437	ACHI00000000	2109	643886140		Baylor College of Medicine	NIH-HMP Jumpstart Supplement	ATCC 55813
178	Gi03626	Bilophila sp. 4_1_30	BACTERIAL	Bacteria	gastrointestinal_tract	Complete	Level 2: High-Quality Draft	6. annotation (and sequence) public on NCBI site	41961	ADCO00000000	4114	2513237322		Broad Institute	NIH-NHGRI	BEI HM-31
183	Gi02663	Brevibacterium mcbrellneri ATCC 49030	BACTERIAL	Bacteria	urogenital_tract	Complete	Level 2: High-Quality Draft	6. annotation (and sequence) public on NCBI site	34583	ADNU00000000	2432	647000216		Baylor College of Medicine	NIH-HMP Jumpstart Supplement	ATCC 49030
185	Gi04693	Brevundimonas diminuta 470-4	BACTERIAL	Bacteria	oral	Complete	Level 2: High-Quality Draft	6. annotation (and sequence) public on NCBI site	67195	AMFA00000000	3506	0	HOMD: tax_590	Washington University Genome Sequencing Center	NIH-HMP Sequencing Center	ATCC 13184
190	Gi02667	Butyrivibrio crossotus DSM 2876	BACTERIAL	Bacteria	gastrointestinal_tract	Complete	Level 2: High-Quality Draft	6. annotation (and sequence) public on NCBI site	28999	ABWN00000000	2529	645951834		Washington University Genome Sequencing Center	NIH-HMP NHGRI	DSM 2876, ATCC 29175
191	Gi03348	Campylobacter gracilis RM3268	BACTERIAL	Bacteria	oral	Complete	Level 2: High-Quality Draft	6. annotation (and sequence) public on NCBI site	31021	ACYG00000000	2847	645951857	HOMD: tax_623	J. Craig Venter Institute	NIH-HMP Jumpstart Supplement	ATCC 33236
192	Gi03349	Campylobacter rectus RM3267	BACTERIAL	Bacteria	oral	Complete	Level 2: High-Quality Draft	6. annotation (and sequence) public on NCBI site	31017	ACFU00000000	2971	643886009	HOMD: tax_748	J. Craig Venter Institute	NIH-HMP Jumpstart Supplement	CCUG 20446, ATCC 33238
193	Gi03534	Campylobacter showae RM3277	BACTERIAL	Bacteria	oral	Complete	Level 2: High-Quality Draft	6. annotation (and sequence) public on NCBI site	31019	ACVQ00000000	2361	645058720	HOMD: tax_763	J. Craig Venter Institute	NIH-HMP Jumpstart Supplement	CCUG 30254, ATCC 51146
196	Gi03661	Capnocytophaga gingivalis ATCC 33624	BACTERIAL	Bacteria	oral	Complete	Level 2: High-Quality Draft	6. annotation (and sequence) public on NCBI site	31387	ACLQ00000000	2588	643886113	HOMD: tax_337	J. Craig Venter Institute	NIH-HMP Jumpstart Supplement	ATCC 33624
197	Gi03356	Capnocytophaga sputigena ATCC 33612	BACTERIAL	Bacteria	oral	Complete	Level 2: High-Quality Draft	6. annotation (and sequence) public on NCBI site	30997	ABZV00000000	2672	642979305	HOMD: tax_775	J. Craig Venter Institute	NIH-HMP Jumpstart Supplement	ATCC 33612
198	Gi03628	Cardiobacterium hominis ATCC 15826	BACTERIAL	Bacteria	blood	Complete	Level 2: High-Quality Draft	6. annotation (and sequence) public on NCBI site	37269	ACKY00000000	2581	645951819	HOMD: tax_633	Baylor College of Medicine	NIH-HMP Jumpstart Supplement	ATCC 15826, NCTC 10426
199	Gi02148	Catenibacterium mitsuokai DSM 15897	BACTERIAL	Bacteria	gastrointestinal_tract	Complete	Level 2: High-Quality Draft	6. annotation (and sequence) public on NCBI site	19923	ACCK00000000	2977	643886110		Washington University Genome Sequencing Center	NIH-HMP NHGRI	DSM 15897, JCM 10609
201	Gi02671	Cedecea davisae DSM 4568	BACTERIAL		gastrointestinal_tract	Complete	Level 2: High-Quality Draft	6. annotation (and sequence) public on NCBI site	30753	ATDT00000000	4805	0		Washington University Genome Sequencing Center	NIH-HMP Sequencing Center	DSM 4568
202	Gi02672	Cetobacterium somerae ATCC BAA-474	BACTERIAL	Bacteria	gastrointestinal_tract	Complete	Level 2: High-Quality Draft	6. annotation (and sequence) public on NCBI site	210739	AXZF00000000	2975	0		Washington University Genome Sequencing Center	NIH-HMP Jumpstart Supplement	ATCC BAA-474, CCUG 46254
208	Gi04632	Citrobacter koseri DNF00568	BACTERIAL	Bacteria	urogenital_tract	Complete	Level 2: High-Quality Draft	6. annotation (and sequence) public on NCBI site	257374	LSCU00000000	5055	0		Washington University Genome Sequencing Center	NIH-HMP Sequencing Center
213	Gi02678	Clostridium asparagiforme DSM 15981	BACTERIAL	Bacteria	gastrointestinal_tract	Complete	Level 2: High-Quality Draft	6. annotation (and sequence) public on NCBI site	29263	ACCJ00000000	6818	643886112		Washington University Genome Sequencing Center	NIH-HMP NHGRI	DSM 15981, CCUG 48471
216	Gi02677	Clostridium celatum DSM 1785	BACTERIAL	Bacteria	gastrointestinal_tract	Complete	Level 2: High-Quality Draft	6. annotation (and sequence) public on NCBI site	30375	AMEZ00000000	3453	2524023202		Washington University Genome Sequencing Center	NIH-HMP Sequencing Center	DSM 1785, ATCC 27791
219	Gi03537	Clostridium difficile NAP07	BACTERIAL	Bacteria	gastrointestinal_tract	Complete	Level 2: High-Quality Draft	6. annotation (and sequence) public on NCBI site	31439	ADVM00000000	3590	647000227		Baylor College of Medicine	NIH-HMP Jumpstart Supplement	BEI HM-88
220	Gi03538	Clostridium difficile NAP08	BACTERIAL	Bacteria	gastrointestinal_tract	Complete	Level 2: High-Quality Draft	6. annotation (and sequence) public on NCBI site	31441	ADNX00000000	3765	647000228		Baylor College of Medicine	NIH-HMP Jumpstart Supplement	BEI HM-89
223	Gi02679	Clostridium hathewayi DSM 13479	BACTERIAL	Bacteria	gastrointestinal_tract	Complete	Level 2: High-Quality Draft	6. annotation (and sequence) public on NCBI site	30755	ACIO00000000	7572	645951835		Washington University Genome Sequencing Center	NIH-HMP NHGRI	DSM 13479, CCUG 43506
224	Gi02680	Clostridium hiranonis DSM 13275	BACTERIAL	Bacteria	gastrointestinal_tract	Complete	Level 2: High-Quality Draft	6. annotation (and sequence) public on NCBI site	28657	ABWP00000000	2271	642979371		Washington University Genome Sequencing Center	NIH-HMP NHGRI	DSM 13275, JCM 10541
228	Gi02682	Clostridium methylpentosum DSM 5476	BACTERIAL	Bacteria	gastrointestinal_tract	Complete	Level 2: High-Quality Draft	6. annotation (and sequence) public on NCBI site	30029	ACEC00000000	3907	643886206		Washington University Genome Sequencing Center	NIH-HMP NHGRI	DSM 5476, ATCC 43829
229	Gi02683	Clostridium nexile DSM 1787	BACTERIAL	Bacteria	gastrointestinal_tract	Complete	Level 2: High-Quality Draft	6. annotation (and sequence) public on NCBI site	28659	ABWO00000000	4239	642979369		Washington University Genome Sequencing Center	NIH-HMP NHGRI	DSM 1787
239	Gi02691	Clostridium sp. ATCC BAA-442	BACTERIAL		gastrointestinal_tract	Complete	Level 2: High-Quality Draft	6. annotation (and sequence) public on NCBI site	38735	AWSS00000000	5243	0		Washington University Genome Sequencing Center	NIH-HMP Jumpstart Supplement	ATCC BAA-442
240	Gi03631	Clostridium sp. D5	BACTERIAL	Bacteria	gastrointestinal_tract	Complete	Level 2: High-Quality Draft	6. annotation (and sequence) public on NCBI site	32459	ADBG00000000	4553	651285002		Broad Institute	NIH-NHGRI	BEI HM-84
262	Gi04637	Clostridium sp. ATCC 29733	BACTERIAL		gastrointestinal_tract	Complete	Level 2: High-Quality Draft	6. annotation (and sequence) public on NCBI site	181040	AWTA00000000	3692	0		Washington University Genome Sequencing Center	NIH-HMP Jumpstart Supplement	ATCC 29733
266	Gi01717	Clostridium symbiosum ATCC 14940	BACTERIAL		gastrointestinal_tract	Complete	Level 2: High-Quality Draft	6. annotation (and sequence) public on NCBI site	18183	AWSU00000000	4978	0		Washington University Genome Sequencing Center	NIH-HMP NHGRI	ATCC 14940
271	Gi02086	Collinsella stercoris DSM 13279	BACTERIAL	Bacteria	gastrointestinal_tract	Complete	Level 2: High-Quality Draft	6. annotation (and sequence) public on NCBI site	19665	ABXJ00000000	2529	642979321		Washington University Genome Sequencing Center	NIH-HMP NHGRI	DSM 13279, JCM 10641
274	Gi02359	Coprococcus comes ATCC 27758	BACTERIAL	Bacteria	gastrointestinal_tract	Complete	Level 2: High-Quality Draft	6. annotation (and sequence) public on NCBI site	20525	ABVR00000000	3913	643886116		Washington University Genome Sequencing Center	NIH-HMP NHGRI	ATCC 27758
276	Gi02699	Corynebacterium accolens ATCC 49725	BACTERIAL	Bacteria	airways	Complete	Level 2: High-Quality Draft	6. annotation (and sequence) public on NCBI site	31443	ACGD00000000	2333	643886058		Baylor College of Medicine	NIH-HMP Jumpstart Supplement	ATCC 49725
277	Gi03634	Corynebacterium accolens ATCC 49726	BACTERIAL	Bacteria	airways	Complete	Level 2: High-Quality Draft	6. annotation (and sequence) public on NCBI site	50523	AEED00000000	2360	648276632		Baylor College of Medicine	NIH-HMP Jumpstart Supplement	ATCC 49726, CCUG 28780, CNCTC 6805 , CNCTC Th 4/63
281	Gi02697	Corynebacterium ammoniagenes DSM 20306	BACTERIAL	Bacteria	gastrointestinal_tract	Complete	Level 2: High-Quality Draft	6. annotation (and sequence) public on NCBI site	38319	ADNS00000000	2654	647000230		Washington University Genome Sequencing Center	NIH-HMP Jumpstart Supplement	DSM 20306, ATCC 6871, NCIB 8143, NCTC 2398
282	Gi03352	Corynebacterium amycolatum SK46	BACTERIAL	Bacteria	skin	Complete	Level 2: High-Quality Draft	6. annotation (and sequence) public on NCBI site	31007	ABZU00000000	2103	642979306		J. Craig Venter Institute	NIH-HMP Jumpstart Supplement	BEI HM-109
284	Gi04425	Corynebacterium aurimucosum ATCC 700975	BACTERIAL	Bacteria	urogenital_tract	Complete	Level 2: High-Quality Draft	6. annotation (and sequence) public on NCBI site	31451	ACLH00000000	2672	645951870		Baylor College of Medicine	NIH-HMP Jumpstart Supplement	ATCC 700975, DSM 44827, CCUG 48176
290	Gi02701	Corynebacterium efficiens YS-314 DSM 44549	BACTERIAL	Bacteria	skin	Complete	Level 2: High-Quality Draft	6. annotation (and sequence) public on NCBI site	34585	ACLI00000000	3026	645951842		Baylor College of Medicine	NIH-HMP Jumpstart Supplement	DSM 44549, CCM 7123, CCUG 47130
293	Gi02708	Corynebacterium glucuronalyticum ATCC 51866	BACTERIAL	Bacteria	urogenital_tract	Complete	Level 2: High-Quality Draft	6. annotation (and sequence) public on NCBI site	31549	ACHF00000000	2733	643886137		Baylor College of Medicine	NIH-HMP Jumpstart Supplement	ATCC 51866
297	Gi03721	Corynebacterium jeikeium ATCC 43734	BACTERIAL	Bacteria	urogenital_tract	Complete	Level 2: High-Quality Draft	6. annotation (and sequence) public on NCBI site	31445	ACYW00000000	2224	647000231		Baylor College of Medicine	NIH-HMP Jumpstart Supplement	ATCC 43734
298	Gi02705	Corynebacterium lipophiloflavum DSM 44291	BACTERIAL	Bacteria	urogenital_tract	Complete	Level 2: High-Quality Draft	6. annotation (and sequence) public on NCBI site	31447	ACHJ00000000	2371	643886002		Baylor College of Medicine	NIH-HMP Jumpstart Supplement	DSM 44291, CCUG 37336, DMMZ 1944
299	Gi03489	Corynebacterium matruchotii ATCC 14266	BACTERIAL	Bacteria	oral	Complete	Level 2: High-Quality Draft	6. annotation (and sequence) public on NCBI site	31011	ACSH00000000	2619	648276634	HOMD: tax_666	J. Craig Venter Institute	NIH-HMP Jumpstart Supplement	ATCC 14266, IFO 15360, NCTC 10254, PCM 2414
300	Gi03522	Corynebacterium matruchotii ATCC 33806	BACTERIAL	Bacteria	oral	Complete	Level 2: High-Quality Draft	6. annotation (and sequence) public on NCBI site	30771	ACEB00000000	3144	643886207	HOMD: tax_666	Washington University Genome Sequencing Center	NIH-HMP Jumpstart Supplement	ATCC 33806, CCUG 47160
307	Gi04646	Corynebacterium sp. DNF00584	BACTERIAL	Bacteria	urogenital_tract	Complete	Level 2: High-Quality Draft	6. annotation (and sequence) public on NCBI site	257375	LSCZ00000000	2623	0		Washington University Genome Sequencing Center	NIH-HMP Sequencing Center
308	Gi02710	Corynebacterium striatum ATCC 6940	BACTERIAL	Bacteria	urogenital_tract	Complete	Level 2: High-Quality Draft	6. annotation (and sequence) public on NCBI site	31449	ACGE00000000	2677	643886057		Baylor College of Medicine	NIH-HMP Jumpstart Supplement	ATCC 6940, NCTC 764, IFO 15291
311	Gi03351	Corynebacterium tuberculostearicum SK141	BACTERIAL	Bacteria	skin	Complete	Level 2: High-Quality Draft	6. annotation (and sequence) public on NCBI site	31009	ACVP00000000	2210	645058719		J. Craig Venter Institute	NIH-HMP Jumpstart Supplement	BEI HM-110
322	Gi03228	Desulfitobacterium hafniense DP7	BACTERIAL	Bacteria	gastrointestinal_tract	Complete	Level 2: High-Quality Draft	6. annotation (and sequence) public on NCBI site	30023	AFZX00000000	5407	2522572064		Washington University Genome Sequencing Center	NIH-HMP Sequencing Center	DP7, SP7, DSM 13498
323	Gi01734	Desulfovibrio piger ATCC 29098	BACTERIAL	Bacteria	gastrointestinal_tract	Complete	Level 2: High-Quality Draft	6. annotation (and sequence) public on NCBI site	18161	ABXU00000000	3114	642979316		Washington University Genome Sequencing Center	NIH-HMP Jumpstart Supplement	ATCC 29098, DSM 749
326	Gi02717	Desulfovibrio sp. 3_1_syn3	BACTERIAL	Bacteria	gastrointestinal_tract	Complete	Level 2: High-Quality Draft	6. annotation (and sequence) public on NCBI site	42529	ADDR00000000	3096	648861008		Broad Institute	NIH-NHGRI	BEI HM-66
334	Gi02723	Edwardsiella tarda ATCC 23685	BACTERIAL	Bacteria	gastrointestinal_tract	Complete	Level 2: High-Quality Draft	6. annotation (and sequence) public on NCBI site	28661	ADGK00000000	3964	647000237		Washington University Genome Sequencing Center	NIH-HMP NHGRI	ATCC 23685
335	Gi03252	Eikenella corrodens ATCC 23834	BACTERIAL	Bacteria	oral	Complete	Level 2: High-Quality Draft	6. annotation (and sequence) public on NCBI site	30493	ACEA00000000	2627	643886208	HOMD: tax_577	Washington University Genome Sequencing Center	NIH-HMP Jumpstart Supplement	ATCC 23834, BCRC 14415, CCUG 2138, DSM 8340
346	Gi01841	Enterococcus faecalis HH22	BACTERIAL	Bacteria	urogenital_tract	Complete	Level 2: High-Quality Draft	6. annotation (and sequence) public on NCBI site	31457	ACIX00000000	3227	643886073	HOMD: tax_604	Baylor College of Medicine	NIH-NHGRI	BEI HM-200
348	Gi01843	Enterococcus faecalis TX0104	BACTERIAL	Bacteria	gastrointestinal_tract	Complete	Level 2: High-Quality Draft	6. annotation (and sequence) public on NCBI site	30623	ACGL00000000	3273	643886065	HOMD: tax_604	Baylor College of Medicine	NIH-NHGRI	BEI HM-201
352	Gi02730	Enterococcus faecium TX1330	BACTERIAL	Bacteria	gastrointestinal_tract	Complete	Level 2: High-Quality Draft	6. annotation (and sequence) public on NCBI site	31463	ACHL00000000	2777	643886120	HOMD: tax_801	Baylor College of Medicine	NIH-NHGRI	BEI HM-204
357	Gi02731	Erysipelothrix rhusiopathiae ATCC 19414	BACTERIAL	Bacteria	skin	Complete	Level 2: High-Quality Draft	6. annotation (and sequence) public on NCBI site	31465	ACLK00000000	1645	645951852		Baylor College of Medicine	NIH-HMP Jumpstart Supplement	ATCC 19414
364	Gi02734	Escherichia sp. 4_1_40B	BACTERIAL	Bacteria	gastrointestinal_tract	Complete	Level 2: High-Quality Draft	6. annotation (and sequence) public on NCBI site	32467	ACDM00000000	4498	645058836		Broad Institute	NIH-NHGRI	BEI HM-39
366	Gi02736	Eubacterium biforme DSM 3989	BACTERIAL	Bacteria	gastrointestinal_tract	Complete	Level 2: High-Quality Draft	6. annotation (and sequence) public on NCBI site	29269	ABYT00000000	2529	642979360		Washington University Genome Sequencing Center	NIH-HMP NHGRI	DSM 3989, ATCC 27806
367	Gi02737	Eubacterium cylindroides ATCC 27803	BACTERIAL		gastrointestinal_tract	Complete	Level 2: High-Quality Draft	6. annotation (and sequence) public on NCBI site	38321	AWVI00000000	2057	0		Washington University Genome Sequencing Center	NIH-HMP Jumpstart Supplement	DSM 3983, ATCC 27803, JCM 10261
369	Gi02738	Anaerostipes hadrus DSM 3319	BACTERIAL		gastrointestinal_tract	Complete	Level 2: High-Quality Draft	6. annotation (and sequence) public on NCBI site	38323	AMEY00000000	2791	0		Washington University Genome Sequencing Center	NIH-HMP Sequencing Center	DSM 3319, ATCC 29173
371	Gi01724	Eubacterium hallii DSM 3353	BACTERIAL	Bacteria	gastrointestinal_tract	Complete	Level 2: High-Quality Draft	6. annotation (and sequence) public on NCBI site	18177	ACEP00000000	3233	643886203		Washington University Genome Sequencing Center	NIH-HMP NHGRI	ATCC 27751, DSM 3353
372	Gi01725	Flavonifractor plautii ATCC 29863	BACTERIAL	Bacteria	gastrointestinal_tract	Complete	Level 2: High-Quality Draft	6. annotation (and sequence) public on NCBI site	18189	AGCK00000000	4278	2513237287		Washington University Genome Sequencing Center	NIH-HMP Sequencing Center	ATCC 29863
373	Gi02740	Eubacterium ramulus ATCC 29099	BACTERIAL		gastrointestinal_tract	Complete	Level 2: High-Quality Draft	6. annotation (and sequence) public on NCBI site	181041	AWVJ00000000	3461	0		Washington University Genome Sequencing Center	NIH-HMP Jumpstart Supplement	DSM 3995, DSM 15684, ATCC 29099
378	Gi04121	Eubacterium nodatum ATCC 33099	BACTERIAL	Bacteria	oral	Complete	Level 2: High-Quality Draft	6. annotation (and sequence) public on NCBI site	89653	AZKM00000000	1691	0	HOMD: tax_694	J. Craig Venter Institute	NIH-HMP	ATCC 33099
379	Gi04122	Eubacterium yurii subsp. margaretiae ATCC 43715	BACTERIAL	Bacteria	oral	Complete	Level 2: High-Quality Draft	6. annotation (and sequence) public on NCBI site	50511	AEES00000000	2134	648276673		Baylor College of Medicine	NIH-HMP Jumpstart Supplement	ATCC 43715, SM65
380	Gi04699	Eubacterium infirmum F0142	BACTERIAL	Bacteria	oral	Complete	Level 2: High-Quality Draft	6. annotation (and sequence) public on NCBI site	52085	AGWI00000000	1765	2513237384	HOMD: tax_105	Broad Institute	NIH-HMP Sequencing Center	BEI HM-369
381	Gi04123	Eubacterium saburreum DSM 3986	BACTERIAL	Bacteria	oral	Complete	Level 2: High-Quality Draft	6. annotation (and sequence) public on NCBI site	52981	AEPW00000000	2954	649989950		Baylor College of Medicine	NIH-HMP Jumpstart Supplement	DSM 3986, ATCC 33271
388	Gi02744	Mobiluncus curtisii ATCC 51333	BACTERIAL	Bacteria	urogenital_tract	Complete	Level 2: High-Quality Draft	6. annotation (and sequence) public on NCBI site	52983	AEPY00000000	1855	649989973		Baylor College of Medicine	NIH-HMP Jumpstart Supplement	ATCC 51333
394	Gi02748	Fusobacterium gonidiaformans ATCC 25563	BACTERIAL	Bacteria	gastrointestinal_tract	Complete	Level 2: High-Quality Draft	6. annotation (and sequence) public on NCBI site	32419	ACET00000000	1618	645951804		Broad Institute	NIH-NHGRI	ATCC 25563
395	Gi02749	Fusobacterium mortiferum ATCC 9817	BACTERIAL	Bacteria	gastrointestinal_tract	Complete	Level 2: High-Quality Draft	6. annotation (and sequence) public on NCBI site	32421	ACDB00000000	2538	646206254		Broad Institute	NIH-NHGRI	ATCC 9817
397	Gi01861	Fusobacterium nucleatum subsp. nucleatum ATCC 23726	BACTERIAL	Bacteria	urogenital_tract	Complete	Level 2: High-Quality Draft	6. annotation (and sequence) public on NCBI site	31471	ADVK00000000	2126	647000254	HOMD: tax_698	Baylor College of Medicine	NIH-HMP Jumpstart Supplement	ATCC 23726
398	Gi03251	Fusobacterium periodonticum ATCC 33693	BACTERIAL	Bacteria	oral	Complete	Level 2: High-Quality Draft	6. annotation (and sequence) public on NCBI site	30495	ACJY00000000	2568	645951848	HOMD: tax_201	Washington University Genome Sequencing Center	NIH-HMP Jumpstart Supplement	ATCC 33693
400	Gi02750	Fusobacterium sp. 1_1_41FAA	BACTERIAL	Bacteria	gastrointestinal_tract	Complete	Level 2: High-Quality Draft	6. annotation (and sequence) public on NCBI site	32469	ADGG00000000	2379	647533168		Broad Institute	NIH-NHGRI	BEI HM-54
401	Gi02751	Fusobacterium sp. 11_3_2	BACTERIAL	Bacteria	gastrointestinal_tract	Complete	Level 2: High-Quality Draft	6. annotation (and sequence) public on NCBI site	39559	ACUO00000000	2641	651324032		Broad Institute	NIH-NHGRI	BEI HM-56
404	Gi02755	Fusobacterium sp. 21_1A	BACTERIAL	Bacteria	gastrointestinal_tract	Complete	Level 2: High-Quality Draft	6. annotation (and sequence) public on NCBI site	32475	ADEE00000000	2013	651324033		Broad Institute	NIH-NHGRI	BEI HM-43
407	Gi02759	Fusobacterium sp. 3_1_5R	BACTERIAL	Bacteria	gastrointestinal_tract	Complete	Level 2: High-Quality Draft	6. annotation (and sequence) public on NCBI site	32477	ACDD00000000	1986	645951866		Broad Institute	NIH-NHGRI	BEI HM-65
408	Gi02760	Fusobacterium sp. 4_1_13	BACTERIAL	Bacteria	gastrointestinal_tract	Complete	Level 2: High-Quality Draft	6. annotation (and sequence) public on NCBI site	32479	ACDE00000000	2132	646206253		Broad Institute	NIH-NHGRI	BEI HM-68
411	Gi03716	Fusobacterium sp. D12	BACTERIAL	Bacteria	gastrointestinal_tract	Complete	Level 2: High-Quality Draft	6. annotation (and sequence) public on NCBI site	32485	ACDG00000000	1833	645951850		Broad Institute	NIH-NHGRI	BEI HM-76
416	Gi02763	Fusobacterium ulcerans ATCC 49185	BACTERIAL	Bacteria	gastrointestinal_tract	Complete	Level 2: High-Quality Draft	6. annotation (and sequence) public on NCBI site	32487	ACDH00000000	3191	645951859		Broad Institute	NIH-NHGRI	ATCC 49185, NCTC 12111
417	Gi02764	Fusobacterium varium ATCC 27725	BACTERIAL	Bacteria	gastrointestinal_tract	Complete	Level 2: High-Quality Draft	6. annotation (and sequence) public on NCBI site	32423	ACIE00000000	3008	646206275		Broad Institute	NIH-NHGRI	ATCC 27725
427	Gi03350	Gemella haemolysans ATCC 10379	BACTERIAL	Bacteria	oral	Complete	Level 2: High-Quality Draft	6. annotation (and sequence) public on NCBI site	30487	ACDZ00000000	1710	645058834	HOMD: tax_626	J. Craig Venter Institute	NIH-HMP Jumpstart Supplement	ATCC 10379, NCTC 5414, CCUG 37985, CIP 101126, LMG 18984
428	Gi03835	Gemella haemolysans M341	BACTERIAL	Bacteria	airways	Complete	Level 2: High-Quality Draft	6. annotation (and sequence) public on NCBI site	38763	ACRO00000000	1933	651324034	HOMD: tax_626	Broad Institute	NIH-HMP Jumpstart Supplement	BEI HM-239
432	Gi03836	Gemella moribillum M424	BACTERIAL	Bacteria	airways	Complete	Level 2: High-Quality Draft	6. annotation (and sequence) public on NCBI site	38781	ACRX00000000	1622	649989952		Broad Institute	NIH-HMP Sequencing Center	BEI HM-240
444	Gi03858	Granulicatella adiacens ATCC 49175	BACTERIAL	Bacteria	oral	Complete	Level 2: High-Quality Draft	6. annotation (and sequence) public on NCBI site	37271	ACKZ00000000	1920	645951817	HOMD: tax_534	Baylor College of Medicine	NIH-HMP Jumpstart Supplement	ATCC 49175, CIP 103243, DSM 9848
446	Gi04051	Granulicatella elegans ATCC 700633	BACTERIAL	Bacteria	oral	Complete	Level 2: High-Quality Draft	6. annotation (and sequence) public on NCBI site	38745	ACRF00000000	1562	647533172	HOMD: tax_596	Broad Institute	NIH-HMP Jumpstart Supplement	ATCC 700633, CDC 4067-96
454	Gi03739	Hafnia alvei ATCC 51873	BACTERIAL	Bacteria	gastrointestinal_tract	Complete	Level 2: High-Quality Draft	6. annotation (and sequence) public on NCBI site	65123	AGCI00000000	4900	2513237377		Washington University Genome Sequencing Center	NIH-HMP Sequencing Center	ATCC 51873, HER 1272, 1672
456	Gi02771	Helicobacter canadensis MIT 98-5491	BACTERIAL	Bacteria	gastrointestinal_tract	Complete	Level 2: High-Quality Draft	6. annotation (and sequence) public on NCBI site	30071	ABQS00000000	1713	643886213		Broad Institute	NIH-NHGRI	LCDC 16143, ATCC 700968
457	Gi02773	Helicobacter cinaedi CCUG 18818	BACTERIAL	Bacteria	gastrointestinal_tract	Complete	Level 2: High-Quality Draft	6. annotation (and sequence) public on NCBI site	30073	ABQT00000000	2424	643886141		Broad Institute	NIH-NHGRI	CCUG 18818, NCTC 12423
460	Gi02775	Helicobacter pullorum MIT 98-5489	BACTERIAL	Bacteria	gastrointestinal_tract	Complete	Level 2: High-Quality Draft	6. annotation (and sequence) public on NCBI site	30075	ABQU00000000	2113	643886218		Broad Institute	NIH-NHGRI	LCDC 15115, MIT 98-5489, BEI HM-124
469	Gi02778	Helicobacter bilis ATCC 43879	BACTERIAL	Bacteria	gastrointestinal_tract	Complete	Level 2: High-Quality Draft	6. annotation (and sequence) public on NCBI site	32489	ACDN00000000	2269	646206257		Broad Institute	NIH-NHGRI	ATCC 43879, CCUG 23435
470	Gi02779	Helicobacter winghamensis ATCC BAA-430	BACTERIAL	Bacteria	gastrointestinal_tract	Complete	Level 2: High-Quality Draft	6. annotation (and sequence) public on NCBI site	32491	ACDO00000000	1677	646206255		Broad Institute	NIH-NHGRI	ATCC BAA-430
471	Gi02780	Holdemania filiformis DSM 12042	BACTERIAL	Bacteria	gastrointestinal_tract	Complete	Level 2: High-Quality Draft	6. annotation (and sequence) public on NCBI site	30361	ACCF00000000	4223	643886103		Washington University Genome Sequencing Center	NIH-HMP NHGRI	DSM 12042, ATCC 51649
476	Gi04136	Kingella kingae ATCC 23330	BACTERIAL	Bacteria	airways	Complete	Level 2: High-Quality Draft	6. annotation (and sequence) public on NCBI site	52985	AFHS00000000	2102	651324044	HOMD: tax_646	Baylor College of Medicine	NIH-HMP Jumpstart Supplement	ATCC 23330
484	Gi04135	Klebsiella pneumoniae subsp. rhinoscleromatis	BACTERIAL	Bacteria	airways	Complete	Level 2: High-Quality Draft	6. annotation (and sequence) public on NCBI site	40083	ACZD00000000	5671	647000262		Baylor College of Medicine	NIH-HMP Jumpstart Supplement	ATCC 13884, NCTC 5046
491	Gi03749	Lachnospiraceae oral taxon 107 str. F0167	BACTERIAL	Bacteria	oral	Complete	Level 2: High-Quality Draft	6. annotation (and sequence) public on NCBI site	42531	ADDS00000000	3094	651324056	HOMD: tax_107	Broad Institute	NIH-HMP Jumpstart Supplement	BEI HM-7
492	Gi02787	Lactobacillus acidophilus ATCC 4796	BACTERIAL	Bacteria	gastrointestinal_tract	Complete	Level 2: High-Quality Draft	6. annotation (and sequence) public on NCBI site	31477	ACHN00000000	2020	643886014	HOMD: tax_529	Baylor College of Medicine	NIH-HMP Jumpstart Supplement	ATCC 4796
493	Gi02788	Lactobacillus amylolyticus DSM 11664	BACTERIAL	Bacteria	gastrointestinal_tract	Complete	Level 2: High-Quality Draft	6. annotation (and sequence) public on NCBI site	34615	ADNY00000000	1684	647000263		Baylor College of Medicine	NIH-HMP Jumpstart Supplement	DSM 11664
494	Gi02789	Lactobacillus antri DSM 16041	BACTERIAL	Bacteria	gastrointestinal_tract	Complete	Level 2: High-Quality Draft	6. annotation (and sequence) public on NCBI site	31479	ACLL00000000	2224	645951838		Baylor College of Medicine	NIH-HMP Jumpstart Supplement	DSM 16041, CCUG 48456, LMG 22111
495	Gi02786	Lactobacillus brevis ATCC 14869	BACTERIAL		gastrointestinal_tract	Complete	Level 2: High-Quality Draft	6. annotation (and sequence) public on NCBI site	38325	AWVK00000000	2630	0	HOMD: tax_558	Washington University Genome Sequencing Center	NIH-HMP Jumpstart Supplement	DSM 20054, ATCC 14869, NCDO 1749
496	Gi03750	Lactobacillus brevis subsp. gravesensis ATCC 27305	BACTERIAL	Bacteria	gastrointestinal_tract	Complete	Level 2: High-Quality Draft	6. annotation (and sequence) public on NCBI site	31481	ACGG00000000	3041	643886059	HOMD: tax_558	Baylor College of Medicine	NIH-HMP Jumpstart Supplement	ATCC 27305
497	Gi03751	Lactobacillus buchneri ATCC 11577	BACTERIAL	Bacteria	gastrointestinal_tract	Complete	Level 2: High-Quality Draft	6. annotation (and sequence) public on NCBI site	31483	ACGH00000000	3002	643886062		Baylor College of Medicine	NIH-HMP Jumpstart Supplement	ATCC 11577
501	Gi02790	Lactobacillus coleohominis 101-4-CHN	BACTERIAL	Bacteria	urogenital_tract	Complete	Level 2: High-Quality Draft	6. annotation (and sequence) public on NCBI site	37949	ACOH00000000	1712	646206276		Broad Institute	NIH-HMP Jumpstart Supplement
505	Gi03435	Lactobacillus crispatus CTV-05	BACTERIAL	Bacteria	urogenital_tract	Complete	Level 2: High-Quality Draft	6. annotation (and sequence) public on NCBI site	36325	ADML00000000	2299	651285003	HOMD: tax_817	Broad Institute	NIH-NIAID
506	Gi02792	Lactobacillus crispatus JV-V101	BACTERIAL	Bacteria	urogenital_tract	Complete	Level 2: High-Quality Draft	6. annotation (and sequence) public on NCBI site	30641	ACKR00000000	2209	643886212	HOMD: tax_817	Baylor College of Medicine	NIH-HMP Jumpstart Supplement	BEI HM-103
507	Gi03839	Lactobacillus crispatus MV-1A-US	BACTERIAL	Bacteria	urogenital_tract	Complete	Level 2: High-Quality Draft	6. annotation (and sequence) public on NCBI site	37951	ACOG00000000	2339	646206277	HOMD: tax_817	Broad Institute	NIH-NHGRI	BEI HM-637
508	Gi03436	Lactobacillus crispatus MV-3A-US	BACTERIAL	Bacteria	urogenital_tract	Complete	Level 2: High-Quality Draft	6. annotation (and sequence) public on NCBI site	38513	ACQC00000000	2390	647533177	HOMD: tax_817	Broad Institute	NIH-HMP Jumpstart Supplement	BEI HM-636
509	Gi03437	Lactobacillus crispatus SJ-3C-US	BACTERIAL	Bacteria	urogenital_tract	Complete	Level 2: High-Quality Draft	6. annotation (and sequence) public on NCBI site	42533	ADDT00000000	0	0	HOMD: tax_817	Broad Institute	NIH-NHGRI
513	Gi03441	Lactobacillus fermentum 28-3-CHN	BACTERIAL	Bacteria	urogenital_tract	Complete	Level 2: High-Quality Draft	6. annotation (and sequence) public on NCBI site	38517	ACQG00000000	1936	647533178	HOMD: tax_608	Broad Institute	NIH-HMP Jumpstart Supplement
515	Gi03414	Lactobacillus gasseri MV-22	BACTERIAL	Bacteria	urogenital_tract	Complete	Level 2: High-Quality Draft	6. annotation (and sequence) public on NCBI site	31203	ABWH00000000	1956	643886189	HOMD: tax_615	Broad Institute	NIH-HMP	BEI HM-644
516	Gi03752	Lactobacillus gasseri SJ-9E-US	BACTERIAL	Bacteria	urogenital_tract	Complete	Level 2: High-Quality Draft	6. annotation (and sequence) public on NCBI site	42535	ADDU00000000	0	0	HOMD: tax_615	Broad Institute	NIH-NHGRI	BEI HM-641
518	Gi02795	Lactobacillus helveticus DSM 20075	BACTERIAL	Bacteria	gastrointestinal_tract	Complete	Level 2: High-Quality Draft	6. annotation (and sequence) public on NCBI site	34619	ACLM00000000	2078	645951865		Baylor College of Medicine	NIH-HMP Jumpstart Supplement	DSM 20075, ATCC 15009
520	Gi02796	Lactobacillus iners DSM 13335	BACTERIAL	Bacteria	urogenital_tract	Complete	Level 2: High-Quality Draft	6. annotation (and sequence) public on NCBI site	31491	ACLN00000000	1214	645951832	HOMD: tax_838	Baylor College of Medicine	NIH-HMP Jumpstart Supplement	DSM 13335, CCUG 28746, CIP 105923, LMG 18914
522	Gi04733	Lactobacillus iners UPII 143-D	BACTERIAL	Bacteria	urogenital_tract	Complete	Level 2: High-Quality Draft	6. annotation (and sequence) public on NCBI site	60373	AEXJ00000000	1186	651324063	HOMD: tax_838	J. Craig Venter Institute	NIH-HMP Jumpstart Supplement	BEI HM-126
523	Gi04734	Lactobacillus iners UPII 60-B	BACTERIAL	Bacteria	urogenital_tract	Complete	Level 2: High-Quality Draft	6. annotation (and sequence) public on NCBI site	60375	AEXK00000000	1276	651324064	HOMD: tax_838	J. Craig Venter Institute	NIH-HMP Jumpstart Supplement	BEI HM-131
524	Gi03415	Lactobacillus jensenii 1153	BACTERIAL	Bacteria	urogenital_tract	Complete	Level 2: High-Quality Draft	6. annotation (and sequence) public on NCBI site	31205	ABWG00000000	1347	643886217	HOMD: tax_839	Broad Institute	NIH-NIAID
525	Gi03440	Lactobacillus jensenii 27-2-CHN	BACTERIAL	Bacteria	urogenital_tract	Complete	Level 2: High-Quality Draft	6. annotation (and sequence) public on NCBI site	37953	ACOF00000000	1506	646206278	HOMD: tax_839	Broad Institute	NIH-HMP Jumpstart Supplement
527	Gi03439	Lactobacillus jensenii SJ-7A-US	BACTERIAL	Bacteria	urogenital_tract	Complete	Level 2: High-Quality Draft	6. annotation (and sequence) public on NCBI site	38515	ACQD00000000	1682	647533180	HOMD: tax_839	Broad Institute	NIH-HMP Jumpstart Supplement	BEI HM-639
530	Gi03755	Lactobacillus paracasei subsp. paracasei ATCC 25302	BACTERIAL	Bacteria	gastrointestinal_tract	Complete	Level 2: High-Quality Draft	6. annotation (and sequence) public on NCBI site	31513	ACGY00000000	3042	643886051	HOMD: tax_716	Baylor College of Medicine	NIH-HMP Jumpstart Supplement	ATCC 25302, NCDO 151, R094
534	Gi02800	Lactobacillus reuteri CF48-3A	BACTERIAL	Bacteria	gastrointestinal_tract	Complete	Level 2: High-Quality Draft	6. annotation (and sequence) public on NCBI site	31553	ACHG00000000	2164	2502171173	HOMD: tax_818	Baylor College of Medicine	NIH-HMP Jumpstart Supplement	BEI HM-102
535	Gi03770	Lactobacillus reuteri MM2-3	BACTERIAL	Bacteria	gastrointestinal_tract	Complete	Level 2: High-Quality Draft	6. annotation (and sequence) public on NCBI site	34627	ACLB00000000	2045	2502171171	HOMD: tax_818	Baylor College of Medicine	NIH-HMP Jumpstart Supplement	ATCC PTA-4659
539	Gi02801	Lactobacillus rhamnosus LMS2-1	BACTERIAL	Bacteria	gastrointestinal_tract	Complete	Level 2: High-Quality Draft	6. annotation (and sequence) public on NCBI site	31497	ACIZ00000000	3155	643886127	HOMD: tax_749	Baylor College of Medicine	NIH-HMP Jumpstart Supplement	BEI HM-106
541	Gi04145	Lactobacillus rhamnosus ATCC 21052	BACTERIAL	Bacteria	gastrointestinal_tract	Complete	Level 2: High-Quality Draft	6. annotation (and sequence) public on NCBI site	65127	AFZY00000000	3014	0	HOMD: tax_749	Washington University Genome Sequencing Center	NIH-HMP Sequencing Center	ATCC 21052, BCRC 14029, CCRC 14029
545	Gi05082	Lactobacillus salivarius ATCC 11741	BACTERIAL	Bacteria	oral	Complete	Level 2: High-Quality Draft	6. annotation (and sequence) public on NCBI site	31503	ACGT00000000	1976	643886048	HOMD: tax_756	Baylor College of Medicine	NIH-HMP Jumpstart Supplement	ATCC 11741
548	Gi02804	Lactobacillus ultunensis DSM 16047	BACTERIAL	Bacteria	gastrointestinal_tract	Complete	Level 2: High-Quality Draft	6. annotation (and sequence) public on NCBI site	31505	ACGU00000000	2210	643886047		Baylor College of Medicine	NIH-HMP Jumpstart Supplement	DSM 16047, CCUG 48460, CIP 109908, LMG 22117
549	Gi03861	Lactobacillus vaginalis ATCC 49540	BACTERIAL	Bacteria	urogenital_tract	Complete	Level 2: High-Quality Draft	6. annotation (and sequence) public on NCBI site	31507	ACGV00000000	1870	643886050	HOMD: tax_51	Baylor College of Medicine	NIH-HMP Jumpstart Supplement	ATCC 49540, NCTC 12197
551	Gi04134	Lautropia mirabilis ATCC 51599	BACTERIAL	Bacteria	oral	Complete	Level 2: High-Quality Draft	6. annotation (and sequence) public on NCBI site	52989	AEQP00000000	2666	649989970	HOMD: tax_22	Baylor College of Medicine	NIH-HMP Jumpstart Supplement	ATCC 51599, NCTC 12852
555	Gi02808	Leuconostoc mesenteroides subsp. cremoris ATCC 19254	BACTERIAL	Bacteria	gastrointestinal_tract	Complete	Level 2: High-Quality Draft	6. annotation (and sequence) public on NCBI site	34629	ACKV00000000	1847	643886109		Baylor College of Medicine	NIH-HMP Jumpstart Supplement	ATCC 19254, NCDO 543
557	Gi03777	Listeria innocua ATCC 33091	BACTERIAL	Bacteria	gastrointestinal_tract	Complete	Level 2: High-Quality Draft	6. annotation (and sequence) public on NCBI site	65129	AGCN00000000	2938	0		Washington University Genome Sequencing Center	NIH-HMP Sequencing Center	ATCC 33091, CIP 80.12
566	Gi02576	Methanobrevibacter smithii DSM 2375	ARCHAEAL	Archaea	gastrointestinal_tract	Complete	Level 2: High-Quality Draft	6. annotation (and sequence) public on NCBI site	27821	ABYW00000000	1709	643886144		Washington University Genome Sequencing Center	NIH-HMP NHGRI	DSM 2375
569	Gi02817	Micrococcus luteus SK58	BACTERIAL	Bacteria	skin	Complete	Level 2: High-Quality Draft	6. annotation (and sequence) public on NCBI site	34071	ADCD00000000	2489	647000274		J. Craig Venter Institute	NIH-HMP Jumpstart Supplement	BEI HM-114
574	Gi03779	Mobiluncus curtisii subsp. curtisii ATCC 35241	BACTERIAL	Bacteria	urogenital_tract	Complete	Level 2: High-Quality Draft	6. annotation (and sequence) public on NCBI site	34631	AEEE00000000	1894	648276689		Baylor College of Medicine	NIH-HMP Jumpstart Supplement	ATCC 35241, BV 345-16
576	Gi04125	Mobiluncus curtisii subsp. holmesii ATCC 35242	BACTERIAL	Bacteria	urogenital_tract	Complete	Level 2: High-Quality Draft	6. annotation (and sequence) public on NCBI site	52991	AEPZ00000000	1829	649989974		Baylor College of Medicine	NIH-HMP Jumpstart Supplement	ATCC 35242
577	Gi02821	Mobiluncus mulieris ATCC 35243	BACTERIAL	Bacteria	urogenital_tract	Complete	Level 2: High-Quality Draft	6. annotation (and sequence) public on NCBI site	34633	ACKW00000000	2300	643886108	HOMD: tax_830	Baylor College of Medicine	NIH-HMP Jumpstart Supplement	ATCC 35243
578	Gi04156	Mobiluncus mulieris 28-1	BACTERIAL	Bacteria	urogenital_tract	Complete	Level 2: High-Quality Draft	6. annotation (and sequence) public on NCBI site	34103	ADBR00000000	2321	647000277	HOMD: tax_830	J. Craig Venter Institute	NIH-HMP Jumpstart Supplement	BEI HM-125
580	Gi03473	Mobiluncus mulieris ATCC 35239	BACTERIAL	Bacteria	urogenital_tract	Complete	Level 2: High-Quality Draft	6. annotation (and sequence) public on NCBI site	51375	AEET00000000	2380	648276690	HOMD: tax_830	Baylor College of Medicine	NIH-HMP Sequencing Center	ATCC 35239
581	Gi04744	Mogibacterium timidum ATCC 33093	BACTERIAL	Bacteria	unknown	Complete	Level 2: High-Quality Draft	6. annotation (and sequence) public on NCBI site	219678	JALU00000000	1657	0		J. Craig Venter Institute	NIH-HMP	33093
591	Gi02825	Mycobacterium parascrofulaceum ATCC BAA-614	BACTERIAL	Bacteria	urogenital_tract	Complete	Level 2: High-Quality Draft	6. annotation (and sequence) public on NCBI site	31521	ADNV00000000	6456	647000278		Baylor College of Medicine	NIH-HMP Jumpstart Supplement	ATCC BAA-614
596	Gi03262	Neisseria elongata subsp. glycolytica ATCC 29315	BACTERIAL	Bacteria	airways	Complete	Level 2: High-Quality Draft	6. annotation (and sequence) public on NCBI site	30471	ADBF00000000	3109	647000283		Washington University Genome Sequencing Center	NIH-HMP Jumpstart Supplement	ATCC 29315, NCTC 11050
599	Gi03261	Neisseria flavescens NRL30031/H210	BACTERIAL	Bacteria	airways	Complete	Level 2: High-Quality Draft	6. annotation (and sequence) public on NCBI site	30473	ACEN00000000	2531	643886198	HOMD: tax_610	Washington University Genome Sequencing Center	NIH-HMP Jumpstart Supplement
602	Gi04529	Neisseria meningitidis ATCC 13091	BACTERIAL	Bacteria	airways	Complete	Level 2: High-Quality Draft	6. annotation (and sequence) public on NCBI site	50525	AEEF00000000	2457	648276705	HOMD: tax_669	Baylor College of Medicine	NIH-HMP	ATCC 13091
604	Gi03259	Neisseria mucosa C102	BACTERIAL	Bacteria	airways	Complete	Level 2: High-Quality Draft	6. annotation (and sequence) public on NCBI site	38747	ACRG00000000	2026	649989976	HOMD: tax_682	Broad Institute	NIH-HMP Jumpstart Supplement	BEI HM-242
606	Gi03258	Neisseria polysaccharea ATCC 43768	BACTERIAL	Bacteria	airways	Complete	Level 2: High-Quality Draft	6. annotation (and sequence) public on NCBI site	30479	ADBE00000000	2577	647000284	HOMD: tax_737	Washington University Genome Sequencing Center	NIH-HMP Jumpstart Supplement	ATCC 43768, NCTC 11858, CIP 100.113, LNP N462, NGC 11858
614	Gi03450	Oxalobacter formigenes HOxBLS	BACTERIAL	Bacteria	gastrointestinal_tract	Complete	Level 2: High-Quality Draft	6. annotation (and sequence) public on NCBI site	32497	ACDP00000000	2260	646206250		Broad Institute	NIH-NHGRI	BEI HM-2
615	Gi03449	Oxalobacter formigenes OXCC13	BACTERIAL	Bacteria	gastrointestinal_tract	Complete	Level 2: High-Quality Draft	6. annotation (and sequence) public on NCBI site	32499	ACDQ00000000	2124	646206265		Broad Institute	NIH-NHGRI	BEI HM-1
617	Gi03433	Paenibacillus sp. oral taxon 786 str. D14	BACTERIAL	Bacteria	oral	Complete	Level 2: High-Quality Draft	6. annotation (and sequence) public on NCBI site	34703	ACIH00000000	4532	647533191	HOMD: tax_786	Broad Institute	NIH-HMP Jumpstart Supplement	BEI HM-78
618	Gi03231	Parabacteroides johnsonii DSM 18315	BACTERIAL	Bacteria	gastrointestinal_tract	Complete	Level 2: High-Quality Draft	6. annotation (and sequence) public on NCBI site	30007	ABYH00000000	4515	642979358		Washington University Genome Sequencing Center	NIH-HMP NHGRI	DSM 18315, CIP 109537, JCM 13406
619	Gi03832	Parabacteroides sp. D13	BACTERIAL	Bacteria	gastrointestinal_tract	Complete	Level 2: High-Quality Draft	6. annotation (and sequence) public on NCBI site	38359	ACPW00000000	4562	646206279		Broad Institute	NIH-NHGRI	BEI HM-77
620	Gi04175	Parascardovia denticolens DSM 10105	BACTERIAL	Bacteria	oral	Complete	Level 2: High-Quality Draft	6. annotation (and sequence) public on NCBI site	50509	CM001148	1680	649989980	HOMD: tax_586	Baylor College of Medicine	NIH-HMP Jumpstart Supplement	DSM 10105
623	Gi02835	Pediococcus acidilactici DSM 20284	BACTERIAL	Bacteria	gastrointestinal_tract	Complete	Level 2: High-Quality Draft	6. annotation (and sequence) public on NCBI site	50527	AEEG00000000	1884	649989981		Baylor College of Medicine	NIH-HMP Jumpstart Supplement	DSM 20284, JCM 8797, KCTC 3771, LMG 11384, CCUG 32235
628	Gi03782	Peptoniphilus lacrimalis 315-B	BACTERIAL	Bacteria	urogenital_tract	Complete	Level 2: High-Quality Draft	6. annotation (and sequence) public on NCBI site	34107	ADDO00000000	1589	647000289	HOMD: tax_648	J. Craig Venter Institute	NIH-HMP Jumpstart Supplement	BEI HM-134
629	Gi03429	Peptoniphilus sp. oral taxon 386 str. F0131	BACTERIAL	Bacteria	oral	Complete	Level 2: High-Quality Draft	6. annotation (and sequence) public on NCBI site	41969	ADCS00000000	1463	648861011	HOMD: tax_386	Broad Institute	NIH-HMP Jumpstart Supplement	BEI HM-6
631	Gi02837	Peptostreptococcus anaerobius 653-L	BACTERIAL	Bacteria	skin	Complete	Level 2: High-Quality Draft	6. annotation (and sequence) public on NCBI site	34105	ADJN00000000	1871	647000290	HOMD: tax_542	J. Craig Venter Institute	NIH-HMP Jumpstart Supplement	BEI HM-135
634	Gi03783	Peptostreptococcus stomatis DSM 17678	BACTERIAL	Bacteria	oral	Complete	Level 2: High-Quality Draft	6. annotation (and sequence) public on NCBI site	34073	ADGQ00000000	1600	648276712	HOMD: tax_112	J. Craig Venter Institute	NIH-HMP Jumpstart Supplement	DSM 17678, CCUG 51858
636	Gi04132	Porphyromonas catoniae ATCC 51270	BACTERIAL	Bacteria	oral	Complete	Level 2: High-Quality Draft	6. annotation (and sequence) public on NCBI site	52993	JDFF00000000	1597	0	HOMD: tax_283	J. Craig Venter Institute	NIH-HMP	51270
637	Gi03491	Porphyromonas endodontalis ATCC 35406	BACTERIAL	Bacteria	oral	Complete	Level 2: High-Quality Draft	6. annotation (and sequence) public on NCBI site	31385	ACNN00000000	1965	643886148	HOMD: tax_273	J. Craig Venter Institute	NIH-HMP Jumpstart Supplement	ATCC 35406
645	Gi02841	Prevotella bergensis DSM 17361	BACTERIAL	Bacteria	skin	Complete	Level 2: High-Quality Draft	6. annotation (and sequence) public on NCBI site	34637	ACKS00000000	2825	645951825		Baylor College of Medicine	NIH-HMP Jumpstart Supplement	DSM 17361, CCUG 51224
647	Gi03785	Prevotella bivia DNF00320	BACTERIAL	Bacteria	urogenital_tract	Complete	Level 2: High-Quality Draft	6. annotation (and sequence) public on NCBI site	219665	JRNQ00000000	2132	0	HOMD: tax_556	J. Craig Venter Institute	NIH-HMP	BEI HM-1158
648	Gi03784	Prevotella bivia JCVIHMP010	BACTERIAL	Bacteria	urogenital_tract	Complete	Level 2: High-Quality Draft	6. annotation (and sequence) public on NCBI site	31377	ADFO00000000	2041	647000292	HOMD: tax_556	J. Craig Venter Institute	NIH-HMP Jumpstart Supplement	ATCC 29303
649	Gi03431	Prevotella buccae D17	BACTERIAL	Bacteria	oral	Complete	Level 2: High-Quality Draft	6. annotation (and sequence) public on NCBI site	38737	ACRB00000000	2667	647533195	HOMD: tax_560	Broad Institute	NIH-HMP Jumpstart Supplement	BEI HM-45
650	Gi03788	Prevotella buccalis ATCC 35310	BACTERIAL	Bacteria	urogenital_tract	Complete	Level 2: High-Quality Draft	6. annotation (and sequence) public on NCBI site	40669	ADEG00000000	2456	647000293	HOMD: tax_562	J. Craig Venter Institute	NIH-HMP Jumpstart Supplement	ATCC 35310, NCDO 2354, DSM 20616, BEI HM-137
653	Gi03791	Prevotella disiens JCM 6334 = ATCC 29426	BACTERIAL		urogenital_tract	Complete	Level 2: High-Quality Draft	6. annotation (and sequence) public on NCBI site	181042	AWUY00000000	2810	0		Washington University Genome Sequencing Center	NIH-HMP Jumpstart Supplement	ATCC 29426, NCTC 11157
654	Gi03790	Prevotella disiens DNF00882	BACTERIAL	Bacteria	urogenital_tract	Complete	Level 2: High-Quality Draft	6. annotation (and sequence) public on NCBI site	219674	JRNR00000000	2350	0		J. Craig Venter Institute	NIH-HMP	BEI HM-1171
658	Gi03795	Prevotella marshii DSM 16973	BACTERIAL	Bacteria	oral	Complete	Level 2: High-Quality Draft	6. annotation (and sequence) public on NCBI site	50531	AEEI00000000	2335	648276716	HOMD: tax_665	Baylor College of Medicine	NIH-HMP Jumpstart Supplement	DSM 16973, CCUG 50419
660	Gi03430	Prevotella melaninogenica D18	BACTERIAL	Bacteria	oral	Complete	Level 2: High-Quality Draft	6. annotation (and sequence) public on NCBI site	40045	ACWY00000000	2511	647533196	HOMD: tax_469	Broad Institute	NIH-HMP Jumpstart Supplement	BEI HM-80
661	Gi03682	Prevotella melaninogenica DNF00666	BACTERIAL	Bacteria	urogenital_tract	Complete	Level 2: High-Quality Draft	6. annotation (and sequence) public on NCBI site	219671	JRNS00000000	2174	0	HOMD: tax_469	J. Craig Venter Institute	NIH-HMP	BEI HM-1167
662	Gi04772	Prevotella nigrescens F0103	BACTERIAL	Bacteria	oral	Complete	Level 2: High-Quality Draft	6. annotation (and sequence) public on NCBI site	43119	ADGJ00000000	2757	0	HOMD: tax_693	Broad Institute	NIH-HMP	BEI HM-271
663	Gi03796	Prevotella oralis ATCC 33269	BACTERIAL	Bacteria	urogenital_tract	Complete	Level 2: High-Quality Draft	6. annotation (and sequence) public on NCBI site	51495	AEPE00000000	2488	649989988	HOMD: tax_705	Baylor College of Medicine	NIH-HMP Sequencing Center	ATCC 33269, VPI D27B-24, NCTC 11459
665	Gi03843	Prevotella oris C735	BACTERIAL	Bacteria	airways	Complete	Level 2: High-Quality Draft	6. annotation (and sequence) public on NCBI site	42537	ADDV00000000	2714	648861012	HOMD: tax_311	Broad Institute	NIH-HMP Jumpstart Supplement	BEI Processing
666	Gi03868	Prevotella sp. C561	BACTERIAL	Bacteria	airways	Complete	Level 2: High-Quality Draft	6. annotation (and sequence) public on NCBI site	41971	ADCT00000000	3402	2513237323		Broad Institute	NIH-HMP Jumpstart Supplement	BEI HM-244
670	Gi03428	Prevotella sp. oral taxon 317 str. F0108	BACTERIAL	Bacteria	oral	Complete	Level 2: High-Quality Draft	6. annotation (and sequence) public on NCBI site	38521	ACQH00000000	2975	647533198	HOMD: tax_317	Broad Institute	NIH-HMP Jumpstart Supplement	BEI HM-5
671	Gi04774	Prevotella sp. S7MS2	BACTERIAL	Bacteria	urogenital_tract	Complete	Level 2: High-Quality Draft	6. annotation (and sequence) public on NCBI site	219649	JRPT00000000	2144	0		J. Craig Venter Institute	NIH-HMP
673	Gi03813	Prevotella stercorea DSM 18206	BACTERIAL	Bacteria	gastrointestinal_tract	Complete	Level 2: High-Quality Draft	6. annotation (and sequence) public on NCBI site	65131	AFZZ00000000	3017	2513237318		Washington University Genome Sequencing Center	NIH-HMP Sequencing Center	CB35, DSM 18206, JCM 13469
682	Gi03353	Propionibacterium acidifaciens F0233	BACTERIAL	Bacteria	skin	Complete	Level 2: High-Quality Draft	6. annotation (and sequence) public on NCBI site	31003	ACVN00000000	2913	645058700	HOMD: tax_191	J. Craig Venter Institute	NIH-HMP Jumpstart Supplement	BEI HM-8
693	Gi02844	Proteus mirabilis ATCC 29906	BACTERIAL	Bacteria	urogenital_tract	Complete	Level 2: High-Quality Draft	6. annotation (and sequence) public on NCBI site	31523	ACLE00000000	3812	643886024	HOMD: tax_676	Baylor College of Medicine	NIH-HMP Jumpstart Supplement	ATCC 29906, CDC PR 14
696	Gi02361	Proteus penneri ATCC 35198	BACTERIAL	Bacteria	gastrointestinal_tract	Complete	Level 2: High-Quality Draft	6. annotation (and sequence) public on NCBI site	20551	ABVP00000000	4909	643886117		Washington University Genome Sequencing Center	NIH-HMP NHGRI	ATCC 35198, CDC 4732-68
699	Gi03092	Providencia alcalifaciens DSM 30120	BACTERIAL	Bacteria	gastrointestinal_tract	Complete	Level 2: High-Quality Draft	6. annotation (and sequence) public on NCBI site	29297	ABXW00000000	4022	642979317		Washington University Genome Sequencing Center	NIH-HMP NHGRI	NCTC 10286, DSM 30120, CIP 82.90, ATCC 9886
721	Gi04127	Pseudoramibacter alactolyticus ATCC 23263	BACTERIAL	Bacteria	oral	Complete	Level 2: High-Quality Draft	6. annotation (and sequence) public on NCBI site	52995	AEQN00000000	2515	649989993	HOMD: tax_538	Baylor College of Medicine	NIH-HMP Jumpstart Supplement	ATCC 23263, DSM 3980
726	Gi03816	Rhodococcus erythropolis SK121	BACTERIAL	Bacteria	skin	Complete	Level 2: High-Quality Draft	6. annotation (and sequence) public on NCBI site	34067	ACNO00000000	6713	643886201		J. Craig Venter Institute	NIH-HMP Jumpstart Supplement	BEI HM-116
730	Gi02853	Roseburia inulinivorans DSM 16841	BACTERIAL	Bacteria	gastrointestinal_tract	Complete	Level 2: High-Quality Draft	6. annotation (and sequence) public on NCBI site	30757	ACFY00000000	4415	643886006		Washington University Genome Sequencing Center	NIH-HMP NHGRI	DSM 16841
731	Gi02855	Roseomonas cervicalis ATCC 49957	BACTERIAL	Bacteria	urogenital_tract	Complete	Level 2: High-Quality Draft	6. annotation (and sequence) public on NCBI site	31527	ADVL00000000	4778	2513237333		Baylor College of Medicine	NIH-NHGRI	ATCC 49957, CIP 104027
734	Gi03845	Rothia dentocariosa M567	BACTERIAL	Bacteria	airways	Complete	Level 2: High-Quality Draft	6. annotation (and sequence) public on NCBI site	42539	ADDW00000000	2185	648861015	HOMD: tax_587	Broad Institute	NIH-HMP Jumpstart Supplement	BEI HM-245
736	Gi03493	Rothia mucilaginosa ATCC 25296	BACTERIAL	Bacteria	airways	Complete	Level 2: High-Quality Draft	6. annotation (and sequence) public on NCBI site	31405	ACVO00000000	1737	645058800	HOMD: tax_681	J. Craig Venter Institute	NIH-HMP Jumpstart Supplement	ATCC 25296, CCM 2417, DSM 20746, NCTC 10663, PCM 2415
737	Gi03846	Rothia mucilaginosa M508	BACTERIAL	Bacteria	airways	Complete	Level 2: High-Quality Draft	6. annotation (and sequence) public on NCBI site	38789	ACSB00000000	1790	0	HOMD: tax_681	Broad Institute	NIH-HMP Jumpstart Supplement
742	Gi04800	Rothia aeria F0184	BACTERIAL	Bacteria	oral	Complete	Level 2: High-Quality Draft	6. annotation (and sequence) public on NCBI site	52997	AXZG00000000	2704	0		Washington University Genome Sequencing Center	NIH-HMP	BEI HM-266
745	Gi01731	Ruminococcus callidus ATCC 27760	BACTERIAL		gastrointestinal_tract	Complete	Level 2: High-Quality Draft	6. annotation (and sequence) public on NCBI site	18185	AWVF00000000	3475	0		Washington University Genome Sequencing Center	NIH-HMP NHGRI	ATCC 27760
749	Gi02486	Blautia hydrogenotrophica DSM 10507	BACTERIAL	Bacteria	gastrointestinal_tract	Complete	Level 2: High-Quality Draft	6. annotation (and sequence) public on NCBI site	21007	ACBZ00000000	3869	643886199		Washington University Genome Sequencing Center	NIH-HMP NHGRI	DSM 10507
760	Gi03447	Escherichia coli D9	BACTERIAL	Bacteria	gastrointestinal_tract	Complete	Level 2: High-Quality Draft	6. annotation (and sequence) public on NCBI site	32507	ACDL00000000	4526	645058835		Broad Institute	NIH-NHGRI	BEI HM-87
765	Gi02866	Sphingobacterium spiritivorum ATCC 33300	BACTERIAL	Bacteria	urogenital_tract	Complete	Level 2: High-Quality Draft	6. annotation (and sequence) public on NCBI site	31529	ACHB00000000	4925	643886135		Baylor College of Medicine	NIH-NHGRI	ATCC 33300, DSM 2582
774	Gi03700	Staphylococcus aureus subsp. aureus 130	BACTERIAL	Bacteria	skin	Complete	Level 2: High-Quality Draft	6. annotation (and sequence) public on NCBI site	31541	ACHD00000000	2856	645058811		Baylor College of Medicine	NIH-HMP Jumpstart Supplement	BEI NR-10130
776	Gi02336	Staphylococcus aureus subsp. aureus USA300_TCH959	BACTERIAL	Bacteria	skin	Complete	Level 2: High-Quality Draft	6. annotation (and sequence) public on NCBI site	19921	AASB00000000	2906	641736191	HOMD: tax_550	Baylor College of Medicine	NIH-HMP Jumpstart Supplement	ATCC BAA-1718
782	Gi04810	Staphylococcus aureus subsp. aureus	BACTERIAL	Bacteria	airways	Complete	Level 2: High-Quality Draft	6. annotation (and sequence) public on NCBI site	48445	ADVP00000000	2693	647000321		Baylor College of Medicine	NIH-HMP	ATCC 51811
783	Gi04811	Staphylococcus aureus subsp. aureus ATCC BAA-39	BACTERIAL	Bacteria	airways	Complete	Level 2: High-Quality Draft	6. annotation (and sequence) public on NCBI site	50533	AEEK00000000	2836	648276730		Baylor College of Medicine	NIH-HMP	ATCC BAA-39, HUSA304
786	Gi03820	Staphylococcus caprae C87	BACTERIAL	Bacteria	airways	Complete	Level 2: High-Quality Draft	6. annotation (and sequence) public on NCBI site	38749	ACRH00000000	2472	651285006	HOMD: tax_567	Broad Institute	NIH-HMP Jumpstart Supplement	BEI HM-246
789	Gi03698	Staphylococcus epidermidis BCM-HMP0060	BACTERIAL	Bacteria	skin	Complete	Level 2: High-Quality Draft	6. annotation (and sequence) public on NCBI site	31545	ACHE00000000	2507	645058812	HOMD: tax_601	Baylor College of Medicine	NIH-HMP Jumpstart Supplement	BEI HM-140
790	Gi03697	Staphylococcus lugdunensis M23590	BACTERIAL	Bacteria	skin	Complete	Level 2: High-Quality Draft	6. annotation (and sequence) public on NCBI site	34653	AEQA00000000	2421	649990000	HOMD: tax_601	Baylor College of Medicine	NIH-HMP Jumpstart Supplement	BEI HM-141
791	Gi03696	Staphylococcus epidermidis W23144	BACTERIAL	Bacteria	skin	Complete	Level 2: High-Quality Draft	6. annotation (and sequence) public on NCBI site	34655	ACJC00000000	2562	645058851	HOMD: tax_601	Baylor College of Medicine	NIH-HMP Jumpstart Supplement	BEI HM-142
794	Gi02874	Staphylococcus epidermidis M23864:W2(grey)	BACTERIAL	Bacteria	skin	Complete	Level 2: High-Quality Draft	6. annotation (and sequence) public on NCBI site	34643	ADMU00000000	2407	647000323	HOMD: tax_601	Baylor College of Medicine	NIH-HMP Jumpstart Supplement	BEI HM-144
797	Gi04155	Staphylococcus epidermidis SK135	BACTERIAL	Bacteria	skin	Complete	Level 2: High-Quality Draft	6. annotation (and sequence) public on NCBI site	34077	ADEY00000000	2395	647000324	HOMD: tax_601	J. Craig Venter Institute	NIH-HMP Jumpstart Supplement	BEI HM-118
798	Gi03821	Staphylococcus hominis subsp. hominis C80	BACTERIAL	Bacteria	airways	Complete	Level 2: High-Quality Draft	6. annotation (and sequence) public on NCBI site	38759	ACRM00000000	2249	651285007		Broad Institute	NIH-HMP Jumpstart Supplement	BEI HM-247
799	Gi03848	Staphylococcus hominis SK119	BACTERIAL	Bacteria	skin	Complete	Level 2: High-Quality Draft	6. annotation (and sequence) public on NCBI site	34087	ACLP00000000	2182	643886039		J. Craig Venter Institute	NIH-HMP Jumpstart Supplement	BEI HM-119
812	Gi04825	Streptococcus agalactiae PSS_7736	BACTERIAL	Bacteria	skin	Complete	Level 2: High-Quality Draft	6. annotation (and sequence) public on NCBI site	254657	LRQQ00000000	2180	0	HOMD: tax_537	Washington University Genome Sequencing Center	NIH-HMP Sequencing Center
813	Gi04826	Streptococcus anginosus F0211	BACTERIAL	Bacteria	oral	Complete	Level 2: High-Quality Draft	6. annotation (and sequence) public on NCBI site	43129	AECT00000000	2035	649990002	HOMD: tax_543	Washington University Genome Sequencing Center	NIH-HMP Sequencing Center	BEI HM-282
841	Gi04202	Streptococcus pyogenes ATCC 10782	BACTERIAL	Bacteria	airways	Complete	Level 2: High-Quality Draft	6. annotation (and sequence) public on NCBI site	50517	AEEO00000000	1943	648276747	HOMD: tax_745	Baylor College of Medicine	NIH-HMP	ATCC 10782, CIP 56.61
845	Gi03823	Streptococcus salivarius SK126	BACTERIAL	Bacteria	skin	Complete	Level 2: High-Quality Draft	6. annotation (and sequence) public on NCBI site	34091	ACLO00000000	1992	643886022	HOMD: tax_755	J. Craig Venter Institute	NIH-HMP Jumpstart Supplement	BEI HM-121
848	Gi03849	Streptococcus sp. C150	BACTERIAL	Bacteria	airways	Complete	Level 2: High-Quality Draft	6. annotation (and sequence) public on NCBI site	38751	ACRI00000000	2045	651285008		Broad Institute	NIH-HMP Jumpstart Supplement	BEI HM-248
849	Gi03850	Streptococcus sp. C300	BACTERIAL	Bacteria	airways	Complete	Level 2: High-Quality Draft	6. annotation (and sequence) public on NCBI site	38753	ACRJ00000000	1968	651285009		Broad Institute	NIH-HMP Jumpstart Supplement	BEI HM-249
850	Gi03851	Streptococcus sp. M143	BACTERIAL	Bacteria	airways	Complete	Level 2: High-Quality Draft	6. annotation (and sequence) public on NCBI site	38755	ACRK00000000	1852	647533232		Broad Institute	NIH-HMP Jumpstart Supplement	BEI HM-250
851	Gi03852	Streptococcus sp. M334	BACTERIAL	Bacteria	airways	Complete	Level 2: High-Quality Draft	6. annotation (and sequence) public on NCBI site	38757	ACRL00000000	2145	651285010		Broad Institute	NIH-HMP Jumpstart Supplement	BEI HM-251
860	Gi03824	Treponema socranskii subsp. socranskii VPI DR56BR1116 = ATCC 35536	BACTERIAL		oral	Complete	Level 2: High-Quality Draft	6. annotation (and sequence) public on NCBI site	216958	AVQI00000000	2624	0	HOMD: tax_769	J. Craig Venter Institute	NIH-HMP	ATCC 35536, VPI DR56BR1116
870	Gi03426	Veillonella atypica KON	BACTERIAL	Bacteria	oral	Complete	Level 2: High-Quality Draft	6. annotation (and sequence) public on NCBI site	80237	AMEX00000000	1911	0	HOMD: tax_524	Washington University Genome Sequencing Center	NIH-HMP Sequencing Center	ATCC 17744
872	Gi04854	Veillonella montpellierensis DNF00314	BACTERIAL	Bacteria	urogenital_tract	Complete	Level 2: High-Quality Draft	6. annotation (and sequence) public on NCBI site	219664	JRNT00000000	1513	0		J. Craig Venter Institute	NIH-HMP	BEI HM-1157
874	Gi02880	Veillonella sp. 6_1_27	BACTERIAL	Bacteria	gastrointestinal_tract	Complete	Level 2: High-Quality Draft	6. annotation (and sequence) public on NCBI site	41977	ADCW00000000	1898	647533242		Broad Institute	NIH-NHGRI	BEI HM-49
880	Gi03826	Yokenella regensburgei ATCC 43003	BACTERIAL	Bacteria	gastrointestinal_tract	Complete	Level 2: High-Quality Draft	6. annotation (and sequence) public on NCBI site	65133	AGCL00000000	4710	0		Washington University Genome Sequencing Center	NIH-HMP Sequencing Center	ATCC 43003, JCM 3961
885	Gi04158	Lactobacillus jensenii 269-3	BACTERIAL	Bacteria	urogenital_tract	Complete	Level 2: High-Quality Draft	6. annotation (and sequence) public on NCBI site	34097	ACOY00000000	1575	645058722	HOMD: tax_839	J. Craig Venter Institute	NIH-HMP Jumpstart Supplement	BEI HM-645
886	Gi04193	Lactobacillus jensenii 208-1	BACTERIAL	Bacteria	urogenital_tract	Complete	Level 2: High-Quality Draft	6. annotation (and sequence) public on NCBI site	34099	ADEX00000000	0	0	HOMD: tax_839	J. Craig Venter Institute	NIH-HMP Jumpstart Supplement	BEI HM-646
888	Gi04157	Treponema vincentii ATCC 35580	BACTERIAL	Bacteria	oral	Complete	Level 2: High-Quality Draft	6. annotation (and sequence) public on NCBI site	34095	ACYH00000000	2559	645951869	HOMD: tax_29	J. Craig Venter Institute	NIH-HMP Jumpstart Supplement	ATCC 35580
889	Gi05739	Megasphaera genomosp. type_1 str. 28L	BACTERIAL	Bacteria	urogenital_tract	Complete	Level 2: High-Quality Draft	6. annotation (and sequence) public on NCBI site	42553	ADGP00000000	1610	647000271		J. Craig Venter Institute	NIH-HMP	BEI Shipping
890	Gi04199	Lactobacillus gasseri 202-4	BACTERIAL	Bacteria	urogenital_tract	Complete	Level 2: High-Quality Draft	6. annotation (and sequence) public on NCBI site	36379	ACOZ00000000	1773	645058712	HOMD: tax_615	J. Craig Venter Institute	NIH-HMP Jumpstart Supplement	BEI HM-801
891	Gi04198	Lactobacillus crispatus 214-1	BACTERIAL	Bacteria	urogenital_tract	Complete	Level 2: High-Quality Draft	6. annotation (and sequence) public on NCBI site	40665	ADGR00000000	2163	647000264	HOMD: tax_817	J. Craig Venter Institute	NIH-HMP Jumpstart Supplement
900	Gi04096	Porphyromonas uenonis 60-3	BACTERIAL	Bacteria	urogenital_tract	Complete	Level 2: High-Quality Draft	6. annotation (and sequence) public on NCBI site	34101	ACLR00000000	1977	643886142	HOMD: tax_785	J. Craig Venter Institute	NIH-HMP Jumpstart Supplement	BEI HM-130
913	Gi02210	Bifidobacterium bifidum JCM 1255	BACTERIAL	Bacteria	gastrointestinal_tract	Complete	Level 2: High-Quality Draft	6. annotation (and sequence) public on NCBI site	279560	AP012323	0	0		Univ of Tokyo	IHMC-JST	JCM 1255, ATCC 29521
923	Gc01443	Butyrivibrio fibrisolvens 16/4	BACTERIAL	Bacteria	gastrointestinal_tract	Complete	Level 2: High-Quality Draft	6. annotation (and sequence) public on NCBI site	39147	FP929036	0	650377919		Sanger Institute	IHMC-MetaHIT
924	Gi04109	butyrate-producing bacterium SM4/1	BACTERIAL	Bacteria	gastrointestinal_tract	Complete	Level 2: High-Quality Draft	6. annotation (and sequence) public on NCBI site	45955	FP929060	0	2524023221		Sanger Institute	IHMC-MetaHIT
925	Gc01449	butyrate-producing bacterium SS3/4	BACTERIAL	Bacteria	gastrointestinal_tract	Complete	Level 2: High-Quality Draft	6. annotation (and sequence) public on NCBI site	39155	FP929062	0	650377989		Sanger Institute	IHMC-MetaHIT
926	Gc01482	butyrate-producing bacterium SS3/4	BACTERIAL	Bacteria	gastrointestinal_tract	Complete	Level 2: High-Quality Draft	6. annotation (and sequence) public on NCBI site	45957	FP929061	0	650377990		Sanger Institute	IHMC-MetaHIT
931	Gc01475	Clostridium cf. saccharolyticum K10	BACTERIAL	Bacteria	gastrointestinal_tract	Complete	Level 2: High-Quality Draft	6. annotation (and sequence) public on NCBI site	45855	FP929037	0	650377923		Sanger Institute	IHMC-MetaHIT
932	Gc01476	Coprococcus catus GD/7	BACTERIAL	Bacteria	gastrointestinal_tract	Complete	Level 2: High-Quality Draft	6. annotation (and sequence) public on NCBI site	45861	FP929038	0	650377925		Sanger Institute	IHMC-MetaHIT
934	Gi04084	Coprococcus sp. ART55/1	BACTERIAL	Bacteria	gastrointestinal_tract	Complete	Level 2: High-Quality Draft	6. annotation (and sequence) public on NCBI site	45915	FP929039	0	650377926		Sanger Institute	IHMC-MetaHIT
936	Gc01460	Enterococcus sp. 7L76	BACTERIAL	Bacteria	gastrointestinal_tract	Complete	Level 2: High-Quality Draft	6. annotation (and sequence) public on NCBI site	39181	FP929058	0	650377930		Sanger Institute	IHMC-MetaHIT
939	Gc01478	Eubacterium cylindroides T2-87	BACTERIAL	Bacteria	gastrointestinal_tract	Complete	Level 2: High-Quality Draft	6. annotation (and sequence) public on NCBI site	45917	FP929041	0	650377935		Sanger Institute	IHMC-MetaHIT
941	Gc01447	Eubacterium rectale DSM 17629	BACTERIAL	Bacteria	gastrointestinal_tract	Complete	Level 2: High-Quality Draft	6. annotation (and sequence) public on NCBI site	39159	FP929042	0	650377936		Sanger Institute	IHMC-MetaHIT	DSM 17629, NCIMB 14373
942	Gc01446	Eubacterium rectale	BACTERIAL	Bacteria	gastrointestinal_tract	Complete	Level 2: High-Quality Draft	6. annotation (and sequence) public on NCBI site	39161	FP929043	0	650377937		Sanger Institute	IHMC-MetaHIT
943	Gc01448	Eubacterium siraeum	BACTERIAL	Bacteria	gastrointestinal_tract	Complete	Level 2: High-Quality Draft	6. annotation (and sequence) public on NCBI site	39157	FP929044	0	650377938		Sanger Institute	IHMC-MetaHIT
944	Gc01484	Faecalibacterium prausnitzii L2-6	BACTERIAL	Bacteria	gastrointestinal_tract	Complete	Level 2: High-Quality Draft	6. annotation (and sequence) public on NCBI site	45961	FP929045	0	650377941		Sanger Institute	IHMC-MetaHIT
945	Gc01445	Faecalibacterium prausnitzii	BACTERIAL	Bacteria	gastrointestinal_tract	Complete	Level 2: High-Quality Draft	6. annotation (and sequence) public on NCBI site	39151	FP929046	0	650377940		Sanger Institute	IHMC-MetaHIT
949	Gc01453	Megamonas hypermegale	BACTERIAL	Bacteria	gastrointestinal_tract	Complete	Level 2: High-Quality Draft	6. annotation (and sequence) public on NCBI site	39163	FP929048	0	650377958		Sanger Institute	IHMC-MetaHIT
956	Gc01454	Roseburia intestinalis	BACTERIAL	Bacteria	gastrointestinal_tract	Complete	Level 2: High-Quality Draft	6. annotation (and sequence) public on NCBI site	39165	FP929049	0	650377964		Sanger Institute	IHMC-MetaHIT
957	Gc01480	Roseburia intestinalis XB6B4	BACTERIAL	Bacteria	gastrointestinal_tract	Complete	Level 2: High-Quality Draft	6. annotation (and sequence) public on NCBI site	45953	FP929050	0	650377965		Sanger Institute	IHMC-MetaHIT
958	Gi10708	Eubacterium siraeum V10Sc8a	BACTERIAL	Bacteria	gastrointestinal_tract	Complete	Level 2: High-Quality Draft	6. annotation (and sequence) public on NCBI site	45919	FP929059	0	650377939		Sanger Institute	IHMC-MetaHIT
959	Gc01451	Ruminococcus bromii	BACTERIAL	Bacteria	gastrointestinal_tract	Complete	Level 2: High-Quality Draft	6. annotation (and sequence) public on NCBI site	39153	FP929051	0	650377966		Sanger Institute	IHMC-MetaHIT
962	Gc01455	Ruminococcus obeum	BACTERIAL	Bacteria	gastrointestinal_tract	Complete	Level 2: High-Quality Draft	6. annotation (and sequence) public on NCBI site	39167	FP929054	0	650377967		Sanger Institute	IHMC-MetaHIT
963	Gc01459	Ruminococcus sp. 18P13	BACTERIAL	Bacteria	gastrointestinal_tract	Complete	Level 2: High-Quality Draft	6. annotation (and sequence) public on NCBI site	39179	FP929052	0	650377969		Sanger Institute	IHMC-MetaHIT
964	Gc01444	Ruminococcus sp.	BACTERIAL	Bacteria	gastrointestinal_tract	Complete	Level 2: High-Quality Draft	6. annotation (and sequence) public on NCBI site	39149	FP929053	0	650377968		Sanger Institute	IHMC-MetaHIT
965	Gc01456	Ruminococcus torques	BACTERIAL	Bacteria	gastrointestinal_tract	Complete	Level 2: High-Quality Draft	6. annotation (and sequence) public on NCBI site	39169	FP929055	0	650377970		Sanger Institute	IHMC-MetaHIT
967	Gi08309	Alistipes shahii WAL 8301	BACTERIAL	Bacteria	gastrointestinal_tract	Complete	Level 2: High-Quality Draft	6. annotation (and sequence) public on NCBI site	45913	FP929032	0	650377904		Sanger Institute	IHMC-MetaHIT	ATCC BAA-1179, DSM 19121
968	Gi04343	Gordonibacter pamelaeae 7-10-1-b	BACTERIAL	Bacteria	gastrointestinal_tract	Complete	Level 2: High-Quality Draft	6. annotation (and sequence) public on NCBI site	39175	FP929047	0	650377943		Sanger Institute	IHMC-MetaHIT	DSM 19378, CCUG 55131
974	Gi04458	Lactobacillus jensenii 115-3-CHN	BACTERIAL	Bacteria	urogenital_tract	Complete	Level 2: High-Quality Draft	6. annotation (and sequence) public on NCBI site	38645	ACQN00000000	1523	647533179	HOMD: tax_839	Broad Institute	NIH-HMP Jumpstart Supplement	BEI HM-640
975	Gi04527	Actinomyces sp. oral taxon 849 str. F0330	BACTERIAL	Bacteria	oral	Complete	Level 2: High-Quality Draft	6. annotation (and sequence) public on NCBI site	39355	ACTB00000000	3019	2513237386	HOMD: tax_849	Broad Institute	NIH-HMP Sequencing Center	BEI HM-148
977	Gi04530	Clostridium sp. 1_1_41A1FAA	BACTERIAL	Bacteria	gastrointestinal_tract	Complete	Level 2: High-Quality Draft	6. annotation (and sequence) public on NCBI site	39361	ACTE00000000	2952	0		Broad Institute	NIH-HMP Sequencing Center	BEI HM-174
979	Gi04532	Coprobacillus sp. 8_1_38FAA	BACTERIAL	Bacteria	gastrointestinal_tract	Complete	Level 2: High-Quality Draft	6. annotation (and sequence) public on NCBI site	39363	ACTF00000000	2349	0		Broad Institute	NIH-HMP Sequencing Center	BEI Processing
982	Gi04535	Erysipelotrichaceae bacterium 21_3	BACTERIAL	Bacteria	gastrointestinal_tract	Complete	Level 2: High-Quality Draft	6. annotation (and sequence) public on NCBI site	39369	ACTI00000000	4324	2513237332		Broad Institute	NIH-HMP Sequencing Center	BEI HM-159
991	Gi04545	Lachnospiraceae bacterium 2_1_58FAA	BACTERIAL	Bacteria	gastrointestinal_tract	Complete	Level 2: High-Quality Draft	6. annotation (and sequence) public on NCBI site	39381	ACTO00000000	3534	651324049		Broad Institute	NIH-HMP Sequencing Center	BEI HM-154
995	Gi04549	Lachnospiraceae bacterium 7_1_58FAA	BACTERIAL	Bacteria	gastrointestinal_tract	Complete	Level 2: High-Quality Draft	6. annotation (and sequence) public on NCBI site	39397	ACTW00000000	5907	2513237329		Broad Institute	NIH-HMP Sequencing Center	BEI HM-153
999	Gi04553	Parabacteroides sp. D25	BACTERIAL	Bacteria	gastrointestinal_tract	Complete	Level 2: High-Quality Draft	6. annotation (and sequence) public on NCBI site	39405	ACUA00000000	4382	0		Broad Institute	NIH-HMP Sequencing Center	BEI HM-191
1000	Gi04554	Parabacteroides sp. D26	BACTERIAL	Bacteria	gastrointestinal_tract	Complete	Level 2: High-Quality Draft	6. annotation (and sequence) public on NCBI site	39407	ACUB00000000	4358	0		Broad Institute	NIH-HMP Sequencing Center	BEI HM-192
1002	Gi04556	Porphyromonas sp. 31_2	BACTERIAL	Bacteria	gastrointestinal_tract	Complete	Level 2: High-Quality Draft	6. annotation (and sequence) public on NCBI site	39411	ACUD00000000	4498	0		Broad Institute	NIH-NHGRI	BEI HM-169
1003	Gi04557	Propionibacterium sp. 5_U_42AFAA	BACTERIAL	Bacteria	gastrointestinal_tract	Complete	Level 2: High-Quality Draft	6. annotation (and sequence) public on NCBI site	39413	ACUE00000000	2376	2513237388		Broad Institute	NIH-HMP Sequencing Center	BEI HM-184
1006	Gi04560	Synergistes sp. 3_1_syn1	BACTERIAL	Bacteria	gastrointestinal_tract	Complete	Level 2: High-Quality Draft	6. annotation (and sequence) public on NCBI site	39419	ACUH00000000	2960	2513237299		Broad Institute	NIH-NHGRI	BEI HM-188
1008	Gi04658	Olsenella sp. oral taxon 809 str. F0356	BACTERIAL	Bacteria	oral	Complete	Level 2: High-Quality Draft	6. annotation (and sequence) public on NCBI site	39743	ACVE00000000	1898	2513237359	HOMD: tax_809	Broad Institute	NIH-HMP Sequencing Center	BEI HM-198
1016	Gi04888	Bacteroides eggerthii 1_2_48FAA	BACTERIAL	Bacteria	gastrointestinal_tract	Complete	Level 2: High-Quality Draft	6. annotation (and sequence) public on NCBI site	40009	ACWG00000000	3924	649989912		Broad Institute	NIH-HMP Sequencing Center	BEI HM-210
1021	Gi04893	Coprobacillus sp. 3_3_56FAA	BACTERIAL	Bacteria	gastrointestinal_tract	Complete	Level 2: High-Quality Draft	6. annotation (and sequence) public on NCBI site	40019	ACWL00000000	3955	2513237376		Broad Institute	NIH-HMP Sequencing Center	BEI HM-221
1030	Gi04902	Pseudomonas sp. 2_1_26	BACTERIAL	Bacteria	gastrointestinal_tract	Complete	Level 2: High-Quality Draft	6. annotation (and sequence) public on NCBI site	40037	ACWU00000000	6049	2513237259		Broad Institute	NIH-HMP Sequencing Center	BEI HM-214
1033	Gi04905	Tannerella sp. 6_1_58FAA_CT1	BACTERIAL	Bacteria	gastrointestinal_tract	Complete	Level 2: High-Quality Draft	6. annotation (and sequence) public on NCBI site	40043	ACWX00000000	3210	2513237267		Broad Institute	NIH-HMP Sequencing Center
1034	Gi05405	Propionibacterium acnes SK187	BACTERIAL	Bacteria	skin	Complete	Level 2: High-Quality Draft	6. annotation (and sequence) public on NCBI site	41555	ADJM00000000	2382	647000298		J. Craig Venter Institute	NIH-HMP Sequencing Center	BEI HM-252
1035	Gi05404	Veillonella parvula ATCC 17745	BACTERIAL	Bacteria	oral	Complete	Level 2: High-Quality Draft	6. annotation (and sequence) public on NCBI site	41557	ADFU00000000	1929	647000331	HOMD: tax_161	J. Craig Venter Institute	NIH-HMP Jumpstart Supplement	ATCC 17745, DSM 2007
1038	Gc02357	Streptococcus pneumoniae gamPNI0373	BACTERIAL	Bacteria	blood	Complete	Level 2: High-Quality Draft	6. annotation (and sequence) public on NCBI site	42247	CP001845	0	0	HOMD: tax_734	Washington University Genome Sequencing Center	NIH-HMP Jumpstart Supplement
1039	Gi08966	Megasphaera sp. UPII 199-6	BACTERIAL	Bacteria	urogenital_tract	Complete	Level 2: High-Quality Draft	6. annotation (and sequence) public on NCBI site	64689	AFIJ00000000	1558	651324070		J. Craig Venter Institute	NIH-HMP
1040	Gi08967	Megasphaera sp. UPII 135-E	BACTERIAL	Bacteria	unknown	Complete	Level 2: High-Quality Draft	6. annotation (and sequence) public on NCBI site	64691	AFUG00000000	1513	2512047062		J. Craig Venter Institute	NIH-HMP
1042	Gi08969	Streptococcus constellatus pharyngis SK1060, CCUG 46377	BACTERIAL	Bacteria	unknown	Complete	Level 2: High-Quality Draft	6. annotation (and sequence) public on NCBI site	67177	AFUP00000000	2449	2512047071		J. Craig Venter Institute	NIH-HMP	CCUG 46377
1043	Gi08970	Streptococcus anginosus CCUG 39159	BACTERIAL	Bacteria	oral	Complete	Level 2: High-Quality Draft	6. annotation (and sequence) public on NCBI site	75125	AICP00000000	2327	0		J. Craig Venter Institute	NIH-HMP	CCUG 39159
1044	Gi08971	Streptococcus constellatus constellatus SK53, ATCC 27823	BACTERIAL	Bacteria	airways	Complete	Level 2: High-Quality Draft	6. annotation (and sequence) public on NCBI site	75127	AICQ00000000	1825	0		J. Craig Venter Institute	NIH-HMP	ATCC 27823
1045	Gi08972	Streptococcus mitis SK616	BACTERIAL	Bacteria	blood	Complete	Level 2: High-Quality Draft	6. annotation (and sequence) public on NCBI site	75129	AICR00000000	1910	0		J. Craig Venter Institute	NIH-HMP	CCUG 62642
1046	Gi08974	Streptococcus pseudopneumoniae ATCC BAA-960	BACTERIAL	Bacteria	airways	Complete	Level 2: High-Quality Draft	6. annotation (and sequence) public on NCBI site	75131	AICS00000000	2113	0		J. Craig Venter Institute	NIH-HMP	ATCC BAA-960, CCUG 49455
1047	Gi08973	Streptococcus oralis SK1074	BACTERIAL	Bacteria	blood	Complete	Level 2: High-Quality Draft	6. annotation (and sequence) public on NCBI site	75133	AICT00000000	1763	0		J. Craig Venter Institute	NIH-HMP
1048	Gi08975	Streptococcus mitis SK575	BACTERIAL	Bacteria	blood	Complete	Level 2: High-Quality Draft	6. annotation (and sequence) public on NCBI site	75135	AICU00000000	1937	0		J. Craig Venter Institute	NIH-HMP	CCUG 62644
1049	Gi08976	Fusobacterium necrophorum subsp. funduliforme ATCC 51357	BACTERIAL	Bacteria	liver	Complete	Level 2: High-Quality Draft	6. annotation (and sequence) public on NCBI site	75137	AJSY00000000	2060	0		J. Craig Venter Institute	NIH-HMP	ATCC 51357
1050	Gi08977	Haemophilus parahaemolyticus HK385	BACTERIAL	Bacteria	unknown	Complete	Level 2: High-Quality Draft	6. annotation (and sequence) public on NCBI site	75139	AJSW00000000	1980	0		J. Craig Venter Institute	NIH-HMP	NCTC 8479
1051	Gi08978	Neisseria sicca VK64, NCTC 4591	BACTERIAL	Bacteria	unknown	Complete	Level 2: High-Quality Draft	6. annotation (and sequence) public on NCBI site	75141	AJMT00000000	3167	0		J. Craig Venter Institute	NIH-HMP	NCTC 4591
1052	Gi08979	Pasteurella bettyae CCUG 2042	BACTERIAL	Bacteria	unknown	Complete	Level 2: High-Quality Draft	6. annotation (and sequence) public on NCBI site	75143	AJSX00000000	2178	0		J. Craig Venter Institute	NIH-HMP	CCUG 2042
1053	Gi08980	Haemophilus haemolyticus HK386	BACTERIAL	Bacteria	unknown	Complete	Level 2: High-Quality Draft	6. annotation (and sequence) public on NCBI site	75145	AJSV00000000	1731	0		J. Craig Venter Institute	NIH-HMP	ATCC 33390
1054	Gi08981	Haemophilus paraphrohaemolyticus HK411	BACTERIAL	Bacteria	unknown	Complete	Level 2: High-Quality Draft	6. annotation (and sequence) public on NCBI site	75147	AJMU00000000	2025	0		J. Craig Venter Institute	NIH-HMP	NCTC 10670
1055	Gi09060	Bacteroides fragilis CL07T00C01	BACTERIAL	Bacteria	unknown	Complete	Level 2: High-Quality Draft	6. annotation (and sequence) public on NCBI site	64819	AGXM00000000	4590	0		Broad Institute	NIH-HMP Sequencing Center	BEI HM-709
1056	Gi09061	Bacteroides fragilis CL07T12C05	BACTERIAL	Bacteria	unknown	Complete	Level 2: High-Quality Draft	6. annotation (and sequence) public on NCBI site	64821	AGXN00000000	4605	0		Broad Institute	NIH-HMP Sequencing Center	BEI HM-710
1057	Gi09074	Bacteroides thetaiotaomicron CL09T03C10	BACTERIAL	Bacteria	unknown	Complete	Level 2: High-Quality Draft	6. annotation (and sequence) public on NCBI site	64831	AGXW00000000	4201	0		Broad Institute	NIH-HMP Sequencing Center	BEI HM-727
1058	Gi09077	Bacteroides vulgatus CL09T03C04	BACTERIAL	Bacteria	unknown	Complete	Level 2: High-Quality Draft	6. annotation (and sequence) public on NCBI site	64837	AGXZ00000000	4041	0		Broad Institute	NIH-HMP Sequencing Center	BEI HM-720
1059	Gi09097	Parabacteroides distasonis CL09T03C24	BACTERIAL	Bacteria	unknown	Complete	Level 2: High-Quality Draft	6. annotation (and sequence) public on NCBI site	64885	AGZN00000000	4495	0		Broad Institute	NIH-HMP Sequencing Center	BEI HM-734
1060	Gi09100	Parabacteroides merdae CL03T12C32	BACTERIAL	Bacteria	unknown	Complete	Level 2: High-Quality Draft	6. annotation (and sequence) public on NCBI site	64891	AGZQ00000000	4134	0		Broad Institute	NIH-HMP Sequencing Center	BEI HM-730
1061	Gi09065	Bacteroides caccae CL03T12C61	BACTERIAL	Bacteria	unknown	Complete	Level 2: High-Quality Draft	6. annotation (and sequence) public on NCBI site	64801	AGXF00000000	4587	0		Broad Institute	NIH-HMP Sequencing Center	BEI HM-728
1062	Gi09066	Bacteroides cellulosilyticus CL02T12C19	BACTERIAL	Bacteria	unknown	Complete	Level 2: High-Quality Draft	6. annotation (and sequence) public on NCBI site	64803	AGXG00000000	6366	0		Broad Institute	NIH-HMP Sequencing Center	BEI HM-726
1063	Gi09067	Bacteroides dorei CL02T00C15	BACTERIAL	Bacteria	unknown	Complete	Level 2: High-Quality Draft	6. annotation (and sequence) public on NCBI site	64805	AGXH00000000	5197	0		Broad Institute	NIH-HMP Sequencing Center	BEI HM-717
1064	Gi09068	Bacteroides dorei CL02T12C06	BACTERIAL	Bacteria	unknown	Complete	Level 2: High-Quality Draft	6. annotation (and sequence) public on NCBI site	64807	AGXJ00000000	5196	0		Broad Institute	NIH-HMP Sequencing Center	BEI HM-719
1065	Gi09069	Bacteroides dorei CL03T12C01	BACTERIAL	Bacteria	unknown	Complete	Level 2: High-Quality Draft	6. annotation (and sequence) public on NCBI site	64809	AGXI00000000	4417	0		Broad Institute	NIH-HMP Sequencing Center	BEI HM-718
1066	Gi09063	Bacteroides fragilis CL03T00C08	BACTERIAL	Bacteria	unknown	Complete	Level 2: High-Quality Draft	6. annotation (and sequence) public on NCBI site	64811	AGXK00000000	4366	0		Broad Institute	NIH-HMP Sequencing Center	BEI HM-713
1067	Gi09062	Bacteroides fragilis CL03T12C07	BACTERIAL	Bacteria	unknown	Complete	Level 2: High-Quality Draft	6. annotation (and sequence) public on NCBI site	64813	AGXL00000000	4367	0		Broad Institute	NIH-HMP Sequencing Center	BEI HM-714
1068	Gi09070	Bacteroides nordii CL02T12C05	BACTERIAL	Bacteria	unknown	Complete	Level 2: High-Quality Draft	6. annotation (and sequence) public on NCBI site	64823	AGXS00000000	4420	0		Broad Institute	NIH-HMP Sequencing Center	BEI HM-721
1069	Gi09071	Bacteroides ovatus CL02T12C04	BACTERIAL	Bacteria	unknown	Complete	Level 2: High-Quality Draft	6. annotation (and sequence) public on NCBI site	64825	AGXT00000000	6378	0		Broad Institute	NIH-HMP Sequencing Center	BEI HM-723
1070	Gi09072	Bacteroides ovatus CL03T12C18	BACTERIAL	Bacteria	unknown	Complete	Level 2: High-Quality Draft	6. annotation (and sequence) public on NCBI site	64827	AGXU00000000	5524	0		Broad Institute	NIH-HMP Sequencing Center	BEI HM-724
1071	Gi09073	Bacteroides salyersiae CL02T12C01	BACTERIAL	Bacteria	unknown	Complete	Level 2: High-Quality Draft	6. annotation (and sequence) public on NCBI site	64829	AGXV00000000	4588	0		Broad Institute	NIH-HMP Sequencing Center	BEI HM-725
1072	Gi09075	Bacteroides uniformis CL03T00C23	BACTERIAL	Bacteria	unknown	Complete	Level 2: High-Quality Draft	6. annotation (and sequence) public on NCBI site	64833	AGXX00000000	4190	0		Broad Institute	NIH-HMP Sequencing Center	BEI HM-715
1073	Gi09076	Bacteroides uniformis CL03T12C37	BACTERIAL	Bacteria	unknown	Complete	Level 2: High-Quality Draft	6. annotation (and sequence) public on NCBI site	64835	AGXY00000000	4138	0		Broad Institute	NIH-HMP Sequencing Center	BEI HM-716
1074	Gi09078	Bacteroides xylanisolvens CL03T12C04	BACTERIAL	Bacteria	unknown	Complete	Level 2: High-Quality Draft	6. annotation (and sequence) public on NCBI site	64839	AGXE00000000	4759	0		Broad Institute	NIH-HMP Sequencing Center	BEI HM-722
1075	Gi09096	Parabacteroides distasonis CL03T12C09	BACTERIAL	Bacteria	unknown	Complete	Level 2: High-Quality Draft	6. annotation (and sequence) public on NCBI site	64883	AGZM00000000	4224	0		Broad Institute	NIH-HMP Sequencing Center	BEI HM-733
1076	Gi09098	Parabacteroides goldsteinii CL02T12C30	BACTERIAL	Bacteria	unknown	Complete	Level 2: High-Quality Draft	6. annotation (and sequence) public on NCBI site	64887	AGZO00000000	5406	0		Broad Institute	NIH-HMP Sequencing Center	BEI HM-732
1077	Gi09099	Parabacteroides johnsonii CL02T12C29	BACTERIAL	Bacteria	unknown	Complete	Level 2: High-Quality Draft	6. annotation (and sequence) public on NCBI site	64889	AGZP00000000	3758	0		Broad Institute	NIH-HMP Sequencing Center	BEI HM-731
1078	Gi10875	Parabacteroides merdae CL09T00C40	BACTERIAL	Bacteria	unknown	Complete	Level 2: High-Quality Draft	6. annotation (and sequence) public on NCBI site	64893	AJPU00000000	3703	0		Broad Institute	NIH-HMP Sequencing Center	BEI HM-729
1079	Gi09059	Bacteroides fragilis CL05T00C42	BACTERIAL	Bacteria	unknown	Complete	Level 2: High-Quality Draft	6. annotation (and sequence) public on NCBI site	64815	AGXO00000000	4429	0		Broad Institute	NIH-HMP Sequencing Center	BEI HM-711
1080	Gi09058	Bacteroides fragilis CL05T12C13	BACTERIAL	Bacteria	unknown	Complete	Level 2: High-Quality Draft	6. annotation (and sequence) public on NCBI site	64817	AGXP00000000	4436	0		Broad Institute	NIH-HMP Sequencing Center	BEI HM-712
1081	Gi09087	Clostridium clostridioforme 90A4	BACTERIAL	Bacteria	unknown	Complete	Level 2: High-Quality Draft	6. annotation (and sequence) public on NCBI site	64861	AGYM00000000	5632	0		Broad Institute	NIH-HMP Sequencing Center	CIP 110238
1082	Gi09089	Clostridium clostridioforme 90A7	BACTERIAL	Bacteria	unknown	Complete	Level 2: High-Quality Draft	6. annotation (and sequence) public on NCBI site	64865	AGYN00000000	5634	0		Broad Institute	NIH-HMP Sequencing Center	CIP 110239
1083	Gi09088	Clostridium clostridioforme 90A6	BACTERIAL	Bacteria	unknown	Complete	Level 2: High-Quality Draft	6. annotation (and sequence) public on NCBI site	64863	AGYL00000000	5773	0		Broad Institute	NIH-HMP Sequencing Center	CIP 110240
1084	Gi09084	Clostridium butyricum 60E.3	BACTERIAL	Bacteria	unknown	Complete	Level 2: High-Quality Draft	6. annotation (and sequence) public on NCBI site	64855	AGYK00000000	4152	0		Broad Institute	NIH-HMP Sequencing Center	CIP 110241
1085	Gi09080	Clostridium bolteae 90A9	BACTERIAL	Bacteria	unknown	Complete	Level 2: High-Quality Draft	6. annotation (and sequence) public on NCBI site	64847	AGYH00000000	5746	0		Broad Institute	NIH-HMP Sequencing Center	CIP 110242
1086	Gi09091	Clostridium clostridioforme 90B1	BACTERIAL	Bacteria	unknown	Complete	Level 2: High-Quality Draft	6. annotation (and sequence) public on NCBI site	64869	AGYO00000000	5235	0		Broad Institute	NIH-HMP Sequencing Center	CIP 110244
1087	Gi09085	Clostridium clostridioforme 90A1	BACTERIAL	Bacteria	unknown	Complete	Level 2: High-Quality Draft	6. annotation (and sequence) public on NCBI site	64857	AGYP00000000	5583	0		Broad Institute	NIH-HMP Sequencing Center	CIP 110245
1088	Gi09086	Clostridium clostridioforme 90A3	BACTERIAL	Bacteria	unknown	Complete	Level 2: High-Quality Draft	6. annotation (and sequence) public on NCBI site	64859	AGYQ00000000	5149	0		Broad Institute	NIH-HMP Sequencing Center	CIP 110246
1089	Gi09081	Clostridium bolteae 90B3	BACTERIAL	Bacteria	unknown	Complete	Level 2: High-Quality Draft	6. annotation (and sequence) public on NCBI site	64849	AGYJ00000000	5972	0		Broad Institute	NIH-HMP Sequencing Center	CIP 110247
1090	Gi09090	Clostridium clostridioforme 90A8	BACTERIAL	Bacteria	unknown	Complete	Level 2: High-Quality Draft	6. annotation (and sequence) public on NCBI site	64867	AGYR00000000	5828	0		Broad Institute	NIH-HMP Sequencing Center	CIP 110249
1091	Gi09064	Atopobium minutum 10063974	BACTERIAL	Bacteria	unknown	Complete	Level 2: High-Quality Draft	6. annotation (and sequence) public on NCBI site	64799	AGXC00000000	1539	0		Broad Institute	NIH-HMP Sequencing Center	CIP 110250
1092	Gi09093	Clostridium colicanis 209318	BACTERIAL	Bacteria	unknown	Complete	Level 2: High-Quality Draft	6. annotation (and sequence) public on NCBI site	64873	AGYT00000000	3296	0		Broad Institute	NIH-HMP Sequencing Center	CIP 110251
1093	Gi09094	Clostridium hathewayi 12489931	BACTERIAL	Bacteria	unknown	Complete	Level 2: High-Quality Draft	6. annotation (and sequence) public on NCBI site	64875	AGYU00000000	5936	0		Broad Institute	NIH-HMP Sequencing Center	CIP 110252
1094	Gi09095	Clostridium innocuum 2959	BACTERIAL	Bacteria	unknown	Complete	Level 2: High-Quality Draft	6. annotation (and sequence) public on NCBI site	64877	AGYV00000000	4667	0		Broad Institute	NIH-HMP Sequencing Center	CIP 110253
1095	Gi09079	Clostridium bolteae 90A5	BACTERIAL	Bacteria	unknown	Complete	Level 2: High-Quality Draft	6. annotation (and sequence) public on NCBI site	64845	AGYI00000000	5761	0		Broad Institute	NIH-HMP Sequencing Center	CIP 110254
1096	Gi09082	Clostridium bolteae 90B7	BACTERIAL	Bacteria	unknown	Complete	Level 2: High-Quality Draft	6. annotation (and sequence) public on NCBI site	64851	AGYF00000000	5801	0		Broad Institute	NIH-HMP Sequencing Center	CIP 110255
1097	Gi09083	Clostridium bolteae 90B8	BACTERIAL	Bacteria	unknown	Complete	Level 2: High-Quality Draft	6. annotation (and sequence) public on NCBI site	64853	AGYG00000000	5941	0		Broad Institute	NIH-HMP Sequencing Center	CIP 110256
1098	Gi09092	Clostridium clostridioforme CM201	BACTERIAL	Bacteria	unknown	Complete	Level 2: High-Quality Draft	6. annotation (and sequence) public on NCBI site	64871	AGYS00000000	5328	0		Broad Institute	NIH-HMP Sequencing Center	CIP 110263
1109	Gi09111	Streptococcus intermedius SK54, ATCC 27335	BACTERIAL	Bacteria	oral	Complete	Level 2: High-Quality Draft	6. annotation (and sequence) public on NCBI site	75155	AJKN00000000	1879	0		J. Craig Venter Institute	NIH-HMP	ATCC 27335
1110	Gi09112	Streptococcus mitis SK579	BACTERIAL	Bacteria	blood	Complete	Level 2: High-Quality Draft	6. annotation (and sequence) public on NCBI site	75157	AJJL00000000	1908	0		J. Craig Venter Institute	NIH-HMP	CCUG 62641
1111	Gi09113	Streptococcus infantis ATCC 700799	BACTERIAL	Bacteria	unknown	Complete	Level 2: High-Quality Draft	6. annotation (and sequence) public on NCBI site	158721	AJTA00000000	1876	0		J. Craig Venter Institute	NIH-HMP	ATCC 700799
1112	Gi09114	Streptococcus pseudopneumoniae SK674	BACTERIAL	Bacteria	airways	Complete	Level 2: High-Quality Draft	6. annotation (and sequence) public on NCBI site	75159	AJKE00000000	2154	2513237289		J. Craig Venter Institute	NIH-HMP	CCUG 62647
1113	Gi09115	Streptococcus oralis SK10	BACTERIAL	Bacteria	blood	Complete	Level 2: High-Quality Draft	6. annotation (and sequence) public on NCBI site	75161	AJKO00000000	1879	0		J. Craig Venter Institute	NIH-HMP	NCTC 7864, ATCC 10557
1114	Gi09116	Streptococcus oralis SK100	BACTERIAL	Bacteria	oral	Complete	Level 2: High-Quality Draft	6. annotation (and sequence) public on NCBI site	75163	AJKP00000000	1925	0		J. Craig Venter Institute	NIH-HMP	CCUG 62648
1115	Gi09117	Streptococcus oralis SK610	BACTERIAL	Bacteria	airways	Complete	Level 2: High-Quality Draft	6. annotation (and sequence) public on NCBI site	75167	AJKQ00000000	1895	0		J. Craig Venter Institute	NIH-HMP	CCUG 62649
1116	Gi09118	Streptococcus sp. SK140	BACTERIAL	Bacteria	oral	Complete	Level 2: High-Quality Draft	6. annotation (and sequence) public on NCBI site	75169	AJML00000000	1856	2513237363		J. Craig Venter Institute	NIH-HMP	CCUG 62652
1117	Gi09119	Streptococcus sp. SK643	BACTERIAL	Bacteria	unknown	Complete	Level 2: High-Quality Draft	6. annotation (and sequence) public on NCBI site	75171	AJMM00000000	1788	2513237362		J. Craig Venter Institute	NIH-HMP	CCUG 62653
1118	Gi09120	Haemophilus parainfluenzae HK262	BACTERIAL	Bacteria	urogenital_tract	Complete	Level 2: High-Quality Draft	6. annotation (and sequence) public on NCBI site	75173	AJMW00000000	2001	0		J. Craig Venter Institute	NIH-HMP	CCUG 62654
1119	Gi09121	Haemophilus parainfluenzae HK2019	BACTERIAL	Bacteria	unknown	Complete	Level 2: High-Quality Draft	6. annotation (and sequence) public on NCBI site	75175	AJTC00000000	2023	0		J. Craig Venter Institute	NIH-HMP	CCUG 62655
1120	Gi09122	Exophiala dermatitidis NIH/UT8656	EUKARYAL	Eukaryota	unknown	Complete	Level 2: High-Quality Draft	6. annotation (and sequence) public on NCBI site	64935	AFPA00000000	0	0		Broad Institute	NIH-HMP Sequencing Center
1121	Gi09130	Porphyromonas sp. KLE 1280	BACTERIAL	Bacteria	unknown	Complete	Level 2: High-Quality Draft	6. annotation (and sequence) public on NCBI site	64723	JNOS00000000	1763	0		Washington University Genome Sequencing Center	NIH-HMP Sequencing Center	BEI HM-781
1122	Gi09132	Clostridium difficile 002-P50-2011	BACTERIAL	Bacteria	unknown	Complete	Level 2: High-Quality Draft	6. annotation (and sequence) public on NCBI site	64719	AGAA00000000	3840	0		Washington University Genome Sequencing Center	NIH-HMP Sequencing Center	BEI HM-746
1123	Gi09133	Clostridium difficile 050-P50-2011	BACTERIAL	Bacteria	unknown	Complete	Level 2: High-Quality Draft	6. annotation (and sequence) public on NCBI site	64721	AGAB00000000	3962	0		Washington University Genome Sequencing Center	NIH-HMP Sequencing Center	BEI HM-747
1125	Gi09562	Streptococcus oralis SK304	BACTERIAL	Bacteria	oral	Complete	Level 2: High-Quality Draft	6. annotation (and sequence) public on NCBI site	89615	ALJN00000000	2007	0		J. Craig Venter Institute	NIH-HMP	CCUG 62650
1126	Gi09563	Streptococcus anginosus SK1138	BACTERIAL	Bacteria	blood	Complete	Level 2: High-Quality Draft	6. annotation (and sequence) public on NCBI site	89617	ALJO00000000	1945	0		J. Craig Venter Institute	NIH-HMP	CCUG 62651
1127	Gi09564	Fusobacterium necrophorum subsp. funduliforme Fnf 1007	BACTERIAL	Bacteria	oral	Complete	Level 2: High-Quality Draft	6. annotation (and sequence) public on NCBI site	89621	ALKK00000000	2173	0		J. Craig Venter Institute	NIH-HMP	CCUG 62656
1128	Gi09565	Haemophilus sputorum HK 2154	BACTERIAL	Bacteria	blood	Complete	Level 2: High-Quality Draft	6. annotation (and sequence) public on NCBI site	89619	ALJP00000000	1987	0		J. Craig Venter Institute	NIH-HMP
1135	Gi09591	Clostridiales bacterium OBRC5-5	BACTERIAL	Bacteria	unknown	Complete	Level 2: High-Quality Draft	6. annotation (and sequence) public on NCBI site	78963	ALOA00000000	2662	0		Broad Institute	NIH-HMP Sequencing Center	BEI HM-780
1136	Gi09656	Actinomyces sp. str. ICM47	BACTERIAL	Bacteria	oral	Complete	Level 2: High-Quality Draft	6. annotation (and sequence) public on NCBI site	78551	ALCA00000000	2080	0		J. Craig Venter Institute	NIH-HMP	BEI HM-760
1137	Gi09657	Actinomyces sp. str. ICM39	BACTERIAL	Bacteria	unknown	Complete	Level 2: High-Quality Draft	6. annotation (and sequence) public on NCBI site	78553	ALCB00000000	1958	0		J. Craig Venter Institute	NIH-HMP	BEI HM-759
1138	Gi09658	Atopobium sp. ICM58	BACTERIAL	Bacteria	unknown	Complete	Level 2: High-Quality Draft	6. annotation (and sequence) public on NCBI site	78555	ALIY00000000	2117	0		J. Craig Venter Institute	NIH-HMP	BEI HM-761
1139	Gi09659	Campylobacter sp. str. FOBRC14	BACTERIAL	Bacteria	oral	Complete	Level 2: High-Quality Draft	6. annotation (and sequence) public on NCBI site	78557	ALJJ00000000	2282	0		J. Craig Venter Institute	NIH-HMP	BEI HM-762
1140	Gi09660	Lachnospiraceae bacterium sp. ICM7	BACTERIAL	Bacteria	oral	Complete	Level 2: High-Quality Draft	6. annotation (and sequence) public on NCBI site	78559	ALJL00000000	2589	0		J. Craig Venter Institute	NIH-HMP	BEI HM-768
1141	Gi09661	Clostridium sp. MSTE9	BACTERIAL	Bacteria	oral	Complete	Level 2: High-Quality Draft	6. annotation (and sequence) public on NCBI site	78561	AKFU00000000	3491	2524023211		J. Craig Venter Institute	NIH-HMP	BEI HM-764
1142	Gi09662	Eubacterium sp. AS15	BACTERIAL	Bacteria	oral	Complete	Level 2: High-Quality Draft	6. annotation (and sequence) public on NCBI site	78563	ALJM00000000	2308	0		J. Craig Venter Institute	NIH-HMP	BEI HM-766
1143	Gi09663	Eubacteriaceae bacterium OBRC8	BACTERIAL	Bacteria	oral	Complete	Level 2: High-Quality Draft	6. annotation (and sequence) public on NCBI site	78565	ALNK00000000	2277	0		J. Craig Venter Institute	NIH-HMP	BEI HM-765
1144	Gi09665	Klebsiella sp. OBRC7	BACTERIAL	Bacteria	oral	Complete	Level 2: High-Quality Draft	6. annotation (and sequence) public on NCBI site	78567	ALNJ00000000	6263	0		J. Craig Venter Institute	NIH-HMP	BEI HM-767
1145	Gi09666	Oribacterium sp. ACB8	BACTERIAL	Bacteria	unknown	Complete	Level 2: High-Quality Draft	6. annotation (and sequence) public on NCBI site	78569	AJZT00000000	2241	0		J. Craig Venter Institute	NIH-HMP	BEI HM-770
1146	Gi09667	Prevotella sp. MSX73	BACTERIAL	Bacteria	oral	Complete	Level 2: High-Quality Draft	6. annotation (and sequence) public on NCBI site	78571	ALJQ00000000	2662	0		J. Craig Venter Institute	NIH-HMP	BEI HM-771
1147	Gi09668	Selenomonas sp. FOBRC9	BACTERIAL	Bacteria	oral	Complete	Level 2: High-Quality Draft	6. annotation (and sequence) public on NCBI site	78573	ALJR00000000	2300	0		J. Craig Venter Institute	NIH-HMP	BEI HM-774
1148	Gi09669	Selenomonas sp. FOBRC6	BACTERIAL	Bacteria	oral	Complete	Level 2: High-Quality Draft	6. annotation (and sequence) public on NCBI site	78575	ALKG00000000	2304	0		J. Craig Venter Institute	NIH-HMP	BEI HM-773
1149	Gi09670	Streptococcus sp. BS35b	BACTERIAL	Bacteria	oral	Complete	Level 2: High-Quality Draft	6. annotation (and sequence) public on NCBI site	78577	ALKH00000000	1780	0		J. Craig Venter Institute	NIH-HMP	BEI HM-776
1150	Gi09671	Streptococcus sp. AS14	BACTERIAL	Bacteria	oral	Complete	Level 2: High-Quality Draft	6. annotation (and sequence) public on NCBI site	78579	ALKI00000000	2285	0		J. Craig Venter Institute	NIH-HMP	BEI HM-777
1151	Gi09672	Veillonella sp. ACP1	BACTERIAL	Bacteria	oral	Complete	Level 2: High-Quality Draft	6. annotation (and sequence) public on NCBI site	78581	ALKL00000000	1864	0		J. Craig Venter Institute	NIH-HMP	BEI HM-778
1152	Gi09673	Mogibacterium sp. CM50	BACTERIAL	Bacteria	oral	Complete	Level 2: High-Quality Draft	6. annotation (and sequence) public on NCBI site	78583	ALNL00000000	1801	0		J. Craig Venter Institute	NIH-HMP	BEI HM-769
1153	Gi09674	Selenomonas sp. CM52	BACTERIAL	Bacteria	oral	Complete	Level 2: High-Quality Draft	6. annotation (and sequence) public on NCBI site	78585	ALNM00000000	2493	0		J. Craig Venter Institute	NIH-HMP	BEI HM-772
1154	Gi09675	Capnocytophaga sp. CM59	BACTERIAL	Bacteria	oral	Complete	Level 2: High-Quality Draft	6. annotation (and sequence) public on NCBI site	78587	ALNN00000000	2591	0		J. Craig Venter Institute	NIH-HMP	BEI HM-763
1155	Gi09682	Slackia sp. CM382	BACTERIAL	Bacteria	oral	Complete	Level 2: High-Quality Draft	6. annotation (and sequence) public on NCBI site	78589	ALNO00000000	1809	0		J. Craig Venter Institute	NIH-HMP	BEI HM-775
1157	Gi09677	Staphylococcus epidermidis E13A	BACTERIAL	Bacteria	unknown	Complete	Level 2: High-Quality Draft	6. annotation (and sequence) public on NCBI site	156777	AURC00000000	2281	0		J. Craig Venter Institute	NIH-HMP	BEI HM-799
1160	Gi09680	Enterococcus faecalis E12	BACTERIAL	Bacteria	unknown	Complete	Level 2: High-Quality Draft	6. annotation (and sequence) public on NCBI site	78597	AWPI00000000	3003	0		J. Craig Venter Institute	NIH-HMP	BEI HM-796
1162	Gi09795	Propionibacterium acnes SK182B-JCVI	BACTERIAL	Bacteria	skin	Complete	Level 2: High-Quality Draft	6. annotation (and sequence) public on NCBI site	68569	AFUN00000000	2282	0		J. Craig Venter Institute	NIH-HMP Jumpstart Supplement	BEI HM-621
1167	Gi10365	Aeromonas veronii AER39	BACTERIAL	Bacteria	unknown	Complete	Level 2: High-Quality Draft	6. annotation (and sequence) public on NCBI site	71513	AGWT00000000	3948	0		Broad Institute	NIH-HMP Sequencing Center
1168	Gi10366	Aeromonas veronii AMC34	BACTERIAL	Bacteria	unknown	Complete	Level 2: High-Quality Draft	6. annotation (and sequence) public on NCBI site	71515	AGWU00000000	4117	0		Broad Institute	NIH-HMP Sequencing Center
1169	Gi10367	Aeromonas veronii AMC34	BACTERIAL	Bacteria	unknown	Complete	Level 2: High-Quality Draft	6. annotation (and sequence) public on NCBI site	71517	AGWV00000000	3986	0		Broad Institute	NIH-HMP Sequencing Center
1170	Gi10368	Aeromonas veronii AMC34	BACTERIAL	Bacteria	unknown	Complete	Level 2: High-Quality Draft	6. annotation (and sequence) public on NCBI site	71519	AGWW00000000	4036	0		Broad Institute	NIH-HMP Sequencing Center
1171	Gi10369	Aeromonas hydrophila SSU	BACTERIAL	Bacteria	unknown	Complete	Level 2: High-Quality Draft	6. annotation (and sequence) public on NCBI site	71509	AGWR00000000	4449	0		Broad Institute	NIH-HMP Sequencing Center
1173	Gi10384	Prevotella sp. CC14M	BACTERIAL	Bacteria	unknown	Complete	Level 2: High-Quality Draft	6. annotation (and sequence) public on NCBI site	71565	AZJH00000000	2629	0		Broad Institute	NIH-HMP Sequencing Center	BEI HM-1053
1177	Gi10388	Eikenella corrodens CC92I	BACTERIAL	Bacteria	unknown	Complete	Level 2: High-Quality Draft	6. annotation (and sequence) public on NCBI site	71555	AZGQ00000000	2096	0		Broad Institute	NIH-HMP Sequencing Center	BEI HM-1045
1181	Gi10376	Bacteroides stercoris CC31F	BACTERIAL	Bacteria	unknown	Complete	Level 2: High-Quality Draft	6. annotation (and sequence) public on NCBI site	71531	ATFP00000000	3477	0		Broad Institute	NIH-HMP Sequencing Center	BEI HM-1036
1195	Gi10391	Streptococcus sp. CC87K	BACTERIAL	Bacteria	unknown	Complete	Level 2: High-Quality Draft	6. annotation (and sequence) public on NCBI site	71579	AZJD00000000	2067	0		Broad Institute	NIH-HMP Sequencing Center	BEI HM-1060
1196	Gi10392	Streptococcus sp. CC94A	BACTERIAL	Bacteria	unknown	Complete	Level 2: High-Quality Draft	6. annotation (and sequence) public on NCBI site	71581	AZJC00000000	2380	0		Broad Institute	NIH-HMP Sequencing Center	BEI HM-1061
1199	Gi10385	Prevotella sp. CC98A	BACTERIAL	Bacteria	unknown	Complete	Level 2: High-Quality Draft	6. annotation (and sequence) public on NCBI site	71567	AZJG00000000	2490	0		Broad Institute	NIH-HMP Sequencing Center	BEI HM-1054
1201	Gi10389	Ruminococcus gnavus CC55_001C	BACTERIAL	Bacteria	unknown	Complete	Level 2: High-Quality Draft	6. annotation (and sequence) public on NCBI site	71557	AZJF00000000	2975	0		Broad Institute	NIH-HMP Sequencing Center	BEI HM-1056
1202	Gi10390	Ruminococcaceae bacterium CC59_002D	BACTERIAL	Bacteria	unknown	Complete	Level 2: High-Quality Draft	6. annotation (and sequence) public on NCBI site	71573	AZJE00000000	2765	0		Broad Institute	NIH-HMP Sequencing Center	BEI HM-1057
1203	Gi10373	Bacteroides fragilis HMW 610	BACTERIAL	Bacteria	unknown	Complete	Level 2: High-Quality Draft	6. annotation (and sequence) public on NCBI site	71525	AGXQ00000000	4679	0		Broad Institute	NIH-HMP Sequencing Center
1204	Gi10374	Bacteroides fragilis HMW 615	BACTERIAL	Bacteria	unknown	Complete	Level 2: High-Quality Draft	6. annotation (and sequence) public on NCBI site	71527	AGXR00000000	4495	0		Broad Institute	NIH-HMP Sequencing Center
1205	Gi10375	Bacteroides fragilis HMW 616	BACTERIAL	Bacteria	unknown	Complete	Level 2: High-Quality Draft	6. annotation (and sequence) public on NCBI site	71529	ALOB00000000	4621	0		Broad Institute	NIH-HMP Sequencing Center
1206	Gi10711	Corynebacterium sp. HFH0082	BACTERIAL	Bacteria	gastrointestinal_tract	Complete	Level 2: High-Quality Draft	6. annotation (and sequence) public on NCBI site	72477	AGEM00000000	2120	0		Broad Institute	NIH-HMP Sequencing Center	BEI HM-784
1207	Gi10712	Paenibacillus sp. HGH0039	BACTERIAL	Bacteria	gastrointestinal_tract	Complete	Level 2: High-Quality Draft	6. annotation (and sequence) public on NCBI site	72483	AGEN00000000	5669	0		Broad Institute	NIH-HMP Sequencing Center	BEI HM-785
1208	Gi10713	Staphylococcus sp. HGB0015	BACTERIAL	Bacteria	gastrointestinal_tract	Complete	Level 2: High-Quality Draft	6. annotation (and sequence) public on NCBI site	72485	AGEO00000000	2286	0		Broad Institute	NIH-HMP Sequencing Center	BEI HM-786
1210	Gi10715	Paenisporosarcina sp. HGH0030	BACTERIAL	Bacteria	gastrointestinal_tract	Complete	Level 2: High-Quality Draft	6. annotation (and sequence) public on NCBI site	72489	AGEQ00000000	3449	0		Broad Institute	NIH-HMP Sequencing Center	BEI HM-788
1211	Gi10716	Streptomyces sp. HGB0020	BACTERIAL	Bacteria	gastrointestinal_tract	Complete	Level 2: High-Quality Draft	6. annotation (and sequence) public on NCBI site	72491	AGER00000000	8490	0		Broad Institute	NIH-HMP Sequencing Center	BEI HM-789
1212	Gi10717	Parabacteroides sp. HGS0025	BACTERIAL	Bacteria	gastrointestinal_tract	Complete	Level 2: High-Quality Draft	6. annotation (and sequence) public on NCBI site	72493	AGES00000000	5293	0		Broad Institute	NIH-HMP Sequencing Center	BEI Processing
1214	Gi10719	Bacteroides sp. HPS0048	BACTERIAL	Bacteria	gastrointestinal_tract	Complete	Level 2: High-Quality Draft	6. annotation (and sequence) public on NCBI site	72497	AGEU00000000	4867	0		Broad Institute	NIH-HMP Sequencing Center	BEI HM-792
1215	Gi10720	Coprococcus sp. HPP0074	BACTERIAL	Bacteria	gastrointestinal_tract	Complete	Level 2: High-Quality Draft	6. annotation (and sequence) public on NCBI site	72499	AGEV00000000	2863	0		Broad Institute	NIH-HMP Sequencing Center	BEI HM-793
1216	Gi10721	Coprococcus sp. HPP0048	BACTERIAL	Bacteria	gastrointestinal_tract	Complete	Level 2: High-Quality Draft	6. annotation (and sequence) public on NCBI site	72501	AGEW00000000	2604	0		Broad Institute	NIH-HMP Sequencing Center	BEI HM-794
1218	Gi10737	Prevotella pleuritidis F0068	BACTERIAL	Bacteria	oral	Complete	Level 2: High-Quality Draft	6. annotation (and sequence) public on NCBI site	72901	AWET00000000	51	0		J. Craig Venter Institute	NIH-HMP	BEI HM-805
1219	Gi10819	Corynebacterium pyruviciproducens ATCC BAA-1742	BACTERIAL	Bacteria	skin	Complete	Level 2: High-Quality Draft	6. annotation (and sequence) public on NCBI site	78965	ATBY00000000	2447	0		Broad Institute	NIH-HMP Sequencing Center	ATCC BAA-1742, CCUG 57046, WAL 19168
1221	Gi10818	Treponema socranskii subsp. paredis ATCC 35535	BACTERIAL	Bacteria	oral	Complete	Level 2: High-Quality Draft	6. annotation (and sequence) public on NCBI site	169492	ATFD00000000	2426	0		Broad Institute	NIH-HMP Sequencing Center	ATCC 35535, JCM 8156 , VPI D46CPE1
1222	Gi10821	Treponema vincentii F0403	BACTERIAL	Bacteria	oral	Complete	Level 2: High-Quality Draft	6. annotation (and sequence) public on NCBI site	169493	ATFC00000000	2441	0		Broad Institute	NIH-HMP Sequencing Center	BEI HM-834
1223	Gi10822	Pseudomonas aeruginosa str. Stone 130	BACTERIAL	Bacteria	skin	Complete	Level 2: High-Quality Draft	6. annotation (and sequence) public on NCBI site	169469	AQFN00000000	7038	0		Broad Institute	NIH-HMP Sequencing Center
1224	Gi10823	Pseudomonas sp. P179	BACTERIAL	Bacteria	unknown	Complete	Level 2: High-Quality Draft	6. annotation (and sequence) public on NCBI site	169471	AQFO00000000	6293	0		Broad Institute	NIH-HMP Sequencing Center
1225	Gi10824	Streptococcus pyogenes UTSW-2	BACTERIAL	Bacteria	oral	Complete	Level 2: High-Quality Draft	6. annotation (and sequence) public on NCBI site	78603	AVCG00000000	1925	0		J. Craig Venter Institute	NIH-HMP
1226	Gi10825	Streptococcus pyogenes UTMEM-1	BACTERIAL	Bacteria	blood	Complete	Level 2: High-Quality Draft	6. annotation (and sequence) public on NCBI site	78605	AVCF00000000	1881	0		J. Craig Venter Institute	NIH-HMP
1227	Gi10826	Streptococcus pyogenes GA41046	BACTERIAL	Bacteria	oral	Complete	Level 2: High-Quality Draft	6. annotation (and sequence) public on NCBI site	78607	AWWB00000000	1932	0		J. Craig Venter Institute	NIH-HMP
1228	Gi10827	Streptococcus pyogenes GA41345	BACTERIAL	Bacteria	oral	Complete	Level 2: High-Quality Draft	6. annotation (and sequence) public on NCBI site	78609	AUOY00000000	1935	0		J. Craig Venter Institute	NIH-HMP
1229	Gi10828	Streptococcus pyogenes GA40634	BACTERIAL	Bacteria	oral	Complete	Level 2: High-Quality Draft	6. annotation (and sequence) public on NCBI site	78611	AURU00000000	1922	0		J. Craig Venter Institute	NIH-HMP
1230	Gi10829	Streptococcus pyogenes GA19681	BACTERIAL	Bacteria	oral	Complete	Level 2: High-Quality Draft	6. annotation (and sequence) public on NCBI site	78613	AVCE00000000	2018	0		J. Craig Venter Institute	NIH-HMP
1231	Gi10830	Streptococcus pyogenes GA06023	BACTERIAL	Bacteria	oral	Complete	Level 2: High-Quality Draft	6. annotation (and sequence) public on NCBI site	78615	AWPJ00000000	2280	0		J. Craig Venter Institute	NIH-HMP
1232	Gi10831	Streptococcus pyogenes GA40468	BACTERIAL	Bacteria	oral	Complete	Level 2: High-Quality Draft	6. annotation (and sequence) public on NCBI site	78617	AWTE00000000	2187	0		J. Craig Venter Institute	NIH-HMP
1233	Gi10832	Streptococcus pyogenes GA19700	BACTERIAL	Bacteria	oral	Complete	Level 2: High-Quality Draft	6. annotation (and sequence) public on NCBI site	78619	AWTF00000000	2086	0		J. Craig Venter Institute	NIH-HMP
1234	Gi10833	Streptococcus pyogenes GA41039	BACTERIAL	Bacteria	oral	Complete	Level 2: High-Quality Draft	6. annotation (and sequence) public on NCBI site	78621	AWTG00000000	1886	0		J. Craig Venter Institute	NIH-HMP
1235	Gi10834	Streptococcus pyogenes GA41208	BACTERIAL	Bacteria	oral	Complete	Level 2: High-Quality Draft	6. annotation (and sequence) public on NCBI site	78623	AWTH00000000	1866	0		J. Craig Venter Institute	NIH-HMP
1236	Gi10835	Streptococcus pyogenes GA40056	BACTERIAL	Bacteria	oral	Complete	Level 2: High-Quality Draft	6. annotation (and sequence) public on NCBI site	78625	AWTI00000000	1893	0		J. Craig Venter Institute	NIH-HMP
1237	Gi10836	Streptococcus pyogenes GA41394	BACTERIAL	Bacteria	oral	Complete	Level 2: High-Quality Draft	6. annotation (and sequence) public on NCBI site	78627	AWTJ00000000	1822	0		J. Craig Venter Institute	NIH-HMP
1238	Gi10837	Bifidobacterium longum 44	BACTERIAL	Bacteria	oral	Complete	Level 2: High-Quality Draft	6. annotation (and sequence) public on NCBI site	78629	AWTK00000000	1900	0		J. Craig Venter Institute	NIH-HMP
1239	Gi10838	Bifidobacterium longum 1-6	BACTERIAL	Bacteria	skin	Complete	Level 2: High-Quality Draft	6. annotation (and sequence) public on NCBI site	78631	AWTL00000000	1806	0		J. Craig Venter Institute	NIH-HMP
1240	Gi10839	Streptococcus pyogenes GA03455	BACTERIAL	Bacteria	skin	Complete	Level 2: High-Quality Draft	6. annotation (and sequence) public on NCBI site	78633	AWTY00000000	1842	0		J. Craig Venter Institute	NIH-HMP
1241	Gi10840	Streptococcus pyogenes GA03799	BACTERIAL	Bacteria	skin	Complete	Level 2: High-Quality Draft	6. annotation (and sequence) public on NCBI site	78635	AWTZ00000000	1745	0		J. Craig Venter Institute	NIH-HMP
1242	Gi10841	Streptococcus pyogenes GA40884	BACTERIAL	Bacteria	skin	Complete	Level 2: High-Quality Draft	6. annotation (and sequence) public on NCBI site	78637	AWUA00000000	1815	0		J. Craig Venter Institute	NIH-HMP
1243	Gi10842	Streptococcus pyogenes GA03747	BACTERIAL	Bacteria	skin	Complete	Level 2: High-Quality Draft	6. annotation (and sequence) public on NCBI site	78639	AWUB00000000	1915	0		J. Craig Venter Institute	NIH-HMP
1244	Gi10843	Streptococcus pyogenes GA19702	BACTERIAL	Bacteria	skin	Complete	Level 2: High-Quality Draft	6. annotation (and sequence) public on NCBI site	78641	AWUC00000000	1869	0		J. Craig Venter Institute	NIH-HMP
1245	Gi10844	Streptococcus pyogenes GA16797	BACTERIAL	Bacteria	skin	Complete	Level 2: High-Quality Draft	6. annotation (and sequence) public on NCBI site	78643	AWUD00000000	1742	0		J. Craig Venter Institute	NIH-HMP
1246	Gi10845	Acidaminococcus sp. BV3L6	BACTERIAL	Bacteria	urogenital_tract	Complete	Level 2: High-Quality Draft	6. annotation (and sequence) public on NCBI site	89623	AWUR00000000	2115	0		J. Craig Venter Institute	NIH-HMP	BEI HM-819
1247	Gi10846	Atopobium sp. BV3AC4	BACTERIAL	Bacteria	urogenital_tract	Complete	Level 2: High-Quality Draft	6. annotation (and sequence) public on NCBI site	89625	AWUQ00000000	1585	0		J. Craig Venter Institute	NIH-HMP	BEI HM-820
1248	Gi10847	Coriobacteriaceae bacterium BV3Ac1	BACTERIAL	Bacteria	urogenital_tract	Complete	Level 2: High-Quality Draft	6. annotation (and sequence) public on NCBI site	89627	AWUP00000000	1610	0		J. Craig Venter Institute	NIH-HMP	BEI HM-821
1249	Gi10848	Jonquetella sp. BV3C21	BACTERIAL	Bacteria	urogenital_tract	Complete	Level 2: High-Quality Draft	6. annotation (and sequence) public on NCBI site	89629	AWWC00000000	1566	0		J. Craig Venter Institute	NIH-HMP	BEI HM-822
1250	Gi10849	Megasphaera sp. BV3C16-1	BACTERIAL	Bacteria	urogenital_tract	Complete	Level 2: High-Quality Draft	6. annotation (and sequence) public on NCBI site	89631	AWXA00000000	2196	0		J. Craig Venter Institute	NIH-HMP	BEI HM-1250
1252	Gi10851	Clostridiales Family XI sp. BV3AC2	BACTERIAL	Bacteria	urogenital_tract	Complete	Level 2: High-Quality Draft	6. annotation (and sequence) public on NCBI site	89635	AWXD00000000	1785	0		J. Craig Venter Institute	NIH-HMP	BEI HM-825
1253	Gi10852	Clostridiales Family XI sp. BV3C26	BACTERIAL	Bacteria	urogenital_tract	Complete	Level 2: High-Quality Draft	6. annotation (and sequence) public on NCBI site	89637	AWXB00000000	1929	0		J. Craig Venter Institute	NIH-HMP	BEI HM-826
1254	Gi10853	Prevotella sp. BV3P1	BACTERIAL	Bacteria	urogenital_tract	Complete	Level 2: High-Quality Draft	6. annotation (and sequence) public on NCBI site	89639	AWXC00000000	2318	0		J. Craig Venter Institute	NIH-HMP	BEI HM-827
1255	Gi10854	Propionimicrobium sp. BV2F7	BACTERIAL	Bacteria	urogenital_tract	Complete	Level 2: High-Quality Draft	6. annotation (and sequence) public on NCBI site	89641	AZIS00000000	1835	0		J. Craig Venter Institute	NIH-HMP	BEI HM-828
1256	Gi10855	Streptococcus agalactiae BV3L5	BACTERIAL	Bacteria	urogenital_tract	Complete	Level 2: High-Quality Draft	6. annotation (and sequence) public on NCBI site	89643	AZIR00000000	2172	0		J. Craig Venter Institute	NIH-HMP	BEI HM-829
1257	Gi10911	Corynebacterium sp. KPL1814	BACTERIAL	Bacteria	unknown	Complete	Level 2: High-Quality Draft	6. annotation (and sequence) public on NCBI site	169437	AXMC00000000	2322	0		Broad Institute	NIH-HMP Sequencing Center	BEI Processing
1260	Gi10912	Corynebacterium sp. KPL1817	BACTERIAL	Bacteria	unknown	Complete	Level 2: High-Quality Draft	6. annotation (and sequence) public on NCBI site	169438	AXMB00000000	2321	0		Broad Institute	NIH-HMP Sequencing Center	BEI Processing
1261	Gi10913	Corynebacterium sp. KPL1818	BACTERIAL		unknown	Complete	Level 2: High-Quality Draft	6. annotation (and sequence) public on NCBI site	169439	AXMA00000000	2411	0		Broad Institute	NIH-HMP Sequencing Center	BEI Contacted
1264	Gi10914	Corynebacterium sp. KPL1821	BACTERIAL	Bacteria	unknown	Complete	Level 2: High-Quality Draft	6. annotation (and sequence) public on NCBI site	169440	AXLZ00000000	2324	0		Broad Institute	NIH-HMP Sequencing Center	BEI Processing
1267	Gi10915	Corynebacterium sp. KPL1824	BACTERIAL	Bacteria	airways	Complete	Level 2: High-Quality Draft	6. annotation (and sequence) public on NCBI site	169441	AXLY00000000	2458	0		Broad Institute	NIH-HMP Sequencing Center	BEI Processing
1269	Gi10905	Staphylococcus aureus KPL1828	BACTERIAL	Bacteria	nose	Complete	Level 2: High-Quality Draft	6. annotation (and sequence) public on NCBI site	169472	AZJB00000000	2467	0		Broad Institute	NIH-HMP Sequencing Center	BEI Contacted
1271	Gi10945	Propionibacterium sp. KPL1838	BACTERIAL	Bacteria	unknown	Complete	Level 2: High-Quality Draft	6. annotation (and sequence) public on NCBI site	169461	AXMN00000000	2299	0		Broad Institute	NIH-HMP Sequencing Center	BEI Processing
1275	Gi10946	Propionibacterium sp. KPL1844	BACTERIAL	Bacteria	unknown	Complete	Level 2: High-Quality Draft	6. annotation (and sequence) public on NCBI site	169462	AXMM00000000	1803	0		Broad Institute	NIH-HMP Sequencing Center	BEI Processing
1276	Gi10906	Staphylococcus aureus subsp. aureus KPL1845	BACTERIAL	Bacteria	nose	Complete	Level 2: High-Quality Draft	6. annotation (and sequence) public on NCBI site	169473	AZJA00000000	2564	0		Broad Institute	NIH-HMP Sequencing Center	BEI Contacted
1277	Gi10952	Propionibacterium sp. KPL1847	BACTERIAL	Bacteria	unknown	Complete	Level 2: High-Quality Draft	6. annotation (and sequence) public on NCBI site	169463	AXML00000000	2287	0		Broad Institute	NIH-HMP Sequencing Center	BEI Processing
1278	Gi10953	Propionibacterium sp. KPL1849	BACTERIAL	Bacteria	unknown	Complete	Level 2: High-Quality Draft	6. annotation (and sequence) public on NCBI site	169464	AXMK00000000	2288	0		Broad Institute	NIH-HMP Sequencing Center	BEI Processing
1279	Gi10954	Propionibacterium sp. KPL1852	BACTERIAL	Bacteria	unknown	Complete	Level 2: High-Quality Draft	6. annotation (and sequence) public on NCBI site	169465	AXMJ00000000	2304	0		Broad Institute	NIH-HMP Sequencing Center	BEI Processing
1280	Gi10955	Propionibacterium sp. KPL1854	BACTERIAL	Bacteria	unknown	Complete	Level 2: High-Quality Draft	6. annotation (and sequence) public on NCBI site	169466	AXMI00000000	2374	0		Broad Institute	NIH-HMP Sequencing Center	BEI Processing
1281	Gi10924	Corynebacterium sp. KPL1855	BACTERIAL	Bacteria	unknown	Complete	Level 2: High-Quality Draft	6. annotation (and sequence) public on NCBI site	169442	AXLX00000000	2316	0		Broad Institute	NIH-HMP Sequencing Center	BEI Processing
1282	Gi10928	Corynebacterium sp. KPL1856	BACTERIAL	Bacteria	unknown	Complete	Level 2: High-Quality Draft	6. annotation (and sequence) public on NCBI site	169443	AXLW00000000	2319	0		Broad Institute	NIH-HMP Sequencing Center	BEI Processing
1283	Gi10929	Corynebacterium sp. KPL1857	BACTERIAL	Bacteria	unknown	Complete	Level 2: High-Quality Draft	6. annotation (and sequence) public on NCBI site	169444	AXLV00000000	2339	0		Broad Institute	NIH-HMP Sequencing Center	BEI Processing
1285	Gi10931	Corynebacterium sp. KPL1859	BACTERIAL	Bacteria	unknown	Complete	Level 2: High-Quality Draft	6. annotation (and sequence) public on NCBI site	169446	AXLU00000000	2356	0		Broad Institute	NIH-HMP Sequencing Center	BEI Processing
1286	Gi10932	Corynebacterium sp. KPL1860	BACTERIAL	Bacteria	unknown	Complete	Level 2: High-Quality Draft	6. annotation (and sequence) public on NCBI site	169447	AXLT00000000	2332	0		Broad Institute	NIH-HMP Sequencing Center	BEI Processing
1287	Gi10933	Corynebacterium sp. KPL1986	BACTERIAL	Bacteria	unknown	Complete	Level 2: High-Quality Draft	6. annotation (and sequence) public on NCBI site	170359	AXLS00000000	2385	0		Broad Institute	NIH-HMP Sequencing Center	BEI Processing
1290	Gi10936	Corynebacterium sp. KPL1989	BACTERIAL	Bacteria	unknown	Complete	Level 2: High-Quality Draft	6. annotation (and sequence) public on NCBI site	170362	AXLR00000000	2072	0		Broad Institute	NIH-HMP Sequencing Center	BEI Processing
1292	Gi10938	Corynebacterium sp. KPL1995	BACTERIAL	Bacteria	unknown	Complete	Level 2: High-Quality Draft	6. annotation (and sequence) public on NCBI site	170364	AXLQ00000000	2067	0		Broad Institute	NIH-HMP Sequencing Center	BEI Processing
1293	Gi10939	Corynebacterium sp. KPL1996	BACTERIAL	Bacteria	unknown	Complete	Level 2: High-Quality Draft	6. annotation (and sequence) public on NCBI site	170365	AXLP00000000	2386	0		Broad Institute	NIH-HMP Sequencing Center	BEI Processing
1295	Gi10941	Corynebacterium sp. KPL1998	BACTERIAL	Bacteria	unknown	Complete	Level 2: High-Quality Draft	6. annotation (and sequence) public on NCBI site	170367	AXLO00000000	2384	0		Broad Institute	NIH-HMP Sequencing Center	BEI Processing
1297	Gi10947	Propionibacterium sp. KPL2000	BACTERIAL	Bacteria	unknown	Complete	Level 2: High-Quality Draft	6. annotation (and sequence) public on NCBI site	170369	AXMH00000000	2340	0		Broad Institute	NIH-HMP Sequencing Center	BEI Processing
1299	Gi10948	Propionibacterium sp. KPL2003	BACTERIAL	Bacteria	unknown	Complete	Level 2: High-Quality Draft	6. annotation (and sequence) public on NCBI site	170371	AXMG00000000	2308	0		Broad Institute	NIH-HMP Sequencing Center	BEI Processing
1300	Gi10944	Corynebacterium sp. KPL2004	BACTERIAL	Bacteria	unknown	Complete	Level 2: High-Quality Draft	6. annotation (and sequence) public on NCBI site	170372	AXLN00000000	2387	0		Broad Institute	NIH-HMP Sequencing Center	BEI Processing
1301	Gi10949	Propionibacterium sp. KPL2005	BACTERIAL	Bacteria	unknown	Complete	Level 2: High-Quality Draft	6. annotation (and sequence) public on NCBI site	170373	AXMF00000000	2345	0		Broad Institute	NIH-HMP Sequencing Center	BEI Processing
1302	Gi10950	Propionibacterium sp. KPL2008	BACTERIAL	Bacteria	unknown	Complete	Level 2: High-Quality Draft	6. annotation (and sequence) public on NCBI site	170374	AXME00000000	2369	0		Broad Institute	NIH-HMP Sequencing Center	BEI Processing
1303	Gi10951	Propionibacterium sp. KPL2009	BACTERIAL	Bacteria	unknown	Complete	Level 2: High-Quality Draft	6. annotation (and sequence) public on NCBI site	170375	AXMD00000000	2312	0		Broad Institute	NIH-HMP Sequencing Center	BEI Processing
1305	Gi10899	Klebsiella pneumoniae subsp. pneumoniae WGLW1	BACTERIAL	Bacteria	urogenital_tract	Complete	Level 2: High-Quality Draft	6. annotation (and sequence) public on NCBI site	169453	AMLL00000000	5170	0		Broad Institute	NIH-HMP Sequencing Center	BEI HM-750
1306	Gi10900	Klebsiella pneumoniae subsp. pneumoniae WGLW2	BACTERIAL	Bacteria	airways	Complete	Level 2: High-Quality Draft	6. annotation (and sequence) public on NCBI site	169454	AMLM00000000	5292	0		Broad Institute	NIH-HMP Sequencing Center	BEI HM-751
1307	Gi10901	Klebsiella pneumoniae subsp. pneumoniae WGLW3	BACTERIAL	Bacteria	gastrointestinal_tract	Complete	Level 2: High-Quality Draft	6. annotation (and sequence) public on NCBI site	169455	AMLN00000000	5159	0		Broad Institute	NIH-HMP Sequencing Center	BEI HM-748
1308	Gi10902	Klebsiella pneumoniae subsp. pneumoniae WGLW5	BACTERIAL	Bacteria	gastrointestinal_tract	Complete	Level 2: High-Quality Draft	6. annotation (and sequence) public on NCBI site	169456	AMLO00000000	5448	0		Broad Institute	NIH-HMP Sequencing Center	BEI HM-749
1310	Gi10903	Proteus mirabilis WGLW4	BACTERIAL	Bacteria	urogenital_tract	Complete	Level 2: High-Quality Draft	6. annotation (and sequence) public on NCBI site	169467	AMGU00000000	3508	0		Broad Institute	NIH-HMP Sequencing Center	BEI HM-752
1311	Gi10904	Proteus mirabilis WGLW6	BACTERIAL	Bacteria	gastrointestinal_tract	Complete	Level 2: High-Quality Draft	6. annotation (and sequence) public on NCBI site	169468	AMGT00000000	3738	0		Broad Institute	NIH-HMP Sequencing Center	BEI HM-753
1312	Gi10907	Bifidobacterium longum subsp. longum 44B	BACTERIAL	Bacteria	gastrointestinal_tract	Complete	Level 2: High-Quality Draft	6. annotation (and sequence) public on NCBI site	89645	AJTM00000000	2262	0		J. Craig Venter Institute	NIH-HMP	BEI HM-845
1313	Gi10908	Bifidobacterium longum subsp. longum 1-6B	BACTERIAL	Bacteria	unknown	Complete	Level 2: High-Quality Draft	6. annotation (and sequence) public on NCBI site	89647	AJTF00000000	2425	0		J. Craig Venter Institute	NIH-HMP	BEI HM-846
1314	Gi10909	Bifidobacterium longum subsp. longum 35B	BACTERIAL	Bacteria	unknown	Complete	Level 2: High-Quality Draft	6. annotation (and sequence) public on NCBI site	89649	AJTI00000000	2260	0		J. Craig Venter Institute	NIH-HMP	BEI HM-847
1315	Gi10910	Bifidobacterium longum subsp. longum 2-2B	BACTERIAL	Bacteria	gastrointestinal_tract	Complete	Level 2: High-Quality Draft	6. annotation (and sequence) public on NCBI site	89651	AJTJ00000000	2412	0		J. Craig Venter Institute	NIH-HMP	BEI HM-848
1316	Gi10965	Olsenella profusa F0195	BACTERIAL	Bacteria	oral	Complete	Level 2: High-Quality Draft	6. annotation (and sequence) public on NCBI site	78893	AWEZ00000000	2650	0		J. Craig Venter Institute	NIH-HMP
1317	Gi10956	Actinomyces georgiae F0490	BACTERIAL	Bacteria	oral	Complete	Level 2: High-Quality Draft	6. annotation (and sequence) public on NCBI site	78895	AKFS00000000	2365	0		J. Craig Venter Institute	NIH-HMP	BEI HM-813
1318	Gi10957	Actinomyces massiliensis F0489	BACTERIAL	Bacteria	oral	Complete	Level 2: High-Quality Draft	6. annotation (and sequence) public on NCBI site	78897	AKFT00000000	3129	0		J. Craig Venter Institute	NIH-HMP	BEI HM-814
1319	Gi10958	Capnocytophaga ochracea str. Holt 25	BACTERIAL	Bacteria	oral	Complete	Level 2: High-Quality Draft	6. annotation (and sequence) public on NCBI site	78899	AKFV00000000	2272	0		J. Craig Venter Institute	NIH-HMP	ATCC 33596
1320	Gi10959	Capnocytophaga sp. oral taxon 335 str. F0486	BACTERIAL	Bacteria	oral	Complete	Level 2: High-Quality Draft	6. annotation (and sequence) public on NCBI site	78901	AKFR00000000	2205	0		J. Craig Venter Institute	NIH-HMP	BEI HM-815
1321	Gi10960	Capnocytophaga sp. oral taxon 412 str. F0487	BACTERIAL	Bacteria	oral	Complete	Level 2: High-Quality Draft	6. annotation (and sequence) public on NCBI site	78903	AJZR00000000	2277	0		J. Craig Venter Institute	NIH-HMP	BEI HM-816
1322	Gi10961	Porphyromonas gingivalis W50	BACTERIAL	Bacteria	oral	Complete	Level 2: High-Quality Draft	6. annotation (and sequence) public on NCBI site	78905	AJZS00000000	2016	0		J. Craig Venter Institute	NIH-HMP	ATCC 53978
1323	Gi10962	Porphyromonas sp. oral taxon 279 str. F0450	BACTERIAL	Bacteria	oral	Complete	Level 2: High-Quality Draft	6. annotation (and sequence) public on NCBI site	78907	ALKJ00000000	1729	0		J. Craig Venter Institute	NIH-HMP	BEI HM-817
1324	Gi10963	Rothia aeria F0474	BACTERIAL	Bacteria	oral	Complete	Level 2: High-Quality Draft	6. annotation (and sequence) public on NCBI site	78909	AJJQ00000000	2282	2513237283		J. Craig Venter Institute	NIH-HMP	BEI HM-818
1325	Gi10964	Treponema socranskii socranskii VPI DR56BR1116, ATCC 35536	BACTERIAL	Bacteria	oral	Complete	Level 2: High-Quality Draft	6. annotation (and sequence) public on NCBI site	78911	AUZJ00000000	2626	0		J. Craig Venter Institute	NIH-HMP	ATCC 35536
1327	Gi11003	Enterococcus faecalis 599	BACTERIAL	Bacteria	unknown	Complete	Level 2: High-Quality Draft	6. annotation (and sequence) public on NCBI site	81957	ALZI00000000	3155	2519103119		Washington University Genome Sequencing Center	NIH-HMP Sequencing Center	BEI HM-933
1328	Gi11004	Enterococcus faecalis ERV103	BACTERIAL	Bacteria	unknown	Complete	Level 2: High-Quality Draft	6. annotation (and sequence) public on NCBI site	81959	ALZJ00000000	3131	2519103116		Washington University Genome Sequencing Center	NIH-HMP Sequencing Center	BEI HM-934
1329	Gi11005	Enterococcus faecalis ERV116	BACTERIAL	Bacteria	unknown	Complete	Level 2: High-Quality Draft	6. annotation (and sequence) public on NCBI site	81961	ALZK00000000	3126	2519103092		Washington University Genome Sequencing Center	NIH-HMP Sequencing Center	BEI HM-935
1330	Gi11006	Enterococcus faecalis ERV129	BACTERIAL	Bacteria	unknown	Complete	Level 2: High-Quality Draft	6. annotation (and sequence) public on NCBI site	81963	ALZL00000000	3257	2519103118		Washington University Genome Sequencing Center	NIH-HMP Sequencing Center	BEI HM-936
1331	Gi11007	Enterococcus faecalis ERV25	BACTERIAL	Bacteria	unknown	Complete	Level 2: High-Quality Draft	6. annotation (and sequence) public on NCBI site	81965	ALZM00000000	3197	2519103117		Washington University Genome Sequencing Center	NIH-HMP Sequencing Center	BEI HM-937
1332	Gi11008	Enterococcus faecalis ERV31	BACTERIAL	Bacteria	unknown	Complete	Level 2: High-Quality Draft	6. annotation (and sequence) public on NCBI site	81967	ALZN00000000	3128	2519103091		Washington University Genome Sequencing Center	NIH-HMP Sequencing Center	BEI HM-938
1333	Gi11009	Enterococcus faecalis ERV37	BACTERIAL	Bacteria	unknown	Complete	Level 2: High-Quality Draft	6. annotation (and sequence) public on NCBI site	81969	ALZO00000000	3253	2519103090		Washington University Genome Sequencing Center	NIH-HMP Sequencing Center	BEI HM-939
1334	Gi11010	Enterococcus faecalis ERV41	BACTERIAL	Bacteria	unknown	Complete	Level 2: High-Quality Draft	6. annotation (and sequence) public on NCBI site	81971	ALZP00000000	3290	2519103137		Washington University Genome Sequencing Center	NIH-HMP Sequencing Center	BEI HM-940
1335	Gi11011	Enterococcus faecalis ERV62	BACTERIAL	Bacteria	unknown	Complete	Level 2: High-Quality Draft	6. annotation (and sequence) public on NCBI site	81973	ALZQ00000000	3221	2519103138		Washington University Genome Sequencing Center	NIH-HMP Sequencing Center	BEI HM-941
1336	Gi11012	Enterococcus faecalis ERV63	BACTERIAL	Bacteria	unknown	Complete	Level 2: High-Quality Draft	6. annotation (and sequence) public on NCBI site	81975	ALZR00000000	3338	2519103135		Washington University Genome Sequencing Center	NIH-HMP Sequencing Center	BEI HM-942
1337	Gi11013	Enterococcus faecalis ERV65	BACTERIAL	Bacteria	unknown	Complete	Level 2: High-Quality Draft	6. annotation (and sequence) public on NCBI site	81977	ALZS00000000	3202	2519103136		Washington University Genome Sequencing Center	NIH-HMP Sequencing Center	BEI HM-943
1338	Gi11014	Enterococcus faecalis ERV68	BACTERIAL	Bacteria	unknown	Complete	Level 2: High-Quality Draft	6. annotation (and sequence) public on NCBI site	81979	ALZT00000000	3272	2519103141		Washington University Genome Sequencing Center	NIH-HMP Sequencing Center	BEI HM-944
1339	Gi11015	Enterococcus faecalis ERV72	BACTERIAL	Bacteria	unknown	Complete	Level 2: High-Quality Draft	6. annotation (and sequence) public on NCBI site	81981	ALZU00000000	3262	2519103142		Washington University Genome Sequencing Center	NIH-HMP Sequencing Center	BEI HM-945
1340	Gi11016	Enterococcus faecalis ERV73	BACTERIAL	Bacteria	unknown	Complete	Level 2: High-Quality Draft	6. annotation (and sequence) public on NCBI site	81983	ALZV00000000	3254	2519103139		Washington University Genome Sequencing Center	NIH-HMP Sequencing Center	BEI HM-946
1341	Gi11017	Enterococcus faecalis ERV81	BACTERIAL	Bacteria	unknown	Complete	Level 2: High-Quality Draft	6. annotation (and sequence) public on NCBI site	81985	ALZW00000000	3267	2519103140		Washington University Genome Sequencing Center	NIH-HMP Sequencing Center	BEI HM-947
1342	Gi11018	Enterococcus faecalis ERV85	BACTERIAL	Bacteria	unknown	Complete	Level 2: High-Quality Draft	6. annotation (and sequence) public on NCBI site	81987	ALZX00000000	3275	2519103133		Washington University Genome Sequencing Center	NIH-HMP Sequencing Center	BEI HM-948
1343	Gi11019	Enterococcus faecalis ERV93	BACTERIAL	Bacteria	unknown	Complete	Level 2: High-Quality Draft	6. annotation (and sequence) public on NCBI site	81989	ALZY00000000	3182	2519103134		Washington University Genome Sequencing Center	NIH-HMP Sequencing Center	BEI HM-949
1344	Gi11020	Enterococcus faecalis R508	BACTERIAL	Bacteria	unknown	Complete	Level 2: High-Quality Draft	6. annotation (and sequence) public on NCBI site	81991	ALZZ00000000	2750	0		Washington University Genome Sequencing Center	NIH-HMP Sequencing Center	BEI HM-950
1345	Gi11021	Enterococcus faecium TX1337RF	BACTERIAL	Bacteria	unknown	Complete	Level 2: High-Quality Draft	6. annotation (and sequence) public on NCBI site	81993	AMAA00000000	2754	0		Washington University Genome Sequencing Center	NIH-HMP Sequencing Center	BEI HM-951
1346	Gi11022	Enterococcus faecium 503	BACTERIAL	Bacteria	unknown	Complete	Level 2: High-Quality Draft	6. annotation (and sequence) public on NCBI site	81995	AMBN00000000	2905	0		Washington University Genome Sequencing Center	NIH-HMP Sequencing Center	BEI HM-952
1347	Gi11023	Enterococcus faecium 504	BACTERIAL	Bacteria	unknown	Complete	Level 2: High-Quality Draft	6. annotation (and sequence) public on NCBI site	81997	AMBM00000000	2782	0		Washington University Genome Sequencing Center	NIH-HMP Sequencing Center	BEI HM-953
1348	Gi11024	Enterococcus faecium 505	BACTERIAL	Bacteria	unknown	Complete	Level 2: High-Quality Draft	6. annotation (and sequence) public on NCBI site	81999	AMBL00000000	2656	0		Washington University Genome Sequencing Center	NIH-HMP Sequencing Center	BEI HM-954
1349	Gi11025	Enterococcus faecium 506	BACTERIAL	Bacteria	unknown	Complete	Level 2: High-Quality Draft	6. annotation (and sequence) public on NCBI site	82001	AMBK00000000	3027	0		Washington University Genome Sequencing Center	NIH-HMP Sequencing Center	BEI HM-955
1350	Gi11026	Enterococcus faecium 509	BACTERIAL	Bacteria	unknown	Complete	Level 2: High-Quality Draft	6. annotation (and sequence) public on NCBI site	82003	AMBJ00000000	3191	0		Washington University Genome Sequencing Center	NIH-HMP Sequencing Center	BEI HM-956
1351	Gi11027	Enterococcus faecium 510	BACTERIAL	Bacteria	unknown	Complete	Level 2: High-Quality Draft	6. annotation (and sequence) public on NCBI site	82005	AMBI00000000	3071	0		Washington University Genome Sequencing Center	NIH-HMP Sequencing Center	BEI HM-957
1352	Gi11028	Enterococcus faecium 511	BACTERIAL	Bacteria	unknown	Complete	Level 2: High-Quality Draft	6. annotation (and sequence) public on NCBI site	82007	AMBH00000000	3204	0		Washington University Genome Sequencing Center	NIH-HMP Sequencing Center	BEI HM-958
1353	Gi11029	Enterococcus faecium 513	BACTERIAL	Bacteria	unknown	Complete	Level 2: High-Quality Draft	6. annotation (and sequence) public on NCBI site	82009	AMBG00000000	3014	0		Washington University Genome Sequencing Center	NIH-HMP Sequencing Center	BEI HM-959
1354	Gi11030	Enterococcus faecium 514	BACTERIAL	Bacteria	unknown	Complete	Level 2: High-Quality Draft	6. annotation (and sequence) public on NCBI site	82011	AMBF00000000	3139	2519103062		Washington University Genome Sequencing Center	NIH-HMP Sequencing Center	BEI HM-960
1355	Gi11031	Enterococcus faecium 515	BACTERIAL	Bacteria	unknown	Complete	Level 2: High-Quality Draft	6. annotation (and sequence) public on NCBI site	82015	AMBE00000000	3056	2519103063		Washington University Genome Sequencing Center	NIH-HMP Sequencing Center	BEI HM-961
1356	Gi11032	Enterococcus faecium C1904	BACTERIAL	Bacteria	unknown	Complete	Level 2: High-Quality Draft	6. annotation (and sequence) public on NCBI site	82017	AMBD00000000	3036	2519103064		Washington University Genome Sequencing Center	NIH-HMP Sequencing Center	BEI HM-962
1357	Gi11033	Enterococcus faecium C497	BACTERIAL	Bacteria	unknown	Complete	Level 2: High-Quality Draft	6. annotation (and sequence) public on NCBI site	82019	AMBC00000000	2867	2519103065		Washington University Genome Sequencing Center	NIH-HMP Sequencing Center	BEI HM-963
1358	Gi11034	Enterococcus faecium C621	BACTERIAL	Bacteria	unknown	Complete	Level 2: High-Quality Draft	6. annotation (and sequence) public on NCBI site	82021	AMBB00000000	3097	2519103066		Washington University Genome Sequencing Center	NIH-HMP Sequencing Center	BEI HM-964
1359	Gi11035	Enterococcus faecium E417	BACTERIAL	Bacteria	unknown	Complete	Level 2: High-Quality Draft	6. annotation (and sequence) public on NCBI site	82023	AMBA00000000	3085	2519103067		Washington University Genome Sequencing Center	NIH-HMP Sequencing Center	BEI HM-965
1360	Gi11036	Enterococcus faecium E422	BACTERIAL	Bacteria	unknown	Complete	Level 2: High-Quality Draft	6. annotation (and sequence) public on NCBI site	82025	AMAZ00000000	3122	2519103068		Washington University Genome Sequencing Center	NIH-HMP Sequencing Center	BEI HM-966
1361	Gi11037	Enterococcus faecium ERV1	BACTERIAL	Bacteria	unknown	Complete	Level 2: High-Quality Draft	6. annotation (and sequence) public on NCBI site	82027	AMAY00000000	3065	2519103069		Washington University Genome Sequencing Center	NIH-HMP Sequencing Center	BEI HM-967
1362	Gi11038	Enterococcus faecium ERV102	BACTERIAL	Bacteria	unknown	Complete	Level 2: High-Quality Draft	6. annotation (and sequence) public on NCBI site	82029	AMAX00000000	3095	2519103070		Washington University Genome Sequencing Center	NIH-HMP Sequencing Center	BEI HM-968
1363	Gi11039	Enterococcus faecium ERV161	BACTERIAL	Bacteria	unknown	Complete	Level 2: High-Quality Draft	6. annotation (and sequence) public on NCBI site	82031	AMAW00000000	2971	2519103071		Washington University Genome Sequencing Center	NIH-HMP Sequencing Center	BEI HM-969
1364	Gi11040	Enterococcus faecium ERV165	BACTERIAL	Bacteria	unknown	Complete	Level 2: High-Quality Draft	6. annotation (and sequence) public on NCBI site	82033	AMAV00000000	3082	0		Washington University Genome Sequencing Center	NIH-HMP Sequencing Center	BEI HM-970
1365	Gi11041	Enterococcus faecium ERV168	BACTERIAL	Bacteria	unknown	Complete	Level 2: High-Quality Draft	6. annotation (and sequence) public on NCBI site	82035	AMAU00000000	3181	0		Washington University Genome Sequencing Center	NIH-HMP Sequencing Center	BEI HM-971
1366	Gi11042	Enterococcus faecium ERV26	BACTERIAL	Bacteria	unknown	Complete	Level 2: High-Quality Draft	6. annotation (and sequence) public on NCBI site	82037	AMAT00000000	3336	0		Washington University Genome Sequencing Center	NIH-HMP Sequencing Center	BEI HM-972
1367	Gi11043	Enterococcus faecium ERV38	BACTERIAL	Bacteria	unknown	Complete	Level 2: High-Quality Draft	6. annotation (and sequence) public on NCBI site	82039	AMAS00000000	3216	0		Washington University Genome Sequencing Center	NIH-HMP Sequencing Center	BEI HM-973
1368	Gi11044	Enterococcus faecium ERV69	BACTERIAL	Bacteria	unknown	Complete	Level 2: High-Quality Draft	6. annotation (and sequence) public on NCBI site	82041	AMAR00000000	3184	0		Washington University Genome Sequencing Center	NIH-HMP Sequencing Center	BEI HM-974
1369	Gi11045	Enterococcus faecium ERV99	BACTERIAL	Bacteria	unknown	Complete	Level 2: High-Quality Draft	6. annotation (and sequence) public on NCBI site	82043	AMAQ00000000	2908	0		Washington University Genome Sequencing Center	NIH-HMP Sequencing Center	BEI HM-975
1370	Gi11046	Enterococcus faecium P1123	BACTERIAL	Bacteria	unknown	Complete	Level 2: High-Quality Draft	6. annotation (and sequence) public on NCBI site	82045	AMAP00000000	3255	0		Washington University Genome Sequencing Center	NIH-HMP Sequencing Center	BEI HM-976
1371	Gi11047	Enterococcus faecium P1137	BACTERIAL	Bacteria	unknown	Complete	Level 2: High-Quality Draft	6. annotation (and sequence) public on NCBI site	82047	AMAO00000000	2916	0		Washington University Genome Sequencing Center	NIH-HMP Sequencing Center	BEI HM-977
1372	Gi11048	Enterococcus faecium P1139	BACTERIAL	Bacteria	unknown	Complete	Level 2: High-Quality Draft	6. annotation (and sequence) public on NCBI site	82049	AMAN00000000	3248	0		Washington University Genome Sequencing Center	NIH-HMP Sequencing Center	BEI HM-978
1373	Gi11049	Enterococcus faecium P1140	BACTERIAL	Bacteria	unknown	Complete	Level 2: High-Quality Draft	6. annotation (and sequence) public on NCBI site	82051	AMAM00000000	3099	0		Washington University Genome Sequencing Center	NIH-HMP Sequencing Center	BEI HM-979
1374	Gi11050	Enterococcus faecium P1190	BACTERIAL	Bacteria	unknown	Complete	Level 2: High-Quality Draft	6. annotation (and sequence) public on NCBI site	82053	AMAL00000000	3082	0		Washington University Genome Sequencing Center	NIH-HMP Sequencing Center	BEI HM-980
1375	Gi11051	Enterococcus faecium P1986	BACTERIAL	Bacteria	unknown	Complete	Level 2: High-Quality Draft	6. annotation (and sequence) public on NCBI site	82055	AMAK00000000	3243	0		Washington University Genome Sequencing Center	NIH-HMP Sequencing Center	BEI HM-981
1376	Gi11052	Enterococcus faecium R446	BACTERIAL	Bacteria	unknown	Complete	Level 2: High-Quality Draft	6. annotation (and sequence) public on NCBI site	82057	AMAJ00000000	3265	0		Washington University Genome Sequencing Center	NIH-HMP Sequencing Center	BEI HM-982
1377	Gi11053	Enterococcus faecium R494	BACTERIAL	Bacteria	unknown	Complete	Level 2: High-Quality Draft	6. annotation (and sequence) public on NCBI site	82059	AMAI00000000	3035	0		Washington University Genome Sequencing Center	NIH-HMP Sequencing Center	BEI HM-983
1378	Gi11054	Enterococcus faecium R496	BACTERIAL	Bacteria	unknown	Complete	Level 2: High-Quality Draft	6. annotation (and sequence) public on NCBI site	82061	AMAH00000000	3334	0		Washington University Genome Sequencing Center	NIH-HMP Sequencing Center	BEI HM-984
1379	Gi11055	Enterococcus faecium R497	BACTERIAL	Bacteria	unknown	Complete	Level 2: High-Quality Draft	6. annotation (and sequence) public on NCBI site	82063	AMAG00000000	3266	0		Washington University Genome Sequencing Center	NIH-HMP Sequencing Center	BEI HM-985
1380	Gi11056	Enterococcus faecium R499	BACTERIAL	Bacteria	unknown	Complete	Level 2: High-Quality Draft	6. annotation (and sequence) public on NCBI site	82065	AMAF00000000	3026	0		Washington University Genome Sequencing Center	NIH-HMP Sequencing Center	BEI HM-986
1381	Gi11057	Enterococcus faecium R501	BACTERIAL	Bacteria	unknown	Complete	Level 2: High-Quality Draft	6. annotation (and sequence) public on NCBI site	82067	AMAE00000000	3273	0		Washington University Genome Sequencing Center	NIH-HMP Sequencing Center	BEI HM-987
1382	Gi11058	Enterococcus faecium S447	BACTERIAL	Bacteria	unknown	Complete	Level 2: High-Quality Draft	6. annotation (and sequence) public on NCBI site	82069	AMAD00000000	3242	0		Washington University Genome Sequencing Center	NIH-HMP Sequencing Center	BEI HM-988
1383	Gi11059	Enterococcus faecium V689	BACTERIAL	Bacteria	unknown	Complete	Level 2: High-Quality Draft	6. annotation (and sequence) public on NCBI site	82071	AMAC00000000	3008	0		Washington University Genome Sequencing Center	NIH-HMP Sequencing Center	BEI HM-990
1384	Gi11060	Staphylococcus aureus subsp. aureus CM05	BACTERIAL	Bacteria	unknown	Complete	Level 2: High-Quality Draft	6. annotation (and sequence) public on NCBI site	82073	AMAB00000000	2831	0		Washington University Genome Sequencing Center	NIH-HMP Sequencing Center	BEI HM-991
1385	Gi14690	Staphylococcus epidermidis NIH051475	BACTERIAL	Bacteria	unknown	Complete	Level 2: High-Quality Draft	6. annotation (and sequence) public on NCBI site	86755	AKHL00000000	2345	0		NIH Intramural Sequencing Center (NISC)	NIH-HMP Demo Projects	BEI HM-920
1386	Gi14691	Staphylococcus epidermidis NIH051668	BACTERIAL	Bacteria	unknown	Complete	Level 2: High-Quality Draft	6. annotation (and sequence) public on NCBI site	86757	AKHK00000000	2560	0		NIH Intramural Sequencing Center (NISC)	NIH-HMP Demo Projects	BEI HM-921
1387	Gi14692	Staphylococcus epidermidis NIH04003	BACTERIAL	Bacteria	unknown	Complete	Level 2: High-Quality Draft	6. annotation (and sequence) public on NCBI site	86759	AKHJ00000000	2307	0		NIH Intramural Sequencing Center (NISC)	NIH-HMP Demo Projects	BEI HM-922
1388	Gi14693	Staphylococcus epidermidis NIH05003	BACTERIAL	Bacteria	unknown	Complete	Level 2: High-Quality Draft	6. annotation (and sequence) public on NCBI site	86761	AKHI00000000	2251	0		NIH Intramural Sequencing Center (NISC)	NIH-HMP Demo Projects	BEI HM-923
1389	Gi14694	Staphylococcus epidermidis NIH06004	BACTERIAL	Bacteria	unknown	Complete	Level 2: High-Quality Draft	6. annotation (and sequence) public on NCBI site	86763	AKHH00000000	2476	0		NIH Intramural Sequencing Center (NISC)	NIH-HMP Demo Projects	BEI HM-924
1390	Gi14695	Staphylococcus epidermidis NIH08001	BACTERIAL	Bacteria	unknown	Complete	Level 2: High-Quality Draft	6. annotation (and sequence) public on NCBI site	86765	AKHG00000000	2384	0		NIH Intramural Sequencing Center (NISC)	NIH-HMP Demo Projects	BEI HM-925
1391	Gi14719	Helicobacter pylori GAM100Ai	BACTERIAL	Bacteria	gastrointestinal_tract	Complete	Level 2: High-Quality Draft	6. annotation (and sequence) public on NCBI site	89209	ANFP00000000	1669	0		Washington University Genome Sequencing Center	NIH-HMP Sequencing Center
1392	Gi14720	Helicobacter pylori GAM101Biv	BACTERIAL	Bacteria	gastrointestinal_tract	Complete	Level 2: High-Quality Draft	6. annotation (and sequence) public on NCBI site	89211	APCW00000000	1661	0		Washington University Genome Sequencing Center	NIH-HMP Sequencing Center
1393	Gi14721	Helicobacter pylori GAM103Bi	BACTERIAL	Bacteria	gastrointestinal_tract	Complete	Level 2: High-Quality Draft	6. annotation (and sequence) public on NCBI site	89213	APCX00000000	1659	0		Washington University Genome Sequencing Center	NIH-HMP Sequencing Center
1394	Gi14722	Helicobacter pylori GAM105Ai	BACTERIAL	Bacteria	gastrointestinal_tract	Complete	Level 2: High-Quality Draft	6. annotation (and sequence) public on NCBI site	89215	APCY00000000	1723	0		Washington University Genome Sequencing Center	NIH-HMP Sequencing Center
1395	Gi14723	Helicobacter pylori GAM112Ai	BACTERIAL	Bacteria	gastrointestinal_tract	Complete	Level 2: High-Quality Draft	6. annotation (and sequence) public on NCBI site	89217	APCZ00000000	1710	0		Washington University Genome Sequencing Center	NIH-HMP Sequencing Center
1396	Gi14724	Helicobacter pylori GAM114Ai	BACTERIAL	Bacteria	gastrointestinal_tract	Complete	Level 2: High-Quality Draft	6. annotation (and sequence) public on NCBI site	89219	APDA00000000	1656	0		Washington University Genome Sequencing Center	NIH-HMP Sequencing Center
1397	Gi14725	Helicobacter pylori GAM115Ai	BACTERIAL	Bacteria	gastrointestinal_tract	Complete	Level 2: High-Quality Draft	6. annotation (and sequence) public on NCBI site	89221	APDB00000000	1742	0		Washington University Genome Sequencing Center	NIH-HMP Sequencing Center
1398	Gi14726	Helicobacter pylori GAM117Ai	BACTERIAL	Bacteria	gastrointestinal_tract	Complete	Level 2: High-Quality Draft	6. annotation (and sequence) public on NCBI site	89223	AWER00000000	1691	0		Washington University Genome Sequencing Center	NIH-HMP Sequencing Center
1399	Gi14727	Helicobacter pylori GAM118Bi	BACTERIAL	Bacteria	gastrointestinal_tract	Complete	Level 2: High-Quality Draft	6. annotation (and sequence) public on NCBI site	89225	APDD00000000	1706	0		Washington University Genome Sequencing Center	NIH-HMP Sequencing Center
1400	Gi14728	Helicobacter pylori GAM119Bi	BACTERIAL	Bacteria	gastrointestinal_tract	Complete	Level 2: High-Quality Draft	6. annotation (and sequence) public on NCBI site	89227	APDE00000000	1719	0		Washington University Genome Sequencing Center	NIH-HMP Sequencing Center
1401	Gi14729	Helicobacter pylori GAM120Ai	BACTERIAL	Bacteria	gastrointestinal_tract	Complete	Level 2: High-Quality Draft	6. annotation (and sequence) public on NCBI site	89229	APDF00000000	1716	0		Washington University Genome Sequencing Center	NIH-HMP Sequencing Center
1402	Gi14730	Helicobacter pylori GAM121Aii	BACTERIAL	Bacteria	gastrointestinal_tract	Complete	Level 2: High-Quality Draft	6. annotation (and sequence) public on NCBI site	89231	APDG00000000	1700	0		Washington University Genome Sequencing Center	NIH-HMP Sequencing Center
1403	Gi14731	Helicobacter pylori GAM201Ai	BACTERIAL	Bacteria	gastrointestinal_tract	Complete	Level 2: High-Quality Draft	6. annotation (and sequence) public on NCBI site	89233	APDC00000000	1650	0		Washington University Genome Sequencing Center	NIH-HMP Sequencing Center
1404	Gi14732	Helicobacter pylori GAM210Bi	BACTERIAL	Bacteria	gastrointestinal_tract	Complete	Level 2: High-Quality Draft	6. annotation (and sequence) public on NCBI site	89235	APDH00000000	1670	0		Washington University Genome Sequencing Center	NIH-HMP Sequencing Center
1405	Gi14733	Helicobacter pylori GAM231Ai	BACTERIAL	Bacteria	gastrointestinal_tract	Complete	Level 2: High-Quality Draft	6. annotation (and sequence) public on NCBI site	89237	APDI00000000	1658	0		Washington University Genome Sequencing Center	NIH-HMP Sequencing Center
1406	Gi14734	Helicobacter pylori GAM239Bi	BACTERIAL	Bacteria	gastrointestinal_tract	Complete	Level 2: High-Quality Draft	6. annotation (and sequence) public on NCBI site	89239	APDJ00000000	1674	0		Washington University Genome Sequencing Center	NIH-HMP Sequencing Center
1407	Gi14735	Helicobacter pylori GAM244Ai	BACTERIAL	Bacteria	gastrointestinal_tract	Complete	Level 2: High-Quality Draft	6. annotation (and sequence) public on NCBI site	89241	APDK00000000	1666	0		Washington University Genome Sequencing Center	NIH-HMP Sequencing Center
1408	Gi14736	Helicobacter pylori GAM245Ai	BACTERIAL	Bacteria	gastrointestinal_tract	Complete	Level 2: High-Quality Draft	6. annotation (and sequence) public on NCBI site	89243	APDL00000000	1690	0		Washington University Genome Sequencing Center	NIH-HMP Sequencing Center
1409	Gi14737	Helicobacter pylori GAM246Ai	BACTERIAL	Bacteria	gastrointestinal_tract	Complete	Level 2: High-Quality Draft	6. annotation (and sequence) public on NCBI site	89245	APDM00000000	1707	0		Washington University Genome Sequencing Center	NIH-HMP Sequencing Center
1410	Gi14738	Helicobacter pylori GAM249T	BACTERIAL	Bacteria	gastrointestinal_tract	Complete	Level 2: High-Quality Draft	6. annotation (and sequence) public on NCBI site	89247	APDN00000000	1660	0		Washington University Genome Sequencing Center	NIH-HMP Sequencing Center
1411	Gi14739	Helicobacter pylori GAM250AFi	BACTERIAL	Bacteria	gastrointestinal_tract	Complete	Level 2: High-Quality Draft	6. annotation (and sequence) public on NCBI site	89249	APDO00000000	1618	0		Washington University Genome Sequencing Center	NIH-HMP Sequencing Center
1412	Gi14740	Helicobacter pylori GAM250T	BACTERIAL	Bacteria	gastrointestinal_tract	Complete	Level 2: High-Quality Draft	6. annotation (and sequence) public on NCBI site	89251	APDP00000000	1623	0		Washington University Genome Sequencing Center	NIH-HMP Sequencing Center
1413	Gi14741	Helicobacter pylori GAM252Bi	BACTERIAL	Bacteria	gastrointestinal_tract	Complete	Level 2: High-Quality Draft	6. annotation (and sequence) public on NCBI site	89253	APDQ00000000	1615	0		Washington University Genome Sequencing Center	NIH-HMP Sequencing Center
1414	Gi14742	Helicobacter pylori GAM252T	BACTERIAL	Bacteria	gastrointestinal_tract	Complete	Level 2: High-Quality Draft	6. annotation (and sequence) public on NCBI site	89255	APDR00000000	1617	0		Washington University Genome Sequencing Center	NIH-HMP Sequencing Center
1415	Gi14743	Helicobacter pylori GAM254Ai	BACTERIAL	Bacteria	gastrointestinal_tract	Complete	Level 2: High-Quality Draft	6. annotation (and sequence) public on NCBI site	89257	APDS00000000	1686	0		Washington University Genome Sequencing Center	NIH-HMP Sequencing Center
1416	Gi14744	Helicobacter pylori GAM260ASi	BACTERIAL	Bacteria	gastrointestinal_tract	Complete	Level 2: High-Quality Draft	6. annotation (and sequence) public on NCBI site	89259	APDT00000000	1668	0		Washington University Genome Sequencing Center	NIH-HMP Sequencing Center
1417	Gi14745	Helicobacter pylori GAM260Bi	BACTERIAL	Bacteria	gastrointestinal_tract	Complete	Level 2: High-Quality Draft	6. annotation (and sequence) public on NCBI site	89261	APDU00000000	1701	0		Washington University Genome Sequencing Center	NIH-HMP Sequencing Center
1418	Gi14746	Helicobacter pylori GAM260BSi	BACTERIAL	Bacteria	gastrointestinal_tract	Complete	Level 2: High-Quality Draft	6. annotation (and sequence) public on NCBI site	89263	APDV00000000	1627	0		Washington University Genome Sequencing Center	NIH-HMP Sequencing Center
1419	Gi14747	Helicobacter pylori GAM263BFi	BACTERIAL	Bacteria	gastrointestinal_tract	Complete	Level 2: High-Quality Draft	6. annotation (and sequence) public on NCBI site	89265	APDW00000000	1678	0		Washington University Genome Sequencing Center	NIH-HMP Sequencing Center
1420	Gi14748	Helicobacter pylori GAM264Ai	BACTERIAL	Bacteria	gastrointestinal_tract	Complete	Level 2: High-Quality Draft	6. annotation (and sequence) public on NCBI site	89267	APDX00000000	1644	0		Washington University Genome Sequencing Center	NIH-HMP Sequencing Center
1421	Gi14749	Helicobacter pylori GAM265BSii	BACTERIAL	Bacteria	gastrointestinal_tract	Complete	Level 2: High-Quality Draft	6. annotation (and sequence) public on NCBI site	89269	APDY00000000	1715	0		Washington University Genome Sequencing Center	NIH-HMP Sequencing Center
1422	Gi14750	Helicobacter pylori GAM268Bii	BACTERIAL	Bacteria	gastrointestinal_tract	Complete	Level 2: High-Quality Draft	6. annotation (and sequence) public on NCBI site	89271	APDZ00000000	1701	0		Washington University Genome Sequencing Center	NIH-HMP Sequencing Center
1423	Gi14751	Helicobacter pylori GAM270ASi	BACTERIAL	Bacteria	gastrointestinal_tract	Complete	Level 2: High-Quality Draft	6. annotation (and sequence) public on NCBI site	89273	APEA00000000	1688	0		Washington University Genome Sequencing Center	NIH-HMP Sequencing Center
1424	Gi14752	Helicobacter pylori GAM42Ai	BACTERIAL	Bacteria	gastrointestinal_tract	Complete	Level 2: High-Quality Draft	6. annotation (and sequence) public on NCBI site	89275	APEB00000000	1672	0		Washington University Genome Sequencing Center	NIH-HMP Sequencing Center
1425	Gi14753	Helicobacter pylori GAM71Ai	BACTERIAL	Bacteria	gastrointestinal_tract	Complete	Level 2: High-Quality Draft	6. annotation (and sequence) public on NCBI site	89277	APEC00000000	1662	0		Washington University Genome Sequencing Center	NIH-HMP Sequencing Center
1426	Gi14754	Helicobacter pylori GAM80Ai	BACTERIAL	Bacteria	gastrointestinal_tract	Complete	Level 2: High-Quality Draft	6. annotation (and sequence) public on NCBI site	89279	APED00000000	1666	0		Washington University Genome Sequencing Center	NIH-HMP Sequencing Center
1427	Gi14755	Helicobacter pylori GAM83Bi	BACTERIAL	Bacteria	gastrointestinal_tract	Complete	Level 2: High-Quality Draft	6. annotation (and sequence) public on NCBI site	89281	APEE00000000	1661	0		Washington University Genome Sequencing Center	NIH-HMP Sequencing Center
1428	Gi14756	Helicobacter pylori GAM83T	BACTERIAL	Bacteria	gastrointestinal_tract	Complete	Level 2: High-Quality Draft	6. annotation (and sequence) public on NCBI site	89283	APEF00000000	1655	0		Washington University Genome Sequencing Center	NIH-HMP Sequencing Center
1429	Gi14757	Helicobacter pylori GAM93Bi	BACTERIAL	Bacteria	gastrointestinal_tract	Complete	Level 2: High-Quality Draft	6. annotation (and sequence) public on NCBI site	89285	APEG00000000	1693	0		Washington University Genome Sequencing Center	NIH-HMP Sequencing Center
1430	Gi14758	Helicobacter pylori GAM96Ai	BACTERIAL	Bacteria	gastrointestinal_tract	Complete	Level 2: High-Quality Draft	6. annotation (and sequence) public on NCBI site	89287	APEH00000000	1714	0		Washington University Genome Sequencing Center	NIH-HMP Sequencing Center
1431	Gi14759	Helicobacter pylori GAMchJs106B	BACTERIAL	Bacteria	gastrointestinal_tract	Complete	Level 2: High-Quality Draft	6. annotation (and sequence) public on NCBI site	89289	APEI00000000	1606	0		Washington University Genome Sequencing Center	NIH-HMP Sequencing Center
1432	Gi14760	Helicobacter pylori GAMchJs114i	BACTERIAL	Bacteria	gastrointestinal_tract	Complete	Level 2: High-Quality Draft	6. annotation (and sequence) public on NCBI site	89291	APEJ00000000	1655	0		Washington University Genome Sequencing Center	NIH-HMP Sequencing Center
1433	Gi14761	Helicobacter pylori GAMchJs117Ai	BACTERIAL	Bacteria	gastrointestinal_tract	Complete	Level 2: High-Quality Draft	6. annotation (and sequence) public on NCBI site	89293	APEK00000000	1630	0		Washington University Genome Sequencing Center	NIH-HMP Sequencing Center
1434	Gi14762	Helicobacter pylori GAMchJs124i	BACTERIAL	Bacteria	gastrointestinal_tract	Complete	Level 2: High-Quality Draft	6. annotation (and sequence) public on NCBI site	89295	APEL00000000	1657	0		Washington University Genome Sequencing Center	NIH-HMP Sequencing Center
1436	Gi14764	Helicobacter pylori GAMchJs136i	BACTERIAL	Bacteria	gastrointestinal_tract	Complete	Level 2: High-Quality Draft	6. annotation (and sequence) public on NCBI site	89299	APEM00000000	1702	0		Washington University Genome Sequencing Center	NIH-HMP Sequencing Center
1437	Gi14765	Helicobacter pylori HP116Bi	BACTERIAL	Bacteria	gastrointestinal_tract	Complete	Level 2: High-Quality Draft	6. annotation (and sequence) public on NCBI site	89301	APEN00000000	1688	0		Washington University Genome Sequencing Center	NIH-HMP Sequencing Center
1438	Gi14766	Helicobacter pylori HP250AFii	BACTERIAL	Bacteria	gastrointestinal_tract	Complete	Level 2: High-Quality Draft	6. annotation (and sequence) public on NCBI site	89303	APEO00000000	1622	0		Washington University Genome Sequencing Center	NIH-HMP Sequencing Center
1439	Gi14767	Helicobacter pylori HP250AFiii	BACTERIAL	Bacteria	gastrointestinal_tract	Complete	Level 2: High-Quality Draft	6. annotation (and sequence) public on NCBI site	89305	APEP00000000	1621	0		Washington University Genome Sequencing Center	NIH-HMP Sequencing Center
1440	Gi14768	Helicobacter pylori HP250AFiV	BACTERIAL	Bacteria	gastrointestinal_tract	Complete	Level 2: High-Quality Draft	6. annotation (and sequence) public on NCBI site	89307	APEQ00000000	1618	0		Washington University Genome Sequencing Center	NIH-HMP Sequencing Center
1441	Gi14769	Helicobacter pylori HP250ASi	BACTERIAL	Bacteria	gastrointestinal_tract	Complete	Level 2: High-Quality Draft	6. annotation (and sequence) public on NCBI site	89309	APER00000000	1624	0		Washington University Genome Sequencing Center	NIH-HMP Sequencing Center
1442	Gi14770	Helicobacter pylori HP250ASii	BACTERIAL	Bacteria	gastrointestinal_tract	Complete	Level 2: High-Quality Draft	6. annotation (and sequence) public on NCBI site	89311	APES00000000	1625	0		Washington University Genome Sequencing Center	NIH-HMP Sequencing Center
1443	Gi14771	Helicobacter pylori HP250BFi	BACTERIAL	Bacteria	gastrointestinal_tract	Complete	Level 2: High-Quality Draft	6. annotation (and sequence) public on NCBI site	89313	APET00000000	1681	0		Washington University Genome Sequencing Center	NIH-HMP Sequencing Center
1444	Gi14772	Helicobacter pylori HP250BFii	BACTERIAL	Bacteria	gastrointestinal_tract	Complete	Level 2: High-Quality Draft	6. annotation (and sequence) public on NCBI site	89315	APEU00000000	1623	0		Washington University Genome Sequencing Center	NIH-HMP Sequencing Center
1445	Gi14773	Helicobacter pylori HP250BFiii	BACTERIAL	Bacteria	gastrointestinal_tract	Complete	Level 2: High-Quality Draft	6. annotation (and sequence) public on NCBI site	89317	APEV00000000	1626	0		Washington University Genome Sequencing Center	NIH-HMP Sequencing Center
1446	Gi14774	Helicobacter pylori HP250BFiV	BACTERIAL	Bacteria	gastrointestinal_tract	Complete	Level 2: High-Quality Draft	6. annotation (and sequence) public on NCBI site	89319	APEW00000000	1638	0		Washington University Genome Sequencing Center	NIH-HMP Sequencing Center
1447	Gi14775	Helicobacter pylori HP250BSi	BACTERIAL	Bacteria	gastrointestinal_tract	Complete	Level 2: High-Quality Draft	6. annotation (and sequence) public on NCBI site	89321	APEX00000000	1626	0		Washington University Genome Sequencing Center	NIH-HMP Sequencing Center
1448	Gi14776	Helicobacter pylori HP260AFi	BACTERIAL	Bacteria	gastrointestinal_tract	Complete	Level 2: High-Quality Draft	6. annotation (and sequence) public on NCBI site	89323	APEY00000000	1674	0		Washington University Genome Sequencing Center	NIH-HMP Sequencing Center
1449	Gi14777	Helicobacter pylori HP260AFii	BACTERIAL	Bacteria	gastrointestinal_tract	Complete	Level 2: High-Quality Draft	6. annotation (and sequence) public on NCBI site	89325	APEZ00000000	1675	0		Washington University Genome Sequencing Center	NIH-HMP Sequencing Center
1450	Gi14778	Helicobacter pylori HP260ASii	BACTERIAL	Bacteria	gastrointestinal_tract	Complete	Level 2: High-Quality Draft	6. annotation (and sequence) public on NCBI site	89327	APFA00000000	1682	0		Washington University Genome Sequencing Center	NIH-HMP Sequencing Center
1451	Gi14779	Helicobacter pylori HP260BFii	BACTERIAL	Bacteria	gastrointestinal_tract	Complete	Level 2: High-Quality Draft	6. annotation (and sequence) public on NCBI site	89329	APFB00000000	1632	0		Washington University Genome Sequencing Center	NIH-HMP Sequencing Center
1452	Gi14780	Helicobacter pylori HP260Bi	BACTERIAL	Bacteria	gastrointestinal_tract	Complete	Level 2: High-Quality Draft	6. annotation (and sequence) public on NCBI site	89331	APFC00000000	1699	0		Washington University Genome Sequencing Center	NIH-HMP Sequencing Center
1453	Gi39413	Streptococcus pneumoniae PCS8106	BACTERIAL	Bacteria	unknown	Complete	Level 2: High-Quality Draft	6. annotation (and sequence) public on NCBI site	89165	AKQV00000000	2415	0		Washington University Genome Sequencing Center	NIH-HMP Sequencing Center
1454	Gi39414	Streptococcus pneumoniae PCS8203	BACTERIAL	Bacteria	unknown	Complete	Level 2: High-Quality Draft	6. annotation (and sequence) public on NCBI site	89167	AKQW00000000	2388	0		Washington University Genome Sequencing Center	NIH-HMP Sequencing Center
1456	Gi39412	Streptococcus pneumoniae PCS125219	BACTERIAL	Bacteria	unknown	Complete	Level 2: High-Quality Draft	6. annotation (and sequence) public on NCBI site	89171	AKQX00000000	2303	0		Washington University Genome Sequencing Center	NIH-HMP Sequencing Center
1457	Gi39415	Streptococcus pneumoniae PCS70012	BACTERIAL	Bacteria	unknown	Complete	Level 2: High-Quality Draft	6. annotation (and sequence) public on NCBI site	89173	AKQY00000000	2289	0		Washington University Genome Sequencing Center	NIH-HMP Sequencing Center
1458	Gi39411	Streptococcus pneumoniae PCS81218	BACTERIAL	Bacteria	unknown	Complete	Level 2: High-Quality Draft	6. annotation (and sequence) public on NCBI site	89175	AKQZ00000000	2350	0		Washington University Genome Sequencing Center	NIH-HMP Sequencing Center
1459	Gi39416	Streptococcus pneumoniae PNI0002	BACTERIAL	Bacteria	unknown	Complete	Level 2: High-Quality Draft	6. annotation (and sequence) public on NCBI site	89177	AKRA00000000	2352	0		Washington University Genome Sequencing Center	NIH-HMP Sequencing Center
1460	Gi39417	Streptococcus pneumoniae PNI0006	BACTERIAL	Bacteria	unknown	Complete	Level 2: High-Quality Draft	6. annotation (and sequence) public on NCBI site	89179	AKRB00000000	2285	0		Washington University Genome Sequencing Center	NIH-HMP Sequencing Center
1461	Gi39418	Streptococcus pneumoniae PNI0007	BACTERIAL	Bacteria	unknown	Complete	Level 2: High-Quality Draft	6. annotation (and sequence) public on NCBI site	89181	AKRC00000000	2381	0		Washington University Genome Sequencing Center	NIH-HMP Sequencing Center
1462	Gi39419	Streptococcus pneumoniae PNI0008	BACTERIAL	Bacteria	unknown	Complete	Level 2: High-Quality Draft	6. annotation (and sequence) public on NCBI site	89183	AKRD00000000	2325	0		Washington University Genome Sequencing Center	NIH-HMP Sequencing Center
1463	Gi39423	Streptococcus pneumoniae PNI0009	BACTERIAL	Bacteria	unknown	Complete	Level 2: High-Quality Draft	6. annotation (and sequence) public on NCBI site	89185	AKRE00000000	2353	0		Washington University Genome Sequencing Center	NIH-HMP Sequencing Center
1464	Gi39424	Streptococcus pneumoniae PNI0010	BACTERIAL	Bacteria	unknown	Complete	Level 2: High-Quality Draft	6. annotation (and sequence) public on NCBI site	89187	AKRF00000000	2305	0		Washington University Genome Sequencing Center	NIH-HMP Sequencing Center
1465	Gi39425	Streptococcus pneumoniae PNI0076	BACTERIAL	Bacteria	unknown	Complete	Level 2: High-Quality Draft	6. annotation (and sequence) public on NCBI site	89189	AKRG00000000	2403	0		Washington University Genome Sequencing Center	NIH-HMP Sequencing Center
1466	Gi39426	Streptococcus pneumoniae PNI0153	BACTERIAL	Bacteria	unknown	Complete	Level 2: High-Quality Draft	6. annotation (and sequence) public on NCBI site	89191	AKRH00000000	2330	0		Washington University Genome Sequencing Center	NIH-HMP Sequencing Center
1467	Gi0008246	Streptococcus pneumoniae PNI0159	BACTERIAL	Bacteria	unknown	Complete	Level 2: High-Quality Draft	6. annotation (and sequence) public on NCBI site	89193	AJUX00000000	2186	0		Washington University Genome Sequencing Center	NIH-HMP Sequencing Center
1468	Gi0008247	Streptococcus pneumoniae PNI0164	BACTERIAL	Bacteria	unknown	Complete	Level 2: High-Quality Draft	6. annotation (and sequence) public on NCBI site	89195	AJUY00000000	2231	0		Washington University Genome Sequencing Center	NIH-HMP Sequencing Center
1469	Gi0008248	Streptococcus pneumoniae PNI0197	BACTERIAL	Bacteria	unknown	Complete	Level 2: High-Quality Draft	6. annotation (and sequence) public on NCBI site	89197	AJUW00000000	2130	0		Washington University Genome Sequencing Center	NIH-HMP Sequencing Center
1470	Gi39427	Streptococcus pneumoniae PNI0199	BACTERIAL	Bacteria	unknown	Complete	Level 2: High-Quality Draft	6. annotation (and sequence) public on NCBI site	89199	AKRI00000000	2333	0		Washington University Genome Sequencing Center	NIH-HMP Sequencing Center
1471	Gi0008250	Streptococcus pneumoniae PNI0212	BACTERIAL	Bacteria	blood	Complete	Level 2: High-Quality Draft	6. annotation (and sequence) public on NCBI site	89201	AJUZ00000000	2190	0		Washington University Genome Sequencing Center	NIH-HMP Sequencing Center
1472	Gi39422	Streptococcus pneumoniae PNI0360	BACTERIAL	Bacteria	unknown	Complete	Level 2: High-Quality Draft	6. annotation (and sequence) public on NCBI site	89203	AKRJ00000000	2354	0		Washington University Genome Sequencing Center	NIH-HMP Sequencing Center
1473	Gi39421	Streptococcus pneumoniae PNI0427	BACTERIAL	Bacteria	unknown	Complete	Level 2: High-Quality Draft	6. annotation (and sequence) public on NCBI site	89205	AKRK00000000	2336	0		Washington University Genome Sequencing Center	NIH-HMP Sequencing Center
1474	Gi39420	Streptococcus pneumoniae PNI0446	BACTERIAL	Bacteria	unknown	Complete	Level 2: High-Quality Draft	6. annotation (and sequence) public on NCBI site	89207	AKRL00000000	2428	0		Washington University Genome Sequencing Center	NIH-HMP Sequencing Center
1475	Gi16986	Prevotella oralis HGA0225	BACTERIAL	Bacteria	gastrointestinal_tract	Complete	Level 2: High-Quality Draft	6. annotation (and sequence) public on NCBI site	169459	ATFN00000000	2354	0		Broad Institute	NIH-HMP Sequencing Center	BEI HM-849
1476	Gi16987	Sutterella wadsworthensis HGA0223	BACTERIAL	Bacteria	gastrointestinal_tract	Complete	Level 2: High-Quality Draft	6. annotation (and sequence) public on NCBI site	169488	ATCF00000000	2412	0		Broad Institute	NIH-HMP Sequencing Center	BEI HM-852
1477	Gi16988	Veillonella sp. HPA0037	BACTERIAL	Bacteria	gastrointestinal_tract	Complete	Level 2: High-Quality Draft	6. annotation (and sequence) public on NCBI site	169494	ATCG00000000	1861	0		Broad Institute	NIH-HMP Sequencing Center	BEI HM-850
1478	Gi16989	Actinomyces sp. HPA0247	BACTERIAL	Bacteria	gastrointestinal_tract	Complete	Level 2: High-Quality Draft	6. annotation (and sequence) public on NCBI site	169432	ATCA00000000	2007	0		Broad Institute	NIH-HMP Sequencing Center	BEI HM-851
1479	Gi16990	Acidaminococcus sp. HPA0509	BACTERIAL	Bacteria	gastrointestinal_tract	Complete	Level 2: High-Quality Draft	6. annotation (and sequence) public on NCBI site	169431	ATBZ00000000	2108	0		Broad Institute	NIH-HMP Sequencing Center	BEI HM-853
1481	Gi16992	Streptococcus sp. HPH0090	BACTERIAL	Bacteria	gastrointestinal_tract	Complete	Level 2: High-Quality Draft	6. annotation (and sequence) public on NCBI site	169485	ATCD00000000	1660	0		Broad Institute	NIH-HMP Sequencing Center	BEI HM-855
1482	Gi16993	Bifidobacterium breve HPH0326	BACTERIAL	Bacteria	gastrointestinal_tract	Complete	Level 2: High-Quality Draft	6. annotation (and sequence) public on NCBI site	169434	ATCB00000000	2137	0		Broad Institute	NIH-HMP Sequencing Center	BEI HM-856
1484	Gi16995	Dermabacter sp. HFH0086	BACTERIAL	Bacteria	gastrointestinal_tract	Complete	Level 2: High-Quality Draft	6. annotation (and sequence) public on NCBI site	169448	ATFO00000000	2133	0		Broad Institute	NIH-HMP Sequencing Center	BEI HM-857
1485	Gi16996	Propionibacterium sp. HGH0353	BACTERIAL	Bacteria	gastrointestinal_tract	Complete	Level 2: High-Quality Draft	6. annotation (and sequence) public on NCBI site	169460	ATFM00000000	2500	0		Broad Institute	NIH-HMP Sequencing Center	BEI Processing
1486	Gi16997	Streptomyces sp. HPH0547	BACTERIAL	Bacteria	gastrointestinal_tract	Complete	Level 2: High-Quality Draft	6. annotation (and sequence) public on NCBI site	169487	ATCE00000000	6635	0		Broad Institute	NIH-HMP Sequencing Center	BEI HM-859
1487	Gi16998	Pseudomonas sp. HPB0071	BACTERIAL	Bacteria	gastrointestinal_tract	Complete	Level 2: High-Quality Draft	6. annotation (and sequence) public on NCBI site	169470	AQFP00000000	5337	0		Broad Institute	NIH-HMP Sequencing Center	BEI HM-860
1492	Gi17091	Atopobium sp.BS2	BACTERIAL	Bacteria	oral	Complete	Level 2: High-Quality Draft	6. annotation (and sequence) public on NCBI site	165893	JDFG00000000	1414	0		J. Craig Venter Institute	NIH-HMP	BEI HM-868
1493	Gi17092	Atopobium sp. ICM42b	BACTERIAL	Bacteria	oral	Complete	Level 2: High-Quality Draft	6. annotation (and sequence) public on NCBI site	165895	JDFH00000000	1335	0		J. Craig Venter Institute	NIH-HMP	BEI HM-867
1494	Gi17093	Bifidobacterium sp. strain MSTE12	BACTERIAL	Bacteria	oral	Complete	Level 2: High-Quality Draft	6. annotation (and sequence) public on NCBI site	165897	AZYA00000000	2195	0		J. Craig Venter Institute	NIH-HMP	BEI HM-868
1495	Gi17094	Lachnospiraceae bacterium strain MSX33	BACTERIAL	Bacteria	oral	Complete	Level 2: High-Quality Draft	6. annotation (and sequence) public on NCBI site	165899	AZXX00000000	2677	0		J. Craig Venter Institute	NIH-HMP	BEI HM-869
1497	Gi17096	Fusobacterium sp. strain CM21	BACTERIAL	Bacteria	oral	Complete	Level 2: High-Quality Draft	6. annotation (and sequence) public on NCBI site	165903	AZYU00000000	2409	0		J. Craig Venter Institute	NIH-HMP	BEI HM-871
1498	Gi17097	Fusobacterium sp. strain CM1	BACTERIAL	Bacteria	oral	Complete	Level 2: High-Quality Draft	6. annotation (and sequence) public on NCBI site	165905	JANB00000000	2354	0		J. Craig Venter Institute	NIH-HMP	BEI HM-872
1500	Gi17099	Fusobacterium sp. strain CM22	BACTERIAL	Bacteria	oral	Complete	Level 2: High-Quality Draft	6. annotation (and sequence) public on NCBI site	165909	JAQC00000000	2422	0		J. Craig Venter Institute	NIH-HMP	BEI HM-874
1501	Gi17100	Fusobacterium sp. strain OBRC1	BACTERIAL	Bacteria	oral	Complete	Level 2: High-Quality Draft	6. annotation (and sequence) public on NCBI site	165911	JANA00000000	2479	0		J. Craig Venter Institute	NIH-HMP	BEI HM-875
1502	Gi17101	Klebsiella sp. strain AS10	BACTERIAL	Bacteria	oral	Complete	Level 2: High-Quality Draft	6. annotation (and sequence) public on NCBI site	165913	JAND00000000	5956	0		J. Craig Venter Institute	NIH-HMP	BEI HM-876
1503	Gi17102	Olsenella uli strain MSTE5	BACTERIAL	Bacteria	oral	Complete	Level 2: High-Quality Draft	6. annotation (and sequence) public on NCBI site	165915	JANC00000000	1963	0		J. Craig Venter Institute	NIH-HMP	BEI HM-877
1504	Gi17103	Veillonella sp. ICM51a	BACTERIAL	Bacteria	oral	Complete	Level 2: High-Quality Draft	6. annotation (and sequence) public on NCBI site	165917	JAPX00000000	1986	0		J. Craig Venter Institute	NIH-HMP	BEI HM-878
1505	Gi17104	Prevotella sp. strain ICM33	BACTERIAL	Bacteria	oral	Complete	Level 2: High-Quality Draft	6. annotation (and sequence) public on NCBI site	165919	JACD00000000	2446	0		J. Craig Venter Institute	NIH-HMP	BEI HM-879
1508	Gi17107	Shuttleworthia sp. strain MSX8B	BACTERIAL	Bacteria	oral	Complete	Level 2: High-Quality Draft	6. annotation (and sequence) public on NCBI site	165923	JAQT00000000	1992	0		J. Craig Venter Institute	NIH-HMP	BEI HM-882
1509	Gi17108	Streptococcus sp. AC15	BACTERIAL	Bacteria	oral	Complete	Level 2: High-Quality Draft	6. annotation (and sequence) public on NCBI site	165925	JDFJ00000000	1952	0		J. Craig Venter Institute	NIH-HMP	BEI HM-883
1510	Gi17109	Streptococcus sp. strain ACC21	BACTERIAL	Bacteria	oral	Complete	Level 2: High-Quality Draft	6. annotation (and sequence) public on NCBI site	165927	JAQU00000000	1978	0		J. Craig Venter Institute	NIH-HMP	BEI HM-884
1511	Gi17110	Streptococcus sp. strain CM7	BACTERIAL	Bacteria	oral	Complete	Level 2: High-Quality Draft	6. annotation (and sequence) public on NCBI site	165929	JATP00000000	2028	0		J. Craig Venter Institute	NIH-HMP	BEI HM-885
1512	Gi17111	Streptococcus sp. strain OBRC6	BACTERIAL	Bacteria	oral	Complete	Level 2: High-Quality Draft	6. annotation (and sequence) public on NCBI site	165931	JACR00000000	2103	0		J. Craig Venter Institute	NIH-HMP	BEI HM-886
1513	Gi17112	Streptococcus sp. strain BS29a	BACTERIAL	Bacteria	oral	Complete	Level 2: High-Quality Draft	6. annotation (and sequence) public on NCBI site	165933	AZYV00000000	1858	0		J. Craig Venter Institute	NIH-HMP	BEI HM-887
1514	Gi17113	Streptococcus sp. strain AS20	BACTERIAL	Bacteria	oral	Complete	Level 2: High-Quality Draft	6. annotation (and sequence) public on NCBI site	165935	JANS00000000	1845	0		J. Craig Venter Institute	NIH-HMP	BEI HM-888
1515	Gi17114	Streptococcus sp. strain BS21	BACTERIAL	Bacteria	oral	Complete	Level 2: High-Quality Draft	6. annotation (and sequence) public on NCBI site	165937	JANT00000000	1780	0		J. Craig Venter Institute	NIH-HMP	BEI HM-889
1516	Gi17115	Streptococcus sp. strain CM6	BACTERIAL	Bacteria	oral	Complete	Level 2: High-Quality Draft	6. annotation (and sequence) public on NCBI site	165939	JATS00000000	1875	0		J. Craig Venter Institute	NIH-HMP	BEI HM-890
1517	Gi17116	Streptococcus sp. strain ACS2	BACTERIAL	Bacteria	oral	Complete	Level 2: High-Quality Draft	6. annotation (and sequence) public on NCBI site	165941	JALT00000000	1981	0		J. Craig Venter Institute	NIH-HMP	BEI HM-891
1518	Gi17117	Streptococcus sp. strain SR1	BACTERIAL	Bacteria	oral	Complete	Level 2: High-Quality Draft	6. annotation (and sequence) public on NCBI site	165943	JATR00000000	2039	0		J. Craig Venter Institute	NIH-HMP	BEI HM-892
1519	Gi17118	Streptococcus sp. strain SR4	BACTERIAL	Bacteria	oral	Complete	Level 2: High-Quality Draft	6. annotation (and sequence) public on NCBI site	165945	AZYW00000000	2020	0		J. Craig Venter Institute	NIH-HMP	BEI HM-893
1521	Gi17120	Veillonella sp. strain AS16	BACTERIAL	Bacteria	oral	Complete	Level 2: High-Quality Draft	6. annotation (and sequence) public on NCBI site	165949	AZYX00000000	1737	0		J. Craig Venter Institute	NIH-HMP	BEI HM-895
1522	Gi17090	Actinomyces sp. ICM54	BACTERIAL	Bacteria	oral	Complete	Level 2: High-Quality Draft	6. annotation (and sequence) public on NCBI site	165951	JDFI00000000	2040	0		J. Craig Venter Institute	NIH-HMP	BEI HM-864
1526	Gi17127	Butyricicoccus pullicaecorum 1.2	BACTERIAL	Bacteria	gastrointestinal_tract	Complete	Level 2: High-Quality Draft	6. annotation (and sequence) public on NCBI site	170345	AQOB00000000	3112	0		Broad Institute	NIH-HMP Sequencing Center
1527	Gi17128	Atopobium sp. oral taxon 199 str. F0494	BACTERIAL	Bacteria	oral	Complete	Level 2: High-Quality Draft	6. annotation (and sequence) public on NCBI site	170346	ATCH00000000	1474	0		Broad Institute	NIH-HMP Sequencing Center
1528	Gi17129	Capnocytophaga sp. oral taxon 336 str. F0502	BACTERIAL	Bacteria	oral	Complete	Level 2: High-Quality Draft	6. annotation (and sequence) public on NCBI site	170347	ATCI00000000	2342	0		Broad Institute	NIH-HMP Sequencing Center	BEI HM-840
1529	Gi17130	Microbacterium sp. oral taxon 186 str. F0373	BACTERIAL	Bacteria	oral	Complete	Level 2: High-Quality Draft	6. annotation (and sequence) public on NCBI site	169458	ATCC00000000	3015	0		Broad Institute	NIH-HMP Sequencing Center	BEI HM-841
1531	Gi17132	Propionibacterium sp. oral taxon 192 str. F0372	BACTERIAL	Bacteria	oral	Complete	Level 2: High-Quality Draft	6. annotation (and sequence) public on NCBI site	170349	ATFL00000000	2524	0		Broad Institute	NIH-HMP Sequencing Center	BEI HM-843
1532	Gi17134	Bacteroides salyersiae WAL 10018	BACTERIAL	Bacteria	gastrointestinal_tract	Complete	Level 2: High-Quality Draft	6. annotation (and sequence) public on NCBI site	170350	AQHX00000000	4152	0		Broad Institute	NIH-HMP Sequencing Center	DSM 18765, ATCC BAA-997
1534	Gi17135	Bacteroides massiliensis str. Timone 84634	BACTERIAL	Bacteria	blood	Complete	Level 2: High-Quality Draft	6. annotation (and sequence) public on NCBI site	170352	AQHY00000000	3935	0		Broad Institute	NIH-HMP Sequencing Center	DSM 17679, CCUG 48901
1535	Gi17136	Parabacteroides goldsteinii WAL 12034	BACTERIAL	Bacteria	gastrointestinal_tract	Complete	Level 2: High-Quality Draft	6. annotation (and sequence) public on NCBI site	170353	AQHV00000000	5047	0		Broad Institute	NIH-HMP Sequencing Center	DSM 19448, ATCC BAA-1180
1536	Gi17137	Parabacteroides gordonii MS-1	BACTERIAL	Bacteria	blood	Complete	Level 2: High-Quality Draft	6. annotation (and sequence) public on NCBI site	170354	AQHW00000000	5358	0		Broad Institute	NIH-HMP Sequencing Center	DSM 23371, CCUG 57478, JCM 15724
1538	Gi17139	Fusobacterium nucleatum CTI-1	BACTERIAL	Bacteria	gastrointestinal_tract	Complete	Level 2: High-Quality Draft	6. annotation (and sequence) public on NCBI site	170356	AXNZ00000000	2274	0		Broad Institute	NIH-HMP Sequencing Center	BEI HM-992
1539	Gi17140	Fusobacterium nucleatum CTI-2	BACTERIAL	Bacteria	gastrointestinal_tract	Complete	Level 2: High-Quality Draft	6. annotation (and sequence) public on NCBI site	170357	AXNY00000000	2133	0		Broad Institute	NIH-HMP Sequencing Center	BEI HM-993
1540	Gi17141	Fusobacterium nucleatum CTI-3	BACTERIAL	Bacteria	gastrointestinal_tract	Complete	Level 2: High-Quality Draft	6. annotation (and sequence) public on NCBI site	170358	AXNX00000000	2062	0		Broad Institute	NIH-HMP Sequencing Center	BEI HM-994
1541	Gi19240	Phialophora europaea CBS 101466	EUKARYAL	Eukaryota	skin	Complete	Level 2: High-Quality Draft	6. annotation (and sequence) public on NCBI site	172438	AOBU00000000	0	0		Broad Institute	NIH-HMP Sequencing Center	CBS 101466
1544	Gi19243	Mucor circinelloides f. circinelloides 1006PhL	EUKARYAL	Eukaryota	skin	Complete	Level 2: High-Quality Draft	6. annotation (and sequence) public on NCBI site	172437	AOCY00000000	0	0		Broad Institute	NIH-HMP Sequencing Center
1545	Gi20185	Oscillibacter sp. KLE 1728	BACTERIAL		gastrointestinal_tract	Complete	Level 2: High-Quality Draft	6. annotation (and sequence) public on NCBI site	173637	AWVN00000000	4274	0		Washington University Genome Sequencing Center	NIH-HMP Sequencing Center	BEI HM-1030
1546	Gi20186	Oscillibacter sp. KLE 1745	BACTERIAL		gastrointestinal_tract	Complete	Level 2: High-Quality Draft	6. annotation (and sequence) public on NCBI site	173638	AWVO00000000	4293	0		Washington University Genome Sequencing Center	NIH-HMP Sequencing Center	BEI HM-1031
1547	Gi20187	Blautia sp. KLE 1732	BACTERIAL		gastrointestinal_tract	Complete	Level 2: High-Quality Draft	6. annotation (and sequence) public on NCBI site	173639	AWSY00000000	3783	0		Washington University Genome Sequencing Center	NIH-HMP Sequencing Center	BEI HM-1032
1548	Gi20188	Clostridium sp. KLE 1755	BACTERIAL		gastrointestinal_tract	Complete	Level 2: High-Quality Draft	6. annotation (and sequence) public on NCBI site	173640	AWST00000000	6959	0		Washington University Genome Sequencing Center	NIH-HMP Sequencing Center	BEI Processing
1549	Gi20197	Actinomyces johnsonii F0510	BACTERIAL		oral	Complete	Level 2: High-Quality Draft	6. annotation (and sequence) public on NCBI site	173933	AWSD00000000	3396	0		Washington University Genome Sequencing Center	NIH-HMP Sequencing Center	BEI HM-1070
1550	Gi20198	Actinomyces sp. oral taxon 877 F0543	BACTERIAL		oral	Complete	Level 2: High-Quality Draft	6. annotation (and sequence) public on NCBI site	173934	AWSG00000000	2692	0		Washington University Genome Sequencing Center	NIH-HMP Sequencing Center	BEI HM-1062
1551	Gi20199	Capnocytophaga sp. oral taxon 863 F0517	BACTERIAL		oral	Complete	Level 2: High-Quality Draft	6. annotation (and sequence) public on NCBI site	173935	AWSR00000000	2778	0		Washington University Genome Sequencing Center	NIH-HMP Sequencing Center	BEI HM-1066
1552	Gi20200	Leptotrichia sp. oral taxon 879 F0557	BACTERIAL		oral	Complete	Level 2: High-Quality Draft	6. annotation (and sequence) public on NCBI site	173936	AWVL00000000	2482	0		Washington University Genome Sequencing Center	NIH-HMP Sequencing Center	BEI HM-1067
1553	Gi20201	Porphyromonas gingivalis F0568	BACTERIAL		oral	Complete	Level 2: High-Quality Draft	6. annotation (and sequence) public on NCBI site	173937	AWUU00000000	2417	0		Washington University Genome Sequencing Center	NIH-HMP Sequencing Center	BEI HM-1071
1554	Gi20202	Porphyromonas gingivalis F0569	BACTERIAL		oral	Complete	Level 2: High-Quality Draft	6. annotation (and sequence) public on NCBI site	173938	AWUV00000000	2297	0		Washington University Genome Sequencing Center	NIH-HMP Sequencing Center	BEI HM-1072
1555	Gi20203	Porphyromonas gingivalis F0570	BACTERIAL		oral	Complete	Level 2: High-Quality Draft	6. annotation (and sequence) public on NCBI site	173939	AWUW00000000	2316	0		Washington University Genome Sequencing Center	NIH-HMP Sequencing Center	BEI HM-1073
1556	Gi20204	Porphyromonas sp. oral taxon 278 W7784	BACTERIAL		oral	Complete	Level 2: High-Quality Draft	6. annotation (and sequence) public on NCBI site	173940	AWUX00000000	1984	0		Washington University Genome Sequencing Center	NIH-HMP Sequencing Center	BEI HM-1064
1557	Gi20205	Streptococcus sobrinus W1703	BACTERIAL		oral	Complete	Level 2: High-Quality Draft	6. annotation (and sequence) public on NCBI site	173941	AWVA00000000	2210	0		Washington University Genome Sequencing Center	NIH-HMP Sequencing Center	BEI HM-1063
1562	Gi21405	Providencia alcalifaciens F90-2004	BACTERIAL	Bacteria	gastrointestinal_tract	Complete	Level 2: High-Quality Draft	6. annotation (and sequence) public on NCBI site	181043	JACS00000000	4190	0		J. Craig Venter Institute	NIH-HMP
1563	Gi21406	Providencia alcalifaciens 205/92	BACTERIAL	Bacteria	gastrointestinal_tract	Complete	Level 2: High-Quality Draft	6. annotation (and sequence) public on NCBI site	181044	JALD00000000	4072	0		J. Craig Venter Institute	NIH-HMP
1564	Gi21407	Providencia alcalifaciens R90-1475	BACTERIAL	Bacteria	gastrointestinal_tract	Complete	Level 2: High-Quality Draft	6. annotation (and sequence) public on NCBI site	181045	JALC00000000	3755	0		J. Craig Venter Institute	NIH-HMP
1565	Gi21408	Providencia alcalifaciens RIMD 1656011	BACTERIAL	Bacteria	gastrointestinal_tract	Complete	Level 2: High-Quality Draft	6. annotation (and sequence) public on NCBI site	181046	JALB00000000	3766	0		J. Craig Venter Institute	NIH-HMP
1566	Gi21409	Providencia alcalifaciens PAL-1	BACTERIAL	Bacteria	gastrointestinal_tract	Complete	Level 2: High-Quality Draft	6. annotation (and sequence) public on NCBI site	181047	JALA00000000	3834	0		J. Craig Venter Institute	NIH-HMP
1567	Gi21410	Providencia alcalifaciens PAL-2	BACTERIAL	Bacteria	gastrointestinal_tract	Complete	Level 2: High-Quality Draft	6. annotation (and sequence) public on NCBI site	181048	JAKZ00000000	3934	0		J. Craig Venter Institute	NIH-HMP
1568	Gi21418	Providencia alcalifaciens PAL-3	BACTERIAL	Bacteria	gastrointestinal_tract	Complete	Level 2: High-Quality Draft	6. annotation (and sequence) public on NCBI site	181049	AZYZ00000000	3831	0		J. Craig Venter Institute	NIH-HMP
1569	Gi21437	Klebsiella oxytoca OK-1	BACTERIAL	Bacteria	gastrointestinal_tract	Complete	Level 2: High-Quality Draft	6. annotation (and sequence) public on NCBI site	181050	JAKY00000000	5386	0		J. Craig Venter Institute	NIH-HMP
1570	Gi21438	Klebsiella oxytoca KA-2	BACTERIAL	Bacteria	gastrointestinal_tract	Complete	Level 2: High-Quality Draft	6. annotation (and sequence) public on NCBI site	181051	JAKX00000000	5576	0		J. Craig Venter Institute	NIH-HMP
1572	Gi21903	Gardnerella vaginalis JCP7275	BACTERIAL		urogenital_tract	Complete	Level 2: High-Quality Draft	6. annotation (and sequence) public on NCBI site	181312	ATJS00000000	1428	0		Washington University Genome Sequencing Center	NIH-HMP Sequencing Center	BEI HM-1105
1573	Gi21904	Gardnerella vaginalis JCP7276	BACTERIAL		urogenital_tract	Complete	Level 2: High-Quality Draft	6. annotation (and sequence) public on NCBI site	181313	ATJR00000000	1486	0		Washington University Genome Sequencing Center	NIH-HMP Sequencing Center	BEI HM-1106
1574	Gi21905	Gardnerella vaginalis JCP7659	BACTERIAL		urogenital_tract	Complete	Level 2: High-Quality Draft	6. annotation (and sequence) public on NCBI site	181314	ATJQ00000000	1439	0		Washington University Genome Sequencing Center	NIH-HMP Sequencing Center	BEI HM-1107
1575	Gi21906	Gardnerella vaginalis JCP7672	BACTERIAL		urogenital_tract	Complete	Level 2: High-Quality Draft	6. annotation (and sequence) public on NCBI site	181315	ATJP00000000	1396	0		Washington University Genome Sequencing Center	NIH-HMP Sequencing Center	BEI HM-1108
1576	Gi21907	Gardnerella vaginalis JCP7719	BACTERIAL		urogenital_tract	Complete	Level 2: High-Quality Draft	6. annotation (and sequence) public on NCBI site	181316	ATJO00000000	1485	0		Washington University Genome Sequencing Center	NIH-HMP Sequencing Center	BEI HM-109
1577	Gi21908	Gardnerella vaginalis JCP8017A	BACTERIAL		urogenital_tract	Complete	Level 2: High-Quality Draft	6. annotation (and sequence) public on NCBI site	181317	ATJN00000000	1515	0		Washington University Genome Sequencing Center	NIH-HMP Sequencing Center	BEI HM-1110
1578	Gi21909	Gardnerella vaginalis JCP8017B	BACTERIAL		urogenital_tract	Complete	Level 2: High-Quality Draft	6. annotation (and sequence) public on NCBI site	181318	ATJM00000000	1517	0		Washington University Genome Sequencing Center	NIH-HMP Sequencing Center	BEI HM-1111
1579	Gi21910	Gardnerella vaginalis JCP8066	BACTERIAL		urogenital_tract	Complete	Level 2: High-Quality Draft	6. annotation (and sequence) public on NCBI site	181319	ATJL00000000	1407	0		Washington University Genome Sequencing Center	NIH-HMP Sequencing Center	BEI HM-1112
1580	Gi21911	Gardnerella vaginalis JCP8070	BACTERIAL		urogenital_tract	Complete	Level 2: High-Quality Draft	6. annotation (and sequence) public on NCBI site	181320	ATJK00000000	1366	0		Washington University Genome Sequencing Center	NIH-HMP Sequencing Center	BEI HM-1113
1581	Gi21912	Gardnerella vaginalis JCP8108	BACTERIAL		urogenital_tract	Complete	Level 2: High-Quality Draft	6. annotation (and sequence) public on NCBI site	181321	ATJJ00000000	1516	0		Washington University Genome Sequencing Center	NIH-HMP Sequencing Center	BEI HM-1114
1582	Gi21913	Gardnerella vaginalis JCP8151A	BACTERIAL		urogenital_tract	Complete	Level 2: High-Quality Draft	6. annotation (and sequence) public on NCBI site	181322	ATJI00000000	1452	0		Washington University Genome Sequencing Center	NIH-HMP Sequencing Center	BEI HM-1115
1583	Gi21914	Gardnerella vaginalis JCP8151B	BACTERIAL		urogenital_tract	Complete	Level 2: High-Quality Draft	6. annotation (and sequence) public on NCBI site	181323	ATJH00000000	1459	0		Washington University Genome Sequencing Center	NIH-HMP Sequencing Center	BEI HM-1116
1584	Gi21915	Gardnerella vaginalis JCP8481A	BACTERIAL		urogenital_tract	Complete	Level 2: High-Quality Draft	6. annotation (and sequence) public on NCBI site	181324	ATJG00000000	1482	0		Washington University Genome Sequencing Center	NIH-HMP Sequencing Center	BEI HM-1117
1585	Gi21916	Gardnerella vaginalis JCP8481B	BACTERIAL		urogenital_tract	Complete	Level 2: High-Quality Draft	6. annotation (and sequence) public on NCBI site	181325	ATJF00000000	1431	0		Washington University Genome Sequencing Center	NIH-HMP Sequencing Center	BEI HM-1118
1586	Gi21917	Gardnerella vaginalis JCP8522	BACTERIAL		urogenital_tract	Complete	Level 2: High-Quality Draft	6. annotation (and sequence) public on NCBI site	181326	ATJE00000000	1365	0		Washington University Genome Sequencing Center	NIH-HMP Sequencing Center	BEI HM-1119
1587	Gi21918	Bifidobacterium breve JCP7499	BACTERIAL		urogenital_tract	Complete	Level 2: High-Quality Draft	6. annotation (and sequence) public on NCBI site	181327	AWSX00000000	2281	0		Washington University Genome Sequencing Center	NIH-HMP Sequencing Center	BEI Processing
1588	Gi22113	Escherichia coli 110957	BACTERIAL		unknown	Complete	Level 2: High-Quality Draft	6. annotation (and sequence) public on NCBI site	183798	AXUE00000000	5577	0		Washington University Genome Sequencing Center	NIH-HMP Sequencing Center
1589	Gi22114	Escherichia coli 113290	BACTERIAL		unknown	Complete	Level 2: High-Quality Draft	6. annotation (and sequence) public on NCBI site	183799	AXUF00000000	5552	0		Washington University Genome Sequencing Center	NIH-HMP Sequencing Center
1590	Gi22115	Escherichia coli 113302	BACTERIAL		unknown	Complete	Level 2: High-Quality Draft	6. annotation (and sequence) public on NCBI site	183800	AXTB00000000	5141	0		Washington University Genome Sequencing Center	NIH-HMP Sequencing Center
1591	Gi22116	Escherichia coli 113303	BACTERIAL		unknown	Complete	Level 2: High-Quality Draft	6. annotation (and sequence) public on NCBI site	183801	AXUG00000000	5191	0		Washington University Genome Sequencing Center	NIH-HMP Sequencing Center
1592	Gi22117	Escherichia coli 907357	BACTERIAL		unknown	Complete	Level 2: High-Quality Draft	6. annotation (and sequence) public on NCBI site	183802	AXUH00000000	5102	0		Washington University Genome Sequencing Center	NIH-HMP Sequencing Center
1593	Gi22118	Escherichia coli 907391	BACTERIAL		unknown	Complete	Level 2: High-Quality Draft	6. annotation (and sequence) public on NCBI site	183803	AXTC00000000	5299	0		Washington University Genome Sequencing Center	NIH-HMP Sequencing Center
1594	Gi22119	Escherichia coli 907446	BACTERIAL		unknown	Complete	Level 2: High-Quality Draft	6. annotation (and sequence) public on NCBI site	183804	AXTD00000000	5326	0		Washington University Genome Sequencing Center	NIH-HMP Sequencing Center
1595	Gi22120	Escherichia coli 907672	BACTERIAL		unknown	Complete	Level 2: High-Quality Draft	6. annotation (and sequence) public on NCBI site	183805	AXTE00000000	4935	0		Washington University Genome Sequencing Center	NIH-HMP Sequencing Center
1596	Gi22121	Escherichia coli 907700	BACTERIAL		unknown	Complete	Level 2: High-Quality Draft	6. annotation (and sequence) public on NCBI site	183806	AXTF00000000	5275	0		Washington University Genome Sequencing Center	NIH-HMP Sequencing Center
1597	Gi22122	Escherichia coli 907701	BACTERIAL		unknown	Complete	Level 2: High-Quality Draft	6. annotation (and sequence) public on NCBI site	183807	AXTG00000000	5285	0		Washington University Genome Sequencing Center	NIH-HMP Sequencing Center
1598	Gi22123	Escherichia coli 907710	BACTERIAL		unknown	Complete	Level 2: High-Quality Draft	6. annotation (and sequence) public on NCBI site	183808	AXTH00000000	4899	0		Washington University Genome Sequencing Center	NIH-HMP Sequencing Center
1599	Gi22124	Escherichia coli 907713	BACTERIAL		unknown	Complete	Level 2: High-Quality Draft	6. annotation (and sequence) public on NCBI site	183809	AXUI00000000	5867	0		Washington University Genome Sequencing Center	NIH-HMP Sequencing Center
1600	Gi22125	Escherichia coli 907715	BACTERIAL		unknown	Complete	Level 2: High-Quality Draft	6. annotation (and sequence) public on NCBI site	183810	AXTI00000000	5402	0		Washington University Genome Sequencing Center	NIH-HMP Sequencing Center
1601	Gi22126	Escherichia coli 907779	BACTERIAL		unknown	Complete	Level 2: High-Quality Draft	6. annotation (and sequence) public on NCBI site	183811	AXUJ00000000	5390	0		Washington University Genome Sequencing Center	NIH-HMP Sequencing Center
1602	Gi22127	Escherichia coli 907889	BACTERIAL		unknown	Complete	Level 2: High-Quality Draft	6. annotation (and sequence) public on NCBI site	183812	AXTJ00000000	5690	0		Washington University Genome Sequencing Center	NIH-HMP Sequencing Center
1603	Gi22128	Escherichia coli 907892	BACTERIAL		unknown	Complete	Level 2: High-Quality Draft	6. annotation (and sequence) public on NCBI site	183813	AXTK00000000	5457	0		Washington University Genome Sequencing Center	NIH-HMP Sequencing Center
1604	Gi22129	Escherichia coli 908519	BACTERIAL		unknown	Complete	Level 2: High-Quality Draft	6. annotation (and sequence) public on NCBI site	183814	AXTL00000000	5660	0		Washington University Genome Sequencing Center	NIH-HMP Sequencing Center
1605	Gi22130	Escherichia coli 908521	BACTERIAL		unknown	Complete	Level 2: High-Quality Draft	6. annotation (and sequence) public on NCBI site	183815	AXTM00000000	5356	0		Washington University Genome Sequencing Center	NIH-HMP Sequencing Center
1606	Gi22131	Escherichia coli 908522	BACTERIAL		unknown	Complete	Level 2: High-Quality Draft	6. annotation (and sequence) public on NCBI site	183816	AXTN00000000	5440	0		Washington University Genome Sequencing Center	NIH-HMP Sequencing Center
1607	Gi22132	Escherichia coli 908524	BACTERIAL		unknown	Complete	Level 2: High-Quality Draft	6. annotation (and sequence) public on NCBI site	183817	AXTO00000000	5247	0		Washington University Genome Sequencing Center	NIH-HMP Sequencing Center
1608	Gi22133	Escherichia coli 908525	BACTERIAL		unknown	Complete	Level 2: High-Quality Draft	6. annotation (and sequence) public on NCBI site	183818	AXTP00000000	5398	0		Washington University Genome Sequencing Center	NIH-HMP Sequencing Center
1609	Gi22134	Escherichia coli 908541	BACTERIAL		unknown	Complete	Level 2: High-Quality Draft	6. annotation (and sequence) public on NCBI site	183819	AXTQ00000000	5238	0		Washington University Genome Sequencing Center	NIH-HMP Sequencing Center
1610	Gi22135	Escherichia coli 908555	BACTERIAL		unknown	Complete	Level 2: High-Quality Draft	6. annotation (and sequence) public on NCBI site	183820	AXTR00000000	4939	0		Washington University Genome Sequencing Center	NIH-HMP Sequencing Center
1611	Gi22136	Escherichia coli 908573	BACTERIAL		unknown	Complete	Level 2: High-Quality Draft	6. annotation (and sequence) public on NCBI site	183821	AXTS00000000	5526	0		Washington University Genome Sequencing Center	NIH-HMP Sequencing Center
1612	Gi22137	Escherichia coli 908585	BACTERIAL		unknown	Complete	Level 2: High-Quality Draft	6. annotation (and sequence) public on NCBI site	183822	AXTT00000000	5265	0		Washington University Genome Sequencing Center	NIH-HMP Sequencing Center
1613	Gi22138	Escherichia coli 908616	BACTERIAL		unknown	Complete	Level 2: High-Quality Draft	6. annotation (and sequence) public on NCBI site	183823	AXTU00000000	5514	0		Washington University Genome Sequencing Center	NIH-HMP Sequencing Center
1614	Gi22139	Escherichia coli 908624	BACTERIAL		unknown	Complete	Level 2: High-Quality Draft	6. annotation (and sequence) public on NCBI site	183824	AXTV00000000	5333	0		Washington University Genome Sequencing Center	NIH-HMP Sequencing Center
1615	Gi22140	Escherichia coli 908632	BACTERIAL		unknown	Complete	Level 2: High-Quality Draft	6. annotation (and sequence) public on NCBI site	183825	AXTW00000000	5311	0		Washington University Genome Sequencing Center	NIH-HMP Sequencing Center
1616	Gi22141	Escherichia coli 908658	BACTERIAL		unknown	Complete	Level 2: High-Quality Draft	6. annotation (and sequence) public on NCBI site	183826	AXTX00000000	5191	0		Washington University Genome Sequencing Center	NIH-HMP Sequencing Center
1617	Gi22142	Escherichia coli 908675	BACTERIAL		unknown	Complete	Level 2: High-Quality Draft	6. annotation (and sequence) public on NCBI site	183827	AXTY00000000	5371	0		Washington University Genome Sequencing Center	NIH-HMP Sequencing Center
1618	Gi22143	Escherichia coli 908691	BACTERIAL		unknown	Complete	Level 2: High-Quality Draft	6. annotation (and sequence) public on NCBI site	183828	AXTZ00000000	5372	0		Washington University Genome Sequencing Center	NIH-HMP Sequencing Center
1619	Gi22144	Klebsiella pneumoniae 909957	BACTERIAL	Bacteria	unknown	Complete	Level 2: High-Quality Draft	6. annotation (and sequence) public on NCBI site	183829	AXUL00000000	6048	0		Washington University Genome Sequencing Center	NIH-HMP Sequencing Center
1620	Gi22145	Escherichia coli 909945-2	BACTERIAL		unknown	Complete	Level 2: High-Quality Draft	6. annotation (and sequence) public on NCBI site	183830	AXUK00000000	5166	0		Washington University Genome Sequencing Center	NIH-HMP Sequencing Center
1621	Gi22146	Escherichia coli A25922R	BACTERIAL		unknown	Complete	Level 2: High-Quality Draft	6. annotation (and sequence) public on NCBI site	183831	AXUB00000000	5279	0		Washington University Genome Sequencing Center	NIH-HMP Sequencing Center
1622	Gi22147	Escherichia coli A35218R	BACTERIAL		unknown	Complete	Level 2: High-Quality Draft	6. annotation (and sequence) public on NCBI site	183832	AXUC00000000	5255	0		Washington University Genome Sequencing Center	NIH-HMP Sequencing Center
1623	Gi22148	Escherichia coli 910096-2	BACTERIAL		unknown	Complete	Level 2: High-Quality Draft	6. annotation (and sequence) public on NCBI site	183833	AXUA00000000	5251	0		Washington University Genome Sequencing Center	NIH-HMP Sequencing Center
1624	Gi22149	Sporothrix schenckii ATCC 58251	EUKARYAL	Eukaryota	wound	Complete	Level 2: High-Quality Draft	6. annotation (and sequence) public on NCBI site	217088	AWEQ00000000	0	0		Broad Institute	NIH-HMP Sequencing Center	ATCC 58251
1625	Gi22162	Staphylococcus aureus 880	BACTERIAL	Bacteria	blood	Complete	Level 2: High-Quality Draft	6. annotation (and sequence) public on NCBI site	183704	JICL00000000	2889	0		Washington University Genome Sequencing Center	NIH-HMP Sequencing Center
1626	Gi22907	Actinomyces urogenitalis S6-C4	BACTERIAL	Bacteria	urogenital_tract	Complete	Level 2: High-Quality Draft	6. annotation (and sequence) public on NCBI site	187457	JRMT00000000	1929	0		J. Craig Venter Institute	NIH-HMP Sequencing Center	BEI HM-1089
1627	Gi22908	Actinomyces sp. S6-Spd3	BACTERIAL	Bacteria	urogenital_tract	Complete	Level 2: High-Quality Draft	6. annotation (and sequence) public on NCBI site	187458	JRMV00000000	1763	0		J. Craig Venter Institute	NIH-HMP Sequencing Center	BEI HM-1090
1628	Gi22909	Actinomyces sp. S4-C9	BACTERIAL	Bacteria	urogenital_tract	Complete	Level 2: High-Quality Draft	6. annotation (and sequence) public on NCBI site	187459	JRMU00000000	1447	0		J. Craig Venter Institute	NIH-HMP Sequencing Center	BEI HM-1091
1630	Gi22911	Anaerococcus lactolyticus S7-1-13	BACTERIAL	Bacteria	urogenital_tract	Complete	Level 2: High-Quality Draft	6. annotation (and sequence) public on NCBI site	187461	JRMW00000000	1717	0		J. Craig Venter Institute	NIH-HMP Sequencing Center	BEI HM-1093
1631	Gi22912	Arcanobacterium sp. S3PF19	BACTERIAL	Bacteria	urogenital_tract	Complete	Level 2: High-Quality Draft	6. annotation (and sequence) public on NCBI site	187462	JRMX00000000	1003	0		J. Craig Venter Institute	NIH-HMP Sequencing Center	BEI HM-1094
1632	Gi22913	Clostridiales genomosp. BVAB3 str. S7-24-11	BACTERIAL	Bacteria	urogenital_tract	Complete	Level 2: High-Quality Draft	6. annotation (and sequence) public on NCBI site	187463	JPIC00000000	1199	0		J. Craig Venter Institute	NIH-HMP Sequencing Center	BEI Processing
1633	Gi22914	Clostridiales Family XI. Incertae Sedis sp. S5-A11	BACTERIAL	Bacteria	urogenital_tract	Complete	Level 2: High-Quality Draft	6. annotation (and sequence) public on NCBI site	187464	JRMZ00000000	2755	0		J. Craig Venter Institute	NIH-HMP Sequencing Center	BEI HM-1096
1634	Gi22915	Clostridiales Family XI. Incertae Sedis sp. S7-1-4	BACTERIAL	Bacteria	urogenital_tract	Complete	Level 2: High-Quality Draft	6. annotation (and sequence) public on NCBI site	187465	JRMY00000000	1482	0		J. Craig Venter Institute	NIH-HMP Sequencing Center	BEI HM-1097
1635	Gi22916	Clostridiales Family XIII. Incertae Sedis sp. S5-A14a	BACTERIAL	Bacteria	urogenital_tract	Complete	Level 2: High-Quality Draft	6. annotation (and sequence) public on NCBI site	187466	JRNA00000000	1151	0		J. Craig Venter Institute	NIH-HMP Sequencing Center	BEI HM-1098
1639	Gi22920	Peptostreptococcus sp. MV1	BACTERIAL	Bacteria	urogenital_tract	Complete	Level 2: High-Quality Draft	6. annotation (and sequence) public on NCBI site	187470	JRNB00000000	1630	0		J. Craig Venter Institute	NIH-HMP Sequencing Center	BEI HM-1102
1640	Gi22921	Prevotella sp. S7-1-8	BACTERIAL	Bacteria	urogenital_tract	Complete	Level 2: High-Quality Draft	6. annotation (and sequence) public on NCBI site	187471	JRNC00000000	2240	0		J. Craig Venter Institute	NIH-HMP Sequencing Center	BEI HM-1103
1647	Gi23790	Atopobium parvulum DNF00906	BACTERIAL	Bacteria	urogenital_tract	Complete	Level 2: High-Quality Draft	6. annotation (and sequence) public on NCBI site	187519	JRND00000000	1208	0		J. Craig Venter Institute	NIH-HMP Sequencing Center	BEI HM-1084
1650	Gi23793	Corynebacterium freneyi DNF00450	BACTERIAL	Bacteria	urogenital_tract	Complete	Level 2: High-Quality Draft	6. annotation (and sequence) public on NCBI site	187522	JRNE00000000	2007	0		J. Craig Venter Institute	NIH-HMP Sequencing Center	BEI HM-1087
1651	Gi23794	Prevotella bivia DNF00188	BACTERIAL	Bacteria	urogenital_tract	Complete	Level 2: High-Quality Draft	6. annotation (and sequence) public on NCBI site	187523	JRNF00000000	2063	0		J. Craig Venter Institute	NIH-HMP Sequencing Center	BEI HM-1088
1654	Gi23936	Streptococcus intermedius ATCC 27335	BACTERIAL	Bacteria	oral	Complete	Level 2: High-Quality Draft	6. annotation (and sequence) public on NCBI site	197004	ATFK00000000	1875	0		Broad Institute	NIH-HMP Sequencing Center
1766	Gi24049	Fusobacterium nucleatum CTI-5	BACTERIAL	Bacteria	gastrointestinal_tract	Complete	Level 2: High-Quality Draft	6. annotation (and sequence) public on NCBI site	197116	AXNW00000000	2329	0		Broad Institute	NIH-HMP Sequencing Center
1767	Gi24050	Fusobacterium nucleatum CTI-6	BACTERIAL	Bacteria	gastrointestinal_tract	Complete	Level 2: High-Quality Draft	6. annotation (and sequence) public on NCBI site	197117	AXNV00000000	2423	0		Broad Institute	NIH-HMP Sequencing Center
1768	Gi24051	Fusobacterium nucleatum CTI-7	BACTERIAL	Bacteria	gastrointestinal_tract	Complete	Level 2: High-Quality Draft	6. annotation (and sequence) public on NCBI site	197118	AXNU00000000	2017	0		Broad Institute	NIH-HMP Sequencing Center
1860		Prevotella amnii DNF00307			urogenital_tract	Complete	Level 2: High-Quality Draft	6. annotation (and sequence) public on NCBI site	246504	LSDL00000000	2227	0		Washington University Genome Sequencing Center	NIH-HMP Sequencing Center
1861		Corynebacterium kroppenstedtii DNF00591			urogenital_tract	Complete	Level 2: High-Quality Draft	6. annotation (and sequence) public on NCBI site	246505	LSCY00000000	2411	0		Washington University Genome Sequencing Center	NIH-HMP Sequencing Center
1862		Varibaculum cambriensis DNF00696			urogenital_tract	Complete	Level 2: High-Quality Draft	6. annotation (and sequence) public on NCBI site	246506	LSDN00000000	1954	0		Washington University Genome Sequencing Center	NIH-HMP Sequencing Center
1863		Peptoniphilus coxii DNF00729			urogenital_tract	Complete	Level 2: High-Quality Draft	6. annotation (and sequence) public on NCBI site	246507	LSDG00000000	1860	0		Washington University Genome Sequencing Center	NIH-HMP Sequencing Center
1864		Peptoniphilus sp. DNF00840			urogenital_tract	Complete	Level 2: High-Quality Draft	6. annotation (and sequence) public on NCBI site	246508	LSDH00000000	1718	0		Washington University Genome Sequencing Center	NIH-HMP Sequencing Center
1865		Veillonella parvula DNF00876			urogenital_tract	Complete	Level 2: High-Quality Draft	6. annotation (and sequence) public on NCBI site	246509	LSDP00000000	1886	0		Washington University Genome Sequencing Center	NIH-HMP Sequencing Center
1866		Eubacterium saburreum DNF00896			urogenital_tract	Complete	Level 2: High-Quality Draft	6. annotation (and sequence) public on NCBI site	246510	LSDA00000000	2860	0		Washington University Genome Sequencing Center	NIH-HMP Sequencing Center
1867		Veillonella dispar DNF00926			urogenital_tract	Complete	Level 2: High-Quality Draft	6. annotation (and sequence) public on NCBI site	246511	LSDO00000000	1945	0		Washington University Genome Sequencing Center	NIH-HMP Sequencing Center
1868		Olsenella sp. DNF00959			urogenital_tract	Complete	Level 2: High-Quality Draft	6. annotation (and sequence) public on NCBI site	246512	LSDE00000000	2052	0		Washington University Genome Sequencing Center	NIH-HMP Sequencing Center	BEI Processing
1869		Bacteroidales bacterium KA00251			urogenital_tract	Complete	Level 2: High-Quality Draft	6. annotation (and sequence) public on NCBI site	246513	LSCS00000000	1796	0		Washington University Genome Sequencing Center	NIH-HMP Sequencing Center	BEI Processing
1870		Bacteroidales bacterium KA00344			urogenital_tract	Complete	Level 2: High-Quality Draft	6. annotation (and sequence) public on NCBI site	246514	LSCT00000000	2869	0		Washington University Genome Sequencing Center	NIH-HMP Sequencing Center	BEI Processing
1871		Gemella asaccharolytica KA00071			urogenital_tract	Complete	Level 2: High-Quality Draft	6. annotation (and sequence) public on NCBI site	246515	LSDB00000000	1251	0		Washington University Genome Sequencing Center	NIH-HMP Sequencing Center	BEI Processing
1872		Clostridiales bacterium KA00274			urogenital_tract	Complete	Level 2: High-Quality Draft	6. annotation (and sequence) public on NCBI site	246516	LSCV00000000	1471	0		Washington University Genome Sequencing Center	NIH-HMP Sequencing Center	BEI Processing
1880		Streptococcus agalactiae PSS_7632a	BACTERIAL	Bacteria	urogenital_tract	Complete	Level 2: High-Quality Draft	6. annotation (and sequence) public on NCBI site	254643	LRQM00000000	2261	0		Broad Institute	NIH-HMP Sequencing Center
1881		Streptococcus agalactiae PSS_7632b	BACTERIAL	Bacteria	urogenital_tract	Complete	Level 2: High-Quality Draft	6. annotation (and sequence) public on NCBI site	254645	LRQN00000000	2253	0		Broad Institute	NIH-HMP Sequencing Center
1882		Streptococcus agalactiae PSS_7625	BACTERIAL	Bacteria	urogenital_tract	Complete	Level 2: High-Quality Draft	6. annotation (and sequence) public on NCBI site	254648	LRQL00000000	2081	0		Broad Institute	NIH-HMP Sequencing Center
1883		Streptococcus agalactiae PSS_7568	BACTERIAL	Bacteria	urogenital_tract	Complete	Level 2: High-Quality Draft	6. annotation (and sequence) public on NCBI site	254651	LRQK00000000	2122	0		Broad Institute	NIH-HMP Sequencing Center
1884		Streptococcus agalactiae PSS_7578	BACTERIAL	Bacteria	urogenital_tract	Complete	Level 2: High-Quality Draft	6. annotation (and sequence) public on NCBI site	254653	LRQO00000000	2019	0		Broad Institute	NIH-HMP Sequencing Center
1885		Streptococcus agalactiae PSS_7722	BACTERIAL	Bacteria	urogenital_tract	Complete	Level 2: High-Quality Draft	6. annotation (and sequence) public on NCBI site	254654	LRQP00000000	2063	0		Broad Institute	NIH-HMP Sequencing Center
1977	Gi03877	Capnocytophaga ochracea F0287	BACTERIAL	Bacteria	oral	Complete	Level 2: High-Quality Draft	6. annotation (and sequence) public on NCBI site	51493	AEOH00000000	2333	649989920	HOMD: tax_700	Baylor College of Medicine	NIH-HMP Jumpstart Supplement	BEI HM-15
1978		Actinomyces graevenitzii F0530		Bacteria	oral	Complete	Level 2: High-Quality Draft	6. annotation (and sequence) public on NCBI site	198881	AWSC01000000	1897	0		Washington University Genome Sequencing Center	NIH-HMP Sequencing Center	BEI HM-1132
1979	Gi0045314	Actinomyces johnsonii F0542	BACTERIAL		oral	Complete	Level 2: High-Quality Draft	6. annotation (and sequence) public on NCBI site	198882	AWSE00000000	3324	0		Washington University Genome Sequencing Center	NIH-HMP Sequencing Center	BEI HM-1131
1980	Gi0045315	Actinomyces sp. oral taxon 172 str. F0311	BACTERIAL		oral	Complete	Level 2: High-Quality Draft	6. annotation (and sequence) public on NCBI site	198883	AWSF00000000	2417	0		Washington University Genome Sequencing Center	NIH-HMP Sequencing Center	BEI HM-1137
1981	Gi0045316	Bacteroides tectus F0041	BACTERIAL		oral	Complete	Level 2: High-Quality Draft	6. annotation (and sequence) public on NCBI site	198884	AWSV00000000	3559	0		Washington University Genome Sequencing Center	NIH-HMP Sequencing Center	BEI HM-1135
1982	Gi0045317	Clostridiales bacterium oral taxon 876 str. F0540	BACTERIAL		oral	Complete	Level 2: High-Quality Draft	6. annotation (and sequence) public on NCBI site	198885	AWSZ00000000	4703	0		Washington University Genome Sequencing Center	NIH-HMP Sequencing Center	BEI HM-1139
1983	Gi0045318	Gemella bergeriae ATCC 700627	BACTERIAL		blood	Complete	Level 2: High-Quality Draft	6. annotation (and sequence) public on NCBI site	198886	AWVP00000000	1541	0		Washington University Genome Sequencing Center	NIH-HMP Sequencing Center	ATCC 700627
1984	Gi0045319	Leptotrichia sp. oral taxon 215 W9775	BACTERIAL		oral	Complete	Level 2: High-Quality Draft	6. annotation (and sequence) public on NCBI site	198887	AWVR00000000	2261	0		Washington University Genome Sequencing Center	NIH-HMP Sequencing Center	BEI HM-1126
1985	Gi0045320	Mitsuokella sp. oral taxon 131 W9106	BACTERIAL		oral	Complete	Level 2: High-Quality Draft	6. annotation (and sequence) public on NCBI site	198888	AWVT00000000	2309	0		Washington University Genome Sequencing Center	NIH-HMP Sequencing Center	BEI HM-1128
1986	Gi0045321	Oribacterium sp. oral taxon 078 F0263	BACTERIAL		oral	Complete	Level 2: High-Quality Draft	6. annotation (and sequence) public on NCBI site	198889	AWVU00000000	2835	0		Washington University Genome Sequencing Center	NIH-HMP Sequencing Center	BEI HM-1130
1987	Gi0045322	Peptostreptococcaceae bacterium oral taxon 113 str. W5053	BACTERIAL		oral	Complete	Level 2: High-Quality Draft	6. annotation (and sequence) public on NCBI site	198890	AWVB00000000	2325	0		Washington University Genome Sequencing Center	NIH-HMP Sequencing Center	BEI HM-1125
1988	Gi0045323	Porphyromonas gingivalis F0185	BACTERIAL		oral	Complete	Level 2: High-Quality Draft	6. annotation (and sequence) public on NCBI site	198891	AWVC00000000	2236	0		Washington University Genome Sequencing Center	NIH-HMP Sequencing Center	BEI HM-1140
1989	Gi0045327	Porphyromonas gingivalis F0566	BACTERIAL		oral	Complete	Level 2: High-Quality Draft	6. annotation (and sequence) public on NCBI site	198892	AWVD00000000	2395	0		Washington University Genome Sequencing Center	NIH-HMP Sequencing Center	BEI HM-1141
1990	Gi0045328	Porphyromonas gingivalis W4087	BACTERIAL		oral	Complete	Level 2: High-Quality Draft	6. annotation (and sequence) public on NCBI site	198893	AWVE00000000	2204	0		Washington University Genome Sequencing Center	NIH-HMP Sequencing Center	BEI HM-1129
1991	Gi0045324	Prevotella loescheii DSM 19665 = JCM 12249 = ATCC 15930	BACTERIAL	Bacteria	oral	Complete	Level 2: High-Quality Draft	6. annotation (and sequence) public on NCBI site	198894	JNGW00000000	3236	0		Washington University Genome Sequencing Center	NIH-HMP Sequencing Center
1992	Gi0045325	Selenomonas sp. oral taxon 892 str. F0426	BACTERIAL		oral	Complete	Level 2: High-Quality Draft	6. annotation (and sequence) public on NCBI site	198895	AWVG00000000	2303	0		Washington University Genome Sequencing Center	NIH-HMP Sequencing Center	BEI HM-1136
1993	Gi0049246	Fusobacterium nucleatum 7_1 phage Funu1	BACTERIAL	Bacteria	gastrointestinal_tract	Complete	Level 2: High-Quality Draft	6. annotation (and sequence) public on NCBI site	73477	KR131710	0	0		Broad Institute	NIH-HMP Sequencing Center
1994	Gi0049247	Fusobacterium nucleatum 7_1 phage Funu2	BACTERIAL	Bacteria	gastrointestinal_tract	Complete	Level 2: High-Quality Draft	6. annotation (and sequence) public on NCBI site	73477	KR131711;KR131712	0	0		Broad Institute	NIH-HMP Sequencing Center
2085	Gi0049294	Fusobacterium nucleatum 13_3C	BACTERIAL	Bacteria	gastrointestinal_tract	Complete	Level 2: High-Quality Draft	6. annotation (and sequence) public on NCBI site	212676	JAOZ00000000	2454	0		Broad Institute	NIH-HMP Sequencing Center
2086	Gi0049687	Helicobacter macacae MIT 99-5501	BACTERIAL	Bacteria	gastrointestinal_tract	Complete	Level 2: High-Quality Draft	6. annotation (and sequence) public on NCBI site	212677	AZJI00000000	1946	0		Broad Institute	NIH-HMP Sequencing Center
2087	Gi0049688	Helicobacter canis NCTC 12740	BACTERIAL	Bacteria	gastrointestinal_tract	Complete	Level 2: High-Quality Draft	6. annotation (and sequence) public on NCBI site	212678	AZJJ00000000	1800	0		Broad Institute	NIH-HMP Sequencing Center
2097	Gi0049295	Enterococcus faecalis 918	BACTERIAL		gastrointestinal_tract	Complete	Level 2: High-Quality Draft	6. annotation (and sequence) public on NCBI site	205838	AVNY00000000	3546	0		Washington University Genome Sequencing Center	NIH-HMP Sequencing Center
2128		Arthrobacter albus DNF00011		Bacteria	urogenital_tract	Complete	Level 2: High-Quality Draft	6. annotation (and sequence) public on NCBI site	219659	JRNH00000000	1596	0		J. Craig Venter Institute	NIH-HMP	BEI HM-1152
2129		Corynebacterium tuscaniense DNF00037		Bacteria	urogenital_tract	Complete	Level 2: High-Quality Draft	6. annotation (and sequence) public on NCBI site	219660	JRNG00000000	1792	0		J. Craig Venter Institute	NIH-HMP	BEI HM-1153
2130		Oligella urethralis DNF00040		Bacteria	urogenital_tract	Complete	Level 2: High-Quality Draft	6. annotation (and sequence) public on NCBI site	219661	JRNI00000000	2118	0		J. Craig Venter Institute	NIH-HMP	BEI HM-1154
2132		Prevotella histicola JCM 15637 = DNF00424		Bacteria	urogenital_tract	Complete	Level 2: High-Quality Draft	6. annotation (and sequence) public on NCBI site	219666	JRNJ00000000	2358	0		J. Craig Venter Institute	NIH-HMP	BEI Processing
2134		Peptoniphilus lacrimalis DNF00528		Bacteria	urogenital_tract	Complete	Level 2: High-Quality Draft	6. annotation (and sequence) public on NCBI site	219668	JRNL00000000	3237	0		J. Craig Venter Institute	NIH-HMP	BEI HM-1161
2135		Staphylococcus haemolyticus DNF00585		Bacteria	urogenital_tract	Complete	Level 2: High-Quality Draft	6. annotation (and sequence) public on NCBI site	219669	JRNK00000000	2173	0		J. Craig Venter Institute	NIH-HMP	BEI HM-1164
2136		Prevotella bivia DNF00650		Bacteria	urogenital_tract	Complete	Level 2: High-Quality Draft	6. annotation (and sequence) public on NCBI site	219670	JRNM00000000	1973	0		J. Craig Venter Institute	NIH-HMP	BEI HM-1165
2137		Prevotella buccalis DNF00853		Bacteria	urogenital_tract	Complete	Level 2: High-Quality Draft	6. annotation (and sequence) public on NCBI site	219672	JRNN00000000	2232	0		J. Craig Venter Institute	NIH-HMP	BEI HM-1169
2139		Prevotella denticola DNF00960		Bacteria	urogenital_tract	Complete	Level 2: High-Quality Draft	6. annotation (and sequence) public on NCBI site	219676	JRNO00000000	2355	0		J. Craig Venter Institute	NIH-HMP	BEI HM-1173
2140		Prevotella buccalis DNF00985		Bacteria	urogenital_tract	Complete	Level 2: High-Quality Draft	6. annotation (and sequence) public on NCBI site	219677	JRNP00000000	2062	0		J. Craig Venter Institute	NIH-HMP	BEI HM-1174
3032		Veillonella sp. DNF00869			urogenital_tract	Complete	Level 2: High-Quality Draft	6. annotation (and sequence) public on NCBI site	257378	LSDQ00000000	1509	0		Washington University Genome Sequencing Center	NIH-HMP Sequencing Center
3033		Veillonellaceae bacterium DNF00751			urogenital_tract	Complete	Level 2: High-Quality Draft	6. annotation (and sequence) public on NCBI site	257377	LSDS00000000	1806	0		Washington University Genome Sequencing Center	NIH-HMP Sequencing Center
3034		Prevotella sp. DNF00663			urogenital_tract	Complete	Level 2: High-Quality Draft	6. annotation (and sequence) public on NCBI site	257376	LSDM00000000	2622	0		Washington University Genome Sequencing Center	NIH-HMP Sequencing Center
3150		Pseudomonas sp. HMSC05H02	BACTERIAL	Bacteria	airways	Complete	Level 2: High-Quality Draft	6. annotation (and sequence) public on NCBI site	269887	JZWM00000000	6443	0		Washington University Genome Sequencing Center	NIH-HMP Sequencing Center
3156		Neisseria sp. HMSC06F02	BACTERIAL	Bacteria	airways	Complete	Level 2: High-Quality Draft	6. annotation (and sequence) public on NCBI site	269893	JZWO00000000	2886	0		Washington University Genome Sequencing Center	NIH-HMP Sequencing Center
3180		Leptotrichia wadei KA00185	BACTERIAL	Bacteria	urogenital_tract	Complete	Level 2: High-Quality Draft	6. annotation (and sequence) public on NCBI site	272072	LSDD00000000	2361	0		Washington University Genome Sequencing Center	NIH-HMP Sequencing Center
3181		Parvimonas sp. KA00067	BACTERIAL	Bacteria	urogenital_tract	Complete	Level 2: High-Quality Draft	6. annotation (and sequence) public on NCBI site	272073	LSDF00000000	1524	0		Washington University Genome Sequencing Center	NIH-HMP Sequencing Center	BEI Processing
3182		Veillonellaceae bacterium KA00182	BACTERIAL	Bacteria	urogenital_tract	Complete	Level 2: High-Quality Draft	6. annotation (and sequence) public on NCBI site	272074	LSDT00000000	1514	0		Washington University Genome Sequencing Center	NIH-HMP Sequencing Center	BEI Processing
3183		Peptostreptococcus anaerobius KA00810	BACTERIAL	Bacteria	urogenital_tract	Complete	Level 2: High-Quality Draft	6. annotation (and sequence) public on NCBI site	272075	LSDI00000000	1849	0		Washington University Genome Sequencing Center	NIH-HMP Sequencing Center
3184		Porphyromonadaceae bacterium KA00676	BACTERIAL	Bacteria	urogenital_tract	Complete	Level 2: High-Quality Draft	6. annotation (and sequence) public on NCBI site	272076	LSDJ00000000	2195	0		Washington University Genome Sequencing Center	NIH-HMP Sequencing Center	BEI Processing
3185		Porphyromonas somerae KA00683	BACTERIAL	Bacteria	urogenital_tract	Complete	Level 2: High-Quality Draft	6. annotation (and sequence) public on NCBI site	272077	LSDK00000000	2195	0		Washington University Genome Sequencing Center	NIH-HMP Sequencing Center
3186		Gemella haemolysans DNF01167	BACTERIAL	Bacteria	urogenital_tract	Complete	Level 2: High-Quality Draft	6. annotation (and sequence) public on NCBI site	272078	LSDC00000000	1795	0		Washington University Genome Sequencing Center	NIH-HMP Sequencing Center
3187		Aerococcus christensenii KA00635	BACTERIAL	Bacteria	urogenital_tract	Complete	Level 2: High-Quality Draft	6. annotation (and sequence) public on NCBI site	272079	LSCQ00000000	1769	0		Washington University Genome Sequencing Center	NIH-HMP Sequencing Center
3188		Clostridiales bacterium KA00581	BACTERIAL	Bacteria	urogenital_tract	Complete	Level 2: High-Quality Draft	6. annotation (and sequence) public on NCBI site	272080	LSCW00000000	1550	0		Washington University Genome Sequencing Center	NIH-HMP Sequencing Center	BEI Processing
3190		Coriobacteriales bacterium DNF00809	BACTERIAL	Bacteria	urogenital_tract	Complete	Level 2: High-Quality Draft	6. annotation (and sequence) public on NCBI site	272082	LSCX00000000	1711	0		Washington University Genome Sequencing Center	NIH-HMP Sequencing Center	BEI Processing
3191		Veillonellaceae bacterium DNF00626	BACTERIAL	Bacteria	urogenital_tract	Complete	Level 2: High-Quality Draft	6. annotation (and sequence) public on NCBI site	272083	LSDR00000000	1608	0		Washington University Genome Sequencing Center	NIH-HMP Sequencing Center	BEI Processing
3192		Atopobium deltae DNF00019	BACTERIAL	Bacteria	urogenital_tract	Complete	Level 2: High-Quality Draft	6. annotation (and sequence) public on NCBI site	272084	LSCR00000000	1442	0		Washington University Genome Sequencing Center	NIH-HMP Sequencing Center
3193		Bifidobacterium breve GED8481	BACTERIAL	Bacteria	urogenital_tract	Complete	Level 2: High-Quality Draft	6. annotation (and sequence) public on NCBI site	272085	LRPP00000000	2255	0		Washington University Genome Sequencing Center	NIH-HMP Sequencing Center
3196		Bifidobacterium bifidum MJR8628B	BACTERIAL	Bacteria	urogenital_tract	Complete	Level 2: High-Quality Draft	6. annotation (and sequence) public on NCBI site	272088	LRPO00000000	2174	0		Washington University Genome Sequencing Center	NIH-HMP Sequencing Center
3197		Klebsiella pneumoniae MJR8396D	BACTERIAL	Bacteria	urogenital_tract	Complete	Level 2: High-Quality Draft	6. annotation (and sequence) public on NCBI site	272089	LRQC00000000	5697	0		Washington University Genome Sequencing Center	NIH-HMP Sequencing Center
3198		Actinomyces neuii MJR8396A	BACTERIAL	Bacteria	urogenital_tract	Complete	Level 2: High-Quality Draft	6. annotation (and sequence) public on NCBI site	272090	LRPJ00000000	2224	0		Washington University Genome Sequencing Center	NIH-HMP Sequencing Center
3199		Enterococcus faecium MJR8396B	BACTERIAL	Bacteria	urogenital_tract	Complete	Level 2: High-Quality Draft	6. annotation (and sequence) public on NCBI site	272091	LRPV00000000	2762	0		Washington University Genome Sequencing Center	NIH-HMP Sequencing Center
3200		Anaerococcus tetradius MJR8151	BACTERIAL	Bacteria	urogenital_tract	Complete	Level 2: High-Quality Draft	6. annotation (and sequence) public on NCBI site	272092	LRPM00000000	1934	0		Washington University Genome Sequencing Center	NIH-HMP Sequencing Center
3201		Megasphaera elsdenii MJR8396C	BACTERIAL	Bacteria	urogenital_tract	Complete	Level 2: High-Quality Draft	6. annotation (and sequence) public on NCBI site	272093	LRVC00000000	2422	0		Washington University Genome Sequencing Center	NIH-HMP Sequencing Center
3203		Proteus mirabilis GED7834	BACTERIAL	Bacteria	urogenital_tract	Complete	Level 2: High-Quality Draft	6. annotation (and sequence) public on NCBI site	272095	LSGS00000000	3736	0		Washington University Genome Sequencing Center	NIH-HMP Sequencing Center
3204		Gardnerella vaginalis GED7275B	BACTERIAL	Bacteria	urogenital_tract	Complete	Level 2: High-Quality Draft	6. annotation (and sequence) public on NCBI site	272096	LRPZ00000000	1279	0		Washington University Genome Sequencing Center	NIH-HMP Sequencing Center
3206		Fusobacterium equinum CMW8396	BACTERIAL	Bacteria	urogenital_tract	Complete	Level 2: High-Quality Draft	6. annotation (and sequence) public on NCBI site	272098	LRPX00000000	1852	0		Washington University Genome Sequencing Center	NIH-HMP Sequencing Center
3207		Citrobacter koseri PSS7778B	BACTERIAL	Bacteria	urogenital_tract	Complete	Level 2: High-Quality Draft	6. annotation (and sequence) public on NCBI site	272099	LRPT00000000	4877	0		Washington University Genome Sequencing Center	NIH-HMP Sequencing Center
3208		Gardnerella vaginalis PSS7772B	BACTERIAL	Bacteria	urogenital_tract	Complete	Level 2: High-Quality Draft	6. annotation (and sequence) public on NCBI site	272100	LRQB00000000	1404	0		Washington University Genome Sequencing Center	NIH-HMP Sequencing Center
3210		Lactobacillus gasseri PSS7772D	BACTERIAL	Bacteria	urogenital_tract	Complete	Level 2: High-Quality Draft	6. annotation (and sequence) public on NCBI site	272102	LRQD00000000	1934	0		Washington University Genome Sequencing Center	NIH-HMP Sequencing Center
3211		Staphylococcus aureus PSS7673	BACTERIAL	Bacteria	urogenital_tract	Complete	Level 2: High-Quality Draft	6. annotation (and sequence) public on NCBI site	272103	LRQH00000000	2772	0		Washington University Genome Sequencing Center	NIH-HMP Sequencing Center
3212		Citrobacter freundii GED7749C	BACTERIAL	Bacteria	urogenital_tract	Complete	Level 2: High-Quality Draft	6. annotation (and sequence) public on NCBI site	272104	LRPR00000000	4873	0		Washington University Genome Sequencing Center	NIH-HMP Sequencing Center
3213		Bacillus coagulans GED7749B	BACTERIAL	Bacteria	urogenital_tract	Complete	Level 2: High-Quality Draft	6. annotation (and sequence) public on NCBI site	272105	LRPN00000000	4048	0		Washington University Genome Sequencing Center	NIH-HMP Sequencing Center
3214		Alloscardovia omnicolens CMW7705A	BACTERIAL	Bacteria	urogenital_tract	Complete	Level 2: High-Quality Draft	6. annotation (and sequence) public on NCBI site	272106	LRPK00000000	1672	0		Washington University Genome Sequencing Center	NIH-HMP Sequencing Center
3215		Staphylococcus simulans MJR7712	BACTERIAL	Bacteria	urogenital_tract	Complete	Level 2: High-Quality Draft	6. annotation (and sequence) public on NCBI site	272107	LRQJ00000000	2696	0		Washington University Genome Sequencing Center	NIH-HMP Sequencing Center
3216		Gardnerella vaginalis GED7760B	BACTERIAL	Bacteria	urogenital_tract	Complete	Level 2: High-Quality Draft	6. annotation (and sequence) public on NCBI site	272108	LRQA00000000	1272	0		Washington University Genome Sequencing Center	NIH-HMP Sequencing Center
3217		Finegoldia magna GED7760A	BACTERIAL	Bacteria	urogenital_tract	Complete	Level 2: High-Quality Draft	6. annotation (and sequence) public on NCBI site	272109	LRPW00000000	1819	0		Washington University Genome Sequencing Center	NIH-HMP Sequencing Center
3218		Prevotella bivia GED7760C	BACTERIAL	Bacteria	urogenital_tract	Complete	Level 2: High-Quality Draft	6. annotation (and sequence) public on NCBI site	272110	LRQF00000000	2083	0		Washington University Genome Sequencing Center	NIH-HMP Sequencing Center
3219		Streptococcus salivarius GED7778A	BACTERIAL	Bacteria	urogenital_tract	Complete	Level 2: High-Quality Draft	6. annotation (and sequence) public on NCBI site	272111	LRQS00000000	2317	0		Washington University Genome Sequencing Center	NIH-HMP Sequencing Center
3220		Citrobacter koseri GED7778C	BACTERIAL	Bacteria	urogenital_tract	Complete	Level 2: High-Quality Draft	6. annotation (and sequence) public on NCBI site	272112	LRPS00000000	4847	0		Washington University Genome Sequencing Center	NIH-HMP Sequencing Center
3221		Fusobacterium nucleatum MJR7757B	BACTERIAL	Bacteria	urogenital_tract	Complete	Level 2: High-Quality Draft	6. annotation (and sequence) public on NCBI site	272113	LRPY00000000	2466	0		Washington University Genome Sequencing Center	NIH-HMP Sequencing Center
3222		Clostridium perfringens MJR7757A	BACTERIAL	Bacteria	urogenital_tract	Complete	Level 2: High-Quality Draft	6. annotation (and sequence) public on NCBI site	272114	LRPU00000000	3408	0		Washington University Genome Sequencing Center	NIH-HMP Sequencing Center
3223		Propionibacterium avidum MJR7694	BACTERIAL	Bacteria	urogenital_tract	Complete	Level 2: High-Quality Draft	6. annotation (and sequence) public on NCBI site	272115	LRVD00000000	2374	0		Washington University Genome Sequencing Center	NIH-HMP Sequencing Center
3224		Anaerococcus hydrogenalis MJR7738A	BACTERIAL	Bacteria	urogenital_tract	Complete	Level 2: High-Quality Draft	6. annotation (and sequence) public on NCBI site	272116	LRPL00000000	2624	0		Washington University Genome Sequencing Center	NIH-HMP Sequencing Center
3225		Staphylococcus lugdunensis MJR7738	BACTERIAL	Bacteria	urogenital_tract	Complete	Level 2: High-Quality Draft	6. annotation (and sequence) public on NCBI site	272117	LRQI00000000	2438	0		Washington University Genome Sequencing Center	NIH-HMP Sequencing Center
3226		Prevotella corporis MJR7716	BACTERIAL	Bacteria	urogenital_tract	Complete	Level 2: High-Quality Draft	6. annotation (and sequence) public on NCBI site	272118	LRQG00000000	2956	0		Washington University Genome Sequencing Center	NIH-HMP Sequencing Center
3228		Streptococcus mitis CMW7705B	BACTERIAL	Bacteria	urogenital_tract	Complete	Level 2: High-Quality Draft	6. annotation (and sequence) public on NCBI site	272120	LRQR00000000	1954	0		Washington University Genome Sequencing Center	NIH-HMP Sequencing Center
3229		Peptoniphilus harei CMW7756A	BACTERIAL	Bacteria	urogenital_tract	Complete	Level 2: High-Quality Draft	6. annotation (and sequence) public on NCBI site	272121	LRQE00000000	1874	0		Washington University Genome Sequencing Center	NIH-HMP Sequencing Center
3231		Bifidobacterium longum CMW7750	BACTERIAL	Bacteria	urogenital_tract	Complete	Level 2: High-Quality Draft	6. annotation (and sequence) public on NCBI site	272123	LRPQ00000000	2196	0		Washington University Genome Sequencing Center	NIH-HMP Sequencing Center
3233		Veillonella atypica CMW7756B	BACTERIAL	Bacteria	urogenital_tract	Complete	Level 2: High-Quality Draft	6. annotation (and sequence) public on NCBI site	272125	LRQT00000000	1973	0		Washington University Genome Sequencing Center	NIH-HMP Sequencing Center
5045	Gi03862	Lactobacillus crispatus 125-2-CHN	BACTERIAL	Bacteria	urogenital_tract	Complete	Level 2: High-Quality Draft	6. annotation (and sequence) public on NCBI site	38361	ACPV00000000	2142	647533176	HOMD: tax_817	Broad Institute	NIH-NHGRI	BEI HM-638
5175	Gi03864	Lactobacillus gasseri SV-16A-US	BACTERIAL	Bacteria	urogenital_tract	Complete	Level 2: High-Quality Draft	6. annotation (and sequence) public on NCBI site	42543	ADDY00000000	0	0	HOMD: tax_615	Broad Institute	NIH-NHGRI	BEI HM-642
5505	Gi03866	Lactobacillus delbrueckii subsp. lactis DSM 20072	BACTERIAL	Bacteria	gastrointestinal_tract	Complete	Level 2: High-Quality Draft	6. annotation (and sequence) public on NCBI site	53001	AEXU00000000	2006	0		Baylor College of Medicine	NIH-HMP Jumpstart Supplement	DSM 20072, ATCC 12315, NCDO 1438
6123	Gi03643	Oribacterium sinus F0268	BACTERIAL	Bacteria	oral	Complete	Level 2: High-Quality Draft	6. annotation (and sequence) public on NCBI site	34635	ACKX00000000	2638	643886104	HOMD: tax_457	Baylor College of Medicine	NIH-HMP Jumpstart Supplement	BEI HM-13
6485	Gi03787	Prevotella buccae ATCC 33574	BACTERIAL	Bacteria	oral	Complete	Level 2: High-Quality Draft	6. annotation (and sequence) public on NCBI site	51491	AEPD00000000	2896	649989986	HOMD: tax_560	Baylor College of Medicine	NIH-HMP Jumpstart Supplement	ATCC 33574, VPI D3A-6
6745	Gi03869	Prevotella sp. oral taxon 472 str. F0295	BACTERIAL	Bacteria	oral	Complete	Level 2: High-Quality Draft	6. annotation (and sequence) public on NCBI site	38731	ACZS00000000	3092	647000294	HOMD: tax_472	Baylor College of Medicine	NIH-HMP Jumpstart Supplement	BEI HM-16
7215	Gi03844	Synergistetes bacterium W5455	BACTERIAL	Bacteria	oral	Complete	Level 2: High-Quality Draft	6. annotation (and sequence) public on NCBI site	34581	ADFP00000000	2756	647000302	HOMD: tax_357	J. Craig Venter Institute	NIH-HMP	DSM 21147, CCUG 55836
7543	Gi03870	Selenomonas flueggei ATCC 43531	BACTERIAL	Bacteria	oral	Complete	Level 2: High-Quality Draft	6. annotation (and sequence) public on NCBI site	37273	ACLA00000000	2117	645058738	HOMD: tax_125	Baylor College of Medicine	NIH-HMP Jumpstart Supplement	ATCC 43531, DSM 19720
7545	Gi03818	Selenomonas noxia ATCC 43541	BACTERIAL	Bacteria	oral	Complete	Level 2: High-Quality Draft	6. annotation (and sequence) public on NCBI site	34641	ACKT00000000	2020	645951808	HOMD: tax_130	Baylor College of Medicine	NIH-HMP Jumpstart Supplement	ATCC 43541, VPI D9B-5
8571	Gi03871	Streptococcus mitis ATCC 6249	BACTERIAL	Bacteria	oral	Complete	Level 2: High-Quality Draft	6. annotation (and sequence) public on NCBI site	50515	AEEN00000000	1793	648276734	HOMD: tax_677	Baylor College of Medicine	NIH-HMP Jumpstart Supplement	ATCC 6249, BCRC 36273
8573	Gi03873	Streptococcus sanguinis ATCC 29667	BACTERIAL	Bacteria	oral	Complete	Level 2: High-Quality Draft	6. annotation (and sequence) public on NCBI site	64743	AFQA00000000	2407	0	HOMD: tax_758	Baylor College of Medicine	NIH-HMP Jumpstart Supplement	ATCC 29667
8577	Gi03874	Streptococcus parasanguinis ATCC 903	BACTERIAL	Bacteria	airways	Complete	Level 2: High-Quality Draft	6. annotation (and sequence) public on NCBI site	53003	AEVE00000000	2080	649990009	HOMD: tax_677	Baylor College of Medicine	NIH-HMP Jumpstart Supplement	ATCC 903
8578	Gi03875	Streptococcus sanguinis ATCC 49296	BACTERIAL	Bacteria	oral	Complete	Level 2: High-Quality Draft	6. annotation (and sequence) public on NCBI site	53005	AEPO00000000	2013	649990014	HOMD: tax_758	Baylor College of Medicine	NIH-HMP Jumpstart Supplement	ATCC 49296, FERM-P 8169, MCLS-2
9003	Gi04424	Bifidobacterium dentium JCVIHMP022	BACTERIAL	Bacteria	urogenital_tract	Complete	Level 2: High-Quality Draft	6. annotation (and sequence) public on NCBI site	31395	AEHJ00000000	2278	649989915	HOMD: tax_588	J. Craig Venter Institute	NIH-HMP Sequencing Center	ATCC 27679
9004	Gi04427	Actinomyces cardiffensis F0333	BACTERIAL	Bacteria	oral	Complete	Level 2: High-Quality Draft	6. annotation (and sequence) public on NCBI site	53007	AQHZ00000000	1983	0	HOMD: tax_850	Baylor College of Medicine	NIH-HMP Sequencing Center	BEI HM-147
9005	Gi04428	Actinomyces sp. oral taxon 178 str. F0338	BACTERIAL	Bacteria	oral	Complete	Level 2: High-Quality Draft	6. annotation (and sequence) public on NCBI site	53009	AEUH00000000	2524	649989903	HOMD: tax_178	Baylor College of Medicine	NIH-HMP Jumpstart Supplement	BEI HM-146
9006	Gi04429	Actinomyces sp. oral taxon 180 str. F0310	BACTERIAL	Bacteria	oral	Complete	Level 2: High-Quality Draft	6. annotation (and sequence) public on NCBI site	53011	AEPP00000000	2070	649989904	HOMD: tax_180	Baylor College of Medicine	NIH-HMP Sequencing Center	BEI HM-53
9007	Gi04430	Bacteroides sp. 1_1_14	BACTERIAL	Bacteria	gastrointestinal_tract	Complete	Level 2: High-Quality Draft	6. annotation (and sequence) public on NCBI site	38765	ACRP00000000	4829	648861000		Broad Institute	NIH-HMP Jumpstart Supplement	BEI HM-168
9008	Gi04431	Bacteroides sp. 20_3	BACTERIAL	Bacteria	gastrointestinal_tract	Complete	Level 2: High-Quality Draft	6. annotation (and sequence) public on NCBI site	38767	ACRQ00000000	4957	648861001		Broad Institute	NIH-HMP Jumpstart Supplement	BEI HM-166
9009	Gi07536	Bacteroides sp. 3_1_13	BACTERIAL	Bacteria	gastrointestinal_tract	Complete	Level 2: High-Quality Draft	6. annotation (and sequence) public on NCBI site	38769	ACRR00000000	5007	0		Broad Institute	NIH-HMP Jumpstart Supplement	BEI Processing
9010	Gi04433	Bacteroides sp. 3_1_23	BACTERIAL	Bacteria	gastrointestinal_tract	Complete	Level 2: High-Quality Draft	6. annotation (and sequence) public on NCBI site	38771	ACRS00000000	4983	648861003		Broad Institute	NIH-HMP Jumpstart Supplement	BEI HM-165
9011	Gi04434	Bacteroides sp. 3_1_40A	BACTERIAL	Bacteria	gastrointestinal_tract	Complete	Level 2: High-Quality Draft	6. annotation (and sequence) public on NCBI site	38773	ACRT00000000	4564	649989913		Broad Institute	NIH-HMP Jumpstart Supplement	BEI HM-167
9012	Gi04435	Bacteroidetes sp. F0290	BACTERIAL	Bacteria	oral	Complete	Level 2: High-Quality Draft	6. annotation (and sequence) public on NCBI site	53013	AUTU00000000	2108	0	HOMD: tax_272	J. Craig Venter Institute	NIH-HMP	BEI HM-52
9013	Gi04436	Bulleidia extructa W1219	BACTERIAL	Bacteria	oral	Complete	Level 2: High-Quality Draft	6. annotation (and sequence) public on NCBI site	40673	ADFR00000000	1415	647000218	HOMD: tax_603	J. Craig Venter Institute	NIH-HMP Jumpstart Supplement	ATCC BAA-170, DSM 13220, CIP 108362
9016	Gi04439	Neisseria sp. oral taxon 014 str. F0314	BACTERIAL	Bacteria	oral	Complete	Level 2: High-Quality Draft	6. annotation (and sequence) public on NCBI site	42547	ADEA00000000	2365	648861010	HOMD: tax_14	Broad Institute	NIH-NHGRI	BEI HM-91
9017	Gi04440	Parascardovia denticolens F0305	BACTERIAL	Bacteria	oral	Complete	Level 2: High-Quality Draft	6. annotation (and sequence) public on NCBI site	42549	ADEB00000000	1550	647533193	HOMD: tax_586	Broad Institute	NIH-NHGRI	DSM 10105
9018	Gi04441	Prevotella amnii CRIS 21A-A	BACTERIAL	Bacteria	urogenital_tract	Complete	Level 2: High-Quality Draft	6. annotation (and sequence) public on NCBI site	40671	ADFQ00000000	2023	648276713		J. Craig Venter Institute	NIH-HMP Jumpstart Supplement	BEI HM-138
9019	Gi04442	Prevotella timonensis CRIS 5C-B1	BACTERIAL	Bacteria	urogenital_tract	Complete	Level 2: High-Quality Draft	6. annotation (and sequence) public on NCBI site	40667	ADEF00000000	2202	647000295		J. Craig Venter Institute	NIH-HMP Jumpstart Supplement	BEI HM-136
9020	Gi04445	Scardovia inopinata F0304	BACTERIAL	Bacteria	oral	Complete	Level 2: High-Quality Draft	6. annotation (and sequence) public on NCBI site	41979	ADCX00000000	1482	647533207	HOMD: tax_642	Broad Institute	NIH-NHGRI	DSM 10107
9021	Gi04444	Simonsiella muelleri ATCC 29453	BACTERIAL	Bacteria	oral	Complete	Level 2: High-Quality Draft	6. annotation (and sequence) public on NCBI site	41981	ADCY00000000	2275	647533210	HOMD: tax_683	Broad Institute	NIH-NHGRI	ATCC 29453, ICPB 3636
9056	Gi04909	Actinomyces sp. oral taxon 170 str. F0386	BACTERIAL	Bacteria	oral	Complete	Level 2: High-Quality Draft	6. annotation (and sequence) public on NCBI site	48493	AFBL00000000	3042	651324005	HOMD: tax_170	Washington University Genome Sequencing Center	NIH-HMP Sequencing Center	BEI HM-468
9057	Gi04910	Actinomyces sp. oral taxon 171 str. F0337	BACTERIAL	Bacteria	oral	Complete	Level 2: High-Quality Draft	6. annotation (and sequence) public on NCBI site	43131	AECW00000000	3149	649989902	HOMD: tax_171	Washington University Genome Sequencing Center	NIH-HMP Sequencing Center	BEI HM-284
9061	Gi04928	Actinomyces sp. Oral Taxon 181 str. F0379	BACTERIAL	Bacteria	oral	Complete	Level 2: High-Quality Draft	6. annotation (and sequence) public on NCBI site	80239	AMEW00000000	1747	0	HOMD: tax_181	Washington University Genome Sequencing Center	NIH-HMP Sequencing Center	BEI HM-838
9064	Gi04931	Aggregatibacter segnis ATCC 33393	BACTERIAL	Bacteria	oral	Complete	Level 2: High-Quality Draft	6. annotation (and sequence) public on NCBI site	53019	AEPS00000000	1956	649989906	HOMD: tax_762	Baylor College of Medicine	NIH-HMP	ATCC 33393
9065	Gi04932	Aggregatibacter sp. oral taxon 458 W10330	BACTERIAL		oral	Complete	Level 2: High-Quality Draft	6. annotation (and sequence) public on NCBI site	198875	AWSH00000000	2102	0	HOMD: tax_458	Washington University Genome Sequencing Center	NIH-HMP	BEI HM-1127
9069	Gi04936	Atopobium sp. oral taxon 810 F0209	BACTERIAL		oral	Complete	Level 2: High-Quality Draft	6. annotation (and sequence) public on NCBI site	198876	AWSK00000000	1914	0	HOMD: tax_810	Washington University Genome Sequencing Center	NIH-HMP	BEI HM-1138
9071	Gi04938	Capnocytophaga sp. oral taxon 338 str. F0234	BACTERIAL	Bacteria	oral	Complete	Level 2: High-Quality Draft	6. annotation (and sequence) public on NCBI site	53023	AEXX00000000	2445	651324020	HOMD: tax_338	Baylor College of Medicine	NIH-HMP	BEI HM-265
9072	Gi04939	Capnocytophaga sp. oral taxon 324 str. F0483	BACTERIAL	Bacteria	oral	Complete	Level 2: High-Quality Draft	6. annotation (and sequence) public on NCBI site	80241	AMEV00000000	2547	0	HOMD: tax_324	Washington University Genome Sequencing Center	NIH-HMP Sequencing Center	BEI HM-836
9073	Gi04940	Capnocytophaga sp. oral taxon 326 str. F0382	BACTERIAL	Bacteria	oral	Complete	Level 2: High-Quality Draft	6. annotation (and sequence) public on NCBI site	67197	AMEU00000000	3232	0	HOMD: tax_326	Washington University Genome Sequencing Center	NIH-HMP Sequencing Center	BEI HM-754
9074	Gi04941	Capnocytophaga sp. oral taxon 329 str. F0087	BACTERIAL	Bacteria	oral	Complete	Level 2: High-Quality Draft	6. annotation (and sequence) public on NCBI site	43127	AFHP00000000	2525	651324019	HOMD: tax_329	Washington University Genome Sequencing Center	NIH-HMP Sequencing Center	BEI HM-267
9075	Gi04942	Capnocytophaga sp. oral taxon 332 str. F0381	BACTERIAL	Bacteria	oral	Complete	Level 2: High-Quality Draft	6. annotation (and sequence) public on NCBI site	80243	AMET00000000	2706	0	HOMD: tax_332	Washington University Genome Sequencing Center	NIH-HMP Sequencing Center	BEI HM-833
9078	Gi04945	Capnocytophaga sp. oral taxon 380 str. F0488	BACTERIAL	Bacteria	oral	Complete	Level 2: High-Quality Draft	6. annotation (and sequence) public on NCBI site	80245	AMES00000000	2469	0	HOMD: tax_380	Washington University Genome Sequencing Center	NIH-HMP Sequencing Center	BEI HM-837
9079	Gi04946	Capnocytophaga sp. oral taxon 412 str. F0487	BACTERIAL	Bacteria	oral	Complete	Level 2: High-Quality Draft	6. annotation (and sequence) public on NCBI site	170040	AJZR00000000	0	0	HOMD: tax_412	J. Craig Venter Institute	NIH-HMP	BEI HM-816
9080	Gi04947	Cardiobacterium valvarum F0432	BACTERIAL	Bacteria	oral	Complete	Level 2: High-Quality Draft	6. annotation (and sequence) public on NCBI site	49689	AGCM00000000	3026	2513237308	HOMD: tax_540	Washington University Genome Sequencing Center	NIH-HMP Sequencing Center	BEI HM-477
9081	Gi04948	Centipeda periodontii DSM 2778	BACTERIAL	Bacteria	oral	Complete	Level 2: High-Quality Draft	6. annotation (and sequence) public on NCBI site	53025	AFHQ00000000	2631	651324021	HOMD: tax_726	Baylor College of Medicine	NIH-HMP	DSM 2778, ATCC 35019
9083	Gi04950	Dialister micraerophilus DSM 19965	BACTERIAL	Bacteria	urogenital_tract	Complete	Level 2: High-Quality Draft	6. annotation (and sequence) public on NCBI site	53029	AFBB00000000	1243	651324025	HOMD: tax_843	Baylor College of Medicine	NIH-HMP	DSM 19965
9086	Gi04953	Enterobacter hormaechei ATCC 49162	BACTERIAL	Bacteria	oral	Complete	Level 2: High-Quality Draft	6. annotation (and sequence) public on NCBI site	53031	AFHR00000000	4671	651324029	HOMD: tax_634	Baylor College of Medicine	NIH-HMP	ATCC 49162, CCUG 27126, DSM 12409
9087	Gi04954	Enterococcus casseliflavus ATCC 12755	BACTERIAL	Bacteria	oral	Complete	Level 2: High-Quality Draft	6. annotation (and sequence) public on NCBI site	53041	AEWT00000000	3548	651324030	HOMD: tax_801	Baylor College of Medicine	NIH-HMP	ATCC 12755, DSM 4841
9088	Gi04955	Enterococcus italicus DSM 15952	BACTERIAL	Bacteria	oral	Complete	Level 2: High-Quality Draft	6. annotation (and sequence) public on NCBI site	53039	AEPV00000000	2405	649989943	HOMD: tax_803	Baylor College of Medicine	NIH-HMP	DSM 15952, CCUG 50447
9089	Gi04956	Eubacterium brachy ATCC 33089	BACTERIAL		oral	Complete	Level 2: High-Quality Draft	6. annotation (and sequence) public on NCBI site	198877	AXUD00000000	1479	0	HOMD: tax_557	Washington University Genome Sequencing Center	NIH-HMP
9092	Gi04959	Eubacterium sulci ATCC 35585	BACTERIAL	Bacteria	oral	Complete	Level 2: High-Quality Draft	6. annotation (and sequence) public on NCBI site	53047	JATQ00000000	1587	0	HOMD: tax_467	J. Craig Venter Institute	NIH-HMP	35585
9093	Gi04960	Fusobacterium sp. oral taxon 370 str. F0437	BACTERIAL	Bacteria	oral	Complete	Level 2: High-Quality Draft	6. annotation (and sequence) public on NCBI site	50399	AGAD00000000	2274	2513237336	HOMD: tax_370	Washington University Genome Sequencing Center	NIH-HMP Sequencing Center	BEI HM-556
9095	Gi04962	Haemophilus aegyptius ATCC 11116	BACTERIAL	Bacteria	oral	Complete	Level 2: High-Quality Draft	6. annotation (and sequence) public on NCBI site	53049	AFBC00000000	2020	651324038	HOMD: tax_535	Baylor College of Medicine	NIH-HMP	ATCC 11116, CCUG 25716
9096	Gi04963	Haemophilus sp. oral taxon 851 str. F0397	BACTERIAL	Bacteria	oral	Complete	Level 2: High-Quality Draft	6. annotation (and sequence) public on NCBI site	48495	AGRK00000000	1809	2513237261	HOMD: tax_36	Washington University Genome Sequencing Center	NIH-HMP Sequencing Center	BEI HM-469
9098	Gi04965	Kingella denitrificans ATCC 33394	BACTERIAL	Bacteria	airways	Complete	Level 2: High-Quality Draft	6. annotation (and sequence) public on NCBI site	53051	AEWV00000000	2518	649989956	HOMD: tax_582	Baylor College of Medicine	NIH-HMP	ATCC 33394, CCUG 6516, DSM 10202
9099	Gi04966	Lachnospiraceae bacterium oral taxon 082 str. F0431	BACTERIAL	Bacteria	oral	Complete	Level 2: High-Quality Draft	6. annotation (and sequence) public on NCBI site	50401	AGRL00000000	3119	2513237260	HOMD: tax_82	Washington University Genome Sequencing Center	NIH-HMP Sequencing Center	BEI HM-558
9102	Gi04969	Lactobacillus oris F0423	BACTERIAL	Bacteria	oral	Complete	Level 2: High-Quality Draft	6. annotation (and sequence) public on NCBI site	61831	AFTL00000000	2050	0	HOMD: tax_709	J. Craig Venter Institute	NIH-NIAID	BEI HM-560
9103	Gi04970	Lactobacillus sp. oral taxon 418 str. F0439	BACTERIAL	Bacteria	oral	Complete	Level 2: High-Quality Draft	6. annotation (and sequence) public on NCBI site	49691	AGEY00000000	3183	2513237286	HOMD: tax_418	Washington University Genome Sequencing Center	NIH-HMP Sequencing Center	BEI HM-478
9104	Gi04971	Lactobacillus sp. oral taxon 424 str. F0435	BACTERIAL	Bacteria	oral	Complete	Level 2: High-Quality Draft	6. annotation (and sequence) public on NCBI site	49693	AGRJ00000000	3325	2513237347	HOMD: tax_424	Washington University Genome Sequencing Center	NIH-HMP Sequencing Center	BEI HM-479
9108	Gi04976	Leptotrichia sp. oral taxon 225 str. F0581	BACTERIAL		oral	Complete	Level 2: High-Quality Draft	6. annotation (and sequence) public on NCBI site	198878	AWVS00000000	2373	0	HOMD: tax_225	Washington University Genome Sequencing Center	NIH-HMP	BEI HM-1134
9120	Gi04989	Neisseria sp. oral taxon 020 str. F0370	BACTERIAL	Bacteria	oral	Complete	Level 2: High-Quality Draft	6. annotation (and sequence) public on NCBI site	80247	AMER00000000	2886	0	HOMD: tax_20	Washington University Genome Sequencing Center	NIH-HMP Sequencing Center	BEI HM-832
9123	Gi04987	Neisseria bacilliformis ATCC BAA-1200	BACTERIAL	Bacteria	oral	Complete	Level 2: High-Quality Draft	6. annotation (and sequence) public on NCBI site	53053	AFAY00000000	2966	651324074	HOMD: tax_13	Baylor College of Medicine	NIH-HMP	ATCC BAA-1200, CCUG 50858
9129	Gi04998	Peptoniphilus indolicus ATCC 29427	BACTERIAL	Bacteria	oral	Complete	Level 2: High-Quality Draft	6. annotation (and sequence) public on NCBI site	64733	AGBB00000000	2269	2513237301	HOMD: tax_840	Baylor College of Medicine	NIH-HMP	ATCC 29427, CCUG 17639, DSM 20464
9131	Gi05000	Peptoniphilus sp. oral taxon 836 str. F0141	BACTERIAL	Bacteria	oral	Complete	Level 2: High-Quality Draft	6. annotation (and sequence) public on NCBI site	49437	AEAA00000000	1649	648276711	HOMD: tax_836	J. Craig Venter Institute	NIH-HMP Jumpstart Supplement	BEI HM-263
9135	Gi05004	Prevotella baroniae F0067	BACTERIAL	Bacteria	oral	Complete	Level 2: High-Quality Draft	6. annotation (and sequence) public on NCBI site	78601	AWEY00000000	2418	0	HOMD: tax_553	J. Craig Venter Institute	NIH-HMP	BEI HM-804
9136	Gi05005	Prevotella dentalis DSM 3688	BACTERIAL	Bacteria	oral	Complete	Level 2: High-Quality Draft	6. annotation (and sequence) public on NCBI site	64735	AFPW00000000	2766	651324087	HOMD: tax_583	Baylor College of Medicine	NIH-HMP	ATCC 49559, CCUG 48288, DSM 3688
9138	Gi05007	Prevotella histicola F0411	BACTERIAL	Bacteria	oral	Complete	Level 2: High-Quality Draft	6. annotation (and sequence) public on NCBI site	49883	AFXP00000000	2479	2513237391	HOMD: tax_298	Broad Institute	NIH-HMP Sequencing Center	BEI HM-471
9140	Gi05009	Prevotella micans F0438	BACTERIAL	Bacteria	oral	Complete	Level 2: High-Quality Draft	6. annotation (and sequence) public on NCBI site	52087	AGWK00000000	2064	2513237310	HOMD: tax_378	Broad Institute	NIH-HMP Sequencing Center	BEI Processing
9141	Gi05010	Prevotella multiformis DSM 16608	BACTERIAL	Bacteria	oral	Complete	Level 2: High-Quality Draft	6. annotation (and sequence) public on NCBI site	53055	AEWX00000000	2884	649989987	HOMD: tax_685	Baylor College of Medicine	NIH-HMP	DSM 16608, CCUG 51937
9144	Gi05013	Prevotella pallens ATCC 700821	BACTERIAL	Bacteria	oral	Complete	Level 2: High-Quality Draft	6. annotation (and sequence) public on NCBI site	64739	AFPY00000000	2860	651324090	HOMD: tax_714	Baylor College of Medicine	NIH-HMP	ATCC 700821, CCUG 39484, DSM 18710
9145	Gi05014	Prevotella salivae F0493	BACTERIAL		oral	Complete	Level 2: High-Quality Draft	6. annotation (and sequence) public on NCBI site	217512	AWGW00000000	2690	0	HOMD: tax_307	J. Craig Venter Institute	NIH-HMP	BEI HM-803
9148	Gi05017	Prevotella sp. F0091	BACTERIAL		oral	Complete	Level 2: High-Quality Draft	6. annotation (and sequence) public on NCBI site	173942	AWUZ00000000	2914	0	HOMD: tax_314	Washington University Genome Sequencing Center	NIH-HMP	BEI HM-1068
9151	Gi05020	Prevotella saccharolytica F0055	BACTERIAL	Bacteria	oral	Complete	Level 2: High-Quality Draft	6. annotation (and sequence) public on NCBI site	80251	AMEP00000000	2561	0		Washington University Genome Sequencing Center	NIH-HMP Sequencing Center	BEI HM-831
9153	Gi05022	Propionibacterium avidum ATCC 25577	BACTERIAL	Bacteria	oral	Complete	Level 2: High-Quality Draft	6. annotation (and sequence) public on NCBI site	64741	AGBA00000000	2376	2513237389	HOMD: tax_552	Baylor College of Medicine	NIH-HMP	ATCC 25577, CCUG 36754, DSM 4901
9156	Gi05025	Scardovia wiggsiae F0424	BACTERIAL	Bacteria	oral	Complete	Level 2: High-Quality Draft	6. annotation (and sequence) public on NCBI site	49881	AGZS00000000	1243	0	HOMD: tax_195	Broad Institute	NIH-HMP Sequencing Center	BEI HM-470
9161	Gi05030	Selenomonas sp. F0473	BACTERIAL	Bacteria	oral	Complete	Level 2: High-Quality Draft	6. annotation (and sequence) public on NCBI site	64897	AGZT00000000	1886	0	HOMD: tax_133	Broad Institute	NIH-HMP	BEI HM-811
9162	Gi05031	Selenomonas sp. oral taxon 137 str. F0430	BACTERIAL	Bacteria	oral	Complete	Level 2: High-Quality Draft	6. annotation (and sequence) public on NCBI site	52055	AENV00000000	2395	649989997	HOMD: tax_137	J. Craig Venter Institute	NIH-NIAID	BEI HM-564
9163	Gi05032	Selenomonas sp. oral taxon 138 str. F0429	BACTERIAL	Bacteria	oral	Complete	Level 2: High-Quality Draft	6. annotation (and sequence) public on NCBI site	80253	AMEO00000000	2419	0	HOMD: tax_138	Washington University Genome Sequencing Center	NIH-HMP Sequencing Center	BEI HM-835
9166	Gi05035	Selenomonas sp. oral taxon 149 str. 67H29BP	BACTERIAL	Bacteria	oral	Complete	Level 2: High-Quality Draft	6. annotation (and sequence) public on NCBI site	50535	AEEJ00000000	2407	648276723	HOMD: tax_149	Baylor College of Medicine	NIH-HMP	BEI HM-327
9171	Gi05040	Streptococcus agalactiae ATCC 13813	BACTERIAL	Bacteria	oral	Complete	Level 2: High-Quality Draft	6. annotation (and sequence) public on NCBI site	53057	AEQQ00000000	2211	0	HOMD: tax_537	Baylor College of Medicine	NIH-HMP	ATCC 13813, DSM 2134
9176	Gi05045	Streptococcus downei F0415	BACTERIAL	Error!!!	oral	Complete	Level 2: High-Quality Draft	6. annotation (and sequence) public on NCBI site	53567	AEKN00000000	2204	649990005	HOMD: tax_594	J. Craig Venter Institute	NIH-HMP Jumpstart Supplement	BEI HM-475
9177	Gi07009	Streptococcus intermedius F0413	BACTERIAL	Bacteria	unknown	Complete	Level 2: High-Quality Draft	6. annotation (and sequence) public on NCBI site	52089	AFXO00000000	1916	0	HOMD: tax_644	Broad Institute	NIH-HMP	BEI HM-368
9180	Gi05049	Streptococcus peroris ATCC 700780	BACTERIAL	Error!!!	oral	Complete	Level 2: High-Quality Draft	6. annotation (and sequence) public on NCBI site	53059	AEVF00000000	1638	649990011	HOMD: tax_728	Baylor College of Medicine	NIH-HMP	ATCC 700780
9184	Gi05053	Streptococcus sp. oral taxon 058 str. F0407	BACTERIAL	Bacteria	oral	Complete	Level 2: High-Quality Draft	6. annotation (and sequence) public on NCBI site	50403	AGAE00000000	1876	2513237373	HOMD: tax_58	Washington University Genome Sequencing Center	NIH-HMP Sequencing Center	BEI HM-559
9186	Gi05055	Streptococcus sp. F0442	BACTERIAL	Bacteria	oral	Complete	Level 2: High-Quality Draft	6. annotation (and sequence) public on NCBI site	64901	AGZZ00000000	2146	0	HOMD: tax_66	Broad Institute	NIH-HMP	BEI HM-807
9188	Gi05057	Streptococcus sp. F0441	BACTERIAL	Bacteria	oral	Complete	Level 2: High-Quality Draft	6. annotation (and sequence) public on NCBI site	64899	AGZY00000000	1900	0	HOMD: tax_70	Broad Institute	NIH-HMP	BEI HM-806
9189	Gi05058	Streptococcus sp. oral taxon 071 str. 73H25AP	BACTERIAL	Bacteria	oral	Complete	Level 2: High-Quality Draft	6. annotation (and sequence) public on NCBI site	50521	AEEP00000000	1924	648276748	HOMD: tax_71	Baylor College of Medicine	NIH-HMP	BEI HM-328
9192	Gi05061	Streptococcus vestibularis F0396	BACTERIAL	Error!!!	oral	Complete	Level 2: High-Quality Draft	6. annotation (and sequence) public on NCBI site	53573	AEKO00000000	1979	649990017	HOMD: tax_21	J. Craig Venter Institute	NIH-NIAID	BEI HM-561
9193	Gi05062	Treponema lecithinolyticum ATCC 700332	BACTERIAL		oral	Complete	Level 2: High-Quality Draft	6. annotation (and sequence) public on NCBI site	198879	AWVH00000000	2175	0	HOMD: tax_653	Washington University Genome Sequencing Center	NIH-HMP	ATCC 700332
9194	Gi05063	Treponema maltophilum ATCC 51939	BACTERIAL	Bacteria	oral	Complete	Level 2: High-Quality Draft	6. annotation (and sequence) public on NCBI site	169489	ATFF00000000	2287	0	HOMD: tax_664	Broad Institute	NIH-HMP Sequencing Center	ATCC 51939, BR, CIP 105146, OMZ 679
9195	Gi05064	Treponema medium ATCC 700293	BACTERIAL	Bacteria	oral	Complete	Level 2: High-Quality Draft	6. annotation (and sequence) public on NCBI site	169490	ATFE00000000	2338	0	HOMD: tax_667	Broad Institute	NIH-HMP Sequencing Center	ATCC 700293
9199	Gi05069	Veillonella sp. oral taxon 158 str. F0412	BACTERIAL	Bacteria	oral	Complete	Level 2: High-Quality Draft	6. annotation (and sequence) public on NCBI site	52053	AENU00000000	2000	649990027	HOMD: tax_158	J. Craig Venter Institute	NIH-NIAID	BEI HM-562
9200	Gi05070	Veillonella sp. oral taxon 780 str. F0422	BACTERIAL	Bacteria	oral	Complete	Level 2: High-Quality Draft	6. annotation (and sequence) public on NCBI site	61835	AFUJ00000000	1588	2512047076	HOMD:tax_780	J. Craig Venter Institute	NIH-NIAID	BEI HM-565
9206	Gi05089	Propionibacterium acnes J139	BACTERIAL	Bacteria	skin	Complete	Level 2: High-Quality Draft	6. annotation (and sequence) public on NCBI site	40679	ADFS00000000	2364	647000296	HOMD: tax_530	J. Craig Venter Institute	NIH-HMP Jumpstart Supplement	BEI HM-254
9207	Gi05090	Propionibacterium acnes J165	BACTERIAL	Bacteria	skin	Complete	Level 2: High-Quality Draft	6. annotation (and sequence) public on NCBI site	40681	ADJL00000000	2404	647000297	HOMD: tax_530	J. Craig Venter Institute	NIH-HMP Jumpstart Supplement	BEI HM-255
9209	Gi05092	Lactobacillus gasseri 224-1	BACTERIAL	Bacteria	urogenital_tract	Complete	Level 2: High-Quality Draft	6. annotation (and sequence) public on NCBI site	40683	ADFT00000000	2252	647000265	HOMD: tax_615	J. Craig Venter Institute	NIH-HMP Jumpstart Supplement	BEI HM-647
9210	Gi05103	Lactobacillus iners SPIN 1401G	BACTERIAL	Bacteria	urogenital_tract	Complete	Level 2: High-Quality Draft	6. annotation (and sequence) public on NCBI site	52029	AEXP00000000	1238	651324062	HOMD: tax_838	J. Craig Venter Institute	NIH-HMP	BEI HM-699
9211	Gi05104	Lactobacillus iners LactinV 01V1-a	BACTERIAL	Bacteria	urogenital_tract	Complete	Level 2: High-Quality Draft	6. annotation (and sequence) public on NCBI site	52033	AEHQ00000000	1527	649989964	HOMD: tax_838	J. Craig Venter Institute	NIH-HMP	BEI HM-700
9212	Gi05105	Lactobacillus iners LactinV 03V1-b	BACTERIAL	Bacteria	urogenital_tract	Complete	Level 2: High-Quality Draft	6. annotation (and sequence) public on NCBI site	52035	AEHP00000000	1459	649989965	HOMD: tax_838	J. Craig Venter Institute	NIH-HMP	BEI HM-701
9213	Gi05106	Lactobacillus iners LactinV 09V1-c	BACTERIAL	Bacteria	urogenital_tract	Complete	Level 2: High-Quality Draft	6. annotation (and sequence) public on NCBI site	52037	AEHO00000000	1361	649989966	HOMD: tax_838	J. Craig Venter Institute	NIH-HMP	BEI HM-702
9214	Gi05107	Lactobacillus iners LactinV 11V1-d	BACTERIAL	Bacteria	urogenital_tract	Complete	Level 2: High-Quality Draft	6. annotation (and sequence) public on NCBI site	52039	AEHN00000000	1338	649989967	HOMD: tax_838	J. Craig Venter Institute	NIH-HMP	BEI HM-703
9215	Gi05108	Lactobacillus iners SPIN 2503V10-D	BACTERIAL	Bacteria	urogenital_tract	Complete	Level 2: High-Quality Draft	6. annotation (and sequence) public on NCBI site	52031	AEHR00000000	1273	649989968	HOMD: tax_838	J. Craig Venter Institute	NIH-HMP	BEI HM-704
9216	Gi05109	Lactobacillus iners LEAF 2053A-b	BACTERIAL	Bacteria	urogenital_tract	Complete	Level 2: High-Quality Draft	6. annotation (and sequence) public on NCBI site	52041	AEKH00000000	1277	649989961	HOMD: tax_838	J. Craig Venter Institute	NIH-HMP	BEI HM-705
9217	Gi05110	Lactobacillus iners LEAF 2052A-d	BACTERIAL	Bacteria	urogenital_tract	Complete	Level 2: High-Quality Draft	6. annotation (and sequence) public on NCBI site	52043	AEKI00000000	1256	649989960	HOMD: tax_838	J. Craig Venter Institute	NIH-HMP	BEI HM-706
9218	Gi05111	Lactobacillus iners LEAF 2062A-h1	BACTERIAL	Bacteria	urogenital_tract	Complete	Level 2: High-Quality Draft	6. annotation (and sequence) public on NCBI site	52045	AEKJ00000000	1265	649989962	HOMD: tax_838	J. Craig Venter Institute	NIH-HMP	BEI HM-707
9219	Gi05112	Lactobacillus iners LEAF 3008A-a	BACTERIAL	Bacteria	urogenital_tract	Complete	Level 2: High-Quality Draft	6. annotation (and sequence) public on NCBI site	52047	AEKK00000000	1210	649989963	HOMD: tax_838	J. Craig Venter Institute	NIH-HMP	BEI HM-708
9220	Gi05113	Dialister microaerophilus UPII-345-E	BACTERIAL	Bacteria	urogenital_tract	Complete	Level 2: High-Quality Draft	6. annotation (and sequence) public on NCBI site	59521	AENT00000000	1310	649989928		J. Craig Venter Institute	NIH-HMP
9223	Gi05116	Lactobacillus iners ATCC 55195	BACTERIAL	Bacteria	urogenital_tract	Complete	Level 2: High-Quality Draft	6. annotation (and sequence) public on NCBI site	53061	AEPX00000000	1144	649989959	HOMD: tax_838	Baylor College of Medicine	NIH-HMP Sequencing Center	ATCC 55195
9225	Gi05118	Peptoniphilus duerdenii ATCC BAA-1640	BACTERIAL	Bacteria	urogenital_tract	Complete	Level 2: High-Quality Draft	6. annotation (and sequence) public on NCBI site	50529	AEEH00000000	1988	648276710		Baylor College of Medicine	NIH-HMP Sequencing Center	ATCC BAA-1640
9233	Gi05126	Actinobaculum massiliae ACS-171-V-Col2	BACTERIAL	Bacteria	urogenital_tract	Complete	Level 2: High-Quality Draft	6. annotation (and sequence) public on NCBI site	52091	AGWL00000000	1697	0		Broad Institute	NIH-HMP Sequencing Center	CCUG 59462
9234	Gc01486	Enterobacter cloacae subsp. cloacae NCTC 9394	BACTERIAL	Bacteria	gastrointestinal_tract	Complete	Level 2: High-Quality Draft	6. annotation (and sequence) public on NCBI site	45967	FP929040	0	650377928		Sanger Institute	IHMC-MetaHIT	NCTC 9394
9235	Gc01483	Synergistetes bacterium SGP1	BACTERIAL	Bacteria	oral	Complete	Level 2: High-Quality Draft	6. annotation (and sequence) public on NCBI site	45959	FP929056	0	650377983		Sanger Institute	IHMC-MetaHIT
9237	Gi05132	Actinobaculum schaalii FB123-CNA-2	BACTERIAL	Bacteria	urogenital_tract	Complete	Level 2: High-Quality Draft	6. annotation (and sequence) public on NCBI site	52093	AGWM00000000	1730	0		Broad Institute	NIH-HMP Sequencing Center	CCUG 59466
9238	Gi05133	Actinomyces europaeus ACS-120-V-Col10b	BACTERIAL	Bacteria	urogenital_tract	Complete	Level 2: High-Quality Draft	6. annotation (and sequence) public on NCBI site	52095	AGWN00000000	1670	0		Broad Institute	NIH-HMP Sequencing Center	CCUG 59458
9240	Gi05135	Actinomyces neuii BVS029A5	BACTERIAL	Bacteria	urogenital_tract	Complete	Level 2: High-Quality Draft	6. annotation (and sequence) public on NCBI site	52975	AGWP00000000	1935	0		Broad Institute	NIH-HMP Sequencing Center	CCUG 59460
9241	Gi05136	Actinomyces turicensis ACS-279-V-Col4	BACTERIAL	Bacteria	urogenital_tract	Complete	Level 2: High-Quality Draft	6. annotation (and sequence) public on NCBI site	52101	AGWQ00000000	1717	0		Broad Institute	NIH-HMP Sequencing Center	CCUG 59459
9244	Gi05139	Alloscardovia omnicolens F0580	BACTERIAL	Bacteria	oral	Complete	Level 2: High-Quality Draft	6. annotation (and sequence) public on NCBI site	198880	AWSI00000000	1649	0		Washington University Genome Sequencing Center	NIH-HMP	BEI HM-1133
9246	Gi05141	Anaerococcus hydrogenalis ACS-025-V-Sch4	BACTERIAL	Bacteria	urogenital_tract	Complete	Level 2: High-Quality Draft	6. annotation (and sequence) public on NCBI site	52027	AEXN00000000	1964	651324009		J. Craig Venter Institute	NIH-HMP Jumpstart Supplement	CCUG 59477
9248	Gi05143	Atopobium vaginae PB189-T1-4	BACTERIAL	Bacteria	urogenital_tract	Complete	Level 2: High-Quality Draft	6. annotation (and sequence) public on NCBI site	51071	AEDQ00000000	1217	648276621	HOMD: tax_814	J. Craig Venter Institute	NIH-HMP Jumpstart Supplement	CCUG 55227
9249	Gi05144	Lactobacillus crispatus FB077-07	BACTERIAL	Bacteria	urogenital_tract	Complete	Level 2: High-Quality Draft	6. annotation (and sequence) public on NCBI site	52105	AGZG00000000	2643	0		Broad Institute	NIH-HMP Sequencing Center
9250	Gi05145	Lactobacillus crispatus FB049-03	BACTERIAL	Bacteria	urogenital_tract	Complete	Level 2: High-Quality Draft	6. annotation (and sequence) public on NCBI site	52107	AGZF00000000	2433	0		Broad Institute	NIH-HMP Sequencing Center
9257	Gi05152	Eremococcus coleocola ACS-139-V-Col8	BACTERIAL	Bacteria	urogenital_tract	Complete	Level 2: High-Quality Draft	6. annotation (and sequence) public on NCBI site	54021	AENN00000000	1720	649989944		J. Craig Venter Institute	NIH-HMP Jumpstart Supplement	CCUG 59478
9260	Gi05155	Facklamia hominis ACS-120-V-Sch10	BACTERIAL	Bacteria	urogenital_tract	Complete	Level 2: High-Quality Draft	6. annotation (and sequence) public on NCBI site	52113	AGZC00000000	1775	0		Broad Institute	NIH-HMP Sequencing Center
9261	Gi05156	Finegoldia magna ACS-171-V-Col3	BACTERIAL	Bacteria	urogenital_tract	Complete	Level 2: High-Quality Draft	6. annotation (and sequence) public on NCBI site	49435	AECM00000000	1740	648276674	HOMD: tax_662	J. Craig Venter Institute	NIH-HMP Jumpstart Supplement	CCUG 59495
9264	Gi05159	Lactobacillus delbrueckii subsp. bulgaricus PB2003/044-T3-4	BACTERIAL	Bacteria	urogenital_tract	Complete	Level 2: High-Quality Draft	6. annotation (and sequence) public on NCBI site	49619	AEAT00000000	1909	648276681		J. Craig Venter Institute	NIH-HMP Jumpstart Supplement	CCUG 59479
9265	Gi05161	Lactobacillus oris PB013-T2-3	BACTERIAL	Bacteria	urogenital_tract	Complete	Level 2: High-Quality Draft	6. annotation (and sequence) public on NCBI site	54025	AEKL00000000	2038	649989969	HOMD: tax_709	J. Craig Venter Institute	NIH-HMP Jumpstart Supplement	CCUG 59488
9269	Gi05165	Lactobacillus salivarius ACS-116-V-Col5a	BACTERIAL	Bacteria	urogenital_tract	Complete	Level 2: High-Quality Draft	6. annotation (and sequence) public on NCBI site	49443	AEBA00000000	2121	648276684	HOMD: tax_756	J. Craig Venter Institute	NIH-HMP Jumpstart Supplement	CCUG 59483
9278	Gi05174	Mobiluncus mulieris FB024-16	BACTERIAL	Bacteria	urogenital_tract	Complete	Level 2: High-Quality Draft	6. annotation (and sequence) public on NCBI site	51063	AEGV00000000	2113	648276691	HOMD: tax_830	J. Craig Venter Institute	NIH-HMP Jumpstart Supplement	CCUG 59489
9281	Gi05177	Staphylococcus epidermidis BVS058A4	BACTERIAL	Bacteria	urogenital_tract	Complete	Level 2: High-Quality Draft	6. annotation (and sequence) public on NCBI site	52117	AGZV00000000	2439	0	HOMD: tax_632	Broad Institute	NIH-HMP Sequencing Center
9282	Gi05178	Veillonella ratti ACS-216-V-Col6b	BACTERIAL	Bacteria	urogenital_tract	Complete	Level 2: High-Quality Draft	6. annotation (and sequence) public on NCBI site	52119	AHAF00000000	2126	0		Broad Institute	NIH-HMP Sequencing Center
9286	Gi05182	Peptoniphilus harei ACS-146-V-Sch2b	BACTERIAL	Bacteria	urogenital_tract	Complete	Level 2: High-Quality Draft	6. annotation (and sequence) public on NCBI site	54023	AENP00000000	1724	649989982		J. Craig Venter Institute	NIH-HMP Jumpstart Supplement	CCUG 59485
9289	Gi05185	Finegoldia magna BVS033A4	BACTERIAL	Bacteria	urogenital_tract	Complete	Level 2: High-Quality Draft	6. annotation (and sequence) public on NCBI site	51069	AEDP00000000	1904	648276676	HOMD: tax_662	J. Craig Venter Institute	NIH-HMP Jumpstart Supplement	CCUG 59508
9290	Gi05186	Anaerococcus prevotii ACS-065-V-Col13	BACTERIAL	Bacteria	urogenital_tract	Complete	Level 2: High-Quality Draft	6. annotation (and sequence) public on NCBI site	52025	AEXM00000000	1635	0		J. Craig Venter Institute	NIH-HMP Jumpstart Supplement	CCUG 59475
9294	Gi05190	Porphyromonas asaccharolytica PR426713P-I	BACTERIAL	Bacteria	urogenital_tract	Complete	Level 2: High-Quality Draft	6. annotation (and sequence) public on NCBI site	59515	AENO00000000	1655	649989985	HOMD: tax_547	J. Craig Venter Institute	NIH-HMP
9296	Gi05192	Prevotella disiens FB035-09AN	BACTERIAL	Bacteria	urogenital_tract	Complete	Level 2: High-Quality Draft	6. annotation (and sequence) public on NCBI site	51065	AEDO00000000	2621	648276715		J. Craig Venter Institute	NIH-HMP Jumpstart Supplement	CCUG 59491
9302	Gi05198	Prevotella amnii DNF00058	BACTERIAL	Bacteria	urogenital_tract	Complete	Level 2: High-Quality Draft	6. annotation (and sequence) public on NCBI site	219662	JRNU00000000	2014	0		J. Craig Venter Institute	NIH-HMP	BEI Processing
9303	Gi05199	Prevotella denticola CRIS 18C-A	BACTERIAL	Bacteria	urogenital_tract	Complete	Level 2: High-Quality Draft	6. annotation (and sequence) public on NCBI site	61825	AEXO00000000	2701	651324088	HOMD: tax_291	J. Craig Venter Institute	NIH-HMP
9304	Gi05200	Prevotella timonensis S9-PR14	BACTERIAL	Bacteria	urogenital_tract	Complete	Level 2: High-Quality Draft	6. annotation (and sequence) public on NCBI site	219657	JRPQ00000000	2523	0		J. Craig Venter Institute	NIH-HMP	BEI Processing
9306	Gi05202	Propionimicrobium lymphophilum ACS-093-V-SCH5	BACTERIAL	Bacteria	urogenital_tract	Complete	Level 2: High-Quality Draft	6. annotation (and sequence) public on NCBI site	52123	AGZR00000000	2082	0		Broad Institute	NIH-HMP Sequencing Center	CCUG 59467
9307	Gi05203	Enterococcus durans FB129-CNAB-4	BACTERIAL	Bacteria	urogenital_tract	Complete	Level 2: High-Quality Draft	6. annotation (and sequence) public on NCBI site	52125	AGZB00000000	2580	0		Broad Institute	NIH-HMP Sequencing Center
9308	Gi05204	Staphylococcus lugdunensis ACS-027-V-Sch2	BACTERIAL	Bacteria	urogenital_tract	Complete	Level 2: High-Quality Draft	6. annotation (and sequence) public on NCBI site	52127	AGZW00000000	2417	0		Broad Institute	NIH-HMP Sequencing Center	CCUG 59465
9309	Gi05205	Campylobacter ureolyticus ACS-301-V-Sch3b	BACTERIAL	Bacteria	urogenital_tract	Complete	Level 2: High-Quality Draft	6. annotation (and sequence) public on NCBI site	52129	AGYD00000000	1732	0		Broad Institute	NIH-HMP Sequencing Center
9310	Gi05206	Staphylococcus simulans ACS-120-V-Sch1	BACTERIAL	Bacteria	urogenital_tract	Complete	Level 2: High-Quality Draft	6. annotation (and sequence) public on NCBI site	52131	AGZX00000000	2473	0		Broad Institute	NIH-HMP Sequencing Center	CCUG 59470
9318	Gi05214	Streptococcus urinalis FB127-CNA-2	BACTERIAL	Bacteria	urogenital_tract	Complete	Level 2: High-Quality Draft	6. annotation (and sequence) public on NCBI site	52133	AHAA00000000	2203	0		Broad Institute	NIH-HMP Sequencing Center	CCUG 59461
9319	Gi05215	Streptococcus bovis ATCC 700338	BACTERIAL	Bacteria	urogenital_tract	Complete	Level 2: High-Quality Draft	6. annotation (and sequence) public on NCBI site	50519	AEEL00000000	2088	648276732		Baylor College of Medicine	NIH-HMP Sequencing Center	ATCC 700338
9320	Gi05216	Streptococcus pseudoporcinus SPIN 20026	BACTERIAL	Bacteria	urogenital_tract	Complete	Level 2: High-Quality Draft	6. annotation (and sequence) public on NCBI site	59517	AENS00000000	2030	649990013		J. Craig Venter Institute	NIH-HMP
9321	Gi05217	Veillonella atypica ACS-049-V-Sch6	BACTERIAL	Bacteria	urogenital_tract	Complete	Level 2: High-Quality Draft	6. annotation (and sequence) public on NCBI site	51075	AEDR00000000	1840	648276753		J. Craig Venter Institute	NIH-HMP Jumpstart Supplement	CCUG 59501
9323	Gi05219	Veillonella parvula	BACTERIAL	Bacteria	urogenital_tract	Complete	Level 2: High-Quality Draft	6. annotation (and sequence) public on NCBI site	49441	AEXI00000000	1925	0	HOMD: tax_161	J. Craig Venter Institute	NIH-HMP Jumpstart Supplement	CCUG 59474
9331	Gi05254	Capnocytophaga granulosa ATCC 51502	BACTERIAL	Bacteria	oral	Complete	Level 2: High-Quality Draft	6. annotation (and sequence) public on NCBI site	41985	ADDA00000000	2513	0	HOMD: tax_325	Broad Institute	NIH-NHGRI	ATCC 51502
9332	Gi05255	Prevotella sp. oral taxon 302 str. F0323	BACTERIAL	Bacteria	oral	Complete	Level 2: High-Quality Draft	6. annotation (and sequence) public on NCBI site	40691	ACZK00000000	2012	2513237313	HOMD: tax_302	Broad Institute	NIH-HMP Sequencing Center	BEI HM-205
9333	Gi05256	Johnsonella ignava ATCC 51276	BACTERIAL	Bacteria	oral	Complete	Level 2: High-Quality Draft	6. annotation (and sequence) public on NCBI site	40693	ACZL00000000	2308	2513237274	HOMD: tax_635	Broad Institute	NIH-HMP Sequencing Center	ATCC 51276
9334	Gi05257	Selenomonas infelix ATCC 43532	BACTERIAL	Bacteria	oral	Complete	Level 2: High-Quality Draft	6. annotation (and sequence) public on NCBI site	40695	ACZM00000000	2160	2513237316	HOMD: tax_639	Broad Institute	NIH-HMP Sequencing Center	ATCC 43532
9335	Gi05258	Aggregatibacter aphrophilus F0387	BACTERIAL	Bacteria	oral	Complete	Level 2: High-Quality Draft	6. annotation (and sequence) public on NCBI site	40689	ACZJ00000000	2104	0	HOMD: tax_545	Broad Institute	NIH-HMP Sequencing Center	BEI HM-206
9336	Gi05259	Segniliparus rugosus ATCC BAA-974	BACTERIAL	Bacteria	airways	Complete	Level 2: High-Quality Draft	6. annotation (and sequence) public on NCBI site	40685	ACZI00000000	3502	649989995		Broad Institute	NIH-HMP Sequencing Center	ATCC BAA-974, CDC 945
9337	Gi05280	Propionibacterium acnes HL096PA3	BACTERIAL	Bacteria	skin	Complete	Level 2: High-Quality Draft	6. annotation (and sequence) public on NCBI site	40729	ADWB00000000	2602	0	HOMD: tax_530	Washington University Genome Sequencing Center	NIH-HMP Demo Projects
9338	Gi05281	Propionibacterium acnes HL096PA2	BACTERIAL	Bacteria	skin	Complete	Level 2: High-Quality Draft	6. annotation (and sequence) public on NCBI site	40727	ADWC00000000	2588	0	HOMD: tax_530	Washington University Genome Sequencing Center	NIH-HMP Demo Projects
9341	Gi05284	Propionibacterium acnes HL103PA1	BACTERIAL	Bacteria	skin	Complete	Level 2: High-Quality Draft	6. annotation (and sequence) public on NCBI site	40721	ADWF00000000	2496	0	HOMD: tax_530	Washington University Genome Sequencing Center	NIH-HMP Demo Projects
9343	Gi05286	Propionibacterium acnes HL099PA1	BACTERIAL	Bacteria	skin	Complete	Level 2: High-Quality Draft	6. annotation (and sequence) public on NCBI site	40717	ADWH00000000	2685	0	HOMD: tax_530	Washington University Genome Sequencing Center	NIH-HMP Demo Projects
9344	Gi05287	Propionibacterium acnes HL097PA1	BACTERIAL	Bacteria	skin	Complete	Level 2: High-Quality Draft	6. annotation (and sequence) public on NCBI site	40715	ADWI00000000	2567	0	HOMD: tax_530	Washington University Genome Sequencing Center	NIH-HMP Demo Projects
9351	Gc01485	Bifidobacterium longum subsp. longum F8	BACTERIAL	Bacteria	gastrointestinal_tract	Complete	Level 2: High-Quality Draft	6. annotation (and sequence) public on NCBI site	45963	FP929034	0	650377912		Sanger Institute	IHMC-MetaHIT
9352	Gi05399	Streptococcus gallolyticus subsp. gallolyticus TX20005	BACTERIAL	Bacteria	heart	Complete	Level 2: High-Quality Draft	6. annotation (and sequence) public on NCBI site	30645	AEEM00000000	2218	648276733		Baylor College of Medicine	NIH-HMP Jumpstart Supplement	BEI HM-272
9353	Gi05400	Treponema denticola F0402	BACTERIAL	Bacteria	oral	Complete	Level 2: High-Quality Draft	6. annotation (and sequence) public on NCBI site	42551	ADEC00000000	2601	0	HOMD: tax_584	Broad Institute	NIH-HMP Sequencing Center	BEI HM-259
9358	Gi21866	Staphylococcus warneri L37603	BACTERIAL	Bacteria	skin	Complete	Level 2: High-Quality Draft	6. annotation (and sequence) public on NCBI site	34083	ACPZ00000000	2381	645058825	HOMD: tax_76	J. Craig Venter Institute	NIH-HMP	BEI HM-120, ATCC 27836, DSM 20316
9363	Gc01116	Lactobacillus rhamnosus GG	BACTERIAL	Bacteria	gastrointestinal_tract	Complete	Level 2: High-Quality Draft	6. annotation (and sequence) public on NCBI site	40637	AP011548	0	646862332	HOMD: tax_749	Univ of Tokyo	IHMC-JST	ATCC 53103
9369	Gi05600	Fusobacterium nucleatum subsp. polymorphum F0401	BACTERIAL	Bacteria	oral	Complete	Level 2: High-Quality Draft	6. annotation (and sequence) public on NCBI site	41987	ADDB00000000	2428	0	HOMD: tax_202	Broad Institute	NIH-HMP Sequencing Center	BEI HM-260
9370	Gi05601	Neisseria wadsworthii 9715	BACTERIAL	Bacteria	skin	Complete	Level 2: High-Quality Draft	6. annotation (and sequence) public on NCBI site	66911	AGAZ00000000	2553	2513237392		Baylor College of Medicine	NIH-HMP	DSM 22247
9371	Gi05602	Neisseria shayeganii 871	BACTERIAL	Bacteria	airways	Complete	Level 2: High-Quality Draft	6. annotation (and sequence) public on NCBI site	66915	AGAY00000000	2530	2513237270		Baylor College of Medicine	NIH-HMP	DSM 22246
9372	Gi05603	Sporosarcina newyorkensis 2681	BACTERIAL	Bacteria	blood	Complete	Level 2: High-Quality Draft	6. annotation (and sequence) public on NCBI site	64749	AFPZ00000000	3825	2512047070		Baylor College of Medicine	NIH-HMP	BEI HM-331
9373	Gi05604	Psychrobacter sp. 1501(2011)	BACTERIAL	Bacteria	blood	Complete	Level 2: High-Quality Draft	6. annotation (and sequence) public on NCBI site	65121	AFHU00000000	2660	651324094		Baylor College of Medicine	NIH-HMP	BEI HM-332
9374	Gi05605	Desmospora sp. 8437	BACTERIAL	Bacteria	blood	Complete	Level 2: High-Quality Draft	6. annotation (and sequence) public on NCBI site	64725	AFHT00000000	4048	651324024		Baylor College of Medicine	NIH-HMP	BEI HM-333
9376	Gi05677	Enterococcus faecalis S613	BACTERIAL	Bacteria	blood	Complete	Level 2: High-Quality Draft	6. annotation (and sequence) public on NCBI site	42525	ADDP00000000	3096	647000240		Washington University Genome Sequencing Center	NIH-HMP Sequencing Center	BEI HM-334
9377	Gi05678	Enterococcus faecalis R712	BACTERIAL	Bacteria	blood	Complete	Level 2: High-Quality Draft	6. annotation (and sequence) public on NCBI site	42527	ADDQ00000000	3086	647000239		Washington University Genome Sequencing Center	NIH-HMP Sequencing Center	BEI HM-335
9378	Gi05680	Streptococcus sanguinis SK1	BACTERIAL	Bacteria	heart	Complete	Level 2: High-Quality Draft	6. annotation (and sequence) public on NCBI site	53155	AFAZ00000000	2248	0		Baylor College of Medicine	NIH-HMP	ATCC 10556
9380	Gi05681	Streptococcus sanguinis SK49	BACTERIAL	Bacteria	oral	Complete	Level 2: High-Quality Draft	6. annotation (and sequence) public on NCBI site	53157	AFFO00000000	2272	0		Baylor College of Medicine	NIH-HMP	CCUG 59319
9381	Gi05682	Streptococcus sanguinis SK72	BACTERIAL	Bacteria	oral	Complete	Level 2: High-Quality Draft	6. annotation (and sequence) public on NCBI site	53159	AEXV00000000	2357	0		Baylor College of Medicine	NIH-HMP	CCUG 27744
9383	Gi05684	Streptococcus sanguinis SK150	BACTERIAL	Bacteria	oral	Complete	Level 2: High-Quality Draft	6. annotation (and sequence) public on NCBI site	53163	AEXY00000000	2290	0		Baylor College of Medicine	NIH-HMP	CCUG 25605
9384	Gi05685	Streptococcus sanguinis SK160	BACTERIAL	Bacteria	oral	Complete	Level 2: High-Quality Draft	6. annotation (and sequence) public on NCBI site	53165	AEXZ00000000	2284	0		Baylor College of Medicine	NIH-HMP	CCUG 59321
9387	Gi05688	Streptococcus sanguinis SK340	BACTERIAL	Bacteria	oral	Complete	Level 2: High-Quality Draft	6. annotation (and sequence) public on NCBI site	53169	AFQB00000000	2376	0		Baylor College of Medicine	NIH-HMP	CCUG 59323
9388	Gi05689	Streptococcus sanguinis SK353	BACTERIAL	Bacteria	oral	Complete	Level 2: High-Quality Draft	6. annotation (and sequence) public on NCBI site	53171	AEWY00000000	2255	0		Baylor College of Medicine	NIH-HMP	CCUG 59324
9389	Gi05690	Streptococcus sanguinis SK355	BACTERIAL	Bacteria	oral	Complete	Level 2: High-Quality Draft	6. annotation (and sequence) public on NCBI site	53173	AFFN00000000	2320	0		Baylor College of Medicine	NIH-HMP	CCUG 59325
9390	Gi05691	Streptococcus sanguinis SK405	BACTERIAL	Bacteria	blood	Complete	Level 2: High-Quality Draft	6. annotation (and sequence) public on NCBI site	53175	AEWZ00000000	2257	0		Baylor College of Medicine	NIH-HMP	CCUG 59326
9391	Gi05692	Streptococcus sanguinis SK408	BACTERIAL	Bacteria	blood	Complete	Level 2: High-Quality Draft	6. annotation (and sequence) public on NCBI site	53177	AFBE00000000	2391	0		Baylor College of Medicine	NIH-HMP	CCUG 59327
9392	Gi05693	Streptococcus sanguinis SK678	BACTERIAL	Bacteria	blood	Complete	Level 2: High-Quality Draft	6. annotation (and sequence) public on NCBI site	53179	AEXA00000000	2250	0		Baylor College of Medicine	NIH-HMP	CCUG 59328
9393	Gi05694	Streptococcus sanguinis SK1056	BACTERIAL	Bacteria	blood	Complete	Level 2: High-Quality Draft	6. annotation (and sequence) public on NCBI site	53181	AFFL00000000	2377	0		Baylor College of Medicine	NIH-HMP	CCUG 59329
9394	Gi05695	Streptococcus sanguinis SK1057	BACTERIAL	Bacteria	blood	Complete	Level 2: High-Quality Draft	6. annotation (and sequence) public on NCBI site	53183	AFBA00000000	2322	0		Baylor College of Medicine	NIH-HMP	CCUG 59330
9395	Gi05696	Streptococcus sanguinis SK1058	BACTERIAL	Bacteria	blood	Complete	Level 2: High-Quality Draft	6. annotation (and sequence) public on NCBI site	53185	AFBF00000000	2331	0		Baylor College of Medicine	NIH-HMP	CCUG 59331
9396	Gi05697	Streptococcus sanguinis SK1059	BACTERIAL	Bacteria	blood	Complete	Level 2: High-Quality Draft	6. annotation (and sequence) public on NCBI site	53187	AFFM00000000	2418	0		Baylor College of Medicine	NIH-HMP	CCUG 59332
9397	Gi05698	Streptococcus sanguinis SK1087	BACTERIAL	Bacteria	blood	Complete	Level 2: High-Quality Draft	6. annotation (and sequence) public on NCBI site	53189	AFDP00000000	2320	0		Baylor College of Medicine	NIH-HMP	CCUG 59333
9398	Gi05699	Streptococcus sanguinis VMC66	BACTERIAL	Bacteria	blood	Complete	Level 2: High-Quality Draft	6. annotation (and sequence) public on NCBI site	53191	AEVH00000000	2260	649990015		Baylor College of Medicine	NIH-HMP	BEI HM-275
9399	Gi05701	Campylobacter coli JV20	BACTERIAL	Bacteria	gastrointestinal_tract	Complete	Level 2: High-Quality Draft	6. annotation (and sequence) public on NCBI site	50513	AEER00000000	1773	648276627		Baylor College of Medicine	NIH-HMP Sequencing Center	BEI HM-296
9400	Gi05703	Campylobacter upsaliensis JV21	BACTERIAL	Bacteria	gastrointestinal_tract	Complete	Level 2: High-Quality Draft	6. annotation (and sequence) public on NCBI site	53193	AEPU00000000	1705	649989919		Baylor College of Medicine	NIH-HMP Sequencing Center	BEI HM-297
9401	Gi05704	Arcobacter butzleri JV22	BACTERIAL	Bacteria	gastrointestinal_tract	Complete	Level 2: High-Quality Draft	6. annotation (and sequence) public on NCBI site	53195	AEPT00000000	2381	649989908		Baylor College of Medicine	NIH-HMP Sequencing Center	BEI HM-298
9402	Gi05706	Turicibacter sp. HGF1	BACTERIAL	Bacteria	gastrointestinal_tract	Complete	Level 2: High-Quality Draft	6. annotation (and sequence) public on NCBI site	59523	AEXQ00000000	2815	651324107		J. Craig Venter Institute	NIH-HMP	BEI HM-285
9404	Gi05708	Eggerthella sp. HGA1	BACTERIAL	Bacteria	gastrointestinal_tract	Complete	Level 2: High-Quality Draft	6. annotation (and sequence) public on NCBI site	59527	AEXR00000000	3021	651324028		J. Craig Venter Institute	NIH-HMP Jumpstart Supplement	BEI HM-286
9406	Gi05710	Clostridium sp. HGF2	BACTERIAL	Bacteria	gastrointestinal_tract	Complete	Level 2: High-Quality Draft	6. annotation (and sequence) public on NCBI site	54027	AENW00000000	4201	0		J. Craig Venter Institute	NIH-HMP Jumpstart Supplement	BEI HM-287
9412	Gi05716	Paenibacillus sp. HGF5	BACTERIAL	Bacteria	gastrointestinal_tract	Complete	Level 2: High-Quality Draft	6. annotation (and sequence) public on NCBI site	54029	AEXS00000000	6496	651324080		J. Craig Venter Institute	NIH-HMP Jumpstart Supplement	BEI HM-290
9413	Gi05717	Paenibacillus sp. HGF7	BACTERIAL	Bacteria	gastrointestinal_tract	Complete	Level 2: High-Quality Draft	6. annotation (and sequence) public on NCBI site	61827	AFDH00000000	5992	651324081		J. Craig Venter Institute	NIH-HMP Jumpstart Supplement	BEI HM-291
9417	Gi05721	Haemophilus parainfluenzae ATCC 33392	BACTERIAL	Bacteria	skin	Complete	Level 2: High-Quality Draft	6. annotation (and sequence) public on NCBI site	53197	AEWU00000000	2010	651324039	HOMD: tax_718	Baylor College of Medicine	NIH-HMP	ATCC 33392
9418	Gi05722	Neisseria macacae ATCC 33926	BACTERIAL	Bacteria	gastrointestinal_tract	Complete	Level 2: High-Quality Draft	6. annotation (and sequence) public on NCBI site	64729	AFQE00000000	3003	651324075	HOMD: tax_693	Baylor College of Medicine	NIH-HMP	ATCC 33926
9419	Gi05723	Prevotella nigrescens ATCC 33563	BACTERIAL	Bacteria	oral	Complete	Level 2: High-Quality Draft	6. annotation (and sequence) public on NCBI site	64737	AFPX00000000	2421	651324089	HOMD: tax_693	Baylor College of Medicine	NIH-HMP	ATCC 33563
9420	Gi05724	Prevotella salivae DSM 15606	BACTERIAL	Bacteria	gastrointestinal_tract	Complete	Level 2: High-Quality Draft	6. annotation (and sequence) public on NCBI site	53199	AEQO00000000	2939	649989989		Baylor College of Medicine	NIH-HMP	DSM 15606, JCM 12084
9421	Gi05725	Streptococcus australis ATCC 700641	BACTERIAL	Bacteria	oral	Complete	Level 2: High-Quality Draft	6. annotation (and sequence) public on NCBI site	53201	AEQR00000000	2030	649990003	HOMD: tax_73	Baylor College of Medicine	NIH-HMP	ATCC 700641
9423	Gi05727	Streptococcus infantis ATCC 700779	BACTERIAL	Bacteria	airways	Complete	Level 2: High-Quality Draft	6. annotation (and sequence) public on NCBI site	53205	AEVD00000000	1928	649990007	HOMD: tax_638	Baylor College of Medicine	NIH-HMP	ATCC 700779, JCM 10157
9425	Gi05729	Streptococcus vestibularis ATCC 49124	BACTERIAL	Bacteria	oral	Complete	Level 2: High-Quality Draft	6. annotation (and sequence) public on NCBI site	53209	AEVI00000000	1890	649990016	HOMD: tax_21	Baylor College of Medicine	NIH-HMP	ATCC 49124, CCUG 24893, DSM 5636
9429	Gi05736	Megasphaera micronuciformis F0359	BACTERIAL	Bacteria	oral	Complete	Level 2: High-Quality Draft	6. annotation (and sequence) public on NCBI site	43125	AECS00000000	1774	649989971	HOMD: tax_122	Washington University Genome Sequencing Center	NIH-HMP Sequencing Center	BEI HM-269
9430	Gi05737	Solobacterium moorei F0204	BACTERIAL	Bacteria	oral	Complete	Level 2: High-Quality Draft	6. annotation (and sequence) public on NCBI site	43121	AECQ00000000	2035	649989999	HOMD: tax_678	Washington University Genome Sequencing Center	NIH-HMP Sequencing Center	BEI HM-268
9431	Gi05741	Prevotella oulorum F0390	BACTERIAL	Bacteria	oral	Complete	Level 2: High-Quality Draft	6. annotation (and sequence) public on NCBI site	43117	ADGI00000000	2488	2513237263	HOMD: tax_288	Broad Institute	NIH-HMP Sequencing Center	BEI HM-283
9432	Gi05742	Selenomonas noxia F0398	BACTERIAL	Bacteria	oral	Complete	Level 2: High-Quality Draft	6. annotation (and sequence) public on NCBI site	43115	ADGH00000000	1987	0	HOMD: tax_130	Broad Institute	NIH-HMP Sequencing Center	BEI HM-270
9435	Gi05859	Gardnerella vaginalis 315-A	BACTERIAL	Bacteria	urogenital_tract	Complete	Level 2: High-Quality Draft	6. annotation (and sequence) public on NCBI site	52049	AFDI00000000	1290	0	HOMD: tax_829	J. Craig Venter Institute	NIH-HMP Jumpstart Supplement	BEI HM-133
9436	Gi05860	Faecalibacterium cf. prausnitzii KLE1255	BACTERIAL	Bacteria	gastrointestinal_tract	Complete	Level 2: High-Quality Draft	6. annotation (and sequence) public on NCBI site	46809	AECU00000000	3355	649989951		Washington University Genome Sequencing Center	NIH-HMP Sequencing Center	BEI HM-473
9439	Gi05921	Parasutterella excrementihominis YIT 11859	BACTERIAL	Bacteria	gastrointestinal_tract	Complete	Level 2: High-Quality Draft	6. annotation (and sequence) public on NCBI site	48497	AFBP00000000	2751	651324084		Washington University Genome Sequencing Center	NIH-HMP Sequencing Center	DSM 21040
9440	Gi05922	Sutterella parvirubra YIT 11816	BACTERIAL	Bacteria	gastrointestinal_tract	Complete	Level 2: High-Quality Draft	6. annotation (and sequence) public on NCBI site	48499	AFBQ00000000	2483	2513237371		Washington University Genome Sequencing Center	NIH-HMP Sequencing Center	DSM 19354
9441	Gi05923	Paraprevotella clara YIT 11840	BACTERIAL	Bacteria	gastrointestinal_tract	Complete	Level 2: High-Quality Draft	6. annotation (and sequence) public on NCBI site	48501	AFFY00000000	4010	2513237390		Washington University Genome Sequencing Center	NIH-HMP Sequencing Center	DSM 19731
9442	Gi05924	Paraprevotella xylaniphila YIT 11841	BACTERIAL	Bacteria	gastrointestinal_tract	Complete	Level 2: High-Quality Draft	6. annotation (and sequence) public on NCBI site	48503	AFBR00000000	3442	651324083		Washington University Genome Sequencing Center	NIH-HMP Sequencing Center	DSM 19681
9443	Gi05925	Phascolarctobacterium sp. YIT 12067	BACTERIAL	Bacteria	gastrointestinal_tract	Complete	Level 2: High-Quality Draft	6. annotation (and sequence) public on NCBI site	48505	AEVN00000000	2150	649989983		Washington University Genome Sequencing Center	NIH-HMP Sequencing Center	DSM 22533, JCM 16074
9444	Gi05926	Succinatimonas hippei YIT 12066	BACTERIAL	Bacteria	gastrointestinal_tract	Complete	Level 2: High-Quality Draft	6. annotation (and sequence) public on NCBI site	48507	AEVO00000000	2169	649990019		Washington University Genome Sequencing Center	NIH-HMP Sequencing Center	DSM 22608, JCM 16073
9445	Gi05927	Bacteroides clarus YIT 12056	BACTERIAL	Bacteria	gastrointestinal_tract	Complete	Level 2: High-Quality Draft	6. annotation (and sequence) public on NCBI site	48509	AFBM00000000	3272	651324010		Washington University Genome Sequencing Center	NIH-HMP Sequencing Center	DSM 22519, JCM 16067
9446	Gi05928	Bacteroides fluxus	BACTERIAL	Bacteria	gastrointestinal_tract	Complete	Level 2: High-Quality Draft	6. annotation (and sequence) public on NCBI site	48511	AFBN00000000	3921	651324011		Washington University Genome Sequencing Center	NIH-HMP Sequencing Center	DSM 22534, JCM 16101
9447	Gi05929	Bacteroides oleiciplenus	BACTERIAL	Bacteria	gastrointestinal_tract	Complete	Level 2: High-Quality Draft	6. annotation (and sequence) public on NCBI site	46377	ADLF00000000	5530	0		Broad Institute	NIH-HMP	DSM 22535, JCM 16102
9448	Gi05930	Barnesiella intestinihominis YIT 11860	BACTERIAL	Bacteria	gastrointestinal_tract	Complete	Level 2: High-Quality Draft	6. annotation (and sequence) public on NCBI site	46375	ADLE00000000	2813	0		Broad Institute	NIH-HMP	DSM 21032
9449	Gi05931	Odoribacter laneus YIT 12061	BACTERIAL	Bacteria	gastrointestinal_tract	Complete	Level 2: High-Quality Draft	6. annotation (and sequence) public on NCBI site	46423	ADMC00000000	3103	2513237280		Broad Institute	NIH-HMP	DSM 22474, JCM 16069
9450	Gi05932	Alistipes indistinctus YIT 12060	BACTERIAL	Bacteria	gastrointestinal_tract	Complete	Level 2: High-Quality Draft	6. annotation (and sequence) public on NCBI site	46373	ADLD00000000	2348	2513237277		Broad Institute	NIH-HMP	DSM 22520, JCM 16068
9451	Gi05933	Slackia piriformis	BACTERIAL	Bacteria	gastrointestinal_tract	Complete	Level 2: High-Quality Draft	6. annotation (and sequence) public on NCBI site	46425	ADMD00000000	1799	0		Broad Institute	NIH-HMP	DSM 22477
9452	Gi05934	Collinsella tanakaei	BACTERIAL	Bacteria	gastrointestinal_tract	Complete	Level 2: High-Quality Draft	6. annotation (and sequence) public on NCBI site	46403	ADLS00000000	2212	2513237344		Broad Institute	NIH-HMP	DSM 22478
9453	Gi05935	Dialister succinatiphilus	BACTERIAL	Bacteria	gastrointestinal_tract	Complete	Level 2: High-Quality Draft	6. annotation (and sequence) public on NCBI site	46405	ADLT00000000	2155	2513237349		Broad Institute	NIH-HMP	DSM 21274
9454	Gi05936	Megamonas funiformis YIT 11815	BACTERIAL	Bacteria	gastrointestinal_tract	Complete	Level 2: High-Quality Draft	6. annotation (and sequence) public on NCBI site	46421	ADMB00000000	2529	2513237399		Broad Institute	NIH-HMP	DSM 19243
9455	Gi05937	Dysgonomonas gadei ATCC BAA-286	BACTERIAL	Bacteria	gastrointestinal_tract	Complete	Level 2: High-Quality Draft	6. annotation (and sequence) public on NCBI site	46409	ADLV00000000	4156	651324026		Broad Institute	NIH-HMP	ATCC BAA-286
9456	Gi05938	Dysgonomonas mossii DSM 22836	BACTERIAL	Bacteria	gastrointestinal_tract	Complete	Level 2: High-Quality Draft	6. annotation (and sequence) public on NCBI site	46411	ADLW00000000	3429	651324027		Broad Institute	NIH-HMP	DSM 22836
9457	Gi06005	Dorea formicigenerans 4_6_53AFAA	BACTERIAL	Bacteria	gastrointestinal_tract	Complete	Level 2: High-Quality Draft	6. annotation (and sequence) public on NCBI site	46407	ADLU00000000	3840	2513237343		Broad Institute	NIH-HMP Sequencing Center	BEI HM-300
9458	Gi06006	Eggerthella lenta 1_1_60AFAA	BACTERIAL	Bacteria	gastrointestinal_tract	Complete	Level 2: High-Quality Draft	6. annotation (and sequence) public on NCBI site	46413	ADLX00000000	3296	0		Broad Institute	NIH-HMP Sequencing Center	BEI HM-301
9459	Gi06007	Streptococcus anginosus 1_2_62CV	BACTERIAL	Bacteria	gastrointestinal_tract	Complete	Level 2: High-Quality Draft	6. annotation (and sequence) public on NCBI site	46427	ADME00000000	1767	649990001		Broad Institute	NIH-HMP Sequencing Center	BEI HM-302
9460	Gi06008	Clostridium orbiscindens 1_3_50AFAA	BACTERIAL	Bacteria	gastrointestinal_tract	Complete	Level 2: High-Quality Draft	6. annotation (and sequence) public on NCBI site	46395	ADLO00000000	4335	0		Broad Institute	NIH-HMP Sequencing Center	BEI HM-303
9463	Gi06011	Collinsella sp. 4_8_47FAA	BACTERIAL	Bacteria	gastrointestinal_tract	Complete	Level 2: High-Quality Draft	6. annotation (and sequence) public on NCBI site	46367	ADLA00000000	2041	0		Broad Institute	NIH-HMP Sequencing Center	BEI HM-304
9464	Gi06012	Sutterella wadsworthensis 3_1_45B	BACTERIAL	Bacteria	gastrointestinal_tract	Complete	Level 2: High-Quality Draft	6. annotation (and sequence) public on NCBI site	46429	ADMF00000000	2373	649990021		Broad Institute	NIH-HMP Sequencing Center	BEI HM-321
9465	Gi06013	Sutterella wadsworthensis 2_1_59BFAA	BACTERIAL	Bacteria	gastrointestinal_tract	Complete	Level 2: High-Quality Draft	6. annotation (and sequence) public on NCBI site	46431	ADMG00000000	2369	0		Broad Institute	NIH-HMP Sequencing Center	BEI HM-305
9466	Gi06014	Fusobacterium necrophorum subsp. funduliforme	BACTERIAL	Bacteria	gastrointestinal_tract	Complete	Level 2: High-Quality Draft	6. annotation (and sequence) public on NCBI site	46417	ADLZ00000000	3197	2513237330		Broad Institute	NIH-HMP Sequencing Center	BEI Processing
9467	Gi06015	Clostridium clostridioforme 2_1_49FAA	BACTERIAL	Bacteria	gastrointestinal_tract	Complete	Level 2: High-Quality Draft	6. annotation (and sequence) public on NCBI site	46389	ADLL00000000	5256	2513237315		Broad Institute	NIH-HMP Sequencing Center	BEI HM-306
9469	Gi06017	Clostridium citroniae WAL-17108	BACTERIAL	Bacteria	gastrointestinal_tract	Complete	Level 2: High-Quality Draft	6. annotation (and sequence) public on NCBI site	46385	ADLJ00000000	6079	2513237360		Broad Institute	NIH-HMP Sequencing Center	BEI HM-315
9470	Gi06018	Clostridium citroniae WAL-19142	BACTERIAL	Bacteria	gastrointestinal_tract	Complete	Level 2: High-Quality Draft	6. annotation (and sequence) public on NCBI site	46387	ADLK00000000	5704	0		Broad Institute	NIH-HMP Sequencing Center	ATCC BAA-1317
9471	Gi06019	Clostridium clostridioforme WAL-7855	BACTERIAL	Bacteria	gastrointestinal_tract	Complete	Level 2: High-Quality Draft	6. annotation (and sequence) public on NCBI site	46391	ADLM00000000	5224	0		Broad Institute	NIH-HMP Sequencing Center	BEI HM-317
9472	Gi06020	Clostridium bolteae WAL-14578	BACTERIAL	Bacteria	gastrointestinal_tract	Complete	Level 2: High-Quality Draft	6. annotation (and sequence) public on NCBI site	46383	ADLI00000000	6063	0		Broad Institute	NIH-HMP Sequencing Center	BEI HM-318
9473	Gi06021	Clostridium hathewayi WAL-18680	BACTERIAL	Bacteria	gastrointestinal_tract	Complete	Level 2: High-Quality Draft	6. annotation (and sequence) public on NCBI site	46393	ADLN00000000	5183	2513237275		Broad Institute	NIH-HMP Sequencing Center	BEI HM-308
9474	Gi06022	Clostridium symbiosum WAL-14163	BACTERIAL	Bacteria	gastrointestinal_tract	Complete	Level 2: High-Quality Draft	6. annotation (and sequence) public on NCBI site	46399	ADLQ00000000	4688	649989922		Broad Institute	NIH-HMP Sequencing Center	BEI HM-309
9475	Gi06023	Clostridium symbiosum WAL-14673	BACTERIAL	Bacteria	gastrointestinal_tract	Complete	Level 2: High-Quality Draft	6. annotation (and sequence) public on NCBI site	46401	ADLR00000000	4194	649989923		Broad Institute	NIH-HMP Sequencing Center	BEI HM-319
9476	Gi06024	Clostridium perfringens WAL-14572	BACTERIAL	Bacteria	gastrointestinal_tract	Complete	Level 2: High-Quality Draft	6. annotation (and sequence) public on NCBI site	46397	ADLP00000000	3183	0		Broad Institute	NIH-HMP Sequencing Center	BEI HM-310
9477	Gi06025	Lachnospiraceae bacterium 2_1_46FAA	BACTERIAL	Bacteria	gastrointestinal_tract	Complete	Level 2: High-Quality Draft	6. annotation (and sequence) public on NCBI site	46369	ADLB00000000	2078	651324048		Broad Institute	NIH-HMP Sequencing Center	ATCC BAA-2279
9478	Gi06026	Enterococcus saccharolyticus 30_1	BACTERIAL	Bacteria	gastrointestinal_tract	Complete	Level 2: High-Quality Draft	6. annotation (and sequence) public on NCBI site	46415	ADLY00000000	3011	2513237314		Broad Institute	NIH-HMP Sequencing Center	BEI Processing
9488	Gi06191	Coprobacillus sp. 29_1	BACTERIAL	Bacteria	gastrointestinal_tract	Complete	Level 2: High-Quality Draft	6. annotation (and sequence) public on NCBI site	46361	ADKX00000000	3845	649989924		Broad Institute	NIH-HMP Sequencing Center
9492	Gi06374	Enterococcus faecalis DAPTO 512	BACTERIAL	Bacteria	blood	Complete	Level 2: High-Quality Draft	6. annotation (and sequence) public on NCBI site	47125	AEBT00000000	3104	649989932		Washington University Genome Sequencing Center	NIH-HMP Sequencing Center	BEI HM-430
9493	Gi06375	Enterococcus faecalis DAPTO 516	BACTERIAL	Bacteria	blood	Complete	Level 2: High-Quality Draft	6. annotation (and sequence) public on NCBI site	47127	AEBS00000000	3100	649989933		Washington University Genome Sequencing Center	NIH-HMP Sequencing Center	BEI HM-431
9494	Gi06376	Enterococcus faecalis TX2137	BACTERIAL	Bacteria	gastrointestinal_tract	Complete	Level 2: High-Quality Draft	6. annotation (and sequence) public on NCBI site	47129	AEBQ00000000	3000	0		Washington University Genome Sequencing Center	NIH-HMP Sequencing Center	BEI HM-432
9495	Gi06377	Enterococcus faecalis TX2141	BACTERIAL	Bacteria	blood	Complete	Level 2: High-Quality Draft	6. annotation (and sequence) public on NCBI site	47131	AECG00000000	2970	0		Washington University Genome Sequencing Center	NIH-HMP Sequencing Center	BEI HM-433
9496	Gi06378	Enterococcus faecalis TX4000	BACTERIAL	Bacteria	unknown	Complete	Level 2: High-Quality Draft	6. annotation (and sequence) public on NCBI site	47133	AEBB00000000	2858	0		Washington University Genome Sequencing Center	NIH-HMP Sequencing Center	BEI HM-434
9497	Gi06379	Enterococcus faecalis TX4244	BACTERIAL	Bacteria	gastrointestinal_tract	Complete	Level 2: High-Quality Draft	6. annotation (and sequence) public on NCBI site	47141	AEBH00000000	2902	0		Washington University Genome Sequencing Center	NIH-HMP Sequencing Center	BEI HM-435
9498	Gi06380	Enterococcus faecalis TX4248	BACTERIAL	Bacteria	lymph_nodes	Complete	Level 2: High-Quality Draft	6. annotation (and sequence) public on NCBI site	47143	AEBR00000000	3278	648276642		Washington University Genome Sequencing Center	NIH-HMP Sequencing Center	BEI HM-436
9499	Gi06381	Enterococcus faecalis TX0012	BACTERIAL	Bacteria	blood	Complete	Level 2: High-Quality Draft	6. annotation (and sequence) public on NCBI site	47145	AECD00000000	2743	0		Washington University Genome Sequencing Center	NIH-HMP Sequencing Center	BEI HM-437
9500	Gi06382	Enterococcus faecalis TX0017	BACTERIAL	Bacteria	blood	Complete	Level 2: High-Quality Draft	6. annotation (and sequence) public on NCBI site	47147	AEBP00000000	3074	0		Washington University Genome Sequencing Center	NIH-HMP Sequencing Center	BEI HM-438
9501	Gi06383	Enterococcus faecalis TX0027	BACTERIAL	Bacteria	blood	Complete	Level 2: High-Quality Draft	6. annotation (and sequence) public on NCBI site	47151	AEBM00000000	3124	0		Washington University Genome Sequencing Center	NIH-HMP Sequencing Center	BEI HM-439
9502	Gi06384	Enterococcus faecalis TX0031	BACTERIAL	Bacteria	blood	Complete	Level 2: High-Quality Draft	6. annotation (and sequence) public on NCBI site	47153	AEBF00000000	2759	0		Washington University Genome Sequencing Center	NIH-HMP Sequencing Center	BEI HM-440
9503	Gi06385	Enterococcus faecalis TX0043	BACTERIAL	Bacteria	blood	Complete	Level 2: High-Quality Draft	6. annotation (and sequence) public on NCBI site	47155	AEBL00000000	2838	0		Washington University Genome Sequencing Center	NIH-HMP Sequencing Center	BEI HM-441
9504	Gi06386	Enterococcus faecalis TX0102	BACTERIAL	Bacteria	blood	Complete	Level 2: High-Quality Draft	6. annotation (and sequence) public on NCBI site	47157	AEBD00000000	2831	649989934		Washington University Genome Sequencing Center	NIH-HMP Sequencing Center	BEI HM-442
9505	Gi06387	Enterococcus faecalis TX0109	BACTERIAL	Bacteria	blood	Complete	Level 2: High-Quality Draft	6. annotation (and sequence) public on NCBI site	47159	AEBY00000000	2987	648276637		Washington University Genome Sequencing Center	NIH-HMP Sequencing Center	BEI HM-443
9506	Gi06388	Enterococcus faecalis TX0309A	BACTERIAL	Bacteria	unknown	Complete	Level 2: High-Quality Draft	6. annotation (and sequence) public on NCBI site	47161	AEBN00000000	3205	0		Washington University Genome Sequencing Center	NIH-HMP Sequencing Center	BEI HM-444
9507	Gi06389	Enterococcus faecalis TX0309B	BACTERIAL	Bacteria	unknown	Complete	Level 2: High-Quality Draft	6. annotation (and sequence) public on NCBI site	47163	AEBO00000000	3210	0		Washington University Genome Sequencing Center	NIH-HMP Sequencing Center	BEI HM-445
9508	Gi06390	Enterococcus faecalis TX0312	BACTERIAL	Bacteria	urogenital_tract	Complete	Level 2: High-Quality Draft	6. annotation (and sequence) public on NCBI site	47165	AECB00000000	2789	0		Washington University Genome Sequencing Center	NIH-HMP Sequencing Center	BEI HM-446
9509	Gi06391	Enterococcus faecalis TX0411	BACTERIAL	Bacteria	unknown	Complete	Level 2: High-Quality Draft	6. annotation (and sequence) public on NCBI site	47167	AECA00000000	3245	648276638		Washington University Genome Sequencing Center	NIH-HMP Sequencing Center	BEI HM-447
9510	Gi06392	Enterococcus faecalis TX0470	BACTERIAL	Bacteria	unknown	Complete	Level 2: High-Quality Draft	6. annotation (and sequence) public on NCBI site	47169	AECC00000000	2902	649989935		Washington University Genome Sequencing Center	NIH-HMP Sequencing Center	BEI HM-448
9511	Gi06393	Enterococcus faecalis TX0630	BACTERIAL	Bacteria	blood	Complete	Level 2: High-Quality Draft	6. annotation (and sequence) public on NCBI site	47171	AEBE00000000	3411	0		Washington University Genome Sequencing Center	NIH-HMP Sequencing Center	BEI HM-449
9512	Gi06394	Enterococcus faecalis TX0635	BACTERIAL	Bacteria	urogenital_tract	Complete	Level 2: High-Quality Draft	6. annotation (and sequence) public on NCBI site	47173	AEBZ00000000	3263	649989936		Washington University Genome Sequencing Center	NIH-HMP Sequencing Center	BEI HM-450
9513	Gi06395	Enterococcus faecalis TX0645	BACTERIAL	Bacteria	blood	Complete	Level 2: High-Quality Draft	6. annotation (and sequence) public on NCBI site	47175	AECE00000000	3278	0		Washington University Genome Sequencing Center	NIH-HMP Sequencing Center	BEI HM-451
9514	Gi06396	Enterococcus faecalis TX0855	BACTERIAL	Bacteria	urogenital_tract	Complete	Level 2: High-Quality Draft	6. annotation (and sequence) public on NCBI site	47177	AEBV00000000	3032	648276639		Washington University Genome Sequencing Center	NIH-HMP Sequencing Center	BEI HM-452
9515	Gi06397	Enterococcus faecalis TX0860	BACTERIAL	Bacteria	blood	Complete	Level 2: High-Quality Draft	6. annotation (and sequence) public on NCBI site	47179	AEBX00000000	3114	648276640		Washington University Genome Sequencing Center	NIH-HMP Sequencing Center	BEI HM-453
9516	Gi06398	Enterococcus faecalis TX1302	BACTERIAL	Bacteria	gastrointestinal_tract	Complete	Level 2: High-Quality Draft	6. annotation (and sequence) public on NCBI site	47181	AEBK00000000	2853	0		Washington University Genome Sequencing Center	NIH-HMP Sequencing Center	BEI HM-454
9517	Gi06399	Enterococcus faecalis TX1341	BACTERIAL	Bacteria	gastrointestinal_tract	Complete	Level 2: High-Quality Draft	6. annotation (and sequence) public on NCBI site	47183	AECF00000000	3035	0		Washington University Genome Sequencing Center	NIH-HMP Sequencing Center	BEI HM-455
9518	Gi06400	Enterococcus faecalis TX1342	BACTERIAL	Bacteria	gastrointestinal_tract	Complete	Level 2: High-Quality Draft	6. annotation (and sequence) public on NCBI site	47185	AEBJ00000000	2793	0		Washington University Genome Sequencing Center	NIH-HMP Sequencing Center	BEI HM-456
9519	Gi06401	Enterococcus faecalis TX1346	BACTERIAL	Bacteria	gastrointestinal_tract	Complete	Level 2: High-Quality Draft	6. annotation (and sequence) public on NCBI site	47187	AEBI00000000	2827	0		Washington University Genome Sequencing Center	NIH-HMP Sequencing Center	BEI HM-457
9520	Gi06402	Enterococcus faecalis TX1467	BACTERIAL	Bacteria	gastrointestinal_tract	Complete	Level 2: High-Quality Draft	6. annotation (and sequence) public on NCBI site	47189	AFBS00000000	3510	0		Washington University Genome Sequencing Center	NIH-HMP Sequencing Center	BEI HM-458
9521	Gi06403	Enterococcus faecalis TX2134	BACTERIAL	Bacteria	gastrointestinal_tract	Complete	Level 2: High-Quality Draft	6. annotation (and sequence) public on NCBI site	47191	AEBW00000000	3196	648276641		Washington University Genome Sequencing Center	NIH-HMP Sequencing Center	BEI HM-459
9522	Gi06404	Enterococcus faecium TX0082	BACTERIAL	Bacteria	blood	Complete	Level 2: High-Quality Draft	6. annotation (and sequence) public on NCBI site	47193	AEBU00000000	2813	649989937		Washington University Genome Sequencing Center	NIH-HMP Sequencing Center	BEI HM-460
9523	Gi06405	Enterococcus faecium TX0133a04 TX0133A	BACTERIAL	Bacteria	blood	Complete	Level 2: High-Quality Draft	6. annotation (and sequence) public on NCBI site	47195	AECH00000000	3118	649989938		Washington University Genome Sequencing Center	NIH-HMP Sequencing Center	BEI HM-461
9524	Gi06406	Enterococcus faecium TX0133a01	BACTERIAL	Bacteria	blood	Complete	Level 2: High-Quality Draft	6. annotation (and sequence) public on NCBI site	47197	AECJ00000000	3262	649989941		Washington University Genome Sequencing Center	NIH-HMP Sequencing Center	BEI HM-462
9525	Gi06407	Enterococcus faecium TX0133a04	BACTERIAL	Bacteria	blood	Complete	Level 2: High-Quality Draft	6. annotation (and sequence) public on NCBI site	47199	AEBC00000000	3097	649989942		Washington University Genome Sequencing Center	NIH-HMP Sequencing Center	BEI HM-463
9526	Gi06408	Enterococcus faecium TX0133B	BACTERIAL	Bacteria	blood	Complete	Level 2: High-Quality Draft	6. annotation (and sequence) public on NCBI site	47201	AECI00000000	3110	649989939		Washington University Genome Sequencing Center	NIH-HMP Sequencing Center	BEI HM-464
9527	Gi06409	Enterococcus faecium TX0133C	BACTERIAL	Bacteria	blood	Complete	Level 2: High-Quality Draft	6. annotation (and sequence) public on NCBI site	47203	AEBG00000000	3097	649989940		Washington University Genome Sequencing Center	NIH-HMP Sequencing Center	BEI HM-465
9528	Gi06410	Staphylococcus aureus subsp. aureus MRSA131	BACTERIAL	Bacteria	skin	Complete	Level 2: High-Quality Draft	6. annotation (and sequence) public on NCBI site	47281	AECR00000000	2771	0		Washington University Genome Sequencing Center	NIH-HMP Sequencing Center	BEI HM-466
9529	Gi06372	Staphylococcus aureus subsp. aureus MRSA177	BACTERIAL	Bacteria	skin	Complete	Level 2: High-Quality Draft	6. annotation (and sequence) public on NCBI site	47283	AECP00000000	2773	0		Washington University Genome Sequencing Center	NIH-HMP Sequencing Center	BEI HM-467
9530	Gi06411	Escherichia coli MS 21-1	BACTERIAL	Bacteria	gastrointestinal_tract	Complete	Level 2: High-Quality Draft	6. annotation (and sequence) public on NCBI site	47205	ADTR00000000	5744	648276662		Washington University Genome Sequencing Center	NIH-HMP Demo Projects	BEI HM-346
9531	Gi06412	Escherichia coli MS 45-1	BACTERIAL	Bacteria	gastrointestinal_tract	Complete	Level 2: High-Quality Draft	6. annotation (and sequence) public on NCBI site	47207	ADTO00000000	5238	648276663		Washington University Genome Sequencing Center	NIH-HMP Demo Projects	BEI HM-352
9532	Gi06413	Escherichia coli MS 57-2	BACTERIAL	Bacteria	gastrointestinal_tract	Complete	Level 2: High-Quality Draft	6. annotation (and sequence) public on NCBI site	47209	ADUG00000000	5226	0		Washington University Genome Sequencing Center	NIH-HMP Demo Projects	BEI HM-342
9533	Gi06414	Escherichia coli MS 60-1	BACTERIAL	Bacteria	gastrointestinal_tract	Complete	Level 2: High-Quality Draft	6. annotation (and sequence) public on NCBI site	47211	ADUF00000000	5649	0		Washington University Genome Sequencing Center	NIH-HMP Demo Projects	BEI HM-357
9534	Gi06415	Escherichia coli MS 69-1	BACTERIAL	Bacteria	gastrointestinal_tract	Complete	Level 2: High-Quality Draft	6. annotation (and sequence) public on NCBI site	47213	ADTP00000000	5482	648276664		Washington University Genome Sequencing Center	NIH-HMP Demo Projects	BEI HM-347
9535	Gi06416	Escherichia coli MS 78-1	BACTERIAL	Bacteria	gastrointestinal_tract	Complete	Level 2: High-Quality Draft	6. annotation (and sequence) public on NCBI site	47217	ADTY00000000	4992	648276665		Washington University Genome Sequencing Center	NIH-HMP Demo Projects	BEI HM-353
9536	Gi06417	Escherichia coli MS 84-1	BACTERIAL	Bacteria	gastrointestinal_tract	Complete	Level 2: High-Quality Draft	6. annotation (and sequence) public on NCBI site	47219	ADTK00000000	5710	648276666		Washington University Genome Sequencing Center	NIH-HMP Demo Projects	BEI HM-349
9538	Gi06419	Klebsiella sp. MS 92-3	BACTERIAL	Bacteria	gastrointestinal_tract	Complete	Level 2: High-Quality Draft	6. annotation (and sequence) public on NCBI site	47223	AFBO00000000	6126	651324045		Washington University Genome Sequencing Center	NIH-HMP Demo Projects	BEI HM-354
9539	Gi06420	Escherichia coli MS 110-3	BACTERIAL	Bacteria	gastrointestinal_tract	Complete	Level 2: High-Quality Draft	6. annotation (and sequence) public on NCBI site	47225	ADTW00000000	5429	0		Washington University Genome Sequencing Center	NIH-HMP Demo Projects	BEI HM-343
9540	Gi06421	Escherichia coli MS 115-1	BACTERIAL	Bacteria	gastrointestinal_tract	Complete	Level 2: High-Quality Draft	6. annotation (and sequence) public on NCBI site	47227	ADTL00000000	5021	648276650		Washington University Genome Sequencing Center	NIH-HMP Demo Projects	BEI HM-344
9541	Gi06422	Escherichia coli MS 116-1	BACTERIAL	Bacteria	gastrointestinal_tract	Complete	Level 2: High-Quality Draft	6. annotation (and sequence) public on NCBI site	47229	ADTZ00000000	5162	648276651		Washington University Genome Sequencing Center	NIH-HMP Demo Projects	BEI HM-348
9542	Gi06423	Escherichia coli MS 117-3	BACTERIAL	Bacteria	gastrointestinal_tract	Complete	Level 2: High-Quality Draft	6. annotation (and sequence) public on NCBI site	47231	ADTS00000000	5376	0		Washington University Genome Sequencing Center	NIH-HMP Demo Projects	BEI HM-355
9543	Gi06424	Escherichia coli MS 146-1	BACTERIAL	Bacteria	gastrointestinal_tract	Complete	Level 2: High-Quality Draft	6. annotation (and sequence) public on NCBI site	47241	ADTN00000000	4955	648276654		Washington University Genome Sequencing Center	NIH-HMP Demo Projects	BEI HM-358
9544	Gi06425	Escherichia coli MS 153-1	BACTERIAL	Bacteria	gastrointestinal_tract	Complete	Level 2: High-Quality Draft	6. annotation (and sequence) public on NCBI site	47257	ADTX00000000	5467	0		Washington University Genome Sequencing Center	NIH-HMP Demo Projects	BEI HM-351
9545	Gi06426	Escherichia coli MS 16-3	BACTERIAL	Bacteria	gastrointestinal_tract	Complete	Level 2: High-Quality Draft	6. annotation (and sequence) public on NCBI site	47259	ADUA00000000	5291	0		Washington University Genome Sequencing Center	NIH-HMP Demo Projects	BEI HM-345
9547	Gi06428	Escherichia coli MS 175-1	BACTERIAL	Bacteria	gastrointestinal_tract	Complete	Level 2: High-Quality Draft	6. annotation (and sequence) public on NCBI site	47263	ADUB00000000	4870	648276655		Washington University Genome Sequencing Center	NIH-HMP Demo Projects	BEI HM-361
9548	Gi06429	Escherichia coli MS 182-1	BACTERIAL	Bacteria	gastrointestinal_tract	Complete	Level 2: High-Quality Draft	6. annotation (and sequence) public on NCBI site	47265	ADTM00000000	5317	648276656		Washington University Genome Sequencing Center	NIH-HMP Demo Projects	BEI HM-362
9549	Gi06430	Escherichia coli MS 185-1	BACTERIAL	Bacteria	gastrointestinal_tract	Complete	Level 2: High-Quality Draft	6. annotation (and sequence) public on NCBI site	47267	ADUE00000000	5194	648276657		Washington University Genome Sequencing Center	NIH-HMP Demo Projects	BEI HM-363
9550	Gi06431	Escherichia coli MS 187-1	BACTERIAL	Bacteria	gastrointestinal_tract	Complete	Level 2: High-Quality Draft	6. annotation (and sequence) public on NCBI site	47269	ADTQ00000000	4489	648276658		Washington University Genome Sequencing Center	NIH-HMP Demo Projects	BEI HM-364
9551	Gi06432	Escherichia coli MS 196-1	BACTERIAL	Bacteria	gastrointestinal_tract	Complete	Level 2: High-Quality Draft	6. annotation (and sequence) public on NCBI site	47271	ADUD00000000	5586	648276659		Washington University Genome Sequencing Center	NIH-HMP Demo Projects	BEI HM-365
9552	Gi06433	Escherichia coli MS 198 -1	BACTERIAL	Bacteria	gastrointestinal_tract	Complete	Level 2: High-Quality Draft	6. annotation (and sequence) public on NCBI site	47273	ADTJ00000000	5606	648276660		Washington University Genome Sequencing Center	NIH-HMP Demo Projects	BEI HM-366
9553	Gi06434	Escherichia coli MS 200-1	BACTERIAL	Bacteria	gastrointestinal_tract	Complete	Level 2: High-Quality Draft	6. annotation (and sequence) public on NCBI site	47275	ADUC00000000	5343	648276661		Washington University Genome Sequencing Center	NIH-HMP Demo Projects	BEI HM-356
9554	Gi06435	Treponema phagedenis F0421	BACTERIAL	Bacteria	urogenital_tract	Complete	Level 2: High-Quality Draft	6. annotation (and sequence) public on NCBI site	47285	AEFH00000000	3146	649990026		Washington University Genome Sequencing Center	NIH-HMP Sequencing Center	BEI HM-325
9555	Gi06436	Selenomonas artemidis F0399	BACTERIAL	Bacteria	oral	Complete	Level 2: High-Quality Draft	6. annotation (and sequence) public on NCBI site	47277	AECV00000000	2195	649989996	HOMD: tax_136	Washington University Genome Sequencing Center	NIH-HMP Sequencing Center	BEI HM-326
9562	Gi05764	Bacteroides ovatus SD CC 2a	BACTERIAL	Bacteria	gastrointestinal_tract	Complete	Level 2: High-Quality Draft	6. annotation (and sequence) public on NCBI site	42771	ADMP00000000	4915	647000212		J. Craig Venter Institute	IHMC-DARPA
9563	Gi06545	Propionibacterium acnes HL020PA1	BACTERIAL	Bacteria	skin	Complete	Level 2: High-Quality Draft	6. annotation (and sequence) public on NCBI site	49161	ADYO00000000	2502	0	HOMD: tax_530	Washington University Genome Sequencing Center	NIH-HMP Demo Projects	BEI HM-499
9564	Gi06596	Propionibacterium acnes HL053PA1	BACTERIAL	Bacteria	skin	Complete	Level 2: High-Quality Draft	6. annotation (and sequence) public on NCBI site	49163	ADZD00000000	2577	0	HOMD: tax_530	Washington University Genome Sequencing Center	NIH-HMP Demo Projects	BEI HM-522
9565	Gi06547	Propionibacterium acnes HL053PA2	BACTERIAL	Bacteria	skin	Complete	Level 2: High-Quality Draft	6. annotation (and sequence) public on NCBI site	49165	ADZB00000000	2590	0	HOMD: tax_530	Washington University Genome Sequencing Center	NIH-HMP Demo Projects	BEI HM-523
9566	Gi06548	Propionibacterium acnes HL045PA1	BACTERIAL	Bacteria	skin	Complete	Level 2: High-Quality Draft	6. annotation (and sequence) public on NCBI site	49167	ADZA00000000	2639	0	HOMD: tax_530	Washington University Genome Sequencing Center	NIH-HMP Demo Projects	BEI HM-516
9567	Gi06549	Propionibacterium acnes HL013PA1	BACTERIAL	Bacteria	skin	Complete	Level 2: High-Quality Draft	6. annotation (and sequence) public on NCBI site	49169	ADZH00000000	2567	0	HOMD: tax_530	Washington University Genome Sequencing Center	NIH-HMP Demo Projects	BEI HM-497
9568	Gi06550	Propionibacterium acnes HL013PA2	BACTERIAL	Bacteria	skin	Complete	Level 2: High-Quality Draft	6. annotation (and sequence) public on NCBI site	49171	ADYN00000000	2532	0	HOMD: tax_530	Washington University Genome Sequencing Center	NIH-HMP Demo Projects	BEI HM-498
9569	Gi06551	Propionibacterium acnes HL078PA1	BACTERIAL	Bacteria	skin	Complete	Level 2: High-Quality Draft	6. annotation (and sequence) public on NCBI site	49173	ADZG00000000	2687	0	HOMD: tax_530	Washington University Genome Sequencing Center	NIH-HMP Demo Projects	BEI HM-534
9570	Gi06552	Propionibacterium acnes HL043PA1	BACTERIAL	Bacteria	skin	Complete	Level 2: High-Quality Draft	6. annotation (and sequence) public on NCBI site	49175	ADXP00000000	2646	0	HOMD: tax_530	Washington University Genome Sequencing Center	NIH-HMP Demo Projects	BEI HM-513
9571	Gi06553	Propionibacterium acnes HL043PA2	BACTERIAL	Bacteria	skin	Complete	Level 2: High-Quality Draft	6. annotation (and sequence) public on NCBI site	49177	ADYM00000000	2636	0	HOMD: tax_530	Washington University Genome Sequencing Center	NIH-HMP Demo Projects	BEI HM-514
9572	Gi06554	Propionibacterium acnes HL072PA1	BACTERIAL	Bacteria	skin	Complete	Level 2: High-Quality Draft	6. annotation (and sequence) public on NCBI site	49179	ADZF00000000	2539	0	HOMD: tax_530	Washington University Genome Sequencing Center	NIH-HMP Demo Projects	BEI HM-531
9573	Gi06555	Propionibacterium acnes HL072PA2	BACTERIAL	Bacteria	skin	Complete	Level 2: High-Quality Draft	6. annotation (and sequence) public on NCBI site	49181	ADXR00000000	2614	0	HOMD: tax_530	Washington University Genome Sequencing Center	NIH-HMP Demo Projects	BEI HM-532
9574	Gi06556	Propionibacterium acnes HL074PA1	BACTERIAL	Bacteria	skin	Complete	Level 2: High-Quality Draft	6. annotation (and sequence) public on NCBI site	49183	ADYZ00000000	2625	0	HOMD: tax_530	Washington University Genome Sequencing Center	NIH-HMP Demo Projects	BEI HM-533
9575	Gi06557	Propionibacterium acnes HL110PA1	BACTERIAL	Bacteria	skin	Complete	Level 2: High-Quality Draft	6. annotation (and sequence) public on NCBI site	49187	ADZE00000000	2602	0	HOMD: tax_530	Washington University Genome Sequencing Center	NIH-HMP Demo Projects	BEI HM-552
9576	Gi06558	Propionibacterium acnes HL110PA2	BACTERIAL	Bacteria	skin	Complete	Level 2: High-Quality Draft	6. annotation (and sequence) public on NCBI site	49189	ADYY00000000	2562	0	HOMD: tax_530	Washington University Genome Sequencing Center	NIH-HMP Demo Projects	BEI HM-553
9577	Gi06559	Propionibacterium acnes HL110PA3	BACTERIAL	Bacteria	skin	Complete	Level 2: High-Quality Draft	6. annotation (and sequence) public on NCBI site	49191	ADYG00000000	2613	0	HOMD: tax_530	Washington University Genome Sequencing Center	NIH-HMP Demo Projects	BEI HM-554
9578	Gi06560	Propionibacterium acnes HL110PA4	BACTERIAL	Bacteria	skin	Complete	Level 2: High-Quality Draft	6. annotation (and sequence) public on NCBI site	49193	ADYF00000000	2587	0	HOMD: tax_530	Washington University Genome Sequencing Center	NIH-HMP Demo Projects	BEI HM-555
9579	Gi06561	Propionibacterium acnes HL087PA1	BACTERIAL	Bacteria	skin	Complete	Level 2: High-Quality Draft	6. annotation (and sequence) public on NCBI site	49195	ADXQ00000000	2532	0	HOMD: tax_530	Washington University Genome Sequencing Center	NIH-HMP Demo Projects	BEI HM-540
9580	Gi06562	Propionibacterium acnes HL087PA2	BACTERIAL	Bacteria	skin	Complete	Level 2: High-Quality Draft	6. annotation (and sequence) public on NCBI site	49197	ADYX00000000	2518	0	HOMD: tax_530	Washington University Genome Sequencing Center	NIH-HMP Demo Projects	BEI HM-541
9581	Gi06563	Propionibacterium acnes HL087PA3	BACTERIAL	Bacteria	skin	Complete	Level 2: High-Quality Draft	6. annotation (and sequence) public on NCBI site	49199	ADYA00000000	2566	0	HOMD: tax_530	Washington University Genome Sequencing Center	NIH-HMP Demo Projects	BEI HM-542
9582	Gi06564	Propionibacterium acnes HL060PA1	BACTERIAL	Bacteria	skin	Complete	Level 2: High-Quality Draft	6. annotation (and sequence) public on NCBI site	49201	ADYE00000000	2545	0	HOMD: tax_530	Washington University Genome Sequencing Center	NIH-HMP Demo Projects	BEI HM-527
9583	Gi06565	Propionibacterium acnes HL038PA1	BACTERIAL	Bacteria	skin	Complete	Level 2: High-Quality Draft	6. annotation (and sequence) public on NCBI site	49203	ADYD00000000	2611	0	HOMD: tax_530	Washington University Genome Sequencing Center	NIH-HMP Demo Projects	BEI HM-512
9584	Gi06566	Propionibacterium acnes HL092PA1	BACTERIAL	Bacteria	skin	Complete	Level 2: High-Quality Draft	6. annotation (and sequence) public on NCBI site	49205	ADXU00000000	2541	0	HOMD: tax_530	Washington University Genome Sequencing Center	NIH-HMP Demo Projects	BEI HM-543
9585	Gi06567	Propionibacterium acnes HL083PA1	BACTERIAL	Bacteria	skin	Complete	Level 2: High-Quality Draft	6. annotation (and sequence) public on NCBI site	49207	ADZC00000000	2524	0	HOMD: tax_530	Washington University Genome Sequencing Center	NIH-HMP Demo Projects	BEI HM-537
9586	Gi06568	Propionibacterium acnes HL083PA2	BACTERIAL	Bacteria	skin	Complete	Level 2: High-Quality Draft	6. annotation (and sequence) public on NCBI site	49209	ADXT00000000	2583	0	HOMD: tax_530	Washington University Genome Sequencing Center	NIH-HMP Demo Projects	BEI HM-538
9587	Gi06569	Propionibacterium acnes HL025PA1	BACTERIAL	Bacteria	skin	Complete	Level 2: High-Quality Draft	6. annotation (and sequence) public on NCBI site	49211	ADYQ00000000	2529	0	HOMD: tax_530	Washington University Genome Sequencing Center	NIH-HMP Demo Projects	BEI HM-500
9588	Gi06570	Propionibacterium acnes HL025PA2	BACTERIAL	Bacteria	skin	Complete	Level 2: High-Quality Draft	6. annotation (and sequence) public on NCBI site	49213	ADZO00000000	2565	0	HOMD: tax_530	Washington University Genome Sequencing Center	NIH-HMP Demo Projects	BEI HM-501
9589	Gi06571	Propionibacterium acnes HL059PA1	BACTERIAL	Bacteria	skin	Complete	Level 2: High-Quality Draft	6. annotation (and sequence) public on NCBI site	49215	ADYW00000000	2507	0	HOMD: tax_530	Washington University Genome Sequencing Center	NIH-HMP Demo Projects	BEI HM-525
9590	Gi06572	Propionibacterium acnes HL059PA2	BACTERIAL	Bacteria	skin	Complete	Level 2: High-Quality Draft	6. annotation (and sequence) public on NCBI site	49217	ADXS00000000	2483	0	HOMD: tax_530	Washington University Genome Sequencing Center	NIH-HMP Demo Projects	BEI HM-526
9591	Gi06573	Propionibacterium acnes HL086PA1	BACTERIAL	Bacteria	skin	Complete	Level 2: High-Quality Draft	6. annotation (and sequence) public on NCBI site	49219	ADYP00000000	2558	0	HOMD: tax_530	Washington University Genome Sequencing Center	NIH-HMP Demo Projects	BEI HM-539
9592	Gi06574	Propionibacterium acnes HL046PA1	BACTERIAL	Bacteria	skin	Complete	Level 2: High-Quality Draft	6. annotation (and sequence) public on NCBI site	49221	ADZQ00000000	2548	0	HOMD: tax_530	Washington University Genome Sequencing Center	NIH-HMP Demo Projects	BEI HM-517
9593	Gi06575	Propionibacterium acnes HL046PA2	BACTERIAL	Bacteria	skin	Complete	Level 2: High-Quality Draft	6. annotation (and sequence) public on NCBI site	49223	ADYV00000000	2596	0	HOMD: tax_530	Washington University Genome Sequencing Center	NIH-HMP Demo Projects	BEI HM-518
9594	Gi06576	Propionibacterium acnes HL005PA1	BACTERIAL	Bacteria	skin	Complete	Level 2: High-Quality Draft	6. annotation (and sequence) public on NCBI site	49225	ADZP00000000	2634	0	HOMD: tax_530	Washington University Genome Sequencing Center	NIH-HMP Demo Projects	BEI HM-492
9595	Gi06577	Propionibacterium acnes HL005PA2	BACTERIAL	Bacteria	skin	Complete	Level 2: High-Quality Draft	6. annotation (and sequence) public on NCBI site	49227	ADZN00000000	2583	0	HOMD: tax_530	Washington University Genome Sequencing Center	NIH-HMP Demo Projects	BEI HM-493
9596	Gi06578	Propionibacterium acnes HL005PA3	BACTERIAL	Bacteria	skin	Complete	Level 2: High-Quality Draft	6. annotation (and sequence) public on NCBI site	49229	ADZM00000000	2522	0	HOMD: tax_530	Washington University Genome Sequencing Center	NIH-HMP Demo Projects	BEI HM-494
9597	Gi06579	Propionibacterium acnes HL005PA4	BACTERIAL	Bacteria	skin	Complete	Level 2: High-Quality Draft	6. annotation (and sequence) public on NCBI site	49231	ADZW00000000	2553	0	HOMD: tax_530	Washington University Genome Sequencing Center	NIH-HMP Demo Projects	BEI HM-495
9598	Gi06580	Propionibacterium acnes HL050PA1	BACTERIAL	Bacteria	skin	Complete	Level 2: High-Quality Draft	6. annotation (and sequence) public on NCBI site	49233	ADZL00000000	2590	0	HOMD: tax_530	Washington University Genome Sequencing Center	NIH-HMP Demo Projects	BEI HM-519
9599	Gi06581	Propionibacterium acnes HL050PA2	BACTERIAL	Bacteria	skin	Complete	Level 2: High-Quality Draft	6. annotation (and sequence) public on NCBI site	49237	ADYC00000000	2530	0	HOMD: tax_530	Washington University Genome Sequencing Center	NIH-HMP Demo Projects	BEI HM-520
9600	Gi06582	Propionibacterium acnes HL050PA3	BACTERIAL	Bacteria	skin	Complete	Level 2: High-Quality Draft	6. annotation (and sequence) public on NCBI site	49239	ADZK00000000	2506	0	HOMD: tax_530	Washington University Genome Sequencing Center	NIH-HMP Demo Projects	BEI HM-521
9601	Gi06583	Propionibacterium acnes HL030PA1	BACTERIAL	Bacteria	skin	Complete	Level 2: High-Quality Draft	6. annotation (and sequence) public on NCBI site	49241	ADYB00000000	2604	0	HOMD: tax_530	Washington University Genome Sequencing Center	NIH-HMP Demo Projects	BEI HM-504
9602	Gi06584	Propionibacterium acnes HL030PA2	BACTERIAL	Bacteria	skin	Complete	Level 2: High-Quality Draft	6. annotation (and sequence) public on NCBI site	49243	ADXZ00000000	2593	0	HOMD: tax_530	Washington University Genome Sequencing Center	NIH-HMP Demo Projects	BEI HM-505
9603	Gi06585	Propionibacterium acnes HL001PA1	BACTERIAL	Bacteria	skin	Complete	Level 2: High-Quality Draft	6. annotation (and sequence) public on NCBI site	49245	ADZV00000000	2575	0	HOMD: tax_530	Washington University Genome Sequencing Center	NIH-HMP Demo Projects	BEI HM-488
9604	Gi06586	Propionibacterium acnes HL036PA1	BACTERIAL	Bacteria	skin	Complete	Level 2: High-Quality Draft	6. annotation (and sequence) public on NCBI site	49247	ADYL00000000	2523	0	HOMD: tax_530	Washington University Genome Sequencing Center	NIH-HMP Demo Projects	BEI HM-506
9605	Gi06587	Propionibacterium acnes HL036PA2	BACTERIAL	Bacteria	skin	Complete	Level 2: High-Quality Draft	6. annotation (and sequence) public on NCBI site	49249	ADYU00000000	2511	0	HOMD: tax_530	Washington University Genome Sequencing Center	NIH-HMP Demo Projects	BEI HM-507
9606	Gi06588	Propionibacterium acnes HL036PA3	BACTERIAL	Bacteria	skin	Complete	Level 2: High-Quality Draft	6. annotation (and sequence) public on NCBI site	49251	ADXY00000000	2549	0	HOMD: tax_530	Washington University Genome Sequencing Center	NIH-HMP Demo Projects	BEI HM-508
9607	Gi06589	Propionibacterium acnes HL044PA1	BACTERIAL	Bacteria	skin	Complete	Level 2: High-Quality Draft	6. annotation (and sequence) public on NCBI site	49253	ADZU00000000	2860	0	HOMD: tax_530	Washington University Genome Sequencing Center	NIH-HMP Demo Projects	BEI HM-515
9608	Gi06590	Propionibacterium acnes HL067PA1	BACTERIAL	Bacteria	skin	Complete	Level 2: High-Quality Draft	6. annotation (and sequence) public on NCBI site	49255	ADZT00000000	2582	0	HOMD: tax_530	Washington University Genome Sequencing Center	NIH-HMP Demo Projects	BEI HM-530
9609	Gi06591	Propionibacterium acnes HL027PA1	BACTERIAL	Bacteria	skin	Complete	Level 2: High-Quality Draft	6. annotation (and sequence) public on NCBI site	49257	ADXX00000000	2641	0	HOMD: tax_530	Washington University Genome Sequencing Center	NIH-HMP Demo Projects	BEI HM-502
9610	Gi06592	Propionibacterium acnes HL027PA2	BACTERIAL	Bacteria	skin	Complete	Level 2: High-Quality Draft	6. annotation (and sequence) public on NCBI site	49259	ADYT00000000	2570	0	HOMD: tax_530	Washington University Genome Sequencing Center	NIH-HMP Demo Projects	BEI HM-503
9611	Gi06593	Propionibacterium acnes HL063PA1	BACTERIAL	Bacteria	skin	Complete	Level 2: High-Quality Draft	6. annotation (and sequence) public on NCBI site	49261	ADYK00000000	2468	0	HOMD: tax_530	Washington University Genome Sequencing Center	NIH-HMP Demo Projects	BEI HM-528
9612	Gi06594	Propionibacterium acnes HL063PA2	BACTERIAL	Bacteria	skin	Complete	Level 2: High-Quality Draft	6. annotation (and sequence) public on NCBI site	49263	ADYS00000000	2603	0	HOMD: tax_530	Washington University Genome Sequencing Center	NIH-HMP Demo Projects	BEI HM-529
9613	Gi06595	Propionibacterium acnes HL002PA1	BACTERIAL	Bacteria	skin	Complete	Level 2: High-Quality Draft	6. annotation (and sequence) public on NCBI site	49265	ADXW00000000	2496	0	HOMD: tax_530	Washington University Genome Sequencing Center	NIH-HMP Demo Projects	BEI HM-489
9614	Gi06597	Propionibacterium acnes HL002PA2	BACTERIAL	Bacteria	skin	Complete	Level 2: High-Quality Draft	6. annotation (and sequence) public on NCBI site	49267	ADZS00000000	2542	0	HOMD: tax_530	Washington University Genome Sequencing Center	NIH-HMP Demo Projects	BEI HM-490
9615	Gi06598	Propionibacterium acnes HL002PA3	BACTERIAL	Bacteria	skin	Complete	Level 2: High-Quality Draft	6. annotation (and sequence) public on NCBI site	49269	ADYR00000000	2513	0	HOMD: tax_530	Washington University Genome Sequencing Center	NIH-HMP Demo Projects	BEI HM-491
9616	Gi06599	Propionibacterium acnes HL007PA1	BACTERIAL	Bacteria	skin	Complete	Level 2: High-Quality Draft	6. annotation (and sequence) public on NCBI site	49271	ADYJ00000000	2640	0	HOMD: tax_530	Washington University Genome Sequencing Center	NIH-HMP Demo Projects	BEI HM-496
9617	Gi06600	Propionibacterium acnes HL056PA1	BACTERIAL	Bacteria	skin	Complete	Level 2: High-Quality Draft	6. annotation (and sequence) public on NCBI site	49273	ADYI00000000	2525	0	HOMD: tax_530	Washington University Genome Sequencing Center	NIH-HMP Demo Projects	BEI HM-524
9618	Gi06601	Propionibacterium acnes HL082PA1	BACTERIAL	Bacteria	skin	Complete	Level 2: High-Quality Draft	6. annotation (and sequence) public on NCBI site	49275	ADZJ00000000	2597	0	HOMD: tax_530	Washington University Genome Sequencing Center	NIH-HMP Demo Projects	BEI HM-535
9619	Gi06602	Propionibacterium acnes HL082PA2	BACTERIAL	Bacteria	skin	Complete	Level 2: High-Quality Draft	6. annotation (and sequence) public on NCBI site	49277	ADZR00000000	2533	0	HOMD: tax_530	Washington University Genome Sequencing Center	NIH-HMP Demo Projects	BEI HM-536
9620	Gi06603	Propionibacterium acnes HL037PA1	BACTERIAL	Bacteria	skin	Complete	Level 2: High-Quality Draft	6. annotation (and sequence) public on NCBI site	49279	ADZI00000000	2556	0	HOMD: tax_530	Washington University Genome Sequencing Center	NIH-HMP Demo Projects	BEI HM-509
9621	Gi06604	Propionibacterium acnes HL037PA2	BACTERIAL	Bacteria	skin	Complete	Level 2: High-Quality Draft	6. annotation (and sequence) public on NCBI site	49281	ADYH00000000	2859	0	HOMD: tax_530	Washington University Genome Sequencing Center	NIH-HMP Demo Projects	BEI HM-510
9622	Gi06605	Propionibacterium acnes HL037PA3	BACTERIAL	Bacteria	skin	Complete	Level 2: High-Quality Draft	6. annotation (and sequence) public on NCBI site	49283	ADXV00000000	2854	0	HOMD: tax_530	Washington University Genome Sequencing Center	NIH-HMP Demo Projects	BEI HM-511
9623	Gi06633	Lachnospiraceae bacterium ACC2	BACTERIAL	Bacteria	unknown	Complete	Level 2: High-Quality Draft	6. annotation (and sequence) public on NCBI site	49875	AGEL00000000	2071	2513237338		Broad Institute	NIH-HMP Sequencing Center	BEI HM-480
9624	Gi06634	Oribacterium sp. ACB7	BACTERIAL	Bacteria	unknown	Complete	Level 2: High-Quality Draft	6. annotation (and sequence) public on NCBI site	49879	AFZD00000000	2220	2513237306	HOMD: tax_372	Broad Institute	NIH-HMP Sequencing Center	BEI HM-482
9625	Gi06635	Oribacterium sp. ACB1	BACTERIAL	Bacteria	unknown	Complete	Level 2: High-Quality Draft	6. annotation (and sequence) public on NCBI site	49877	AFZC00000000	2129	2513237396	HOMD: tax_372	Broad Institute	NIH-HMP Sequencing Center	BEI HM-481
9626	Gi06637	Streptococcus parasanguinis F0405	BACTERIAL	Bacteria	unknown	Complete	Level 2: High-Quality Draft	6. annotation (and sequence) public on NCBI site	53565	AEKM00000000	1978	649990010	HOMD: tax_411	J. Craig Venter Institute	NIH-HMP	BEI Processing
9628	Gi06851	Peptostreptococcaceae bacterium CM5	BACTERIAL	Bacteria	unknown	Complete	Level 2: High-Quality Draft	6. annotation (and sequence) public on NCBI site	49891	AFZG00000000	2325	2513237271	HOMD: tax_105	Broad Institute	NIH-HMP Sequencing Center	BEI HM-485
9629	Gi06852	Peptostreptococcaceae bacterium ACC19a	BACTERIAL	Bacteria	unknown	Complete	Level 2: High-Quality Draft	6. annotation (and sequence) public on NCBI site	49887	AFZE00000000	2277	2513237269	HOMD: tax_105	Broad Institute	NIH-HMP Sequencing Center	BEI HM-483
9630	Gi06853	Peptostreptococcaceae bacterium CM2	BACTERIAL	Bacteria	unknown	Complete	Level 2: High-Quality Draft	6. annotation (and sequence) public on NCBI site	49889	AFZF00000000	1973	2513237356	HOMD: tax_105	Broad Institute	NIH-HMP Sequencing Center	BEI HM-484
9682	Gi07010	Streptococcus intermedius F0395	BACTERIAL	Bacteria	oral	Complete	Level 2: High-Quality Draft	6. annotation (and sequence) public on NCBI site	49885	AFXN00000000	1904	0	HOMD: tax_644	Broad Institute	NIH-HMP	BEI HM-487
9684	Gi07289	Veillonella atypica ACS-134-V-Col7a	BACTERIAL	Bacteria	unknown	Complete	Level 2: High-Quality Draft	6. annotation (and sequence) public on NCBI site	51079	AEDS00000000	1903	648276754		J. Craig Venter Institute	NIH-HMP Jumpstart Supplement
9685	Gi07342	Klebsiella oxytoca 09-7231	BACTERIAL	Bacteria	unknown	Complete	Level 2: High-Quality Draft	6. annotation (and sequence) public on NCBI site	52135	AGDH00000000	5673	0		Broad Institute	NIH-HMP Sequencing Center	BEI HM-622
9686	Gi07343	Klebsiella oxytoca 10-5242	BACTERIAL	Bacteria	unknown	Complete	Level 2: High-Quality Draft	6. annotation (and sequence) public on NCBI site	52137	AGDI00000000	5353	0		Broad Institute	NIH-HMP Sequencing Center	BEI HM-623
9687	Gi07344	Klebsiella oxytoca 10-5243	BACTERIAL	Bacteria	unknown	Complete	Level 2: High-Quality Draft	6. annotation (and sequence) public on NCBI site	52139	AGDJ00000000	5494	0		Broad Institute	NIH-HMP Sequencing Center	BEI HM-624
9688	Gi07345	Klebsiella oxytoca 10-5244	BACTERIAL	Bacteria	unknown	Complete	Level 2: High-Quality Draft	6. annotation (and sequence) public on NCBI site	52141	AGDK00000000	5849	0		Broad Institute	NIH-HMP Sequencing Center	BEI HM-625
9689	Gi07346	Klebsiella oxytoca 10-5245	BACTERIAL	Bacteria	unknown	Complete	Level 2: High-Quality Draft	6. annotation (and sequence) public on NCBI site	52143	AGDL00000000	5735	0		Broad Institute	NIH-HMP Sequencing Center	BEI HM-626
9690	Gi07347	Klebsiella oxytoca 10-5246	BACTERIAL	Bacteria	unknown	Complete	Level 2: High-Quality Draft	6. annotation (and sequence) public on NCBI site	52145	AGDM00000000	5310	0		Broad Institute	NIH-HMP Sequencing Center	BEI HM-627
9692	Gi07349	Klebsiella oxytoca 10-5248	BACTERIAL	Bacteria	unknown	Complete	Level 2: High-Quality Draft	6. annotation (and sequence) public on NCBI site	52149	AGDO00000000	5575	0		Broad Institute	NIH-HMP Sequencing Center	BEI HM-628
9693	Gi07350	Klebsiella oxytoca 10-5249	BACTERIAL	Bacteria	unknown	Complete	Level 2: High-Quality Draft	6. annotation (and sequence) public on NCBI site	52151	AGDO00000000	5498	0		Broad Institute	NIH-HMP Sequencing Center	BEI HM-629
9694	Gi07351	Klebsiella oxytoca 10-5250	BACTERIAL	Bacteria	unknown	Complete	Level 2: High-Quality Draft	6. annotation (and sequence) public on NCBI site	52153	AGDP00000000	5612	0		Broad Institute	NIH-HMP Sequencing Center	BEI HM-630
9695	Gi07352	Afipia broomeae ATCC 49717	BACTERIAL	Bacteria	unknown	Complete	Level 2: High-Quality Draft	6. annotation (and sequence) public on NCBI site	52155	AGWX00000000	5042	0		Broad Institute	NIH-HMP Sequencing Center	LMG 18885
9696	Gi07353	Afipia clevelandensis ATCC 49720	BACTERIAL	Bacteria	unknown	Complete	Level 2: High-Quality Draft	6. annotation (and sequence) public on NCBI site	52157	AGWY00000000	4209	0		Broad Institute	NIH-HMP Sequencing Center	LMG 18883
9697	Gi07354	Afipia felis ATCC 53690	BACTERIAL	Bacteria	unknown	Complete	Level 2: High-Quality Draft	6. annotation (and sequence) public on NCBI site	52159	AGWZ00000000	4046	0		Broad Institute	NIH-HMP Sequencing Center	LMG 18884
9698	Gi07355	Alloiococcus otitis ATCC 51267	BACTERIAL	Bacteria	unknown	Complete	Level 2: High-Quality Draft	6. annotation (and sequence) public on NCBI site	52161	AGXA00000000	1630	0		Broad Institute	NIH-HMP Sequencing Center	ATCC 51267
9699	Gi07356	Bergeyella zoohelcum ATCC 43767	BACTERIAL	Bacteria	unknown	Complete	Level 2: High-Quality Draft	6. annotation (and sequence) public on NCBI site	52163	AGYA00000000	2138	0		Broad Institute	NIH-HMP Sequencing Center	LMG 8351
9700	Gi07357	Bergeyella zoohelcum CCUG 30536	BACTERIAL	Bacteria	unknown	Complete	Level 2: High-Quality Draft	6. annotation (and sequence) public on NCBI site	52165	AGYB00000000	2334	0		Broad Institute	NIH-HMP Sequencing Center	LMG 12997
9701	Gi07358	Delftia acidovorans CCUG 274B	BACTERIAL	Bacteria	unknown	Complete	Level 2: High-Quality Draft	6. annotation (and sequence) public on NCBI site	52167	AGYX00000000	6374	0		Broad Institute	NIH-HMP Sequencing Center	LMG 7098
9702	Gi07359	Delftia acidovorans CCUG 15835	BACTERIAL	Bacteria	unknown	Complete	Level 2: High-Quality Draft	6. annotation (and sequence) public on NCBI site	52169	AGYY00000000	6210	0		Broad Institute	NIH-HMP Sequencing Center	LMG 7103
9703	Gi07360	Dolosigranulum pigrum ATCC 51524	BACTERIAL	Bacteria	unknown	Complete	Level 2: High-Quality Draft	6. annotation (and sequence) public on NCBI site	52171	AGEF00000000	1692	2513237341		Broad Institute	NIH-HMP Sequencing Center	LMG 15126
9706	Gi07363	Facklamia languida CCUG 37842	BACTERIAL	Bacteria	unknown	Complete	Level 2: High-Quality Draft	6. annotation (and sequence) public on NCBI site	52177	AGZD00000000	1718	0		Broad Institute	NIH-HMP Sequencing Center	LMG 18980
9707	Gi07364	Facklamia ignava CCUG 37419	BACTERIAL	Bacteria	unknown	Complete	Level 2: High-Quality Draft	6. annotation (and sequence) public on NCBI site	52179	AGZE00000000	1643	0		Broad Institute	NIH-HMP Sequencing Center	LMG 18981
9708	Gi07365	Facklamia languida CCUG 37842	BACTERIAL	Bacteria	unknown	Complete	Level 2: High-Quality Draft	6. annotation (and sequence) public on NCBI site	52181	AGEG00000000	1528	2513237358		Broad Institute	NIH-HMP Sequencing Center	LMG 19532
9709	Gi07366	Helcococcus kunzii ATCC 51366	BACTERIAL	Bacteria	unknown	Complete	Level 2: High-Quality Draft	6. annotation (and sequence) public on NCBI site	52183	AGEI00000000	1882	2513237357		Broad Institute	NIH-HMP Sequencing Center	ATCC 51366
9710	Gi07367	Massilia timonae CCUG 45783	BACTERIAL	Bacteria	unknown	Complete	Level 2: High-Quality Draft	6. annotation (and sequence) public on NCBI site	52185	AGZI00000000	5236	0		Broad Institute	NIH-HMP Sequencing Center	CCUG 45783
9711	Gi07368	Myroides odoratimimus CCUG 3837	BACTERIAL	Bacteria	unknown	Complete	Level 2: High-Quality Draft	6. annotation (and sequence) public on NCBI site	52187	AGZK00000000	3561	2523231006		Broad Institute	NIH-HMP Sequencing Center	LMG 12836
9712	Gi07369	Myroides odoratimimus CCUG 10230	BACTERIAL	Bacteria	unknown	Complete	Level 2: High-Quality Draft	6. annotation (and sequence) public on NCBI site	52189	AGEC00000000	3585	2513237331		Broad Institute	NIH-HMP Sequencing Center	LMG 12837
9713	Gi07370	Myroides odoratimimus CCUG 12700	BACTERIAL	Bacteria	unknown	Complete	Level 2: High-Quality Draft	6. annotation (and sequence) public on NCBI site	52191	AGZL00000000	3529	0		Broad Institute	NIH-HMP Sequencing Center	LMG 12838
9714	Gi07371	Myroides odoratimimus CCUG 12901	BACTERIAL	Bacteria	unknown	Complete	Level 2: High-Quality Draft	6. annotation (and sequence) public on NCBI site	52193	AGED00000000	3625	2522572175		Broad Institute	NIH-HMP Sequencing Center	LMG 12839
9715	Gi07372	Myroides odoratimimus CIP 101113	BACTERIAL	Bacteria	unknown	Complete	Level 2: High-Quality Draft	6. annotation (and sequence) public on NCBI site	52195	AGEE00000000	3637	2522572177		Broad Institute	NIH-HMP Sequencing Center	LMG 14961
9716	Gi07373	Myroides odoratimimus CIP 103059	BACTERIAL		unknown	Complete	Level 2: High-Quality Draft	6. annotation (and sequence) public on NCBI site	52197	AGZJ00000000	3783	2522572176		Broad Institute	NIH-HMP Sequencing Center	LMG 14970
9718	Gi07375	Sphingobium yanoikuyae ATCC 51230	BACTERIAL	Bacteria	unknown	Complete	Level 2: High-Quality Draft	6. annotation (and sequence) public on NCBI site	52201	AGZU00000000	5067	0		Broad Institute	NIH-HMP Sequencing Center	LMG 11252
9719	Gi07376	Turicella otitidis ATCC 51513	BACTERIAL	Bacteria	unknown	Complete	Level 2: High-Quality Draft	6. annotation (and sequence) public on NCBI site	52203	AHAE00000000	1846	0		Broad Institute	NIH-HMP Sequencing Center	LMG 19071
9720	Gi07958	Alistipes sp. HGB5	BACTERIAL	Bacteria	unknown	Complete	Level 2: High-Quality Draft	6. annotation (and sequence) public on NCBI site	54031	AENZ00000000	2955	2512047053		J. Craig Venter Institute	NIH-HMP	BEI HM-292
9721	Gi07977	Treponema denticola ATCC 35404	BACTERIAL	Bacteria	oral	Complete	Level 2: High-Quality Draft	6. annotation (and sequence) public on NCBI site	64911	AGDU00000000	2533	0		Broad Institute	NIH-HMP Sequencing Center	ATCC 35404
9722	Gi07978	Treponema denticola ATCC 33520	BACTERIAL	Bacteria	oral	Complete	Level 2: High-Quality Draft	6. annotation (and sequence) public on NCBI site	64907	AGDS00000000	2647	0		Broad Institute	NIH-HMP Sequencing Center	ATCC 33520, CIP 103917
9723	Gi07979	Treponema denticola OTK	BACTERIAL	Bacteria	oral	Complete	Level 2: High-Quality Draft	6. annotation (and sequence) public on NCBI site	64919	AGDY00000000	2641	0		Broad Institute	NIH-HMP Sequencing Center	BEI HM-568
9724	Gi07980	Treponema denticola SP37	BACTERIAL	Bacteria	oral	Complete	Level 2: High-Quality Draft	6. annotation (and sequence) public on NCBI site	64927	AGEA00000000	2610	0		Broad Institute	NIH-HMP Sequencing Center	BEI HM-569
9725	Gi07981	Treponema denticola H1-T	BACTERIAL	Bacteria	oral	Complete	Level 2: High-Quality Draft	6. annotation (and sequence) public on NCBI site	64913	AGDW00000000	2705	0		Broad Institute	NIH-HMP Sequencing Center	BEI HM-570
9726	Gi07982	Treponema denticola H-22	BACTERIAL	Bacteria	unknown	Complete	Level 2: High-Quality Draft	6. annotation (and sequence) public on NCBI site	64915	AGDV00000000	2520	0		Broad Institute	NIH-HMP Sequencing Center	BEI HM-571
9727	Gi07983	Treponema denticola MYR-T	BACTERIAL	Bacteria	oral	Complete	Level 2: High-Quality Draft	6. annotation (and sequence) public on NCBI site	64917	AGDX00000000	2716	0		Broad Institute	NIH-HMP Sequencing Center	BEI Processing
9728	Gi07984	Treponema denticola US-Trep	BACTERIAL	Bacteria	oral	Complete	Level 2: High-Quality Draft	6. annotation (and sequence) public on NCBI site	64933	AGEB00000000	2551	0		Broad Institute	NIH-HMP Sequencing Center	BEI HM-573
9729	Gi07985	Treponema denticola ASLM	BACTERIAL	Bacteria	oral	Complete	Level 2: High-Quality Draft	6. annotation (and sequence) public on NCBI site	64905	AGDR00000000	2569	0		Broad Institute	NIH-HMP Sequencing Center	BEI HM-574
9730	Gi07986	Treponema denticola AL-2	BACTERIAL	Bacteria	oral	Complete	Level 2: High-Quality Draft	6. annotation (and sequence) public on NCBI site	64903	AGDQ00000000	2632	0		Broad Institute	NIH-HMP Sequencing Center	BEI HM-575
9731	Gi07987	Treponema denticola SP23	BACTERIAL	Bacteria	oral	Complete	Level 2: High-Quality Draft	6. annotation (and sequence) public on NCBI site	64921	AHAB00000000	2614	0		Broad Institute	NIH-HMP Sequencing Center	BEI Processing
9732	Gi07988	Treponema denticola SP32	BACTERIAL	Bacteria	oral	Complete	Level 2: High-Quality Draft	6. annotation (and sequence) public on NCBI site	64923	AHAC00000000	2793	0		Broad Institute	NIH-HMP Sequencing Center	BEI Processing
9733	Gi07989	Treponema denticola SP33	BACTERIAL	Bacteria	oral	Complete	Level 2: High-Quality Draft	6. annotation (and sequence) public on NCBI site	64925	AGDZ00000000	2738	0		Broad Institute	NIH-HMP Sequencing Center	BEI HM-578
9734	Gi07990	Treponema denticola SP44	BACTERIAL	Bacteria	oral	Complete	Level 2: High-Quality Draft	6. annotation (and sequence) public on NCBI site	64929	AHAD00000000	2610	0		Broad Institute	NIH-HMP Sequencing Center	BEI Processing
9735	Gi07991	Treponema denticola ATCC 33521	BACTERIAL	Bacteria	oral	Complete	Level 2: High-Quality Draft	6. annotation (and sequence) public on NCBI site	64909	AGDT00000000	2531	0		Broad Institute	NIH-HMP Sequencing Center	ATCC 33521, JCM 8226
9774		Pseudomonas phage F_HA0480sp/Pa1651	VIRUS	Viruses	unknown	Complete	Level 2: High-Quality Draft	6. annotation (and sequence) public on NCBI site	73477	JN808773	0	0		J. Craig Venter Institute	NIH-HMP	BEI HM-664
9843		Pseudomonas phage JBD18	VIRUS	Viruses	unknown	Complete	Level 2: High-Quality Draft	6. annotation (and sequence) public on NCBI site	73477	JX495041	0	0		J. Craig Venter Institute	NIH-HMP	BEI HM-601
9847		Pseudomonas phage JBD25	VIRUS	Viruses	unknown	Complete	Level 2: High-Quality Draft	6. annotation (and sequence) public on NCBI site	73477	JX495042	0	0		J. Craig Venter Institute	NIH-HMP	BEI HM-602
9848		Pseudomonas phage JBD26	VIRUS	Viruses	unknown	Complete	Level 2: High-Quality Draft	6. annotation (and sequence) public on NCBI site	73477	JN811560	0	0		J. Craig Venter Institute	NIH-HMP	BEI HM-591
9886		Pseudomonas phage JBD67	VIRUS	Viruses	unknown	Complete	Level 2: High-Quality Draft	6. annotation (and sequence) public on NCBI site	73477	JX495043	0	0		J. Craig Venter Institute	NIH-HMP	BEI HM-603
9942	Gi08347	Fusobacterium nucleatum subsp. animalis OT 420	BACTERIAL	Bacteria	unknown	Complete	Level 2: High-Quality Draft	6. annotation (and sequence) public on NCBI site	64879	AGEH00000000	2307	0	HOMD: tax_202	Broad Institute	NIH-HMP Sequencing Center	BEI HM-758
9943	Gi08348	Lactobacillus catenaformis OT 569	BACTERIAL	Bacteria	unknown	Complete	Level 2: High-Quality Draft	6. annotation (and sequence) public on NCBI site	64881	AGEJ00000000	1884	0	HOMD: tax_569	Broad Institute	NIH-HMP Sequencing Center
9944	Gi08349	Prevotella maculosa OT 289	BACTERIAL	Bacteria	unknown	Complete	Level 2: High-Quality Draft	6. annotation (and sequence) public on NCBI site	64895	AGEK00000000	2574	2513237350	HOMD: tax_289	Broad Institute	NIH-HMP Sequencing Center
9945	Gi08389	Clostridium difficile 70-100-2010	BACTERIAL	Bacteria	gastrointestinal_tract	Complete	Level 2: High-Quality Draft	6. annotation (and sequence) public on NCBI site	65135	AGAC00000000	3739	0		Washington University Genome Sequencing Center	NIH-HMP Sequencing Center	BEI HM-745
9946	Gi08390	Acetobacteraceae bacterium AT-5844	BACTERIAL	Bacteria	skin	Complete	Level 2: High-Quality Draft	6. annotation (and sequence) public on NCBI site	70153	AGEZ00000000	5289	2513237288		Washington University Genome Sequencing Center	NIH-HMP Sequencing Center	BEI HM-648
9947	Gi08443	Propionibacterium sp. 409-HC1	BACTERIAL	Bacteria	urogenital_tract	Complete	Level 2: High-Quality Draft	6. annotation (and sequence) public on NCBI site	64685	AFIK00000000	2500	651324091		J. Craig Venter Institute	NIH-HMP	BEI HM-618
9948	Gi08444	Propionibacterium sp. 434-HC2	BACTERIAL	Bacteria	urogenital_tract	Complete	Level 2: High-Quality Draft	6. annotation (and sequence) public on NCBI site	64687	AFIL00000000	2499	651324092		J. Craig Venter Institute	NIH-HMP	BEI HM-619
9950	Gi08609	Streptococcus oralis SK313	BACTERIAL	Bacteria	unknown	Complete	Level 2: High-Quality Draft	6. annotation (and sequence) public on NCBI site	67193	AFUU00000000	2022	0		J. Craig Venter Institute	NIH-HMP
9952	Gi08612	Haemophilus pittmaniae HK 85	BACTERIAL	Bacteria	unknown	Complete	Level 2: High-Quality Draft	6. annotation (and sequence) public on NCBI site	67189	AFUV00000000	2390	2512047060		J. Craig Venter Institute	NIH-HMP	CCUG 48703, DSM 17240
9953	Gi08613	Haemophilus parainfluenzae ATCC 33392	BACTERIAL	Bacteria	unknown	Complete	Level 2: High-Quality Draft	6. annotation (and sequence) public on NCBI site	66117	AFQS00000000	2008	0		J. Craig Venter Institute	NIH-HMP	NCTC 7857, ATCC 33392
9954	Gi08610	Streptococcus infantis SK970	BACTERIAL	Bacteria	unknown	Complete	Level 2: High-Quality Draft	6. annotation (and sequence) public on NCBI site	67191	AFUT00000000	2144	0		J. Craig Venter Institute	NIH-HMP	CCUG 27560
9956	Gi08615	Staphylococcus epidermidis 14.1.R1.SE	BACTERIAL	Bacteria	skin	Complete	Level 2: High-Quality Draft	6. annotation (and sequence) public on NCBI site	64683	AGUC00000000	2521	0		J. Craig Venter Institute	NIH-HMP	CCUG 62645
9957	Gi08616	Streptococcus mitis SK1080	BACTERIAL	Bacteria	unknown	Complete	Level 2: High-Quality Draft	6. annotation (and sequence) public on NCBI site	66113	AFQV00000000	1854	0		J. Craig Venter Institute	NIH-HMP	CCUG 50731
9958	Gi08617	Streptococcus mitis SK1073	BACTERIAL	Bacteria	unknown	Complete	Level 2: High-Quality Draft	6. annotation (and sequence) public on NCBI site	66111	AFQT00000000	2003	0		J. Craig Venter Institute	NIH-HMP	CCUG 47273
9959	Gi08618	Streptococcus mitis SK569	BACTERIAL	Bacteria	unknown	Complete	Level 2: High-Quality Draft	6. annotation (and sequence) public on NCBI site	67187	AFUF00000000	1850	0		J. Craig Venter Institute	NIH-HMP	CCUG 62643
9960	Gi08619	Streptococcus cristatus SK231	BACTERIAL	Bacteria	unknown	Complete	Level 2: High-Quality Draft	6. annotation (and sequence) public on NCBI site	67185	AFUE00000000	1923	0		J. Craig Venter Institute	NIH-HMP	NCTC 12479
9961	Gi08620	Streptococcus australis SK956	BACTERIAL	Bacteria	unknown	Complete	Level 2: High-Quality Draft	6. annotation (and sequence) public on NCBI site	67183	AFUD00000000	2025	0		J. Craig Venter Institute	NIH-HMP	ATCC 700641
9962	Gi08621	Streptococcus parasanguinis SK236	BACTERIAL	Bacteria	unknown	Complete	Level 2: High-Quality Draft	6. annotation (and sequence) public on NCBI site	67179	AFUC00000000	1898	0		J. Craig Venter Institute	NIH-HMP
9964	Gi08623	Streptococcus dysgalactiae subsp. equisimilis SK1249	BACTERIAL	Bacteria	oral	Complete	Level 2: High-Quality Draft	6. annotation (and sequence) public on NCBI site	64681	AFIN00000000	2310	0		J. Craig Venter Institute	NIH-HMP	CCUG 36637
9965	Gi08624	Streptococcus mitis bv. 2 SK95	BACTERIAL	Bacteria	oral	Complete	Level 2: High-Quality Draft	6. annotation (and sequence) public on NCBI site	64679	AFUB00000000	2006	0		J. Craig Venter Institute	NIH-HMP	CCUG 62640
9966	Gi08625	Streptococcus anginosus SK52	BACTERIAL	Bacteria	oral	Complete	Level 2: High-Quality Draft	6. annotation (and sequence) public on NCBI site	64677	AFIM00000000	1911	651324100		J. Craig Venter Institute	NIH-HMP	ATCC 33397
9967	Gi08626	Streptococcus infantis SK1076	BACTERIAL	Bacteria	unknown	Complete	Level 2: High-Quality Draft	6. annotation (and sequence) public on NCBI site	65583	AFNN00000000	1762	651324101		J. Craig Venter Institute	NIH-HMP	CCUG 42984
9968	Gi08627	Streptococcus oralis SK255	BACTERIAL	Bacteria	unknown	Complete	Level 2: High-Quality Draft	6. annotation (and sequence) public on NCBI site	65581	AFNM00000000	2004	0		J. Craig Venter Institute	NIH-HMP	CCUG 27560
9969	Gi08628	Prevotella sp. oral taxon 306 str. F0472	BACTERIAL	Bacteria	oral	Complete	Level 2: High-Quality Draft	6. annotation (and sequence) public on NCBI site	75153	AJIN00000000	2442	2513237374		J. Craig Venter Institute	NIH-HMP	BEI HM-810
9970	Gi08629	Eubacterium saburreum F0468	BACTERIAL	Bacteria	oral	Complete	Level 2: High-Quality Draft	6. annotation (and sequence) public on NCBI site	75151	AJGH00000000	3017	0		J. Craig Venter Institute	NIH-HMP	BEI HM-809
9971	Gi08630	Streptococcus parasanguinis F0449	BACTERIAL	Bacteria	unknown	Complete	Level 2: High-Quality Draft	6. annotation (and sequence) public on NCBI site	75149	AJMV00000000	1963	0		J. Craig Venter Institute	NIH-HMP	BEI HM-808
9972	Gi08631	Staphylococcus epidermidis NIH04008	BACTERIAL	Bacteria	unknown	Complete	Level 2: High-Quality Draft	6. annotation (and sequence) public on NCBI site	62395	AKHF00000000	2682	0		NIH Intramural Sequencing Center (NISC)	NIH-HMP Demo Projects	BEI HM-917
9973	Gi08632	Staphylococcus epidermidis NIH05001	BACTERIAL	Bacteria	unknown	Complete	Level 2: High-Quality Draft	6. annotation (and sequence) public on NCBI site	62391	AKHE00000000	2605	0		NIH Intramural Sequencing Center (NISC)	NIH-HMP Demo Projects	BEI HM-918
9974	Gi08633	Staphylococcus epidermidis NIH05005	BACTERIAL	Bacteria	unknown	Complete	Level 2: High-Quality Draft	6. annotation (and sequence) public on NCBI site	62389	AKHD00000000	2361	0		NIH Intramural Sequencing Center (NISC)	NIH-HMP Demo Projects	BEI HM-919
9975	Gi08634	Staphylococcus epidermidis NIHLM001	BACTERIAL	Bacteria	unknown	Complete	Level 2: High-Quality Draft	6. annotation (and sequence) public on NCBI site	62387	AKHC00000000	2505	0		NIH Intramural Sequencing Center (NISC)	NIH-HMP Demo Projects	BEI HM-896
9976	Gi08635	Staphylococcus epidermidis NIHLM003	BACTERIAL	Bacteria	unknown	Complete	Level 2: High-Quality Draft	6. annotation (and sequence) public on NCBI site	62385	AKHB00000000	2518	0		NIH Intramural Sequencing Center (NISC)	NIH-HMP Demo Projects	BEI HM-897
9977	Gi08636	Staphylococcus epidermidis NIHLM008	BACTERIAL	Bacteria	unknown	Complete	Level 2: High-Quality Draft	6. annotation (and sequence) public on NCBI site	62383	AKHA00000000	2292	0		NIH Intramural Sequencing Center (NISC)	NIH-HMP Demo Projects	BEI HM-900
9978	Gi08637	Staphylococcus epidermidis NIHLM015	BACTERIAL	Bacteria	unknown	Complete	Level 2: High-Quality Draft	6. annotation (and sequence) public on NCBI site	62381	AKGZ00000000	2288	0		NIH Intramural Sequencing Center (NISC)	NIH-HMP Demo Projects	BEI HM-901
9979	Gi08638	Staphylococcus epidermidis NIHLM018	BACTERIAL	Bacteria	unknown	Complete	Level 2: High-Quality Draft	6. annotation (and sequence) public on NCBI site	62379	AKGY00000000	2373	0		NIH Intramural Sequencing Center (NISC)	NIH-HMP Demo Projects	BEI HM-902
9980	Gi08639	Staphylococcus epidermidis NIHLM031	BACTERIAL	Bacteria	unknown	Complete	Level 2: High-Quality Draft	6. annotation (and sequence) public on NCBI site	62377	AKGX00000000	2370	0		NIH Intramural Sequencing Center (NISC)	NIH-HMP Demo Projects	BEI HM-903
9981	Gi08640	Staphylococcus epidermidis NIHLM020	BACTERIAL	Bacteria	unknown	Complete	Level 2: High-Quality Draft	6. annotation (and sequence) public on NCBI site	62375	AKGW00000000	2198	0		NIH Intramural Sequencing Center (NISC)	NIH-HMP Demo Projects	BEI HM-904
9982	Gi08641	Staphylococcus epidermidis NIHLM021	BACTERIAL	Bacteria	unknown	Complete	Level 2: High-Quality Draft	6. annotation (and sequence) public on NCBI site	62373	AKGV00000000	2379	0		NIH Intramural Sequencing Center (NISC)	NIH-HMP Demo Projects	BEI HM-905
9983	Gi08642	Staphylococcus epidermidis NIHLM023	BACTERIAL	Bacteria	unknown	Complete	Level 2: High-Quality Draft	6. annotation (and sequence) public on NCBI site	62371	AKGU00000000	2401	0		NIH Intramural Sequencing Center (NISC)	NIH-HMP Demo Projects	BEI HM-906
9984	Gi08643	Staphylococcus epidermidis NIHLM037	BACTERIAL	Bacteria	unknown	Complete	Level 2: High-Quality Draft	6. annotation (and sequence) public on NCBI site	62369	AKGT00000000	2319	0		NIH Intramural Sequencing Center (NISC)	NIH-HMP Demo Projects	BEI HM-910
9985	Gi08644	Staphylococcus epidermidis NIHLM039	BACTERIAL	Bacteria	unknown	Complete	Level 2: High-Quality Draft	6. annotation (and sequence) public on NCBI site	62365	AKGS00000000	2389	0		NIH Intramural Sequencing Center (NISC)	NIH-HMP Demo Projects	BEI HM-911
9986	Gi08645	Staphylococcus epidermidis NIHLM040	BACTERIAL	Bacteria	unknown	Complete	Level 2: High-Quality Draft	6. annotation (and sequence) public on NCBI site	62363	AKGR00000000	2402	0		NIH Intramural Sequencing Center (NISC)	NIH-HMP Demo Projects	BEI HM-912
9987	Gi08646	Staphylococcus epidermidis NIHLM049	BACTERIAL	Bacteria	unknown	Complete	Level 2: High-Quality Draft	6. annotation (and sequence) public on NCBI site	62361	AKGQ00000000	2350	0		NIH Intramural Sequencing Center (NISC)	NIH-HMP Demo Projects	BEI HM-913
9988	Gi08647	Staphylococcus epidermidis NIHLM053	BACTERIAL	Bacteria	unknown	Complete	Level 2: High-Quality Draft	6. annotation (and sequence) public on NCBI site	62359	AKGP00000000	2465	0		NIH Intramural Sequencing Center (NISC)	NIH-HMP Demo Projects	BEI HM-914
9989	Gi08648	Staphylococcus epidermidis NIHLM057	BACTERIAL	Bacteria	unknown	Complete	Level 2: High-Quality Draft	6. annotation (and sequence) public on NCBI site	62357	AKGO00000000	2428	0		NIH Intramural Sequencing Center (NISC)	NIH-HMP Demo Projects	BEI HM-915
9990	Gi08649	Staphylococcus epidermidis NIHLM061	BACTERIAL	Bacteria	unknown	Complete	Level 2: High-Quality Draft	6. annotation (and sequence) public on NCBI site	62355	AKGN00000000	2460	0		NIH Intramural Sequencing Center (NISC)	NIH-HMP Demo Projects	BEI HM-916
9991	Gi08650	Staphylococcus epidermidis NIHLM067	BACTERIAL	Bacteria	unknown	Complete	Level 2: High-Quality Draft	6. annotation (and sequence) public on NCBI site	62353	AKGM00000000	2249	0		NIH Intramural Sequencing Center (NISC)	NIH-HMP Demo Projects	BEI HM-898
9992	Gi08651	Staphylococcus epidermidis NIHLM070	BACTERIAL	Bacteria	unknown	Complete	Level 2: High-Quality Draft	6. annotation (and sequence) public on NCBI site	62351	AKGL00000000	2252	0		NIH Intramural Sequencing Center (NISC)	NIH-HMP Demo Projects	BEI HM-899
9993	Gi08652	Staphylococcus epidermidis NIHLM087	BACTERIAL	Bacteria	unknown	Complete	Level 2: High-Quality Draft	6. annotation (and sequence) public on NCBI site	62349	AKGK00000000	2343	0		NIH Intramural Sequencing Center (NISC)	NIH-HMP Demo Projects	BEI HM-907
9994	Gi08653	Staphylococcus epidermidis NIHLM088	BACTERIAL	Bacteria	unknown	Complete	Level 2: High-Quality Draft	6. annotation (and sequence) public on NCBI site	62347	AKGJ00000000	2292	0		NIH Intramural Sequencing Center (NISC)	NIH-HMP Demo Projects	BEI HM-908
9995	Gi08654	Staphylococcus epidermidis NIHLM095	BACTERIAL	Bacteria	unknown	Complete	Level 2: High-Quality Draft	6. annotation (and sequence) public on NCBI site	62345	AKGI00000000	2300	0		NIH Intramural Sequencing Center (NISC)	NIH-HMP Demo Projects	BEI HM-909
9996	Gi09593	Aggregatibacter actinomycetemcomitans Y4	BACTERIAL	Bacteria	oral	Complete	Level 2: High-Quality Draft	6. annotation (and sequence) public on NCBI site	67199	AMEN00000000	2343	0		Washington University Genome Sequencing Center	NIH-HMP Sequencing Center	ATCC 43718
9997	Gi09594	Corynebacterium durum F0235	BACTERIAL	Bacteria	oral	Complete	Level 2: High-Quality Draft	6. annotation (and sequence) public on NCBI site	67201	AMEM00000000	2823	0		Washington University Genome Sequencing Center	NIH-HMP Sequencing Center	BEI HM-755
9998	Gi09595	Peptostreptococcus anaerobius VPI 4330	BACTERIAL	Bacteria	oral	Complete	Level 2: High-Quality Draft	6. annotation (and sequence) public on NCBI site	67203	AMEL00000000	1933	0		Washington University Genome Sequencing Center	NIH-HMP Sequencing Center	ATCC 27337
9999	Gi09596	Prevotella sp. oral taxon 473 str. F0040	BACTERIAL	Bacteria	oral	Complete	Level 2: High-Quality Draft	6. annotation (and sequence) public on NCBI site	67205	AMEK00000000	2317	0		Washington University Genome Sequencing Center	NIH-HMP Sequencing Center	BEI HM-756
1	Gi03551	Abiotrophia defectiva ATCC 49176	BACTERIAL	Bacteria	oral	Complete	Level 3: Improved-High-Quality Draft	6. annotation (and sequence) public on NCBI site	33011	ACIN00000000	1950	643886181	HOMD: tax_389	Washington University Genome Sequencing Center	NIH-HMP Jumpstart Supplement	ATCC 49176, CIP 103242
50	Gi01705	Actinomyces odontolyticus ATCC 17982	BACTERIAL	Bacteria	oral	Complete	Level 3: Improved-High-Quality Draft	6. annotation (and sequence) public on NCBI site	18171	AAYI00000000	2159	640963058	HOMD: tax_701	Washington University Genome Sequencing Center	NIH-HMP NHGRI	DSM 43331, ATCC 17982
69	Gi02070	Alistipes putredinis DSM 17216	BACTERIAL	Bacteria	gastrointestinal_tract	Complete	Level 3: Improved-High-Quality Draft	6. annotation (and sequence) public on NCBI site	19655	ABFK00000000	2742	641736205		Washington University Genome Sequencing Center	NIH-HMP NHGRI	DSM 17216, CCUG 45780, CIP 104286, ATCC 29800, Carlier 10203, VPI 3293
79	Gi02071	Anaerofustis stercorihominis DSM 17244	BACTERIAL	Bacteria	gastrointestinal_tract	Complete	Level 3: Improved-High-Quality Draft	6. annotation (and sequence) public on NCBI site	19657	ABIL00000000	2331	641736193		Washington University Genome Sequencing Center	NIH-HMP NHGRI	DSM 17244, ATCC BAA-858, CCUG 47767, CIP 108481, WAL 14563
81	Gi01713	Anaerostipes caccae DSM 14662	BACTERIAL	Bacteria	gastrointestinal_tract	Complete	Level 3: Improved-High-Quality Draft	6. annotation (and sequence) public on NCBI site	18213	ABAX00000000	3748	641736227		Washington University Genome Sequencing Center	NIH-HMP NHGRI	DSM 14662
82	Gi02072	Anaerotruncus colihominis DSM 17241	BACTERIAL	Bacteria	gastrointestinal_tract	Complete	Level 3: Improved-High-Quality Draft	6. annotation (and sequence) public on NCBI site	19659	ABGD00000000	4427	641736271		Washington University Genome Sequencing Center	NIH-HMP NHGRI	DSM 17241, CCUG 45055, CIP 107754, WAL 14565
109	Gi01709	Bacteroides caccae ATCC 43185	BACTERIAL	Bacteria	gastrointestinal_tract	Complete	Level 3: Improved-High-Quality Draft	6. annotation (and sequence) public on NCBI site	18163	AAVM00000000	3855	640963023		Washington University Genome Sequencing Center	NIH-HMP NHGRI	ATCC 43185
110	Gi01714	Bacteroides capillosus ATCC 29799	BACTERIAL	Bacteria	gastrointestinal_tract	Complete	Level 3: Improved-High-Quality Draft	6. annotation (and sequence) public on NCBI site	18173	AAXG00000000	4833	640963014		Washington University Genome Sequencing Center	NIH-HMP NHGRI	ATCC 29799
113	Gi02355	Bacteroides coprocola DSM 17136	BACTERIAL	Bacteria	gastrointestinal_tract	Complete	Level 3: Improved-High-Quality Draft	6. annotation (and sequence) public on NCBI site	20521	ABIY00000000	4291	642791613		Washington University Genome Sequencing Center	NIH-HMP NHGRI	DSM 17136, JCM 12979
117	Gi02573	Bacteroides finegoldii DSM 17565	BACTERIAL	Bacteria	gastrointestinal_tract	Complete	Level 3: Improved-High-Quality Draft	6. annotation (and sequence) public on NCBI site	27823	ABXI00000000	4485	642979319		Washington University Genome Sequencing Center	NIH-HMP NHGRI	DSM 17565, JCM 13345
122	Gi02356	Bacteroides intestinalis DSM 17393	BACTERIAL	Bacteria	gastrointestinal_tract	Complete	Level 3: Improved-High-Quality Draft	6. annotation (and sequence) public on NCBI site	20523	ABJL00000000	4911	642791621		Washington University Genome Sequencing Center	NIH-HMP NHGRI	DSM 17393, JCM 13265
123	Gi01711	Bacteroides ovatus ATCC 8483	BACTERIAL	Bacteria	gastrointestinal_tract	Complete	Level 3: Improved-High-Quality Draft	6. annotation (and sequence) public on NCBI site	18191	AAXF00000000	5536	641380449		Washington University Genome Sequencing Center	NIH-HMP NHGRI	ATCC 8483
126	Gi02574	Bacteroides plebeius DSM 17135	BACTERIAL	Bacteria	gastrointestinal_tract	Complete	Level 3: Improved-High-Quality Draft	6. annotation (and sequence) public on NCBI site	27829	ABQC00000000	3933	642979351		Washington University Genome Sequencing Center	NIH-HMP NHGRI	DSM 17135
139	Gi02147	Bacteroides stercoris ATCC 43183	BACTERIAL	Bacteria	gastrointestinal_tract	Complete	Level 3: Improved-High-Quality Draft	6. annotation (and sequence) public on NCBI site	19859	ABFZ00000000	3777	641736196		Washington University Genome Sequencing Center	NIH-HMP NHGRI	ATCC 43183, CIP 104203T, JCM 9496
140	Gi01712	Bacteroides uniformis ATCC 8492	BACTERIAL	Bacteria	gastrointestinal_tract	Complete	Level 3: Improved-High-Quality Draft	6. annotation (and sequence) public on NCBI site	18195	AAYH00000000	4663	641380447		Washington University Genome Sequencing Center	NIH-HMP NHGRI	ATCC 8492
142	Gi01710	Parabacteroides merdae ATCC 43184	BACTERIAL	Bacteria	gastrointestinal_tract	Complete	Level 3: Improved-High-Quality Draft	6. annotation (and sequence) public on NCBI site	18193	AAXE00000000	4384	640963016		Washington University Genome Sequencing Center	NIH-HMP NHGRI	ATCC 43184
159	Gi01706	Bifidobacterium adolescentis L2-32	BACTERIAL	Bacteria	gastrointestinal_tract	Complete	Level 3: Improved-High-Quality Draft	6. annotation (and sequence) public on NCBI site	18197	AAXD00000000	2428	640963015		Washington University Genome Sequencing Center	NIH-HMP NHGRI	BEI HM-633
160	Gi02652	Bifidobacterium angulatum DSM 20098	BACTERIAL	Bacteria	gastrointestinal_tract	Complete	Level 3: Improved-High-Quality Draft	6. annotation (and sequence) public on NCBI site	29261	ABYS00000000	1748	642979361		Washington University Genome Sequencing Center	NIH-HMP NHGRI	DSM 20098, ATCC 27535
164	Gi02654	Bifidobacterium breve DSM 20213	BACTERIAL	Bacteria	gastrointestinal_tract	Complete	Level 3: Improved-High-Quality Draft	6. annotation (and sequence) public on NCBI site	29259	ACCG00000000	2263	643886102		Washington University Genome Sequencing Center	NIH-HMP NHGRI	DSM 20213, ATCC 15700, NCTC 11815
167	Gi02447	Bifidobacterium dentium ATCC 27678	BACTERIAL	Bacteria	gastrointestinal_tract	Complete	Level 3: Improved-High-Quality Draft	6. annotation (and sequence) public on NCBI site	20555	ABIX00000000	2430	641736189	HOMD: tax_588	Washington University Genome Sequencing Center	NIH-HMP NHGRI	ATCC 27678
172	Gi02656	Bifidobacterium gallicum DSM 20093	BACTERIAL	Bacteria	gastrointestinal_tract	Complete	Level 3: Improved-High-Quality Draft	6. annotation (and sequence) public on NCBI site	30751	ABXB00000000	1918	642979324		Washington University Genome Sequencing Center	NIH-HMP NHGRI	DSM 20093, ATCC 49850, JCM 8224
176	Gi02660	Bifidobacterium pseudocatenulatum DSM 20438	BACTERIAL	Bacteria	gastrointestinal_tract	Complete	Level 3: Improved-High-Quality Draft	6. annotation (and sequence) public on NCBI site	30373	ABXX00000000	2151	642979313		Washington University Genome Sequencing Center	NIH-HMP NHGRI	DSM 20438, ATCC 27919, LMG 10505, JCM 1200
186	Gi02527	Bryantella formatexigens DSM 14469	BACTERIAL	Bacteria	gastrointestinal_tract	Complete	Level 3: Improved-High-Quality Draft	6. annotation (and sequence) public on NCBI site	21051	ACCL00000000	4896	643886107		Washington University Genome Sequencing Center	NIH-HMP NHGRI	DSM 14469
200	Gi03629	Catonella morbi ATCC 51271	BACTERIAL	Bacteria	oral	Complete	Level 3: Improved-High-Quality Draft	6. annotation (and sequence) public on NCBI site	33121	ACIL00000000	3291	643886188	HOMD: tax_165	Washington University Genome Sequencing Center	NIH-HMP Jumpstart Supplement	ATCC 51271
204	Gi02674	Chryseobacterium gleum ATCC 35910	BACTERIAL	Bacteria	urogenital_tract	Complete	Level 3: Improved-High-Quality Draft	6. annotation (and sequence) public on NCBI site	30953	ACKQ00000000	5289	643886082		Baylor College of Medicine	NIH-NHGRI	ATCC 35910, CL4/79, IFO 15054, JCM 2410, NCTC 11432
210	Gi02675	Citrobacter youngae ATCC 29220	BACTERIAL	Bacteria	gastrointestinal_tract	Complete	Level 3: Improved-High-Quality Draft	6. annotation (and sequence) public on NCBI site	28665	ABWL00000000	5278	643886075		Washington University Genome Sequencing Center	NIH-HMP NHGRI	ATCC 29220, CDC 1885/75
215	Gi01715	Clostridium bolteae ATCC BAA-613	BACTERIAL	Bacteria	gastrointestinal_tract	Complete	Level 3: Improved-High-Quality Draft	6. annotation (and sequence) public on NCBI site	18165	ABCC00000000	7284	641380428		Washington University Genome Sequencing Center	NIH-HMP NHGRI	ATCC BAA-613
221	Gi01718	Clostridium sp. L2-50	BACTERIAL	Bacteria	gastrointestinal_tract	Complete	Level 3: Improved-High-Quality Draft	6. annotation (and sequence) public on NCBI site	18211	AAYW00000000	2949	641380448		Washington University Genome Sequencing Center	NIH-HMP NHGRI	BEI HM-634
225	Gi03361	Clostridium hylemonae DSM 15053	BACTERIAL	Bacteria	gastrointestinal_tract	Complete	Level 3: Improved-High-Quality Draft	6. annotation (and sequence) public on NCBI site	30369	ABYI00000000	3976	642979359		Washington University Genome Sequencing Center	NIH-HMP NHGRI	DSM 15053, JCM 10539, CIP 106689, CCUG 45367
226	Gi01720	Clostridium sp. SS2/1	BACTERIAL	Bacteria	gastrointestinal_tract	Complete	Level 3: Improved-High-Quality Draft	6. annotation (and sequence) public on NCBI site	18201	ABGC00000000	3167	641736270		Washington University Genome Sequencing Center	NIH-HMP NHGRI	BEI Processing
227	Gi01921	Clostridium leptum DSM 753	BACTERIAL	Bacteria	gastrointestinal_tract	Complete	Level 3: Improved-High-Quality Draft	6. annotation (and sequence) public on NCBI site	18923	ABCB00000000	3923	641380427		Washington University Genome Sequencing Center	NIH-HMP NHGRI	DSM 753, ATCC 29065
233	Gi02294	Clostridium ramosum DSM 1402	BACTERIAL	Bacteria	gastrointestinal_tract	Complete	Level 3: Improved-High-Quality Draft	6. annotation (and sequence) public on NCBI site	19663	ABFX00000000	3169	641736198		Washington University Genome Sequencing Center	NIH-HMP NHGRI	DSM 1402, ATCC 25582, NCIB 10673
234	Gi01719	Clostridium sp. M62/1	BACTERIAL	Bacteria	gastrointestinal_tract	Complete	Level 3: Improved-High-Quality Draft	6. annotation (and sequence) public on NCBI site	18205	ACFX00000000	4164	643886005		Washington University Genome Sequencing Center	NIH-HMP NHGRI	BEI HM-635
235	Gi01716	Clostridium scindens ATCC 35704	BACTERIAL	Bacteria	gastrointestinal_tract	Complete	Level 3: Improved-High-Quality Draft	6. annotation (and sequence) public on NCBI site	18175	ABFY00000000	3995	641736197		Washington University Genome Sequencing Center	NIH-HMP NHGRI	ATCC 35704
264	Gi01922	Clostridium spiroforme DSM 1552	BACTERIAL	Bacteria	gastrointestinal_tract	Complete	Level 3: Improved-High-Quality Draft	6. annotation (and sequence) public on NCBI site	18925	ABIK00000000	2465	641736169		Washington University Genome Sequencing Center	NIH-HMP NHGRI	DSM 1552, ATCC 29900, NCTC 11211
265	Gi02358	Clostridium sporogenes ATCC 15579	BACTERIAL	Bacteria	gastrointestinal_tract	Complete	Level 3: Improved-High-Quality Draft	6. annotation (and sequence) public on NCBI site	20549	ABKW00000000	3767	642791615		Washington University Genome Sequencing Center	NIH-HMP NHGRI	ATCC 15579
268	Gi01707	Collinsella aerofaciens ATCC 25986	BACTERIAL	Bacteria	gastrointestinal_tract	Complete	Level 3: Improved-High-Quality Draft	6. annotation (and sequence) public on NCBI site	18167	AAVN00000000	2367	640612206		Washington University Genome Sequencing Center	NIH-HMP NHGRI	ATCC 25986, CCUG 28087, DSM 3979, KCTC 3647, JCM 10188
270	Gi02693	Collinsella intestinalis DSM 13280	BACTERIAL	Bacteria	gastrointestinal_tract	Complete	Level 3: Improved-High-Quality Draft	6. annotation (and sequence) public on NCBI site	29307	ABXH00000000	1784	642979320		Washington University Genome Sequencing Center	NIH-HMP NHGRI	DSM 13280, JCM 10643
275	Gi01721	Coprococcus eutactus ATCC 27759	BACTERIAL	Bacteria	gastrointestinal_tract	Complete	Level 3: Improved-High-Quality Draft	6. annotation (and sequence) public on NCBI site	18187	ABEY00000000	2982	641380422		Washington University Genome Sequencing Center	NIH-HMP NHGRI	ATCC 27759
327	Gi02718	Dialister invisus DSM 15470	BACTERIAL	Bacteria	oral	Complete	Level 3: Improved-High-Quality Draft	6. annotation (and sequence) public on NCBI site	33143	ACIM00000000	1954	645951833	HOMD: tax_118	Washington University Genome Sequencing Center	NIH-NHGRI	DSM 15470
331	Gi01722	Dorea formicigenerans ATCC 27755	BACTERIAL	Bacteria	gastrointestinal_tract	Complete	Level 3: Improved-High-Quality Draft	6. annotation (and sequence) public on NCBI site	18155	AAXA00000000	3277	641736133		Washington University Genome Sequencing Center	NIH-HMP NHGRI	ATCC 27755
332	Gi01723	Dorea longicatena DSM 13814	BACTERIAL	Bacteria	gastrointestinal_tract	Complete	Level 3: Improved-High-Quality Draft	6. annotation (and sequence) public on NCBI site	18157	AAXB00000000	2970	640963046		Washington University Genome Sequencing Center	NIH-HMP NHGRI	DSM 13814
345	Gi02727	Enterococcus faecalis ATCC 29200	BACTERIAL	Bacteria	urogenital_tract	Complete	Level 3: Improved-High-Quality Draft	6. annotation (and sequence) public on NCBI site	31459	ACHK00000000	2955	643886004		Baylor College of Medicine	NIH-HMP Jumpstart Supplement	ATCC 29200
349	Gi02728	Enterococcus faecalis TX1322	BACTERIAL	Bacteria	gastrointestinal_tract	Complete	Level 3: Improved-High-Quality Draft	6. annotation (and sequence) public on NCBI site	31461	ACGM00000000	3006	643886064		Baylor College of Medicine	NIH-NHGRI	BEI HM-202
368	Gi01923	Eubacterium dolichum DSM 3991	BACTERIAL	Bacteria	gastrointestinal_tract	Complete	Level 3: Improved-High-Quality Draft	6. annotation (and sequence) public on NCBI site	18927	ABAW00000000	2350	641380446		Washington University Genome Sequencing Center	NIH-HMP NHGRI	ATCC 29143, DSM 3991
374	Gi02295	Eubacterium siraeum DSM 15702	BACTERIAL	Bacteria	gastrointestinal_tract	Complete	Level 3: Improved-High-Quality Draft	6. annotation (and sequence) public on NCBI site	18921	ABCA00000000	2703	641736184		Washington University Genome Sequencing Center	NIH-HMP NHGRI	DSM 15702
375	Gi01727	Eubacterium ventriosum ATCC 27560	BACTERIAL	Bacteria	gastrointestinal_tract	Complete	Level 3: Improved-High-Quality Draft	6. annotation (and sequence) public on NCBI site	18159	AAVL00000000	2802	640963022		Washington University Genome Sequencing Center	NIH-HMP NHGRI	ATCC 27560
377	Gi03727	Eubacterium saphenum ATCC 49989	BACTERIAL	Bacteria	oral	Complete	Level 3: Improved-High-Quality Draft	6. annotation (and sequence) public on NCBI site	33149	ACON00000000	954	645058705	HOMD: tax_759	Washington University Genome Sequencing Center	NIH-NHGRI	ATCC 49989
386	Gi01729	Faecalibacterium prausnitzii M21/2	BACTERIAL	Bacteria	gastrointestinal_tract	Complete	Level 3: Improved-High-Quality Draft	6. annotation (and sequence) public on NCBI site	18203	ABED00000000	3493	641380420		Washington University Genome Sequencing Center	NIH-HMP NHGRI	BEI HM-631
387	Gi01728	Faecalibacterium prausnitzii A2-165	BACTERIAL	Bacteria	gastrointestinal_tract	Complete	Level 3: Improved-High-Quality Draft	6. annotation (and sequence) public on NCBI site	18199	ACOP00000000	3475	645951831		Washington University Genome Sequencing Center	NIH-HMP NHGRI	DSM 17677
433	Gi03837	Gemella sanguinis M325	BACTERIAL	Bacteria	airways	Complete	Level 3: Improved-High-Quality Draft	6. annotation (and sequence) public on NCBI site	38783	ACRY00000000	1675	651324035	HOMD: tax_757	Broad Institute	NIH-HMP Sequencing Center	BEI HM-241
477	Gi03745	Kingella oralis ATCC 51147	BACTERIAL	Bacteria	oral	Complete	Level 3: Improved-High-Quality Draft	6. annotation (and sequence) public on NCBI site	33145	ACJW00000000	3165	643886193	HOMD: tax_706	Washington University Genome Sequencing Center	NIH-NHGRI	ATCC 51147, CCUG 30450
490	Gi03748	Lachnospiraceae bacterium 6_1_37FAA	BACTERIAL	Bacteria	gastrointestinal_tract	Complete	Level 3: Improved-High-Quality Draft	6. annotation (and sequence) public on NCBI site	41967	ADCR00000000	2950	651324052		Broad Institute	NIH-NHGRI	BEI HM-182
511	Gi03753	Lactobacillus fermentum ATCC 14931	BACTERIAL	Bacteria	gastrointestinal_tract	Complete	Level 3: Improved-High-Quality Draft	6. annotation (and sequence) public on NCBI site	31485	ACGI00000000	1866	643886061	HOMD: tax_608	Baylor College of Medicine	NIH-HMP Jumpstart Supplement	ATCC 14931, NCIB 11840
514	Gi02794	Lactobacillus gasseri JV-V03	BACTERIAL	Bacteria	urogenital_tract	Complete	Level 3: Improved-High-Quality Draft	6. annotation (and sequence) public on NCBI site	31487	ACGO00000000	1977	643886066	HOMD: tax_615	Baylor College of Medicine	NIH-NHGRI	BEI HM-104
519	Gi03754	Lactobacillus hilgardii ATCC 8290	BACTERIAL	Bacteria	gastrointestinal_tract	Complete	Level 3: Improved-High-Quality Draft	6. annotation (and sequence) public on NCBI site	31489	ACGP00000000	2791	643886044		Baylor College of Medicine	NIH-HMP Jumpstart Supplement	ATCC 8290
531	Gi03756	Lactobacillus plantarum subsp. plantarum ATCC 14917	BACTERIAL	Bacteria	gastrointestinal_tract	Complete	Level 3: Improved-High-Quality Draft	6. annotation (and sequence) public on NCBI site	31515	ACGZ00000000	3154	643886053		Baylor College of Medicine	NIH-HMP Jumpstart Supplement	ATCC 14917, IAM 12477
542	Gi03772	Lactobacillus ruminis ATCC 25644	BACTERIAL	Bacteria	gastrointestinal_tract	Complete	Level 3: Improved-High-Quality Draft	6. annotation (and sequence) public on NCBI site	31499	ACGS00000000	2251	643886045		Baylor College of Medicine	NIH-HMP Jumpstart Supplement	ATCC 25644
565	Gi02814	Methanobrevibacter smithii DSM 2374	ARCHAEAL	Archaea	gastrointestinal_tract	Complete	Level 3: Improved-High-Quality Draft	6. annotation (and sequence) public on NCBI site	29303	ABYV00000000	1716	643886215		Washington University Genome Sequencing Center	NIH-HMP NHGRI	DSM 2374
572	Gi02819	Mitsuokella multacida DSM 20544	BACTERIAL	Bacteria	gastrointestinal_tract	Complete	Level 3: Improved-High-Quality Draft	6. annotation (and sequence) public on NCBI site	28653	ABWK00000000	2558	642979367	HOMD: tax_684	Washington University Genome Sequencing Center	NIH-HMP NHGRI	DSM 20544, ATCC 27723, NCTC 10934
595	Gi03263	Neisseria cinerea ATCC 14685	BACTERIAL	Bacteria	airways	Complete	Level 3: Improved-High-Quality Draft	6. annotation (and sequence) public on NCBI site	30469	ACDY00000000	2127	643886151		Washington University Genome Sequencing Center	NIH-HMP Jumpstart Supplement	ATCC 14685
601	Gi03260	Neisseria lactamica ATCC 23970	BACTERIAL	Bacteria	airways	Complete	Level 3: Improved-High-Quality Draft	6. annotation (and sequence) public on NCBI site	30475	ACEQ00000000	2716	643886202	HOMD: tax_649	Washington University Genome Sequencing Center	NIH-HMP Jumpstart Supplement	ATCC 23970, NCDC A7515, NCTC 10617
603	Gi03842	Neisseria mucosa ATCC 25996	BACTERIAL	Bacteria	airways	Complete	Level 3: Improved-High-Quality Draft	6. annotation (and sequence) public on NCBI site	30477	ACDX00000000	3148	643886150	HOMD: tax_682	Washington University Genome Sequencing Center	NIH-HMP Jumpstart Supplement	ATCC 25996
607	Gi03324	Neisseria sicca ATCC 29256	BACTERIAL	Bacteria	airways	Complete	Level 3: Improved-High-Quality Draft	6. annotation (and sequence) public on NCBI site	30481	ACKO00000000	3660	645058748	HOMD: tax_764	Washington University Genome Sequencing Center	NIH-HMP Jumpstart Supplement	ATCC 29256, ATCC 49276, CDN 16, NRL 30016
610	Gi03257	Neisseria subflava NJ9703	BACTERIAL	Bacteria	oral	Complete	Level 3: Improved-High-Quality Draft	6. annotation (and sequence) public on NCBI site	30483	ACEO00000000	2621	643886194	HOMD: tax_476	Washington University Genome Sequencing Center	NIH-HMP Jumpstart Supplement	BEI Shipping
621	Gi04129	Pasteurella dagmatis ATCC 43325	BACTERIAL	Bacteria	airways	Complete	Level 3: Improved-High-Quality Draft	6. annotation (and sequence) public on NCBI site	40085	ACZR00000000	2053	647000288		Baylor College of Medicine	NIH-HMP Jumpstart Supplement	ATCC 43325, NCTC 11617
632	Gi01730	Parvimonas micra ATCC 33270	BACTERIAL	Bacteria	gastrointestinal_tract	Complete	Level 3: Improved-High-Quality Draft	6. annotation (and sequence) public on NCBI site	18169	ABEE00000000	1678	641380421	HOMD: tax_111	Washington University Genome Sequencing Center	NIH-HMP NHGRI	ATCC 33270, DSM 20468, GIFU 7824, NCTC 11808
651	Gi03227	Prevotella copri DSM 18205	BACTERIAL	Bacteria	gastrointestinal_tract	Complete	Level 3: Improved-High-Quality Draft	6. annotation (and sequence) public on NCBI site	30025	ACBX00000000	3337	643886200		Washington University Genome Sequencing Center	NIH-HMP NHGRI	DSM 18205, JCM 13464
674	Gi03814	Prevotella tannerae ATCC 51259	BACTERIAL	Bacteria	oral	Complete	Level 3: Improved-High-Quality Draft	6. annotation (and sequence) public on NCBI site	33153	ACIJ00000000	2811	645951840	HOMD: tax_466	Washington University Genome Sequencing Center	NIH-NHGRI	ATCC 51259, VPI N14B-15
700	Gi03093	Providencia rettgeri DSM 1131	BACTERIAL	Bacteria	gastrointestinal_tract	Complete	Level 3: Improved-High-Quality Draft	6. annotation (and sequence) public on NCBI site	29299	ACCI00000000	4754	643886041		Washington University Genome Sequencing Center	NIH-HMP NHGRI	DSM 1131, NCTC 7481
701	Gi02845	Providencia rustigianii DSM 4541	BACTERIAL	Bacteria	gastrointestinal_tract	Complete	Level 3: Improved-High-Quality Draft	6. annotation (and sequence) public on NCBI site	28651	ABXV00000000	3969	642979318		Washington University Genome Sequencing Center	NIH-HMP NHGRI	DSM 4541, ATCC 33673
702	Gi02362	Providencia stuartii ATCC 25827	BACTERIAL	Bacteria	gastrointestinal_tract	Complete	Level 3: Improved-High-Quality Draft	6. annotation (and sequence) public on NCBI site	20553	ABJD00000000	4737	641736172		Washington University Genome Sequencing Center	NIH-HMP NHGRI	ATCC 35198
728	Gi02852	Roseburia intestinalis L1-82	BACTERIAL	Bacteria	gastrointestinal_tract	Complete	Level 3: Improved-High-Quality Draft	6. annotation (and sequence) public on NCBI site	30005	ABYJ00000000	4707	642979356		Washington University Genome Sequencing Center	NIH-HMP NHGRI	DSM 14610, NCIMB 13810
746	Gi02453	Ruminococcus gnavus ATCC 29149	BACTERIAL	Bacteria	gastrointestinal_tract	Complete	Level 3: Improved-High-Quality Draft	6. annotation (and sequence) public on NCBI site	18179	AAYG00000000	3913	640963057		Washington University Genome Sequencing Center	NIH-HMP NHGRI	ATCC 29149
748	Gi02856	Blautia hansenii DSM 20583	BACTERIAL	Bacteria	gastrointestinal_tract	Complete	Level 3: Improved-High-Quality Draft	6. annotation (and sequence) public on NCBI site	30021	ABYU00000000	3171	643886146		Washington University Genome Sequencing Center	NIH-HMP NHGRI	DSM 20583, ATCC 27752
750	Gi02363	Ruminococcus lactaris ATCC 29176	BACTERIAL	Bacteria	gastrointestinal_tract	Complete	Level 3: Improved-High-Quality Draft	6. annotation (and sequence) public on NCBI site	20557	ABOU00000000	2750	642791604		Washington University Genome Sequencing Center	NIH-HMP NHGRI	ATCC 29176
752	Gi01732	Ruminococcus obeum ATCC 29174	BACTERIAL	Bacteria	gastrointestinal_tract	Complete	Level 3: Improved-High-Quality Draft	6. annotation (and sequence) public on NCBI site	18147	AAVO00000000	4175	640963024		Washington University Genome Sequencing Center	NIH-HMP NHGRI	ATCC 29174
754	Gi01733	Ruminococcus torques ATCC 27756	BACTERIAL	Bacteria	gastrointestinal_tract	Complete	Level 3: Improved-High-Quality Draft	6. annotation (and sequence) public on NCBI site	18153	AAVP00000000	2875	640963025		Washington University Genome Sequencing Center	NIH-HMP NHGRI	ATCC 27756
755	Gi03254	Selenomonas sputigena ATCC 35185	BACTERIAL	Bacteria	oral	Complete	Level 3: Improved-High-Quality Draft	6. annotation (and sequence) public on NCBI site	30489	ACKP00000000	2647	645951802	HOMD: tax_151	Washington University Genome Sequencing Center	NIH-HMP Jumpstart Supplement	ATCC 35185, VPI D19B-28
761	Gi03819	Shuttleworthia satelles DSM 14600	BACTERIAL	Bacteria	oral	Complete	Level 3: Improved-High-Quality Draft	6. annotation (and sequence) public on NCBI site	33169	ACIP00000000	2261	643886070	HOMD: tax_95	Washington University Genome Sequencing Center	NIH-HMP Jumpstart Supplement	DSM 14600, CCUG 45864, VPI D143K-13
762	Gi02865	Slackia exigua ATCC 700122	BACTERIAL	Bacteria	oral	Complete	Level 3: Improved-High-Quality Draft	6. annotation (and sequence) public on NCBI site	38335	ACUX00000000	2029	645951837	HOMD: tax_602	Washington University Genome Sequencing Center	NIH-NHGRI	ATCC 700122
766	Gi03705	Sphingobacterium spiritivorum ATCC 33861	BACTERIAL	Bacteria	urogenital_tract	Complete	Level 3: Improved-High-Quality Draft	6. annotation (and sequence) public on NCBI site	31531	ACHA00000000	4471	645058810		Baylor College of Medicine	NIH-HMP Jumpstart Supplement	ATCC 33861, CDC E7288, JCM 1277, NCTC 11386
773	Gi03701	Staphylococcus aureus subsp. aureus TCH70	BACTERIAL	Bacteria	skin	Complete	Level 3: Improved-High-Quality Draft	6. annotation (and sequence) public on NCBI site	31543	ACHH00000000	2731	645058814		Baylor College of Medicine	NIH-HMP Jumpstart Supplement	BEI HM-139
821	Gi02364	Streptococcus infantarius subsp. infantarius ATCC BAA-102	BACTERIAL	Bacteria	gastrointestinal_tract	Complete	Level 3: Improved-High-Quality Draft	6. annotation (and sequence) public on NCBI site	20527	ABJK00000000	2051	641736171		Washington University Genome Sequencing Center	NIH-HMP NHGRI	ATCC BAA-102, LMG 19578, CCUG 43820
858	Gi01708	Subdoligranulum variabile DSM 15176	BACTERIAL	Bacteria	gastrointestinal_tract	Complete	Level 3: Improved-High-Quality Draft	6. annotation (and sequence) public on NCBI site	18181	ACBY00000000	3381	643886143		Washington University Genome Sequencing Center	NIH-HMP NHGRI	DSM 15176, CCUG 47106
871	Gi03253	Veillonella dispar ATCC 17748	BACTERIAL	Bacteria	oral	Complete	Level 3: Improved-High-Quality Draft	6. annotation (and sequence) public on NCBI site	30491	ACIK00000000	1954	643886074	HOMD: tax_160	Washington University Genome Sequencing Center	NIH-HMP Jumpstart Supplement	ATCC 17748
877	Gi02881	Weissella paramesenteroides ATCC 33313	BACTERIAL	Bacteria	gastrointestinal_tract	Complete	Level 3: Improved-High-Quality Draft	6. annotation (and sequence) public on NCBI site	34661	ACKU00000000	1952	645058793		Baylor College of Medicine	NIH-HMP Jumpstart Supplement	ATCC 33313, CCUG 30068, CIP 102421, DSM 20288
882	Gi02724	Enterobacter cancerogenus ATCC 35316	BACTERIAL	Bacteria	gastrointestinal_tract	Complete	Level 3: Improved-High-Quality Draft	6. annotation (and sequence) public on NCBI site	28663	ABWM00000000	4618	642979368	HOMD: tax_565	Washington University Genome Sequencing Center	NIH-HMP NHGRI	ATCC 35316
883	Gi04143	Jonquetella anthropi E3_33 E1	BACTERIAL	Bacteria	oral	Complete	Level 3: Improved-High-Quality Draft	6. annotation (and sequence) public on NCBI site	33111	ACOO00000000	1834	645951855	HOMD: tax_777	Washington University Genome Sequencing Center	NIH-NHGRI	BEI HM-17
970	Gi03906	Actinomyces odontolyticus F0309	BACTERIAL	Bacteria	airways	Complete	Level 3: Improved-High-Quality Draft	6. annotation (and sequence) public on NCBI site	38309	ACYT00000000	2372	647000206	HOMD: tax_701	Washington University Genome Sequencing Center	NIH-NHGRI	BEI HM-94
971	Gi04397	Prevotella oris F0302	BACTERIAL	Bacteria	oral	Complete	Level 3: Improved-High-Quality Draft	6. annotation (and sequence) public on NCBI site	38329	ACUZ00000000	3316	645951806	HOMD: tax_311	Washington University Genome Sequencing Center	NIH-NHGRI	BEI HM-93
972	Gi04398	Actinomyces sp. oral taxon 848 str. F0332	BACTERIAL	Bacteria	oral	Complete	Level 3: Improved-High-Quality Draft	6. annotation (and sequence) public on NCBI site	38311	ACUY00000000	2592	645951824	HOMD: tax_848	Washington University Genome Sequencing Center	NIH-NHGRI	BEI HM-90
973	Gi04396	Prevotella veroralis F0319	BACTERIAL	Bacteria	oral	Complete	Level 3: Improved-High-Quality Draft	6. annotation (and sequence) public on NCBI site	38331	ACVA00000000	3048	645951836	HOMD: tax_572	Washington University Genome Sequencing Center	NIH-NHGRI	BEI HM-92
1124	Gi09134	Streptococcus infantis X	BACTERIAL	Bacteria	unknown	Complete	Level 3: Improved-High-Quality Draft	6. annotation (and sequence) public on NCBI site	64693	AFUQ00000000	1917	0		J. Craig Venter Institute	NIH-HMP
1705	Gi03596	Anaerobaculum hydrogeniformans ATCC BAA-1850	BACTERIAL	Bacteria	gastrointestinal_tract	Complete	Level 3: Improved-High-Quality Draft	6. annotation (and sequence) public on NCBI site	33123	ACJX00000000	2197	647000209		Washington University Genome Sequencing Center	NIH-NHGRI	ATCC BAA-1850
5525	Gi03776	Leptotrichia hofstadii F0254	BACTERIAL	Bacteria	oral	Complete	Level 3: Improved-High-Quality Draft	6. annotation (and sequence) public on NCBI site	33151	ACVB00000000	2846	645951860	HOMD: tax_224	Washington University Genome Sequencing Center	NIH-HMP Jumpstart Supplement	BEI HM-9
6127	Gi03642	Oribacterium sp. oral taxon 078 str. F0262	BACTERIAL	Bacteria	oral	Complete	Level 3: Improved-High-Quality Draft	6. annotation (and sequence) public on NCBI site	33167	ACIQ00000000	2947	647000286	HOMD: tax_78	Washington University Genome Sequencing Center	NIH-NHGRI	BEI HM-11
8579	Gi03876	Streptococcus oralis ATCC 35037	BACTERIAL	Bacteria	oral	Complete	Level 3: Improved-High-Quality Draft	6. annotation (and sequence) public on NCBI site	38733	ADMV00000000	1847	647000325	HOMD: tax_707	Baylor College of Medicine	NIH-HMP Jumpstart Supplement	ATCC 35037, NCTC 11427
9058	Gi04911	Actinomyces sp. oral taxon 175 str. F0384	BACTERIAL	Bacteria	oral	Complete	Level 3: Improved-High-Quality Draft	6. annotation (and sequence) public on NCBI site	61829	AFUR00000000	2643	2512047052	HOMD: tax_175	J. Craig Venter Institute	NIH-HMP Jumpstart Supplement	BEI HM-474
9127	Gi04996	Parvimonas sp. oral taxon 393 str. F0440	BACTERIAL	Bacteria	oral	Complete	Level 3: Improved-High-Quality Draft	6. annotation (and sequence) public on NCBI site	61837	AFUS00000000	1617	2512047066	HOMD: tax_393	J. Craig Venter Institute	NIH-NIAID	BEI HM-563
9205	Gi05088	Propionibacterium acnes SK182	BACTERIAL	Bacteria	skin	Complete	Level 3: Improved-High-Quality Draft	6. annotation (and sequence) public on NCBI site	40675	AFUM00000000	2338	0	HOMD: tax_530	J. Craig Venter Institute	NIH-HMP Jumpstart Supplement	BEI HM-253
5	Gi03554	Achromobacter xylosoxidans C54	BACTERIAL	Bacteria	airways	Complete	Level 5: Non-contiguous Finished	6. annotation (and sequence) public on NCBI site	38739	ACRC00000000	6010	0	HOMD: tax_343	Broad Institute	NIH-HMP Jumpstart Supplement	BEI HM-235
63	Gi02604	Aeromicrobium marinum DSM 15272	BACTERIAL	Bacteria	oral	Complete	Level 5: Non-contiguous Finished	6. annotation (and sequence) public on NCBI site	34545	ACLF00000000	3081	645951844		Baylor College of Medicine	NIH-HMP Jumpstart Supplement	DSM 15272, LMG 21768
179	Gi03514	Bilophila wadsworthia 3_1_6	BACTERIAL	Bacteria	gastrointestinal_tract	Complete	Level 5: Non-contiguous Finished	6. annotation (and sequence) public on NCBI site	41963	ADCP00000000	3786	649989917		Broad Institute	NIH-NHGRI	BEI HM-32
291	Gi02702	Corynebacterium genitalium ATCC 33030	BACTERIAL	Bacteria	urogenital_tract	Complete	Level 5: Non-contiguous Finished	6. annotation (and sequence) public on NCBI site	34587	CM000961	2226	648276633		Baylor College of Medicine	NIH-HMP Jumpstart Supplement	ATCC 33030, NCTC 11859
294	Gi03343	Corynebacterium glucuronalyticum ATCC 51867	BACTERIAL	Bacteria	urogenital_tract	Complete	Level 5: Non-contiguous Finished	6. annotation (and sequence) public on NCBI site	30957	ABYP00000000	2645	643886147		Baylor College of Medicine	NIH-HMP Jumpstart Supplement	ATCC 51867
305	Gi02707	Corynebacterium pseudogenitalium ATCC 33035	BACTERIAL	Bacteria	urogenital_tract	Complete	Level 5: Non-contiguous Finished	6. annotation (and sequence) public on NCBI site	30955	ABYQ00000000	2493	643886084		Baylor College of Medicine	NIH-HMP Jumpstart Supplement	ATCC 33035
321	Gi04154	Dermacoccus sp. Ellin185	BACTERIAL	Bacteria	skin	Complete	Level 5: Non-contiguous Finished	6. annotation (and sequence) public on NCBI site	34079	AEIQ00000000	2919	649989926		J. Craig Venter Institute	NIH-HMP Sequencing Center	BEI HM-112
347	Gi02726	Enterococcus faecalis TUSoD Ef11	BACTERIAL	Bacteria	oral	Complete	Level 5: Non-contiguous Finished	6. annotation (and sequence) public on NCBI site	31415	ACOX00000000	2705	645058711		J. Craig Venter Institute	NIH-HMP Jumpstart Supplement	BEI HM-51
358	Gi03725	Escherichia coli 83972	BACTERIAL	Bacteria	urogenital_tract	Complete	Level 5: Non-contiguous Finished	6. annotation (and sequence) public on NCBI site	31467	ACGN00000000	5255	643886067	HOMD: tax_574	Baylor College of Medicine	NIH-HMP Jumpstart Supplement	BEI HM-50
391	Gi02745	Finegoldia magna ATCC 53516	BACTERIAL	Bacteria	urogenital_tract	Complete	Level 5: Non-contiguous Finished	6. annotation (and sequence) public on NCBI site	31469	CM000955	1838	648276675	HOMD: tax_662	Baylor College of Medicine	NIH-NHGRI	ATCC 53516
405	Gi02756	Fusobacterium sp. 3_1_27	BACTERIAL	Bacteria	gastrointestinal_tract	Complete	Level 5: Non-contiguous Finished	6. annotation (and sequence) public on NCBI site	41563	CP007064;CP007065;CP007066	2004	647533169		Broad Institute	NIH-NHGRI	BEI HM-61
526	Gi02797	Lactobacillus jensenii JV-V16	BACTERIAL	Bacteria	urogenital_tract	Complete	Level 5: Non-contiguous Finished	6. annotation (and sequence) public on NCBI site	31493	CM000953	1450	648276683	HOMD: tax_839	Baylor College of Medicine	NIH-NHGRI	BEI HM-105
528	Gi02798	Lactobacillus johnsonii ATCC 33200	BACTERIAL	Bacteria	urogenital_tract	Complete	Level 5: Non-contiguous Finished	6. annotation (and sequence) public on NCBI site	31495	ACGR00000000	1838	643886046	HOMD: tax_819	Baylor College of Medicine	NIH-HMP Jumpstart Supplement	ATCC 33200, DSM 10533
536	Gi01862	Lactobacillus reuteri MM4-1	BACTERIAL	Bacteria	gastrointestinal_tract	Complete	Level 5: Non-contiguous Finished	6. annotation (and sequence) public on NCBI site	31511	ACGX00000000	2095	2502171170	HOMD: tax_818	Baylor College of Medicine	NIH-HMP Jumpstart Supplement	ATCC PTA6475
556	Gi02809	Listeria grayi DSM 20601	BACTERIAL	Bacteria	gastrointestinal_tract	Complete	Level 5: Non-contiguous Finished	6. annotation (and sequence) public on NCBI site	31517	ACCR00000000	2625	643886115		Baylor College of Medicine	NIH-HMP Jumpstart Supplement	DSM 20601, ATCC 19120
600	Gi03841	Neisseria flavescens SK114	BACTERIAL	Bacteria	skin	Complete	Level 5: Non-contiguous Finished	6. annotation (and sequence) public on NCBI site	34085	ACQV00000000	2338	645058784	HOMD: tax_610	J. Craig Venter Institute	NIH-HMP Jumpstart Supplement	BEI HM-115
724	Gi02851	Rhodococcus equi ATCC 33707	BACTERIAL	Bacteria	skin	Complete	Level 5: Non-contiguous Finished	6. annotation (and sequence) public on NCBI site	31525	CM001149	5030	647000305		Baylor College of Medicine	NIH-HMP Jumpstart Supplement	ATCC 33707, CDC B1480
758	Gi04126	Serratia odorifera DSM 4582	BACTERIAL	Bacteria	airways	Complete	Level 5: Non-contiguous Finished	6. annotation (and sequence) public on NCBI site	40087	ADBY00000000	5121	647000312		Baylor College of Medicine	NIH-HMP Jumpstart Supplement	DSM 4582, ATCC 33077, CIP 79.01, ICPB 3995, NCTC 11214
769	Gi02870	Staphylococcus aureus subsp. aureus MN8	BACTERIAL	Bacteria	urogenital_tract	Complete	Level 5: Non-contiguous Finished	6. annotation (and sequence) public on NCBI site	31533	CM000952	2833	648276731		Baylor College of Medicine	NIH-HMP Jumpstart Supplement	BEI HM-162
785	Gi02873	Staphylococcus capitis SK14	BACTERIAL	Bacteria	skin	Complete	Level 5: Non-contiguous Finished	6. annotation (and sequence) public on NCBI site	31013	ACFR00000000	2230	643886010		J. Craig Venter Institute	NIH-HMP Jumpstart Supplement	BEI HM-117
866	Gi03817	Ruminococcaceae bacterium D16	BACTERIAL	Bacteria	gastrointestinal_tract	Complete	Level 5: Non-contiguous Finished	6. annotation (and sequence) public on NCBI site	42541	ADDX00000000	2994	648276721		Broad Institute	NIH-NHGRI	BEI HM-79
9124	Gi04993	Oribacterium sp. oral taxon 108 str. F0425	BACTERIAL	Bacteria	oral	Complete	Level 5: Non-contiguous Finished	6. annotation (and sequence) public on NCBI site	53571	AFIH00000000	2342	651324079	HOMD: tax_108	J. Craig Venter Institute	NIH-NIAID	BEI HM-566
[truncated: 46 more rows]
