# Supplementary material for: Genomic Expansions in the Human Gut Microbiome
Source: Genome Biol Evol. 2021 Jul 11;13(7):evab156. doi: 10.1093/gbe/evab156 (PMC8325571; doi:10.1093/gbe/evab156)
Supplement: evab156_Supplementary_Data [file evab156_supplementary_data.zip › TableS2_genomesize_moeller_RevisionForGBE_majorrevisions_editedMinorRevisions.xlsx]

## Sheet: Sheet1
Table S2. Phylogenetically independent tests of genome size divergence between gut and other body sites based on isolate genomes.*
Representative genome isolated from the gut (Genome Size)	Representative genome isolated from another body site (Genome Size)	Non-gut body site in the comparison	Within-species comparisons	Derived habitat inferred from outgroup lineages	Outgroup lineage(s)	Mean relative abundance of species in gut detected at frequency of >10-7 (from HMP data; Methé et al., 2012)	Mean relative abundance of species in non-gut site detected at frequency of >10-7 (from HMP data; Methé et al., 2012)	Genome size ratio**	Completeness ratio***	Genome size ratio corrected by completeness ratio	Assembled from gut metagenome****	Assembled from other body site metagenome****
ASM15949v1 (2,991,737)	ASM181606v1 (2,957,890)	Airways	N/A	Airways	ASM15551v2	-	-	1.0114	99.31/99.46	1.01293	YES	NO
ASM23586v1 (2,877,033)	ASM180763v1 (2,837,234)	Airways	N/A	N/A	N/A	-	-	1.014	99.46/99.46	1.014	YES	NO
Pseudomonas_sp_2_1_26_V1 (6,447,478)	ASM181214v1* (6,287,766)	Airways	N/A	N/A	N/A	-	-	0.9876	97.41/98.13	0.9949	NO	NO
ASM16901v1* (4,564,814)	ASM46650v1 (3,568,174)	Oral cavity	N/A	N/A	N/A	0.0331304	-	1.2793	99.3/98.87	1.27376	YES	NO
ASM17213v1 (2,642,081)	BspMSTE12v1.0 (2,595,274)	Oral cavity	Bifidobacterium dentium	Gastrointestinal tract	ASM14916v1	1.27892e-06	4.13488e-06	1.018	100/99.91	1.01708	YES	NO
ASM46644v2 (4,411,327)	CspMSTE9v1.0 (3,508,922)	Oral cavity	N/A	Oral cavity	N/A	-	-	1.2571	93.79/97.99	1.31339	YES	NO
Dial_succ_YIT_11850_V1 (2,499,879)	ASM16005v1 (1,895,960)	Oral cavity	N/A	Gastrointestinal tract	Dial_succ_YIT_11850	-	-	1.3185	100/98.10	1.29345	NO	NO
ASM15793v1 (3,512,473)	ASM18494v1* (3,284,105)	Oral cavity	N/A	Gastrointestinal tract	ASM16245v1	0.0578015	3.23717e-05	1.0744	98.31/99.31	1.08533	NO	NO
ASM23588v1 (3,097,322)	Prev_oulo_F0390_V1* (2,805,893)	Oral cavity	N/A	Gastrointestinal tract	PbaroF0067v1.0	-	-	1.0514	98.33/100	1.06926	NO	NO
ASM18584v1 (3,274,581)	PsaliF0493v1.0 (3,099,908)	Oral cavity	Prevotella salivae	Gastrointestinal tract	ASM14296v1,ASM16291v1,ASM181485v1,ASM181468v1,ASM181531v1	-	0.000883682	1.0563	98.98/99.24	1.05907	NO	YES
Prev_oral_HGA0225_V1 (2,857,367)	ASM18514v2 (2,839,537)	Oral cavity	Prevotella oralis	Gastrointestinal tract	Prev_oral_CC98A_V1	1.12876e-07	3.28107e-05	1.0062	99.29/99.29	1.0062	YES	YES
Acti_sp_HPA0247_V1 (2,430,444)	ASM183816v1* (2,381,429)	Oral cavity	N/A	Gastrointestinal tract	AsplCM47v1.0	-	-	1.0099	100/100	1.0099	NO	YES
Campylobacter_sp_10_1_50_V1 (1,895,632)	CspFOBRC14v1.0 (2,142,354)	Oral cavity	N/A	Gastrointestinal tract	ASM17417v1,ASM17565v1	-	-	0.8848	99.32/99.88	0.889789	NO	NO
ASM14729v1 (2,925,363)	ASM17501v1 (2,836,650)	Oral cavity	Enterococcus faecalis	N/A	N/A	3.47132e-05	2.75849e-06	1.0312	99.53/99.63	1.03224	YES	NO
ASM15432v1 (2,697,034)	ASM14685v1 (2,511,030)	Oral cavity	N/A	N/A	N/A	0.00966337	-	1.074	98.32/99.30	1.08471	NO	NO
PB_Fuso_sp_7_1_V1 (2,515,488)	Fuso_nucl_F0401_V2 (2,514,030)	Oral cavity	Fusobacterium nucleatum	N/A	N/A	-	0.00323198	1.0005	100/100	1.0005	YES	NO
Fuso_nucl_CTI-7_V1 (2,143,762)	FspCM21v1.0 (2,360,833)	Oral cavity	N/A	Oral cavity	ASM16223v2	-	-	0.908	98.88/100	0.918285	NO	NO
Fuso_nucl_13_3C_V1 (2,631,404)	FspOBRC1v1.0* (2,497,272)	Oral cavity	N/A	N/A	N/A	-	-	1.0663	100/100	1.0663	NO	NO
Fuso_sp_2_1_31_V3 (2,546,312)	ASM16393v1 (2,479,455)	Oral cavity	Fusobacterium periodonticum	Gastrointestinal tract	Fuso_PO_Taxon_201_D10_V1	-	0.000186948	1.0269	100/100	1.0269	NO	NO
Fuso_sp_D12_V2 (1,960,925)	FnecroFnf1007v1.0 (2,166,823)	Oral cavity	Fusobacterium necrophorum	N/A	N/A	-	-	0.9049	92.7/100	0.97616	YES	NO
ASM16017v1 (3,159,402)	ASM181268v1 (3,068,654)	Oral cavity	N/A	N/A	N/A	1.85075e-06	-	1.0295	99.41/99.46	1.03002	YES	NO
ASM15917v1* (3,144,656)	ASM23883v1 (2,854,910)	Oral cavity	N/A	N/A	N/A	-	-	1.0272	99.38/99.06	1.02389	YES	NO
ASM15595v1 (2,577,056)	ASM46954v1 (2,313,357)	Oral cavity	N/A	N/A	N/A	2.17965e-05	-	1.1139	100/98.91	1.10176	YES	YES
ASM22086v1 (2,748,368)	ASM181035v1* (2,663,843)	Oral cavity	N/A	Gastrointestinal tract	NsiccaVK64v1.0,ASM17465v1	-	-	1.0173	99.45/99.81	1.02098	NO	NO
ASM20445v1 (6,950,059)	ASM15995v1 (5,097,411)	Oral cavity	N/A	Oral cavity	ASM21429v1,Paen_sp_HGH0039_V1	-	-	1.3634	99.56/95.47	1.30739	NO	NO
ASM15440v1 (1,703,872)	ASM21447v1 (1,556,464)	Oral cavity	N/A	N/A	N/A	-	-	1.0947	98.48/96.25	1.06991	YES	NO
Slac_piri_YIT_12062_V1 (2,119,335)	ASM16287v1* (2,096,289)	Oral cavity	N/A	N/A	N/A	-	-	1.0218	100/100	1.0218	YES	NO
Synerg_sp_3_1_syn1_V1 (3,287,261)	ASM17733v1* (2,562,014)	Oral cavity	N/A	Oral cavity	ASM16045v2	-	-	1.5106	100/100	1.5106	YES	NO
ASM16207v1 (3,463,059)	ASM15655v1 (3,434,013)	Skin	N/A	Gastrointestinal tract	ASM17567v1,ASM16211v1,ASM16209v1,ASM16205v1	-	-	1.0084	100/99.45	1.00285	NO	NO
ASM16211v1 (3,158,014)	ASM17567v1 (3,283,705)	Skin	Acinetobacter radioresistens	Gastrointestinal tract	ASM16209v1,ASM16205v1	-	1.92009e-06	0.9617	100/99.73	0.959103	NO	NO
ASM16391v2* (2,190,228)	ASM181099v1 (2,121,738)	Skin	N/A	Skin	ASM16223v2	-	-	1.0513	100/100	1.0513	NO	NO
Bifi_brev_HPH0326_V1 (2,504,312)	ASM46654v1* (2,369,717)	Urogenital tract	Bifidobacterium breve	Urogenital tract	ASM15801v1	1.23483e-05	0.0105925	1.0648	100/100	1.0648	YES	NO
ASM15541v1 (2,480,850)	ASM154627v1 (2,372,082)	Urogenital tract	Bifidobacterium logum	Urogenital tract	ASM18566v1	-	-	1.0458	99.85/99.48	1.04192	YES	YES
ASM15539v1 (2,202,695)	ASM154622v1 (2,262,348)	Urogenital tract	Bifidobacterium bifidum	Urogenital tract	ASM46652v1	0.000159256	-	0.9796	99.42/99.54	0.980782	YES	NO
Clos_perf_WAL_14572_V2 (3,466,039)	ASM154635v1 (3,590,266)	Urogenital tract	Clostridium perfringens	Urogenital tract	ASM32040v1,Clostridium_sp_7_2_43FAA_V2,ASM181592v1,Clos_buty_60E_3_V1,Clos_coli_209318_V1	3.63667e-06	-	0.9653	100/99.19	0.957481	YES	NO
ASM16461v1 (4,972,736)	ASM15929v1 (5,106,156)	Urogenital tract	Escherichia coli	Urogenital tract	ASM48571v1,ASM48877v1,ASM48871v1	0.00795583	5.5448e-06	0.9738	99.45/99.97	0.978892	NO	NO
Acid_sp_HPA0509_V1 (2,287,856)	AspBV3L6v1.0 (2,171,264)	Urogenital tract	N/A	Gastrointestinal tract	ASM17421v1	-	-	1.0536	100/99.40	1.04728	YES	NO
ASM17335v1 (1,889,366)	ASM19174v1 (1,981,530)	Urogenital tract	Anaerococcus hydrogenalis	Gastrointestinal tract	ASM16329v1,ASM181112v1,ASM181558v1,ASM181236v1	-	-	0.9534	95.83/98.58	0.980759	NO	NO
Citr_freu_4_7_47CFAA_V1* (5,122,674)	ASM154628v1 (4,927,776)	Urogenital tract	N/A	Urogenital tract	ASM15597v1	-	-	1.0294	99.57/100	1.03385	YES	NO
ASM16411v1 (2,764,167)	ASM181593v1 (2,380,598)	Urogenital tract	N/A	N/A	N/A	-	-	1.1611	99.34/99.23	1.15981	NO	NO
Cory_sp_HFH0082_V1 (2,493,224)	ASM180710v1 (2,490,969)	Urogenital tract	N/A	Gastrointestinal tract	ASM181284v1,ASM183824v1,ASM183770v1,ASM181055v1,ASM181180v1,ASM181058v1,ASM181245v1,ASM180906v1	-	-	1.0009	100/100	1.0009	NO	NO
ASM69092v1 (3,318,122)	ASM16015v1 (3,129,930)	Urogenital tract	Enterococcus faecalis	N/A	N/A	3.47132e-05	5.43488e-06	1.0601	99.53/96.54	1.02825	YES	NO
ASM20520v1 (3,026,279)	ASM15965v1* (2,973,369)	Urogenital tract	Enterococcus faecalis	N/A	N/A	3.47132e-05	5.43488e-06	1.0509	98.01/99.63	1.06827	YES	NO
ASM1018v1 (1,986,740)	ASM22158v2* (2,032,717)	Urogenital tract	Finegoldia magna	Gastrointestinal tract	ASM155289v1,ASM155308v1,ASM22331v1,ASM21447v1,ASM15440v1	1.49344e-06	4.56442e-05	1.0344	99.39/99.39	1.0344	YES	NO
Fuso_nucl_CTI-2_V1 (2,284,954)	ASM17889v1 (2,237,034)	Urogenital tract	Fusobacterium nucleatum	N/A	N/A	-	1.97015e-06	1.0214	98.88/100	1.03297	NO	NO
ASM15823v1* (1,930,430)	ASM154639v1 (1,797,919)	Urogenital tract	N/A	N/A	N/A	-	-	1.0091	100/100	1.0091	YES	NO
Kleb_pneu_WGLW5_V1 (5,821,816)	ASM154651v1 (5,401,484)	Urogenital tract	Klebsiella pneumoniae	Gastrointestinal tract	ASM48575v1	8.27686e-05	-	1.0778	99.70/100	1.08104	YES	NO
Kleb_pneu_WGLW3_V1 (5,548,082)	Kleb_pneu_WGLW1_V1 (5,548,332)	Urogenital tract	Klebsiella pneumoniae	Gastrointestinal tract	ASM180826v1,Kelb_pneu_WGLW2_V1	8.27686e-05	-	0.9999	100/100	0.9999	YES	NO
ASM19216v1 (2,071,079)	ASM17937v1 (1,977,342)	Urogenital tract	Lactobacillus delbrueckeii	Gastrointestinal tract	ASM180841v1	-	-	1.0474	98.90/99.03	1.04878	YES	NO
ASM1014v1 (2,098,685)	ASM16239v1 (2,026,518)	Urogenital tract	Lactobacillus fermentum	Urogenital tract	ASM15921v1	5.90537e-07	9.91284e-06	1.0356	99.18/98.63	1.02986	YES	NO
ASM16083v1 (2,302,896)	ASM18001v1* (2,115,990)	Urogenital tract	N/A	Urogenital tract	ASM16071v1,ASM15947v2,ASM15961v1,ASM15945v2	-	-	1.0733	98.82/99.45	1.08014	NO	NO
ASM15937v2 (2,108,740)	ASM17947v1* (2,044,602)	Urogenital tract	N/A	N/A	N/A	8.5387e-05	-	1.0383	99.37/98.95	1.03391	YES	NO
ASM15941v1* (2,248,406)	ASM16051v1* (2,221,719)	Urogenital tract	N/A	Urogenital tract	ASM17847v1	-	0.494141	0.9437	98.90/99.03	0.94494	NO	YES
Prot_mira_WGLW6_V1 (4,101,891)	ASM155352v1 (3,899,263)	Urogenital tract	Proteus mirabilis	Gastrointestinal tract	ASM180803v1,Prot_mira_WGLW4_V1	-	-	1.0519	100/100	1.0519	YES	NO
Stap_sp_HGB0015_V1 (2,478,823)	ASM154663v1* (2,730,115)	Urogenital tract	N/A	N/A	N/A	-	-	0.9223	99.43/99.21	0.920259	NO	NO
ASM15498v1 (1,925,187)	ASM156358v1* (2,210,566)	Urogenital tract	N/A	N/A	N/A	7.56606e-07	-	0.8967	99.63/100	0.90003	YES	NO
Strep_angi_1_2_62CV_V1 (1,821,055)	ASM183857v1 (1,916,995)	Urogenital tract	N/A	Gastrointestinal tract	ASM181281v1,ASM181380v1,ASM183583v1,ASM183853v1,ASM183596v1,ASM181445v1,ASM183591v1,ASM183582v1	1.63733e-06	-	0.9499	99.76/99.76	0.9499	NO	NO
ASM16373v1 (2,174,425)	ASM21502v2* (2,152,140)	Urogenital tract	N/A	N/A	N/A	-	-	1.021	100/100	1.021	NO	NO
ASM15967v1 (2,777,972)	ASM154637v1 (2,657,288)	Urogenital tract	Enterococcus faecium	N/A	N/A	3.76503e-05	-	1.0454	99.43/98.87	1.03951	NO	NO
*Accessions representing clades of multiple genomes at either the gut or another body site are marked by a single asterisk (*). Accessions shown here are the individual genomes per body site per comparison chosen randomly from their respective clades for gene functional enrichment analyses.
**The ratio for each comparison was calculated as the branch-length weighted average of sizes of genomes isolated from the gut divided by the branch-length weighted average of sizes of genomes isolated from the other body site.
***Completeness ratio is calculated as the completeness percentage of the isolate genome(s) from the gut divided by the completeness percentage of the isolate genome(s) from the non-gut body site.
**** 'YES' indicates the isolate reference genome displays >98% ANI to at least one metagenome assembled genome from Pasolli et al., 2019 recovered from the body site.
***** Mobile elements were identified with MobileElementFinder: https://doi.org/10.1093/jac/dkaa390
