# Supplementary material for: Genomic Expansions in the Human Gut Microbiome
Source: Genome Biol Evol. 2021 Jul 11;13(7):evab156. doi: 10.1093/gbe/evab156 (PMC8325571; doi:10.1093/gbe/evab156)
Supplement: evab156_Supplementary_Data [file evab156_supplementary_data.zip › TableS3_GenomicExpansions.xlsx]

## Sheet: Sheet1
Table S3. Phylogenetically independent tests of genome size divergence between gut and other body sites based on MAGs.
SGB ID	Average Genome Size in Oral Metagenomes	Average Genome Size Corrected by Completeness in Oral Metagenomes	Average Genome Size in Gut Metagenomes	Average Genome Size Corrected by Completeness in Gut Metagenomes
7038	1918142	1.93691e+06	1944297	1.95949e+06
7098	1658413	1.67664e+06	1806676	1.82653e+06
5878	2084334	2.11211e+06	2160973	2.20382e+06
17257	2869038	2.95062e+06	2987995	3.07762e+06
8026	1830010	1882296	1984512	2.06363e+06
7144	2886215	3.01132e+06	2840679	2.8562e+06
17234	2382661	2.50791e+06	2310124	2.38269e+06
15495	1515552	1.62577e+06	1614807	1.64265e+06
17248	2150041	2.30735e+06	2198850	2198850
5870	1561498	1.70073e+06	1700138	1.77341e+06
6945	1952074	2.14741e+06	1985896	2.08023e+06
7106	1529816	1.69597e+06	1572951	1.71203e+06
6007	1770681	1.98519e+06	2252241	2.30462e+06
9450	2.02924e+06	2.29004e+06	2149329	2.20066e+06
985	1.49299e+06	1.68087e+06	1507037	1.56816e+06
6939	1.70184e+06	1.94427e+06	1984118	1984118
1561	2.14634e+06	2.46577e+06	2663266	2.67256e+06
6653	1.43289e+06	1.66795e+06	1604248	1.72873e+06
7295	1.34872e+06	1.5791e+06	1525912	1.66463e+06
8133	1.6881e+06	1.99759e+06	1923629	2.02702e+06
9712	1.71543e+06	2.03828e+06	2151510	2.17374e+06
16975	1.83897e+06	2.22479e+06	2184222	2.30728e+06
8028	1484116	1.87539e+06	1802302	1.84371e+06
4483	2.04035e+06	2.52368e+06	2571408	2.62271e+06
1540	2.15416e+06	2.76106e+06	2284649	2.42811e+06
8249	1.42813e+06	1.84584e+06	1849304	1.88361e+06
8047	1886515	2.49653e+06	2166519	2.32561e+06
1560	1.63632e+06	2.23938e+06	2273463	2.32317e+06
5868	1108359	1.55761e+06	1551207	1.55899e+06
5825	1.14561e+06	1.61087e+06	1761969	1.79607e+06
5989	1837745	2.69698e+06	2300518	2.43745e+06
