# Supplementary material for: Genomic Expansions in the Human Gut Microbiome
Source: Genome Biol Evol. 2021 Jul 11;13(7):evab156. doi: 10.1093/gbe/evab156 (PMC8325571; doi:10.1093/gbe/evab156)
Supplement: evab156_Supplementary_Data [file evab156_supplementary_data.zip › TableS4_genomicexpansions_11_4_2020.xlsx]

## Sheet: Table_S3A
Table S4A. Statistics for Prodigal annotation enrichment between the gut and other body sites for phylogenetically matched bacterial lineages.
Prokka:Prodigal Annotation	Enrichment score	Unadjusted p value	Adjusted q value	Associated body site	Function accession	Gene clusters ids
Beta-(1-->2)glucan export ATP-binding/permease protein NdvA	5.58747	0.0180894	1	other_body_site	ndvA	GC_00000531, GC_00080961
UDP-Gal:alpha-D-GlcNAc-diphosphoundecaprenol beta-1,3-galactosyltransferase	3.34129	0.0675616	1	gastrointestinal_tract	wbbD	GC_00049720, GC_00058197, GC_00060964, GC_00068211, GC_00074441, GC_00074722, GC_00078145, GC_00090903, GC_00095569
4-methylaminobutanoate oxidase (formaldehyde-forming)	3.07532	0.0794892	1	gastrointestinal_tract	abo	GC_00076505, GC_00097150, GC_00109497
ECF RNA polymerase sigma factor SigX	3.07532	0.0794892	1	gastrointestinal_tract	sigX	GC_00075723, GC_00093843, GC_00099377, GC_00100293
Beta-galactosidase GanA	3.07532	0.0794892	1	gastrointestinal_tract	ganA	GC_00023422
Modification methylase HpaII	3.07532	0.0794892	1	gastrointestinal_tract	hpaIIM	GC_00067762, GC_00071757, GC_00085713, GC_00103441
Putative regulatory protein PrgT	3.07532	0.0794892	1	gastrointestinal_tract	prgT	GC_00025064
NADP-reducing hydrogenase subunit HndB	3.07532	0.0794892	1	gastrointestinal_tract	hndB	GC_00060140, GC_00109304
Transcriptional regulatory protein PrrA	3.07532	0.0794892	1	gastrointestinal_tract	prrA_1	GC_00070936, GC_00105868, GC_00115184
Beta-glucanase	3.07532	0.0794892	1	gastrointestinal_tract	bglS	GC_00100312, GC_00107764, GC_00108805
Modification methylase BspRI	3.07532	0.0794892	1	gastrointestinal_tract	bspRIM	GC_00077270, GC_00091047, GC_00096588
Carnitine transport binding protein OpuCC	3.07532	0.0794892	1	other_body_site	opuCC	GC_00025328, GC_00110809
Restriction enzyme BgcI subunit beta	3.07532	0.0794892	1	other_body_site	bcgIB	GC_00069688, GC_00084670, GC_00109089
CRISPR system endoribonuclease Csm6	3.07532	0.0794892	1	other_body_site	csm6_1	GC_00072243, GC_00099112, GC_00104093
Chloramphenicol acetyltransferase	2.91775	0.0876098	1	gastrointestinal_tract	cat	GC_00021498, GC_00025141, GC_00037499, GC_00045036, GC_00057921, GC_00077757, GC_00078552, GC_00109288
Pseudopaline synthase	2.88556	0.0893768	1	gastrointestinal_tract	cntM	GC_00012771, GC_00049851
Staphylopine synthase	2.88556	0.0893768	1	gastrointestinal_tract	cntM	GC_00098088, GC_00101546
CRISPR system Cms protein Csm5	2.81229	0.0935448	1	other_body_site	csm5	GC_00073540, GC_00075440, GC_00080909, GC_00082761, GC_00102081, GC_00104717
Metal-staphylopine import system ATP-binding protein CntF	2.81229	0.0935448	1	gastrointestinal_tract	cntF	GC_00035950, GC_00038743, GC_00073577, GC_00110751
Acetyl-CoA:oxalate CoA-transferase	2.6039	0.106601	1	other_body_site	yfdE_2	GC_00007789, GC_00011779, GC_00032202, GC_00034434, GC_00034435, GC_00038546, GC_00051891, GC_00058708, GC_00062878, GC_00063650, GC_00080413, GC_00086832, GC_00099459, GC_00101830, GC_00111248
Arsenical-resistance protein Acr3	2.6039	0.106601	1	gastrointestinal_tract	acr3_2	GC_00005027, GC_00013757, GC_00029747, GC_00047234
Staphylopine export protein	2.51008	0.11312	1	gastrointestinal_tract	cntE	GC_00039443, GC_00060382, GC_00060714, GC_00061019, GC_00065506, GC_00099178, GC_00101269, GC_00108307, GC_00115395
Ammonium transporter	2.51008	0.11312	1	gastrointestinal_tract	nrgA	GC_00013493, GC_00034728, GC_00051597, GC_00082385, GC_00101839, GC_00112564
Iron import ATP-binding/permease protein IrtA	2.35163	0.125152	1	other_body_site	irtA	GC_00003557, GC_00013418, GC_00023795, GC_00030750, GC_00037658, GC_00044466, GC_00084194, GC_00102094, GC_00106146
Arabinose operon regulatory protein	2.24241	0.134272	1	gastrointestinal_tract	araC	GC_00006338, GC_00018830, GC_00027029, GC_00039802, GC_00043789, GC_00047463, GC_00048605, GC_00050167, GC_00056276, GC_00058318, GC_00059347, GC_00069607, GC_00069775, GC_00071809, GC_00081861, GC_00083444, GC_00085247, GC_00087224, GC_00096156, GC_00099401, GC_00105830, GC_00106123, GC_00106557, GC_00109742, GC_00114107, GC_00115337
Restriction enzyme BgcI subunit alpha	2.14559	0.14298	1	other_body_site	bcgIA	GC_00013155, GC_00078010, GC_00097463, GC_00098233
Cellulase/esterase CelE	2.14559	0.14298	1	gastrointestinal_tract	celE	GC_00020712, GC_00039949, GC_00065493, GC_00067259, GC_00067504, GC_00069844, GC_00092024
D-threo-3-hydroxyaspartate dehydratase	2.14559	0.14298	1	gastrointestinal_tract	dthadh	GC_00005859
Tyrosine recombinase XerC	2.03459	0.153756	1	gastrointestinal_tract	xerC_2	GC_00000560, GC_00000922, GC_00001260, GC_00001626, GC_00001964, GC_00003094, GC_00003158, GC_00004791, GC_00005735, GC_00005905, GC_00005929, GC_00005941, GC_00005988, GC_00006051, GC_00007950, GC_00008841, GC_00009312, GC_00009331, GC_00009550, GC_00009621, GC_00012208, GC_00012586, GC_00012692, GC_00012789, GC_00012831, GC_00013445, GC_00013450, GC_00013499, GC_00013570, GC_00013615, GC_000136…
Glucose-6-phosphate isomerase	2.03459	0.153756	1	gastrointestinal_tract	pgi	GC_00000076, GC_00002355, GC_00002857, GC_00019115, GC_00036589, GC_00039159, GC_00040325, GC_00044690, GC_00047464, GC_00048242, GC_00053929, GC_00060146, GC_00061118, GC_00078503, GC_00089285, GC_00093467, GC_00107710
Endo-1,4-beta-xylanase Z	2.03459	0.153756	1	other_body_site	xynZ_2	GC_00035413, GC_00089792
Methyl-accepting chemotaxis protein McpA	2.03459	0.153756	1	other_body_site	mcpA	GC_00087762, GC_00096089
Beta-fructosidase	2.03459	0.153756	1	other_body_site	bfrA	GC_00065903, GC_00084717
Spore germination protein A3	2.03459	0.153756	1	other_body_site	gerAC	GC_00109523, GC_00114670
N-acyl homoserine lactonase AiiB	2.03459	0.153756	1	other_body_site	aiiB	GC_00075096, GC_00102847
Nitrogenase molybdenum-iron protein alpha chain	2.03459	0.153756	1	other_body_site	nifD	GC_00108339, GC_00110637
Nitrogenase molybdenum-iron protein beta chain	2.03459	0.153756	1	other_body_site	nifK	GC_00096876, GC_00109171
Antitoxin ParD1	2.03459	0.153756	1	other_body_site	parD1	GC_00086319, GC_00109761
CheY-P phosphatase CheX	2.03459	0.153756	1	other_body_site	cheX	GC_00082992, GC_00106462
Type IV secretion system protein PtlH	2.03459	0.153756	1	other_body_site	ptlH	GC_00097609, GC_00113762
Flagellin FlaB2	2.03459	0.153756	1	other_body_site	flaB2	GC_00100346, GC_00100810
N-acetylmuramoyl-L-alanine amidase sle1	2.03459	0.153756	1	other_body_site	sle1_2	GC_00032697, GC_00085619
Putative sugar phosphate isomerase YwlF	2.03459	0.153756	1	other_body_site	ywlF	GC_00064222, GC_00067335
Plipastatin synthase subunit B	2.03459	0.153756	1	other_body_site	ppsB	GC_00037256
Superoxide dismutase [Mn] 1	2.03459	0.153756	1	other_body_site	sodA1	GC_00045201, GC_00079303
Nicotine metabolites export pump subunit NepA	2.03459	0.153756	1	other_body_site	nepA	GC_00101461, GC_00111209
Phenyloxazoline synthase MbtB	2.03459	0.153756	1	other_body_site	mbtB	GC_00057527, GC_00090606
4,4'-diaponeurosporenoate glycosyltransferase	2.03459	0.153756	1	other_body_site	crtQ	GC_00078412, GC_00091967
Transcriptional activatory protein AadR	2.03459	0.153756	1	other_body_site	aadR	GC_00062358
Lipooligosaccharide biosynthesis protein lex-1	2.03459	0.153756	1	other_body_site	lex1	GC_00077086, GC_00079301
Enolase	2.03459	0.153756	1	other_body_site	eno	GC_00000034, GC_00012997, GC_00064165, GC_00078974
30S ribosomal protein S12	2.03459	0.153756	1	other_body_site	rpsL	GC_00000028
Type-2 restriction enzyme DpnI	2.03459	0.153756	1	gastrointestinal_tract	dpnC	GC_00079050, GC_00090343
Esterase FrsA	2.03459	0.153756	1	gastrointestinal_tract	frsA	GC_00058270
Homoaconitase large subunit	2.03459	0.153756	1	gastrointestinal_tract	hacA_1	GC_00073657, GC_00073920, GC_00101876
Tungstate uptake system permease protein TupB	2.03459	0.153756	1	gastrointestinal_tract	tupB	GC_00065305, GC_00098043
Sporulation kinase E	2.03459	0.153756	1	gastrointestinal_tract	kinE	GC_00087535, GC_00115418
Pentapeptide repeat protein MfpA	2.03459	0.153756	1	gastrointestinal_tract	mfpA	GC_00071115, GC_00088547
Arabinoxylan arabinofuranohydrolase	2.03459	0.153756	1	gastrointestinal_tract	xynD	GC_00065650, GC_00095097, GC_00112761
Streptothricin acetyltransferase A	2.03459	0.153756	1	gastrointestinal_tract	satA	GC_00085671, GC_00093343
Capsular polysaccharide type 8 biosynthesis protein cap8A	2.03459	0.153756	1	gastrointestinal_tract	cap8A	GC_00071129, GC_00111611
Flavin-dependent monooxygenase	2.03459	0.153756	1	gastrointestinal_tract	tet(X)	GC_00074338, GC_00078703
Antitoxin VapB	2.03459	0.153756	1	gastrointestinal_tract	vapB	GC_00052835
Glycine betaine/proline/ectoine/pipecolic acid transporter OusA	2.03459	0.153756	1	gastrointestinal_tract	ousA	GC_00036951
Phloretin hydrolase	2.03459	0.153756	1	gastrointestinal_tract	phy	GC_00082762, GC_00115052
Tungstate-binding protein TupA	2.03459	0.153756	1	gastrointestinal_tract	tupA	GC_00108353, GC_00108583
Putative transporter YoaB	2.03459	0.153756	1	gastrointestinal_tract	yoaB	GC_00069045, GC_00103040
Transposon Tn7 transposition protein TnsE	2.03459	0.153756	1	gastrointestinal_tract	tnsE	GC_00067967, GC_00097711
Assimilatory nitrate reductase catalytic subunit	2.03459	0.153756	1	gastrointestinal_tract	nasC	GC_00065164, GC_00094029
Transposon Tn7 transposition protein TnsC	2.03459	0.153756	1	gastrointestinal_tract	tnsC	GC_00084222, GC_00085420
rRNA adenine N-6-methyltransferase	1.88457	0.169816	1	gastrointestinal_tract	erm	GC_00025754, GC_00081961, GC_00094734, GC_00109772
HTH-type transcriptional activator BcrR	1.88457	0.169816	1	gastrointestinal_tract	bcrR	GC_00026102, GC_00079696, GC_00092337, GC_00106772
HTH-type transcriptional regulator Xre	1.88457	0.169816	1	gastrointestinal_tract	xre	GC_00053441, GC_00053832, GC_00067372, GC_00074063, GC_00083772
Protein RocB	1.88457	0.169816	1	gastrointestinal_tract	rocB	GC_00043022, GC_00075037, GC_00086329, GC_00098590
Group II intron-encoded protein LtrA	1.88457	0.169816	1	gastrointestinal_tract	ltrA	GC_00032242, GC_00069415, GC_00078566, GC_00079481
Cyclohexadienyl dehydratase	1.88457	0.169816	1	gastrointestinal_tract	pheC	GC_00053984, GC_00086737, GC_00086756, GC_00105642
putative BsuMI modification methylase subunit YdiO	1.88457	0.169816	1	gastrointestinal_tract	ydiO	GC_00043457, GC_00071416, GC_00078966, GC_00084851, GC_00085763, GC_00111749
Pyruvate synthase subunit PorC	1.88457	0.169816	1	gastrointestinal_tract	porC	GC_00039914, GC_00041553, GC_00115196
Mercuric transport protein MerC	1.88457	0.169816	1	gastrointestinal_tract	merC	GC_00012809
NAD-dependent glycerol dehydrogenase	1.88457	0.169816	1	gastrointestinal_tract	golD	GC_00049866, GC_00082906, GC_00089259, GC_00111858
Antitoxin DinJ	1.88457	0.169816	1	gastrointestinal_tract	dinJ	GC_00043894, GC_00098567, GC_00114010, GC_00114607
Glucosyltransferase 3	1.88457	0.169816	1	other_body_site	gtf3	GC_00052006, GC_00073467, GC_00084936, GC_00088407, GC_00110598
Nitrobenzene nitroreductase	1.88457	0.169816	1	other_body_site	nbzA	GC_00050540, GC_00071133, GC_00084117, GC_00099656
Swarming motility protein SwrD	1.88457	0.169816	1	other_body_site	swrD	GC_00041255, GC_00077755, GC_00086421, GC_00088656
Fe(3+)-pyochelin receptor	1.88457	0.169816	1	other_body_site	fptA	GC_00063852, GC_00066521, GC_00088303, GC_00088646
Type IV secretion system protein virB9	1.88457	0.169816	1	other_body_site	virB9	GC_00022746, GC_00065231, GC_00083109, GC_00110765
UDP-N-acetylglucosamine--peptide N-acetylglucosaminyltransferase stabilizing protein GtfB	1.88457	0.169816	1	other_body_site	gtfB	GC_00070486, GC_00072922, GC_00092267, GC_00092601, GC_00104912
Protein TraI	1.83862	0.175112	1	gastrointestinal_tract	traI	GC_00092841
Multifunctional conjugation protein TraI	1.83862	0.175112	1	gastrointestinal_tract	traI	GC_00021132, GC_00078110
Thioesterase PikA5	1.74918	0.18598	1	other_body_site	pikAV_1	GC_00014164, GC_00015079, GC_00070259, GC_00075095, GC_00080675, GC_00092795, GC_00098942, GC_00108535
mRNA interferase toxin RelE	1.74918	0.18598	1	gastrointestinal_tract	relE	GC_00008973, GC_00015893, GC_00065425
Elongation factor Tu	1.74918	0.18598	1	gastrointestinal_tract	tuf	GC_00000005, GC_00025273
L-aspartate oxidase	1.6645	0.196997	1	gastrointestinal_tract	nadB	GC_00002219, GC_00002315, GC_00007956, GC_00012580, GC_00018817, GC_00047687, GC_00049702, GC_00052112, GC_00054707, GC_00059959, GC_00063309, GC_00069599, GC_00087412, GC_00097194, GC_00107471, GC_00115252
Hydrogen peroxide-inducible genes activator	1.6645	0.196997	1	other_body_site	oxyR_1	GC_00003819, GC_00004075, GC_00006932, GC_00008963, GC_00009217, GC_00009941, GC_00010153, GC_00014483, GC_00016262, GC_00016390, GC_00017239, GC_00023814, GC_00025593, GC_00032573, GC_00033450, GC_00037731, GC_00037732, GC_00045145, GC_00045880, GC_00047058, GC_00047337, GC_00048321, GC_00051370, GC_00051691, GC_00053531, GC_00056434, GC_00068859, GC_00077581, GC_00083094, GC_00087678, GC_000952…
Anaerobic sulfatase-maturating enzyme	1.6092	0.204604	1	other_body_site	chuR	GC_00009345, GC_00013764, GC_00014295, GC_00015454, GC_00024534, GC_00027637, GC_00031365, GC_00031670, GC_00036975, GC_00057297, GC_00059832, GC_00070764, GC_00076539, GC_00091767, GC_00101872, GC_00104026, GC_00105056, GC_00106326
HTH-type transcriptional regulator AdhR	1.54389	0.21404	1	gastrointestinal_tract	adhR	GC_00003959, GC_00013102, GC_00014170, GC_00018889, GC_00022344, GC_00025453, GC_00026747, GC_00026748, GC_00032161, GC_00072584, GC_00074824, GC_00092828, GC_00098898, GC_00101637, GC_00105600
HTH-type transcriptional regulator HexR	1.54389	0.21404	1	other_body_site	hexR	GC_00002702, GC_00009570, GC_00011287, GC_00014256, GC_00014288, GC_00014777, GC_00014844, GC_00032941, GC_00033123, GC_00077712, GC_00079756, GC_00094030, GC_00096663, GC_00104899, GC_00114103
Trans-aconitate 2-methyltransferase	1.4875	0.222605	1	gastrointestinal_tract	tam_3	GC_00006436, GC_00011132, GC_00024068, GC_00024504, GC_00024642, GC_00024768, GC_00029820, GC_00037392, GC_00039217, GC_00039665, GC_00042148, GC_00045216, GC_00047226, GC_00052735, GC_00054431, GC_00055041, GC_00056934, GC_00073485, GC_00074223, GC_00086816, GC_00088156, GC_00096923, GC_00097550, GC_00097990, GC_00100082, GC_00103235, GC_00104607, GC_00106447, GC_00106901, GC_00107911, GC_001133…
2-amino-4-deoxychorismate dehydrogenase	1.48436	0.223094	1	gastrointestinal_tract	sgcG	GC_00008423, GC_00023250, GC_00043080, GC_00071964
Arabinogalactan endo-beta-1,4-galactanase	1.48436	0.223094	1	gastrointestinal_tract	ganB	GC_00016646, GC_00024434, GC_00031009, GC_00036314, GC_00091654, GC_00114517
putative protease YdeA	1.48436	0.223094	1	other_body_site	ydeA_2	GC_00013856, GC_00021849, GC_00047219, GC_00096235, GC_00115330, GC_00115421
Modification methylase HaeIII	1.48436	0.223094	1	gastrointestinal_tract	haeIIIM	GC_00013119, GC_00021639, GC_00042974, GC_00106289, GC_00113218
Tetracycline resistance protein TetO	1.48436	0.223094	1	gastrointestinal_tract	tetO	GC_00012339, GC_00020322, GC_00037916, GC_00100933
Phosphate transport system permease protein PstA	1.44675	0.229051	1	gastrointestinal_tract	pstA	GC_00004215, GC_00042752, GC_00042753, GC_00053062, GC_00059619, GC_00079319, GC_00085842, GC_00090963, GC_00093990, GC_00112246
Ferredoxin-dependent glutamate synthase 1	1.44675	0.229051	1	gastrointestinal_tract	gltB_2	GC_00002222, GC_00022646, GC_00023964, GC_00051793
D-aminopeptidase	1.44675	0.229051	1	gastrointestinal_tract	dap	GC_00010116, GC_00010561, GC_00010900, GC_00032396, GC_00032397, GC_00038679, GC_00074990, GC_00075968, GC_00079168, GC_00088581, GC_00094304, GC_00096519, GC_00101144, GC_00104243, GC_00110101, GC_00112484, GC_00112890
putative nicotinate-nucleotide pyrophosphorylase [carboxylating]	1.39748	0.237146	1	gastrointestinal_tract	nadC	GC_00000818, GC_00012524, GC_00018473, GC_00056523, GC_00060003, GC_00089198, GC_00099053, GC_00104357, GC_00107129, GC_00109843
DNA protection during starvation protein 2	1.36472	0.24272	1	other_body_site	dps2	GC_00022492, GC_00028174, GC_00092238, GC_00106110
Glycosyltransferase GlyD	1.36472	0.24272	1	other_body_site	glyD	GC_00021700, GC_00031406, GC_00073488, GC_00075178, GC_00100941, GC_00113507
Ferric-anguibactin receptor FatA	1.36472	0.24272	1	other_body_site	fatA_3	GC_00023990, GC_00028129, GC_00056481, GC_00069877, GC_00071747, GC_00079934, GC_00085550, GC_00086218, GC_00087317
Aminodeoxyfutalosine nucleosidase	1.36472	0.24272	1	other_body_site	pfs	GC_00021465, GC_00044767, GC_00059387
Nitrogen fixation regulation protein FixK	1.36472	0.24272	1	gastrointestinal_tract	fixK	GC_00018947, GC_00022306, GC_00058902
Replication initiation protein	1.36472	0.24272	1	gastrointestinal_tract	repE	GC_00022748, GC_00055207, GC_00097600, GC_00098411
UDP-glucose 4-epimerase	1.36472	0.24272	1	other_body_site	galE	GC_00000102, GC_00001211, GC_00003005, GC_00004540, GC_00005685, GC_00007959, GC_00009947, GC_00012332, GC_00014822, GC_00016365, GC_00019778, GC_00022824, GC_00024613, GC_00026120, GC_00026322, GC_00027636, GC_00029691, GC_00030143, GC_00034105, GC_00041788, GC_00044684, GC_00059585, GC_00064172, GC_00086002, GC_00086332, GC_00096355, GC_00099122, GC_00107946
Sortase B	1.36472	0.24272	1	gastrointestinal_tract	srtB	GC_00044688, GC_00051675, GC_00066070, GC_00096690, GC_00110608
Vancomycin B-type resistance protein VanW	1.36472	0.24272	1	gastrointestinal_tract	vanW	GC_00041580, GC_00041652, GC_00050560, GC_00102330
Ubiquinone biosynthesis O-methyltransferase, mitochondrial	1.35192	0.244942	1	other_body_site	COQ3_2	GC_00019795, GC_00022828, GC_00025110, GC_00028057, GC_00038424, GC_00040317, GC_00046775, GC_00049448, GC_00049998, GC_00051200, GC_00052905, GC_00057791, GC_00069492, GC_00075038, GC_00081658, GC_00091074, GC_00097399, GC_00098209, GC_00102111, GC_00106264, GC_00108040, GC_00108397, GC_00114442, GC_00114714
D-serine transporter DsdX	1.35192	0.244942	1	gastrointestinal_tract	dsdX	GC_00004036, GC_00004834, GC_00045362, GC_00070320
DNA topoisomerase 3	1.30484	0.25333	1	gastrointestinal_tract	topB_3	GC_00003552, GC_00004491, GC_00005302, GC_00006009, GC_00009136, GC_00009237, GC_00012327, GC_00012624, GC_00012908, GC_00013533, GC_00013921, GC_00022008, GC_00035237, GC_00037003, GC_00041150, GC_00041151, GC_00045217, GC_00049243, GC_00049729, GC_00052190, GC_00055241, GC_00055921, GC_00057492, GC_00063591, GC_00065171, GC_00065172, GC_00065224, GC_00067162, GC_00067411, GC_00071423, GC_000725…
Modification methylase FokI	1.29725	0.254716	1	gastrointestinal_tract	fokIM	GC_00005233, GC_00013310, GC_00054320, GC_00065944, GC_00078374, GC_00114896
L-cystine transport system permease protein TcyL	1.29725	0.254716	1	other_body_site	tcyL	GC_00022637, GC_00024944, GC_00038609, GC_00045157, GC_00053726, GC_00061091, GC_00075504, GC_00080893, GC_00087905, GC_00105684
Tol-Pal system protein TolB	1.26751	0.260234	1	gastrointestinal_tract	tolB_2	GC_00004137, GC_00017552, GC_00025734, GC_00045346, GC_00051698, GC_00059274, GC_00071458, GC_00087430, GC_00089546, GC_00109220, GC_00112931, GC_00114934
RNA polymerase-associated protein RapA	1.2379	0.265876	1	gastrointestinal_tract	rapA_2	GC_00001991, GC_00004975, GC_00006990, GC_00008998, GC_00017297, GC_00018635, GC_00019394, GC_00021159, GC_00022883, GC_00029442, GC_00029443, GC_00034218, GC_00042785, GC_00045961, GC_00048750, GC_00049319, GC_00053732, GC_00056544, GC_00058917, GC_00059276, GC_00060347, GC_00060902, GC_00065047, GC_00070357, GC_00071328, GC_00072673, GC_00079210, GC_00079886, GC_00083133, GC_00102809, GC_001045…
Ribonuclease P protein component	1.15693	0.282103	1	other_body_site	rnpA	GC_00001300, GC_00001930, GC_00002592, GC_00003782, GC_00015995, GC_00017598, GC_00021500, GC_00025207, GC_00026765, GC_00027001, GC_00029643, GC_00033789, GC_00034632, GC_00034633, GC_00037483, GC_00037623, GC_00040173, GC_00041494, GC_00050197, GC_00055947, GC_00056066, GC_00064891, GC_00073433, GC_00075967, GC_00076661, GC_00088946, GC_00092008, GC_00092064, GC_00093760, GC_00097860, GC_001016…
Macrolide export ATP-binding/permease protein MacB	1.15693	0.282103	1	other_body_site	macB	GC_00001557, GC_00003068, GC_00004897, GC_00005289, GC_00005587, GC_00008864, GC_00010437, GC_00011920, GC_00013199, GC_00014263, GC_00015089, GC_00015090, GC_00018715, GC_00020348, GC_00023652, GC_00023789, GC_00025489, GC_00026314, GC_00035764, GC_00040647, GC_00046195, GC_00046918, GC_00050901, GC_00051193, GC_00052186, GC_00054608, GC_00056238, GC_00060940, GC_00062387, GC_00065348, GC_000688…
PTS system mannose-specific EIIBCA component	1.14177	0.285278	1	other_body_site	manP	GC_00000517, GC_00013311, GC_00013659, GC_00015262, GC_00021708, GC_00022198, GC_00029625, GC_00039440, GC_00040035, GC_00098023
Potassium-transporting ATPase KdpC subunit	1.14177	0.285278	1	gastrointestinal_tract	kdpC	GC_00007292, GC_00021735, GC_00023787, GC_00023788, GC_00026586, GC_00056268, GC_00061279, GC_00069213, GC_00071708, GC_00074280, GC_00077133, GC_00082303, GC_00093550
Potassium-transporting ATPase potassium-binding subunit	1.14177	0.285278	1	gastrointestinal_tract	kdpA	GC_00003351, GC_00011798, GC_00017750, GC_00042232, GC_00046527, GC_00053909, GC_00075381, GC_00110345
PTS system fructose-specific EIIB'BC component	1.14177	0.285278	1	other_body_site	fruA_1	GC_00004440, GC_00007007, GC_00008771, GC_00010122, GC_00016662, GC_00016878, GC_00023574, GC_00042850, GC_00055224, GC_00081675, GC_00099762, GC_00100174, GC_00113357
ABC transporter permease protein YxdM	1.14177	0.285278	1	gastrointestinal_tract	yxdM_1	GC_00009181, GC_00011422, GC_00011872, GC_00044839, GC_00044921, GC_00049947, GC_00062843, GC_00065711, GC_00071245, GC_00071702, GC_00086237, GC_00088759, GC_00090396, GC_00092953, GC_00102631, GC_00104689, GC_00110874, GC_00115739
Glycerol kinase	1.09524	0.295313	1	other_body_site	glpK	GC_00000048, GC_00020235, GC_00055279, GC_00104334, GC_00110019, GC_00114750, GC_00115405
Beta-glucosidase A	1.08508	0.297563	1	other_body_site	bglA	GC_00013970, GC_00053596, GC_00067548, GC_00087470
CRISPR system Cms endoribonuclease Csm3	1.08508	0.297563	1	other_body_site	csm3	GC_00023307, GC_00023925, GC_00056884, GC_00083169
(R)-2-hydroxyisocaproyl-CoA dehydratase beta subunit	1.08508	0.297563	1	other_body_site	hadC	GC_00020336, GC_00021183, GC_00021698, GC_00036230, GC_00088173
CRISPR-associated endoribonuclease Cse3	1.08508	0.297563	1	other_body_site	cse3	GC_00013761, GC_00047501, GC_00088370, GC_00091723
Validoxylamine A 7'-phosphate phosphatase	1.08508	0.297563	1	other_body_site	vldH	GC_00013816, GC_00077433, GC_00086434, GC_00090224, GC_00106811
CRISPR system Cms protein Csm4	1.08508	0.297563	1	other_body_site	csm4	GC_00024624, GC_00067280, GC_00083534, GC_00088200, GC_00113817, GC_00115209, GC_00115612
Teichoic acid poly(glycerol phosphate) polymerase	1.08508	0.297563	1	gastrointestinal_tract	tagF_2	GC_00008741, GC_00045996, GC_00058964, GC_00068209, GC_00100389
Acyl-coenzyme A thioesterase PaaI	1.08508	0.297563	1	gastrointestinal_tract	paaI	GC_00012689, GC_00054479, GC_00077180, GC_00095900
Inner membrane protein YihN	1.08508	0.297563	1	gastrointestinal_tract	yihN	GC_00025779, GC_00032712, GC_00035122, GC_00064289, GC_00081146, GC_00090604, GC_00114790
Arginine utilization regulatory protein RocR	1.08508	0.297563	1	gastrointestinal_tract	rocR	GC_00021727, GC_00041153, GC_00082186, GC_00086084, GC_00090093, GC_00108075, GC_00110825, GC_00113818
Pectin degradation repressor protein KdgR	1.08508	0.297563	1	gastrointestinal_tract	kdgR_1	GC_00028116, GC_00037873, GC_00043500, GC_00080633, GC_00081195, GC_00087685, GC_00089763, GC_00100290, GC_00109245, GC_00111898
Aconitate/2-methylaconitate hydratase	1.06999	0.300947	1	gastrointestinal_tract	citB	GC_00004967, GC_00078312
Transcriptional regulatory protein CitB	1.06999	0.300947	1	gastrointestinal_tract	citB	GC_00014425, GC_00092177
Malolactic enzyme	1.05059	0.305371	1	other_body_site	mleS	GC_00000204
Choline transport ATP-binding protein OpuBA	1.04923	0.305684	1	gastrointestinal_tract	opuBA_2	GC_00005516, GC_00011526, GC_00025797, GC_00040094, GC_00105158
Metal-staphylopine import system ATP-binding protein CntD	1.04923	0.305684	1	gastrointestinal_tract	cntD	GC_00005037, GC_00031595, GC_00046942, GC_00067400, GC_00095603, GC_00099989, GC_00102105, GC_00102568, GC_00107259, GC_00115189
Glycine betaine/carnitine/choline-binding protein OpuCC	1.04923	0.305684	1	gastrointestinal_tract	opuCC_2	GC_00003766, GC_00008540, GC_00101296, GC_00114685
Phosphonoacetaldehyde hydrolase	1.04923	0.305684	1	gastrointestinal_tract	phnX	GC_00008182, GC_00019512, GC_00026350, GC_00042566, GC_00048693, GC_00091238, GC_00095132, GC_00099150
putative ABC transporter ATP-binding protein YxlF	1.04923	0.305684	1	gastrointestinal_tract	yxlF	GC_00018425, GC_00021563, GC_00033581, GC_00045444, GC_00051522, GC_00056424, GC_00059241, GC_00062652, GC_00072888, GC_00088591, GC_00095543, GC_00097687, GC_00098408, GC_00099263, GC_00102886
2,5-diketo-D-gluconic acid reductase A	1.04923	0.305684	1	gastrointestinal_tract	dkgA	GC_00003475, GC_00020525, GC_00027643, GC_00045086, GC_00064360
putative glycosyltransferase YkoT	1.04923	0.305684	1	gastrointestinal_tract	ykoT_1	GC_00010020, GC_00012744, GC_00013578, GC_00021976, GC_00038385
Prophage integrase IntA	1.04923	0.305684	1	other_body_site	intA_3	GC_00002244, GC_00004640, GC_00013371, GC_00013408, GC_00020511, GC_00020843, GC_00024399, GC_00052324, GC_00067045, GC_00070179, GC_00070553, GC_00075141, GC_00081334, GC_00087251, GC_00089655, GC_00107954, GC_00114247
acetoacetate decarboxylase	1.03663	0.308607	1	other_body_site	adc	GC_00022057, GC_00076941
Cocaine esterase	1.03663	0.308607	1	other_body_site	cocE	GC_00034006, GC_00061943
putative protein YbbA	1.03663	0.308607	1	other_body_site	ybbA	GC_00056275, GC_00069411, GC_00105693
2,5-dichloro-2,5-cyclohexadiene-1,4-diol dehydrogenase LinX	1.03663	0.308607	1	other_body_site	linX	GC_00043453, GC_00068762, GC_00097490
UDP-4-amino-4,6-dideoxy-N-acetyl-beta-L-altrosamine transaminase	1.03663	0.308607	1	other_body_site	pseC	GC_00043449, GC_00099556, GC_00101604
N-acetylmuramoyl-L-alanine amidase LytC	1.03663	0.308607	1	other_body_site	lytC_1	GC_00048939, GC_00051853, GC_00105593, GC_00115385
L-cystine transport system permease protein TcyM	1.03663	0.308607	1	other_body_site	tcyM	GC_00060637, GC_00073527, GC_00107920
DhaKLM operon coactivator DhaQ	1.03663	0.308607	1	other_body_site	dhaQ	GC_00025115, GC_00112195
Linear gramicidin dehydrogenase LgrE	1.03663	0.308607	1	other_body_site	lgrE_2	GC_00024959, GC_00037312, GC_00055693
Accessory Sec system protein Asp1	1.03663	0.308607	1	other_body_site	asp1	GC_00068517, GC_00081206, GC_00091390, GC_00106405
L-glutamyl-[BtrI acyl-carrier protein] decarboxylase	1.03663	0.308607	1	other_body_site	btrK	GC_00066540, GC_00084792, GC_00088682, GC_00099488
Pseudaminic acid synthase	1.03663	0.308607	1	other_body_site	pseI	GC_00024614, GC_00086099
putative amino-acid-binding protein YxeM	1.03663	0.308607	1	other_body_site	yxeM_4	GC_00054114, GC_00079839, GC_00089212, GC_00089592, GC_00091309, GC_00094859
Type-2 restriction enzyme EcoRII	1.03663	0.308607	1	other_body_site	ecoRIIR	GC_00039883, GC_00045556
Stress response protein SCP2	1.03663	0.308607	1	other_body_site	yceC	GC_00016211
Accessory Sec system protein Asp2	1.03663	0.308607	1	other_body_site	asp2	GC_00057759, GC_00069026, GC_00076672
UDP-2-acetamido-2-deoxy-3-oxo-D-glucuronate aminotransferase	1.03663	0.308607	1	other_body_site	wbpE	GC_00048961, GC_00099188, GC_00113376
SPbeta prophage-derived aminoglycoside N(3')-acetyltransferase-like protein YokD	1.03663	0.308607	1	other_body_site	yokD	GC_00042935, GC_00052753, GC_00054236, GC_00106552
(R)-2-hydroxyisocaproyl-CoA dehydratase alpha subunit	1.03663	0.308607	1	other_body_site	hadB_1	GC_00020702, GC_00021262, GC_00079314
Type IV secretion system protein PtlE	1.03663	0.308607	1	other_body_site	ptlE	GC_00024663, GC_00066799, GC_00106272
Filamentous hemagglutinin transporter protein FhaC	1.03663	0.308607	1	other_body_site	fhaC	GC_00023441, GC_00024962, GC_00084645
GDP-6-deoxy-D-mannose reductase	1.03663	0.308607	1	other_body_site	rmd	GC_00028944, GC_00079158, GC_00101529
Cysteine protease StiP	1.03663	0.308607	1	other_body_site	stiP	GC_00033536, GC_00033537
Mating pair stabilization protein TraN	1.03663	0.308607	1	gastrointestinal_tract	traN	GC_00034596, GC_00034597
Protein TraJ	1.03663	0.308607	1	gastrointestinal_tract	traJ	GC_00031241, GC_00066125, GC_00070198
Poly(ribitol-phosphate) alpha-N-acetylglucosaminyltransferase	1.03663	0.308607	1	gastrointestinal_tract	tarM	GC_00043610, GC_00078285, GC_00081036, GC_00095363
Regulatory protein rop	1.03663	0.308607	1	gastrointestinal_tract	rop	GC_00017384
3-oxoacyl-[acyl-carrier-protein] reductase	1.03663	0.308607	1	gastrointestinal_tract	fabG_2	GC_00016003
putative fused nickel transport protein LarMN	1.03663	0.308607	1	gastrointestinal_tract	larMN	GC_00052611, GC_00059113
Pilin	1.03663	0.308607	1	gastrointestinal_tract	traA	GC_00021748, GC_00098371
Arginase	1.03663	0.308607	1	gastrointestinal_tract	arg	GC_00040907, GC_00069818, GC_00078683
Iron-sulfur cluster repair protein ScdA	1.03663	0.308607	1	gastrointestinal_tract	scdA	GC_00039633, GC_00065238, GC_00114464
Sporulation-control protein spo0M	1.03663	0.308607	1	gastrointestinal_tract	spo0M	GC_00074321, GC_00095163, GC_00106476, GC_00113225
Esterase EstD	1.03663	0.308607	1	gastrointestinal_tract	estD	GC_00033272, GC_00102725, GC_00107079
FMN-dependent NADH-azoreductase 2	1.03663	0.308607	1	gastrointestinal_tract	azoR2	GC_00060772, GC_00095204, GC_00103738
Molybdenum-pterin-binding protein MopA	1.03663	0.308607	1	gastrointestinal_tract	mopA	GC_00016235
putative copper-binding protein PcoE	1.03663	0.308607	1	gastrointestinal_tract	pcoE	GC_00019097
Toluene efflux pump outer membrane protein TtgF	1.03663	0.308607	1	gastrointestinal_tract	ttgF	GC_00022195, GC_00059925
ECF RNA polymerase sigma factor EcfG	1.03663	0.308607	1	gastrointestinal_tract	ecfG	GC_00012320, GC_00101266, GC_00113082
RNA 3'-terminal phosphate cyclase	1.03663	0.308607	1	gastrointestinal_tract	rtcA	GC_00020546, GC_00091951
Ornithine aminotransferase	1.03663	0.308607	1	gastrointestinal_tract	rocD	GC_00019185
Carboxybiotin decarboxylase	1.03663	0.308607	1	gastrointestinal_tract	madB	GC_00020520, GC_00080569
Hydrogen cyanide synthase subunit HcnB	1.03663	0.308607	1	gastrointestinal_tract	hcnB_2	GC_00042771, GC_00049064, GC_00052277, GC_00079821
putative HTH-type transcriptional regulator YfiR	1.03663	0.308607	1	gastrointestinal_tract	yfiR	GC_00021003, GC_00069535
Beta-galactosidase LacZ	1.03663	0.308607	1	gastrointestinal_tract	lacZ	GC_00037709, GC_00049232
Nickel import ATP-binding protein LarO	1.03663	0.308607	1	gastrointestinal_tract	larO	GC_00062374, GC_00081145, GC_00095672
Type-2 restriction enzyme Sau3AI	1.03663	0.308607	1	gastrointestinal_tract	sau3AIR	GC_00072448, GC_00079373, GC_00088306, GC_00093481
Mercuric transport protein MerT	1.03663	0.308607	1	gastrointestinal_tract	merT	GC_00016392
Relaxosome protein TraM	1.03663	0.308607	1	gastrointestinal_tract	traM	GC_00021662, GC_00102922
Aminoglycoside 3'-phosphotransferase	1.03663	0.308607	1	gastrointestinal_tract	neo	GC_00055472, GC_00105988, GC_00108817
Protein TraV	1.03663	0.308607	1	gastrointestinal_tract	traV	GC_00020573, GC_00085544
N-alpha-acetyl-L-2,4-diaminobutyric acid deacetylase	1.03663	0.308607	1	gastrointestinal_tract	doeB	GC_00052130, GC_00066383, GC_00078061
Xylan 1,3-beta-xylosidase	1.03663	0.308607	1	gastrointestinal_tract	xloA	GC_00019160
NADH-dependent phenylglyoxylate dehydrogenase subunit epsilon	1.03663	0.308607	1	gastrointestinal_tract	padH	GC_00042025, GC_00066389, GC_00097492
Inner membrane protein YhiM	1.03663	0.308607	1	gastrointestinal_tract	yhiM	GC_00031161, GC_00096570, GC_00100638
Metal-staphylopine-binding protein CntA	1.03663	0.308607	1	gastrointestinal_tract	cntA	GC_00039974, GC_00046589
Nickel transporter NixA	1.03663	0.308607	1	gastrointestinal_tract	nixA	GC_00050135, GC_00082625, GC_00107582
Bifunctional AAC/APH	1.03663	0.308607	1	gastrointestinal_tract	aacA-aphD	GC_00020216, GC_00066485, GC_00086133
Endoglucanase A	1.03663	0.308607	1	gastrointestinal_tract	celCCA	GC_00035616, GC_00075397, GC_00086069, GC_00086502, GC_00104686
Flavin-dependent monooxygenase, oxygenase subunit HsaA	1.03663	0.308607	1	gastrointestinal_tract	hsaA	GC_00026781, GC_00077649, GC_00100522
High-affinity zinc uptake system membrane protein ZnuB	1.03663	0.308607	1	other_body_site	znuB	GC_00001041, GC_00002601, GC_00003054, GC_00004386, GC_00005799, GC_00006783, GC_00007497, GC_00012858, GC_00016480, GC_00016481, GC_00016533, GC_00016921, GC_00019772, GC_00021217, GC_00021354, GC_00023951, GC_00025741, GC_00030449, GC_00030626, GC_00032015, GC_00032016, GC_00032642, GC_00035456, GC_00038701, GC_00039696, GC_00051785, GC_00053688, GC_00072373, GC_00098097
tRNA (guanine-N(7)-)-methyltransferase	1.03663	0.308607	1	gastrointestinal_tract	trmB	GC_00001838, GC_00002119, GC_00003462, GC_00003838, GC_00005321, GC_00008249, GC_00009714, GC_00012360, GC_00015736, GC_00016987, GC_00019977, GC_00020113, GC_00021991, GC_00025952, GC_00042700, GC_00043351, GC_00051183, GC_00060431, GC_00062909, GC_00073839, GC_00073840, GC_00074043, GC_00079449, GC_00088575, GC_00091124, GC_00091898
Adenylosuccinate lyase	1.03663	0.308607	1	gastrointestinal_tract	purB	GC_00000183, GC_00000528, GC_00001180, GC_00005341, GC_00005395, GC_00016726, GC_00022349, GC_00031305, GC_00049575, GC_00051210, GC_00053279, GC_00064326
Lipoprotein signal peptidase	1.03663	0.308607	1	gastrointestinal_tract	lspA	GC_00001547, GC_00003839, GC_00004733, GC_00007750, GC_00010368, GC_00011355, GC_00015505, GC_00015601, GC_00018760, GC_00019184, GC_00025695, GC_00027890, GC_00035143, GC_00036861, GC_00037471, GC_00041566, GC_00041567, GC_00042763, GC_00046119, GC_00047019, GC_00050226, GC_00052632, GC_00055881, GC_00058003, GC_00058136, GC_00058588, GC_00059052, GC_00060494, GC_00064265, GC_00067830, GC_000709…
Histidine decarboxylase	1.01877	0.312811	1	other_body_site	hdc	GC_00065313, GC_00079387
Histidine decarboxylase proenzyme	1.01877	0.312811	1	NA	hdc	GC_00041601
Putative acetyl-CoA C-acetyltransferase YhfS	1.01877	0.312811	1	other_body_site	yhfS	GC_00090971
putative protein YhfS	1.01877	0.312811	1	other_body_site	yhfS	GC_00020681
Tripeptidyl aminopeptidase	1.01877	0.312811	1	NA	tap	GC_00047740
Multidrug efflux pump Tap	1.01877	0.312811	1	gastrointestinal_tract	tap	GC_00106523, GC_00107243
HTH-type transcriptional regulator ArgP	1.01682	0.313275	1	other_body_site	argP	GC_00004448, GC_00005220, GC_00006512, GC_00009026, GC_00017080, GC_00026207, GC_00032572, GC_00035335, GC_00042499, GC_00054546, GC_00063205, GC_00065012, GC_00069977, GC_00070945, GC_00073196, GC_00079192, GC_00088269, GC_00099474, GC_00100939, GC_00107670, GC_00107741, GC_00108456
50S ribosomal protein L10	1.0056	0.31596	1	gastrointestinal_tract	rplJ	GC_00000254, GC_00001374, GC_00002600, GC_00005022, GC_00005235, GC_00016089, GC_00019982, GC_00020925, GC_00021492, GC_00028852, GC_00034151, GC_00035348, GC_00037756, GC_00042813, GC_00051949, GC_00055301, GC_00062853, GC_00084371, GC_00101520, GC_00106032, GC_00112137, GC_00113207
tRNA(Ile)-lysidine synthase	1.0056	0.31596	1	gastrointestinal_tract	tilS	GC_00002512, GC_00007914, GC_00008445, GC_00010460, GC_00011824, GC_00015898, GC_00017474, GC_00018351, GC_00021485, GC_00029036, GC_00032469, GC_00035784, GC_00037746, GC_00038722, GC_00046211, GC_00048470, GC_00049621, GC_00049788, GC_00052217, GC_00053433, GC_00053997, GC_00054180, GC_00054565, GC_00055265, GC_00055905, GC_00056410, GC_00056711, GC_00061422, GC_00061735, GC_00062125, GC_000629…
Arginine--tRNA ligase	1.0056	0.31596	1	gastrointestinal_tract	argS	GC_00000371, GC_00001759, GC_00002140, GC_00004908, GC_00008227, GC_00011701, GC_00013682, GC_00018901, GC_00019311, GC_00023663, GC_00030104, GC_00030868, GC_00030869, GC_00034575, GC_00036659, GC_00040357, GC_00040554, GC_00052162, GC_00053625, GC_00057066
Transcription termination/antitermination protein NusA	1.0056	0.31596	1	other_body_site	nusA	GC_00000358, GC_00001390, GC_00001975, GC_00002411, GC_00005362, GC_00008061, GC_00016696, GC_00017357, GC_00026640, GC_00049901, GC_00051129, GC_00053185, GC_00054322, GC_00061048, GC_00079102, GC_00081666, GC_00085625, GC_00100569
Release factor glutamine methyltransferase	1.0056	0.31596	1	gastrointestinal_tract	prmC	GC_00001659, GC_00006834, GC_00007397, GC_00008152, GC_00008867, GC_00010759, GC_00011638, GC_00013185, GC_00015103, GC_00019422, GC_00019695, GC_00019833, GC_00029993, GC_00030438, GC_00033535, GC_00033751, GC_00034181, GC_00034182, GC_00034781, GC_00035686, GC_00036365, GC_00048974, GC_00049634, GC_00049716, GC_00049734, GC_00051157, GC_00051158, GC_00052224, GC_00052372, GC_00052827, GC_000564…
30S ribosomal protein S4	1.0056	0.31596	1	gastrointestinal_tract	rpsD	GC_00000282, GC_00000595, GC_00000984, GC_00004563, GC_00004713, GC_00011309, GC_00011310, GC_00014205, GC_00017031, GC_00030652, GC_00031428, GC_00082852
Ribulose-phosphate 3-epimerase	1.0056	0.31596	1	other_body_site	rpe	GC_00000421, GC_00000444, GC_00001006, GC_00004726, GC_00009001, GC_00015232, GC_00019264, GC_00020141, GC_00027480, GC_00039282, GC_00042601, GC_00045180, GC_00046992, GC_00051470, GC_00064159, GC_00076887, GC_00082659, GC_00106916
Phosphatidylglycerol--prolipoprotein diacylglyceryl transferase	1.0056	0.31596	1	gastrointestinal_tract	lgt	GC_00000466, GC_00001529, GC_00004909, GC_00005017, GC_00008059, GC_00009577, GC_00011605, GC_00013452, GC_00019366, GC_00023296, GC_00028663, GC_00030281, GC_00031449, GC_00039471, GC_00043378, GC_00043379, GC_00045453, GC_00046750, GC_00050543, GC_00053383, GC_00053825, GC_00059488, GC_00059899, GC_00064090, GC_00065613, GC_00066391, GC_00076150, GC_00076262, GC_00084770, GC_00088259, GC_000943…
50S ribosomal protein L27	1.0056	0.31596	1	gastrointestinal_tract	rpmA	GC_00000024
Transcription antitermination protein NusB	1.0056	0.31596	1	other_body_site	nusB	GC_00003303, GC_00003779, GC_00005251, GC_00006219, GC_00007736, GC_00008556, GC_00015748, GC_00016060, GC_00021016, GC_00024051, GC_00025366, GC_00026027, GC_00029342, GC_00030682, GC_00033556, GC_00033557, GC_00044034, GC_00044367, GC_00044725, GC_00046506, GC_00047051, GC_00049016, GC_00051088, GC_00056367, GC_00057366, GC_00058787, GC_00060528, GC_00060576, GC_00061601, GC_00065829, GC_000707…
Elongation factor P	1.0056	0.31596	1	other_body_site	efp_2	GC_00000414, GC_00000463, GC_00001311, GC_00002128, GC_00003834, GC_00004982, GC_00014000, GC_00014083, GC_00014084, GC_00026757, GC_00027424, GC_00027425, GC_00045988, GC_00062961
DNA gyrase subunit A	1.0056	0.31596	1	gastrointestinal_tract	gyrA	GC_00000104, GC_00001103, GC_00002352, GC_00003141, GC_00004628, GC_00004927, GC_00008223, GC_00019451, GC_00037921, GC_00050090, GC_00054209, GC_00054787
Methionine--tRNA ligase	1.0056	0.31596	1	other_body_site	metG	GC_00000322, GC_00001198, GC_00001635, GC_00002370, GC_00005372, GC_00008534, GC_00022839, GC_00022840, GC_00025306, GC_00036787, GC_00037948, GC_00037951, GC_00038296, GC_00038297, GC_00038298, GC_00040588, GC_00061053, GC_00066460, GC_00097585
Adaptive-response sensory-kinase SasA	1.0056	0.31596	1	gastrointestinal_tract	sasA_1	GC_00000920, GC_00002452, GC_00003262, GC_00005124, GC_00005849, GC_00006360, GC_00007539, GC_00007792, GC_00007839, GC_00009690, GC_00010603, GC_00011060, GC_00011105, GC_00011463, GC_00011901, GC_00012459, GC_00013874, GC_00015155, GC_00015357, GC_00017251, GC_00017857, GC_00018324, GC_00018397, GC_00018803, GC_00018864, GC_00018942, GC_00020276, GC_00022002, GC_00024438, GC_00024554, GC_000247…
Ribosome maturation factor RimM	1.0056	0.31596	1	gastrointestinal_tract	rimM	GC_00003398, GC_00003599, GC_00004415, GC_00008444, GC_00009764, GC_00015290, GC_00017495, GC_00018539, GC_00018693, GC_00018707, GC_00021479, GC_00027315, GC_00030134, GC_00030456, GC_00031947, GC_00031948, GC_00032970, GC_00033109, GC_00035974, GC_00037946, GC_00039089, GC_00046214, GC_00048897, GC_00049167, GC_00049794, GC_00050059, GC_00051185, GC_00051896, GC_00052419, GC_00058309, GC_000604…
Vitamin B12 import ATP-binding protein BtuD	1.0056	0.31596	1	other_body_site	btuD_12	GC_00000644, GC_00000777, GC_00002310, GC_00002410, GC_00003245, GC_00004212, GC_00004558, GC_00004935, GC_00005134, GC_00005754, GC_00005899, GC_00006560, GC_00007054, GC_00007193, GC_00007444, GC_00007634, GC_00007668, GC_00008283, GC_00009195, GC_00009234, GC_00009277, GC_00009463, GC_00010567, GC_00010611, GC_00010614, GC_00010686, GC_00010902, GC_00011097, GC_00011173, GC_00011332, GC_000113…
Ribosomal RNA small subunit methyltransferase G	1.0056	0.31596	1	other_body_site	rsmG	GC_00000245, GC_00001631, GC_00003508, GC_00005295, GC_00009344, GC_00016622, GC_00019021, GC_00031706, GC_00031760, GC_00038789, GC_00040658, GC_00043589, GC_00046241, GC_00046923, GC_00048107, GC_00048626, GC_00049871, GC_00050967, GC_00058624, GC_00064198, GC_00066603, GC_00066832, GC_00074316, GC_00096555, GC_00097666, GC_00113032
ATP-dependent Clp protease ATP-binding subunit ClpX	1.0056	0.31596	1	other_body_site	clpX	GC_00000026, GC_00034458, GC_00037317, GC_00043346, GC_00070289, GC_00103654, GC_00109512, GC_00110694
Alanine--tRNA ligase	1.0056	0.31596	1	gastrointestinal_tract	alaS	GC_00000216, GC_00001221, GC_00001621, GC_00005351, GC_00005461, GC_00012426, GC_00017266, GC_00019895, GC_00024552, GC_00040262, GC_00047342, GC_00051878, GC_00051879, GC_00052763, GC_00052904, GC_00053463, GC_00054484, GC_00055342, GC_00055860, GC_00061934, GC_00068973, GC_00076834
Phosphoribosylamine--glycine ligase	1.0056	0.31596	1	other_body_site	purD	GC_00001102, GC_00001105, GC_00004509, GC_00005290, GC_00005976, GC_00006963, GC_00007350, GC_00010620, GC_00018068, GC_00018470, GC_00020361, GC_00034266, GC_00036971, GC_00038246, GC_00038746, GC_00039766, GC_00042209, GC_00042210, GC_00046683, GC_00061390, GC_00063605, GC_00072199, GC_00077546, GC_00080491, GC_00082614, GC_00106348
Polyribonucleotide nucleotidyltransferase	1.0056	0.31596	1	gastrointestinal_tract	pnp	GC_00000456, GC_00000975, GC_00001722, GC_00002376, GC_00004636, GC_00005201, GC_00009623, GC_00010765, GC_00014029, GC_00018464, GC_00021754, GC_00025344, GC_00026843, GC_00026844, GC_00030057, GC_00036318, GC_00040373, GC_00053469, GC_00059966, GC_00087415, GC_00099314, GC_00110057, GC_00115642
30S ribosomal protein S15	1.0056	0.31596	1	other_body_site	rpsO	GC_00000022
Ribonuclease HII	1.0056	0.31596	1	gastrointestinal_tract	rnhB	GC_00000479, GC_00001856, GC_00002266, GC_00005862, GC_00008313, GC_00010859, GC_00011900, GC_00019844, GC_00029931, GC_00035034, GC_00037787, GC_00039724, GC_00039795, GC_00047078, GC_00048266, GC_00049178, GC_00049392, GC_00051823, GC_00051824, GC_00059721, GC_00061693, GC_00080161, GC_00102970
Serine--tRNA ligase	1.0056	0.31596	1	other_body_site	serS	GC_00000068, GC_00002202, GC_00003733, GC_00005338, GC_00018851, GC_00042981, GC_00057636, GC_00064046
50S ribosomal protein L14	1.0056	0.31596	1	gastrointestinal_tract	rplN	GC_00000025
30S ribosomal protein S9	1.0056	0.31596	1	other_body_site	rpsI	GC_00000046, GC_00002050, GC_00028606
30S ribosomal protein S20	1.0056	0.31596	1	other_body_site	rpsT	GC_00000492, GC_00000934, GC_00001588, GC_00001672, GC_00005143, GC_00013999, GC_00020399, GC_00021092, GC_00022868, GC_00025728, GC_00025991, GC_00025992, GC_00025993, GC_00029751, GC_00042100, GC_00046337, GC_00052523, GC_00052943
50S ribosomal protein L20	1.0056	0.31596	1	gastrointestinal_tract	rplT	GC_00000023
Signal recognition particle protein	1.0056	0.31596	1	gastrointestinal_tract	ffh	GC_00000162, GC_00000589, GC_00001015, GC_00002232, GC_00012705, GC_00020135, GC_00020136, GC_00025457, GC_00025458, GC_00028215, GC_00038477
Recombination protein RecR	1.0056	0.31596	1	gastrointestinal_tract	recR	GC_00000144, GC_00001189, GC_00001519, GC_00001931, GC_00005015, GC_00041603, GC_00042685, GC_00045601, GC_00045602, GC_00045603, GC_00051041
50S ribosomal protein L4	1.0056	0.31596	1	gastrointestinal_tract	rplD	GC_00000500, GC_00001009, GC_00001143, GC_00001551, GC_00004525, GC_00004821, GC_00006181, GC_00014735, GC_00028730, GC_00029170, GC_00039593, GC_00052740
Immunity protein CdiI-o11	1.0056	0.31596	1	gastrointestinal_tract	cdiI4_2	GC_00043815
Chondroitinase-AC	1.0056	0.31596	1	gastrointestinal_tract	cslA_1	GC_00109935, GC_00111892
3-deoxy-alpha-D-manno-octulosonate 8-oxidase	1.0056	0.31596	1	gastrointestinal_tract	kdnB	GC_00109480
Peptide methionine sulfoxide reductase MsrA 3	1.0056	0.31596	1	gastrointestinal_tract	msrA3	GC_00083003
Chloramphenicol acetyltransferase 2	1.0056	0.31596	1	gastrointestinal_tract	cmlA	GC_00110868
Protein StbB	1.0056	0.31596	1	gastrointestinal_tract	stbB	GC_00093703
Carbon monoxide dehydrogenase	1.0056	0.31596	1	gastrointestinal_tract	cooS	GC_00076460
Endoglucanase D	1.0056	0.31596	1	gastrointestinal_tract	celD_2	GC_00066214
Bacteriocin enterocin-P	1.0056	0.31596	1	gastrointestinal_tract	entP	GC_00105933
putative spore germination protein GerPB	1.0056	0.31596	1	gastrointestinal_tract	gerPB	GC_00103540
O-antigen biosynthesis glycosyltransferase WbnI	1.0056	0.31596	1	gastrointestinal_tract	wbnI	GC_00102326
CRISPR system Cascade subunit CasD	1.0056	0.31596	1	gastrointestinal_tract	casD	GC_00094054
Glycine betaine methyltransferase	1.0056	0.31596	1	gastrointestinal_tract	mtgB	GC_00109842
Immunity protein CdiI	1.0056	0.31596	1	gastrointestinal_tract	cdiI	GC_00093465
Modulating protein YmoA	1.0056	0.31596	1	gastrointestinal_tract	ymoA	GC_00102215
putative BsuMI modification methylase subunit YdiP	1.0056	0.31596	1	gastrointestinal_tract	ydiP	GC_00072523
Nickel permease LarQ	1.0056	0.31596	1	gastrointestinal_tract	larQ	GC_00068911
Putative pyruvyl transferase EpsO	1.0056	0.31596	1	gastrointestinal_tract	epsO	GC_00081346
Pyocin-S2	1.0056	0.31596	1	gastrointestinal_tract	pys2	GC_00097121
Petrobactin-binding protein FpuA	1.0056	0.31596	1	gastrointestinal_tract	fpuA	GC_00077827
D-ornithine 4,5-aminomutase subunit beta	1.0056	0.31596	1	gastrointestinal_tract	oraE	GC_00066908
Polar-differentiation response regulator DivK	1.0056	0.31596	1	gastrointestinal_tract	divK	GC_00108341
Streptogramin A acetyltransferase	1.0056	0.31596	1	gastrointestinal_tract	vatD_2	GC_00086215
D-ornithine 4,5-aminomutase subunit alpha	1.0056	0.31596	1	gastrointestinal_tract	oraS	GC_00108162
HTH-type transcriptional regulator ArcR	1.0056	0.31596	1	gastrointestinal_tract	arcR	GC_00072883
HTH-type transcriptional regulator TnrA	1.0056	0.31596	1	gastrointestinal_tract	tnrA	GC_00095652
Glycogen synthase 1	1.0056	0.31596	1	gastrointestinal_tract	glgA1	GC_00095597
N(4)-bis(aminopropyl)spermidine synthase	1.0056	0.31596	1	gastrointestinal_tract	bpsA	GC_00085911
Adhesin/invasin TibA autotransporter	1.0056	0.31596	1	gastrointestinal_tract	tibA	GC_00115146
UDP-N-acetyl-alpha-D-muramoyl-L-alanyl-L-glutamate epimerase	1.0056	0.31596	1	gastrointestinal_tract	murL	GC_00069484
Pyruvate synthase subunit PorD	1.0056	0.31596	1	gastrointestinal_tract	porD	GC_00070172
NADPH azoreductase	1.0056	0.31596	1	gastrointestinal_tract	azr	GC_00098624
NADH-dependent phenylglyoxylate dehydrogenase subunit beta	1.0056	0.31596	1	gastrointestinal_tract	padI	GC_00082279
dTDP-4-dehydro-6-deoxyglucose reductase	1.0056	0.31596	1	gastrointestinal_tract	fcf1	GC_00069600
Nodulation protein NolA	1.0056	0.31596	1	gastrointestinal_tract	nolA	GC_00080687
Benzil reductase ((S)-benzoin forming)	1.0056	0.31596	1	gastrointestinal_tract	yueD	GC_00083320
CRISPR-associated endonuclease Cas1 1	1.0056	0.31596	1	gastrointestinal_tract	cas1-1	GC_00108052
Protein TraB	1.0056	0.31596	1	gastrointestinal_tract	traB	GC_00100694
Nuclease	1.0056	0.31596	1	gastrointestinal_tract	nucA	GC_00108084
Carnitine operon protein CaiE	1.0056	0.31596	1	gastrointestinal_tract	caiE	GC_00096384
Efflux pump periplasmic linker BepD	1.0056	0.31596	1	gastrointestinal_tract	bepD	GC_00094947
Putative mycofactocin biosynthesis glycosyltransferase MftF	1.0056	0.31596	1	gastrointestinal_tract	mftF	GC_00101059
Alpha-aminoadipate carrier protein LysW	1.0056	0.31596	1	gastrointestinal_tract	lysW	GC_00068417
Sensor protein FixL	1.0056	0.31596	1	gastrointestinal_tract	fixL	GC_00107844
Gamma-hemolysin component C	1.0056	0.31596	1	gastrointestinal_tract	hlgC_1	GC_00040597
Aldehyde oxidoreductase	1.0056	0.31596	1	gastrointestinal_tract	mop_1	GC_00107554, GC_00109792
Chitosanase	1.0056	0.31596	1	gastrointestinal_tract	csn	GC_00065667
23S rRNA (guanine(2535)-N(1))-methyltransferase	1.0056	0.31596	1	gastrointestinal_tract	aviRa	GC_00104880
Flavin-dependent tryptophan halogenase RebH	1.0056	0.31596	1	gastrointestinal_tract	rebH	GC_00072127
3-oxo-glucose-6-phosphate:glutamate aminotransferase	1.0056	0.31596	1	gastrointestinal_tract	ntdA	GC_00114136
Constitutive ornithine decarboxylase	1.0056	0.31596	1	gastrointestinal_tract	speC	GC_00111344
phosphoethanolamine--lipid A transferase MCR-9.1	1.0056	0.31596	1	gastrointestinal_tract	mcr-9.1	GC_00105516
2-amino-4-ketopentanoate thiolase alpha subunit	1.0056	0.31596	1	gastrointestinal_tract	ortA	GC_00071352
Xyloglucanase Xgh74A	1.0056	0.31596	1	gastrointestinal_tract	xghA	GC_00092298
Putative beta-lactamase HcpD	1.0056	0.31596	1	gastrointestinal_tract	hcpD	GC_00082609
Antibiotic efflux pump outer membrane protein ArpC	1.0056	0.31596	1	gastrointestinal_tract	arpC	GC_00114991
1,5-anhydro-D-fructose reductase	1.0056	0.31596	1	gastrointestinal_tract	afr_2	GC_00095312
(6-4) photolyase	1.0056	0.31596	1	gastrointestinal_tract	phrB_2	GC_00094398
General stress protein 17M	1.0056	0.31596	1	gastrointestinal_tract	yflT	GC_00102676
Immunoglobulin G-binding protein A	1.0056	0.31596	1	gastrointestinal_tract	spa_1	GC_00068227, GC_00071206
Putative cytochrome P450 YjiB	1.0056	0.31596	1	gastrointestinal_tract	yjiB	GC_00107782
Carboxylesterase YbfK	1.0056	0.31596	1	gastrointestinal_tract	ybfK	GC_00096327
putative spore germination protein GerPE	1.0056	0.31596	1	gastrointestinal_tract	gerPE	GC_00110529
Lipoprotein 28	1.0056	0.31596	1	gastrointestinal_tract	nlpA_2	GC_00068519
8-amino-3,8-dideoxy-alpha-D-manno-octulosonate transaminase	1.0056	0.31596	1	gastrointestinal_tract	kdnA	GC_00077391
putative protein YviE	1.0056	0.31596	1	gastrointestinal_tract	yviE	GC_00066898
putative protein YesU	1.0056	0.31596	1	gastrointestinal_tract	yesU	GC_00067775
Serine/threonine-protein kinase BtrW	1.0056	0.31596	1	gastrointestinal_tract	btrW	GC_00074299
Sensor histidine kinase LnrJ	1.0056	0.31596	1	gastrointestinal_tract	lnrJ_1	GC_00080241, GC_00081242
Alpha-aminoadipate--LysW ligase LysX	1.0056	0.31596	1	gastrointestinal_tract	lysX	GC_00069089
Type-2 restriction enzyme NgoMIV	1.0056	0.31596	1	gastrointestinal_tract	ngoMIVR	GC_00072481
PTS system cellobiose-specific EIIA component	1.0056	0.31596	1	gastrointestinal_tract	celD_1	GC_00105142
Bacteriocin pediocin PA-1	1.0056	0.31596	1	gastrointestinal_tract	pedA	GC_00081781
Naphthalene 1,2-dioxygenase/salicylate 5-hydroxylase systems, ferredoxin component	1.0056	0.31596	1	gastrointestinal_tract	nagAb	GC_00091976
Methicillin resistance regulatory protein MecI	1.0056	0.31596	1	gastrointestinal_tract	mecI	GC_00088835
Exotoxin A	1.0056	0.31596	1	gastrointestinal_tract	eta	GC_00092290
Toxin RelE2	1.0056	0.31596	1	gastrointestinal_tract	relE2	GC_00110567
Maleamate amidohydrolase	1.0056	0.31596	1	gastrointestinal_tract	nicF	GC_00095931
putative protein YkoJ	1.0056	0.31596	1	gastrointestinal_tract	ykoJ	GC_00114448
putative methyltransferase YrrT	1.0056	0.31596	1	gastrointestinal_tract	yrrT	GC_00092826
Putative fimbrium subunit Fim1C	1.0056	0.31596	1	gastrointestinal_tract	fim1C_5	GC_00072525, GC_00072654, GC_00076544, GC_00098875, GC_00115493
Methylamine utilization protein MauD	1.0056	0.31596	1	gastrointestinal_tract	mauD	GC_00085370
Type VII secretion system protein EssB	1.0056	0.31596	1	gastrointestinal_tract	essB	GC_00073929
3-hydroxybenzoate 4-monooxygenase	1.0056	0.31596	1	gastrointestinal_tract	mobA_2	GC_00091062, GC_00102199
Heme-based aerotactic transducer HemAT	1.0056	0.31596	1	gastrointestinal_tract	hemAT	GC_00114089
CRISPR-associated exonuclease Cas4/endonuclease Cas1 fusion	1.0056	0.31596	1	gastrointestinal_tract	cas4-cas1	GC_00109902
Vancomycin/teicoplanin A-type resistance protein VanA	1.0056	0.31596	1	gastrointestinal_tract	vanA	GC_00101257
Frizzy aggregation protein FrzCD	1.0056	0.31596	1	gastrointestinal_tract	frzCD	GC_00115243
Fibronectin-binding protein B	1.0056	0.31596	1	gastrointestinal_tract	fnbB	GC_00097124
Pseudooxynicotine oxidase	1.0056	0.31596	1	gastrointestinal_tract	pao	GC_00090152
Modification methylase AplI	1.0056	0.31596	1	gastrointestinal_tract	aplIM	GC_00095013
putative fimbrial-like protein YraK	1.0056	0.31596	1	gastrointestinal_tract	yraK	GC_00086085
NAD-dependent protein lipoamidase sirtuin-4, mitochondrial	1.0056	0.31596	1	gastrointestinal_tract	SIRT4	GC_00081993
Aldehyde oxidoreductase FAD-binding subunit PaoB	1.0056	0.31596	1	gastrointestinal_tract	paoB	GC_00086140
Glucose/mannose transporter GlcP	1.0056	0.31596	1	gastrointestinal_tract	glcP	GC_00091732
Transcriptional regulatory protein CssR	1.0056	0.31596	1	gastrointestinal_tract	cssR	GC_00082426
Type VII secretion system protein EsaG	1.0056	0.31596	1	gastrointestinal_tract	essG	GC_00111006
RNA polymerase sigma factor SigY	1.0056	0.31596	1	gastrointestinal_tract	sigY	GC_00090514
putative carboxylesterase nap	1.0056	0.31596	1	gastrointestinal_tract	nap	GC_00106005
Aldehyde oxidoreductase molybdenum-binding subunit PaoC	1.0056	0.31596	1	gastrointestinal_tract	paoC	GC_00107938
Sugar-phosphatase AraL	1.0056	0.31596	1	gastrointestinal_tract	araL	GC_00067174
Pyruvate synthase subunit PorB	1.0056	0.31596	1	gastrointestinal_tract	porB	GC_00073108
Putative methyl-accepting chemotaxis protein YoaH	1.0056	0.31596	1	gastrointestinal_tract	yoaH	GC_00077121
putative anti-sigma-M factor YhdL	1.0056	0.31596	1	gastrointestinal_tract	yhdL_2	GC_00107791, GC_00109379
putative L-lysine-epsilon aminotransferase	1.0056	0.31596	1	gastrointestinal_tract	lat	GC_00072181
Maleylacetate reductase	1.0056	0.31596	1	gastrointestinal_tract	tfdF	GC_00066393
Foldase protein PrsA 3	1.0056	0.31596	1	gastrointestinal_tract	prsA3	GC_00105368
Hygromycin-B 4-O-kinase	1.0056	0.31596	1	gastrointestinal_tract	hph	GC_00097733
NAD-reducing hydrogenase HoxS subunit beta	1.0056	0.31596	1	gastrointestinal_tract	hoxH	GC_00072984
Lysine 6-dehydrogenase	1.0056	0.31596	1	gastrointestinal_tract	lysDH_3	GC_00055440, GC_00065642
Capsular polysaccharide phosphotransferase SacB	1.0056	0.31596	1	gastrointestinal_tract	sacB	GC_00079129
Antitoxin PezA	1.0056	0.31596	1	gastrointestinal_tract	pezA	GC_00092343
Nitrilase	1.0056	0.31596	1	gastrointestinal_tract	nit	GC_00096823
Cold shock protein 2	1.0056	0.31596	1	gastrointestinal_tract	cspL_1	GC_00087511
Putative zinc-binding protein YnfU	1.0056	0.31596	1	gastrointestinal_tract	ynfU	GC_00092539
Ectoine/5-hydroxyectoine TRAP transporter small permease protein UehB	1.0056	0.31596	1	gastrointestinal_tract	uehB	GC_00068841
Sigma factor SigB regulation protein RsbQ	1.0056	0.31596	1	gastrointestinal_tract	rsbQ	GC_00092530
NAD(P)H-hydrate epimerase	1.0056	0.31596	1	gastrointestinal_tract	APOA1BP	GC_00074386
ATP synthase subunit beta 1	1.0056	0.31596	1	gastrointestinal_tract	atpD1	GC_00073404
2-amino-4-ketopentanoate thiolase beta subunit	1.0056	0.31596	1	gastrointestinal_tract	ortB	GC_00072746
Kanamycin nucleotidyltransferase	1.0056	0.31596	1	gastrointestinal_tract	knt	GC_00089814
putative spore germination protein GerPC	1.0056	0.31596	1	gastrointestinal_tract	gerPC	GC_00077786
Uronate dehydrogenase	1.0056	0.31596	1	gastrointestinal_tract	udh	GC_00089317
Gamma-hemolysin component B	1.0056	0.31596	1	gastrointestinal_tract	hlgB_1	GC_00050504
[LysW]-aminoadipate kinase	1.0056	0.31596	1	gastrointestinal_tract	lysZ	GC_00076273
Antitoxin MqsA	1.0056	0.31596	1	gastrointestinal_tract	mqsA	GC_00083762
Staphyloferrin B synthase	1.0056	0.31596	1	gastrointestinal_tract	sbnC	GC_00067394
putative fimbrial-like protein YraH	1.0056	0.31596	1	gastrointestinal_tract	yraH	GC_00077283
Immunoglobulin-binding protein Sbi	1.0056	0.31596	1	gastrointestinal_tract	sbi	GC_00095006
Spore protein YkvP	1.0056	0.31596	1	gastrointestinal_tract	ykvP	GC_00087711
Cellulosome-anchoring protein	1.0056	0.31596	1	gastrointestinal_tract	ancA	GC_00107860
D-specific alpha-keto acid dehydrogenase	1.0056	0.31596	1	gastrointestinal_tract	vanH	GC_00066372
N-acetylmuramoyl-L-alanine amidase CwlH	1.0056	0.31596	1	gastrointestinal_tract	cwlH	GC_00047309
ATP synthase subunit c, sodium ion specific	1.0056	0.31596	1	gastrointestinal_tract	atpE	GC_00064587
Putative bacilysin exporter BacE	1.0056	0.31596	1	gastrointestinal_tract	bacE	GC_00079546
Outer membrane protein alpha	1.0056	0.31596	1	gastrointestinal_tract	omp-alpha	GC_00070153
Glucose 1-dehydrogenase B	1.0056	0.31596	1	gastrointestinal_tract	gdhB	GC_00068160
Intracellular exo-alpha-(1->5)-L-arabinofuranosidase 1	1.0056	0.31596	1	gastrointestinal_tract	abfA_1	GC_00076212
dTDP-4-amino-4,6-dideoxy-D-glucose acyltransferase	1.0056	0.31596	1	gastrointestinal_tract	vioB	GC_00069151
D-xylose dehydrogenase	1.0056	0.31596	1	gastrointestinal_tract	xdh	GC_00111509
Bifunctional pantoate ligase/cytidylate kinase	1.0056	0.31596	1	gastrointestinal_tract	panC/cmk	GC_00081960
Manganese-dependent 2,3-dihydroxybiphenyl 1,2-dioxygenase	1.0056	0.31596	1	gastrointestinal_tract	bphC	GC_00068289
Glycosyltransferase TibC	1.0056	0.31596	1	gastrointestinal_tract	tibC	GC_00077802
Pyridoxamine--pyruvate transaminase	1.0056	0.31596	1	gastrointestinal_tract	ppaT	GC_00090102
Vancomycin B-type resistance protein VanB	1.0056	0.31596	1	gastrointestinal_tract	vanB	GC_00108769
2-aminoethylphosphonate dioxygenase	1.0056	0.31596	1	gastrointestinal_tract	phnY	GC_00088441
Cis-3-alkyl-4-alkyloxetan-2-one decarboxylase	1.0056	0.31596	1	gastrointestinal_tract	oleB	GC_00107004
Glutamyl-tRNA(Gln) amidotransferase subunit C, chloroplastic/mitochondrial	1.0056	0.31596	1	gastrointestinal_tract	GATC	GC_00082313
Fibrinogen-binding protein	1.0056	0.31596	1	gastrointestinal_tract	fib	GC_00072702
Transcriptional regulatory protein TdiR	1.0056	0.31596	1	gastrointestinal_tract	tdiR	GC_00103279
Bifunctional ribulose 5-phosphate reductase/CDP-ribitol pyrophosphorylase Acs1	1.0056	0.31596	1	gastrointestinal_tract	acs1	GC_00090234
Trehalose import ATP-binding protein SugC	1.0056	0.31596	1	gastrointestinal_tract	sugC	GC_00096860
Vancomycin C-type resistance protein VanC	1.0056	0.31596	1	gastrointestinal_tract	vanC	GC_00099611
putative protein YxaL	1.0056	0.31596	1	gastrointestinal_tract	yxaL	GC_00096096
putative protein YjgB	1.0056	0.31596	1	gastrointestinal_tract	yjgB	GC_00082830
Ribosomal RNA large subunit methyltransferase Cfr	1.0056	0.31596	1	gastrointestinal_tract	cfr	GC_00078617
Serine/alanine racemase	1.0056	0.31596	1	gastrointestinal_tract	vanT	GC_00086969
Sirohydrochlorin ferrochelatase	1.0056	0.31596	1	gastrointestinal_tract	sirB	GC_00076201
putative spore germination protein GerPD	1.0056	0.31596	1	gastrointestinal_tract	gerPD	GC_00087671
Pilin-like competence factor ComP	1.0056	0.31596	1	gastrointestinal_tract	comP	GC_00114414
Diadenylate cyclase CdaS	1.0056	0.31596	1	gastrointestinal_tract	cdaS	GC_00088800
Foldase protein PrsA 2	1.0056	0.31596	1	gastrointestinal_tract	prsA2	GC_00079607
[LysW]-L-2-aminoadipate 6-phosphate reductase	1.0056	0.31596	1	gastrointestinal_tract	lysY	GC_00097102
Negative regulatory protein YxlE	1.0056	0.31596	1	gastrointestinal_tract	yxlE	GC_00066885
Iron-uptake system-binding protein	1.0056	0.31596	1	gastrointestinal_tract	feuA	GC_00105218
Periplasmic chelated iron-binding protein YfeA	1.0056	0.31596	1	gastrointestinal_tract	yfeA	GC_00108474
Protein phosphatase PhpP	1.0056	0.31596	1	gastrointestinal_tract	phpP	GC_00110256
Serine-aspartate repeat-containing protein E	1.0056	0.31596	1	gastrointestinal_tract	sdrE	GC_00066813
Iron-sulfur protein	1.0056	0.31596	1	gastrointestinal_tract	cooF	GC_00114419
General stress protein 30	1.0056	0.31596	1	gastrointestinal_tract	yxaB	GC_00106040
manganese efflux pump MntP	1.0056	0.31596	1	gastrointestinal_tract	mntP_1	GC_00079175
D-xylonate dehydratase YagF	1.0056	0.31596	1	gastrointestinal_tract	yagF	GC_00080121
4-hydroxybenzoate 3-monooxygenase (NAD(P)H)	1.0056	0.31596	1	gastrointestinal_tract	praI	GC_00115022
Putative L-lactate dehydrogenase	1.0056	0.31596	1	gastrointestinal_tract	lldD	GC_00099070
Spore coat protein F	1.0056	0.31596	1	gastrointestinal_tract	cotF	GC_00082216
Type-2 restriction enzyme MunI	1.0056	0.31596	1	gastrointestinal_tract	munIR	GC_00087156
Vegetative catalase	1.0056	0.31596	1	gastrointestinal_tract	katA_1	GC_00075458
Glutaredoxin arsenate reductase	1.0056	0.31596	1	gastrointestinal_tract	arsC_1	GC_00114738
putative xylitol oxidase	1.0056	0.31596	1	gastrointestinal_tract	xyoA	GC_00073550
Tungstate uptake system ATP-binding protein TupC	1.0056	0.31596	1	gastrointestinal_tract	tupC	GC_00074462
Sialidase B	1.0056	0.31596	1	gastrointestinal_tract	nanB_2	GC_00075205, GC_00080315, GC_00087166
CAI-1 autoinducer sensor kinase/phosphatase CqsS	1.0056	0.31596	1	gastrointestinal_tract	cqsS	GC_00112591
putative oxidoreductase YjhC	1.0056	0.31596	1	gastrointestinal_tract	yjhC_2	GC_00056660
(S)-1-Phenylethanol dehydrogenase	1.0056	0.31596	1	gastrointestinal_tract	ped	GC_00112778
Aldehyde dehydrogenase, thermostable	1.0056	0.31596	1	gastrointestinal_tract	aldHT	GC_00075126
[LysW]-lysine hydrolase	1.0056	0.31596	1	gastrointestinal_tract	lysK	GC_00103421
UDP-N-acetyl-2-amino-2-deoxy-D-glucuronate oxidase	1.0056	0.31596	1	gastrointestinal_tract	wbpB	GC_00105315
Cell division protein DivIC	1.0056	0.31596	1	gastrointestinal_tract	divIC	GC_00090087
Serine protease SplE	1.0056	0.31596	1	gastrointestinal_tract	splE	GC_00085256
Antitoxin RelJ	1.0056	0.31596	1	gastrointestinal_tract	relJ	GC_00066278
Bifunctional cytochrome P450/NADPH--P450 reductase 1	1.0056	0.31596	1	gastrointestinal_tract	cypD	GC_00106439
Replication termination protein	1.0056	0.31596	1	gastrointestinal_tract	rtp	GC_00095064
Minor extracellular protease vpr	1.0056	0.31596	1	gastrointestinal_tract	vpr	GC_00096195
putative protein YjoA	1.0056	0.31596	1	gastrointestinal_tract	yjoA	GC_00066578
Putative ribose-phosphate pyrophosphokinase	1.0056	0.31596	1	gastrointestinal_tract	prs_2	GC_00074296
Antitoxin CcdA	1.0056	0.31596	1	gastrointestinal_tract	ccdA	GC_00105710
putative beta-lactamase YbxI	1.0056	0.31596	1	gastrointestinal_tract	ybxI	GC_00106362
Transmembrane protein EpsG	1.0056	0.31596	1	gastrointestinal_tract	epsG	GC_00070416
6-hydroxynicotinate reductase	1.0056	0.31596	1	gastrointestinal_tract	Hnr	GC_00065318
Staphylococcal superantigen-like 5	1.0056	0.31596	1	gastrointestinal_tract	ssl5	GC_00096378
SPbeta prophage-derived endonuclease YokF	1.0056	0.31596	1	gastrointestinal_tract	yokF	GC_00083312
Phospho-alpha-glucosidase PagL	1.0056	0.31596	1	gastrointestinal_tract	pagL_1	GC_00076271
Sec-independent protein translocase protein TatCd	1.0056	0.31596	1	gastrointestinal_tract	tatC1_1	GC_00034816
60 kDa chaperonin 2	1.0056	0.31596	1	gastrointestinal_tract	groL2	GC_00110645
Amidase enhancer	1.0056	0.31596	1	gastrointestinal_tract	lytB	GC_00111347
Glucose-6-phosphate 3-dehydrogenase	1.0056	0.31596	1	gastrointestinal_tract	ntdC	GC_00073264
Negative regulatory protein YxlD	1.0056	0.31596	1	gastrointestinal_tract	yxlD	GC_00080733
K(+)/H(+) antiporter subunit KhtU	1.0056	0.31596	1	gastrointestinal_tract	khtU_2	GC_00061818
Extracellular elastase	1.0056	0.31596	1	gastrointestinal_tract	sepA_1	GC_00093716
Dihydrofolate reductase type 1	1.0056	0.31596	1	gastrointestinal_tract	dhfrI	GC_00109282
Putidaredoxin reductase CamA	1.0056	0.31596	1	gastrointestinal_tract	camA	GC_00087307
D-glycero-alpha-D-manno-heptose 1-phosphate guanylyltransferase	1.0056	0.31596	1	gastrointestinal_tract	hddC	GC_00104468
Stage III sporulation protein AF	1.0056	0.31596	1	gastrointestinal_tract	spoIIIAF	GC_00097982
Glucuronoxylanase XynC	1.0056	0.31596	1	gastrointestinal_tract	xynC	GC_00065983
HTH-type transcriptional regulator QacR	1.0056	0.31596	1	gastrointestinal_tract	qacR_2	GC_00074520, GC_00108268
L-serine kinase SbnI	1.0056	0.31596	1	gastrointestinal_tract	sbnI	GC_00114955
N,N'-diacetylchitobiose phosphorylase	1.0056	0.31596	1	gastrointestinal_tract	chbP	GC_00095730
Protein FlmC	1.0056	0.31596	1	gastrointestinal_tract	flmC	GC_00106429
CRISPR-associated protein CasA/Cse1	1.0056	0.31596	1	gastrointestinal_tract	cse1	GC_00078995
2-amino-5-chloromuconic acid deaminase	1.0056	0.31596	1	gastrointestinal_tract	cnbH	GC_00090699
Cellodextrinase	1.0056	0.31596	1	gastrointestinal_tract	ced1	GC_00102321
Antitoxin YxxD	1.0056	0.31596	1	other_body_site	yxxD	GC_00072640
Multidrug resistance protein EbrA	1.0056	0.31596	1	other_body_site	ebrA	GC_00086910
HTH-type transcriptional regulator SrpR	1.0056	0.31596	1	other_body_site	srpR	GC_00097401
putative deoxyribonuclease RhsB	1.0056	0.31596	1	other_body_site	rhsB	GC_00089845
Multidrug export protein AcrF	1.0056	0.31596	1	other_body_site	acrF_1	GC_00105630
Ion-translocating oxidoreductase complex subunit A	1.0056	0.31596	1	other_body_site	rsxA	GC_00108327
Adenosine kinase	1.0056	0.31596	1	other_body_site	adoK	GC_00067983
Putative glycosyltransferase TagX	1.0056	0.31596	1	other_body_site	tagX	GC_00085506
Toxin HigB-1	1.0056	0.31596	1	other_body_site	higB-1	GC_00091185
Lichenan-specific phosphotransferase enzyme IIB component	1.0056	0.31596	1	other_body_site	licB_2	GC_00075255, GC_00106310
Antitoxin FitA	1.0056	0.31596	1	other_body_site	fitA	GC_00109104
Tyrocidine synthase 1	1.0056	0.31596	1	other_body_site	tycA_2	GC_00070705, GC_00099674
Putative mycofactocin system creatinine amidohydrolase family protein MftE	1.0056	0.31596	1	other_body_site	mftE	GC_00095790
Bacteriocin UviB	1.0056	0.31596	1	other_body_site	uviB_2	GC_00071658, GC_00113349
Minor fimbrium subunit Mfa1	1.0056	0.31596	1	other_body_site	mfa1	GC_00114387
4,4'-diaponeurosporene oxygenase	1.0056	0.31596	1	other_body_site	crtP	GC_00086149
HTH-type transcriptional regulator SarX	1.0056	0.31596	1	other_body_site	sarX	GC_00078775
HTH-type transcriptional repressor Bm3R1	1.0056	0.31596	1	other_body_site	bm3R1	GC_00107544
putative riboflavin import permease protein RfuC	1.0056	0.31596	1	other_body_site	rfuC	GC_00069985
2,5-dihydroxypyridine 5,6-dioxygenase	1.0056	0.31596	1	other_body_site	nicX	GC_00096490
Plasmid replication protein RepX	1.0056	0.31596	1	other_body_site	repX	GC_00088257
Chemotaxis protein LafT	1.0056	0.31596	1	other_body_site	lafT	GC_00113021
Fanconi-associated nuclease 1	1.0056	0.31596	1	other_body_site	fan1	GC_00090707
Phosphonate dehydrogenase	1.0056	0.31596	1	other_body_site	ptxD	GC_00091834
Glycerol dehydrogenase large subunit	1.0056	0.31596	1	other_body_site	sldA	GC_00078335
Type IV secretion system protein virB5	1.0056	0.31596	1	other_body_site	virB5	GC_00087888
Prodigiosin synthesizing transferase PigC	1.0056	0.31596	1	other_body_site	pigC	GC_00074695
N(5)-(carboxyethyl)ornithine synthase	1.0056	0.31596	1	other_body_site	ceo	GC_00074972
Glycosyltransferase GlyE	1.0056	0.31596	1	other_body_site	glyE	GC_00093372
2-pyrone-4,6-dicarbaxylate hydrolase	1.0056	0.31596	1	other_body_site	pmdD	GC_00099595
Type-2 restriction enzyme PaeR7I	1.0056	0.31596	1	other_body_site	paeR7IR	GC_00107823
Inner spore coat protein H	1.0056	0.31596	1	other_body_site	cotH	GC_00082985
Biofilm operon icaADBC HTH-type negative transcriptional regulator IcaR	1.0056	0.31596	1	other_body_site	icaR	GC_00113094
Exodeoxyribonuclease 8	1.0056	0.31596	1	other_body_site	recE	GC_00078460
HTH-type transcriptional regulator SinR	1.0056	0.31596	1	other_body_site	sinR	GC_00100359
Tyrosine 2,3-aminomutase	1.0056	0.31596	1	other_body_site	cmdF	GC_00074516
S-fimbrial protein subunit SfaH	1.0056	0.31596	1	other_body_site	sfaH	GC_00086380
putative transglycosylase SceD	1.0056	0.31596	1	other_body_site	sceD	GC_00110001
Prophage bactoprenol glucosyl transferase	1.0056	0.31596	1	other_body_site	yfdH	GC_00074017
S-fimbrial protein subunit SfaG	1.0056	0.31596	1	other_body_site	sfaG	GC_00070761
L-amino acid amidase	1.0056	0.31596	1	other_body_site	laaA	GC_00086394
Toxin A	1.0056	0.31596	1	other_body_site	toxA	GC_00070236
Catabolic 3-dehydroquinate dehydratase	1.0056	0.31596	1	other_body_site	quiB	GC_00085343
Diguanylate cyclase VdcA	1.0056	0.31596	1	other_body_site	vdcA_2	GC_00072266
Aliphatic nitrilase	1.0056	0.31596	1	other_body_site	nitA	GC_00097176
putative peptide export ATP-binding protein YydI	1.0056	0.31596	1	other_body_site	yydI	GC_00091554
putative iron uptake system component EfeM	1.0056	0.31596	1	other_body_site	efeM	GC_00073962
GDP/UDP-N,N'-diacetylbacillosamine 2-epimerase (hydrolyzing)	1.0056	0.31596	1	other_body_site	legG	GC_00101195
Ornithine cyclodeaminase	1.0056	0.31596	1	other_body_site	ocd	GC_00112976
2-(R)-hydroxypropyl-CoM dehydrogenase	1.0056	0.31596	1	other_body_site	xecD	GC_00091231
Demethyllactenocin mycarosyltransferase	1.0056	0.31596	1	other_body_site	tylCV	GC_00103555
HTH-type transcriptional regulator SrpS	1.0056	0.31596	1	other_body_site	srpS	GC_00068317
Multifunctional cyclase-dehydratase-3-O-methyl transferase TcmN	1.0056	0.31596	1	other_body_site	tcmN	GC_00087235
3,6-anhydro-alpha-L-galactose dehydrogenase	1.0056	0.31596	1	other_body_site	Vejahgd_1	GC_00025109
Acylase ACY 1 proenzyme	1.0056	0.31596	1	other_body_site	acyI	GC_00082966
Toxin GhoT	1.0056	0.31596	1	other_body_site	ghoT	GC_00092149
Propane 2-monooxygenase, reductase component	1.0056	0.31596	1	other_body_site	mimB	GC_00106787
HTH-type transcriptional regulator DdrOP3	1.0056	0.31596	1	other_body_site	ddrOP3	GC_00064915
Subtilisin E	1.0056	0.31596	1	other_body_site	aprE	GC_00112561
Heme oxygenase (staphylobilin-producing) 2	1.0056	0.31596	1	other_body_site	isdI_1	GC_00076011
Sensor histidine kinase CssS	1.0056	0.31596	1	other_body_site	cssS	GC_00094792
Type-2 restriction enzyme MboI	1.0056	0.31596	1	other_body_site	mboIR	GC_00105395
Elloramycin glycosyltransferase ElmGT	1.0056	0.31596	1	other_body_site	elmGT	GC_00102941
Major fimbrium tip subunit FimE	1.0056	0.31596	1	other_body_site	fimE	GC_00105351
Outer membrane protein P.IIC	1.0056	0.31596	1	other_body_site	piiC	GC_00110176
Succinyl-CoA:3-ketoacid coenzyme A transferase subunit B	1.0056	0.31596	1	other_body_site	scoB_1	GC_00025497
HTH-type transcriptional regulator SarR	1.0056	0.31596	1	other_body_site	sarR	GC_00081639
Spore protein SP21	1.0056	0.31596	1	other_body_site	hspA	GC_00067986
N-acetylglucosaminyltransferase	1.0056	0.31596	1	other_body_site	gtf3_3	GC_00109696
Fluoroacetyl-CoA thioesterase	1.0056	0.31596	1	other_body_site	flK	GC_00096082
Alpha-lytic protease	1.0056	0.31596	1	other_body_site	alpha-LP	GC_00075548
3-dehydroshikimate dehydratase	1.0056	0.31596	1	other_body_site	quiC	GC_00080509
Serine/threonine-protein kinase Pkn1	1.0056	0.31596	1	other_body_site	pkn1	GC_00082232
RNA polymerase sigma factor for flagellar operon	1.0056	0.31596	1	other_body_site	lafS	GC_00091023
Protein HtrL	1.0056	0.31596	1	other_body_site	htrL	GC_00115348
Nisin biosynthesis protein NisC	1.0056	0.31596	1	other_body_site	nisC	GC_00086375
Sporulenol synthase	1.0056	0.31596	1	other_body_site	sqhC	GC_00094593
Antitoxin YqcF	1.0056	0.31596	1	other_body_site	yqcF_1	GC_00069464, GC_00112754
Pectate lyase L	1.0056	0.31596	1	other_body_site	pelL	GC_00114293
NAD(P)H-quinone oxidoreductase subunit 1, chloroplastic	1.0056	0.31596	1	other_body_site	ndhA	GC_00113106
PhoP/PhoQ regulator MgrB	1.0056	0.31596	1	other_body_site	mgrB	GC_00085312
Ribonuclease YobL	1.0056	0.31596	1	other_body_site	yobL	GC_00087097
Peptidoglycan-N-acetylmuramic acid deacetylase PdaC	1.0056	0.31596	1	other_body_site	pdaC	GC_00088762
Transcriptional activator HlyU	1.0056	0.31596	1	other_body_site	hlyU	GC_00101374
mRNA endoribonuclease toxin LS	1.0056	0.31596	1	other_body_site	rnlA	GC_00071633
Minor fimbrium tip subunit Mfa3	1.0056	0.31596	1	other_body_site	mfa3	GC_00074286
4-cresol dehydrogenase [hydroxylating] cytochrome c subunit	1.0056	0.31596	1	other_body_site	pchC	GC_00108082
Gramicidin S synthase 1	1.0056	0.31596	1	other_body_site	grsA	GC_00104763
Heme oxygenase HugZ	1.0056	0.31596	1	other_body_site	hugZ	GC_00086107
Colicin-E1	1.0056	0.31596	1	other_body_site	cea	GC_00086472
4,4'-diapophytoene synthase	1.0056	0.31596	1	other_body_site	crtM	GC_00068559
Methylxanthine N3-demethylase NdmB	1.0056	0.31596	1	other_body_site	ndmB	GC_00078982
Dipeptidyl aminopeptidase BIII	1.0056	0.31596	1	other_body_site	dapb3	GC_00106466
Ribonuclease VapC2	1.0056	0.31596	1	other_body_site	vapC2	GC_00094585
4-hydroxy-2,2'-bipyrrole-5-methanol synthase PigH	1.0056	0.31596	1	other_body_site	pigH	GC_00100229
Succinate semialdehyde dehydrogenase	1.0056	0.31596	1	other_body_site	tgnE	GC_00099490
Putative serine protease HhoA	1.0056	0.31596	1	other_body_site	hhoA	GC_00114760
L-2,3-butanediol dehydrogenase	1.0056	0.31596	1	other_body_site	budC_2	GC_00068271
Major fimbrium tip subunit FimD	1.0056	0.31596	1	other_body_site	fimD	GC_00074445
N,N-dimethyltransferase OxyT	1.0056	0.31596	1	other_body_site	oxyT	GC_00070397
3,6-anhydro-alpha-L-galactonate cycloisomerase	1.0056	0.31596	1	other_body_site	Vejaci_2	GC_00036072
4-hydroxybenzoate--CoA/benzoate--CoA ligase	1.0056	0.31596	1	other_body_site	hbaA	GC_00091104
NAD(P)H-quinone oxidoreductase subunit 4L, chloroplastic	1.0056	0.31596	1	other_body_site	ndhE	GC_00072722
putative phosphite transport system-binding protein PtxB	1.0056	0.31596	1	other_body_site	ptxB	GC_00108627
Cell cycle response regulator CtrA	1.0056	0.31596	1	other_body_site	ctrA	GC_00086459
Swarming motility regulation protein RssB	1.0056	0.31596	1	other_body_site	rssB_1	GC_00076648
S-fimbrial adhesin protein SfaS	1.0056	0.31596	1	other_body_site	sfaS	GC_00095500
Transcriptional repressor PagR	1.0056	0.31596	1	other_body_site	pagR	GC_00086907
Diacetylchitobiose uptake system permease protein DasB	1.0056	0.31596	1	other_body_site	dasB	GC_00112277
Rhamnogalacturonan endolyase YesW	1.0056	0.31596	1	other_body_site	yesW	GC_00088102
Stage III sporulation protein AH	1.0056	0.31596	1	other_body_site	spoIIIAH	GC_00076653
Type-2 restriction enzyme DpnII	1.0056	0.31596	1	other_body_site	dpnB	GC_00092673
Albonoursin synthase	1.0056	0.31596	1	other_body_site	albA	GC_00076028
N-acyl-D-glutamate deacylase	1.0056	0.31596	1	other_body_site	dag	GC_00072951
Protein GltF	1.0056	0.31596	1	other_body_site	gltF	GC_00084481
tRNA(Glu)-specific nuclease WapA	1.0056	0.31596	1	other_body_site	wapA	GC_00041571
Bacteriochlorophyllide c C-7(1)-hydroxylase	1.0056	0.31596	1	other_body_site	bciD	GC_00087238
Acetone carboxylase alpha subunit	1.0056	0.31596	1	other_body_site	acxB	GC_00076377
Ornithine carbamoyltransferase subunit F	1.0056	0.31596	1	other_body_site	argF_2	GC_00104491
Proline-responsive transcriptional activator PutR	1.0056	0.31596	1	other_body_site	putR	GC_00093280
Microcin H47 immunity protein MchI	1.0056	0.31596	1	other_body_site	mchI	GC_00091585
Capsule biosynthesis protein CapD proenzyme	1.0056	0.31596	1	other_body_site	capD	GC_00085198
Phytochrome-like protein cph1	1.0056	0.31596	1	other_body_site	cph1	GC_00102516
Gentamicin 3-N-acetyltransferase	1.0056	0.31596	1	other_body_site	aacC1	GC_00094281
Type-2 restriction enzyme EcoRI	1.0056	0.31596	1	other_body_site	ecoRIR	GC_00100921
FMN-dependent NADPH-azoreductase	1.0056	0.31596	1	other_body_site	azo1	GC_00080976
Minor fimbrium anchoring subunit Mfa2	1.0056	0.31596	1	other_body_site	mfa2	GC_00111841
Immunodominant staphylococcal antigen B	1.0056	0.31596	1	other_body_site	isaB	GC_00084625
Nuclease NucM	1.0056	0.31596	1	other_body_site	nucM	GC_00076506
2-amino-4,5-dihydroxy-6-oxo-7-(phosphonooxy)heptanoate synthase	1.0056	0.31596	1	other_body_site	griI	GC_00079704
Putative pyruvyl transferase EpsI	1.0056	0.31596	1	other_body_site	epsI	GC_00104024
NADPH-dependent reductase BacG	1.0056	0.31596	1	other_body_site	bacG	GC_00082790
Two-component system WalR/WalK regulatory protein YycH	1.0056	0.31596	1	other_body_site	yycH	GC_00100223
Tyrosine-protein kinase etk	1.0056	0.31596	1	other_body_site	etk	GC_00083748
Putative peptide zinc metalloprotease protein YydH	1.0056	0.31596	1	other_body_site	yydH	GC_00069757
Tryptophanase 2	1.0056	0.31596	1	other_body_site	tnaA2	GC_00101997
Antitoxin HicB	1.0056	0.31596	1	other_body_site	hicB	GC_00069659
4-cresol dehydrogenase [hydroxylating] flavoprotein subunit	1.0056	0.31596	1	other_body_site	pchF	GC_00113469
N-acetylgalactosamine kinase AgaK	1.0056	0.31596	1	other_body_site	agaK	GC_00111004
Enolase 2	1.0056	0.31596	1	other_body_site	eno2_2	GC_00064477
Cinnamate reductase	1.0056	0.31596	1	other_body_site	fldZ	GC_00101125
Nicotinate dehydrogenase large molybdopterin subunit	1.0056	0.31596	1	other_body_site	ndhL	GC_00070323
Bile acid-CoA transferase	1.0056	0.31596	1	other_body_site	baiF	GC_00074073
D-apionate oxidoisomerase	1.0056	0.31596	1	other_body_site	apnO	GC_00066694
Coniferyl-alcohol dehydrogenase	1.0056	0.31596	1	other_body_site	calA	GC_00081996
p-hydroxybenzoate hydroxylase transcriptional activator	1.0056	0.31596	1	other_body_site	pobR	GC_00043116
Dissimilatory sulfite reductase SirA	1.0056	0.31596	1	other_body_site	sirA_2	GC_00074241, GC_00097658
Maltose-6'-phosphate glucosidase MalH	1.0056	0.31596	1	other_body_site	malH	GC_00089418
Protein PafC	1.0056	0.31596	1	other_body_site	pafC	GC_00084034
Light-independent protochlorophyllide reductase subunit N	1.0056	0.31596	1	other_body_site	bchN	GC_00102370
putative autolysin LytO	1.0056	0.31596	1	other_body_site	lytO	GC_00093535
Flavo-diiron protein FprA2	1.0056	0.31596	1	other_body_site	fprA2	GC_00076472
Cyclic di-GMP phosphodiesterase response regulator RpfG	1.0056	0.31596	1	other_body_site	rpfG	GC_00086646
Chromosome-anchoring protein RacA	1.0056	0.31596	1	other_body_site	racA	GC_00107276
Internalin A	1.0056	0.31596	1	other_body_site	inlA	GC_00082192
Sulfopropanediol 3-dehydrogenase	1.0056	0.31596	1	other_body_site	hpsN	GC_00070445
putative MFS-type transporter YhjX	0.983274	0.321392	1	gastrointestinal_tract	yhjX	GC_00003533, GC_00006422, GC_00009233, GC_00012085, GC_00018373, GC_00035186, GC_00071470, GC_00094831
Phosphate import ATP-binding protein PstB 3	0.983274	0.321392	1	gastrointestinal_tract	pstB3_1	GC_00000035, GC_00063810
mRNA interferase toxin YafQ	0.963323	0.326351	1	gastrointestinal_tract	yafQ	GC_00008605, GC_00009842, GC_00014182, GC_00020134, GC_00052016, GC_00082463, GC_00084490, GC_00098109
Urease subunit gamma	0.963323	0.326351	1	gastrointestinal_tract	ureA	GC_00000696
Urease subunit alpha	0.963323	0.326351	1	gastrointestinal_tract	ureC	GC_00000714
Levodione reductase	0.963323	0.326351	1	gastrointestinal_tract	lvr	GC_00004353, GC_00007288, GC_00008872, GC_00087897, GC_00105761
HTH-type transcriptional regulator MhqR	0.963323	0.326351	1	gastrointestinal_tract	mhqR	GC_00009100, GC_00031356, GC_00039178, GC_00039179, GC_00042029, GC_00043947, GC_00056019, GC_00067737, GC_00081198, GC_00087047, GC_00090401
Diacetylchitobiose uptake system permease protein NgcF	0.963323	0.326351	1	other_body_site	ngcF	GC_00005510, GC_00012927, GC_00024781, GC_00024826, GC_00033781, GC_00035574, GC_00040026, GC_00051356, GC_00058801, GC_00076247, GC_00084834, GC_00094432, GC_00103494, GC_00105742, GC_00111374, GC_00115844
Glycerol dehydrogenase	0.933433	0.333972	1	gastrointestinal_tract	dhaD	GC_00001538, GC_00005527, GC_00018288, GC_00020255, GC_00023086, GC_00023387, GC_00029122, GC_00037415, GC_00055614, GC_00061854, GC_00067705, GC_00068442, GC_00103786, GC_00106266, GC_00106581, GC_00112033, GC_00112861
Accessory gene regulator protein B	0.900787	0.342571	1	gastrointestinal_tract	agrB	GC_00016804, GC_00025980, GC_00039525, GC_00039647, GC_00060053, GC_00066555, GC_00086541, GC_00090555, GC_00098747
N,N'-diacetylbacillosaminyl-diphospho-undecaprenol alpha-1,3-N-acetylgalactosaminyltransferase	0.900787	0.342571	1	other_body_site	pglA	GC_00021243, GC_00043861, GC_00047094, GC_00068812, GC_00080833, GC_00089054, GC_00097001, GC_00108270
Endoribonuclease PemK	0.900787	0.342571	1	gastrointestinal_tract	pemK_2	GC_00010571, GC_00021914, GC_00040242, GC_00045553
dTDP-3-amino-3,4,6-trideoxy-alpha-D-glucose transaminase	0.900787	0.342571	1	other_body_site	desV	GC_00009032, GC_00051516, GC_00058816
Benzoate 1,2-dioxygenase electron transfer component	0.900787	0.342571	1	gastrointestinal_tract	benC	GC_00011135, GC_00020817, GC_00094154, GC_00095536
Response regulator SaeR	0.900787	0.342571	1	other_body_site	saeR	GC_00008928, GC_00050503, GC_00057559, GC_00076241, GC_00088386
ATP synthase subunit beta	0.900787	0.342571	1	gastrointestinal_tract	atpD	GC_00000040
ATP synthase subunit alpha	0.900787	0.342571	1	gastrointestinal_tract	atpA	GC_00000041
ATP synthase subunit a	0.900787	0.342571	1	gastrointestinal_tract	atpB	GC_00002493, GC_00002945, GC_00004286, GC_00006166, GC_00007332, GC_00013265, GC_00014401, GC_00014581, GC_00018792, GC_00019454, GC_00026545, GC_00026546, GC_00026846, GC_00027385, GC_00031132, GC_00034480, GC_00035982, GC_00041924, GC_00044050, GC_00046212, GC_00050893, GC_00051009, GC_00052400, GC_00055896, GC_00058162, GC_00063912, GC_00064349, GC_00088661, GC_00114650
Acetyl esterase	0.897057	0.343572	1	gastrointestinal_tract	aes_1	GC_00006741, GC_00009738, GC_00012544, GC_00016315, GC_00018596, GC_00021597, GC_00028199, GC_00031139, GC_00042084, GC_00045751, GC_00046663, GC_00050599, GC_00051572, GC_00063145, GC_00067369, GC_00081115, GC_00090196, GC_00092753, GC_00093076, GC_00094904, GC_00096619, GC_00097815, GC_00098253, GC_00098428, GC_00098511, GC_00108788, GC_00111474, GC_00113810
Peptide methionine sulfoxide reductase MsrB	0.894179	0.344347	1	other_body_site	msrB	GC_00000073, GC_00001394, GC_00018112, GC_00025644, GC_00035483, GC_00081214
Type-1 restriction enzyme R protein	0.894179	0.344347	1	gastrointestinal_tract	hsdR_2	GC_00009104, GC_00009264, GC_00020542, GC_00022157, GC_00022823, GC_00045383, GC_00091460, GC_00094232, GC_00098103, GC_00098589
D-alanyl-D-alanine carboxypeptidase DacB	0.894179	0.344347	1	gastrointestinal_tract	dacB	GC_00003953, GC_00035027, GC_00038441, GC_00039436, GC_00046092, GC_00053333, GC_00068138, GC_00110415
Outer membrane protein TolC	0.894179	0.344347	1	gastrointestinal_tract	tolC_1	GC_00004305, GC_00021667, GC_00022110, GC_00023577, GC_00026896, GC_00032772, GC_00042612, GC_00055549, GC_00056188, GC_00084195, GC_00084213, GC_00092995
putative HTH-type transcriptional regulator YybR	0.885163	0.346791	1	gastrointestinal_tract	yybR	GC_00001503, GC_00012807, GC_00013288, GC_00015372, GC_00015691, GC_00020199, GC_00024750, GC_00025664, GC_00028404, GC_00028405, GC_00041299, GC_00043538, GC_00045045, GC_00051575, GC_00052885, GC_00064348, GC_00067194, GC_00098122, GC_00102380, GC_00113904
Ferrous-iron efflux pump FieF	0.871584	0.350517	1	gastrointestinal_tract	fieF	GC_00006383, GC_00007738, GC_00018205, GC_00022902, GC_00024542, GC_00037793, GC_00039917, GC_00042386, GC_00043654, GC_00044744, GC_00045897, GC_00047386, GC_00049488, GC_00062570, GC_00071163, GC_00079942, GC_00092894, GC_00098973, GC_00106841, GC_00112804, GC_00114960
Potassium-transporting ATPase ATP-binding subunit	0.871584	0.350517	1	gastrointestinal_tract	kdpB	GC_00000434, GC_00008492, GC_00012372, GC_00013802, GC_00023385, GC_00038793, GC_00040336, GC_00047561, GC_00068530
Hca operon transcriptional activator HcaR	0.864437	0.3525	1	gastrointestinal_tract	hcaR	GC_00002039, GC_00002997, GC_00006308, GC_00007511, GC_00014423, GC_00017809, GC_00020800, GC_00021792, GC_00039279, GC_00042474, GC_00044659, GC_00044661, GC_00044662, GC_00046012, GC_00055857, GC_00070383, GC_00085963, GC_00100133, GC_00100636, GC_00101687, GC_00102747, GC_00107160, GC_00114642
CRISPR-associated nuclease/helicase Cas3	0.860585	0.353575	1	other_body_site	cas3	GC_00019727, GC_00071563, GC_00082343, GC_00100166, GC_00105713
CRISPR-associated nuclease/helicase Cas3 subtype I-F/YPEST	0.860585	0.353575	1	other_body_site	cas3	GC_00046021, GC_00077362, GC_00090378
DNA primase TraC	0.856761	0.354647	1	NA	traC	GC_00077454, GC_00089335, GC_00110804, GC_00113234
Protein TraC	0.856761	0.354647	1	gastrointestinal_tract	traC	GC_00016327, GC_00031779, GC_00110969
L-histidine 2-aminobutanoyltransferase	0.856758	0.354647	1	gastrointestinal_tract	cntL	GC_00008932, GC_00036961
D-histidine 2-aminobutanoyltransferase	0.856758	0.354647	1	gastrointestinal_tract	cntL	GC_00080792, GC_00109910
dTDP-4-dehydrorhamnose 3,5-epimerase	0.85539	0.355032	1	gastrointestinal_tract	rmlC	GC_00000833, GC_00001325, GC_00007264, GC_00008854, GC_00013945, GC_00017218, GC_00025320, GC_00027169, GC_00027170, GC_00056461, GC_00064096, GC_00064386, GC_00064387, GC_00064388
D-3-phosphoglycerate dehydrogenase	0.85539	0.355032	1	gastrointestinal_tract	serA	GC_00001500, GC_00004750, GC_00009318, GC_00019471, GC_00019721, GC_00044238, GC_00046834, GC_00047317, GC_00049821, GC_00059435, GC_00068676, GC_00076167, GC_00078482, GC_00108517
Quinolinate synthase A	0.848543	0.356965	1	gastrointestinal_tract	nadA	GC_00001852, GC_00002313, GC_00008171, GC_00011209, GC_00023468, GC_00024876, GC_00029243, GC_00040743, GC_00045757, GC_00052921, GC_00108394
Isocitrate dehydrogenase [NADP]	0.848543	0.356965	1	gastrointestinal_tract	icd	GC_00000227, GC_00003696, GC_00005217, GC_00007993, GC_00022986, GC_00052308, GC_00064716, GC_00102775
Fosmidomycin resistance protein	0.836932	0.360276	1	gastrointestinal_tract	fsr	GC_00005610, GC_00022862, GC_00048291, GC_00057515, GC_00065307, GC_00075497, GC_00078091, GC_00081691, GC_00084649, GC_00087477, GC_00091031, GC_00095930, GC_00101655
Putative transposon Tn552 DNA-invertase bin3	0.836932	0.360276	1	gastrointestinal_tract	bin3_1	GC_00001276, GC_00005444, GC_00015175, GC_00020812, GC_00022092, GC_00023201, GC_00046069, GC_00106499, GC_00112121, GC_00113260
Butyrate kinase 2	0.802276	0.370414	1	gastrointestinal_tract	buk2	GC_00013595, GC_00045110, GC_00067365, GC_00078889, GC_00102980, GC_00109015
putative butyrate kinase 2	0.802276	0.370414	1	gastrointestinal_tract	buk2	GC_00008418, GC_00056612, GC_00072755, GC_00098262
Phospho-2-dehydro-3-deoxyheptonate aldolase, Phe-sensitive	0.800458	0.370956	1	gastrointestinal_tract	aroG	GC_00002273, GC_00002839, GC_00003559, GC_00007015
Phospho-2-dehydro-3-deoxyheptonate aldolase AroG	0.800458	0.370956	1	NA	aroG	GC_00019639
Ethanolamine utilization protein EutQ	0.789477	0.374258	1	gastrointestinal_tract	eutQ	GC_00003447, GC_00007059, GC_00009575, GC_00061492
Glutamate/gamma-aminobutyrate antiporter	0.789477	0.374258	1	gastrointestinal_tract	gadC_4	GC_00003363, GC_00008883, GC_00020206, GC_00037422, GC_00041681, GC_00052626
HTH-type transcriptional regulator LrpC	0.789477	0.374258	1	gastrointestinal_tract	lrpC	GC_00011180, GC_00011396, GC_00013451, GC_00038479, GC_00042018, GC_00057787, GC_00066167, GC_00068909, GC_00077153, GC_00077844, GC_00098004, GC_00098866, GC_00104591
Ethanolamine utilization protein EutL	0.789477	0.374258	1	gastrointestinal_tract	eutL	GC_00000462
Bis(5'-nucleosyl)-tetraphosphatase, symmetrical	0.789477	0.374258	1	gastrointestinal_tract	apaH	GC_00004772, GC_00016611, GC_00029969, GC_00049669, GC_00054221, GC_00057414, GC_00061332, GC_00062118, GC_00068877, GC_00070582, GC_00080550, GC_00083974, GC_00096469, GC_00097058, GC_00105239, GC_00108319
PTS system galactitol-specific EIIA component	0.779752	0.377217	1	other_body_site	gatA_2	GC_00015710, GC_00021629, GC_00028279, GC_00028333, GC_00070444, GC_00073858, GC_00078196, GC_00082270, GC_00091620, GC_00093941
Malonate-semialdehyde dehydrogenase	0.779752	0.377217	1	other_body_site	iolA	GC_00003549, GC_00056285
PTS system 2-O-alpha-mannosyl-D-glycerate-specific EIIABC component	0.779752	0.377217	1	other_body_site	mngA_1	GC_00008506, GC_00013002, GC_00065350, GC_00079554, GC_00087769
Prophage integrase IntS	0.779752	0.377217	1	other_body_site	intS	GC_00007216, GC_00008814, GC_00021142, GC_00026605, GC_00026905, GC_00027312, GC_00064507, GC_00068129, GC_00076250, GC_00078489, GC_00084739, GC_00091638, GC_00100915
Glucarate dehydratase	0.779752	0.377217	1	gastrointestinal_tract	gudD	GC_00000622
putative murein peptide carboxypeptidase	0.779752	0.377217	1	gastrointestinal_tract	ykfA	GC_00021918, GC_00045914, GC_00048081, GC_00049368, GC_00053507, GC_00075457, GC_00113393
2-aminoethylphosphonate--pyruvate transaminase	0.779752	0.377217	1	gastrointestinal_tract	phnW	GC_00008780, GC_00014813, GC_00051799
HTH-type transcriptional regulator LacR	0.779752	0.377217	1	gastrointestinal_tract	lacR_1	GC_00013534, GC_00037208, GC_00037209, GC_00037210, GC_00058718, GC_00079682, GC_00084766, GC_00103588
Beta-1,6-galactofuranosyltransferase WbbI	0.779752	0.377217	1	gastrointestinal_tract	wbbI	GC_00061657, GC_00069347, GC_00071414, GC_00079877, GC_00083928, GC_00086252, GC_00089484, GC_00092395, GC_00092663, GC_00096825, GC_00099348, GC_00104651
Para-nitrobenzyl esterase	0.779752	0.377217	1	gastrointestinal_tract	pnbA	GC_00014393, GC_00047224, GC_00063252, GC_00067452, GC_00070117, GC_00072540, GC_00077629, GC_00098712, GC_00099362
Hercynine oxygenase	0.779752	0.377217	1	gastrointestinal_tract	egtB	GC_00007603, GC_00024712, GC_00031821, GC_00034887, GC_00084566, GC_00086553, GC_00091734, GC_00093655, GC_00108847
Inner membrane protein YqiK	0.749263	0.38671	1	other_body_site	yqiK	GC_00003760, GC_00010580, GC_00018316, GC_00021960, GC_00023220, GC_00080231, GC_00092835
34 kDa membrane antigen	0.749263	0.38671	1	other_body_site	tpd	GC_00000876, GC_00038728, GC_00043836, GC_00057319, GC_00057320, GC_00092422
Transcriptional regulatory protein OmpR	0.749263	0.38671	1	gastrointestinal_tract	ompR	GC_00001283, GC_00008515, GC_00011839, GC_00012781, GC_00027034, GC_00042049, GC_00077676, GC_00102623, GC_00109595
D-serine dehydratase	0.749263	0.38671	1	gastrointestinal_tract	dsdA	GC_00002543, GC_00005046, GC_00019114, GC_00073023
Phosphoribosyl-AMP cyclohydrolase	0.73268	0.392016	1	gastrointestinal_tract	hisI	GC_00000711, GC_00007250, GC_00020576, GC_00022887, GC_00027075, GC_00028963, GC_00064381, GC_00070663
Histidine biosynthesis bifunctional protein HisIE	0.73268	0.392016	1	other_body_site	hisI	GC_00005045, GC_00007334, GC_00020609, GC_00020610, GC_00020611, GC_00043644
Type II secretion system protein L	0.731734	0.392322	1	NA	epsL	GC_00016477, GC_00049135, GC_00069980
putative sugar transferase EpsL	0.731734	0.392322	1	gastrointestinal_tract	epsL	GC_00019872, GC_00044079, GC_00080432, GC_00091516
putative protein adenylyltransferase Fic	0.731734	0.392322	1	gastrointestinal_tract	fic	GC_00006829, GC_00066415, GC_00098679, GC_00112037
Protein adenylyltransferase SoFic	0.731734	0.392322	1	NA	fic	GC_00072611, GC_00115630
Proton/sodium-glutamate symport protein	0.715297	0.397691	1	gastrointestinal_tract	gltT	GC_00008448, GC_00010956, GC_00013182, GC_00016721, GC_00025476, GC_00051456, GC_00059804, GC_00070005, GC_00082731, GC_00093125
Lysine exporter LysO	0.715297	0.397691	1	gastrointestinal_tract	lysO	GC_00002717, GC_00004289, GC_00013789, GC_00082997, GC_00085908, GC_00103361, GC_00108324
Protein TraR	0.702418	0.401972	1	gastrointestinal_tract	traR	GC_00017839, GC_00092103, GC_00102729
Chloramphenicol acetyltransferase 3	0.702418	0.401972	1	gastrointestinal_tract	cat3	GC_00014480, GC_00069117, GC_00091157
Acetyl esterase Axe7A	0.702418	0.401972	1	gastrointestinal_tract	axe7A	GC_00024066, GC_00077112, GC_00099591, GC_00110173
D/L-lactic acid transporter	0.702418	0.401972	1	gastrointestinal_tract	larD	GC_00010393
N-carbamoyl-L-amino-acid hydrolase	0.702418	0.401972	1	gastrointestinal_tract	hyuC	GC_00020959, GC_00086870, GC_00094940, GC_00114999
Pectinesterase A	0.702418	0.401972	1	gastrointestinal_tract	pemA	GC_00022525, GC_00048861, GC_00081989
Virginiamycin B lyase	0.702418	0.401972	1	gastrointestinal_tract	vgb	GC_00049974, GC_00080920, GC_00084876, GC_00092312, GC_00109743
2,4-diaminopentanoate dehydrogenase	0.702418	0.401972	1	gastrointestinal_tract	ord	GC_00024468, GC_00079401, GC_00099000, GC_00101350
Mrr restriction system protein	0.702418	0.401972	1	gastrointestinal_tract	mrr	GC_00049053, GC_00050974, GC_00083915, GC_00113984
Toxin HigB-2	0.702418	0.401972	1	gastrointestinal_tract	higB-2	GC_00013449, GC_00028572, GC_00080478
Alkaline phosphatase synthesis transcriptional regulatory protein SphR	0.702418	0.401972	1	gastrointestinal_tract	sphR	GC_00061861, GC_00062437, GC_00089604, GC_00101473, GC_00107115
3-methylitaconate isomerase	0.702418	0.401972	1	gastrointestinal_tract	mii_1	GC_00027679, GC_00032258, GC_00043942, GC_00067659, GC_00078078, GC_00088582
putative protein YjdF	0.702418	0.401972	1	gastrointestinal_tract	yjdF_2	GC_00044966, GC_00053772, GC_00065548, GC_00074730, GC_00090348
putative chaperone CsaA	0.702418	0.401972	1	gastrointestinal_tract	csaA	GC_00027056, GC_00027057, GC_00073093, GC_00085263
15-cis-phytoene synthase	0.702418	0.401972	1	gastrointestinal_tract	crtB	GC_00034563, GC_00045963, GC_00071908, GC_00079912
Sensor histidine kinase ResE	0.702418	0.401972	1	gastrointestinal_tract	resE	GC_00037266, GC_00050505, GC_00068068, GC_00073033, GC_00106352
3-alpha-(or 20-beta)-hydroxysteroid dehydrogenase	0.702418	0.401972	1	gastrointestinal_tract	fabG3	GC_00015379, GC_00071019, GC_00094935
Intracellular iron chaperone frataxin	0.702418	0.401972	1	gastrointestinal_tract	fra	GC_00036536, GC_00047825, GC_00070946, GC_00086246
Streptothricin hydrolase	0.702418	0.401972	1	gastrointestinal_tract	sttH_1	GC_00044717, GC_00057051, GC_00062393, GC_00089402, GC_00110556
Oxygen sensor protein DosP	0.702418	0.401972	1	gastrointestinal_tract	dosP	GC_00030908, GC_00043751, GC_00045895
N-acetylmuramic acid/N-acetylglucosamine kinase	0.702418	0.401972	1	gastrointestinal_tract	murK	GC_00039258, GC_00043139, GC_00084364, GC_00086694, GC_00097353, GC_00107652
dTDP-3-amino-3,6-dideoxy-alpha-D-galactopyranose 3-N-acetyltransferase	0.702418	0.401972	1	other_body_site	fdtC	GC_00012775, GC_00073836
Purine catabolism protein PucB	0.702418	0.401972	1	other_body_site	pucB	GC_00044944, GC_00060155, GC_00093045, GC_00113420
NADPH-Fe(3+) oxidoreductase subunit beta	0.702418	0.401972	1	other_body_site	sfrB	GC_00016306, GC_00072933, GC_00076967
Poly(glycerol-phosphate) alpha-glucosyltransferase	0.702418	0.401972	1	other_body_site	tagE	GC_00047104, GC_00059943, GC_00105272, GC_00111996, GC_00113597
putative protein YcjY	0.702418	0.401972	1	other_body_site	ycjY_1	GC_00021076, GC_00028964, GC_00032717, GC_00078096
Tyrosine-protein kinase CpsD	0.702418	0.401972	1	other_body_site	cpsD	GC_00018039, GC_00068632, GC_00094216
CRISPR system Cms protein Csm2	0.702418	0.401972	1	other_body_site	csm2	GC_00023139, GC_00079987, GC_00099332, GC_00114440
General stress protein 16U	0.702418	0.401972	1	other_body_site	yceD_2	GC_00007720, GC_00061113, GC_00107639
Extended-spectrum beta-lactamase PER-1	0.702418	0.401972	1	other_body_site	per1	GC_00022613, GC_00026880, GC_00093809
putative protein YdjI	0.702418	0.401972	1	other_body_site	ydjI	GC_00016012, GC_00065086, GC_00102779
4-carboxy-4-hydroxy-2-oxoadipate aldolase	0.702418	0.401972	1	other_body_site	ligK_2	GC_00018461, GC_00027248, GC_00079460, GC_00083171, GC_00097824
putative glycosyltransferase EpsJ	0.702418	0.401972	1	other_body_site	epsJ	GC_00033343, GC_00071139, GC_00087534, GC_00100487, GC_00101441
Toxin FitB	0.702418	0.401972	1	other_body_site	fitB	GC_00017152, GC_00083763, GC_00085180
Major phosphate-irrepressible acid phosphatase	0.702418	0.401972	1	other_body_site	phoC	GC_00009750
Sirohydrochlorin cobaltochelatase CbiKP	0.702418	0.401972	1	other_body_site	cbiKp	GC_00040147, GC_00045302, GC_00064762, GC_00105907
Putative prophage major tail sheath protein	0.702418	0.401972	1	other_body_site	gpFI	GC_00009070, GC_00047936, GC_00066442, GC_00080034
NADH-specific methylglyoxal reductase	0.702418	0.401972	1	other_body_site	ydjG	GC_00017332, GC_00070358, GC_00103462
PTS-dependent dihydroxyacetone kinase 2, dihydroxyacetone-binding subunit DhaK	0.702418	0.401972	1	other_body_site	dhaK-2	GC_00034863, GC_00056136, GC_00071247, GC_00105805, GC_00113116
Coenzyme PQQ synthesis protein B	0.702418	0.401972	1	other_body_site	pqqB	GC_00010283
Nicotinate dehydrogenase small FeS subunit	0.702418	0.401972	1	other_body_site	ndhS_5	GC_00018895, GC_00031548, GC_00042542, GC_00069139, GC_00069628, GC_00071615, GC_00078297
Protein-arginine-phosphatase	0.702418	0.401972	1	other_body_site	ywlE	GC_00028464, GC_00049977, GC_00084522, GC_00092983
50S ribosomal protein L35	0.702418	0.401972	1	gastrointestinal_tract	rpmI	GC_00000411, GC_00001281, GC_00006058, GC_00007224, GC_00007261, GC_00008496, GC_00009395, GC_00014996, GC_00015814, GC_00020056, GC_00020589, GC_00025213, GC_00025214, GC_00025215, GC_00025216, GC_00026954, GC_00027153, GC_00028775, GC_00037371
Succinate-semialdehyde dehydrogenase [NADP(+)]	0.691751	0.405569	1	gastrointestinal_tract	gabD	GC_00018270, GC_00103642
Succinate-semialdehyde dehydrogenase [NADP(+)] GabD	0.691751	0.405569	1	gastrointestinal_tract	gabD	GC_00000559, GC_00050597, GC_00064268
Putative sulfur carrier protein YedF	0.686182	0.407466	1	other_body_site	yedF	GC_00002433, GC_00025470
Pesticin receptor	0.686182	0.407466	1	other_body_site	fyuA	GC_00014902, GC_00015662, GC_00024721, GC_00049842, GC_00050469, GC_00103881
D-cysteine desulfhydrase	0.686182	0.407466	1	other_body_site	dcyD	GC_00007287, GC_00015862, GC_00072146, GC_00082016, GC_00083144, GC_00109125
Heterocyst differentiation ATP-binding protein HepA	0.686182	0.407466	1	other_body_site	hepA	GC_00003546, GC_00068709, GC_00081688, GC_00101677, GC_00111292
putative fructose-bisphosphate aldolase	0.686182	0.407466	1	other_body_site	fbaA_2	GC_00012730, GC_00012731, GC_00012761, GC_00014345, GC_00018255, GC_00058668, GC_00068127
Teichoic acids export ATP-binding protein TagH	0.686182	0.407466	1	other_body_site	tagH_1	GC_00017652, GC_00020711, GC_00021189, GC_00023237, GC_00046665, GC_00088342, GC_00090972, GC_00103774, GC_00113688
Putative efflux system component YknX	0.686182	0.407466	1	other_body_site	yknX	GC_00010388, GC_00039304, GC_00045521, GC_00052309, GC_00067433, GC_00083093, GC_00099168
Putative ABC transporter substrate-binding protein YesO	0.686182	0.407466	1	other_body_site	yesO	GC_00014156, GC_00056053, GC_00063755, GC_00071200, GC_00075643, GC_00077026, GC_00082106, GC_00083460, GC_00086517, GC_00088369, GC_00089930, GC_00095659, GC_00099707, GC_00103487, GC_00106212, GC_00108142, GC_00109593, GC_00112767
putative protein YehL	0.686182	0.407466	1	gastrointestinal_tract	yehL	GC_00003563, GC_00029225, GC_00054457
Conjugal transfer protein TraG	0.686182	0.407466	1	gastrointestinal_tract	traG_3	GC_00005892, GC_00014839, GC_00019919, GC_00036282, GC_00091756, GC_00114234
Metal-staphylopine import system permease protein CntB	0.686182	0.407466	1	gastrointestinal_tract	cntB	GC_00003079, GC_00042037, GC_00072773, GC_00076200
putative protein YisK	0.686182	0.407466	1	gastrointestinal_tract	yisK	GC_00015754, GC_00038770, GC_00044114, GC_00051860, GC_00051861, GC_00053868, GC_00058465, GC_00081265, GC_00100983, GC_00110641
Glycerate 3-kinase	0.686182	0.407466	1	gastrointestinal_tract	glxK_1	GC_00023875, GC_00030189, GC_00035624, GC_00040469, GC_00052033, GC_00079242, GC_00081216, GC_00086330, GC_00101028, GC_00112517
Serine/threonine-protein kinase toxin HipA	0.686182	0.407466	1	gastrointestinal_tract	hipA	GC_00009172, GC_00024994, GC_00081363, GC_00082450, GC_00092352, GC_00100609, GC_00107425
HTH-type transcriptional repressor NanR	0.686182	0.407466	1	gastrointestinal_tract	nanR_2	GC_00006488, GC_00017593, GC_00020252, GC_00022947, GC_00033876, GC_00097548
Purine catabolism regulatory protein	0.686182	0.407466	1	gastrointestinal_tract	pucR_2	GC_00008911, GC_00009872, GC_00010290, GC_00050030, GC_00076790, GC_00079325, GC_00084734, GC_00089306, GC_00089489, GC_00093435, GC_00108232, GC_00113169, GC_00113320
RNA-splicing ligase RtcB	0.686182	0.407466	1	gastrointestinal_tract	rtcB	GC_00008038, GC_00013254, GC_00030987, GC_00040481, GC_00065982, GC_00074873, GC_00096135, GC_00104976
Chorismate synthase	0.686182	0.407466	1	gastrointestinal_tract	aroC	GC_00000732, GC_00000877, GC_00002257, GC_00004916, GC_00004956, GC_00011277, GC_00018317, GC_00022041, GC_00022738, GC_00025297, GC_00028803, GC_00040721, GC_00041058, GC_00051829, GC_00052256, GC_00062094, GC_00068718, GC_00090840, GC_00094339, GC_00095467, GC_00108550
Phosphoglucomutase	0.686182	0.407466	1	gastrointestinal_tract	pgcA_2	GC_00000565, GC_00001202, GC_00001874, GC_00005328, GC_00006010, GC_00006928, GC_00018088, GC_00018952, GC_00024782, GC_00035200, GC_00037718, GC_00047151, GC_00050562, GC_00051604, GC_00064366, GC_00094032
Ethanolamine ammonia-lyase heavy chain	0.686096	0.407495	1	gastrointestinal_tract	eutB	GC_00000199
Ethanolamine ammonia-lyase light chain	0.686096	0.407495	1	gastrointestinal_tract	eutC	GC_00002590, GC_00006721, GC_00009417, GC_00013993, GC_00017875, GC_00034613, GC_00041081
Chromosome partitioning protein ParA	0.680715	0.409341	1	gastrointestinal_tract	parA	GC_00043218, GC_00053735, GC_00115854
Plasmid partition protein A	0.680715	0.409341	1	gastrointestinal_tract	parA	GC_00097100
PtsGHI operon antiterminator	0.680715	0.409341	1	gastrointestinal_tract	glcT	GC_00059523, GC_00062712, GC_00097253, GC_00102791
GlcA/glcB genes antiterminator	0.680715	0.409341	1	gastrointestinal_tract	glcT	GC_00072197
Ascorbate-specific PTS system EIIA component	0.661181	0.416143	1	other_body_site	ulaC	GC_00006267, GC_00013035, GC_00014283, GC_00014438, GC_00014523, GC_00020451, GC_00026960, GC_00029143, GC_00029144, GC_00035986, GC_00044183, GC_00050442, GC_00050760, GC_00053723, GC_00087677, GC_00100783, GC_00101313, GC_00105226
HTH-type transcriptional regulator SutR	0.661181	0.416143	1	gastrointestinal_tract	sutR_2	GC_00005624, GC_00006626, GC_00010141, GC_00011682, GC_00026674, GC_00048614, GC_00056115, GC_00058870, GC_00061817, GC_00067715, GC_00074375, GC_00089611, GC_00097951, GC_00100010, GC_00115450
Inner membrane protein YccF	0.661181	0.416143	1	gastrointestinal_tract	yccF	GC_00002961, GC_00006432, GC_00010411, GC_00013566, GC_00018185
L-fucose-proton symporter	0.661181	0.416143	1	gastrointestinal_tract	fucP_1	GC_00005739, GC_00007840, GC_00008593, GC_00011262, GC_00015808, GC_00020277, GC_00023551, GC_00024777, GC_00035001, GC_00035002, GC_00035754, GC_00040526, GC_00049763, GC_00069536, GC_00071066, GC_00073005, GC_00088945, GC_00089154
putative D,D-dipeptide transport system permease protein DdpC	0.661181	0.416143	1	gastrointestinal_tract	ddpC	GC_00002560, GC_00003121, GC_00016532, GC_00045433, GC_00049359, GC_00053180, GC_00063178, GC_00081282, GC_00093450, GC_00093627, GC_00096718, GC_00097770, GC_00111377
Putative niacin/nicotinamide transporter NaiP	0.639613	0.423851	1	gastrointestinal_tract	naiP	GC_00003882, GC_00012570, GC_00014376, GC_00016090, GC_00018683, GC_00019944, GC_00020403, GC_00026016, GC_00040688, GC_00044355, GC_00047083, GC_00054421, GC_00105833, GC_00109918
Putative K(+)-stimulated pyrophosphate-energized sodium pump	0.62115	0.43062	1	other_body_site	hppA1	GC_00000555, GC_00003345, GC_00025630, GC_00108946
N-acetylneuraminate lyase	0.62115	0.43062	1	other_body_site	nanA	GC_00000891, GC_00009132, GC_00010990, GC_00011061, GC_00023134, GC_00063832, GC_00107051
Aldehyde-alcohol dehydrogenase	0.62115	0.43062	1	gastrointestinal_tract	adhE	GC_00000464, GC_00001961, GC_00002108, GC_00002442, GC_00003912, GC_00005973, GC_00006110, GC_00007684, GC_00010192, GC_00012646, GC_00012840, GC_00014008, GC_00017558, GC_00021896, GC_00024290, GC_00025278, GC_00041437, GC_00052424, GC_00070218, GC_00072466, GC_00084061, GC_00090201, GC_00110597
ATP phosphoribosyltransferase regulatory subunit	0.62115	0.43062	1	gastrointestinal_tract	hisZ	GC_00011718, GC_00014675, GC_00023770, GC_00034235, GC_00043862, GC_00046260, GC_00047531, GC_00049856, GC_00050923, GC_00054914, GC_00055477, GC_00075553, GC_00076113, GC_00078307, GC_00093096, GC_00098693, GC_00103285, GC_00103370, GC_00112229, GC_00112294, GC_00114518
Protein LacX, plasmid	0.62115	0.43062	1	gastrointestinal_tract	lacX	GC_00007611, GC_00010338, GC_00010737, GC_00011284, GC_00013943, GC_00017009, GC_00034843, GC_00039086, GC_00040471, GC_00040472, GC_00042227, GC_00059057, GC_00080444, GC_00084471, GC_00095904, GC_00108818, GC_00114634
Oligopeptide-binding protein AppA	0.62115	0.43062	1	gastrointestinal_tract	appA_1	GC_00005327, GC_00005858, GC_00012053, GC_00016210, GC_00033138, GC_00034506, GC_00053454, GC_00063778, GC_00063992, GC_00065520, GC_00068555, GC_00073008, GC_00073334, GC_00079571, GC_00080890, GC_00088593, GC_00096622, GC_00098672, GC_00101218, GC_00102843, GC_00105521, GC_00108525, GC_00113588
Exodeoxyribonuclease	0.619863	0.431098	1	other_body_site	exoA	GC_00000103, GC_00002040, GC_00007226, GC_00014669, GC_00019013, GC_00033560, GC_00033783, GC_00039475, GC_00052737, GC_00062755, GC_00064332, GC_00078133
Alkyl hydroperoxide reductase C	0.619863	0.431098	1	other_body_site	ahpC	GC_00000050, GC_00002264, GC_00021449, GC_00078163
Sialic acid-binding periplasmic protein SiaP	0.619863	0.431098	1	other_body_site	siaP	GC_00003470, GC_00025041, GC_00029756, GC_00055111, GC_00092502, GC_00096711, GC_00106711
Metal-staphylopine import system permease protein CntC	0.619863	0.431098	1	gastrointestinal_tract	cntC	GC_00005025, GC_00018364, GC_00045387, GC_00092097
2-oxoglutarate oxidoreductase subunit KorB	0.619863	0.431098	1	gastrointestinal_tract	korB_2	GC_00002366, GC_00008163, GC_00049121, GC_00089897
Ribonuclease BN	0.619863	0.431098	1	gastrointestinal_tract	rbn	GC_00004807, GC_00015719, GC_00019037, GC_00059694, GC_00083589
Ribitol-5-phosphate cytidylyltransferase	0.619863	0.431098	1	gastrointestinal_tract	tarI	GC_00010891, GC_00020555, GC_00022780, GC_00026959, GC_00039685, GC_00097083, GC_00100596, GC_00105073
putative siderophore transport system permease protein YfhA	0.619863	0.431098	1	gastrointestinal_tract	yfhA	GC_00016589, GC_00022524, GC_00023320, GC_00030993, GC_00042372, GC_00062764, GC_00081559, GC_00089600, GC_00091404, GC_00094462, GC_00103109
Transcriptional regulatory protein BtsR	0.619863	0.431098	1	gastrointestinal_tract	btsR	GC_00007373, GC_00015449, GC_00026242, GC_00065563, GC_00082384, GC_00109684, GC_00112201, GC_00115596
FKBP-type 22 kDa peptidyl-prolyl cis-trans isomerase	0.619863	0.431098	1	gastrointestinal_tract	fklB	GC_00004146, GC_00013694, GC_00028228, GC_00033956
Aminodeoxychorismate/anthranilate synthase component 2	0.611141	0.434359	1	gastrointestinal_tract	pabA	GC_00010702, GC_00026617, GC_00026619, GC_00028929, GC_00041165, GC_00064484, GC_00065312, GC_00101556
Aminodeoxychorismate synthase component 2	0.611141	0.434359	1	gastrointestinal_tract	pabA	GC_00009206, GC_00026618, GC_00041280, GC_00064354, GC_00064355
ABC transporter ATP-binding protein YtrE	0.605174	0.436611	1	other_body_site	ytrE	GC_00000812, GC_00007378, GC_00016008, GC_00020127, GC_00026312, GC_00051815, GC_00062321, GC_00064297, GC_00081578, GC_00114877
Serine/threonine-protein kinase PknD	0.605174	0.436611	1	gastrointestinal_tract	pknD_3	GC_00008016, GC_00008323, GC_00011693, GC_00019241, GC_00022125, GC_00029312, GC_00032659, GC_00035028, GC_00037285, GC_00038736, GC_00041824, GC_00041838, GC_00041839, GC_00041840, GC_00042421, GC_00043548, GC_00048282, GC_00050377, GC_00050689, GC_00051519, GC_00052192, GC_00053303, GC_00053534, GC_00055039, GC_00057739, GC_00058258, GC_00060439, GC_00068522, GC_00070017, GC_00070614, GC_000744…
Ktr system potassium uptake protein A	0.591562	0.441816	1	gastrointestinal_tract	ktrA	GC_00001343, GC_00005487, GC_00006977, GC_00008918, GC_00013576, GC_00017095, GC_00018077, GC_00022155, GC_00025203, GC_00027791, GC_00030010, GC_00035698, GC_00037622, GC_00046868, GC_00051628, GC_00053257, GC_00056391, GC_00067042, GC_00076473, GC_00094247, GC_00094971, GC_00109492, GC_00110271
Cell cycle protein GpsB	0.591562	0.441816	1	gastrointestinal_tract	gpsB	GC_00006273, GC_00008623, GC_00010513, GC_00011904, GC_00018985, GC_00019630, GC_00019741, GC_00054491, GC_00059566, GC_00060803, GC_00061766, GC_00064170, GC_00066100, GC_00071070, GC_00073590, GC_00095367, GC_00095820, GC_00105689, GC_00110502
Formate-dependent phosphoribosylglycinamide formyltransferase	0.591562	0.441816	1	gastrointestinal_tract	purT	GC_00001249, GC_00008043, GC_00008373, GC_00015633, GC_00062430, GC_00062491, GC_00067955, GC_00087719
Macrolide export protein MacA	0.579899	0.446352	1	other_body_site	macA	GC_00003976, GC_00004828, GC_00015934, GC_00016013, GC_00025865, GC_00031861, GC_00036294, GC_00039794, GC_00050419, GC_00055992, GC_00057832, GC_00058516, GC_00060263, GC_00071628, GC_00071896, GC_00076849, GC_00088459, GC_00105343, GC_00105989, GC_00107203, GC_00114312
putative formate transporter 1	0.579899	0.446352	1	other_body_site	focA	GC_00002184, GC_00003924, GC_00005644, GC_00051504, GC_00057755, GC_00058195, GC_00060874, GC_00072694, GC_00078590, GC_00087841, GC_00093516, GC_00112722
Colistin resistance protein EmrA	0.578465	0.446915	1	gastrointestinal_tract	emrA_2	GC_00013106, GC_00014303, GC_00017748, GC_00025106, GC_00049632, GC_00050329, GC_00052983, GC_00061941, GC_00063670, GC_00071586, GC_00075892, GC_00080089, GC_00088232, GC_00088886, GC_00089892, GC_00093462, GC_00102080
Multidrug export protein EmrA	0.578465	0.446915	1	NA	emrA_2	GC_00004128, GC_00033453
7-carboxy-7-deazaguanine synthase	0.570121	0.450211	1	other_body_site	queE	GC_00004586, GC_00012512, GC_00013706, GC_00018904, GC_00019439, GC_00029404, GC_00029405, GC_00041377, GC_00046297, GC_00049994, GC_00051866, GC_00054272, GC_00066844, GC_00080694, GC_00090774, GC_00093717, GC_00094605, GC_00108335, GC_00108934
dTDP-4-dehydrorhamnose reductase	0.570121	0.450211	1	gastrointestinal_tract	rmlD	GC_00000686, GC_00003218, GC_00008047, GC_00013630, GC_00013684, GC_00017386, GC_00028668, GC_00040098, GC_00041444, GC_00045141, GC_00056227, GC_00056396, GC_00061802, GC_00064692, GC_00071232, GC_00079455, GC_00085583, GC_00091334, GC_00108399, GC_00111356
Serine/threonine-protein phosphatase 1	0.563588	0.452818	1	gastrointestinal_tract	pphA	GC_00006748, GC_00008123, GC_00025641, GC_00085376, GC_00095687
Starvation-sensing protein RspB	0.563588	0.452818	1	gastrointestinal_tract	rspB	GC_00001850, GC_00009051, GC_00046741
Urease subunit beta	0.563588	0.452818	1	gastrointestinal_tract	ureB	GC_00002437, GC_00008627
Prolyl-tRNA editing protein ProX	0.563588	0.452818	1	gastrointestinal_tract	proX_1	GC_00024107, GC_00041707, GC_00049653, GC_00053869, GC_00057520, GC_00061447, GC_00066492, GC_00075053, GC_00085314, GC_00092852, GC_00093657, GC_00109062, GC_00112071, GC_00113506, GC_00115586
Phosphoglycerol transferase I	0.563588	0.452818	1	other_body_site	mdoB	GC_00007339, GC_00008941, GC_00013317, GC_00025059, GC_00035665, GC_00038795, GC_00090491, GC_00092114, GC_00107510
Urease accessory protein UreF	0.563588	0.452818	1	gastrointestinal_tract	ureF	GC_00010275, GC_00015230, GC_00040301, GC_00053767, GC_00062593, GC_00078455, GC_00080570, GC_00089372, GC_00103734
Urease accessory protein UreE	0.563588	0.452818	1	gastrointestinal_tract	ureE	GC_00012182, GC_00014983, GC_00031667, GC_00041550, GC_00048539, GC_00092838, GC_00100195, GC_00102565, GC_00115839
D-xylose-proton symporter	0.563588	0.452818	1	other_body_site	xylE	GC_00010041, GC_00013771, GC_00022980, GC_00044049, GC_00045538, GC_00048502, GC_00072217, GC_00097759, GC_00104638, GC_00111551
L-fucose mutarotase	0.563588	0.452818	1	gastrointestinal_tract	fucU	GC_00006272, GC_00013513, GC_00022455, GC_00051419, GC_00088344, GC_00102510
N-acetylgalactosamine-N,N'-diacetylbacillosaminyl-diphospho-undecaprenol 4-alpha-N-acetylgalactosaminyltransferase	0.563588	0.452818	1	gastrointestinal_tract	pglJ	GC_00015921, GC_00016789, GC_00031459, GC_00056763, GC_00059099, GC_00061539, GC_00075144, GC_00085919, GC_00094543, GC_00107395
Evolved beta-galactosidase subunit alpha	0.563588	0.452818	1	gastrointestinal_tract	ebgA	GC_00011371, GC_00012398, GC_00017471, GC_00024024, GC_00055381, GC_00079426, GC_00109030, GC_00113889
Anthranilate phosphoribosyltransferase	0.561952	0.453475	1	gastrointestinal_tract	trpD	GC_00003634, GC_00008256, GC_00011804, GC_00020904, GC_00021463, GC_00023409, GC_00035439, GC_00035440, GC_00039779, GC_00047411, GC_00047816, GC_00048281, GC_00050378, GC_00053385, GC_00054282, GC_00055295, GC_00064630, GC_00086511
CRISPR-associated endonuclease Cas1	0.561952	0.453475	1	other_body_site	cas1	GC_00005333, GC_00005961, GC_00012521, GC_00012546, GC_00012933, GC_00016249, GC_00016932, GC_00020947, GC_00021435, GC_00021870, GC_00022052, GC_00022067, GC_00023593, GC_00026137, GC_00026138, GC_00028968, GC_00033791, GC_00051127, GC_00053020, GC_00065113, GC_00067945, GC_00068384, GC_00072061, GC_00075272, GC_00081551, GC_00083990, GC_00084538, GC_00089859, GC_00090942, GC_00091273, GC_000966…
Iron-sulfur cluster assembly scaffold protein IscU	0.561952	0.453475	1	gastrointestinal_tract	iscU	GC_00000723, GC_00000724, GC_00002069, GC_00008528, GC_00025298, GC_00037302, GC_00048534, GC_00064081, GC_00064082, GC_00081067, GC_00098228
Imidazole glycerol phosphate synthase subunit HisF	0.55536	0.456136	1	gastrointestinal_tract	hisF	GC_00000166, GC_00004436, GC_00007293, GC_00015289, GC_00033550, GC_00042308, GC_00064400, GC_00064401
Imidazole glycerol phosphate synthase subunit HisH	0.55536	0.456136	1	gastrointestinal_tract	hisH	GC_00004148, GC_00007718, GC_00011299, GC_00011896, GC_00012165, GC_00013180, GC_00016733, GC_00021461, GC_00023698, GC_00029616, GC_00031863, GC_00044771, GC_00045285, GC_00055014, GC_00055286, GC_00061306, GC_00064725, GC_00072633, GC_00088958, GC_00091206, GC_00108494
Aspartate ammonia-lyase	0.55536	0.456136	1	gastrointestinal_tract	aspA	GC_00000484, GC_00002516, GC_00007824, GC_00007924, GC_00011063, GC_00026584, GC_00030705, GC_00093374, GC_00113036, GC_00114594
Histidinol dehydrogenase	0.55536	0.456136	1	gastrointestinal_tract	hisD	GC_00002364, GC_00004736, GC_00005151, GC_00008217, GC_00017872, GC_00022378, GC_00032492, GC_00034170, GC_00034171, GC_00036105, GC_00045365, GC_00046392, GC_00052171, GC_00064741, GC_00066532, GC_00066605, GC_00068947, GC_00102218
1-(5-phosphoribosyl)-5-[(5-phosphoribosylamino)methylideneamino] imidazole-4-carboxamide isomerase	0.55536	0.456136	1	gastrointestinal_tract	hisA	GC_00003191, GC_00004372, GC_00007822, GC_00011264, GC_00012136, GC_00023390, GC_00033323, GC_00039782, GC_00040489, GC_00040870, GC_00046666, GC_00056754, GC_00062499, GC_00062823, GC_00064474, GC_00068588, GC_00069513, GC_00070049, GC_00092346, GC_00111940, GC_00114225
HTH-type transcriptional regulatory protein GabR	0.550166	0.45825	1	gastrointestinal_tract	gabR	GC_00001662, GC_00005145, GC_00006270, GC_00017006, GC_00022709, GC_00024144, GC_00028998, GC_00036495, GC_00040645, GC_00041048, GC_00045948, GC_00048589, GC_00057308, GC_00059749, GC_00064341, GC_00070143, GC_00071181, GC_00071695, GC_00074865, GC_00077824, GC_00079146, GC_00086280, GC_00090313, GC_00092435, GC_00093440, GC_00093813, GC_00094434, GC_00094532, GC_00099786, GC_00101393, GC_001034…
D-alanine--D-alanyl carrier protein ligase	0.550166	0.45825	1	other_body_site	dltA	GC_00006661, GC_00010143, GC_00015099, GC_00015100, GC_00015161, GC_00016626, GC_00018057, GC_00019062, GC_00038153, GC_00040184, GC_00044349, GC_00045404, GC_00047304, GC_00052977, GC_00057526, GC_00064209, GC_00064210, GC_00071215, GC_00085069, GC_00086847, GC_00095555, GC_00097258, GC_00101320, GC_00108205, GC_00110906, GC_00111584
Multidrug export protein EmrB	0.550166	0.45825	1	other_body_site	emrB	GC_00000378, GC_00001138, GC_00002095, GC_00015608, GC_00016117, GC_00034795, GC_00043388, GC_00044231, GC_00049262, GC_00073365, GC_00085273, GC_00099257, GC_00099863, GC_00115853
Beta-glucoside kinase	0.550166	0.45825	1	other_body_site	bglK	GC_00003589, GC_00006655, GC_00012904, GC_00013770, GC_00014121, GC_00023447, GC_00025861, GC_00030141, GC_00030142, GC_00040463, GC_00045861, GC_00047514, GC_00048862, GC_00052887, GC_00052888, GC_00057551, GC_00059219, GC_00065514, GC_00065639, GC_00071475, GC_00073629, GC_00073966, GC_00077766, GC_00092189, GC_00094002, GC_00106125, GC_00112168
Putative N-acetylmannosamine-6-phosphate 2-epimerase	0.550166	0.45825	1	other_body_site	nanE	GC_00003019, GC_00003027, GC_00005703, GC_00007200, GC_00011446, GC_00020431, GC_00022550, GC_00026195, GC_00075373
Arginine-binding extracellular protein ArtP	0.549908	0.458355	1	other_body_site	artP	GC_00004294, GC_00012260, GC_00013600, GC_00032576, GC_00046685, GC_00047992, GC_00049812, GC_00052789, GC_00083077, GC_00089726, GC_00114713
Arginine transport ATP-binding protein ArtP	0.549908	0.458355	1	NA	artP	GC_00004482
Proline iminopeptidase	0.546356	0.45981	1	gastrointestinal_tract	fpaP_2	GC_00000937, GC_00003343, GC_00007592, GC_00007675, GC_00009707, GC_00016026, GC_00016324, GC_00022204, GC_00025391, GC_00041249, GC_00041250, GC_00044201, GC_00051895, GC_00059040, GC_00066191, GC_00077929, GC_00092984, GC_00106764
Pyridoxal 5'-phosphate synthase subunit PdxS	0.542584	0.461364	1	gastrointestinal_tract	pdxS	GC_00000108
Methionine synthase	0.542584	0.461364	1	gastrointestinal_tract	metH	GC_00000561, GC_00002243, GC_00011218, GC_00013689, GC_00020882, GC_00043235, GC_00043952, GC_00044663, GC_00051180, GC_00055430, GC_00061044, GC_00063107, GC_00067880, GC_00085552, GC_00092307, GC_00101086
ATP synthase subunit c	0.53676	0.463779	1	gastrointestinal_tract	atpE_2	GC_00000969, GC_00002154, GC_00003441, GC_00003442, GC_00003746, GC_00007820, GC_00009522, GC_00012636, GC_00018446, GC_00020486, GC_00023456, GC_00025561, GC_00026196, GC_00030903, GC_00031788, GC_00042415, GC_00043097, GC_00056950, GC_00064039, GC_00064197, GC_00064533
3-oxoacyl-[acyl-carrier-protein] reductase FabG	0.53676	0.463779	1	gastrointestinal_tract	fabG_1	GC_00000936, GC_00001136, GC_00001365, GC_00002401, GC_00003457, GC_00003558, GC_00007092, GC_00007203, GC_00008710, GC_00008773, GC_00009537, GC_00009538, GC_00012645, GC_00013514, GC_00014038, GC_00014236, GC_00014610, GC_00016534, GC_00017328, GC_00017427, GC_00018130, GC_00018523, GC_00020424, GC_00020541, GC_00022026, GC_00022509, GC_00023324, GC_00023997, GC_00025276, GC_00025463, GC_000262…
L-aspartate dehydrogenase	0.53676	0.463779	1	other_body_site	nadX	GC_00021178, GC_00030216, GC_00066319, GC_00089958, GC_00112228
Antitoxin RelB	0.53676	0.463779	1	gastrointestinal_tract	relB	GC_00008582, GC_00105686
Anaerobilin synthase	0.53676	0.463779	1	other_body_site	chuW	GC_00017245, GC_00045543, GC_00069763, GC_00104544
1,2-phenylacetyl-CoA epoxidase, subunit C	0.53676	0.463779	1	gastrointestinal_tract	paaC	GC_00008761, GC_00105856
UDP-N-acetylbacillosamine transaminase	0.53676	0.463779	1	other_body_site	pglE	GC_00010510, GC_00046049
Tyrocidine synthase 3	0.53676	0.463779	1	gastrointestinal_tract	tycC	GC_00017319, GC_00078779, GC_00092161, GC_00103220, GC_00110677, GC_00114654
2-phytyl-1,4-beta-naphthoquinone methyltransferase, chloroplastic	0.53676	0.463779	1	other_body_site	MENG	GC_00012081, GC_00038625
Ornithine racemase	0.53676	0.463779	1	gastrointestinal_tract	orr	GC_00021567, GC_00065401, GC_00083579, GC_00088176, GC_00093041, GC_00097437, GC_00114490
Formamidase	0.53676	0.463779	1	other_body_site	fmdA	GC_00014317, GC_00037260, GC_00042571, GC_00067296
1,2-phenylacetyl-CoA epoxidase, subunit B	0.53676	0.463779	1	gastrointestinal_tract	paaB	GC_00006711
1,2-phenylacetyl-CoA epoxidase, subunit E	0.53676	0.463779	1	gastrointestinal_tract	paaE	GC_00013191, GC_00034508, GC_00090619
Type-1 restriction enzyme EcoKI specificity protein	0.53676	0.463779	1	other_body_site	hsdS	GC_00030938, GC_00046586, GC_00088961, GC_00092068, GC_00096110, GC_00103426
Colicin V secretion protein CvaA	0.53676	0.463779	1	other_body_site	cvaA	GC_00017294, GC_00043417, GC_00067827, GC_00073723, GC_00081079
N-isopropylammelide isopropyl amidohydrolase	0.53676	0.463779	1	gastrointestinal_tract	atzC_2	GC_00008830, GC_00009045, GC_00070456, GC_00081940
Iron import ATP-binding/permease protein IrtB	0.53676	0.463779	1	other_body_site	irtB_2	GC_00028776, GC_00041797, GC_00050175, GC_00057867, GC_00066154, GC_00068777, GC_00095401
L-carnitine dehydrogenase	0.53676	0.463779	1	gastrointestinal_tract	lcdH_2	GC_00028372, GC_00049952, GC_00053356, GC_00075102, GC_00081193, GC_00102348, GC_00112750
Sec-independent protein translocase protein TatCy	0.53676	0.463779	1	other_body_site	tatC2	GC_00020352, GC_00043929, GC_00059558, GC_00072248, GC_00081556
Endoribonuclease ToxN	0.53676	0.463779	1	gastrointestinal_tract	toxN	GC_00021352, GC_00023251, GC_00073117, GC_00074263, GC_00086584, GC_00102333, GC_00111153
Aldo-keto reductase YhdN	0.53676	0.463779	1	other_body_site	yhdN	GC_00036201, GC_00044667, GC_00051004, GC_00064161, GC_00092705
Flagellum site-determining protein YlxH	0.53676	0.463779	1	other_body_site	ylxH	GC_00026237, GC_00039283, GC_00050240, GC_00090680, GC_00092532
Type I restriction enzyme EcoKI M protein	0.53676	0.463779	1	other_body_site	hsdM	GC_00009273, GC_00110092
Fumarate hydratase class I, anaerobic	0.53676	0.463779	1	gastrointestinal_tract	fumB	GC_00008950, GC_00069855, GC_00112158
putative heme-iron transport system permease protein IsdF	0.53676	0.463779	1	other_body_site	isdF	GC_00025160, GC_00033241, GC_00059077, GC_00098194
Putative NADP-dependent oxidoreductase YfmJ	0.53676	0.463779	1	gastrointestinal_tract	yfmJ	GC_00021415, GC_00021459, GC_00035791, GC_00114289
tRNA nuclease CdiA	0.53676	0.463779	1	other_body_site	cdiA	GC_00015481, GC_00040220, GC_00072714, GC_00086166, GC_00090822, GC_00106228
Multiple sugar-binding protein	0.53676	0.463779	1	other_body_site	msmE_1	GC_00020244, GC_00022755, GC_00035148, GC_00039508, GC_00056058, GC_00059715, GC_00074335, GC_00079447, GC_00104572, GC_00105908, GC_00109726
Bifunctional protein PaaZ	0.53676	0.463779	1	gastrointestinal_tract	paaZ	GC_00009154, GC_00101936
putative symporter YjmB	0.53676	0.463779	1	gastrointestinal_tract	yjmB	GC_00012306, GC_00058372, GC_00081285, GC_00093443
1,2-phenylacetyl-CoA epoxidase, subunit A	0.53676	0.463779	1	gastrointestinal_tract	paaA	GC_00007742
Protein-glutamine gamma-glutamyltransferase	0.53676	0.463779	1	other_body_site	tgpA	GC_00017749, GC_00046843, GC_00086801, GC_00091899
Putative 1,2-phenylacetyl-CoA epoxidase, subunit D	0.53676	0.463779	1	gastrointestinal_tract	paaD	GC_00008753, GC_00106220
Fe(3+) dicitrate-binding periplasmic protein	0.53676	0.463779	1	other_body_site	fecB	GC_00008688, GC_00108776
N-acetyl-alpha-D-glucosaminyl L-malate deacetylase 1	0.53676	0.463779	1	other_body_site	bshB1	GC_00020864, GC_00029212, GC_00047967, GC_00052788, GC_00080460
Antirestriction protein KlcA	0.53676	0.463779	1	gastrointestinal_tract	klcA	GC_00014429, GC_00023428, GC_00044197, GC_00108986, GC_00111187
TRAP-T-associated universal stress protein TeaD	0.53676	0.463779	1	other_body_site	teaD_3	GC_00026056, GC_00026057, GC_00033366, GC_00044861, GC_00048825, GC_00056917, GC_00059296, GC_00074582, GC_00086536, GC_00102609
2-epi-5-epi-valiolone epimerase	0.53676	0.463779	1	other_body_site	cetB	GC_00008662, GC_00061223
Lipopolysaccharide 1,6-galactosyltransferase	0.53676	0.463779	1	gastrointestinal_tract	rfaB	GC_00020536, GC_00066763, GC_00069406, GC_00087829, GC_00094647, GC_00111154
Spermine/spermidine acetyltransferase	0.53676	0.463779	1	gastrointestinal_tract	bltD	GC_00011043, GC_00096306, GC_00100452, GC_00108062
Putative glycosyltransferase EpsF	0.52247	0.46979	1	other_body_site	epsF_1	GC_00035062, GC_00037141, GC_00050666, GC_00056338, GC_00068140, GC_00070271, GC_00074814, GC_00079145, GC_00082072, GC_00082642, GC_00087188, GC_00089697, GC_00089835, GC_00095735, GC_00095777, GC_00096752, GC_00096936, GC_00097330, GC_00103839, GC_00108317, GC_00110207, GC_00110263, GC_00114222, GC_00114954
D-alanyl-D-alanine dipeptidase	0.52247	0.46979	1	other_body_site	ddpX	GC_00012918, GC_00018727, GC_00026320, GC_00037902, GC_00047636, GC_00049711, GC_00064338, GC_00083859, GC_00086321, GC_00112110
Manganese efflux system protein MneP	0.52247	0.46979	1	other_body_site	mneP	GC_00011448, GC_00016107, GC_00041012, GC_00047893, GC_00050866, GC_00065479, GC_00073848, GC_00092028, GC_00092077, GC_00096678
Anaerobic C4-dicarboxylate transporter DcuA	0.52247	0.46979	1	other_body_site	dcuA	GC_00001004, GC_00045424, GC_00058076, GC_00084878, GC_00085105, GC_00085616
Anaerobic nitric oxide reductase flavorubredoxin	0.52247	0.46979	1	other_body_site	norV	GC_00007137, GC_00016379, GC_00021201, GC_00023450, GC_00032674, GC_00054046, GC_00058790, GC_00114546
Phenylacetate-coenzyme A ligase	0.52247	0.46979	1	gastrointestinal_tract	paaK	GC_00006722, GC_00012497, GC_00015842, GC_00020775, GC_00020776, GC_00028056, GC_00037146, GC_00054035, GC_00064972, GC_00085061, GC_00086263
HTH-type transcriptional regulator MalT	0.52247	0.46979	1	gastrointestinal_tract	malT	GC_00006667, GC_00009978, GC_00014099, GC_00034777, GC_00052908, GC_00053880, GC_00055519, GC_00057621, GC_00062857, GC_00067043, GC_00070411, GC_00083757, GC_00084771, GC_00090872, GC_00093656, GC_00095950, GC_00099325, GC_00099631, GC_00100943, GC_00104673
RNA polymerase sigma-28 factor	0.517951	0.471717	1	gastrointestinal_tract	sigK	GC_00045256, GC_00045257, GC_00109883, GC_00110418
ECF RNA polymerase sigma factor SigK	0.517951	0.471717	1	NA	sigK	GC_00096512, GC_00098139
Putative transporter YdfJ	0.516445	0.472362	1	gastrointestinal_tract	ydfJ	GC_00025061, GC_00032930, GC_00069994
Membrane protein YdfJ	0.516445	0.472362	1	gastrointestinal_tract	ydfJ	GC_00012417, GC_00038002, GC_00039130, GC_00039131, GC_00044700, GC_00068147, GC_00087476, GC_00115808
Histidine biosynthesis bifunctional protein HisB	0.512699	0.473973	1	gastrointestinal_tract	hisB	GC_00005147, GC_00007735, GC_00011600, GC_00013105, GC_00028563, GC_00100298
Imidazoleglycerol-phosphate dehydratase	0.512699	0.473973	1	gastrointestinal_tract	hisB	GC_00003627, GC_00004542, GC_00007526, GC_00025973, GC_00028562, GC_00063341, GC_00064465, GC_00099345
putative glycerol uptake facilitator protein	0.503105	0.478139	1	NA	glpF	GC_00045515
Glycerol uptake facilitator protein	0.503105	0.478139	1	other_body_site	glpF	GC_00000590, GC_00001301, GC_00002054, GC_00002392, GC_00009462, GC_00020073, GC_00025823, GC_00031188, GC_00039109, GC_00048407
Phosphate-specific transport system accessory protein PhoU	0.489239	0.484267	1	gastrointestinal_tract	phoU	GC_00004160, GC_00093802
Phosphate-specific transport system accessory protein PhoU	0.489239	0.484267	1	gastrointestinal_tract	phoU	GC_00002598, GC_00007127, GC_00009452, GC_00011790, GC_00020173, GC_00022736, GC_00031237, GC_00031238, GC_00033388, GC_00037449, GC_00037750, GC_00038405, GC_00041293, GC_00041351, GC_00044059, GC_00046390, GC_00048245, GC_00059544, GC_00071342, GC_00085578, GC_00086660, GC_00096693, GC_00102034, GC_00104325, GC_00109438, GC_00114350
Putative aminoacrylate peracid reductase RutC	0.485168	0.486091	1	gastrointestinal_tract	rutC_1	GC_00006300, GC_00009193, GC_00014649, GC_00037229, GC_00040916, GC_00058398, GC_00071753, GC_00108860
Oxygen-independent coproporphyrinogen III oxidase	0.485168	0.486091	1	other_body_site	hemN	GC_00004197, GC_00017127, GC_00030314, GC_00032319, GC_00038926, GC_00050254, GC_00098386
NADP-reducing hydrogenase subunit HndA	0.485168	0.486091	1	gastrointestinal_tract	hndA	GC_00008088, GC_00008520, GC_00013620, GC_00032981, GC_00044226, GC_00058846, GC_00115388
Energy-coupling factor transporter ATP-binding protein EcfA3	0.485168	0.486091	1	gastrointestinal_tract	ecfA3	GC_00008396, GC_00020834, GC_00021078, GC_00022027, GC_00053954, GC_00055530, GC_00091187, GC_00111199
Membrane-bound lytic murein transglycosylase C	0.485168	0.486091	1	other_body_site	mltC	GC_00005814, GC_00026690, GC_00044611, GC_00050365, GC_00052339, GC_00061914, GC_00069154, GC_00099728, GC_00101831, GC_00115342
putative sensor histidine kinase pdtaS	0.485168	0.486091	1	gastrointestinal_tract	pdtaS	GC_00007451, GC_00008096, GC_00039520, GC_00046680, GC_00063417, GC_00072552, GC_00077645
Transposase from transposon Tn916	0.485168	0.486091	1	gastrointestinal_tract	Int-Tn_1	GC_00001309, GC_00021632, GC_00024513, GC_00045451, GC_00066091, GC_00070485, GC_00072509, GC_00080530, GC_00088026, GC_00088854, GC_00089605, GC_00100310, GC_00100945
Transcriptional regulator ManR	0.485168	0.486091	1	other_body_site	manR_2	GC_00012952, GC_00013938, GC_00015308, GC_00019838, GC_00034409, GC_00051770, GC_00051771, GC_00052184, GC_00054694, GC_00068189, GC_00069613, GC_00097085, GC_00103458, GC_00106325, GC_00111176, GC_00113219, GC_00113769
Taurine import ATP-binding protein TauB	0.485168	0.486091	1	other_body_site	tauB	GC_00004920, GC_00021037, GC_00028860, GC_00032483, GC_00041948, GC_00053262, GC_00060221, GC_00069160, GC_00081039, GC_00086306
Tyrosine-protein kinase YwqD	0.485168	0.486091	1	gastrointestinal_tract	ywqD	GC_00011182, GC_00023541, GC_00023816, GC_00028613, GC_00045095, GC_00049846, GC_00049847, GC_00057862, GC_00059505, GC_00091961, GC_00097023, GC_00104739
HTH-type transcriptional regulator BenM	0.485168	0.486091	1	other_body_site	benM_2	GC_00014336, GC_00021758, GC_00022960, GC_00025105, GC_00028293, GC_00030834, GC_00034234, GC_00043286, GC_00044670, GC_00046438, GC_00050159, GC_00056277, GC_00067460, GC_00103475, GC_00104872, GC_00105036, GC_00110535, GC_00114069
NADP-reducing hydrogenase subunit HndC	0.485168	0.486091	1	gastrointestinal_tract	hndC	GC_00001244, GC_00013685, GC_00028004, GC_00062083
Energy-dependent translational throttle protein EttA	0.485168	0.486091	1	gastrointestinal_tract	ettA	GC_00000399, GC_00001870, GC_00002217, GC_00004251, GC_00005414, GC_00008774, GC_00019291, GC_00019859, GC_00041248, GC_00054032, GC_00057025, GC_00072009, GC_00077291, GC_00092142
Lysine--tRNA ligase	0.485168	0.486091	1	other_body_site	lysS	GC_00000092, GC_00000587, GC_00005322, GC_00038637, GC_00050691, GC_00064116
Putative oxidoreductase CatD	0.471443	0.492324	1	gastrointestinal_tract	catD	GC_00010031, GC_00078290
3-oxoadipate enol-lactonase 2	0.471443	0.492324	1	gastrointestinal_tract	catD	GC_00017517, GC_00021359, GC_00021432, GC_00025130, GC_00032566, GC_00034471, GC_00055152, GC_00058831, GC_00096986, GC_00112310, GC_00114631
phosphatase YcdX	0.471443	0.492324	1	gastrointestinal_tract	ycdX	GC_00044637, GC_00083304, GC_00108850
putative phosphatase YcdX	0.471443	0.492324	1	gastrointestinal_tract	ycdX	GC_00004236, GC_00038715, GC_00056595, GC_00076951, GC_00084510, GC_00094723, GC_00099477
Trifunctional NAD biosynthesis/regulator protein NadR	0.471443	0.492324	1	gastrointestinal_tract	nadR	GC_00003799, GC_00032559, GC_00080286
Transcription repressor NadR	0.471443	0.492324	1	gastrointestinal_tract	nadR	GC_00031081, GC_00032832, GC_00032888, GC_00056814, GC_00105802, GC_00111159
Glycerol-3-phosphate cytidylyltransferase	0.469712	0.49312	1	gastrointestinal_tract	tarD	GC_00000779
D(-)-tartrate dehydratase	0.469712	0.49312	1	NA	tarD	GC_00047442
putative succinyl-diaminopimelate desuccinylase	0.463509	0.495989	1	other_body_site	dapE_2	GC_00001926, GC_00008134, GC_00011283, GC_00011566, GC_00012612, GC_00013741, GC_00023394, GC_00038850, GC_00041955, GC_00042716, GC_00043981, GC_00053081, GC_00070060, GC_00074448, GC_00107665
Putative succinyl-diaminopimelate desuccinylase DapE	0.463509	0.495989	1	NA	dapE_2	GC_00007009, GC_00044984
High-affinity zinc uptake system protein ZnuA	0.459181	0.498007	1	NA	znuA	GC_00004583, GC_00015559, GC_00049384
High-affinity zinc uptake system binding-protein ZnuA	0.459181	0.498007	1	other_body_site	znuA	GC_00001675, GC_00007816, GC_00008089, GC_00009367, GC_00013118, GC_00017547, GC_00018017, GC_00022558, GC_00024276, GC_00036296, GC_00039868, GC_00039869, GC_00041118, GC_00041443, GC_00042949, GC_00045307, GC_00055522, GC_00057011, GC_00059078, GC_00065503, GC_00069141, GC_00091256, GC_00093943, GC_00100950, GC_00112340
ECF RNA polymerase sigma factor SigW	0.457744	0.49868	1	gastrointestinal_tract	sigW_3	GC_00008345, GC_00018010, GC_00026048, GC_00026126, GC_00031344, GC_00031408, GC_00045837, GC_00050557, GC_00058277, GC_00058300, GC_00059427, GC_00061325, GC_00061561, GC_00062237, GC_00063245, GC_00066734, GC_00078016, GC_00078459, GC_00079134, GC_00080115, GC_00080828, GC_00081127, GC_00091287, GC_00094316, GC_00095088, GC_00095447, GC_00102589, GC_00103001, GC_00104509, GC_00106461, GC_001074…
L-rhamnose mutarotase	0.457744	0.49868	1	other_body_site	rhaM	GC_00001474, GC_00012754, GC_00062336, GC_00071420, GC_00107215
putative oxidoreductase YtbE	0.457744	0.49868	1	other_body_site	ytbE_1	GC_00008571, GC_00008572, GC_00008886, GC_00011501, GC_00060956, GC_00064128, GC_00071330
Manganese transport system membrane protein MntC	0.457744	0.49868	1	other_body_site	mntC	GC_00004221, GC_00020179, GC_00033629, GC_00035626, GC_00045773, GC_00046323, GC_00085492, GC_00091785, GC_00102012, GC_00108434
Transcriptional regulatory protein DcuR	0.457744	0.49868	1	other_body_site	dcuR	GC_00006429, GC_00010544, GC_00013256, GC_00038927, GC_00043428, GC_00078796, GC_00081376
RNA polymerase sigma-35 factor	0.454907	0.500014	1	gastrointestinal_tract	sigE	GC_00009168
RNA polymerase sigma-E factor	0.454907	0.500014	1	gastrointestinal_tract	sigE	GC_00044297, GC_00070515, GC_00072488, GC_00106068
ECF RNA polymerase sigma factor SigE	0.454907	0.500014	1	gastrointestinal_tract	sigE	GC_00018711, GC_00020763, GC_00020895, GC_00068042, GC_00076601, GC_00090208, GC_00091705
putative HTH-type transcriptional regulator YydK	0.437061	0.508544	1	gastrointestinal_tract	yydK_1	GC_00009926, GC_00016323, GC_00051271, GC_00084555, GC_00087944, GC_00098416
putative protein YpbG	0.437061	0.508544	1	gastrointestinal_tract	ypbG	GC_00019036, GC_00055531, GC_00099601, GC_00105406, GC_00109054, GC_00113400
putative symporter YidK	0.437061	0.508544	1	other_body_site	yidK	GC_00013154, GC_00032575, GC_00033928, GC_00075781
2-halobenzoate 1,2-dioxygenase large subunit	0.437061	0.508544	1	gastrointestinal_tract	cbdA	GC_00004377
3-oxo-tetronate 4-phosphate decarboxylase	0.437061	0.508544	1	gastrointestinal_tract	otnC	GC_00012167, GC_00023155, GC_00073870
7-alpha-hydroxysteroid dehydrogenase	0.437061	0.508544	1	gastrointestinal_tract	hdhA	GC_00011098, GC_00024108, GC_00028111, GC_00032852, GC_00100805
3-phosphoshikimate 1-carboxyvinyltransferase 1	0.437061	0.508544	1	gastrointestinal_tract	aroA1	GC_00008463, GC_00057871
Multidrug resistance ABC transporter ATP-binding/permease protein BmrA	0.437061	0.508544	1	gastrointestinal_tract	bmrA_1	GC_00022796, GC_00034721, GC_00054203, GC_00054339, GC_00109831, GC_00112040
Global nitrogen regulator	0.437061	0.508544	1	gastrointestinal_tract	ntcA	GC_00009834, GC_00026152, GC_00075828, GC_00079861
Transcriptional repressor RcnR	0.437061	0.508544	1	gastrointestinal_tract	rcnR	GC_00013033, GC_00016689, GC_00025573
1,2-epoxyphenylacetyl-CoA isomerase	0.437061	0.508544	1	gastrointestinal_tract	paaG	GC_00008660, GC_00031996, GC_00055902, GC_00068678
Oxidoreductase UcpA	0.437061	0.508544	1	other_body_site	ucpA	GC_00007648, GC_00057167
2-halobenzoate 1,2-dioxygenase small subunit	0.437061	0.508544	1	gastrointestinal_tract	cbdB	GC_00004598
TDP-4-oxo-6-deoxy-alpha-D-glucose-3,4-oxoisomerase	0.437061	0.508544	1	other_body_site	fdtA	GC_00007331, GC_00081322, GC_00113768
Flagellar L-ring protein	0.437061	0.508544	1	other_body_site	flgH	GC_00013406, GC_00031424, GC_00057027, GC_00075861, GC_00111722
Putrescine carbamoyltransferase	0.437061	0.508544	1	other_body_site	ptcA	GC_00006097, GC_00025264, GC_00080754
Muconate cycloisomerase 1	0.437061	0.508544	1	gastrointestinal_tract	catB	GC_00015181, GC_00020414, GC_00020415, GC_00081352
Lysozyme M1	0.437061	0.508544	1	gastrointestinal_tract	acm	GC_00007239, GC_00045210, GC_00064319, GC_00106113
Carboxyvinyl-carboxyphosphonate phosphorylmutase	0.437061	0.508544	1	gastrointestinal_tract	bcpA	GC_00012943, GC_00047137, GC_00047959, GC_00101047
ESX secretion system protein EccC	0.437061	0.508544	1	gastrointestinal_tract	eccC	GC_00040655, GC_00043685, GC_00052587, GC_00052752, GC_00055489, GC_00075966, GC_00080709
HTH-type transcriptional repressor KstR2	0.437061	0.508544	1	gastrointestinal_tract	kstR2	GC_00040946, GC_00041938, GC_00044363, GC_00048600, GC_00068323, GC_00114799
Phosphotriesterase homology protein	0.437061	0.508544	1	gastrointestinal_tract	php	GC_00010683, GC_00021079, GC_00062934, GC_00070904, GC_00080425, GC_00106437
High-affinity heme uptake system protein IsdE	0.437061	0.508544	1	other_body_site	isdE	GC_00013436, GC_00036775, GC_00052883, GC_00105702
Bifunctional transcriptional activator/DNA repair enzyme AdaA	0.437061	0.508544	1	gastrointestinal_tract	adaA	GC_00011453, GC_00029665, GC_00088129, GC_00094272
Hydroxymethylglutaryl-CoA lyase YngG	0.437061	0.508544	1	other_body_site	yngG	GC_00012185, GC_00051046, GC_00068215, GC_00085187, GC_00107072
4-hydroxyphenylacetate decarboxylase activating enzyme	0.437061	0.508544	1	gastrointestinal_tract	hpdA_2	GC_00019843, GC_00021692, GC_00041238, GC_00080954, GC_00097570, GC_00109258, GC_00110465
putative multidrug resistance protein EmrY	0.437061	0.508544	1	other_body_site	emrY	GC_00019708, GC_00044232, GC_00049263, GC_00096855, GC_00100909
General stress protein 39	0.437061	0.508544	1	other_body_site	ydaD	GC_00002373
Bicarbonate transport system permease protein CmpB	0.437061	0.508544	1	gastrointestinal_tract	cmpB	GC_00012776, GC_00028578, GC_00068266, GC_00085728, GC_00090150
Multiple sugar-binding periplasmic receptor ChvE	0.437061	0.508544	1	other_body_site	chvE	GC_00013663, GC_00015726, GC_00045967, GC_00092766, GC_00115120
Methylmalonyl-CoA mutase large subunit	0.437061	0.508544	1	other_body_site	mutB	GC_00004533
dTDP-3-amino-3,6-dideoxy-alpha-D-galactopyranose transaminase	0.437061	0.508544	1	other_body_site	fdtB	GC_00008929, GC_00062639, GC_00083181
2-dehydro-3-deoxy-6-phosphogalactonate aldolase	0.437061	0.508544	1	gastrointestinal_tract	dgoA_1	GC_00004954, GC_00016484, GC_00030418
D-threonate kinase	0.437061	0.508544	1	other_body_site	dtnK	GC_00017045, GC_00027946, GC_00071177, GC_00084456, GC_00085422, GC_00103205
Ferric enterobactin receptor	0.437061	0.508544	1	other_body_site	pfeA	GC_00012940, GC_00026486, GC_00026555, GC_00051837, GC_00093531
5-keto-4-deoxy-D-glucarate aldolase	0.437061	0.508544	1	gastrointestinal_tract	garL	GC_00006735, GC_00077900, GC_00109962
Protein RecT	0.437061	0.508544	1	gastrointestinal_tract	recT	GC_00011085, GC_00036729, GC_00077406, GC_00078553
Inner membrane ABC transporter permease protein YjfF	0.437061	0.508544	1	other_body_site	yjfF	GC_00007294, GC_00068348, GC_00096673
D-malate dehydrogenase [decarboxylating]	0.437061	0.508544	1	other_body_site	dmlA	GC_00011664, GC_00018957
putative ABC transporter permease YknZ	0.437061	0.508544	1	other_body_site	yknZ	GC_00016105, GC_00024285, GC_00079236, GC_00079859, GC_00106741
Sensor protein KdpD	0.431448	0.511279	1	gastrointestinal_tract	kdpD	GC_00004449, GC_00021386, GC_00050372, GC_00061410, GC_00062298, GC_00062642, GC_00071126, GC_00074529, GC_00081911, GC_00088818, GC_00100560, GC_00107462, GC_00112740
L-seryl-tRNA(Sec) selenium transferase	0.431448	0.511279	1	other_body_site	selA	GC_00004939, GC_00024454, GC_00033418, GC_00035957, GC_00037517, GC_00038261, GC_00041590, GC_00052671, GC_00069682, GC_00070745, GC_00083121, GC_00099878
L-ribulose-5-phosphate 3-epimerase UlaE	0.431448	0.511279	1	other_body_site	ulaE_2	GC_00007374, GC_00008894, GC_00011011, GC_00013042, GC_00033659, GC_00050931, GC_00064072
Isoprimeverose transporter	0.431448	0.511279	1	other_body_site	xylP	GC_00007683, GC_00017369, GC_00019212, GC_00021737, GC_00034722, GC_00054610, GC_00056801, GC_00060313, GC_00062404, GC_00063903, GC_00068870, GC_00084891, GC_00093779, GC_00096297, GC_00108479, GC_00108632, GC_00108778, GC_00110121, GC_00110826
Zinc-dependent sulfurtransferase SufU	0.431448	0.511279	1	other_body_site	sufU	GC_00002003, GC_00016918, GC_00019447, GC_00029115, GC_00041837
N-substituted formamide deformylase	0.431448	0.511279	1	gastrointestinal_tract	nfdA	GC_00005947, GC_00012865, GC_00013359, GC_00015856, GC_00018312, GC_00028908, GC_00037577, GC_00044038, GC_00053496, GC_00058655, GC_00067172, GC_00070623, GC_00081795, GC_00082273, GC_00083316, GC_00087147, GC_00092066, GC_00097423, GC_00107268, GC_00114748, GC_00114943, GC_00115581
1-deoxy-D-xylulose-5-phosphate synthase	0.431448	0.511279	1	gastrointestinal_tract	dxs_1	GC_00000525, GC_00001717, GC_00004408, GC_00005095, GC_00008395, GC_00009049, GC_00014545, GC_00021238, GC_00021579, GC_00023249, GC_00025060, GC_00030546, GC_00034677, GC_00042251, GC_00057086, GC_00058266, GC_00058388, GC_00058780, GC_00059144, GC_00064248, GC_00064760, GC_00072139, GC_00085901, GC_00090845, GC_00100704, GC_00107870, GC_00110742, GC_00113147, GC_00115195
IMPACT family member YigZ	0.431448	0.511279	1	gastrointestinal_tract	yigZ	GC_00001790, GC_00004060, GC_00005325, GC_00008026, GC_00010591, GC_00015473, GC_00017885, GC_00020721, GC_00034490, GC_00034968, GC_00039363, GC_00039541, GC_00047332, GC_00055691, GC_00056785, GC_00056786, GC_00057468, GC_00060633, GC_00062512, GC_00062836, GC_00063688, GC_00067780, GC_00094861, GC_00099665, GC_00113227
Nickel-binding protein NikA	0.418543	0.517665	1	other_body_site	nikA_2	GC_00002336, GC_00003598, GC_00007545, GC_00033967, GC_00033968, GC_00033969, GC_00036557, GC_00046251, GC_00046516, GC_00047325, GC_00091344, GC_00097511
Nickel-binding periplasmic protein	0.418543	0.517665	1	other_body_site	nikA_2	GC_00005300, GC_00011348, GC_00023761, GC_00038628, GC_00084906, GC_00111855, GC_00111874, GC_00113685
Na(+)/H(+) antiporter NhaP	0.415494	0.519194	1	gastrointestinal_tract	nhaP	GC_00021867, GC_00053555
K(+)/H(+) antiporter NhaP	0.415494	0.519194	1	gastrointestinal_tract	nhaP	GC_00017421, GC_00091952
Glutamate racemase	0.412335	0.520787	1	other_body_site	murI	GC_00002807, GC_00002808, GC_00004547, GC_00004786, GC_00005304, GC_00006559, GC_00017779, GC_00019577, GC_00024463, GC_00028712, GC_00028713, GC_00035684, GC_00047261, GC_00048805, GC_00056237, GC_00057360, GC_00057622, GC_00058524, GC_00058629, GC_00058693, GC_00058701, GC_00060713, GC_00069876, GC_00076440, GC_00078804, GC_00087718, GC_00089511, GC_00104886, GC_00111206
Serine/threonine exchanger SteT	0.412335	0.520787	1	other_body_site	steT	GC_00002282, GC_00005768, GC_00010715, GC_00047808, GC_00047809, GC_00089269, GC_00098613, GC_00108169, GC_00111868
putative multidrug ABC transporter permease YbhS	0.412335	0.520787	1	other_body_site	ybhS	GC_00004322, GC_00008178, GC_00017761, GC_00034305, GC_00046974, GC_00062310, GC_00070714
Putative transposase InsK for insertion sequence element IS150	0.412335	0.520787	1	gastrointestinal_tract	insK	GC_00003517, GC_00003520, GC_00008522, GC_00008670, GC_00008673, GC_00010186, GC_00020091, GC_00020160, GC_00023257, GC_00045161, GC_00086676, GC_00091065
Lactaldehyde reductase	0.412335	0.520787	1	gastrointestinal_tract	fucO	GC_00000672, GC_00007410
DNA-invertase hin	0.412335	0.520787	1	other_body_site	hin	GC_00006025, GC_00007408, GC_00012352, GC_00015524, GC_00021509, GC_00022757, GC_00023603, GC_00024662, GC_00024739, GC_00030602, GC_00046290, GC_00068004, GC_00074070, GC_00083860, GC_00085656, GC_00115346
putative licABCH operon regulator	0.412335	0.520787	1	other_body_site	licR_2	GC_00008979, GC_00009717, GC_00010213, GC_00011973, GC_00021292, GC_00022281, GC_00032694, GC_00044527, GC_00047299, GC_00059821, GC_00077466, GC_00077609, GC_00086302, GC_00088495, GC_00089911, GC_00092643, GC_00103071, GC_00104949, GC_00105064, GC_00106703, GC_00113069, GC_00114835
PTS-dependent dihydroxyacetone kinase, dihydroxyacetone-binding subunit DhaK	0.393544	0.530443	1	other_body_site	dhaK	GC_00000856, GC_00001419, GC_00023457, GC_00034862
PEP-dependent dihydroxyacetone kinase, dihydroxyacetone-binding subunit DhaK	0.393544	0.530443	1	other_body_site	dhaK	GC_00002777, GC_00110807
Uracil permease	0.393048	0.530701	1	other_body_site	pyrP	GC_00000417, GC_00000735, GC_00001711, GC_00008042, GC_00008552, GC_00019684, GC_00052102, GC_00054179, GC_00064383, GC_00113942
NAD(P)H-quinone oxidoreductase subunit I, chloroplastic	0.393048	0.530701	1	other_body_site	ndhI	GC_00007119, GC_00015095, GC_00022668, GC_00026397, GC_00028385, GC_00039231, GC_00050546, GC_00056670, GC_00062424, GC_00076461, GC_00076699, GC_00081745, GC_00082134, GC_00086462, GC_00087608, GC_00098288, GC_00098534, GC_00099847, GC_00103502, GC_00108126
putative siderophore transport system ATP-binding protein YusV	0.393048	0.530701	1	other_body_site	yusV	GC_00003513, GC_00008946, GC_00016834, GC_00024071, GC_00036279, GC_00036280, GC_00036847, GC_00054208, GC_00062107, GC_00063757, GC_00073149, GC_00076225, GC_00101245, GC_00104287
3-dehydro-bile acid delta(4,6)-reductase	0.393048	0.530701	1	gastrointestinal_tract	baiN	GC_00010456, GC_00013861, GC_00014807, GC_00036867, GC_00038229, GC_00041615, GC_00042181, GC_00047421, GC_00050949, GC_00059204, GC_00060676, GC_00062399, GC_00063948, GC_00074648, GC_00075385, GC_00095103
Glutamine transport system permease protein GlnP	0.393048	0.530701	1	gastrointestinal_tract	glnP_2	GC_00003694, GC_00006633, GC_00008282, GC_00021562, GC_00051472, GC_00063816, GC_00080105, GC_00087099, GC_00090535
Pyruvate carboxylase	0.393048	0.530701	1	gastrointestinal_tract	pycA	GC_00000433, GC_00034849
1,4-dihydroxy-2-naphthoyl-CoA hydrolase	0.393048	0.530701	1	gastrointestinal_tract	menI	GC_00002876, GC_00026667, GC_00036348, GC_00037407, GC_00041487, GC_00049833, GC_00051111, GC_00062323, GC_00063868, GC_00079846, GC_00080681, GC_00080845, GC_00086716, GC_00097817, GC_00105597, GC_00112726
RNA-binding protein Hfq	0.393048	0.530701	1	gastrointestinal_tract	hfq	GC_00001026, GC_00008840, GC_00025562, GC_00026457, GC_00055847
Cold shock protein YdfK	0.384263	0.535331	1	gastrointestinal_tract	ydfK	GC_00113415
putative membrane protein YdfK	0.384263	0.535331	1	gastrointestinal_tract	ydfK	GC_00003664, GC_00005717, GC_00009840, GC_00012522, GC_00014080, GC_00018572, GC_00029563, GC_00032649, GC_00034901, GC_00042593, GC_00043020, GC_00044161, GC_00044162, GC_00058636, GC_00080988, GC_00091019, GC_00093923, GC_00098348, GC_00108026
Diaminopimelate epimerase	0.379402	0.537923	1	gastrointestinal_tract	dapF	GC_00000956, GC_00002242, GC_00007039, GC_00008165, GC_00013604, GC_00013692, GC_00013746, GC_00026092, GC_00029503, GC_00030949, GC_00036124, GC_00040414, GC_00043562, GC_00046832, GC_00046894, GC_00052520, GC_00057802, GC_00113683, GC_00115227, GC_00115306
HTH-type transcriptional activator RhaR	0.379402	0.537923	1	other_body_site	rhaR_1	GC_00006143, GC_00006575, GC_00006681, GC_00006878, GC_00008524, GC_00008877, GC_00009937, GC_00011210, GC_00011673, GC_00013235, GC_00014261, GC_00014328, GC_00014510, GC_00015639, GC_00017717, GC_00021680, GC_00022159, GC_00023554, GC_00024469, GC_00025174, GC_00026720, GC_00029078, GC_00030261, GC_00030609, GC_00032905, GC_00033354, GC_00035318, GC_00036188, GC_00036970, GC_00037676, GC_000380…
Maltose/maltodextrin import ATP-binding protein MalK	0.379402	0.537923	1	gastrointestinal_tract	malK	GC_00000797, GC_00003983, GC_00010710, GC_00020137, GC_00073156, GC_00081825
putative chromate transport protein	0.379402	0.537923	1	gastrointestinal_tract	srpC	GC_00001367, GC_00015607, GC_00027687, GC_00030101, GC_00030224, GC_00030225, GC_00036254, GC_00041372, GC_00045980, GC_00048631, GC_00055245, GC_00064158, GC_00064545, GC_00097710, GC_00103591
Dye-decolorizing peroxidase YfeX	0.379402	0.537923	1	other_body_site	yfeX	GC_00002254, GC_00004361, GC_00018747, GC_00021713, GC_00038689, GC_00044776, GC_00087850
Acyl-CoA dehydrogenase	0.379402	0.537923	1	other_body_site	acdA	GC_00001184, GC_00007620, GC_00008913, GC_00013341, GC_00013581, GC_00016536, GC_00016580, GC_00017114, GC_00017288, GC_00020553, GC_00023042, GC_00023187, GC_00028026, GC_00030579, GC_00030752, GC_00033088, GC_00042911, GC_00044134, GC_00046142, GC_00046667, GC_00048078, GC_00064580, GC_00069368, GC_00073179
Tryptophan biosynthesis protein TrpCF	0.37463	0.540491	1	NA	trpC	GC_00005276, GC_00044266
Indole-3-glycerol phosphate synthase	0.37463	0.540491	1	gastrointestinal_tract	trpC	GC_00002545, GC_00016410, GC_00024164, GC_00029108, GC_00029109, GC_00030454, GC_00035239, GC_00039219, GC_00046305, GC_00046418, GC_00050117, GC_00058470, GC_00058579, GC_00059164, GC_00072305, GC_00097518
Phosphoethanolamine transferase EptC	0.371252	0.542323	1	other_body_site	eptC	GC_00011633, GC_00020002, GC_00077090, GC_00083535
PCP degradation transcriptional activation protein	0.371252	0.542323	1	other_body_site	pcpR_1	GC_00014346, GC_00016576, GC_00019847, GC_00021521, GC_00031696, GC_00044922, GC_00048910, GC_00049401, GC_00062913, GC_00063907, GC_00074202
putative D,D-dipeptide transport ATP-binding protein DdpD	0.371252	0.542323	1	other_body_site	ddpD	GC_00013334, GC_00030499, GC_00060029, GC_00072213, GC_00084820, GC_00097514
Xylose operon regulatory protein	0.371252	0.542323	1	other_body_site	xylR	GC_00004283, GC_00049281
L-cystine-binding protein TcyK	0.371252	0.542323	1	other_body_site	tcyK	GC_00018058, GC_00025137, GC_00034778, GC_00047089, GC_00054447, GC_00079276, GC_00087575
Multiple antibiotic resistance protein MarR	0.371252	0.542323	1	other_body_site	marR	GC_00006396, GC_00053970, GC_00086065, GC_00104328
5-amino-6-(5-phospho-D-ribitylamino)uracil phosphatase YwtE	0.371252	0.542323	1	other_body_site	ywtE_2	GC_00037402, GC_00037406, GC_00038561, GC_00048800, GC_00051858, GC_00059942, GC_00086441, GC_00090057
Superoxide dismutase [Mn/Fe]	0.371252	0.542323	1	other_body_site	sodB	GC_00008818, GC_00012736
DNA adenine methylase	0.371252	0.542323	1	other_body_site	dam	GC_00003949, GC_00016605, GC_00074022, GC_00085368, GC_00090418, GC_00113187
Lipoprotein NlpE	0.371252	0.542323	1	other_body_site	nlpE	GC_00007176, GC_00029917, GC_00076923, GC_00084425
Gallate decarboxylase	0.371252	0.542323	1	other_body_site	lpdC	GC_00005650, GC_00014528
CRISPR pre-crRNA endoribonuclease Cas5d	0.371252	0.542323	1	gastrointestinal_tract	cas5d	GC_00012376, GC_00038705, GC_00065638, GC_00073600, GC_00093503, GC_00101170
Aliphatic amidase expression-regulating protein	0.371252	0.542323	1	gastrointestinal_tract	amiC_2	GC_00004486, GC_00014738, GC_00037273, GC_00050545, GC_00107806
Reverse rubrerythrin-1	0.371252	0.542323	1	gastrointestinal_tract	rbr3A	GC_00001973
Bifunctional homocysteine S-methyltransferase/5,10-methylenetetrahydrofolate reductase	0.371252	0.542323	1	gastrointestinal_tract	yitJ	GC_00023045, GC_00041671, GC_00046463, GC_00047159, GC_00051497, GC_00069531
DNA-binding transcriptional activator DevR/DosR	0.371252	0.542323	1	gastrointestinal_tract	devR	GC_00012424, GC_00049236, GC_00060992, GC_00084721, GC_00109927
Protein UmuD	0.371252	0.542323	1	gastrointestinal_tract	umuD_3	GC_00003456, GC_00012954, GC_00024723, GC_00026689, GC_00039783, GC_00079283, GC_00109344
Salicylate biosynthesis isochorismate synthase	0.371252	0.542323	1	gastrointestinal_tract	pchA	GC_00008811, GC_00042023, GC_00061248, GC_00068141, GC_00097614
HTH-type transcriptional regulator CdhR	0.371252	0.542323	1	gastrointestinal_tract	cdhR	GC_00011167, GC_00025135, GC_00025932, GC_00034998, GC_00050980, GC_00051042, GC_00053499, GC_00062279, GC_00074213, GC_00083826, GC_00103602
Nucleoid-associated protein YejK	0.371252	0.542323	1	gastrointestinal_tract	yejK	GC_00003930, GC_00047828, GC_00087644
Petrobactin import ATP-binding protein FpuD	0.371252	0.542323	1	gastrointestinal_tract	fpuD	GC_00010108, GC_00030646, GC_00045642, GC_00067567, GC_00081403
Teichuronic acid biosynthesis protein TuaB	0.371252	0.542323	1	gastrointestinal_tract	tuaB	GC_00017825, GC_00018169, GC_00033083, GC_00070707, GC_00084386, GC_00086157
Undecaprenyl-diphosphatase	0.371252	0.542323	1	gastrointestinal_tract	uppP	GC_00000248, GC_00001766, GC_00005563, GC_00007654, GC_00009128, GC_00016783, GC_00017715, GC_00017792, GC_00020407, GC_00022019, GC_00022914, GC_00035600, GC_00045650, GC_00047052, GC_00048026, GC_00050678, GC_00053938, GC_00064910, GC_00077738, GC_00085207, GC_00091099, GC_00095034, GC_00105465
Alkyl hydroperoxide reductase subunit F	0.364902	0.545796	1	other_body_site	ahpF	GC_00000370, GC_00011467, GC_00050820
Xylose import ATP-binding protein XylG	0.364902	0.545796	1	other_body_site	xylG	GC_00000792, GC_00003008, GC_00008633, GC_00015419
Sensor histidine kinase YpdA	0.364902	0.545796	1	gastrointestinal_tract	ypdA	GC_00002992, GC_00007151, GC_00009228, GC_00016050, GC_00055355, GC_00074880, GC_00080177, GC_00091791, GC_00107757
Pyridoxal 5'-phosphate synthase subunit PdxT	0.364902	0.545796	1	gastrointestinal_tract	pdxT	GC_00002019, GC_00008065, GC_00019110, GC_00039446, GC_00039447, GC_00056163, GC_00081256, GC_00091050
putative multidrug resistance ABC transporter ATP-binding/permease protein YheH	0.364902	0.545796	1	gastrointestinal_tract	yheH	GC_00000702, GC_00014551, GC_00022657, GC_00036868, GC_00042756, GC_00045748, GC_00050715, GC_00053902, GC_00054938, GC_00055330, GC_00069669, GC_00073329, GC_00108552
Multidrug resistance protein 3	0.364902	0.545796	1	gastrointestinal_tract	bmr3	GC_00006843, GC_00006844, GC_00008161, GC_00013905, GC_00014650, GC_00018262, GC_00019324, GC_00023634, GC_00041520, GC_00048599, GC_00049137, GC_00049138, GC_00053523, GC_00057736, GC_00064394, GC_00082180
Ribose import ATP-binding protein RbsA	0.364902	0.545796	1	gastrointestinal_tract	rbsA	GC_00002456, GC_00003220, GC_00011472, GC_00013269, GC_00014537, GC_00014658, GC_00024231, GC_00025356, GC_00026003, GC_00033752, GC_00037132, GC_00041037, GC_00050268, GC_00052986, GC_00053184, GC_00067419, GC_00067726, GC_00071382, GC_00088980, GC_00092355, GC_00099968, GC_00103595, GC_00108555
Biosynthetic peptidoglycan transglycosylase	0.364902	0.545796	1	gastrointestinal_tract	mtgA_1	GC_00003034, GC_00003306, GC_00004632, GC_00005927, GC_00007076, GC_00007585, GC_00017811, GC_00018654, GC_00019731, GC_00019832, GC_00024700, GC_00034549, GC_00034682, GC_00039121, GC_00041394, GC_00043865, GC_00046648, GC_00047157, GC_00049162, GC_00050914, GC_00052114, GC_00054951, GC_00059191, GC_00060683, GC_00060831, GC_00073705, GC_00076006, GC_00084024, GC_00091059, GC_00098732, GC_001067…
Formate acetyltransferase	0.364902	0.545796	1	gastrointestinal_tract	pflB	GC_00000054, GC_00017342, GC_00025365
putative multidrug ABC transporter permease YbhR	0.355093	0.551244	1	other_body_site	ybhR	GC_00004657, GC_00010509, GC_00013886, GC_00017098, GC_00023826, GC_00024165, GC_00025915, GC_00047192, GC_00047834, GC_00049600, GC_00084341, GC_00085586, GC_00109150, GC_00115408
N-acetylglucosamine repressor	0.355093	0.551244	1	other_body_site	nagC	GC_00004484, GC_00007215, GC_00008298, GC_00008632, GC_00011984, GC_00018263, GC_00020265, GC_00030046, GC_00030047, GC_00030582, GC_00037594, GC_00043258, GC_00054302, GC_00054593, GC_00055499, GC_00057182, GC_00073743, GC_00074452, GC_00078407, GC_00086888, GC_00088673, GC_00090233, GC_00090620, GC_00097538, GC_00100252, GC_00103116, GC_00107458, GC_00108916, GC_00112557, GC_00114235
5-formyltetrahydrofolate cyclo-ligase	0.355093	0.551244	1	gastrointestinal_tract	ygfA	GC_00004951, GC_00011164, GC_00021665, GC_00021973, GC_00028368, GC_00034646, GC_00043927, GC_00046875, GC_00054558, GC_00056452, GC_00057604, GC_00079476
UDP-glucose 6-dehydrogenase	0.355093	0.551244	1	gastrointestinal_tract	ugd	GC_00000596, GC_00001038, GC_00031624, GC_00040015, GC_00071395
N-acetylglucosaminyldiphosphoundecaprenol N-acetyl-beta-D-mannosaminyltransferase	0.355093	0.551244	1	gastrointestinal_tract	tagA	GC_00018489, GC_00019016, GC_00019932, GC_00025817, GC_00026692, GC_00026693, GC_00037907, GC_00037908, GC_00041328, GC_00042066, GC_00042798, GC_00047711, GC_00068926, GC_00071279, GC_00078930, GC_00079205, GC_00080844, GC_00098921, GC_00102244, GC_00103052
Cardiolipin synthase	0.355093	0.551244	1	gastrointestinal_tract	cls	GC_00004535, GC_00009339, GC_00015470, GC_00027797, GC_00027798, GC_00028070, GC_00032382, GC_00043868, GC_00056520, GC_00056602, GC_00060899, GC_00072051, GC_00107708
6,7-dimethyl-8-ribityllumazine synthase	0.355093	0.551244	1	other_body_site	ribH	GC_00000113, GC_00004848, GC_00011133, GC_00017147, GC_00025678, GC_00059594, GC_00099905
Fe(2+) transporter FeoB	0.355093	0.551244	1	gastrointestinal_tract	feoB	GC_00002170, GC_00002472, GC_00005284, GC_00006750, GC_00008683, GC_00009150, GC_00012794, GC_00013482, GC_00017259, GC_00018516, GC_00024522, GC_00025643, GC_00031829, GC_00031830, GC_00032579, GC_00034478, GC_00043344, GC_00044554, GC_00049276, GC_00059823, GC_00069024, GC_00071327, GC_00075455, GC_00089509, GC_00094797
Undecaprenyl-phosphate 4-deoxy-4-formamido-L-arabinose transferase	0.355093	0.551244	1	gastrointestinal_tract	arnC_5	GC_00002844, GC_00003446, GC_00005262, GC_00011273, GC_00011768, GC_00012801, GC_00013922, GC_00017278, GC_00019532, GC_00020191, GC_00020251, GC_00020648, GC_00021582, GC_00021780, GC_00022083, GC_00022707, GC_00026803, GC_00027401, GC_00030749, GC_00033168, GC_00033716, GC_00034205, GC_00038034, GC_00041881, GC_00042582, GC_00048647, GC_00050402, GC_00051109, GC_00052636, GC_00052712, GC_000537…
Ribokinase	0.355093	0.551244	1	gastrointestinal_tract	rbsK_3	GC_00002880, GC_00004370, GC_00005708, GC_00005969, GC_00007024, GC_00009313, GC_00010266, GC_00010789, GC_00011094, GC_00012211, GC_00019457, GC_00020632, GC_00021258, GC_00021387, GC_00021825, GC_00021933, GC_00023892, GC_00024555, GC_00025094, GC_00027469, GC_00030495, GC_00031791, GC_00035060, GC_00037792, GC_00040467, GC_00040557, GC_00040638, GC_00044794, GC_00045051, GC_00053857, GC_000549…
Vegetative protein 296	0.353241	0.552284	1	other_body_site	sufC	GC_00001890, GC_00020551, GC_00092457
putative ATP-dependent transporter SufC	0.353241	0.552284	1	NA	sufC	GC_00003765
B-type flagellar hook-associated protein 2	0.351377	0.553335	1	other_body_site	fliD	GC_00046326, GC_00096647
Flagellar hook-associated protein 2	0.351377	0.553335	1	other_body_site	fliD	GC_00026032, GC_00030541, GC_00062045, GC_00067214, GC_00087631, GC_00103536
Histidine-binding periplasmic protein	0.351377	0.553335	1	gastrointestinal_tract	hisJ	GC_00000964, GC_00014380
putative histidine-binding protein	0.351377	0.553335	1	gastrointestinal_tract	hisJ	GC_00024120, GC_00113209
CRISPR-associated endonuclease Cas2	0.35007	0.554074	1	NA	cas2	GC_00003689
CRISPR-associated endoribonuclease Cas2	0.35007	0.554074	1	other_body_site	cas2	GC_00006947, GC_00012195, GC_00013210, GC_00013306, GC_00013307, GC_00013344, GC_00020816, GC_00021421, GC_00021929, GC_00023190, GC_00023595, GC_00032309, GC_00062251, GC_00065850, GC_00079730, GC_00081042, GC_00097443, GC_00101093, GC_00101691, GC_00102535, GC_00104044
putative transaldolase	0.350064	0.554077	1	NA	tal	GC_00030992, GC_00036710
Transaldolase	0.350064	0.554077	1	other_body_site	tal	GC_00000778, GC_00000822, GC_00007325, GC_00016030, GC_00018524, GC_00019315, GC_00056485, GC_00059481, GC_00073238, GC_00087815
Trigger factor	0.344398	0.557302	1	other_body_site	tig	GC_00000389, GC_00002028, GC_00002768, GC_00004673, GC_00007249, GC_00017043, GC_00019591, GC_00019608, GC_00028996, GC_00028997, GC_00039703, GC_00041045, GC_00046716, GC_00048089, GC_00050353, GC_00050472, GC_00052329, GC_00053130, GC_00054122, GC_00058325, GC_00063638, GC_00064115, GC_00073742, GC_00075875, GC_00098297, GC_00107017, GC_00109025, GC_00109405
Translation initiation factor IF-2	0.344398	0.557302	1	other_body_site	infB	GC_00000309, GC_00001999, GC_00002359, GC_00002848, GC_00004550, GC_00006023, GC_00017813, GC_00017944, GC_00034712, GC_00034713, GC_00034714, GC_00034921, GC_00036835, GC_00043203, GC_00049052, GC_00064781, GC_00071662
50S ribosomal protein L19	0.344398	0.557302	1	other_body_site	rplS	GC_00000032
Bifunctional ligase/repressor BirA	0.344398	0.557302	1	gastrointestinal_tract	birA	GC_00003360, GC_00003797, GC_00010364, GC_00011797, GC_00012575, GC_00016547, GC_00018223, GC_00018882, GC_00019273, GC_00022192, GC_00022193, GC_00025039, GC_00025692, GC_00030060, GC_00035567, GC_00035961, GC_00036925, GC_00039104, GC_00043586, GC_00043719, GC_00043797, GC_00047014, GC_00047269, GC_00048139, GC_00049059, GC_00049107, GC_00050346, GC_00050702, GC_00052123, GC_00055267, GC_000554…
tRNA N6-adenosine threonylcarbamoyltransferase	0.344398	0.557302	1	gastrointestinal_tract	tsaD	GC_00000295, GC_00000890, GC_00001096, GC_00001791, GC_00005136, GC_00005468, GC_00019861, GC_00029950, GC_00039410, GC_00040410, GC_00054370, GC_00063631, GC_00064380, GC_00069422, GC_00095564
DNA replication and repair protein RecF	0.344398	0.557302	1	gastrointestinal_tract	recF	GC_00000836, GC_00003135, GC_00003309, GC_00004431, GC_00004572, GC_00008331, GC_00009607, GC_00016919, GC_00018881, GC_00019809, GC_00020098, GC_00022469, GC_00024543, GC_00025331, GC_00026578, GC_00030086, GC_00032298, GC_00037692, GC_00042942, GC_00046146, GC_00046367, GC_00048794, GC_00049454, GC_00051167, GC_00052274, GC_00052780, GC_00053157, GC_00063358, GC_00064430, GC_00066262, GC_000685…
DNA-directed RNA polymerase subunit beta	0.344398	0.557302	1	gastrointestinal_tract	rpoB	GC_00000111, GC_00001012, GC_00001787, GC_00002206, GC_00005100, GC_00028075
Fertility inhibition protein	0.344398	0.557302	1	gastrointestinal_tract	finO	GC_00027538, GC_00101258
Hyaluronoglucosaminidase	0.344398	0.557302	1	gastrointestinal_tract	nagH_1	GC_00035257, GC_00103825
Cytoskeleton-binding toxin CbtA	0.344398	0.557302	1	gastrointestinal_tract	cbtA_1	GC_00011260
putative xanthine dehydrogenase subunit D	0.344398	0.557302	1	gastrointestinal_tract	pucD	GC_00061526, GC_00085318
RNA 2'-phosphotransferase	0.344398	0.557302	1	gastrointestinal_tract	kptA_1	GC_00021378, GC_00034246
Protein MbtH	0.344398	0.557302	1	gastrointestinal_tract	mbtH	GC_00030826, GC_00103691
Serine/threonine-protein kinase RsbT	0.344398	0.557302	1	gastrointestinal_tract	rsbT	GC_00032395, GC_00107724
putative N-succinyldiaminopimelate aminotransferase DapC	0.344398	0.557302	1	gastrointestinal_tract	dapC	GC_00057122, GC_00095197
Mandelamide hydrolase	0.344398	0.557302	1	gastrointestinal_tract	mdlY	GC_00034093, GC_00085481
Beta-N-acetylglucosaminidase/beta-glucosidase	0.344398	0.557302	1	gastrointestinal_tract	nag3_2	GC_00053388, GC_00077365, GC_00091028, GC_00101440
Cyclic di-GMP phosphodiesterase CdgJ	0.344398	0.557302	1	gastrointestinal_tract	cdgJ	GC_00069652, GC_00083623, GC_00084125, GC_00102441
putative fimbrial chaperone protein ElfD	0.344398	0.557302	1	gastrointestinal_tract	elfD_1	GC_00045130, GC_00058292, GC_00079773
HTH-type transcriptional regulator McbR	0.344398	0.557302	1	gastrointestinal_tract	mcbR	GC_00051666, GC_00067413
Glycerol-3-phosphate dehydrogenase 2	0.344398	0.557302	1	gastrointestinal_tract	glpD2	GC_00060332, GC_00095816
putative protein YqbN	0.344398	0.557302	1	gastrointestinal_tract	yqbN	GC_00088514, GC_00092561, GC_00092588, GC_00108210
Biofilm dispersion protein BdlA	0.344398	0.557302	1	gastrointestinal_tract	bdlA_2	GC_00022226, GC_00051826, GC_00101228
Glycine betaine transporter BetL	0.344398	0.557302	1	gastrointestinal_tract	betL	GC_00036024, GC_00111691
Ornithine lipid N-methyltransferase	0.344398	0.557302	1	gastrointestinal_tract	olsG	GC_00061079, GC_00095982
DEAD-box ATP-dependent RNA helicase CshC	0.344398	0.557302	1	gastrointestinal_tract	cshC	GC_00046479, GC_00093519
Urease accessory protein UreH	0.344398	0.557302	1	gastrointestinal_tract	ureH	GC_00091366, GC_00098549, GC_00114316
Hydrogen cyanide synthase subunit HcnA	0.344398	0.557302	1	gastrointestinal_tract	hcnA	GC_00034423, GC_00062487
Osmo-dependent choline transporter BetT2	0.344398	0.557302	1	gastrointestinal_tract	betT2	GC_00033836, GC_00066886
Nitrogenase iron protein	0.344398	0.557302	1	gastrointestinal_tract	nifH	GC_00038942, GC_00102885
Polysialic acid biosynthesis protein P7	0.344398	0.557302	1	gastrointestinal_tract	neuC	GC_00023117
Transposon Tn7 transposition protein TnsB	0.344398	0.557302	1	gastrointestinal_tract	tnsB	GC_00085910, GC_00093464, GC_00106446
O-antigen biosynthesis glycosyltransferase WbnK	0.344398	0.557302	1	gastrointestinal_tract	wbnK_1	GC_00051208, GC_00055975, GC_00078761, GC_00094396
putative biofilm formation methyltransferase WspC	0.344398	0.557302	1	gastrointestinal_tract	wspC	GC_00045594, GC_00068901
Acetaldehyde dehydrogenase 4	0.344398	0.557302	1	gastrointestinal_tract	bphJ	GC_00020733
Nitric oxide synthase oxygenase	0.344398	0.557302	1	gastrointestinal_tract	nos	GC_00054541, GC_00084935
A-type flagellin	0.344398	0.557302	1	gastrointestinal_tract	fliC	GC_00053545, GC_00074259
Endoribonuclease HigB	0.344398	0.557302	1	gastrointestinal_tract	higB	GC_00020594
2-[(L-alanin-3-ylcarbamoyl)methyl]-3-(2-aminoethylcarbamoyl)-2-hydroxypropanoate synthase	0.344398	0.557302	1	gastrointestinal_tract	sbnF	GC_00035458, GC_00093800
Apo-petrobactin exporter	0.344398	0.557302	1	gastrointestinal_tract	apeX	GC_00073444, GC_00080037, GC_00090226, GC_00114611
CRISPR-associated endonuclease Cas9 1	0.344398	0.557302	1	gastrointestinal_tract	cas9-1	GC_00022283
2-hydroxymuconate tautomerase	0.344398	0.557302	1	gastrointestinal_tract	xylH	GC_00025299, GC_00107348
Virulence regulon transcriptional activator VirB	0.344398	0.557302	1	gastrointestinal_tract	virB	GC_00029274, GC_00106443
Acetyl-coenzyme A carboxylase carboxyl transferase subunit beta, chloroplastic	0.344398	0.557302	1	gastrointestinal_tract	accD_1	GC_00022318
Rubrerythrin-2	0.344398	0.557302	1	gastrointestinal_tract	rbr2	GC_00046643, GC_00106456
Gentisate transporter	0.344398	0.557302	1	gastrointestinal_tract	genK_2	GC_00068330, GC_00088967, GC_00096081, GC_00114805
Sialic acid TRAP transporter small permease protein SiaQ	0.344398	0.557302	1	gastrointestinal_tract	siaQ	GC_00026356, GC_00079803
1-methylthio-D-xylulose 5-phosphate methylsulfurylase	0.344398	0.557302	1	gastrointestinal_tract	cupin	GC_00038306, GC_00088435
5-deoxyribose 1-phosphate isomerase	0.344398	0.557302	1	gastrointestinal_tract	drdI	GC_00023540
Cytoskeleton bundling-enhancing antitoxin CbeA	0.344398	0.557302	1	gastrointestinal_tract	cbeA_3	GC_00004923
Heme sensor protein HssS	0.344398	0.557302	1	gastrointestinal_tract	hssS	GC_00052011, GC_00105654, GC_00113557
Protein AroA(G)	0.344398	0.557302	1	gastrointestinal_tract	aroA_2	GC_00021872
Futalosine hydrolase	0.344398	0.557302	1	gastrointestinal_tract	mqnB	GC_00026802, GC_00070538
putative enoyl-CoA hydratase	0.344398	0.557302	1	gastrointestinal_tract	fadB_3	GC_00024838
HTH-type transcriptional regulator MtrR	0.344398	0.557302	1	gastrointestinal_tract	mtrR	GC_00035131, GC_00102967, GC_00111866
Quinate/shikimate dehydrogenase (NAD(+))	0.344398	0.557302	1	gastrointestinal_tract	aroE_1	GC_00060343, GC_00107152
UV DNA damage endonuclease	0.344398	0.557302	1	gastrointestinal_tract	uvsE	GC_00039059, GC_00105939
Spore cortex-lytic enzyme	0.344398	0.557302	1	gastrointestinal_tract	sleB_2	GC_00029132, GC_00035075, GC_00045377
Linearmycin resistance permease protein LnrM	0.344398	0.557302	1	gastrointestinal_tract	lnrM	GC_00035191, GC_00098574
GDP-mannose-dependent alpha-(1-6)-phosphatidylinositol dimannoside mannosyltransferase	0.344398	0.557302	1	gastrointestinal_tract	pimC	GC_00033677, GC_00076723
Quaternary ammonium compound-resistance protein QacC	0.344398	0.557302	1	gastrointestinal_tract	qacC	GC_00066147, GC_00071982, GC_00079545
putative L,D-transpeptidase ErfK/SrfK	0.344398	0.557302	1	gastrointestinal_tract	erfK	GC_00020153
Glutamate racemase 1	0.344398	0.557302	1	gastrointestinal_tract	racE	GC_00034184, GC_00100605
2,3-diketo-5-methylthiopentyl-1-phosphate enolase	0.344398	0.557302	1	gastrointestinal_tract	mtnW_2	GC_00024861, GC_00068114
Attachment invasion locus protein	0.344398	0.557302	1	gastrointestinal_tract	ail_3	GC_00034369, GC_00058940, GC_00082276
putative protein YlcG	0.344398	0.557302	1	gastrointestinal_tract	ylcG	GC_00020662
Linear gramicidin synthase subunit D	0.344398	0.557302	1	gastrointestinal_tract	lgrD_1	GC_00050534, GC_00099537
putative N-acetyl-alpha-D-glucosaminyl L-malate deacetylase 2	0.344398	0.557302	1	gastrointestinal_tract	bshB2	GC_00022437
putative tartrate dehydrogenase/decarboxylase TtuC'	0.344398	0.557302	1	gastrointestinal_tract	ttuC'	GC_00023162
Toxin PezT	0.344398	0.557302	1	gastrointestinal_tract	pezT	GC_00024354
Leucine dehydrogenase	0.344398	0.557302	1	gastrointestinal_tract	ldh	GC_00058029, GC_00066377
FeMo cofactor biosynthesis protein NifB	0.344398	0.557302	1	gastrointestinal_tract	nifB	GC_00040993, GC_00085516, GC_00096874
Protein TraQ	0.344398	0.557302	1	gastrointestinal_tract	traQ	GC_00025918, GC_00070635
4-aminobutyrate aminotransferase	0.344398	0.557302	1	gastrointestinal_tract	gabT	GC_00055481, GC_00108166
Hydrogen cyanide synthase subunit HcnC	0.344398	0.557302	1	gastrointestinal_tract	hcnC_1	GC_00023890, GC_00039432
scyllo-inositol 2-dehydrogenase (NADP(+)) IolW	0.344398	0.557302	1	gastrointestinal_tract	iolW_1	GC_00044433, GC_00090935, GC_00111373
Carbon monoxide dehydrogenase small chain	0.344398	0.557302	1	gastrointestinal_tract	cutS	GC_00056511, GC_00069137
Putative nuclease YbcO	0.344398	0.557302	1	gastrointestinal_tract	ybcO	GC_00016606
Putative ring-cleaving dioxygenase MhqO	0.344398	0.557302	1	gastrointestinal_tract	mhqO	GC_00034702, GC_00086340
Alcohol dehydrogenase [acceptor]	0.344398	0.557302	1	gastrointestinal_tract	alkJ_1	GC_00035376, GC_00041217, GC_00115147
Polyisoprenyl-teichoic acid--peptidoglycan teichoic acid transferase TagV	0.344398	0.557302	1	gastrointestinal_tract	tagV	GC_00058845, GC_00070384
Phospholipase C	0.344398	0.557302	1	gastrointestinal_tract	plc	GC_00051060, GC_00078785
putative HTH-type transcriptional regulator YddM	0.344398	0.557302	1	gastrointestinal_tract	yddM	GC_00021881
Chondroitin synthase	0.344398	0.557302	1	gastrointestinal_tract	kfoC	GC_00031262, GC_00100808
Biotin carrier protein MADF	0.344398	0.557302	1	gastrointestinal_tract	madF	GC_00026773, GC_00080029
Intracellular endo-alpha-(1->5)-L-arabinanase	0.344398	0.557302	1	gastrointestinal_tract	abnB	GC_00022119, GC_00093305
Yop proteins translocation protein U	0.344398	0.557302	1	gastrointestinal_tract	yscU	GC_00049843, GC_00081288
NADH-dependent phenylglyoxylate dehydrogenase subunit alpha	0.344398	0.557302	1	gastrointestinal_tract	padG	GC_00042799, GC_00096916
Relaxosome protein TraY	0.344398	0.557302	1	gastrointestinal_tract	traY	GC_00031434, GC_00098332
Chaperone protein FocC	0.344398	0.557302	1	gastrointestinal_tract	focC_1	GC_00028214, GC_00061528, GC_00069879
Linear gramicidin synthase subunit B	0.344398	0.557302	1	gastrointestinal_tract	lgrB_1	GC_00057416, GC_00059586, GC_00062190, GC_00068845, GC_00084617
putative protein YojF	0.344398	0.557302	1	gastrointestinal_tract	yojF	GC_00024048
putative protein YqjZ	0.344398	0.557302	1	gastrointestinal_tract	yqjZ	GC_00041774, GC_00101111
Blasticidin-S deaminase	0.344398	0.557302	1	gastrointestinal_tract	bsr	GC_00024485
Heme oxygenase (mycobilin-producing)	0.344398	0.557302	1	gastrointestinal_tract	mhuD	GC_00022860
Polyketide biosynthesis cytochrome P450 PksS	0.344398	0.557302	1	gastrointestinal_tract	pksS	GC_00039690, GC_00071058
Arsenate-mycothiol transferase ArsC1	0.344398	0.557302	1	gastrointestinal_tract	arsC1	GC_00019996
Phosphoserine phosphatase RsbU	0.344398	0.557302	1	gastrointestinal_tract	rsbU	GC_00049147, GC_00108480
putative transmembrane protein YxlG	0.344398	0.557302	1	gastrointestinal_tract	yxlG	GC_00062865, GC_00115620
Inositol 2-dehydrogenase	0.344398	0.557302	1	gastrointestinal_tract	iolG	GC_00039169, GC_00077254
S-layer protein	0.344398	0.557302	1	gastrointestinal_tract	slpA	GC_00038203, GC_00076488, GC_00097111, GC_00105347, GC_00113436
O-GlcNAcase NagJ	0.344398	0.557302	1	gastrointestinal_tract	nagJ	GC_00056930, GC_00106198
S-(2-succino)cysteine N-acetyltransferase	0.344398	0.557302	1	gastrointestinal_tract	scmL	GC_00036848, GC_00104819
Putative metal-dependent hydrolase YfiT	0.344398	0.557302	1	gastrointestinal_tract	yfiT_1	GC_00056516, GC_00071123, GC_00077934, GC_00091537
Phenazine biosynthesis protein PhzD2	0.344398	0.557302	1	gastrointestinal_tract	phzD2	GC_00020273
Putative lipoprotein YerB	0.344398	0.557302	1	gastrointestinal_tract	yerB	GC_00051977, GC_00069432
2-hydroxy-6-oxo-6-phenylhexa-2,4-dienoate hydrolase	0.344398	0.557302	1	gastrointestinal_tract	bphD	GC_00043357, GC_00084274
Trehalose transport system permease protein SugA	0.344398	0.557302	1	gastrointestinal_tract	sugA	GC_00059121, GC_00111549
Signal recognition particle 54 kDa protein	0.344398	0.557302	1	gastrointestinal_tract	srp54	GC_00056154, GC_00074767
Sulfur carrier protein adenylyltransferase	0.344398	0.557302	1	gastrointestinal_tract	ttuC	GC_00063156, GC_00107467
Type-2 restriction enzyme EcoRV	0.344398	0.557302	1	gastrointestinal_tract	ecoRVR	GC_00050784, GC_00111003
putative N-acetyltransferase YsnE	0.344398	0.557302	1	gastrointestinal_tract	ysnE	GC_00065731, GC_00084048, GC_00114769
Alpha-D-kanosaminyltransferase	0.344398	0.557302	1	gastrointestinal_tract	kanE	GC_00043033, GC_00099701
D-hydantoinase/dihydropyrimidinase	0.344398	0.557302	1	gastrointestinal_tract	dht	GC_00040846, GC_00075414
Methyl-accepting chemotaxis protein McpU	0.344398	0.557302	1	gastrointestinal_tract	mcpU_1	GC_00041692, GC_00041693, GC_00103868
Putrescine--pyruvate aminotransferase	0.344398	0.557302	1	gastrointestinal_tract	spuC_3	GC_00026603, GC_00026604, GC_00095336, GC_00106361
Transposon Tn7 transposition protein TnsA	0.344398	0.557302	1	gastrointestinal_tract	tnsA	GC_00067333, GC_00084370, GC_00096435
Ectoine TRAP transporter small permease protein TeaB	0.344398	0.557302	1	gastrointestinal_tract	teaB	GC_00071314, GC_00081453, GC_00095586
Sporulation-specific N-acetylmuramoyl-L-alanine amidase	0.344398	0.557302	1	gastrointestinal_tract	cwlC_2	GC_00022007, GC_00065478
Putative cysteine desulfurase NifS	0.344398	0.557302	1	gastrointestinal_tract	nifS	GC_00053489, GC_00099456
putative fimbrial-like protein YadL	0.344398	0.557302	1	gastrointestinal_tract	yadL	GC_00029610, GC_00109633
putative fimbrial-like protein YehD	0.344398	0.557302	1	gastrointestinal_tract	yehD	GC_00031390, GC_00094289
Effector protein hopD2	0.344398	0.557302	1	other_body_site	hopD2	GC_00041941, GC_00079453
Chemotaxis protein LafU	0.344398	0.557302	1	other_body_site	lafU	GC_00021561
Protein YmiA	0.344398	0.557302	1	other_body_site	ymiA	GC_00023977
Putative teichuronic acid biosynthesis glycosyltransferase TuaG	0.344398	0.557302	1	other_body_site	tuaG	GC_00093875, GC_00109238, GC_00111811
Flagellin 2	0.344398	0.557302	1	other_body_site	fliC2_1	GC_00018246, GC_00061107
Trans-feruloyl-CoA synthase FCS1	0.344398	0.557302	1	other_body_site	FCS1_2	GC_00045987, GC_00052985, GC_00077966
Parathion hydrolase	0.344398	0.557302	1	other_body_site	opd	GC_00020312
HTH-type transcriptional regulator TrpI	0.344398	0.557302	1	other_body_site	trpI_1	GC_00043984, GC_00051997, GC_00071554
CRISPR system endoribonuclease Csm6'	0.344398	0.557302	1	other_body_site	csm6'	GC_00019003
Type-2 restriction enzyme AplI	0.344398	0.557302	1	other_body_site	aplIR	GC_00024489, GC_00080303
4,4'-diapophytoene desaturase (4,4'-diaponeurosporene-forming)	0.344398	0.557302	1	other_body_site	crtN	GC_00060211, GC_00078158
Glucosylglycerate phosphorylase	0.344398	0.557302	1	other_body_site	ycjM	GC_00021021
HTH-type transcriptional regulator TtgR	0.344398	0.557302	1	other_body_site	ttgR	GC_00041355, GC_00090721
putative protein YhfX	0.344398	0.557302	1	other_body_site	yhfX	GC_00020464
Metallothiol transferase FosB	0.344398	0.557302	1	other_body_site	fosB	GC_00024860
putative N-acetyltransferase YycN	0.344398	0.557302	1	other_body_site	yycN	GC_00054698, GC_00104998
Metalloregulation DNA-binding stress protein	0.344398	0.557302	1	other_body_site	mrgA	GC_00049822, GC_00101482
D-proline reductase subunit gamma	0.344398	0.557302	1	other_body_site	prdB	GC_00025147, GC_00101719
Thioredoxin-like protein YdbP	0.344398	0.557302	1	other_body_site	ydbP	GC_00039461, GC_00071322
Carbon monoxide dehydrogenase medium chain	0.344398	0.557302	1	other_body_site	cutM	GC_00074927, GC_00079221, GC_00099184
CRISPR-associated protein Csy1	0.344398	0.557302	1	other_body_site	csy1	GC_00066269, GC_00070819, GC_00083977
putative metallophosphoesterase YhaO	0.344398	0.557302	1	other_body_site	yhaO	GC_00035420, GC_00109135
Iron-sulfur cluster repair protein DnrN	0.344398	0.557302	1	other_body_site	dnrN	GC_00048791, GC_00064888
putative 2-dehydro-3-deoxy-D-pentonate aldolase YjhH	0.344398	0.557302	1	other_body_site	yjhH	GC_00080952, GC_00086447, GC_00089532, GC_00104061
putative peptide export permease protein YydJ	0.344398	0.557302	1	other_body_site	yydJ	GC_00034146, GC_00077110
Endospore coat-associated protein YheD	0.344398	0.557302	1	other_body_site	yheD_3	GC_00024879, GC_00049551, GC_00053663, GC_00060812, GC_00061522, GC_00064830, GC_00070529, GC_00076739, GC_00076978, GC_00094547, GC_00097149, GC_00111364, GC_00114795
putative lipoprotein	0.344398	0.557302	1	other_body_site	lpl2	GC_00101574, GC_00102504, GC_00103973
Cyanate hydratase	0.344398	0.557302	1	other_body_site	cynS	GC_00052311, GC_00106761
putative protein YcnI	0.344398	0.557302	1	other_body_site	ycnI	GC_00035694, GC_00086066
putative FAD-linked oxidoreductase YvdP	0.344398	0.557302	1	other_body_site	yvdP	GC_00063923, GC_00082754
Fimbrial adapter PapK	0.344398	0.557302	1	other_body_site	papK	GC_00048981, GC_00086079
Multicopper oxidase MmcO	0.344398	0.557302	1	other_body_site	mmcO	GC_00051143, GC_00082126
Cortical fragment-lytic enzyme	0.344398	0.557302	1	other_body_site	sleL	GC_00039324, GC_00070272
Multidrug-efflux transporter 1 regulator	0.344398	0.557302	1	other_body_site	bmrR	GC_00054007, GC_00092390
D-proline reductase proprotein PrdA	0.344398	0.557302	1	other_body_site	prdA_1	GC_00022458, GC_00024567, GC_00024937
Methyl-accepting chemotaxis protein 4	0.344398	0.557302	1	other_body_site	mcp4	GC_00080281, GC_00088892, GC_00096866
3-hydroxybenzoate transporter MhbT	0.344398	0.557302	1	other_body_site	mhbT	GC_00054776, GC_00089639
Glucose starvation-inducible protein B	0.344398	0.557302	1	other_body_site	gsiB_3	GC_00018479, GC_00069672
putative low molecular weight protein-tyrosine-phosphatase AmsI	0.344398	0.557302	1	other_body_site	amsI	GC_00020638
putative dimethyl sulfoxide reductase chain YnfF	0.344398	0.557302	1	other_body_site	ynfF	GC_00047897, GC_00088515
putative protein YwqG	0.344398	0.557302	1	other_body_site	ywqG	GC_00029296, GC_00085959, GC_00096975, GC_00105525
Fumarase E	0.344398	0.557302	1	other_body_site	fumE	GC_00025138
Leukotoxin export protein LtxD	0.344398	0.557302	1	other_body_site	ltxD	GC_00053350, GC_00107909
O-mycaminosyltylonolide 6-deoxyallosyltransferase	0.344398	0.557302	1	other_body_site	tylN	GC_00062792, GC_00104875
Ferric-pseudobactin 358 receptor	0.344398	0.557302	1	other_body_site	pupA	GC_00018142, GC_00088770
Modification methylase RsrI	0.344398	0.557302	1	other_body_site	rsrIM_2	GC_00028812, GC_00028823, GC_00095557
Antitoxin SocA	0.344398	0.557302	1	other_body_site	socA_1	GC_00069706, GC_00073190, GC_00091604, GC_00097709
HTH-type transcriptional regulator MgrA	0.344398	0.557302	1	other_body_site	mgrA	GC_00036006, GC_00041197, GC_00095278
Putative transport protein YidE	0.344398	0.557302	1	other_body_site	yidE_2	GC_00045078, GC_00056307, GC_00097105
Tetrachlorobenzoquinone reductase	0.344398	0.557302	1	other_body_site	pcpD	GC_00053763, GC_00096703
CRISPR-associated protein Csy3	0.344398	0.557302	1	other_body_site	csy3	GC_00023222
Toluene-4-sulfonate monooxygenase system iron-sulfur subunit TsaM1	0.344398	0.557302	1	other_body_site	tsaM1	GC_00024016
O-antigen ligase	0.344398	0.557302	1	other_body_site	rfaL	GC_00030909, GC_00091350
Toxin Doc	0.344398	0.557302	1	other_body_site	doc	GC_00051714, GC_00076943
Kynurenine 3-monooxygenase	0.344398	0.557302	1	other_body_site	kmo	GC_00024587, GC_00109745
Glucose 1-dehydrogenase 2	0.344398	0.557302	1	other_body_site	ycdF	GC_00020787, GC_00069826
Antilisterial bacteriocin subtilosin biosynthesis protein AlbA	0.344398	0.557302	1	other_body_site	albA_2	GC_00067104, GC_00078602, GC_00099596
Precorrin-2 C(20)-methyltransferase	0.344398	0.557302	1	other_body_site	cobI	GC_00052485, GC_00087540
putative acyl--CoA ligase YhfT	0.344398	0.557302	1	other_body_site	yhfT	GC_00036224, GC_00091439
Inner membrane transport protein YbaT	0.344398	0.557302	1	other_body_site	ybaT	GC_00037960, GC_00082984
Spore germination protein YndE	0.344398	0.557302	1	other_body_site	yndE_3	GC_00022108, GC_00067681, GC_00077457, GC_00088080, GC_00095769, GC_00103911, GC_00105732, GC_00110576
Antitoxin HigA1	0.344398	0.557302	1	other_body_site	higA1	GC_00020306
NAD(P)H-quinone oxidoreductase subunit J, chloroplastic	0.344398	0.557302	1	other_body_site	ndhJ	GC_00035081, GC_00079282
Mannitol-specific cryptic phosphotransferase enzyme IIA component	0.344398	0.557302	1	other_body_site	cmtB	GC_00023490
Capsule biosynthesis protein CapC	0.344398	0.557302	1	other_body_site	capC	GC_00054696, GC_00065240
putative riboflavin import permease protein RfuD	0.344398	0.557302	1	other_body_site	rfuD	GC_00075227, GC_00081160, GC_00084632
Aspartate-semialdehyde dehydrogenase 2	0.344398	0.557302	1	other_body_site	asd2	GC_00025325, GC_00077155
putative protein YhaZ	0.344398	0.557302	1	other_body_site	yhaZ	GC_00084927, GC_00104887, GC_00105176
Spore germination protein B3	0.344398	0.557302	1	other_body_site	gerBC_2	GC_00067406, GC_00085063, GC_00085622, GC_00088913, GC_00094945, GC_00096189, GC_00097958, GC_00099368, GC_00103446, GC_00103631, GC_00109117, GC_00109714, GC_00111097
Protein glycosylation K	0.344398	0.557302	1	other_body_site	pglK	GC_00030298, GC_00076320
L-idonate 5-dehydrogenase (NAD(P)(+))	0.344398	0.557302	1	other_body_site	idnD	GC_00028350, GC_00072851
Exo-beta-D-glucosaminidase	0.344398	0.557302	1	other_body_site	csxA	GC_00051848, GC_00073212
Capsule biosynthesis protein CapB	0.344398	0.557302	1	other_body_site	capB	GC_00027996, GC_00070385
dTDP-6-deoxy-L-talose 4-dehydrogenase (NAD(+))	0.344398	0.557302	1	other_body_site	tll	GC_00022466
Guanidinopropionase	0.344398	0.557302	1	other_body_site	gpuA	GC_00041469, GC_00112757
N-acyl homoserine lactonase AttM	0.344398	0.557302	1	other_body_site	attM	GC_00021481
Phenol regulator MopR	0.344398	0.557302	1	other_body_site	mopR	GC_00032990, GC_00065337
Pap fimbrial major pilin protein	0.344398	0.557302	1	other_body_site	papA	GC_00029740, GC_00044508, GC_00091113
Inner membrane ABC transporter permease protein YcjO	0.344398	0.557302	1	other_body_site	ycjO	GC_00024065
Chaperone protein FaeE	0.344398	0.557302	1	other_body_site	faeE	GC_00026651, GC_00066770
putative MFS-type transporter EfpA	0.344398	0.557302	1	other_body_site	efpA	GC_00044683, GC_00097084
Iron-regulated protein A	0.344398	0.557302	1	other_body_site	irpA	GC_00035395, GC_00075729
Spore coat protein SA	0.344398	0.557302	1	other_body_site	cotSA	GC_00071521, GC_00072121, GC_00091466, GC_00105254
Oligopeptide-binding protein SarA	0.344398	0.557302	1	other_body_site	sarA_2	GC_00039654, GC_00100875
Fructose-1,6-bisphosphatase 2 class 2	0.344398	0.557302	1	other_body_site	yggF	GC_00027752, GC_00064240
Signal transduction histidine-protein kinase/phosphatase MprB	0.344398	0.557302	1	other_body_site	mprB	GC_00047124, GC_00065148
D-threitol dehydrogenase	0.344398	0.557302	1	other_body_site	dthD	GC_00022289
Neopullulanase	0.344398	0.557302	1	other_body_site	nplT	GC_00044390, GC_00078305
putative diguanylate cyclase DgcT	0.344398	0.557302	1	other_body_site	dgcT	GC_00030743, GC_00065034
HTH-type transcriptional regulator VirS	0.344398	0.557302	1	other_body_site	virS	GC_00044215, GC_00091293, GC_00114976
Endoribonuclease VapD	0.344398	0.557302	1	other_body_site	vapD	GC_00026587, GC_00075380
CRISPR-associated protein Csy2	0.344398	0.557302	1	other_body_site	csy2	GC_00055019, GC_00097285
ESX-1 secretion system ATPase EccB1	0.344398	0.557302	1	other_body_site	eccB1	GC_00052456, GC_00106090
Sulfoquinovosidase	0.344398	0.557302	1	other_body_site	yihQ	GC_00023661
Serine/threonine-protein kinase PknK	0.344398	0.557302	1	other_body_site	pknK	GC_00021777
Monofunctional glycosyltransferase	0.344398	0.557302	1	other_body_site	mgt	GC_00047955, GC_00092180
Anti-FlhC(2)FlhD(4) factor YdiV	0.344398	0.557302	1	other_body_site	ydiV_2	GC_00030669, GC_00097761
Rhodocoxin reductase	0.344398	0.557302	1	other_body_site	thcD	GC_00024407
putative glycolipid permease LtaA	0.344398	0.557302	1	other_body_site	ltaA	GC_00061771, GC_00105400, GC_00113275
Small, acid-soluble spore protein Tlp	0.344398	0.557302	1	other_body_site	tlp	GC_00043838, GC_00080392, GC_00104749, GC_00109023
Flagellar biosynthesis protein FlhF	0.344398	0.557302	1	other_body_site	flhF	GC_00054240, GC_00079841
Cyclic di-GMP phosphodiesterase PdeL	0.344398	0.557302	1	other_body_site	pdeL	GC_00026764, GC_00073571
Copper-containing nitrite reductase	0.344398	0.557302	1	other_body_site	aniA	GC_00038759, GC_00081062
Polysulfide reductase chain A	0.344398	0.557302	1	other_body_site	psrA	GC_00034758, GC_00084142
Protein RarD	0.344055	0.557498	1	gastrointestinal_tract	rarD_1	GC_00004192, GC_00017491, GC_00032681, GC_00037900, GC_00042177, GC_00043248, GC_00043249, GC_00043471, GC_00046456, GC_00046631, GC_00046760, GC_00048077, GC_00053849, GC_00058177, GC_00058634, GC_00059875, GC_00079734, GC_00085657, GC_00097474, GC_00098280, GC_00104117
putative transcriptional regulatory protein pdtaR	0.344055	0.557498	1	gastrointestinal_tract	pdtaR	GC_00007219, GC_00007471, GC_00010151, GC_00014402, GC_00014759, GC_00015636, GC_00028247, GC_00048213, GC_00048297, GC_00080118
Urocanate hydratase	0.344055	0.557498	1	other_body_site	hutU	GC_00000605, GC_00002192, GC_00019396, GC_00038657
PTS system galactitol-specific EIIC component	0.344055	0.557498	1	other_body_site	gatC_2	GC_00002920, GC_00006648, GC_00009359, GC_00013884, GC_00015530, GC_00016408, GC_00017254, GC_00021538, GC_00021834, GC_00025663, GC_00033892, GC_00055086, GC_00088729, GC_00090593, GC_00102069, GC_00112352
Putative fluoride ion transporter CrcB	0.344055	0.557498	1	gastrointestinal_tract	crcB	GC_00005550, GC_00007234, GC_00010494, GC_00011794, GC_00012149, GC_00016040, GC_00016526, GC_00017911, GC_00019745, GC_00029267, GC_00030726, GC_00031301, GC_00031329, GC_00032956, GC_00033723, GC_00033724, GC_00034626, GC_00039312, GC_00041650, GC_00041651, GC_00047379, GC_00048041, GC_00048165, GC_00048879, GC_00049118, GC_00049192, GC_00049487, GC_00050905, GC_00051850, GC_00055802, GC_000567…
Riboflavin synthase	0.344055	0.557498	1	other_body_site	ribE	GC_00001661, GC_00002906, GC_00005277, GC_00011625, GC_00015398, GC_00018241, GC_00018242, GC_00019301, GC_00026408, GC_00035660, GC_00037909, GC_00038683, GC_00040939, GC_00056574, GC_00057344, GC_00058769, GC_00073664, GC_00079306, GC_00115588
Riboflavin biosynthesis protein RibD	0.344055	0.557498	1	other_body_site	ribD	GC_00001596, GC_00002823, GC_00016061, GC_00016062, GC_00016636, GC_00018038, GC_00022153, GC_00031056, GC_00032493, GC_00034918, GC_00034919, GC_00037880, GC_00038688, GC_00042064, GC_00043633, GC_00045274, GC_00047918, GC_00048484, GC_00052662, GC_00056483, GC_00058319, GC_00059047, GC_00075027, GC_00085152, GC_00094282
N-acetylcysteine deacetylase	0.344055	0.557498	1	other_body_site	scmP	GC_00001126, GC_00008106, GC_00009319, GC_00010836, GC_00011148, GC_00011902, GC_00013369, GC_00013425, GC_00018954, GC_00019402, GC_00022251, GC_00025015, GC_00032696, GC_00035083, GC_00040667, GC_00041868, GC_00042451, GC_00042653, GC_00043558, GC_00043637, GC_00047068, GC_00048096, GC_00048840, GC_00049948, GC_00050675, GC_00051898, GC_00054616, GC_00055563, GC_00057087, GC_00057784, GC_000597…
DNA-binding transcriptional repressor TetR	0.339967	0.559848	1	other_body_site	tetR	GC_00099724
Tetracycline repressor protein class B from transposon Tn10	0.339967	0.559848	1	gastrointestinal_tract	tetR	GC_00098813, GC_00099161
CRISPR-associated endonuclease Cas6f/Csy4	0.339967	0.559848	1	gastrointestinal_tract	cas6f	GC_00110631
CRISPR-associated endonuclease Cas6/Csy4	0.339967	0.559848	1	other_body_site	cas6f	GC_00075194, GC_00087481
Dihydrolipoyl dehydrogenase	0.337094	0.561511	1	other_body_site	pdhD	GC_00000547, GC_00002640, GC_00007291, GC_00008343, GC_00013219, GC_00013315, GC_00016453, GC_00017482, GC_00019587, GC_00023869, GC_00027526, GC_00031155, GC_00031156, GC_00033404, GC_00041918, GC_00045936, GC_00046001, GC_00049142, GC_00054531, GC_00056677, GC_00056764, GC_00056827, GC_00060815, GC_00066034, GC_00076798, GC_00103999, GC_00108407
Guanosine-5'-triphosphate,3'-diphosphate pyrophosphatase	0.337094	0.561511	1	gastrointestinal_tract	gppA	GC_00004127, GC_00011639, GC_00034261, GC_00036090, GC_00037740, GC_00041908, GC_00041937, GC_00045348, GC_00049533, GC_00051493, GC_00052376, GC_00054238, GC_00058459, GC_00059098, GC_00059999, GC_00062395, GC_00094446, GC_00094740, GC_00099979, GC_00105492, GC_00114474
2-aminoadipate transaminase	0.337094	0.561511	1	gastrointestinal_tract	lysN	GC_00003666, GC_00010785, GC_00012748, GC_00018708, GC_00029995, GC_00031887, GC_00036590, GC_00037637, GC_00040945, GC_00045283, GC_00052049, GC_00055640, GC_00060134, GC_00065518, GC_00076427, GC_00080537, GC_00083287, GC_00087028, GC_00096766, GC_00103573, GC_00113389, GC_00114399
FMN-dependent NADH-azoreductase	0.337094	0.561511	1	gastrointestinal_tract	azoR	GC_00005634, GC_00006450, GC_00006518, GC_00013213, GC_00014255, GC_00014548, GC_00025519, GC_00034334, GC_00047088, GC_00055726, GC_00061544, GC_00094659, GC_00105880, GC_00109658, GC_00109668, GC_00114964
Sodium, potassium, lithium and rubidium/H(+) antiporter	0.337094	0.561511	1	other_body_site	nhaK	GC_00002634, GC_00006795, GC_00009107, GC_00011785, GC_00017102, GC_00033617, GC_00035235, GC_00041629, GC_00055790, GC_00059880, GC_00087396, GC_00091848, GC_00098837, GC_00101657, GC_00104449, GC_00109563, GC_00110391
Erythritol kinase	0.336633	0.561779	1	NA	eryA	GC_00051033
6-deoxyerythronolide-B synthase EryA1, modules 1 and 2	0.336633	0.561779	1	gastrointestinal_tract	eryA	GC_00102219
Heme oxygenase (staphylobilin-producing) 1	0.336633	0.561779	1	NA	isdG	GC_00047502
Heme-degrading monooxygenase	0.336633	0.561779	1	gastrointestinal_tract	isdG	GC_00094952
Colicin-E9 immunity protein	0.336633	0.561779	1	NA	imm	GC_00028634
Colicin-E2 immunity protein	0.336633	0.561779	1	other_body_site	imm	GC_00106374
Endoribonuclease MazF	0.335199	0.562614	1	gastrointestinal_tract	mazF	GC_00060110
Endoribonuclease toxin MazF	0.335199	0.562614	1	other_body_site	mazF	GC_00114899
putative endoribonuclease MazF	0.335199	0.562614	1	gastrointestinal_tract	mazF	GC_00101189
Transcriptional regulator MtlR	0.334988	0.562737	1	other_body_site	mtlR	GC_00007048, GC_00010698, GC_00041925, GC_00046163, GC_00054846, GC_00066029, GC_00094764, GC_00104821, GC_00108655
Mannitol operon repressor	0.334988	0.562737	1	other_body_site	mtlR	GC_00008616
Protein/nucleic acid deglycase 1	0.334983	0.562739	1	NA	hchA	GC_00030547
Protein/nucleic acid deglycase HchA	0.334983	0.562739	1	other_body_site	hchA	GC_00002331, GC_00009050, GC_00031140, GC_00031929, GC_00031930, GC_00054474, GC_00067998, GC_00071084, GC_00094810, GC_00099733, GC_00106271
Endonuclease 4	0.330964	0.565092	1	gastrointestinal_tract	nfo	GC_00002146, GC_00113122
endonuclease 4	0.330964	0.565092	1	gastrointestinal_tract	nfo	GC_00041338, GC_00069480, GC_00093620
putative endonuclease 4	0.330964	0.565092	1	gastrointestinal_tract	nfo	GC_00000650, GC_00005452, GC_00012549, GC_00031983, GC_00051279
Molybdate-binding protein ModA	0.328691	0.566431	1	gastrointestinal_tract	modA	GC_00004573, GC_00011915, GC_00021522, GC_00035814, GC_00036042, GC_00037824, GC_00041104, GC_00041960, GC_00055553, GC_00055684, GC_00059327, GC_00061400, GC_00062831, GC_00066198, GC_00067805, GC_00078509, GC_00095342, GC_00106606
Protein YrdA	0.328691	0.566431	1	gastrointestinal_tract	yrdA	GC_00001125, GC_00006032, GC_00008679, GC_00010227, GC_00011366, GC_00013529, GC_00020873, GC_00021338, GC_00028555, GC_00037070, GC_00059527, GC_00081762
HTH-type transcriptional repressor RspR	0.328691	0.566431	1	other_body_site	rspR	GC_00006760, GC_00012793, GC_00017027, GC_00027454, GC_00033330, GC_00034066, GC_00040356, GC_00040576, GC_00043967, GC_00050856, GC_00050857, GC_00051710, GC_00056633, GC_00063597, GC_00064700, GC_00064959, GC_00066805, GC_00070744, GC_00072799, GC_00074902, GC_00077427, GC_00078162, GC_00078632, GC_00080810, GC_00087022, GC_00087573, GC_00088816, GC_00095183, GC_00099099, GC_00100216, GC_001045…
Histidine ammonia-lyase	0.328691	0.566431	1	other_body_site	hutH	GC_00000707, GC_00004684, GC_00018460, GC_00018522, GC_00023330, GC_00026346, GC_00035745, GC_00038750, GC_00040342, GC_00059090, GC_00061078, GC_00070256, GC_00071636, GC_00073494, GC_00073994, GC_00088663, GC_00089223, GC_00108477, GC_00109768
Inner membrane protein YgaZ	0.328691	0.566431	1	other_body_site	ygaZ	GC_00003749, GC_00007236, GC_00009530, GC_00014557, GC_00024288, GC_00031231, GC_00035355, GC_00036825, GC_00039213, GC_00042470, GC_00047033, GC_00056505, GC_00059041, GC_00075498, GC_00100888
Shikimate dehydrogenase (NADP(+))	0.324194	0.569098	1	gastrointestinal_tract	aroE	GC_00003206, GC_00004430, GC_00004958, GC_00005544, GC_00006690, GC_00011062, GC_00014081, GC_00015967, GC_00019777, GC_00023715, GC_00024340, GC_00027933, GC_00028315, GC_00028316, GC_00033231, GC_00036097, GC_00037612, GC_00038671, GC_00043220, GC_00043250, GC_00043430, GC_00044768, GC_00048011, GC_00049343, GC_00051938, GC_00053251, GC_00059849, GC_00060604, GC_00061468, GC_00062439, GC_000632…
Glutamine synthetase	0.324194	0.569098	1	gastrointestinal_tract	glnA	GC_00000198, GC_00000756, GC_00001003, GC_00001715, GC_00002490, GC_00003408, GC_00011812, GC_00012595, GC_00016872, GC_00038182, GC_00039262, GC_00042835, GC_00043304, GC_00049350, GC_00050696, GC_00060462, GC_00077722, GC_00085389, GC_00110441
putative succinyl-CoA:3-ketoacid coenzyme A transferase subunit B	0.324194	0.569098	1	gastrointestinal_tract	scoB	GC_00002764, GC_00025495, GC_00090659
Hydrogenase 3 maturation protease	0.324194	0.569098	1	other_body_site	hycI	GC_00004414, GC_00049460, GC_00081574, GC_00093649
Nitrate import ATP-binding protein NrtD	0.324194	0.569098	1	gastrointestinal_tract	nrtD	GC_00010328, GC_00036938, GC_00048662, GC_00054359, GC_00067808, GC_00098164, GC_00104189, GC_00109038, GC_00114230
Hydrogenase-4 component B	0.324194	0.569098	1	other_body_site	hyfB	GC_00007662, GC_00039742, GC_00057209, GC_00061006, GC_00070532, GC_00082755
Cobalt transport protein CbiN	0.324194	0.569098	1	gastrointestinal_tract	cbiN	GC_00002836, GC_00046725
Anaerobic dimethyl sulfoxide reductase chain B	0.324194	0.569098	1	other_body_site	dmsB_2	GC_00000700, GC_00025648, GC_00030559, GC_00033125, GC_00059016, GC_00064238, GC_00066585, GC_00067617, GC_00069489, GC_00074289, GC_00090612, GC_00100769, GC_00103447, GC_00107551
ECF RNA polymerase sigma factor SigL	0.324194	0.569098	1	gastrointestinal_tract	sigL_2	GC_00005094, GC_00049032, GC_00060247, GC_00063595, GC_00066294, GC_00088525, GC_00105607
HTH-type transcriptional repressor CsqR	0.324194	0.569098	1	other_body_site	csqR	GC_00015135, GC_00017701, GC_00034147, GC_00046442, GC_00098458, GC_00099690
Tat proofreading chaperone DmsD	0.324194	0.569098	1	other_body_site	dmsD_1	GC_00007952, GC_00056401, GC_00071201, GC_00081642, GC_00090341, GC_00094244, GC_00096828, GC_00101061, GC_00103199, GC_00103308, GC_00107025, GC_00115526
Thiosulfate sulfurtransferase YnjE	0.324194	0.569098	1	other_body_site	ynjE	GC_00006979, GC_00012363, GC_00038871, GC_00102204
SkfA peptide export ATP-binding protein SkfE	0.324194	0.569098	1	other_body_site	skfE	GC_00013318, GC_00015499, GC_00021101, GC_00033610, GC_00095571
UDP-Glc:alpha-D-GlcNAc-diphosphoundecaprenol beta-1,3-glucosyltransferase WfgD	0.324194	0.569098	1	other_body_site	wfgD	GC_00009854, GC_00011833, GC_00066085, GC_00077648
Cobalt transport protein CbiQ	0.324194	0.569098	1	gastrointestinal_tract	cbiQ	GC_00010239, GC_00037006, GC_00048287, GC_00058499, GC_00066323, GC_00081147
Proline-specific permease ProY	0.324194	0.569098	1	gastrointestinal_tract	proY	GC_00000809
5'-deoxyadenosine deaminase	0.324194	0.569098	1	gastrointestinal_tract	dadD	GC_00008770, GC_00032173, GC_00032174, GC_00064668, GC_00064691, GC_00090361, GC_00099528, GC_00101905
Anti-sigma-V factor RsiV	0.324194	0.569098	1	gastrointestinal_tract	rsiV	GC_00010821, GC_00048329, GC_00062029, GC_00091949, GC_00092359, GC_00092880, GC_00096462
tetracycline resistance ribosomal protection protein Tet(M)	0.324194	0.569098	1	other_body_site	tet(M)	GC_00001949
Sugar efflux transporter B	0.324194	0.569098	1	gastrointestinal_tract	setB	GC_00007084, GC_00016259, GC_00038472, GC_00042005, GC_00066702, GC_00101231
Multidrug transporter EmrE	0.324194	0.569098	1	gastrointestinal_tract	emrE	GC_00015950, GC_00016811, GC_00020246, GC_00020247, GC_00024309, GC_00029164, GC_00032158
5-amino-6-(5-phospho-D-ribitylamino)uracil phosphatase YbjI	0.323958	0.569239	1	other_body_site	ybjI	GC_00006456, GC_00011739, GC_00015362, GC_00022263, GC_00024505, GC_00030377, GC_00035925, GC_00036745, GC_00037203, GC_00037409, GC_00038004, GC_00041128, GC_00044251, GC_00045347, GC_00047819, GC_00052096, GC_00052120, GC_00054789, GC_00060010, GC_00061154, GC_00061659, GC_00061688, GC_00063271, GC_00072806, GC_00079975, GC_00081535, GC_00098273, GC_00110958, GC_00111340, GC_00114986
Anaerobic nitric oxide reductase transcription regulator NorR	0.323958	0.569239	1	other_body_site	norR	GC_00005441, GC_00005904, GC_00008167, GC_00009077, GC_00009332, GC_00013363, GC_00014742, GC_00021532, GC_00026837, GC_00031804, GC_00033746, GC_00038704, GC_00043244, GC_00047006, GC_00049302, GC_00050193, GC_00050994, GC_00052929, GC_00053876, GC_00064794, GC_00066493, GC_00069264, GC_00073131, GC_00076310, GC_00077015, GC_00078951, GC_00079018, GC_00080368, GC_00080784, GC_00081228, GC_000818…
putative M18 family aminopeptidase 2	0.323958	0.569239	1	gastrointestinal_tract	apeB	GC_00002900, GC_00014477, GC_00017082, GC_00024500, GC_00034825, GC_00038969, GC_00039851, GC_00040520, GC_00048303, GC_00052061, GC_00055196, GC_00055255, GC_00062154, GC_00062631, GC_00075999, GC_00105235
putative transport protein HsrA	0.323958	0.569239	1	gastrointestinal_tract	hsrA	GC_00004494, GC_00007391, GC_00008465, GC_00011891, GC_00012407, GC_00013673, GC_00015535, GC_00016426, GC_00019057, GC_00032029, GC_00047011, GC_00059625, GC_00083824, GC_00088460, GC_00105507, GC_00108316
3-methyl-2-oxobutanoate hydroxymethyltransferase	0.323958	0.569239	1	gastrointestinal_tract	panB	GC_00002117, GC_00009282, GC_00014212, GC_00015766, GC_00021852, GC_00023575, GC_00028625, GC_00028626, GC_00034792, GC_00041140, GC_00053759, GC_00057798
PTS system beta-glucoside-specific EIIBCA component	0.317658	0.573019	1	other_body_site	bglF_1	GC_00006485, GC_00008124, GC_00008555, GC_00009034, GC_00009665, GC_00009960, GC_00010461, GC_00010696, GC_00011433, GC_00012431, GC_00013674, GC_00018860, GC_00021528, GC_00024153, GC_00025503, GC_00026626, GC_00027422, GC_00033190, GC_00034782, GC_00039628, GC_00049566, GC_00057531, GC_00064176, GC_00070171, GC_00084512, GC_00088063, GC_00091557, GC_00093876, GC_00111205
2-dehydro-3-deoxygluconokinase	0.317658	0.573019	1	other_body_site	kdgK_3	GC_00003302, GC_00005246, GC_00006302, GC_00008842, GC_00014873, GC_00016870, GC_00017344, GC_00018116, GC_00021056, GC_00026223, GC_00028642, GC_00030860, GC_00050652, GC_00055101, GC_00062179, GC_00068103, GC_00070260, GC_00077041, GC_00081316, GC_00095540, GC_00097306
Putative aliphatic sulfonates transport permease protein SsuC	0.317658	0.573019	1	gastrointestinal_tract	ssuC_1	GC_00002143, GC_00004465, GC_00010044, GC_00015742, GC_00018968, GC_00021536, GC_00028597, GC_00030118, GC_00031580, GC_00036352, GC_00043863, GC_00057278, GC_00058888, GC_00059786, GC_00059854, GC_00061017, GC_00061273, GC_00077374, GC_00082110, GC_00088234, GC_00090027, GC_00091041, GC_00091991, GC_00095859, GC_00098996, GC_00100622, GC_00106760, GC_00111240, GC_00112541, GC_00113309, GC_001154…
Glutathione transport system permease protein GsiD	0.317658	0.573019	1	other_body_site	gsiD_3	GC_00000523, GC_00001208, GC_00002544, GC_00003537, GC_00007601, GC_00011411, GC_00015194, GC_00030733, GC_00032601, GC_00036058, GC_00036773, GC_00067742, GC_00070506, GC_00076261, GC_00077095, GC_00077674, GC_00078239, GC_00080168, GC_00097325, GC_00098828, GC_00099572, GC_00103534, GC_00104329, GC_00104965, GC_00106866, GC_00107656, GC_00113616, GC_00114036
Ribosomal RNA small subunit methyltransferase F	0.317658	0.573019	1	other_body_site	rsmF	GC_00006471, GC_00010768, GC_00013670, GC_00013967, GC_00018344, GC_00019910, GC_00021711, GC_00022014, GC_00039515, GC_00048409, GC_00052958, GC_00057516, GC_00064693, GC_00067485, GC_00096330, GC_00097273, GC_00107434
Amino-acid carrier protein AlsT	0.317658	0.573019	1	gastrointestinal_tract	alsT_2	GC_00000676, GC_00001044, GC_00001767, GC_00002300, GC_00002351, GC_00002733, GC_00009147, GC_00010769, GC_00012329, GC_00012498, GC_00012968, GC_00014999, GC_00015123, GC_00016909, GC_00019569, GC_00020500, GC_00024385, GC_00024497, GC_00025635, GC_00026568, GC_00027723, GC_00035965, GC_00036052, GC_00037974, GC_00041817, GC_00041818, GC_00042988, GC_00044389, GC_00046200, GC_00047814, GC_000506…
Glutathione transport system permease protein GsiC	0.317658	0.573019	1	other_body_site	gsiC_3	GC_00000452, GC_00000499, GC_00001072, GC_00003943, GC_00007642, GC_00009190, GC_00009819, GC_00009914, GC_00012693, GC_00028355, GC_00032927, GC_00036266, GC_00037020, GC_00037021, GC_00038054, GC_00049349, GC_00054654, GC_00061353, GC_00066126, GC_00070458, GC_00071787, GC_00072339, GC_00073698, GC_00074624, GC_00079511, GC_00083775, GC_00085858, GC_00086424, GC_00088155, GC_00089541, GC_001004…
Guanine/hypoxanthine permease PbuG	0.314759	0.574775	1	gastrointestinal_tract	pbuG	GC_00000583, GC_00005203, GC_00008185, GC_00019933, GC_00033087, GC_00040214, GC_00043735, GC_00064097, GC_00097948
D-ribose pyranase	0.314759	0.574775	1	gastrointestinal_tract	rbsD	GC_00000695, GC_00003615, GC_00017602, GC_00020168, GC_00023066, GC_00040482, GC_00041625, GC_00064743, GC_00068796, GC_00069609, GC_00094413, GC_00103747
Replication-associated recombination protein A	0.314759	0.574775	1	other_body_site	rarA	GC_00001061, GC_00002275, GC_00002343, GC_00045890, GC_00065451
Glutamate synthase [NADPH] small chain	0.314759	0.574775	1	gastrointestinal_tract	gltD	GC_00000515, GC_00002188, GC_00002234, GC_00008052, GC_00008724, GC_00013762, GC_00022313, GC_00024007, GC_00035827, GC_00044301, GC_00045096, GC_00052488, GC_00109490
Tryptophan--tRNA ligase 2	0.314759	0.574775	1	gastrointestinal_tract	trpS2	GC_00000107, GC_00002874
Phosphoserine aminotransferase	0.31022	0.577545	1	gastrointestinal_tract	serC	GC_00002332, GC_00002381, GC_00005348, GC_00018862, GC_00018972, GC_00030201, GC_00033307, GC_00042128, GC_00042129, GC_00042130, GC_00042131, GC_00045566, GC_00060617, GC_00060911, GC_00064698, GC_00071248, GC_00071249
Biotin carboxylase	0.31022	0.577545	1	gastrointestinal_tract	accC	GC_00000297, GC_00001163, GC_00002126, GC_00020151, GC_00023327, GC_00063219, GC_00064167, GC_00064168, GC_00064169
3-isopropylmalate dehydratase large subunit	0.31022	0.577545	1	gastrointestinal_tract	leuC	GC_00000118, GC_00005796, GC_00017739, GC_00020831, GC_00021908, GC_00023515, GC_00033888, GC_00034245, GC_00068000
ATP phosphoribosyltransferase	0.31022	0.577545	1	gastrointestinal_tract	hisG_2	GC_00002567, GC_00004147, GC_00007508, GC_00007870, GC_00011610, GC_00014848, GC_00021931, GC_00024564, GC_00039616, GC_00044859, GC_00047536, GC_00059813, GC_00064654, GC_00064707, GC_00069678, GC_00082653, GC_00088776
HTH-type transcriptional regulator DegA	0.31022	0.577545	1	other_body_site	degA	GC_00000683, GC_00003414, GC_00005722, GC_00006141, GC_00007701, GC_00012324, GC_00015297, GC_00023393, GC_00026987, GC_00030955, GC_00041364, GC_00042273, GC_00042833, GC_00043975, GC_00044692, GC_00044698, GC_00052379, GC_00052675, GC_00053210, GC_00055076, GC_00055719, GC_00055970, GC_00063702, GC_00074135, GC_00080364, GC_00084176, GC_00086805, GC_00087370, GC_00087896, GC_00089291, GC_000911…
2-(5''-triphosphoribosyl)-3'-dephosphocoenzyme-A synthase	0.31022	0.577545	1	other_body_site	citG	GC_00003243, GC_00008823, GC_00010724, GC_00011650, GC_00014556, GC_00017040, GC_00025995, GC_00030021, GC_00038527, GC_00051703, GC_00051704, GC_00051705, GC_00081716, GC_00085398, GC_00093485, GC_00096914, GC_00113164
Biotin synthase	0.308911	0.578349	1	other_body_site	bioB	GC_00001000, GC_00001744, GC_00001993, GC_00011007, GC_00015740, GC_00017752, GC_00018986, GC_00019128, GC_00024446, GC_00034229, GC_00056281, GC_00081327, GC_00105979, GC_00106953
Hydroxyethylthiazole kinase	0.308911	0.578349	1	gastrointestinal_tract	thiM	GC_00007464, GC_00007542, GC_00007908, GC_00011224, GC_00017085, GC_00024997, GC_00033257, GC_00035261, GC_00035550, GC_00040169, GC_00052074, GC_00054441, GC_00054442, GC_00056688, GC_00058555, GC_00073344, GC_00076185, GC_00079098, GC_00084576, GC_00088050, GC_00089430, GC_00089885, GC_00091661, GC_00094616, GC_00096835, GC_00098405, GC_00103287, GC_00103585, GC_00106207
Hydroxypyruvate reductase	0.308911	0.578349	1	other_body_site	hpr	GC_00003192, GC_00004767, GC_00005887, GC_00007754, GC_00008921, GC_00013258, GC_00015268, GC_00020766, GC_00022888, GC_00027275, GC_00034372, GC_00040142, GC_00049435, GC_00053369, GC_00053940, GC_00055257, GC_00057229, GC_00062257, GC_00064436, GC_00067425, GC_00072843, GC_00074639, GC_00075485, GC_00082244, GC_00086275, GC_00089409, GC_00090092, GC_00093744, GC_00095335, GC_00096613, GC_001025…
Nicotinate-nucleotide--dimethylbenzimidazole phosphoribosyltransferase	0.308911	0.578349	1	other_body_site	cobT	GC_00001245, GC_00003229, GC_00011946, GC_00014941, GC_00023688, GC_00026429, GC_00036183, GC_00039767, GC_00047306, GC_00047669, GC_00057093, GC_00059169, GC_00062178, GC_00062728, GC_00074549, GC_00075562, GC_00082613, GC_00106083, GC_00109626
Siroheme synthase	0.306067	0.580104	1	other_body_site	cysG	GC_00001617, GC_00004649, GC_00010119, GC_00011945, GC_00012592, GC_00017376, GC_00019690, GC_00025581, GC_00039112, GC_00046070, GC_00046504, GC_00046717, GC_00054063, GC_00054879, GC_00056583, GC_00058533, GC_00067028, GC_00070987, GC_00072268, GC_00072425, GC_00073936, GC_00074151, GC_00081790, GC_00096429, GC_00100938, GC_00102649, GC_00104184, GC_00106418, GC_00112171
Thiol peroxidase	0.306067	0.580104	1	other_body_site	tpx	GC_00000748, GC_00004781, GC_00008630, GC_00011748, GC_00012228, GC_00020698, GC_00055777, GC_00063375, GC_00064182, GC_00064420, GC_00081800
Glutamyl-tRNA reductase	0.306067	0.580104	1	gastrointestinal_tract	hemA	GC_00001691, GC_00004262, GC_00014988, GC_00019260, GC_00028793, GC_00029572, GC_00042615, GC_00045836, GC_00049341, GC_00050477, GC_00054520, GC_00055169, GC_00057062, GC_00058191, GC_00060520, GC_00071363, GC_00074146, GC_00089056, GC_00089254, GC_00115005
Acylphosphatase	0.306067	0.580104	1	gastrointestinal_tract	acyP	GC_00006606, GC_00007029, GC_00009688, GC_00014806, GC_00023029, GC_00023898, GC_00033135, GC_00033136, GC_00033823, GC_00035904, GC_00037685, GC_00047706, GC_00047998, GC_00047999, GC_00051055, GC_00052893, GC_00054395, GC_00054396, GC_00060951, GC_00074156, GC_00083410, GC_00095238, GC_00112820
Tryptophan--tRNA ligase	0.306067	0.580104	1	other_body_site	trpS	GC_00000750, GC_00001586, GC_00002432, GC_00017706, GC_00021950, GC_00025469, GC_00025715, GC_00051163, GC_00084833
Tryptophan synthase alpha chain	0.306067	0.580104	1	gastrointestinal_tract	trpA	GC_00004144, GC_00006940, GC_00007340, GC_00016393, GC_00018268, GC_00020679, GC_00022578, GC_00035473, GC_00037282, GC_00039091, GC_00044180, GC_00047942, GC_00051968, GC_00055136, GC_00058430, GC_00058722, GC_00063188, GC_00096900, GC_00101674
Riboflavin biosynthesis protein RibBA	0.305922	0.580194	1	other_body_site	ribBA	GC_00000397, GC_00001916, GC_00008637, GC_00018315, GC_00025540, GC_00025622, GC_00058360, GC_00064819
Xylulose kinase	0.305922	0.580194	1	gastrointestinal_tract	xylB	GC_00000567, GC_00002341, GC_00004656, GC_00005994, GC_00008443, GC_00013115, GC_00013850, GC_00016152, GC_00016277, GC_00016566, GC_00016735, GC_00021427, GC_00021909, GC_00022838, GC_00024499, GC_00027951, GC_00033647, GC_00043663, GC_00045831, GC_00052919, GC_00052975, GC_00058688, GC_00066983, GC_00077210, GC_00080122, GC_00080144, GC_00081980, GC_00094338, GC_00107416, GC_00111913, GC_001129…
N-acetylglucosamine-6-phosphate deacetylase	0.305922	0.580194	1	gastrointestinal_tract	nagA	GC_00001709, GC_00002693, GC_00003857, GC_00008547, GC_00018541, GC_00026198, GC_00037331, GC_00038343, GC_00041884, GC_00046325, GC_00058225, GC_00062902, GC_00070784, GC_00071640, GC_00086837, GC_00091679, GC_00095817, GC_00106875, GC_00110921, GC_00114044
O-acetyltransferase OatA	0.305922	0.580194	1	gastrointestinal_tract	oatA	GC_00003056, GC_00005937, GC_00011116, GC_00013676, GC_00017981, GC_00018456, GC_00022231, GC_00025012, GC_00032475, GC_00032476, GC_00036565, GC_00040213, GC_00042830, GC_00042831, GC_00045372, GC_00048804, GC_00056119, GC_00062131, GC_00069727, GC_00072800, GC_00075540, GC_00091914, GC_00093074, GC_00108024, GC_00109349
putative protein YqeY	0.305922	0.580194	1	other_body_site	yqeY	GC_00001292, GC_00009405, GC_00011799, GC_00016674, GC_00019893, GC_00020069, GC_00028529, GC_00028711, GC_00033952, GC_00041766, GC_00042208, GC_00043732, GC_00048624, GC_00049203, GC_00053415, GC_00055469, GC_00064031, GC_00064032, GC_00066965, GC_00071495
Arabinose 5-phosphate isomerase KdsD	0.305922	0.580194	1	other_body_site	kdsD	GC_00000946, GC_00001851, GC_00008699, GC_00009160, GC_00013646, GC_00020666, GC_00022683, GC_00037869, GC_00037961, GC_00039625, GC_00043958, GC_00068616, GC_00109111
dTDP-glucose 4,6-dehydratase 2	0.305922	0.580194	1	gastrointestinal_tract	rffG	GC_00000613, GC_00000630, GC_00003049, GC_00010665, GC_00020472, GC_00031124, GC_00071235, GC_00100999
Polyisoprenyl-teichoic acid--peptidoglycan teichoic acid transferase TagU	0.305922	0.580194	1	other_body_site	tagU_1	GC_00003767, GC_00006192, GC_00008542, GC_00009082, GC_00009615, GC_00011879, GC_00012963, GC_00015483, GC_00015664, GC_00018137, GC_00018492, GC_00018609, GC_00019661, GC_00022776, GC_00024647, GC_00024999, GC_00029590, GC_00036062, GC_00036073, GC_00038842, GC_00039672, GC_00042492, GC_00043217, GC_00045720, GC_00048175, GC_00048748, GC_00049238, GC_00050333, GC_00053537, GC_00054814, GC_000548…
HTH-type transcriptional regulator CysL	0.305922	0.580194	1	gastrointestinal_tract	cysL	GC_00003860, GC_00010344, GC_00011327, GC_00011725, GC_00012323, GC_00024403, GC_00029263, GC_00031000, GC_00036378, GC_00039306, GC_00042824, GC_00050832, GC_00053795, GC_00054462, GC_00059788, GC_00061037, GC_00061617, GC_00063244, GC_00070222, GC_00091160, GC_00098092, GC_00101688, GC_00103146, GC_00107000, GC_00111659, GC_00115627
Nitrate transporter	0.305674	0.580347	1	gastrointestinal_tract	nasA	GC_00062019, GC_00094153
Nitrate reductase	0.305674	0.580347	1	gastrointestinal_tract	nasA	GC_00013253, GC_00015416, GC_00021999
Biotin carboxyl carrier protein of acetyl-CoA carboxylase	0.304516	0.581065	1	gastrointestinal_tract	accB	GC_00002157, GC_00007527, GC_00011203, GC_00014943, GC_00019109, GC_00021809, GC_00023612, GC_00033894, GC_00035911, GC_00040338, GC_00041504, GC_00044448, GC_00045475, GC_00048346, GC_00060917, GC_00061023, GC_00063984, GC_00083972, GC_00108408, GC_00108677, GC_00114753
Hemin transport system permease protein HmuU	0.304516	0.581065	1	other_body_site	hmuU_2	GC_00001935, GC_00002488, GC_00002909, GC_00007906, GC_00010632, GC_00011854, GC_00014847, GC_00016591, GC_00019377, GC_00021376, GC_00022975, GC_00033492, GC_00035016, GC_00036809, GC_00039284, GC_00054022, GC_00055846, GC_00056251, GC_00057415, GC_00058064, GC_00064339, GC_00067801, GC_00070162, GC_00077882, GC_00079900, GC_00082522, GC_00082931, GC_00087708, GC_00089542, GC_00090605, GC_000966…
Thiamine pyrophosphokinase	0.304516	0.581065	1	gastrointestinal_tract	thiN	GC_00002183, GC_00007495, GC_00010707, GC_00016184, GC_00019005, GC_00020000, GC_00029632, GC_00042826, GC_00042827, GC_00052932, GC_00056973, GC_00062877, GC_00075281, GC_00086627, GC_00086897, GC_00087322, GC_00100286, GC_00107506, GC_00109417
Fumarate hydratase class II	0.304516	0.581065	1	other_body_site	fumC	GC_00000367, GC_00005763, GC_00008878, GC_00015743, GC_00015744, GC_00028542, GC_00039519, GC_00064418, GC_00064736, GC_00067535, GC_00071184, GC_00074760, GC_00091835
Cytochrome c nitrite reductase subunit NrfA	0.303989	0.581393	1	NA	nrfA	GC_00060592
Cytochrome c-552	0.303989	0.581393	1	other_body_site	nrfA	GC_00009042, GC_00017583, GC_00085980
Transcription elongation factor GreA	0.289322	0.590655	1	other_body_site	greA	GC_00000319, GC_00000950, GC_00003298, GC_00007144, GC_00011907, GC_00014006, GC_00016014, GC_00016398, GC_00018602, GC_00018982, GC_00020088, GC_00025859, GC_00029364, GC_00029365, GC_00030424, GC_00030425, GC_00039371, GC_00041558, GC_00048778, GC_00054567, GC_00056336, GC_00058986, GC_00064504, GC_00064695, GC_00071427, GC_00097331
Adenine phosphoribosyltransferase	0.289322	0.590655	1	other_body_site	apt	GC_00000081, GC_00005381, GC_00008199, GC_00015784, GC_00033270, GC_00039772, GC_00041926, GC_00049859, GC_00054533, GC_00075447
UTP--glucose-1-phosphate uridylyltransferase	0.289322	0.590655	1	gastrointestinal_tract	gtaB	GC_00000042, GC_00015462, GC_00018078, GC_00018542, GC_00029581, GC_00031279, GC_00041529, GC_00042985, GC_00050213, GC_00052128, GC_00054464, GC_00065046, GC_00095012, GC_00112609
Putative mannose-6-phosphate isomerase YvyI	0.289322	0.590655	1	other_body_site	yvyI	GC_00002094, GC_00048429
D-allulose-6-phosphate 3-epimerase	0.289322	0.590655	1	other_body_site	alsE	GC_00007706, GC_00015815, GC_00020912, GC_00021116, GC_00028757, GC_00064512
Isochorismatase family protein YecD	0.289322	0.590655	1	other_body_site	yecD	GC_00006595, GC_00043037, GC_00049982, GC_00069298, GC_00075335, GC_00099996, GC_00101725
Phosphatidylglycerophosphatase B	0.289322	0.590655	1	other_body_site	pgpB	GC_00006415, GC_00044866, GC_00062205, GC_00068756, GC_00074443, GC_00087978, GC_00094865
putative multiple-sugar transport system permease YteP	0.289322	0.590655	1	other_body_site	yteP_34	GC_00001275, GC_00005438, GC_00005500, GC_00005501, GC_00005508, GC_00008255, GC_00009268, GC_00012272, GC_00018133, GC_00018382, GC_00023879, GC_00030395, GC_00034916, GC_00035158, GC_00035510, GC_00036414, GC_00037393, GC_00038098, GC_00038712, GC_00043111, GC_00048248, GC_00048249, GC_00062655, GC_00068658, GC_00078385, GC_00084693, GC_00088136, GC_00091048, GC_00093325, GC_00097389, GC_001082…
Xylose transport system permease protein XylH	0.289322	0.590655	1	other_body_site	xylH_2	GC_00009848, GC_00011958, GC_00018612, GC_00028136, GC_00071550, GC_00086467, GC_00098284
PEP-dependent dihydroxyacetone kinase 2, ADP-binding subunit DhaL	0.289322	0.590655	1	other_body_site	dhaL-2	GC_00001953, GC_00097184
Propanediol utilization protein PduB	0.289322	0.590655	1	other_body_site	pduB	GC_00001246
Secretory immunoglobulin A-binding protein EsiB	0.289322	0.590655	1	gastrointestinal_tract	esiB_4	GC_00009270, GC_00009271, GC_00028332, GC_00032291, GC_00037258, GC_00042335, GC_00049949, GC_00050686, GC_00065234, GC_00066947, GC_00069665, GC_00075248, GC_00076116, GC_00081550, GC_00088919, GC_00100978, GC_00103452, GC_00106829, GC_00109932, GC_00112973
Bicarbonate transporter BicA	0.289322	0.590655	1	gastrointestinal_tract	bicA	GC_00003554, GC_00008700, GC_00088220
Cobalt transport protein CbiM	0.289322	0.590655	1	gastrointestinal_tract	cbiM	GC_00011939, GC_00011940, GC_00049254, GC_00077520, GC_00105840
Urease accessory protein UreD	0.289322	0.590655	1	gastrointestinal_tract	ureD	GC_00011172, GC_00015538, GC_00034580, GC_00038543, GC_00050750, GC_00094776, GC_00097228
Amylopullulanase	0.289322	0.590655	1	gastrointestinal_tract	apu	GC_00012351, GC_00023147, GC_00045809, GC_00077366, GC_00084653, GC_00106298, GC_00109585, GC_00113627
Protein YiiM	0.289322	0.590655	1	gastrointestinal_tract	yiiM	GC_00004879, GC_00044407, GC_00054020, GC_00068509, GC_00070154, GC_00078728, GC_00096783
Endonuclease NucS	0.289322	0.590655	1	gastrointestinal_tract	nucS	GC_00002301, GC_00081411, GC_00100091
2,3-dimethylmalate dehydratase small subunit	0.289322	0.590655	1	gastrointestinal_tract	DmdB	GC_00004856, GC_00013075, GC_00023689, GC_00079076, GC_00114756
[Ribosomal protein S5]-alanine N-acetyltransferase	0.289322	0.590655	1	gastrointestinal_tract	rimJ_2	GC_00003927, GC_00031210, GC_00056882, GC_00059850, GC_00062591, GC_00065050, GC_00113424
N-acetyl-alpha-D-glucosaminyl L-malate synthase	0.289322	0.590655	1	gastrointestinal_tract	bshA	GC_00023245, GC_00037531, GC_00037532, GC_00047446, GC_00065668, GC_00072234, GC_00074889, GC_00082825, GC_00090499, GC_00092380, GC_00096255, GC_00103553
Acyl carrier protein phosphodiesterase	0.289322	0.590655	1	gastrointestinal_tract	acpH	GC_00005030, GC_00019793, GC_00054004
malonic semialdehyde reductase RutE	0.289077	0.590812	1	gastrointestinal_tract	rutE	GC_00002853, GC_00010625, GC_00013845, GC_00018235, GC_00019226, GC_00095932, GC_00107800, GC_00113046
putative malonic semialdehyde reductase RutE	0.289077	0.590812	1	NA	rutE	GC_00007498
Shikimate kinase 1	0.285061	0.593403	1	gastrointestinal_tract	aroK	GC_00001492, GC_00040761, GC_00048250, GC_00065392, GC_00071872, GC_00085877, GC_00087546, GC_00092683, GC_00114286
Shikimate kinase	0.285061	0.593403	1	NA	aroK	GC_00001778, GC_00004647, GC_00010383, GC_00015992, GC_00018495, GC_00028265, GC_00033875, GC_00034717, GC_00035411, GC_00037267, GC_00040861, GC_00042011, GC_00044335, GC_00053229, GC_00053737, GC_00056809, GC_00078354, GC_00079071, GC_00085875, GC_00091174, GC_00095305, GC_00095660, GC_00100593, GC_00108238, GC_00113628, GC_00115066
Long-chain acyl-CoA thioesterase FadM	0.268291	0.604481	1	gastrointestinal_tract	fadM	GC_00003931, GC_00064145, GC_00073453
Proline dehydrogenase 1	0.268291	0.604481	1	NA	fadM	GC_00051556, GC_00081873, GC_00098577, GC_00111166
Septum site-determining protein DivIVA	0.268288	0.604483	1	other_body_site	divIVA	GC_00054769, GC_00069077
Cell division protein DivIVA	0.268288	0.604483	1	other_body_site	divIVA	GC_00006026, GC_00017030, GC_00076387
Inner membrane protein YnbA	0.26224	0.608585	1	other_body_site	ynbA	GC_00002867, GC_00028951, GC_00035857, GC_00035858
2-dehydro-3-deoxy-phosphogluconate aldolase	0.26224	0.608585	1	other_body_site	dgaF	GC_00001185, GC_00036195, GC_00039286
CTP synthase	0.26224	0.608585	1	gastrointestinal_tract	pyrG	GC_00000049, GC_00010444, GC_00010466, GC_00016380, GC_00025669, GC_00045437
Arylsulfatase	0.26224	0.608585	1	other_body_site	atsA	GC_00017722, GC_00018875, GC_00023862, GC_00028089, GC_00032653, GC_00040538, GC_00058752, GC_00063634, GC_00071577, GC_00076010, GC_00083243, GC_00099856, GC_00114160
Periplasmic zinc-binding protein TroA	0.26224	0.608585	1	other_body_site	troA	GC_00003059, GC_00019253, GC_00046078
Inner membrane transport protein YdiM	0.26224	0.608585	1	other_body_site	ydiM	GC_00006799, GC_00023173, GC_00023827, GC_00045070, GC_00052600, GC_00072839, GC_00075223, GC_00076020, GC_00089319, GC_00095245, GC_00106185
Multicopper oxidase mco	0.26224	0.608585	1	other_body_site	mco	GC_00002278, GC_00036523, GC_00040258, GC_00070066
Sodium/glucose cotransporter	0.26224	0.608585	1	other_body_site	sglT	GC_00013645, GC_00018307, GC_00019531, GC_00028683, GC_00033481, GC_00038719, GC_00093007, GC_00093577, GC_00099957, GC_00106159, GC_00114318
ADP-ribosylarginine hydrolase Tri1	0.26224	0.608585	1	other_body_site	tri1_1	GC_00012141, GC_00017162, GC_00042510, GC_00056382, GC_00063435, GC_00079957, GC_00080713, GC_00081930
Petrobactin import ATP-binding protein FpuC	0.26224	0.608585	1	other_body_site	fpuC	GC_00010355, GC_00012919, GC_00040772, GC_00043362, GC_00056351, GC_00081481, GC_00091534, GC_00095877
Lactose transport system permease protein LacG	0.26224	0.608585	1	other_body_site	lacG_1	GC_00004792, GC_00013606, GC_00016506, GC_00019113, GC_00029039, GC_00038070, GC_00056635, GC_00073113, GC_00094984, GC_00105696, GC_00108839
3-keto-L-gulonate-6-phosphate decarboxylase SgbH	0.26224	0.608585	1	other_body_site	sgbH	GC_00006124, GC_00009549, GC_00014013
HTH-type transcriptional regulator KdgR	0.26224	0.608585	1	other_body_site	kdgR_2	GC_00009963, GC_00022069, GC_00024854, GC_00026259, GC_00027611, GC_00035288, GC_00040755, GC_00042675, GC_00059390, GC_00072750, GC_00073157, GC_00084921
ECF RNA polymerase sigma factor SigR	0.26224	0.608585	1	gastrointestinal_tract	sigR	GC_00001303, GC_00071142, GC_00081488
Putative monooxygenase YcnE	0.26224	0.608585	1	gastrointestinal_tract	ycnE	GC_00007297, GC_00016371, GC_00054794, GC_00059766, GC_00080753, GC_00106704
50S ribosomal protein L28	0.26224	0.608585	1	other_body_site	rpmB	GC_00000722, GC_00001133, GC_00002046, GC_00002586, GC_00003726, GC_00004901, GC_00005694, GC_00012882, GC_00020059, GC_00025940, GC_00026034, GC_00064027
Phosphoribosylglycinamide formyltransferase	0.26224	0.608585	1	other_body_site	purN	GC_00003251, GC_00007881, GC_00008907, GC_00011027, GC_00011423, GC_00015333, GC_00015340, GC_00015341, GC_00018124, GC_00018209, GC_00018210, GC_00018211, GC_00019584, GC_00019831, GC_00029484, GC_00035947, GC_00036662, GC_00036913, GC_00036914, GC_00036915, GC_00045714, GC_00046408, GC_00048093, GC_00048094, GC_00048833, GC_00059595, GC_00062460, GC_00067235, GC_00070014, GC_00088133
Phosphate-binding protein PstS	0.26224	0.608585	1	gastrointestinal_tract	pstS	GC_00004211, GC_00028031, GC_00042543, GC_00044137, GC_00085755, GC_00094662
Sensory transduction protein LytR	0.26224	0.608585	1	gastrointestinal_tract	lytR	GC_00012583, GC_00033623, GC_00053004, GC_00053286, GC_00059242, GC_00071234, GC_00082980, GC_00107726, GC_00110346
DNA-binding transcriptional activator DecR	0.26224	0.608585	1	gastrointestinal_tract	decR	GC_00004122, GC_00016710, GC_00029850, GC_00041972, GC_00083568, GC_00109115
Anaerobic sulfite reductase subunit B	0.26224	0.608585	1	gastrointestinal_tract	asrB	GC_00002333, GC_00021715, GC_00033187, GC_00088915
5'-methylthioadenosine/S-adenosylhomocysteine nucleosidase	0.26224	0.608585	1	other_body_site	mtnN	GC_00001706, GC_00002593, GC_00003875, GC_00006954, GC_00008485, GC_00009794, GC_00009795, GC_00017568, GC_00018730, GC_00025210, GC_00025416, GC_00039634, GC_00039635, GC_00042933, GC_00049608, GC_00053609, GC_00055204, GC_00058214, GC_00061077, GC_00061602, GC_00062858, GC_00066395, GC_00077373, GC_00081201, GC_00087130, GC_00087462, GC_00106510
L-Rhamnulokinase	0.26224	0.608585	1	gastrointestinal_tract	rhaB	GC_00007248, GC_00012870, GC_00023053, GC_00024621
Aryl-alcohol dehydrogenase	0.26224	0.608585	1	gastrointestinal_tract	xylB_4	GC_00002565, GC_00013438, GC_00050011, GC_00064686
L-glyceraldehyde 3-phosphate reductase	0.247634	0.618746	1	gastrointestinal_tract	gpr	GC_00000246, GC_00007061, GC_00022164, GC_00028196
Germination protease	0.247634	0.618746	1	gastrointestinal_tract	gpr	GC_00023776, GC_00043986, GC_00099392, GC_00113916
3-dehydroquinate synthase	0.240889	0.623565	1	gastrointestinal_tract	aroB	GC_00001517, GC_00003016, GC_00003318, GC_00005026, GC_00008489, GC_00017056, GC_00017916, GC_00023260, GC_00040279, GC_00041554, GC_00042339, GC_00043519, GC_00044909, GC_00045486, GC_00048963, GC_00051496, GC_00052526, GC_00052821, GC_00054349, GC_00061022, GC_00067029, GC_00076838, GC_00080702, GC_00082068, GC_00094478, GC_00100381
2,3-bisphosphoglycerate-dependent phosphoglycerate mutase	0.240889	0.623565	1	other_body_site	gpmA_4	GC_00000139, GC_00000321, GC_00002265, GC_00002822, GC_00005573, GC_00005909, GC_00007172, GC_00007940, GC_00008678, GC_00008961, GC_00010792, GC_00011216, GC_00014322, GC_00014323, GC_00019623, GC_00019952, GC_00022739, GC_00022890, GC_00024417, GC_00025548, GC_00032564, GC_00032600, GC_00035003, GC_00035177, GC_00035599, GC_00035765, GC_00037724, GC_00038290, GC_00040205, GC_00041016, GC_000478…
Fructosamine deglycase FrlB	0.240889	0.623565	1	other_body_site	frlB	GC_00004653, GC_00006665, GC_00020279, GC_00020893, GC_00033682, GC_00084605, GC_00092342
UDP-2,3-diacetamido-2,3-dideoxy-D-glucuronate 2-epimerase	0.240889	0.623565	1	other_body_site	wbpI	GC_00004976, GC_00018509, GC_00047076, GC_00073382, GC_00085230, GC_00085935, GC_00089670, GC_00091862
HTH-type transcriptional regulator CatM	0.240889	0.623565	1	other_body_site	catM	GC_00011418, GC_00013088, GC_00034376, GC_00056031, GC_00069973, GC_00072807, GC_00098069, GC_00100668, GC_00101197, GC_00102315, GC_00109037, GC_00109800, GC_00111489, GC_00113180
50S ribosomal protein L33 3	0.240889	0.623565	1	other_body_site	rpmG3	GC_00001288, GC_00013987
Ribosome-associated ATPase	0.240889	0.623565	1	other_body_site	rbbA	GC_00002994, GC_00008494
putative protein YxeI	0.240889	0.623565	1	other_body_site	yxeI_1	GC_00009356, GC_00009727, GC_00027174, GC_00041004, GC_00041042, GC_00047206, GC_00053617, GC_00056841, GC_00065252, GC_00102827, GC_00115651
(R)-2-hydroxyglutaryl-CoA dehydratase, subunit beta	0.240889	0.623565	1	other_body_site	hgdB	GC_00001235, GC_00021957
Glutathione-binding protein GsiB	0.240889	0.623565	1	other_body_site	gsiB	GC_00007897, GC_00014109, GC_00022402, GC_00048664, GC_00063161, GC_00075973, GC_00080994, GC_00082214, GC_00082577, GC_00086909, GC_00087249, GC_00092388, GC_00092652, GC_00093057, GC_00093816, GC_00094466, GC_00095249, GC_00105668, GC_00110929, GC_00111664
Glutaconate CoA-transferase subunit B	0.240889	0.623565	1	other_body_site	gctB	GC_00000752
Xanthine permease XanP	0.240889	0.623565	1	other_body_site	xanP	GC_00001438, GC_00010862, GC_00015508
Very short patch repair protein	0.240889	0.623565	1	other_body_site	vsr	GC_00006625, GC_00008275, GC_00036888, GC_00066529, GC_00091162
Glutaconyl-CoA decarboxylase subunit alpha	0.240889	0.623565	1	other_body_site	gcdA	GC_00000793
Delta(1)-pyrroline-2-carboxylate reductase	0.240889	0.623565	1	other_body_site	lhpI	GC_00009010, GC_00010433, GC_00022247, GC_00041405, GC_00062382, GC_00075854, GC_00081728, GC_00085930, GC_00103078, GC_00114043, GC_00114224
Rhamnulokinase	0.240889	0.623565	1	other_body_site	rhaB_2	GC_00004395, GC_00012806, GC_00017985, GC_00043441, GC_00052815, GC_00093731
GDP-L-fucose synthase	0.240889	0.623565	1	other_body_site	fcl_2	GC_00005792, GC_00013601, GC_00036481, GC_00040052, GC_00064443, GC_00082048, GC_00085358, GC_00086795, GC_00088351, GC_00096569, GC_00101773, GC_00105669, GC_00112746
D-glucosaminate-6-phosphate ammonia lyase	0.240889	0.623565	1	other_body_site	dgaE	GC_00002505, GC_00011928, GC_00047775, GC_00056392, GC_00064391
L-aspartate/glutamate-specific racemase	0.240889	0.623565	1	other_body_site	ygeA	GC_00004444, GC_00006871, GC_00047036, GC_00048391
Transcriptional regulatory protein DegU	0.240889	0.623565	1	other_body_site	degU	GC_00014940, GC_00019325, GC_00026427, GC_00027121, GC_00033863, GC_00036585, GC_00059953, GC_00062513, GC_00067638, GC_00068798, GC_00068971, GC_00086432, GC_00106096, GC_00107475, GC_00114735
Glutaconate CoA-transferase subunit A	0.240889	0.623565	1	other_body_site	gctA	GC_00000769
Leucyl/phenylalanyl-tRNA--protein transferase	0.240889	0.623565	1	gastrointestinal_tract	aat	GC_00004086, GC_00016634, GC_00038547, GC_00049791, GC_00056243
Putative aminoacrylate hydrolase RutD	0.240889	0.623565	1	gastrointestinal_tract	rutD	GC_00011621, GC_00029881, GC_00042448, GC_00047459, GC_00048622, GC_00050014, GC_00050808, GC_00053610, GC_00054172, GC_00063582, GC_00064856, GC_00076891, GC_00103450
SOS response-associated protein YedK	0.240889	0.623565	1	gastrointestinal_tract	yedK	GC_00003031, GC_00018411, GC_00040650, GC_00041365, GC_00050657, GC_00073429, GC_00110578
PTS system galactose-specific EIIB component	0.240889	0.623565	1	gastrointestinal_tract	ptcB	GC_00000153, GC_00014414
putative HTH-type transcriptional repressor ExuR	0.240889	0.623565	1	gastrointestinal_tract	exuR	GC_00008693, GC_00013669, GC_00044693, GC_00044854, GC_00047467, GC_00048718, GC_00057241, GC_00057242, GC_00059419, GC_00064883, GC_00073414, GC_00078913, GC_00086587, GC_00091095, GC_00099663, GC_00103162, GC_00106801, GC_00113137
Glutathione amide reductase	0.240889	0.623565	1	gastrointestinal_tract	garB_1	GC_00011848, GC_00013899, GC_00022123, GC_00036104, GC_00037478, GC_00051277, GC_00055862, GC_00058257, GC_00099486
Sulfate adenylyltransferase subunit 1	0.240889	0.623565	1	gastrointestinal_tract	cysN	GC_00001182, GC_00050878, GC_00094964
Butyrate--acetoacetate CoA-transferase subunit B	0.240889	0.623565	1	gastrointestinal_tract	ctfB	GC_00000652
Carboxy-terminal processing protease CtpA	0.240889	0.623565	1	gastrointestinal_tract	ctpA	GC_00009069, GC_00013290, GC_00044957, GC_00049996, GC_00055752, GC_00060607, GC_00065936
Choline trimethylamine-lyase activating enzyme	0.240889	0.623565	1	gastrointestinal_tract	cutD_2	GC_00006887, GC_00013380, GC_00019626, GC_00028433, GC_00035132, GC_00046820, GC_00062416, GC_00066701, GC_00072587, GC_00083303, GC_00093159, GC_00105694
ATP-dependent Clp protease ATP-binding subunit ClpA	0.240889	0.623565	1	gastrointestinal_tract	clpA	GC_00001002, GC_00062561
Tyrosine-protein phosphatase YwqE	0.240889	0.623565	1	gastrointestinal_tract	ywqE	GC_00009081, GC_00021319, GC_00037376, GC_00048018, GC_00051159, GC_00059343, GC_00063627
Methylthioribose-1-phosphate isomerase	0.240889	0.623565	1	gastrointestinal_tract	mtnA	GC_00007259, GC_00013933, GC_00015042, GC_00040530, GC_00071281
Putative transporter AraJ	0.240889	0.623565	1	gastrointestinal_tract	araJ	GC_00006691, GC_00008447, GC_00035672, GC_00039935
Caffeate CoA-transferase	0.240589	0.623781	1	gastrointestinal_tract	carA_3	GC_00005706, GC_00017806, GC_00033796, GC_00078647, GC_00083498, GC_00100344
Carbamoyl-phosphate synthase arginine-specific small chain	0.240589	0.623781	1	NA	carA_3	GC_00027219, GC_00054294
Cystathionine beta-lyase	0.238665	0.625172	1	other_body_site	metC_1	GC_00004545, GC_00010295, GC_00012889, GC_00015852, GC_00035489, GC_00045280, GC_00048432, GC_00050762, GC_00051783, GC_00052583, GC_00061532
Cystathionine beta-lyase MetC	0.238665	0.625172	1	other_body_site	metC_1	GC_00002664, GC_00040494, GC_00080862, GC_00086255
Putative phenylalanine aminotransferase	0.229654	0.63178	1	gastrointestinal_tract	pat	GC_00017932, GC_00044774, GC_00046288, GC_00049453, GC_00056539
Peptidyl-lysine N-acetyltransferase Pat	0.229654	0.63178	1	NA	pat	GC_00005405, GC_00017633
Phosphinothricin N-acetyltransferase	0.229654	0.63178	1	gastrointestinal_tract	pat	GC_00003710, GC_00014366, GC_00023921, GC_00039979, GC_00069231
Alcohol dehydrogenase	0.22561	0.634799	1	gastrointestinal_tract	adh	GC_00000904, GC_00008095, GC_00013739, GC_00019050, GC_00023903, GC_00054340, GC_00058260, GC_00060777, GC_00080071, GC_00085850, GC_00093387, GC_00102697, GC_00104297, GC_00105954
NADP-dependent isopropanol dehydrogenase	0.22561	0.634799	1	other_body_site	adh	GC_00003013
Magnesium-transporting ATPase, P-type 1	0.225608	0.6348	1	gastrointestinal_tract	mgtA	GC_00003523, GC_00007430, GC_00010361, GC_00010362, GC_00013777, GC_00018610, GC_00020779, GC_00028065, GC_00046292, GC_00047479, GC_00057973, GC_00058905, GC_00064438, GC_00064656
GDP-mannose-dependent alpha-mannosyltransferase	0.225608	0.6348	1	NA	mgtA	GC_00015884, GC_00017530, GC_00027860, GC_00049189, GC_00062660
GABA permease	0.223499	0.636387	1	other_body_site	gabP	GC_00002996, GC_00013433, GC_00025858, GC_00031460, GC_00037340, GC_00105107, GC_00108630
Vitamin B12 import system permease protein BtuC	0.223499	0.636387	1	other_body_site	btuC	GC_00004442, GC_00011560, GC_00022929, GC_00027035, GC_00058506, GC_00094557, GC_00104086, GC_00105339
Putrescine transporter PotE	0.223499	0.636387	1	other_body_site	potE	GC_00004931, GC_00010601, GC_00036553, GC_00037025, GC_00041402, GC_00048441, GC_00053606, GC_00059685, GC_00107778
L-cystine transport system permease protein YecS	0.223499	0.636387	1	other_body_site	yecS	GC_00005751, GC_00014524, GC_00014654, GC_00023545, GC_00025189, GC_00029020, GC_00033816, GC_00034139, GC_00045925, GC_00061298, GC_00064224, GC_00065250, GC_00073880, GC_00080901, GC_00087722
Mannitol-specific phosphotransferase enzyme IIA component	0.223499	0.636387	1	other_body_site	mtlF	GC_00003744, GC_00006092, GC_00006275, GC_00040889, GC_00052525
Transcriptional regulatory protein LnrK	0.223499	0.636387	1	other_body_site	lnrK	GC_00007452, GC_00013968, GC_00024272, GC_00029857, GC_00035703, GC_00047000, GC_00061372, GC_00066535, GC_00070044, GC_00075971, GC_00090018, GC_00097212, GC_00105602
Hippurate hydrolase	0.223499	0.636387	1	other_body_site	hipO_1	GC_00010886, GC_00013393, GC_00014544, GC_00014603, GC_00024696, GC_00025697, GC_00027324, GC_00033534, GC_00041780, GC_00059222, GC_00074110, GC_00100686, GC_00103495, GC_00114871
Peptidyl-lysine N-acetyltransferase YiaC	0.223499	0.636387	1	other_body_site	yiaC	GC_00008762, GC_00024364, GC_00036667, GC_00044010, GC_00057341, GC_00058835, GC_00070124, GC_00070571, GC_00089815, GC_00108505, GC_00115299
Inner membrane metabolite transport protein YgcS	0.223499	0.636387	1	other_body_site	ygcS	GC_00012124, GC_00012599, GC_00016137, GC_00026549, GC_00031758, GC_00033749, GC_00059706, GC_00070874, GC_00083876, GC_00113274
N-acetylneuraminate epimerase	0.223499	0.636387	1	other_body_site	nanM	GC_00003564, GC_00027966, GC_00029514, GC_00030279, GC_00032533, GC_00042206, GC_00051295, GC_00061134, GC_00095610, GC_00107587, GC_00114730
Protein MalY	0.223499	0.636387	1	other_body_site	malY	GC_00007761, GC_00008431, GC_00013090, GC_00029956, GC_00066023
Twitching mobility protein	0.223499	0.636387	1	other_body_site	pilT_3	GC_00005698, GC_00007108, GC_00018015, GC_00022347, GC_00035798, GC_00038066, GC_00047402, GC_00049413, GC_00059080, GC_00062213, GC_00074308, GC_00078159, GC_00079183, GC_00092362
Protein UmuC	0.223499	0.636387	1	gastrointestinal_tract	umuC_2	GC_00001232, GC_00005740, GC_00015458, GC_00046356, GC_00061821, GC_00069122, GC_00088930, GC_00091184, GC_00093880, GC_00111822, GC_00112166
Na(+)-translocating ferredoxin:NAD(+) oxidoreductase complex subunit B	0.223499	0.636387	1	gastrointestinal_tract	rnfB	GC_00015983, GC_00020013, GC_00032976, GC_00035124, GC_00043855, GC_00043856, GC_00043857, GC_00045945, GC_00068663, GC_00097112
Pyruvate dehydrogenase [ubiquinone]	0.223499	0.636387	1	gastrointestinal_tract	poxB	GC_00002957, GC_00028193, GC_00028194, GC_00044319, GC_00049179, GC_00079739, GC_00096761
Leucine-responsive regulatory protein	0.223499	0.636387	1	gastrointestinal_tract	lrp_1	GC_00001479, GC_00014565, GC_00016188, GC_00020203, GC_00021699, GC_00023209, GC_00025718, GC_00027878, GC_00027879, GC_00028966, GC_00031044, GC_00033015, GC_00035341, GC_00037626, GC_00044446, GC_00053998, GC_00091032, GC_00102982
ADP-heptose--LPS heptosyltransferase 2	0.223499	0.636387	1	gastrointestinal_tract	rfaF_1	GC_00005281, GC_00038348, GC_00038439, GC_00038985, GC_00042069, GC_00045179, GC_00055494, GC_00057018, GC_00068654, GC_00084352
Transcriptional regulator KdgR	0.223499	0.636387	1	gastrointestinal_tract	kdgR	GC_00006120, GC_00006510, GC_00069732, GC_00072418, GC_00094043, GC_00098799, GC_00100504, GC_00103179, GC_00110787, GC_00113661
sn-glycerol-3-phosphate-binding periplasmic protein UgpB	0.223499	0.636387	1	gastrointestinal_tract	ugpB	GC_00006417, GC_00009744, GC_00010404, GC_00017017, GC_00024232, GC_00046884, GC_00059115, GC_00072795, GC_00076243, GC_00076277, GC_00114590
Phosphate transport system permease protein PstC	0.223499	0.636387	1	gastrointestinal_tract	pstC	GC_00004175, GC_00023744, GC_00036648, GC_00044578, GC_00046621, GC_00058323, GC_00058324, GC_00083565
ATP-dependent RNA helicase HrpB	0.223499	0.636387	1	gastrointestinal_tract	hrpB	GC_00004455, GC_00035687, GC_00035712, GC_00041816, GC_00044657, GC_00053171, GC_00054202
Putative L-lactate dehydrogenase operon regulatory protein	0.223499	0.636387	1	gastrointestinal_tract	lldR_1	GC_00006463, GC_00006641, GC_00014046, GC_00021585, GC_00042194, GC_00052507, GC_00053336, GC_00056235, GC_00060572, GC_00074431, GC_00084016, GC_00092590, GC_00097667, GC_00101392, GC_00112566
Glyoxylate/hydroxypyruvate reductase A	0.223499	0.636387	1	gastrointestinal_tract	ghrA	GC_00004437, GC_00011471, GC_00017695, GC_00026948, GC_00053994, GC_00066080, GC_00078551
Acetate CoA-transferase subunit alpha	0.223499	0.636387	1	gastrointestinal_tract	atoD	GC_00000698, GC_00041080, GC_00066326, GC_00078631
Serine endoprotease DegS	0.218602	0.640107	1	NA	degS	GC_00003923, GC_00015597, GC_00049614
Signal transduction histidine-protein kinase/phosphatase DegS	0.218602	0.640107	1	other_body_site	degS	GC_00059033, GC_00069082, GC_00104765
HTH-type transcriptional repressor MelR	0.218601	0.640108	1	gastrointestinal_tract	melR_2	GC_00007055, GC_00009503, GC_00011707, GC_00012356, GC_00017782, GC_00023345, GC_00045089, GC_00045174, GC_00048787, GC_00052575, GC_00056184, GC_00057417, GC_00062017, GC_00062181, GC_00064323, GC_00073004, GC_00085709, GC_00088228, GC_00094301, GC_00099454, GC_00100382, GC_00101973, GC_00111026
Melibiose operon regulatory protein	0.218601	0.640108	1	NA	melR_2	GC_00005661, GC_00025774, GC_00060603, GC_00072054, GC_00093944, GC_00097898, GC_00110845
Lactaldehyde dehydrogenase	0.218601	0.640108	1	gastrointestinal_tract	aldA	GC_00001271
Putative aldehyde dehydrogenase AldA	0.218601	0.640108	1	gastrointestinal_tract	aldA	GC_00000219
Glutamate decarboxylase beta	0.218589	0.640117	1	NA	gadB	GC_00034124
Glutamate decarboxylase	0.218589	0.640117	1	gastrointestinal_tract	gadB	GC_00009173, GC_00021717, GC_00021884, GC_00022051, GC_00035163, GC_00064694, GC_00115669
HTH-type transcriptional regulator PerR	0.211949	0.645244	1	other_body_site	perR	GC_00014790, GC_00104724
Peroxide operon regulator	0.211949	0.645244	1	other_body_site	perR	GC_00002602, GC_00009495, GC_00014795, GC_00021917, GC_00026444, GC_00047348, GC_00055510, GC_00061746, GC_00065444, GC_00069309, GC_00074769, GC_00087910, GC_00092781, GC_00098880
Transcriptional regulator PerR	0.211949	0.645244	1	other_body_site	perR	GC_00001499, GC_00021233, GC_00033086, GC_00043694, GC_00046611, GC_00064307, GC_00064570, GC_00082845, GC_00112432
Peroxide-responsive repressor PerR	0.211949	0.645244	1	NA	perR	GC_00012485, GC_00017957, GC_00030867, GC_00034196, GC_00042088, GC_00054276, GC_00058914, GC_00074727, GC_00087753, GC_00088151, GC_00089674, GC_00097079
Xanthine phosphoribosyltransferase	0.209272	0.647339	1	gastrointestinal_tract	xpt	GC_00001308, GC_00001605, GC_00002060, GC_00003832, GC_00005499, GC_00006093, GC_00012871, GC_00020992, GC_00024804, GC_00025837, GC_00026020, GC_00026337, GC_00040821, GC_00043499, GC_00057206, GC_00064498, GC_00069687, GC_00091339
Protein YhgF	0.209272	0.647339	1	gastrointestinal_tract	yhgF	GC_00000458, GC_00001111, GC_00001827, GC_00005305, GC_00011119, GC_00014778, GC_00020797, GC_00023916, GC_00028173, GC_00043988, GC_00050755, GC_00064445, GC_00079598
Melibiose/raffinose/stachyose import permease protein MelD	0.209272	0.647339	1	other_body_site	melD	GC_00002357, GC_00008766, GC_00016411, GC_00018490, GC_00021556, GC_00025032, GC_00027991, GC_00029412, GC_00042349, GC_00042425, GC_00048296, GC_00050269, GC_00052167, GC_00052188, GC_00052218, GC_00061042, GC_00069006, GC_00070579, GC_00075521, GC_00081236, GC_00083090, GC_00085412, GC_00102319, GC_00102522, GC_00104479, GC_00106006, GC_00106112, GC_00107596, GC_00108827
Nicotinamide riboside transporter PnuC	0.209272	0.647339	1	gastrointestinal_tract	pnuC	GC_00004445, GC_00009874, GC_00027885, GC_00042459, GC_00066703, GC_00072156, GC_00097777, GC_00104705
Transcriptional activator protein CopR	0.209272	0.647339	1	gastrointestinal_tract	copR	GC_00001013, GC_00021545, GC_00047164, GC_00050202, GC_00051868, GC_00081910, GC_00086044
Carbon dioxide concentrating mechanism protein CcmL	0.209272	0.647339	1	gastrointestinal_tract	ccmL	GC_00008078, GC_00009741, GC_00012767, GC_00020198, GC_00064682, GC_00088252
5-methylthioadenosine/S-adenosylhomocysteine deaminase	0.209272	0.647339	1	gastrointestinal_tract	mtaD	GC_00019015, GC_00037608, GC_00040039, GC_00040040, GC_00046397, GC_00049079, GC_00049535, GC_00055016, GC_00062354, GC_00068846, GC_00070193, GC_00085144, GC_00093971
Citrate synthase	0.209272	0.647339	1	gastrointestinal_tract	gltA	GC_00000660, GC_00022392, GC_00067774
Thermostable beta-glucosidase B	0.209272	0.647339	1	gastrointestinal_tract	bglB	GC_00007811, GC_00012607, GC_00024349, GC_00030285, GC_00033899, GC_00038923, GC_00055986, GC_00064723, GC_00112747
Hexuronate transporter	0.209272	0.647339	1	gastrointestinal_tract	exuT	GC_00007628, GC_00008536, GC_00012681, GC_00013582, GC_00014552, GC_00014595, GC_00030451, GC_00032080, GC_00036270, GC_00041744, GC_00079899, GC_00098422
Aggregation substance	0.207747	0.648539	1	other_body_site	asa1_2	GC_00008341, GC_00041582, GC_00070740
GTP 3',8-cyclase 2	0.207747	0.648539	1	other_body_site	moaA2	GC_00019336, GC_00077470
Porin-like protein NicP	0.207747	0.648539	1	other_body_site	nicP_10	GC_00012147, GC_00028258, GC_00029735, GC_00033935, GC_00043161, GC_00044763, GC_00058671, GC_00059461, GC_00059462, GC_00059630, GC_00060519, GC_00070916, GC_00087549, GC_00095092
Outer membrane protein SusF	0.207747	0.648539	1	other_body_site	susF	GC_00026993, GC_00061381, GC_00100503
putative deferrochelatase/peroxidase EfeN	0.207747	0.648539	1	other_body_site	efeN	GC_00040567, GC_00057606, GC_00058877, GC_00097387
Biodegradative arginine decarboxylase	0.207747	0.648539	1	other_body_site	adiA	GC_00017308, GC_00105271
Epoxide hydrolase A	0.207747	0.648539	1	other_body_site	ephA	GC_00033011, GC_00042144, GC_00069581
L-cystine-binding protein TcyJ	0.207747	0.648539	1	other_body_site	tcyJ	GC_00037442, GC_00050890, GC_00053023, GC_00103561
6-phospho-5-dehydro-2-deoxy-D-gluconate aldolase	0.207747	0.648539	1	other_body_site	iolJ_2	GC_00012986
Multidrug export protein AcrE	0.207747	0.648539	1	other_body_site	acrE	GC_00052293, GC_00055132, GC_00074578, GC_00090672
Sensor histidine kinase DesK	0.207747	0.648539	1	other_body_site	desK_1	GC_00048392, GC_00048852, GC_00066194, GC_00080951, GC_00085195, GC_00086659, GC_00109027
Methylmalonate-semialdehyde dehydrogenase [acylating]	0.207747	0.648539	1	other_body_site	mmsA	GC_00021275, GC_00030812, GC_00030813
Sulfate adenylyltransferase	0.207747	0.648539	1	other_body_site	sat	GC_00024576, GC_00051772
Hydrogenase-4 component E	0.207747	0.648539	1	other_body_site	hyfE	GC_00027064, GC_00055427, GC_00077640
Hypoxic response protein 1	0.207747	0.648539	1	other_body_site	hrp1_1	GC_00029585, GC_00029586, GC_00066910, GC_00083211, GC_00088086
HTH-type transcriptional regulator ImmR	0.207747	0.648539	1	other_body_site	immR	GC_00035973, GC_00058867, GC_00082496
Carbon monoxide dehydrogenase 1	0.207747	0.648539	1	other_body_site	cooS1	GC_00013797
Inner membrane transport protein YhjV	0.207747	0.648539	1	other_body_site	yhjV	GC_00015870, GC_00109919
Naphthalene 1,2-dioxygenase system, ferredoxin component	0.207747	0.648539	1	other_body_site	doxA	GC_00012995
Alpha-amylase 2	0.207747	0.648539	1	other_body_site	amyB	GC_00046677, GC_00063153, GC_00071415
Hydrogenase maturation factor HybF	0.207747	0.648539	1	other_body_site	hybF	GC_00036726, GC_00036727, GC_00108784
Monoterpene epsilon-lactone hydrolase	0.207747	0.648539	1	other_body_site	mlhB	GC_00015704, GC_00113723
3-oxoacyl-[acyl-carrier-protein] synthase 3 protein 2	0.207747	0.648539	1	other_body_site	fabHB	GC_00022144, GC_00107540, GC_00107664
6-aminohexanoate-dimer hydrolase	0.207747	0.648539	1	other_body_site	nylB'	GC_00061059, GC_00070106, GC_00088293, GC_00096915, GC_00099453, GC_00104377
Chorismate dehydratase	0.207747	0.648539	1	other_body_site	mqnA	GC_00042199, GC_00062595, GC_00084111
Diguanylate cyclase DosC	0.207747	0.648539	1	other_body_site	dosC	GC_00030001, GC_00050662, GC_00107236
Sec-independent protein translocase protein TatAd	0.207747	0.648539	1	other_body_site	tatAd_2	GC_00024794, GC_00041835, GC_00041836
putative N-octanoylanthranilate hydrolase AqdA1	0.207747	0.648539	1	other_body_site	aqdA1	GC_00019696, GC_00114677
Quinate/shikimate dehydrogenase (quinone)	0.207747	0.648539	1	other_body_site	quiA	GC_00013079
Beta-L-arabinobiosidase	0.207747	0.648539	1	other_body_site	hypBA2	GC_00019648, GC_00098928
Aurachin B dehydrogenase	0.207747	0.648539	1	other_body_site	auaH	GC_00023437, GC_00101039, GC_00109543
Protein PafB	0.207747	0.648539	1	other_body_site	pafB	GC_00046539, GC_00052599, GC_00106363
Flagellin	0.207747	0.648539	1	other_body_site	hag	GC_00021314, GC_00031021, GC_00070010, GC_00111204, GC_00113569
Signal peptidase I P	0.207747	0.648539	1	other_body_site	sipP_1	GC_00056683, GC_00057887, GC_00101903, GC_00111673
Gramicidin S synthase 2	0.207747	0.648539	1	other_body_site	grsB	GC_00016773, GC_00086798
UDP-N-acetylglucosamine 4,6-dehydratase (inverting)	0.207747	0.648539	1	other_body_site	pseB	GC_00045702, GC_00045703, GC_00063396, GC_00067371
3-hydroxy-3-isohexenylglutaryl-CoA/hydroxy-methylglutaryl-CoA lyase	0.207747	0.648539	1	other_body_site	liuE	GC_00024214, GC_00050555
Autoinducer 2 import system permease protein LsrC	0.207747	0.648539	1	other_body_site	lsrC	GC_00014830, GC_00068290
Sensor histidine kinase GlnK	0.207747	0.648539	1	other_body_site	glnK	GC_00071597, GC_00074594, GC_00110045, GC_00112725, GC_00114444
putative formate transporter 2	0.207747	0.648539	1	other_body_site	focB	GC_00041244, GC_00051982, GC_00067459
HTH-type transcriptional regulator RpiR	0.207747	0.648539	1	other_body_site	rpiR	GC_00029547, GC_00044939, GC_00075412
C4-dicarboxylate-binding periplasmic protein DctP	0.207747	0.648539	1	other_body_site	dctP_1	GC_00011449, GC_00061478, GC_00089681, GC_00097874, GC_00110104
Methyl-accepting chemotaxis protein IV	0.207747	0.648539	1	other_body_site	tap_2	GC_00016467, GC_00049318, GC_00086742
Glucosyltransferase-SI	0.207747	0.648539	1	other_body_site	gtfC	GC_00022037, GC_00048308
Molybdopterin synthase catalytic subunit 1	0.207747	0.648539	1	other_body_site	moaE1	GC_00013389
Phage-like element PBSX protein XkdM	0.207747	0.648539	1	other_body_site	xkdM_2	GC_00062579, GC_00084414, GC_00091246, GC_00092075, GC_00110720
Heme oxygenase PigA	0.207747	0.648539	1	other_body_site	pigA	GC_00027639, GC_00048514, GC_00084993
REP-associated tyrosine transposase	0.207747	0.648539	1	other_body_site	rayT	GC_00022779, GC_00024736, GC_00039679
Putative membrane protein YdgH	0.207747	0.648539	1	other_body_site	ydgH_1	GC_00039738, GC_00056467, GC_00062151, GC_00090979
Xylosidase/arabinosidase	0.207747	0.648539	1	other_body_site	xsa_1	GC_00022899, GC_00044209, GC_00063063
FMNH(2)-dependent dimethylsulfone monooxygenase	0.207747	0.648539	1	other_body_site	sfnG	GC_00013011, GC_00031362
GlcNAc-binding protein A	0.207747	0.648539	1	other_body_site	gbpA_2	GC_00025090, GC_00034627, GC_00113699
Carbon dioxide concentrating mechanism protein CcmM	0.207747	0.648539	1	other_body_site	ccmM	GC_00012951
Starvation-sensing protein RspA	0.207747	0.648539	1	other_body_site	rspA	GC_00009038
Intracellular heme transport protein HutX	0.207747	0.648539	1	other_body_site	hutX	GC_00016103, GC_00111736
Vanillin dehydrogenase	0.207747	0.648539	1	other_body_site	vdh	GC_00013167
Putative 2-aminoethylphosphonate transport system permease protein PhnV	0.207747	0.648539	1	other_body_site	phnV	GC_00014268, GC_00105822
Salicylate synthase	0.207747	0.648539	1	other_body_site	mbtI	GC_00015738, GC_00085435, GC_00090523
Betaine reductase complex component B subunit beta	0.207747	0.648539	1	gastrointestinal_tract	grdH_1	GC_00009096, GC_00064612, GC_00099393
Protein translocase subunit SecA 2	0.207747	0.648539	1	gastrointestinal_tract	secA2	GC_00019353, GC_00099468
Heme/hemopexin transporter protein HuxB	0.207747	0.648539	1	gastrointestinal_tract	hxuB	GC_00041273, GC_00042937, GC_00045526, GC_00066433, GC_00083514
cell division protein WhiA	0.207747	0.648539	1	gastrointestinal_tract	whiA_2	GC_00024652, GC_00080353, GC_00097696, GC_00101049
Dipicolinate synthase subunit A	0.207747	0.648539	1	gastrointestinal_tract	dpaA	GC_00057712, GC_00085344, GC_00085355, GC_00114922
2,5-dichloro-2,5-cyclohexadiene-1,4-diol dehydrogenase	0.207747	0.648539	1	gastrointestinal_tract	linC	GC_00041375, GC_00048601, GC_00109798
Betaine reductase complex component B subunit alpha	0.207747	0.648539	1	gastrointestinal_tract	grdI_1	GC_00013498, GC_00113757
D-tagatose-1,6-bisphosphate aldolase subunit KbaY	0.207747	0.648539	1	gastrointestinal_tract	kbaY_2	GC_00017631, GC_00030287, GC_00089085
Solvent efflux pump periplasmic linker SrpA	0.207747	0.648539	1	gastrointestinal_tract	srpA	GC_00031386, GC_00040918, GC_00073726, GC_00076349
putative TonB-dependent receptor BfrD	0.207747	0.648539	1	gastrointestinal_tract	bfrD	GC_00024436, GC_00038127, GC_00049432
RepFIB replication protein A	0.207747	0.648539	1	gastrointestinal_tract	repB_3	GC_00013026, GC_00030017, GC_00069002, GC_00079374
Copper resistance protein C	0.207747	0.648539	1	gastrointestinal_tract	pcoC	GC_00012669
putative ABC transporter extracellular-binding protein YckB	0.207747	0.648539	1	gastrointestinal_tract	yckB	GC_00022490, GC_00048633
Protein flp	0.207747	0.648539	1	gastrointestinal_tract	flp	GC_00014138, GC_00110856
Copper resistance protein D	0.207747	0.648539	1	gastrointestinal_tract	copD	GC_00012678
Tricorn protease	0.207747	0.648539	1	gastrointestinal_tract	tri1	GC_00013710, GC_00101048
Putative 2-hydroxyacid dehydrogenase YoaD	0.207747	0.648539	1	gastrointestinal_tract	yoaD	GC_00014458, GC_00100462
ATP-dependent (S)-NAD(P)H-hydrate dehydratase	0.207747	0.648539	1	gastrointestinal_tract	CARKD	GC_00042500, GC_00055938, GC_00079429
Gnt-II system L-idonate transporter	0.207747	0.648539	1	gastrointestinal_tract	idnT	GC_00027640, GC_00049773, GC_00077636, GC_00103758
Beta-galactosidase BgaA	0.207747	0.648539	1	gastrointestinal_tract	bgaA	GC_00050168, GC_00059872, GC_00114935
CRISPR-associated protein Csn2	0.207747	0.648539	1	gastrointestinal_tract	csn2	GC_00013401
Levanase	0.207747	0.648539	1	gastrointestinal_tract	sacC	GC_00023576, GC_00047660
Amino-acid permease RocE	0.207747	0.648539	1	gastrointestinal_tract	rocE	GC_00012711
Type VII secretion system protein EssC	0.207747	0.648539	1	gastrointestinal_tract	essC	GC_00012449, GC_00096826
2-(hydroxymethyl)glutarate dehydrogenase	0.207747	0.648539	1	gastrointestinal_tract	Hgd_1	GC_00010627, GC_00084396, GC_00092163
Nitrate regulatory protein	0.207747	0.648539	1	gastrointestinal_tract	nasR	GC_00013086
Virginiamycin A acetyltransferase	0.207747	0.648539	1	gastrointestinal_tract	vat	GC_00018217, GC_00060885
Adenylylsulfate reductase subunit alpha	0.207747	0.648539	1	gastrointestinal_tract	aprA	GC_00024990, GC_00049193
Maltodextrin-binding protein MdxE	0.207747	0.648539	1	gastrointestinal_tract	mdxE	GC_00021892, GC_00038821
Collagen adhesin	0.207747	0.648539	1	gastrointestinal_tract	cna	GC_00019663, GC_00059809, GC_00082162
Shikimate dehydrogenase-like protein	0.207747	0.648539	1	gastrointestinal_tract	sdhL	GC_00012800
putative fimbrial chaperone SfmC	0.207747	0.648539	1	gastrointestinal_tract	sfmC	GC_00027028, GC_00033403, GC_00057967, GC_00075632
HTH-type transcriptional repressor GamR	0.207747	0.648539	1	gastrointestinal_tract	gamR	GC_00048261, GC_00100592, GC_00108814, GC_00114949
Plasmid segregation protein ParM	0.207747	0.648539	1	gastrointestinal_tract	parM_1	GC_00014547, GC_00067457, GC_00072356
Xylan 1,4-beta-xylosidase	0.207747	0.648539	1	gastrointestinal_tract	xyl3A_2	GC_00023900, GC_00049953, GC_00074939
putative cation-transporting ATPase G	0.207747	0.648539	1	gastrointestinal_tract	ctpG	GC_00012412
Signal peptidase I S	0.207747	0.648539	1	gastrointestinal_tract	sipS	GC_00051481, GC_00057152, GC_00079777
Apulose kinase	0.207747	0.648539	1	gastrointestinal_tract	aplK	GC_00013250
Glucose-1-phosphate cytidylyltransferase	0.207747	0.648539	1	gastrointestinal_tract	rfbF	GC_00012334
Chain length determinant protein	0.207747	0.648539	1	gastrointestinal_tract	wzzB	GC_00019742, GC_00089377
2,3-diketo-L-gulonate reductase	0.207747	0.648539	1	gastrointestinal_tract	dlgD	GC_00016828, GC_00096057
putative sporulation protein YlmC	0.207747	0.648539	1	gastrointestinal_tract	ylmC	GC_00032014, GC_00037450, GC_00113733
Acetate CoA-transferase subunit beta	0.207747	0.648539	1	gastrointestinal_tract	atoA	GC_00025496, GC_00025506, GC_00106685
Sporulation protein YpeB	0.207747	0.648539	1	gastrointestinal_tract	ypeB	GC_00037106, GC_00093841, GC_00096906, GC_00110062
Hydantoin permease	0.207747	0.648539	1	gastrointestinal_tract	hyuP	GC_00033848, GC_00041821, GC_00107500
Glucose--fructose oxidoreductase	0.207747	0.648539	1	gastrointestinal_tract	gfo_3	GC_00012503, GC_00022641, GC_00051198, GC_00058592, GC_00113964
Ectoine/hydroxyectoine transporter	0.207747	0.648539	1	gastrointestinal_tract	ectT	GC_00024461, GC_00062093
Silver-binding protein SilE	0.207747	0.648539	1	gastrointestinal_tract	silE_2	GC_00012741, GC_00012846
Sarcosine oxidase subunit beta	0.207747	0.648539	1	gastrointestinal_tract	soxB	GC_00032273, GC_00033543, GC_00077904
Sensor protein CzcS	0.207747	0.648539	1	gastrointestinal_tract	czcS	GC_00028005, GC_00045982, GC_00053640, GC_00058417, GC_00072203
Lipoteichoic acid synthase	0.207747	0.648539	1	gastrointestinal_tract	ltaS	GC_00037949, GC_00084339, GC_00099147, GC_00105706
putative transcriptional regulatory protein NarL	0.207747	0.648539	1	gastrointestinal_tract	narL	GC_00031725, GC_00043622, GC_00065005
Antitoxin MazE	0.207747	0.648539	1	gastrointestinal_tract	mazE	GC_00028413, GC_00048871, GC_00086362
Teichoic acid D-alanine hydrolase	0.207747	0.648539	1	gastrointestinal_tract	fmtA_2	GC_00012337, GC_00040069, GC_00108991, GC_00114815
Endonuclease YhcR	0.207747	0.648539	1	gastrointestinal_tract	yhcR	GC_00028658, GC_00036029, GC_00104803
GDP-perosamine N-acetyltransferase	0.207747	0.648539	1	gastrointestinal_tract	perB	GC_00022958, GC_00036949
Serine/threonine-protein kinase StkP	0.207747	0.648539	1	gastrointestinal_tract	stkP	GC_00051627, GC_00062368, GC_00066853
CDP-glucose 4,6-dehydratase	0.207747	0.648539	1	gastrointestinal_tract	rfbG	GC_00013723, GC_00089093
putative protein YdhK	0.207747	0.648539	1	gastrointestinal_tract	ydhK	GC_00023158, GC_00055075
Pca operon regulatory protein	0.207747	0.648539	1	gastrointestinal_tract	pcaU	GC_00015417, GC_00081163
Bacitracin transport permease protein BcrB	0.207747	0.648539	1	gastrointestinal_tract	bcrB	GC_00035106, GC_00104857, GC_00108178, GC_00111032
Peptidoglycan L-alanyl-D-glutamate endopeptidase CwlK	0.207747	0.648539	1	gastrointestinal_tract	cwlK_2	GC_00005776
Inner membrane protein YbhI	0.207747	0.648539	1	gastrointestinal_tract	ybhI	GC_00020985, GC_00025888, GC_00029153, GC_00047209
Coupling protein TraD	0.207747	0.648539	1	gastrointestinal_tract	traD	GC_00021756, GC_00090197, GC_00113428
Phosphate import ATP-binding protein PstB	0.207747	0.648539	1	gastrointestinal_tract	pstB	GC_00049936, GC_00049937, GC_00098055
4-hydroxyphenylpyruvate dioxygenase	0.207747	0.648539	1	gastrointestinal_tract	hpd	GC_00017666, GC_00034044
HTH-type transcriptional regulator CmtR	0.207747	0.648539	1	gastrointestinal_tract	cmtR	GC_00009269, GC_00104108
Anti-adapter protein IraM	0.207747	0.648539	1	gastrointestinal_tract	iraM	GC_00014174, GC_00096958
Stage II sporulation protein E	0.207747	0.648539	1	gastrointestinal_tract	spoIIE	GC_00048864, GC_00054946, GC_00102574
Lysine/ornithine decarboxylase	0.207747	0.648539	1	gastrointestinal_tract	ldc	GC_00026703, GC_00063369, GC_00110011
UDP-2-acetamido-2,6-beta-L-arabino-hexul-4-ose reductase	0.207747	0.648539	1	gastrointestinal_tract	wbjC	GC_00038181, GC_00053457, GC_00083705
Protein PsiB	0.207747	0.648539	1	gastrointestinal_tract	psiB	GC_00013348
Fimbrial protein	0.207747	0.648539	1	gastrointestinal_tract	pilA	GC_00078344, GC_00082816, GC_00089710, GC_00091449, GC_00105634, GC_00106722, GC_00111087
Vitamin B12-dependent ribonucleoside-diphosphate reductase	0.207747	0.648539	1	gastrointestinal_tract	nrdZ	GC_00037738, GC_00051172, GC_00067089
Glutaminase 1	0.207747	0.648539	1	gastrointestinal_tract	glsA1	GC_00026255, GC_00060319, GC_00106707
Nicotinate dehydrogenase FAD-subunit	0.207747	0.648539	1	gastrointestinal_tract	ndhF	GC_00028980, GC_00092173, GC_00093085, GC_00093985, GC_00095459, GC_00110421
5-aminovalerate aminotransferase DavT	0.207747	0.648539	1	gastrointestinal_tract	davT	GC_00052389, GC_00052390, GC_00109284
Mannosyl-3-phosphoglycerate phosphatase	0.207747	0.648539	1	gastrointestinal_tract	yedP	GC_00027259, GC_00063166, GC_00104460
Actin cross-linking toxin VgrG1	0.207747	0.648539	1	gastrointestinal_tract	vgrG1_2	GC_00012439, GC_00038000, GC_00050008, GC_00050829, GC_00075069, GC_00081690
Endonuclease YncB	0.207747	0.648539	1	gastrointestinal_tract	yncB_2	GC_00008027
Small, acid-soluble spore protein C2	0.207747	0.648539	1	gastrointestinal_tract	sspC2_2	GC_00005783
Outer membrane usher protein SfmD	0.207747	0.648539	1	gastrointestinal_tract	sfmD	GC_00040130, GC_00059176, GC_00103625
Inner membrane protein YqcE	0.207747	0.648539	1	gastrointestinal_tract	yqcE	GC_00029765, GC_00062927, GC_00065167
Fatty acyl-CoA reductase	0.207747	0.648539	1	gastrointestinal_tract	acr1	GC_00016836, GC_00109226
HTH-type transcriptional repressor BdcR	0.207747	0.648539	1	gastrointestinal_tract	bdcR	GC_00013212
NADPH-Fe(3+) oxidoreductase subunit alpha	0.207747	0.648539	1	gastrointestinal_tract	sfrA	GC_00022792, GC_00026583, GC_00067135
PTS system fructose-like EIIB component 3	0.207747	0.648539	1	gastrointestinal_tract	frwD	GC_00013144
Cyclopentanol dehydrogenase	0.207747	0.648539	1	gastrointestinal_tract	cpnA_1	GC_00020789, GC_00071688, GC_00085131, GC_00095573, GC_00099926
Gelatinase	0.207747	0.648539	1	gastrointestinal_tract	gelE	GC_00013100
Anthranilate 1,2-dioxygenase large subunit	0.207747	0.648539	1	gastrointestinal_tract	antA	GC_00015665, GC_00021409
Lipase 2	0.207747	0.648539	1	gastrointestinal_tract	lip2	GC_00015310, GC_00071823
Putative electron transport protein YccM	0.207747	0.648539	1	gastrointestinal_tract	yccM	GC_00015788, GC_00107991
N,N'-diacetyllegionaminic acid synthase	0.207747	0.648539	1	gastrointestinal_tract	legI	GC_00051527, GC_00076789, GC_00098869, GC_00111530
Transcriptional activator NphR	0.207747	0.648539	1	gastrointestinal_tract	nphR	GC_00033402, GC_00062906, GC_00097136
Dipicolinate synthase subunit B	0.207747	0.648539	1	gastrointestinal_tract	dpaB	GC_00022282, GC_00036521
Protein SphX	0.207747	0.648539	1	gastrointestinal_tract	sphX	GC_00017789, GC_00079944
Stage III sporulation protein AE	0.207747	0.648539	1	gastrointestinal_tract	spoIIIAE	GC_00035138, GC_00059957, GC_00091467
Thermonuclease	0.207747	0.648539	1	gastrointestinal_tract	nucH	GC_00024776, GC_00040386
Endo-1,4-beta-xylanase A	0.207747	0.648539	1	gastrointestinal_tract	xynA1_1	GC_00042202, GC_00063914, GC_00079714, GC_00096949, GC_00114074
Evolved beta-galactosidase subunit beta	0.207747	0.648539	1	gastrointestinal_tract	ebgC	GC_00018484, GC_00084131
4-hydroxybenzaldehyde dehydrogenase (NADP(+))	0.207747	0.648539	1	gastrointestinal_tract	pchA_1	GC_00018497, GC_00034095
Serine/threonine-protein kinase CtkA	0.207747	0.648539	1	gastrointestinal_tract	ctkA	GC_00036649, GC_00044486, GC_00076233
Phosphoglycerate kinase	0.207747	0.648539	1	other_body_site	pgk	GC_00000132, GC_00000976, GC_00001913, GC_00002375, GC_00004546, GC_00012396, GC_00041013, GC_00064181
Adenylosuccinate synthetase	0.207747	0.648539	1	gastrointestinal_tract	purA	GC_00000072, GC_00000963, GC_00005152, GC_00013611, GC_00055065, GC_00059046, GC_00105170
Large-conductance mechanosensitive channel	0.207747	0.648539	1	gastrointestinal_tract	mscL	GC_00000177, GC_00002851, GC_00006071, GC_00011438, GC_00015117, GC_00015301, GC_00015533, GC_00015534, GC_00017901, GC_00020183, GC_00023852, GC_00025403, GC_00025480, GC_00029591, GC_00037587, GC_00041040, GC_00050667, GC_00057722, GC_00062468, GC_00063520, GC_00064127, GC_00114595
NADPH-dependent oxidoreductase	0.205904	0.649997	1	gastrointestinal_tract	nfrA	GC_00051018, GC_00101185
Bacteriophage adsorption protein A	0.205904	0.649997	1	NA	nfrA	GC_00029587
Iron-utilization periplasmic protein	0.205904	0.649997	1	other_body_site	fbpA	GC_00045343, GC_00096833
Fe(3+)-binding periplasmic protein	0.205904	0.649997	1	NA	fbpA	GC_00058641
Monomeric sarcosine oxidase	0.205904	0.649997	1	other_body_site	soxA	GC_00038292, GC_00081033
Sarcosine oxidase subunit alpha	0.205904	0.649997	1	NA	soxA	GC_00044715
HTH-type transcriptional repressor SmtB	0.205904	0.649997	1	NA	smtB	GC_00052015
Succinyl-CoA--L-malate CoA-transferase beta subunit	0.205904	0.649997	1	other_body_site	smtB	GC_00056260, GC_00089992
Peptidyl-prolyl cis-trans isomerase Mip	0.205904	0.649997	1	NA	mip	GC_00037743
Outer membrane protein MIP	0.205904	0.649997	1	gastrointestinal_tract	mip	GC_00020499
Aliphatic amidase	0.205904	0.649997	1	NA	amiE	GC_00053112
N-acetylmuramyl-L-alanine amidase	0.205904	0.649997	1	gastrointestinal_tract	amiE	GC_00043631, GC_00102805
Ribulose-5-phosphate reductase 1	0.205904	0.649997	1	NA	tarJ	GC_00053346
Ribulose-5-phosphate reductase	0.205904	0.649997	1	gastrointestinal_tract	tarJ	GC_00024135
Beta-lactamase SHV-1	0.203253	0.652108	1	NA	bla	GC_00016875
Beta-lactamase OXA-10	0.203253	0.652108	1	other_body_site	bla	GC_00089808
Prolyl tri/tetrapeptidyl aminopeptidase	0.203253	0.652108	1	other_body_site	ptp	GC_00111122
Low molecular weight protein-tyrosine-phosphatase Ptp	0.203253	0.652108	1	NA	ptp	GC_00016169
Porin PorA	0.203253	0.652108	1	NA	porA	GC_00059911, GC_00102960, GC_00105661
Pyruvate synthase subunit PorA	0.203253	0.652108	1	gastrointestinal_tract	porA	GC_00096841
Asparagine synthetase B [glutamine-hydrolyzing]	0.199358	0.655239	1	gastrointestinal_tract	asnB	GC_00004072, GC_00009244
Asparagine synthetase [glutamine-hydrolyzing] 1	0.199358	0.655239	1	other_body_site	asnB	GC_00000862, GC_00022341, GC_00035537, GC_00040261, GC_00042434, GC_00077763, GC_00086235, GC_00089244, GC_00092525, GC_00098632, GC_00107031, GC_00108581, GC_00112666
Putative asparagine synthetase [glutamine-hydrolyzing]	0.199358	0.655239	1	NA	asnB	GC_00016102
Putative malate transporter YflS	0.197337	0.656879	1	other_body_site	yflS	GC_00008353, GC_00012386, GC_00012387, GC_00015078, GC_00022020, GC_00037214, GC_00044102, GC_00053107, GC_00063500, GC_00084180
Citrate transporter	0.197337	0.656879	1	other_body_site	citN	GC_00002081, GC_00019280, GC_00020423, GC_00026107, GC_00029776, GC_00057618, GC_00082882, GC_00082913, GC_00083350, GC_00114223
4-deoxy-L-threo-5-hexosulose-uronate ketol-isomerase 1	0.197337	0.656879	1	other_body_site	kduI1	GC_00000416
putative M18 family aminopeptidase 1	0.197337	0.656879	1	other_body_site	apeA	GC_00012382, GC_00018471, GC_00019129, GC_00023939, GC_00023940, GC_00038834, GC_00049518, GC_00068318, GC_00073786
Hemin import ATP-binding protein HmuV	0.197337	0.656879	1	other_body_site	hmuV	GC_00005701, GC_00014634, GC_00014635, GC_00017235, GC_00046593, GC_00053152, GC_00062340, GC_00082011
Petrobactin-binding protein YclQ	0.197337	0.656879	1	other_body_site	yclQ	GC_00006826, GC_00018532, GC_00020572, GC_00029031, GC_00029979, GC_00038635, GC_00045938, GC_00052467, GC_00063128, GC_00064253, GC_00095683, GC_00104529, GC_00112981, GC_00113884
Citrate-sodium symporter	0.197337	0.656879	1	other_body_site	citS	GC_00001666, GC_00020982, GC_00023656, GC_00032182, GC_00032183, GC_00045943, GC_00045944, GC_00093029, GC_00107338
ATP-dependent dethiobiotin synthetase BioD 1	0.197337	0.656879	1	other_body_site	bioD1_2	GC_00004121, GC_00004423, GC_00009221, GC_00021833, GC_00023342, GC_00059238, GC_00113527
Erythronate-4-phosphate dehydrogenase	0.197337	0.656879	1	gastrointestinal_tract	pdxB	GC_00004851, GC_00015823, GC_00024615, GC_00037802, GC_00041853, GC_00041898, GC_00063715, GC_00063983, GC_00080547
Sulfate adenylyltransferase subunit 2	0.197337	0.656879	1	gastrointestinal_tract	cysD	GC_00000872, GC_00012489, GC_00092487
Quinone oxidoreductase 1	0.197337	0.656879	1	gastrointestinal_tract	qorA	GC_00003232, GC_00011006, GC_00018160, GC_00027187, GC_00045443, GC_00059297, GC_00072319, GC_00073860, GC_00079170
Acetyltransferase YpeA	0.197337	0.656879	1	gastrointestinal_tract	ypeA	GC_00003950, GC_00010864, GC_00019634, GC_00036434, GC_00040013, GC_00040135, GC_00059697
Carnitine transport permease protein OpuCB	0.197337	0.656879	1	gastrointestinal_tract	opuCB	GC_00000916, GC_00009328, GC_00011722, GC_00089214, GC_00097394, GC_00115160
N-acetylmannosamine kinase	0.197337	0.656879	1	gastrointestinal_tract	nanK	GC_00010837, GC_00012502, GC_00030492, GC_00030493, GC_00030583, GC_00034658, GC_00038887, GC_00044099, GC_00048028, GC_00051362, GC_00055875, GC_00066439, GC_00068183, GC_00082516, GC_00092040, GC_00094443, GC_00112693
Inner membrane protein YbiR	0.197337	0.656879	1	gastrointestinal_tract	ybiR	GC_00007979, GC_00010263, GC_00010815, GC_00023273, GC_00031257, GC_00104635, GC_00113887, GC_00114612
6-phospho-beta-glucosidase GmuD	0.197337	0.656879	1	gastrointestinal_tract	gmuD	GC_00001563, GC_00009964, GC_00012827, GC_00013164, GC_00020289, GC_00064261
Xanthine permease XanQ	0.197337	0.656879	1	gastrointestinal_tract	xanQ	GC_00001984, GC_00014896, GC_00016766, GC_00056806, GC_00071336
Fe(3+) dicitrate transport protein FecA	0.187341	0.665139	1	other_body_site	fecA	GC_00000675, GC_00005932, GC_00009789, GC_00031612, GC_00044528, GC_00061064, GC_00061190, GC_00074141, GC_00113853
putative protein YccU	0.187341	0.665139	1	other_body_site	yccU	GC_00002133, GC_00004548, GC_00044855, GC_00082329, GC_00102133
Lactococcin-G-processing and transport ATP-binding protein LagD	0.187341	0.665139	1	other_body_site	lagD	GC_00001811, GC_00022405, GC_00028084, GC_00038606, GC_00059974, GC_00065656, GC_00089881, GC_00090158, GC_00090507, GC_00102126, GC_00102569, GC_00106231
HTH-type transcriptional activator HxlR	0.187341	0.665139	1	other_body_site	hxlR	GC_00003452, GC_00008752, GC_00010439, GC_00015692, GC_00022495, GC_00027534, GC_00039353, GC_00051701, GC_00066350, GC_00067193, GC_00086939, GC_00112630, GC_00113830
Deaminated glutathione amidase	0.187341	0.665139	1	other_body_site	ybeM	GC_00007370, GC_00017307, GC_00026435, GC_00031456, GC_00035476, GC_00047569, GC_00051150, GC_00060136, GC_00060651, GC_00072604, GC_00097038, GC_00112716, GC_00112996
Modification methylase DpnIIA	0.187341	0.665139	1	other_body_site	dpnM	GC_00000794, GC_00012246, GC_00030920, GC_00034876, GC_00043822, GC_00043823, GC_00043824, GC_00073152, GC_00082197, GC_00088262, GC_00104171, GC_00115365
Selenocysteine-specific elongation factor	0.187341	0.665139	1	other_body_site	selB	GC_00004399, GC_00037073, GC_00045385, GC_00048538, GC_00056137, GC_00057368, GC_00062932, GC_00074423, GC_00081426, GC_00095948, GC_00100606, GC_00105292, GC_00105544
putative RNA 2'-phosphotransferase	0.187341	0.665139	1	gastrointestinal_tract	kptA	GC_00002316, GC_00007857, GC_00031369, GC_00031370, GC_00083686, GC_00112403
ComE operon protein 1	0.187341	0.665139	1	gastrointestinal_tract	comEA	GC_00010595, GC_00029571, GC_00036317, GC_00038176, GC_00040326, GC_00043636, GC_00052452, GC_00055898, GC_00057809, GC_00061010, GC_00084207, GC_00086376, GC_00112178, GC_00114643
Glutathione-regulated potassium-efflux system protein KefC	0.187341	0.665139	1	gastrointestinal_tract	kefC	GC_00004410, GC_00006440, GC_00019082, GC_00023096, GC_00030325, GC_00033547, GC_00044587, GC_00044803, GC_00046278, GC_00047328, GC_00056455, GC_00085720, GC_00108180
Propionyl-CoA carboxylase beta chain	0.187341	0.665139	1	gastrointestinal_tract	pccB	GC_00002256, GC_00002503, GC_00024327, GC_00093404
Potassium transporter KimA	0.187341	0.665139	1	gastrointestinal_tract	kimA	GC_00000498, GC_00049731
Putative fructokinase	0.187341	0.665139	1	gastrointestinal_tract	gmuE_3	GC_00001255, GC_00008975, GC_00015904, GC_00023653, GC_00024187, GC_00029070, GC_00050291
Propanediol utilization protein PduV	0.187341	0.665139	1	gastrointestinal_tract	pduV	GC_00005681, GC_00006410, GC_00011200, GC_00036965, GC_00084303, GC_00093322, GC_00094638, GC_00107364
Regulatory protein AsnC	0.187341	0.665139	1	gastrointestinal_tract	asnC	GC_00004179, GC_00005874, GC_00007877, GC_00016596, GC_00042823, GC_00061182, GC_00064584
dTTP/UTP pyrophosphatase	0.187341	0.665139	1	gastrointestinal_tract	maf	GC_00002673, GC_00004136, GC_00005359, GC_00006840, GC_00007520, GC_00011325, GC_00019038, GC_00019524, GC_00027231, GC_00034363, GC_00035119, GC_00039007, GC_00040251, GC_00047929, GC_00048579, GC_00052466, GC_00053593, GC_00059028, GC_00060606, GC_00067828, GC_00076545, GC_00101238, GC_00105080, GC_00105103, GC_00111192
ATP-dependent DNA helicase PcrA	0.187341	0.665139	1	gastrointestinal_tract	pcrA	GC_00000277, GC_00001732, GC_00012441, GC_00013275, GC_00013276, GC_00016557, GC_00018855, GC_00036526, GC_00037875, GC_00045456, GC_00045474, GC_00046256, GC_00046924, GC_00046925, GC_00061005, GC_00086768, GC_00089245, GC_00095334, GC_00099375, GC_00107021, GC_00107897, GC_00114065
L-lactate dehydrogenase	0.187341	0.665139	1	other_body_site	ldh_2	GC_00000617, GC_00001197, GC_00002321, GC_00005657, GC_00008512, GC_00009491, GC_00011087, GC_00011354, GC_00012279, GC_00012534, GC_00013599, GC_00016737, GC_00017699, GC_00022029, GC_00024091, GC_00025237, GC_00025239, GC_00028534, GC_00034787, GC_00035045, GC_00035046, GC_00036574, GC_00060771, GC_00068467, GC_00073369, GC_00076216, GC_00086603, GC_00105681
2-methoxy-6-polyprenyl-1,4-benzoquinol methylase, mitochondrial	0.187341	0.665139	1	other_body_site	COQ5_2	GC_00000894, GC_00002034, GC_00010636, GC_00010822, GC_00010865, GC_00011455, GC_00013561, GC_00015206, GC_00015207, GC_00016004, GC_00016228, GC_00017617, GC_00024021, GC_00024967, GC_00028356, GC_00028357, GC_00028758, GC_00034798, GC_00035920, GC_00038166, GC_00040340, GC_00040406, GC_00040551, GC_00040725, GC_00041497, GC_00046460, GC_00052358, GC_00053165, GC_00056781, GC_00056949, GC_000576…
putative ABC transporter ATP-binding protein YknY	0.187341	0.665139	1	other_body_site	yknY	GC_00000269, GC_00000446, GC_00002418, GC_00003568, GC_00004594, GC_00006114, GC_00008624, GC_00009696, GC_00010030, GC_00012333, GC_00014009, GC_00015649, GC_00016485, GC_00025279, GC_00026313, GC_00032124, GC_00035652, GC_00037735, GC_00041163, GC_00051363, GC_00052551, GC_00054952, GC_00059333, GC_00064123, GC_00064335, GC_00064336, GC_00085101, GC_00088201, GC_00097983
2-iminobutanoate/2-iminopropanoate deaminase	0.187341	0.665139	1	other_body_site	yabJ	GC_00000642, GC_00000832, GC_00001314, GC_00001315, GC_00004277, GC_00006301, GC_00007286, GC_00007800, GC_00009561, GC_00015274, GC_00022532, GC_00025284, GC_00025285, GC_00025408, GC_00029505, GC_00029667, GC_00030926, GC_00032996, GC_00033745, GC_00064069, GC_00064070, GC_00064079
D-galactosamine-6-phosphate deaminase AgaS	0.185591	0.666612	1	other_body_site	agaS	GC_00002422, GC_00035174, GC_00049468, GC_00060483
Putative D-galactosamine-6-phosphate deaminase AgaS	0.185591	0.666612	1	other_body_site	agaS	GC_00021059, GC_00033197
RNA polymerase sigma factor YlaC	0.185585	0.666617	1	gastrointestinal_tract	ylaC	GC_00009749, GC_00020879, GC_00052968, GC_00057091, GC_00098740
Inner membrane protein YlaC	0.185585	0.666617	1	NA	ylaC	GC_00006328, GC_00033173
putative ATP-dependent Clp protease ATP-binding subunit	0.178871	0.672346	1	other_body_site	clpC_2	GC_00000485
Negative regulator of genetic competence ClpC/MecB	0.178871	0.672346	1	other_body_site	clpC_2	GC_00000178, GC_00035304, GC_00037240, GC_00048975, GC_00092246
Thiamine-phosphate synthase	0.1788	0.672407	1	gastrointestinal_tract	thiE	GC_00003107, GC_00003272, GC_00004334, GC_00013858, GC_00015557, GC_00016933, GC_00017521, GC_00017888, GC_00018604, GC_00023539, GC_00023812, GC_00031890, GC_00031971, GC_00035954, GC_00037243, GC_00039579, GC_00040264, GC_00042143, GC_00042305, GC_00042780, GC_00046339, GC_00049092, GC_00050582, GC_00053991, GC_00055753, GC_00055920, GC_00060118, GC_00060929, GC_00062020, GC_00063441, GC_000647…
3-hydroxyacyl-[acyl-carrier-protein] dehydratase FabZ	0.1788	0.672407	1	gastrointestinal_tract	fabZ_1	GC_00000157, GC_00001338, GC_00002395, GC_00002710, GC_00009790, GC_00010575, GC_00015021, GC_00025275, GC_00025441, GC_00026079, GC_00028877, GC_00037072, GC_00063071, GC_00078627, GC_00084366, GC_00090353
Ribosomal large subunit pseudouridine synthase B	0.1788	0.672407	1	other_body_site	rluB_2	GC_00000327, GC_00001764, GC_00004145, GC_00013257, GC_00015314, GC_00025360, GC_00030503, GC_00033686, GC_00034356, GC_00036322, GC_00038068, GC_00040433, GC_00044016, GC_00044664, GC_00045162, GC_00049412, GC_00059796, GC_00063874, GC_00063956, GC_00085267, GC_00098974, GC_00101902
Membrane-bound lytic murein transglycosylase F	0.1788	0.672407	1	other_body_site	mltF_2	GC_00001112, GC_00002090, GC_00004120, GC_00004458, GC_00005637, GC_00006515, GC_00008162, GC_00008706, GC_00009782, GC_00009896, GC_00013916, GC_00014067, GC_00014934, GC_00015221, GC_00015769, GC_00016479, GC_00018200, GC_00018665, GC_00025467, GC_00028645, GC_00036779, GC_00038493, GC_00041139, GC_00041403, GC_00043494, GC_00048307, GC_00051245, GC_00055139, GC_00059622, GC_00060162, GC_000634…
50S ribosomal protein L34	0.1788	0.672407	1	other_body_site	rpmH	GC_00000056
Glutaconyl-CoA decarboxylase subunit gamma	0.1788	0.672407	1	other_body_site	gcdC	GC_00002819, GC_00010426, GC_00046766, GC_00048735, GC_00057660, GC_00061460, GC_00076822, GC_00082509, GC_00098743, GC_00108496
Spermidine/spermine N(1)-acetyltransferase	0.1788	0.672407	1	other_body_site	paiA_2	GC_00007812, GC_00009999, GC_00019740, GC_00030288, GC_00033213, GC_00035491, GC_00041275, GC_00043027, GC_00048898, GC_00051786, GC_00052241, GC_00063424, GC_00073085, GC_00083878, GC_00091215, GC_00110158
ATP-dependent RNA helicase RhlE	0.1788	0.672407	1	other_body_site	rhlE	GC_00002948, GC_00008714, GC_00030024, GC_00052231, GC_00055649, GC_00057662, GC_00058134, GC_00060590, GC_00060641, GC_00062116, GC_00097158, GC_00102811, GC_00105009, GC_00110819, GC_00114026
p-aminobenzoyl-glutamate hydrolase subunit B	0.1788	0.672407	1	other_body_site	abgB_2	GC_00004735, GC_00007606, GC_00014337, GC_00024329, GC_00035401, GC_00043628, GC_00046313, GC_00053094, GC_00053733, GC_00060625, GC_00070007, GC_00071241, GC_00076399, GC_00077012, GC_00099640, GC_00102734, GC_00108021, GC_00112634
4,5-DOPA dioxygenase extradiol	0.1788	0.672407	1	other_body_site	ygiD	GC_00005076, GC_00012390, GC_00019307, GC_00031267, GC_00031268, GC_00039018, GC_00043750, GC_00054217, GC_00095067, GC_00108845
Toxin YoeB	0.1788	0.672407	1	other_body_site	yoeB	GC_00003076, GC_00003110, GC_00005726, GC_00015109, GC_00015110, GC_00020600, GC_00021659, GC_00034059, GC_00064660, GC_00064711
Rhamnulose-1-phosphate aldolase	0.1788	0.672407	1	other_body_site	rhaD_2	GC_00004900, GC_00005691, GC_00006715, GC_00013484, GC_00057534
(R)-2-hydroxyglutaryl-CoA dehydratase activating ATPase	0.1788	0.672407	1	other_body_site	hgdC	GC_00000597, GC_00008449
NAD(P) transhydrogenase subunit beta	0.1788	0.672407	1	other_body_site	pntB	GC_00002221, GC_00009118, GC_00012087, GC_00024422
1-deoxyxylulose-5-phosphate synthase YajO	0.1788	0.672407	1	gastrointestinal_tract	yajO	GC_00007556, GC_00009192, GC_00009983, GC_00013108, GC_00013240, GC_00015790, GC_00016542, GC_00020900, GC_00037363, GC_00043215, GC_00046264, GC_00055328, GC_00066687, GC_00080245, GC_00098944, GC_00102677, GC_00110419, GC_00111475
Pyrophosphatase PpaX	0.1788	0.672407	1	gastrointestinal_tract	ppaX	GC_00017265, GC_00024906, GC_00027008, GC_00034815, GC_00040882, GC_00041527, GC_00044088, GC_00045528, GC_00048512, GC_00049027, GC_00050217, GC_00053194, GC_00064375, GC_00065281, GC_00068586, GC_00070817, GC_00075300, GC_00079665, GC_00088078, GC_00102234, GC_00102696, GC_00112938, GC_00113949, GC_00114360
Phosphatidylglycerol lysyltransferase	0.1788	0.672407	1	gastrointestinal_tract	mprF_2	GC_00003958, GC_00005924, GC_00008115, GC_00019558, GC_00025082, GC_00039516, GC_00043476, GC_00056990, GC_00059567, GC_00064697, GC_00067160, GC_00097596, GC_00099388, GC_00107415
Glutathione biosynthesis bifunctional protein GshAB	0.1788	0.672407	1	gastrointestinal_tract	gshAB	GC_00008859, GC_00009239, GC_00010953, GC_00019154, GC_00023592, GC_00024926, GC_00039012, GC_00039759, GC_00039846, GC_00041510, GC_00044849, GC_00053677, GC_00057615, GC_00077384, GC_00086374
HTH-type transcriptional regulator GlvR	0.1788	0.672407	1	gastrointestinal_tract	glvR	GC_00009775, GC_00011351, GC_00013166, GC_00016131, GC_00033296, GC_00033475, GC_00034983, GC_00044504, GC_00050867, GC_00053282, GC_00055831, GC_00057406, GC_00060111, GC_00086571, GC_00089215, GC_00105971
Phosphate propanoyltransferase	0.1788	0.672407	1	gastrointestinal_tract	pduL	GC_00005531, GC_00010302, GC_00010920, GC_00014899, GC_00014900, GC_00039844, GC_00076193
Serine acetyltransferase	0.173845	0.676717	1	gastrointestinal_tract	cysE	GC_00000577, GC_00002612, GC_00002644, GC_00012649, GC_00014014, GC_00018582, GC_00027910, GC_00045762, GC_00068044
Serine O-acetyltransferase	0.173845	0.676717	1	gastrointestinal_tract	cysE	GC_00010919, GC_00030310, GC_00035811, GC_00055749, GC_00064557, GC_00065599, GC_00065600
Oleandomycin glycosyltransferase	0.172904	0.677544	1	other_body_site	oleD	GC_00071736, GC_00088489
2-alkyl-3-oxoalkanoate reductase	0.172904	0.677544	1	NA	oleD	GC_00003382, GC_00006352, GC_00033292, GC_00039021, GC_00058625, GC_00063340, GC_00107673
Fructokinase	0.171543	0.678744	1	other_body_site	scrK	GC_00004824, GC_00007617, GC_00012720, GC_00017066, GC_00027782, GC_00030641, GC_00030642, GC_00043821, GC_00044617, GC_00045466, GC_00050818, GC_00056829, GC_00064016, GC_00073998, GC_00087017, GC_00101294, GC_00115465
General stress protein 13	0.171543	0.678744	1	other_body_site	yugI	GC_00006182, GC_00006183, GC_00025336, GC_00026543, GC_00026919, GC_00033052, GC_00041336, GC_00046713, GC_00056883, GC_00097232, GC_00098643
Beta-barrel assembly-enhancing protease	0.171543	0.678744	1	gastrointestinal_tract	bepA	GC_00003114, GC_00003335, GC_00004281, GC_00007615, GC_00008967, GC_00010845, GC_00011814, GC_00014511, GC_00014805, GC_00016537, GC_00018215, GC_00018278, GC_00019102, GC_00023665, GC_00027493, GC_00028329, GC_00033352, GC_00034766, GC_00035457, GC_00037361, GC_00038473, GC_00041911, GC_00042362, GC_00050133, GC_00052432, GC_00054227, GC_00055410, GC_00058165, GC_00058382, GC_00060767, GC_000612…
Serine hydroxymethyltransferase	0.171543	0.678744	1	other_body_site	glyA	GC_00000053, GC_00049337, GC_00077054, GC_00080007
50S ribosomal protein L31 type B	0.171543	0.678744	1	other_body_site	rpmE2	GC_00000095, GC_00002110, GC_00008565, GC_00025443, GC_00056767
Acetyl-coenzyme A synthetase	0.171543	0.678744	1	gastrointestinal_tract	acsA	GC_00000873, GC_00008960, GC_00009063, GC_00015063, GC_00018224, GC_00030710, GC_00035474, GC_00051408, GC_00053312, GC_00099539, GC_00107953
Peptide transporter CstA	0.171543	0.678744	1	gastrointestinal_tract	cstA	GC_00000514, GC_00015764, GC_00020204, GC_00033126, GC_00047560, GC_00049152, GC_00089552
putative transcription repressor NiaR	0.171543	0.678744	1	gastrointestinal_tract	niaR	GC_00002485, GC_00005482, GC_00010732, GC_00082555, GC_00087651, GC_00098148, GC_00098648
Propanediol utilization protein PduU	0.171543	0.678744	1	gastrointestinal_tract	pduU	GC_00000840, GC_00003777, GC_00009661, GC_00025363, GC_00039699, GC_00094472
Inner membrane metabolite transport protein YhjE	0.171543	0.678744	1	gastrointestinal_tract	yhjE	GC_00000819, GC_00005609, GC_00014324, GC_00022143, GC_00056356
putative MFS-type transporter YhhS	0.171543	0.678744	1	gastrointestinal_tract	yhhS	GC_00002970, GC_00012419, GC_00013822, GC_00027068, GC_00053992, GC_00056198, GC_00059504, GC_00063194, GC_00086734, GC_00089438, GC_00091118, GC_00102520
RNA polymerase sigma factor RpoS	0.171543	0.678744	1	gastrointestinal_tract	rpoS	GC_00002734, GC_00003039, GC_00017645, GC_00027762, GC_00069709, GC_00095956
5-hydroxybenzimidazole synthase	0.171543	0.678744	1	gastrointestinal_tract	bzaF	GC_00000346
Major cardiolipin synthase ClsA	0.169524	0.680535	1	other_body_site	clsA	GC_00001516, GC_00004592, GC_00006134, GC_00010155, GC_00010812, GC_00022546, GC_00025596, GC_00041161, GC_00043155, GC_00043869, GC_00044582, GC_00044816, GC_00052286, GC_00053006, GC_00057455, GC_00060518, GC_00061687, GC_00064429, GC_00070314, GC_00083853, GC_00088922, GC_00102739, GC_00112457
Cardiolipin synthase A	0.169524	0.680535	1	other_body_site	clsA	GC_00003871, GC_00040330, GC_00040380, GC_00054837, GC_00055951, GC_00098218
putative formaldehyde dehydrogenase AdhA	0.167066	0.682732	1	gastrointestinal_tract	adhA	GC_00013839, GC_00064735
Alcohol dehydrogenase 1	0.167066	0.682732	1	gastrointestinal_tract	adhA	GC_00000745
Long-chain primary alcohol dehydrogenase AdhA	0.167066	0.682732	1	other_body_site	adhA	GC_00105493
Competence protein ComM	0.165278	0.684343	1	other_body_site	comM	GC_00001972, GC_00003643, GC_00004702, GC_00007184, GC_00013591, GC_00023703, GC_00026981, GC_00026982, GC_00039950, GC_00039951, GC_00042196, GC_00043188, GC_00043189, GC_00046317, GC_00046324, GC_00046545, GC_00049808, GC_00053155, GC_00055754, GC_00057818, GC_00058158, GC_00059042, GC_00063478, GC_00072258, GC_00073682, GC_00076708
putative cell division protein WhiA	0.165278	0.684343	1	other_body_site	whiA	GC_00000381, GC_00001209, GC_00007205, GC_00013592, GC_00019386, GC_00028102, GC_00028731, GC_00030897, GC_00038232, GC_00038475, GC_00045241, GC_00045389, GC_00047704, GC_00062349, GC_00064091, GC_00065604, GC_00071165, GC_00107969
ATP-dependent RecD-like DNA helicase	0.165278	0.684343	1	other_body_site	recD2_2	GC_00005380, GC_00007818, GC_00008143, GC_00008970, GC_00011008, GC_00012451, GC_00015550, GC_00019574, GC_00019947, GC_00021470, GC_00024870, GC_00028313, GC_00034783, GC_00036360, GC_00041096, GC_00041808, GC_00042292, GC_00044928, GC_00046590, GC_00048212, GC_00051350, GC_00051382, GC_00053881, GC_00054300, GC_00055458, GC_00055560, GC_00056405, GC_00059152, GC_00059349, GC_00061423, GC_000621…
3',5'-cyclic adenosine monophosphate phosphodiesterase CpdA	0.165278	0.684343	1	other_body_site	cpdA	GC_00002915, GC_00003970, GC_00010961, GC_00011705, GC_00015328, GC_00015990, GC_00016250, GC_00016381, GC_00016508, GC_00017272, GC_00017448, GC_00017507, GC_00020363, GC_00022044, GC_00022266, GC_00023376, GC_00024234, GC_00024719, GC_00024942, GC_00027389, GC_00032889, GC_00035150, GC_00035339, GC_00040659, GC_00042900, GC_00044203, GC_00046117, GC_00049199, GC_00050511, GC_00051192, GC_000537…
Regulatory protein Spx	0.165278	0.684343	1	gastrointestinal_tract	spxA_2	GC_00000151, GC_00002625, GC_00010320, GC_00021829, GC_00033021, GC_00037489, GC_00042203, GC_00045163, GC_00060653
Voltage-gated ClC-type chloride channel ClcB	0.165278	0.684343	1	gastrointestinal_tract	clcB	GC_00005193, GC_00006495, GC_00012616, GC_00017584, GC_00055453, GC_00058866, GC_00059683, GC_00063021, GC_00088480, GC_00090363, GC_00100288
Lactose permease	0.165278	0.684343	1	gastrointestinal_tract	lacY_2	GC_00001179, GC_00002380, GC_00003706, GC_00009283, GC_00024596, GC_00053587, GC_00073110
Fructose-bisphosphate aldolase	0.165278	0.684343	1	gastrointestinal_tract	fba	GC_00000441, GC_00000610, GC_00003409, GC_00005857, GC_00007241, GC_00007968, GC_00009632, GC_00014197, GC_00020140, GC_00107615
Non-specific ribonucleoside hydrolase RihC	0.165278	0.684343	1	gastrointestinal_tract	rihC	GC_00007389, GC_00009163, GC_00009951, GC_00013248, GC_00015826, GC_00020155, GC_00020723, GC_00038802
Phosphoribosyl-ATP pyrophosphatase	0.165278	0.684343	1	gastrointestinal_tract	hisE	GC_00001909, GC_00003178, GC_00025500, GC_00027506, GC_00027507, GC_00083411
Putative aliphatic sulfonates-binding protein	0.165278	0.684343	1	gastrointestinal_tract	ssuA	GC_00005727, GC_00011021, GC_00011443, GC_00015085, GC_00016570, GC_00018003, GC_00026825, GC_00026826, GC_00039915, GC_00046343, GC_00046913, GC_00048650, GC_00048753, GC_00058228, GC_00058229, GC_00061813, GC_00065577, GC_00067321, GC_00076594, GC_00077532, GC_00090266, GC_00092518, GC_00094830
Sec-independent protein translocase protein TatC	0.165278	0.684343	1	gastrointestinal_tract	tatC	GC_00002849, GC_00018438, GC_00025571, GC_00036091, GC_00037353, GC_00043397, GC_00043701, GC_00043702, GC_00055916, GC_00073367, GC_00073767, GC_00094442, GC_00098901
UDP-4-amino-4-deoxy-L-arabinose--oxoglutarate aminotransferase	0.165278	0.684343	1	gastrointestinal_tract	arnB	GC_00000825, GC_00003282, GC_00055949, GC_00079959, GC_00112606
Mannonate dehydratase	0.165278	0.684343	1	gastrointestinal_tract	uxuA	GC_00002896, GC_00002969, GC_00010224, GC_00014459, GC_00018338, GC_00025626, GC_00085071
Alpha-galactosidase AgaA	0.165278	0.684343	1	gastrointestinal_tract	agaA_2	GC_00007555, GC_00013508, GC_00018167, GC_00022102, GC_00022103, GC_00024180, GC_00033235, GC_00035462, GC_00035463, GC_00035464, GC_00035465, GC_00050390, GC_00059495, GC_00060656, GC_00065157, GC_00069096, GC_00077356, GC_00103678, GC_00104309
Nitrogen regulatory protein P-II	0.165278	0.684343	1	gastrointestinal_tract	glnB	GC_00000259, GC_00009485, GC_00033803, GC_00048455, GC_00074835
Propanediol utilization protein PduA	0.165278	0.684343	1	gastrointestinal_tract	pduA	GC_00000084, GC_00064051
23S rRNA (uracil-C(5))-methyltransferase RlmCD	0.165278	0.684343	1	gastrointestinal_tract	rlmCD	GC_00001839, GC_00003487, GC_00003488, GC_00005148, GC_00008972, GC_00018290, GC_00018331, GC_00019528, GC_00020158, GC_00028972, GC_00036517, GC_00037739, GC_00044600, GC_00044942, GC_00048488, GC_00049554, GC_00050496, GC_00050671, GC_00052538, GC_00057431, GC_00062786, GC_00068437, GC_00090843, GC_00113954
Manganese transport system membrane protein MntB	0.165278	0.684343	1	other_body_site	mntB_1	GC_00002078, GC_00002208, GC_00003132, GC_00008546, GC_00015829, GC_00022526, GC_00057932, GC_00058766
Chaperone protein ClpB 1	0.165278	0.684343	1	other_body_site	clpB1	GC_00000265
Demethylmenaquinone methyltransferase	0.165278	0.684343	1	other_body_site	menG	GC_00003527, GC_00013018, GC_00017165, GC_00027377, GC_00027849, GC_00042514, GC_00056246, GC_00056991, GC_00056992, GC_00058053, GC_00064407
L-cystine uptake protein TcyP	0.165278	0.684343	1	other_body_site	tcyP	GC_00002086, GC_00002191, GC_00035299, GC_00044951, GC_00044952, GC_00046447, GC_00063290
Phosphate-import permease protein PhnE	0.165278	0.684343	1	other_body_site	phnE	GC_00003312, GC_00007699, GC_00010660, GC_00023923, GC_00053061, GC_00056664, GC_00060927, GC_00069660, GC_00076495, GC_00097393, GC_00103185
Methenyltetrahydrofolate cyclohydrolase	0.165278	0.684343	1	other_body_site	fchA	GC_00001726, GC_00021042, GC_00052058, GC_00058970, GC_00059941, GC_00063090, GC_00078958, GC_00083251, GC_00085494, GC_00086911, GC_00087921, GC_00092421, GC_00102085, GC_00109730, GC_00113735
Cobyrinate a,c-diamide synthase	0.165278	0.684343	1	other_body_site	cbiA	GC_00001813, GC_00008302, GC_00012024, GC_00051255, GC_00093844, GC_00101853
D-alanine--D-alanine ligase A	0.165278	0.684343	1	other_body_site	ddlA	GC_00004329, GC_00005458, GC_00008278, GC_00018062, GC_00090116, GC_00113333
Putative HTH-type transcriptional regulator YwnA	0.165278	0.684343	1	other_body_site	ywnA	GC_00009366, GC_00009414, GC_00013979, GC_00023293, GC_00023928, GC_00030087, GC_00030088, GC_00033256, GC_00038536, GC_00040102, GC_00044821, GC_00047986, GC_00054263, GC_00067158, GC_00073311, GC_00088597, GC_00104040
D-alanine aminotransferase	0.162128	0.687205	1	other_body_site	dat	GC_00039886, GC_00048875, GC_00051992, GC_00056652, GC_00058706, GC_00063490, GC_00072831, GC_00074125, GC_00092992
Diaminobutyrate--2-oxoglutarate aminotransferase	0.162128	0.687205	1	NA	dat	GC_00002860, GC_00032277
Tetracycline resistance protein, class B	0.162127	0.687206	1	other_body_site	tetA	GC_00008597, GC_00018638, GC_00044277, GC_00050897, GC_00056753, GC_00069189
Tetracycline resistance protein, class C	0.162127	0.687206	1	gastrointestinal_tract	tetA	GC_00023344, GC_00024799, GC_00051779, GC_00069518, GC_00074466, GC_00083135
Lactose phosphotransferase system repressor	0.159918	0.689232	1	gastrointestinal_tract	lacR_2	GC_00007567, GC_00009718, GC_00010233, GC_00014315, GC_00014641, GC_00019250, GC_00031415, GC_00032690, GC_00036939, GC_00047847, GC_00052290, GC_00055388, GC_00091135, GC_00099384, GC_00109615
Aspartate carbamoyltransferase regulatory chain	0.159918	0.689232	1	other_body_site	pyrI	GC_00002779, GC_00005360, GC_00007091, GC_00018265, GC_00037230
Na(+)/H(+) antiporter NhaC	0.159918	0.689232	1	gastrointestinal_tract	nhaC_2	GC_00001515, GC_00005429, GC_00005515, GC_00019163, GC_00020096, GC_00022256, GC_00027273, GC_00079702, GC_00086013
Mannitol-1-phosphate 5-dehydrogenase	0.159918	0.689232	1	other_body_site	mtlD_1	GC_00004156, GC_00006554, GC_00007064, GC_00008705, GC_00012819, GC_00024689, GC_00037896, GC_00042284, GC_00049338, GC_00050839, GC_00056141, GC_00076855, GC_00086947, GC_00093607, GC_00093852
Short-chain-enoyl-CoA hydratase	0.159918	0.689232	1	other_body_site	crt	GC_00000999, GC_00005592, GC_00016775, GC_00028501, GC_00029668, GC_00032470, GC_00034469, GC_00034664, GC_00040250, GC_00058603, GC_00060769, GC_00111776, GC_00113029
Low molecular weight protein-tyrosine-phosphatase YfkJ	0.159918	0.689232	1	gastrointestinal_tract	yfkJ	GC_00004447, GC_00008326, GC_00012839, GC_00016223, GC_00022966, GC_00037624, GC_00041463, GC_00060059, GC_00067198, GC_00070468
Bicyclomycin resistance protein	0.159918	0.689232	1	gastrointestinal_tract	bcr	GC_00003869, GC_00010691, GC_00014710, GC_00017961, GC_00024837, GC_00025925, GC_00037848, GC_00039389, GC_00043874, GC_00047429, GC_00054761, GC_00055879, GC_00059964, GC_00062086, GC_00070024, GC_00077915, GC_00083518, GC_00093858, GC_00099160, GC_00113118, GC_00113914
Type II secretion system protein F	0.159918	0.689232	1	other_body_site	epsF	GC_00007105, GC_00009667, GC_00011947, GC_00014985, GC_00021336, GC_00022018, GC_00023578, GC_00038319, GC_00045428, GC_00046692, GC_00047949, GC_00058246, GC_00060957, GC_00065713, GC_00071518, GC_00073054, GC_00074877, GC_00083342, GC_00088297, GC_00092079, GC_00097436, GC_00103174, GC_00113551, GC_00115656
Protein DltD	0.159918	0.689232	1	gastrointestinal_tract	dltD	GC_00007381, GC_00010434, GC_00017199, GC_00017404, GC_00038641, GC_00038642, GC_00041433, GC_00048277, GC_00049761, GC_00057933, GC_00084403, GC_00100843
ATP synthase subunit delta, sodium ion specific	0.15827	0.690754	1	gastrointestinal_tract	atpH	GC_00001835, GC_00038913, GC_00060638, GC_00064563, GC_00069379, GC_00081073
ATP synthase subunit delta	0.15827	0.690754	1	gastrointestinal_tract	atpH	GC_00004048, GC_00006173, GC_00007479, GC_00010159, GC_00017527, GC_00018165, GC_00023359, GC_00029043, GC_00032605, GC_00037691, GC_00040398, GC_00046234, GC_00046235, GC_00046709, GC_00047544, GC_00048446, GC_00052478, GC_00054744, GC_00060397, GC_00061000, GC_00062060, GC_00069712, GC_00101594, GC_00108032
Phosphomethylpyrimidine synthase	0.155275	0.693545	1	gastrointestinal_tract	thiC	GC_00000206
Lactose transport system permease protein LacF	0.155275	0.693545	1	gastrointestinal_tract	lacF_2	GC_00003701, GC_00006155, GC_00010892, GC_00012615, GC_00013169, GC_00014126, GC_00019827, GC_00020055, GC_00022181, GC_00029345, GC_00034516, GC_00039268, GC_00040011, GC_00041956, GC_00044132, GC_00045859, GC_00048157, GC_00055603, GC_00063677, GC_00064140, GC_00065349, GC_00065361, GC_00070900, GC_00071270, GC_00071410, GC_00072198, GC_00075931, GC_00076827, GC_00078378, GC_00080300, GC_000828…
2',3'-cyclic-nucleotide 2'-phosphodiesterase	0.155275	0.693545	1	gastrointestinal_tract	ymdB_1	GC_00001081, GC_00002075, GC_00025337, GC_00050902, GC_00064110, GC_00064111, GC_00100910
Iron-uptake system permease protein FeuC	0.155275	0.693545	1	other_body_site	feuC	GC_00005475, GC_00008846, GC_00011743, GC_00022059, GC_00023566, GC_00032188, GC_00038118, GC_00043238, GC_00054193, GC_00057291, GC_00061584, GC_00062649, GC_00103292
Response regulator protein GraR	0.155275	0.693545	1	other_body_site	graR	GC_00002421, GC_00009726, GC_00011772, GC_00020116, GC_00023244, GC_00023748, GC_00024487, GC_00025405, GC_00040138, GC_00042122, GC_00042433, GC_00045927, GC_00054990, GC_00066709, GC_00071565, GC_00105904, GC_00114371
Threonine--tRNA ligase 2	0.155275	0.693545	1	gastrointestinal_tract	thrZ	GC_00000241, GC_00044386, GC_00067924
S-ribosylhomocysteine lyase	0.155275	0.693545	1	other_body_site	luxS	GC_00000190, GC_00001222, GC_00002142, GC_00011582, GC_00024173, GC_00030181
Asparagine--tRNA ligase	0.155275	0.693545	1	other_body_site	asnS	GC_00000133, GC_00000275
Stringent starvation protein A	0.155167	0.693646	1	NA	sspA	GC_00017826, GC_00061783
Glutamyl endopeptidase	0.155167	0.693646	1	gastrointestinal_tract	sspA	GC_00013490, GC_00053855
Stringent starvation protein A	0.155167	0.693646	1	NA	sspA	GC_00002792, GC_00026418, GC_00053272
ATP synthase subunit b	0.154199	0.694555	1	gastrointestinal_tract	atpF	GC_00001360, GC_00006453, GC_00007143, GC_00008915, GC_00011331, GC_00012374, GC_00019589, GC_00019997, GC_00027442, GC_00027884, GC_00028514, GC_00029051, GC_00034501, GC_00038732, GC_00043026, GC_00044303, GC_00044304, GC_00048401, GC_00048653, GC_00053846, GC_00057287, GC_00062175
ATP synthase subunit b, sodium ion specific	0.154199	0.694555	1	gastrointestinal_tract	atpF	GC_00002677, GC_00016227, GC_00051608, GC_00073071, GC_00108953
putative L-ascorbate-6-phosphate lactonase UlaG	0.153688	0.695035	1	other_body_site	ulaG	GC_00000332, GC_00106280
L-ascorbate-6-phosphate lactonase UlaG	0.153688	0.695035	1	gastrointestinal_tract	ulaG	GC_00107743
ATP synthase gamma chain, sodium ion specific	0.153592	0.695126	1	gastrointestinal_tract	atpG	GC_00070676, GC_00102537
ATP synthase gamma chain	0.153592	0.695126	1	gastrointestinal_tract	atpG	GC_00001029, GC_00001452, GC_00002899, GC_00004354, GC_00005825, GC_00007338, GC_00017271, GC_00017363, GC_00027040, GC_00031913, GC_00031914, GC_00034570, GC_00034571, GC_00040571, GC_00040884, GC_00044649, GC_00048560, GC_00051539, GC_00057214, GC_00057731
Glutamine--fructose-6-phosphate aminotransferase [isomerizing]	0.152832	0.695844	1	gastrointestinal_tract	glmS	GC_00000320, GC_00001412, GC_00001872, GC_00002382, GC_00005847, GC_00008247, GC_00008248, GC_00011042, GC_00017178, GC_00020133, GC_00022594, GC_00027414, GC_00034976, GC_00034977, GC_00037156, GC_00045915, GC_00046584, GC_00049790, GC_00080542
Ribosomal RNA small subunit methyltransferase D	0.152832	0.695844	1	gastrointestinal_tract	rsmD	GC_00001836, GC_00002457, GC_00004387, GC_00005839, GC_00006685, GC_00006953, GC_00012773, GC_00017071, GC_00018586, GC_00020043, GC_00021860, GC_00028918, GC_00033986, GC_00041027, GC_00043667, GC_00046614, GC_00049128, GC_00050099, GC_00054239, GC_00058700, GC_00060243, GC_00060750, GC_00061500, GC_00063793, GC_00071444, GC_00077637, GC_00111798
Glutamate--tRNA ligase	0.152832	0.695844	1	other_body_site	gltX	GC_00000368, GC_00001966, GC_00002304, GC_00004887, GC_00005392, GC_00009303, GC_00012318, GC_00016897, GC_00031634, GC_00038622, GC_00039378, GC_00041392, GC_00055798, GC_00057456, GC_00060489, GC_00062804, GC_00063751, GC_00064467, GC_00076037, GC_00099559, GC_00099749
Regulatory protein RecX	0.152832	0.695844	1	other_body_site	recX	GC_00003367, GC_00005812, GC_00007432, GC_00011632, GC_00011969, GC_00013085, GC_00017036, GC_00017616, GC_00017849, GC_00018486, GC_00029788, GC_00030029, GC_00030402, GC_00030403, GC_00034732, GC_00034818, GC_00037091, GC_00039960, GC_00044474, GC_00044475, GC_00045386, GC_00046109, GC_00048700, GC_00049054, GC_00050247, GC_00051452, GC_00061466, GC_00061524, GC_00062838, GC_00063655, GC_000669…
Ribosomal RNA large subunit methyltransferase H	0.152832	0.695844	1	other_body_site	rlmH	GC_00000191, GC_00001793, GC_00003222, GC_00005079, GC_00005520, GC_00015752, GC_00021915, GC_00023854, GC_00030374, GC_00035347, GC_00044830, GC_00045069, GC_00051423, GC_00062219, GC_00064099, GC_00064100, GC_00071179, GC_00076183, GC_00114836
Carbamoyl-phosphate synthase large chain	0.152832	0.695844	1	other_body_site	carB	GC_00000099, GC_00002124, GC_00002564, GC_00004761, GC_00005583, GC_00007753, GC_00009198, GC_00012154, GC_00018120, GC_00020149, GC_00020635, GC_00022541, GC_00027358, GC_00029856, GC_00037582, GC_00054950, GC_00060760, GC_00091911, GC_00107847, GC_00111697
L-cystine-binding protein TcyA	0.152832	0.695844	1	other_body_site	tcyA	GC_00022410, GC_00037169, GC_00052782, GC_00061549, GC_00081809
Inner membrane ABC transporter ATP-binding protein YddA	0.152832	0.695844	1	other_body_site	yddA	GC_00029004, GC_00056712, GC_00057165, GC_00066373
Sorbitol-6-phosphate 2-dehydrogenase	0.152832	0.695844	1	other_body_site	srlD	GC_00008562
Na(+)/H(+) antiporter subunit C1	0.152832	0.695844	1	other_body_site	mnhC1	GC_00013472, GC_00058285
Pyridoxal 4-dehydrogenase	0.152832	0.695844	1	other_body_site	pldh-t	GC_00013387, GC_00048705
Glycosyltransferase GlyG	0.152832	0.695844	1	other_body_site	glyG	GC_00059316, GC_00062076, GC_00069016, GC_00071478, GC_00081826, GC_00090382, GC_00096181, GC_00099176
Autoinducer-2 kinase	0.152832	0.695844	1	other_body_site	lsrK	GC_00012929, GC_00032861
D-xylose-binding periplasmic protein	0.152832	0.695844	1	other_body_site	xylF_2	GC_00008642, GC_00050219
Inner membrane protein YqiJ	0.152832	0.695844	1	other_body_site	yqiJ	GC_00020422, GC_00035056, GC_00051736
NAD-dependent dihydropyrimidine dehydrogenase subunit PreT	0.152832	0.695844	1	other_body_site	preT	GC_00024358, GC_00024661, GC_00053169
Protein YciE	0.152832	0.695844	1	other_body_site	yciE_1	GC_00008615, GC_00014220
Putative ABC transporter ATP-binding protein AlbC	0.152832	0.695844	1	other_body_site	albC	GC_00012031, GC_00074756
Glucose-1-phosphate thymidylyltransferase 1	0.152832	0.695844	1	other_body_site	rfbA	GC_00008514
Arsenical resistance operon trans-acting repressor ArsD	0.152832	0.695844	1	other_body_site	arsD	GC_00019360, GC_00025159, GC_00035521, GC_00075694
multidrug efflux RND transporter permease subunit OqxB7	0.152832	0.695844	1	other_body_site	oqxB7	GC_00005811
Riboflavin-binding protein RibY	0.152832	0.695844	1	other_body_site	ribY	GC_00013437, GC_00062532
NADH dehydrogenase-like protein YjlD	0.152832	0.695844	1	other_body_site	yjlD	GC_00021276, GC_00025101, GC_00063004
Transcriptional regulator WhiB	0.152832	0.695844	1	other_body_site	whiB_2	GC_00022450, GC_00036763, GC_00070615, GC_00095169
Bacillibactin exporter	0.152832	0.695844	1	other_body_site	ymfD	GC_00012953, GC_00038273
Modification methylase HhaI	0.152832	0.695844	1	other_body_site	hhaIM	GC_00009372, GC_00078218
Molybdenum-pterin-binding protein 2	0.152832	0.695844	1	other_body_site	mopII	GC_00013141, GC_00029057
Nitrilotriacetate monooxygenase component A	0.152832	0.695844	1	other_body_site	ntaA	GC_00023055, GC_00060654, GC_00064802, GC_00068605, GC_00076763, GC_00078607, GC_00082005, GC_00082374, GC_00092689, GC_00100152, GC_00115589
Cellobiose phosphorylase	0.152832	0.695844	1	other_body_site	cbpA_2	GC_00008469
L-serine dehydratase TdcG	0.152832	0.695844	1	other_body_site	tdcG	GC_00024464, GC_00035524, GC_00051359, GC_00085674
Aquaporin Z 2	0.152832	0.695844	1	other_body_site	aqpZ2	GC_00012033, GC_00064194
PII-type proteinase	0.152832	0.695844	1	other_body_site	prtP	GC_00013904, GC_00087807, GC_00107363
p-hydroxybenzoate hydroxylase	0.152832	0.695844	1	other_body_site	pobA	GC_00009138
Response regulator PleD	0.152832	0.695844	1	other_body_site	pleD_2	GC_00011447, GC_00057945, GC_00107569
Transcriptional regulator LsrR	0.152832	0.695844	1	other_body_site	lsrR	GC_00016815, GC_00044633, GC_00105362
Multidrug resistance protein EbrB	0.152832	0.695844	1	other_body_site	ebrB_2	GC_00037354, GC_00050631, GC_00090582, GC_00096801, GC_00098826, GC_00104236, GC_00106820, GC_00114363
Flagellar hook-associated protein 3	0.152832	0.695844	1	other_body_site	flgL_1	GC_00017170, GC_00044886, GC_00065380, GC_00070583
Toxic protein HokE	0.152832	0.695844	1	other_body_site	hokE	GC_00005713
ABC transporter permease YtrF	0.152832	0.695844	1	other_body_site	ytrF	GC_00035777, GC_00038669, GC_00067212, GC_00092469, GC_00110370
Thiamine thiazole synthase	0.152832	0.695844	1	other_body_site	thi4	GC_00020684, GC_00051104, GC_00051967
Dimethyl sulfoxide/trimethylamine N-oxide reductase	0.152832	0.695844	1	other_body_site	dmsA_1	GC_00015043, GC_00024697, GC_00081581, GC_00092033
Diadenylate cyclase	0.152832	0.695844	1	other_body_site	dacA_2	GC_00008532
putative protein YnbD	0.152832	0.695844	1	other_body_site	ynbD	GC_00031304, GC_00035011, GC_00062871, GC_00089617
Multidrug resistance protein MdtO	0.152832	0.695844	1	other_body_site	mdtO	GC_00017771, GC_00021458
Glutathione hydrolase-like YwrD proenzyme	0.152832	0.695844	1	other_body_site	ywrD	GC_00023961, GC_00038598, GC_00038599
Putative monooxygenase MoxC	0.152832	0.695844	1	other_body_site	moxC	GC_00007129
UDP-glucose 6-dehydrogenase TuaD	0.152832	0.695844	1	other_body_site	tuaD	GC_00013297, GC_00031623
UDP-2-acetamido-3-amino-2,3-dideoxy-D-glucuronate N-acetyltransferase	0.152832	0.695844	1	other_body_site	wbpD	GC_00032754, GC_00040705, GC_00054964, GC_00064671
Aclacinomycin methylesterase RdmC	0.152832	0.695844	1	other_body_site	rdmC	GC_00015666, GC_00043216, GC_00089045
Phenolic acid decarboxylase	0.152832	0.695844	1	other_body_site	edcC	GC_00011916, GC_00100115
PTS system mannitol-specific EIICB component	0.152832	0.695844	1	other_body_site	mtlA_1	GC_00012899, GC_00035334
putative nitrate transporter NarT	0.152832	0.695844	1	other_body_site	narT	GC_00013903, GC_00047737
Fe(3+) dicitrate transport system permease protein FecC	0.152832	0.695844	1	other_body_site	fecC	GC_00008675
ABC transporter arginine-binding protein 1	0.152832	0.695844	1	other_body_site	artJ_2	GC_00014514, GC_00032378, GC_00109113
putative protein YphB	0.152832	0.695844	1	other_body_site	yphB	GC_00012820, GC_00029123
Acetoin:2,6-dichlorophenolindophenol oxidoreductase subunit beta	0.152832	0.695844	1	other_body_site	acoB	GC_00008990
Autoinducer 2 import system permease protein LsrD	0.152832	0.695844	1	other_body_site	lsrD	GC_00012944, GC_00014520, GC_00015025, GC_00083415
Glycine betaine transporter BetP	0.152832	0.695844	1	other_body_site	betP	GC_00018629, GC_00021240
L-arabinose transport system permease protein AraP	0.152832	0.695844	1	other_body_site	araP_1	GC_00022404, GC_00035776, GC_00036610, GC_00037139, GC_00039368, GC_00045018, GC_00069418, GC_00101438, GC_00107926
Pyrroloquinoline-quinone synthase	0.152832	0.695844	1	other_body_site	pqqC	GC_00008609
Inner membrane protein YphA	0.152832	0.695844	1	other_body_site	yphA	GC_00010279, GC_00039276, GC_00076268
Signal transduction histidine-protein kinase ArlS	0.152832	0.695844	1	gastrointestinal_tract	arlS	GC_00034379, GC_00057664, GC_00066009, GC_00074451, GC_00100421
Enoyl-[acyl-carrier-protein] reductase [NADH]	0.152832	0.695844	1	gastrointestinal_tract	fabV	GC_00022016, GC_00034966, GC_00034967
Oligogalacturonate lyase	0.152832	0.695844	1	gastrointestinal_tract	ogl	GC_00011968, GC_00079151
Stage V sporulation protein AD	0.152832	0.695844	1	gastrointestinal_tract	spoVAD	GC_00023649, GC_00024351, GC_00045933
Spore maturation protein A	0.152832	0.695844	1	gastrointestinal_tract	spmA	GC_00041611, GC_00043533, GC_00067962, GC_00079355, GC_00097013
Serine permease SerP1	0.152832	0.695844	1	gastrointestinal_tract	serP1_2	GC_00002363
Drug efflux pump JefA	0.152832	0.695844	1	gastrointestinal_tract	jefA	GC_00010123, GC_00017290, GC_00111753
Stage V sporulation protein T	0.152832	0.695844	1	gastrointestinal_tract	spoVT	GC_00013652, GC_00039097
Taurine--pyruvate aminotransferase	0.152832	0.695844	1	gastrointestinal_tract	tpa	GC_00011962, GC_00104685
Inner membrane protein YbjM	0.152832	0.695844	1	gastrointestinal_tract	ybjM	GC_00008592
putative zinc-type alcohol dehydrogenase-like protein YdjJ	0.152832	0.695844	1	gastrointestinal_tract	ydjJ	GC_00019213, GC_00036582, GC_00087731
Glyoxylate carboligase	0.152832	0.695844	1	gastrointestinal_tract	gcl	GC_00012215, GC_00089722
putative ferredoxin-like protein YdhX	0.152832	0.695844	1	gastrointestinal_tract	ydhX	GC_00008792, GC_00014898, GC_00095178
HTH-type transcriptional regulator PrtR	0.152832	0.695844	1	gastrointestinal_tract	prtR_2	GC_00027594, GC_00032220, GC_00037052, GC_00040139, GC_00050151, GC_00068817, GC_00070641, GC_00103794, GC_00104190
Lipoteichoic acid synthase 2	0.152832	0.695844	1	gastrointestinal_tract	ltaS2	GC_00018535, GC_00053343, GC_00074503
Mercuric transport protein periplasmic component	0.152832	0.695844	1	gastrointestinal_tract	merP	GC_00010518, GC_00056305
N-((2S)-2-amino-2-carboxyethyl)-L-glutamate dehydrogenase	0.152832	0.695844	1	gastrointestinal_tract	sbnB	GC_00019590, GC_00060129, GC_00074488, GC_00092112, GC_00102722, GC_00103024, GC_00110175
Methanesulfonate monooxygenase	0.152832	0.695844	1	gastrointestinal_tract	msuD_1	GC_00006867, GC_00079914, GC_00082769
SpoIVB peptidase	0.152832	0.695844	1	gastrointestinal_tract	spoIVB	GC_00042970, GC_00046929, GC_00076423, GC_00079272, GC_00104840
putative D,D-dipeptide transport system permease protein DdpB	0.152832	0.695844	1	gastrointestinal_tract	ddpB	GC_00014378, GC_00021749
Menaquinone reductase	0.152832	0.695844	1	gastrointestinal_tract	menJ	GC_00037992, GC_00056782, GC_00059810, GC_00097528
putative metabolite transport protein CsbC	0.152832	0.695844	1	gastrointestinal_tract	csbC	GC_00018905, GC_00053791, GC_00077558
UDP-N-acetylglucosamine 1-carboxyvinyltransferase 2	0.152832	0.695844	1	gastrointestinal_tract	murAB	GC_00012656, GC_00025307
Rubrerythrin-1	0.152832	0.695844	1	gastrointestinal_tract	rbr1	GC_00036011, GC_00038381, GC_00043007, GC_00095385
Penicillin-binding protein 4*	0.152832	0.695844	1	gastrointestinal_tract	pbpE	GC_00012461, GC_00083424
Inner membrane protein YiaA	0.152832	0.695844	1	gastrointestinal_tract	yiaA	GC_00009830, GC_00106526
Phosphoserine phosphatase ThrH	0.152832	0.695844	1	gastrointestinal_tract	thrH	GC_00009334
Bacteriochlorophyllide d C-12(1)-methyltransferase	0.152832	0.695844	1	gastrointestinal_tract	bchR_2	GC_00018353, GC_00018491, GC_00018724, GC_00033931, GC_00082115
Inner membrane protein YjdF	0.152832	0.695844	1	gastrointestinal_tract	yjdF	GC_00012410, GC_00037588
Transcriptional activator FeaR	0.152832	0.695844	1	gastrointestinal_tract	feaR	GC_00015479, GC_00036131, GC_00078953
Stage 0 sporulation protein A	0.152832	0.695844	1	gastrointestinal_tract	spo0A_2	GC_00009261, GC_00100143
Glycine betaine/proline betaine transporter BetS	0.152832	0.695844	1	gastrointestinal_tract	betS	GC_00022505, GC_00027676, GC_00027677
Lipase 1	0.152832	0.695844	1	gastrointestinal_tract	lip1	GC_00015258, GC_00040061, GC_00067316
Phosphoribosyl 1,2-cyclic phosphate 1,2-diphosphodiesterase	0.152832	0.695844	1	gastrointestinal_tract	phnPP	GC_00029102, GC_00035118, GC_00067062, GC_00101304, GC_00113312
Spore maturation protein B	0.152832	0.695844	1	gastrointestinal_tract	spmB	GC_00023118, GC_00049499, GC_00055129
GDP-perosamine synthase	0.152832	0.695844	1	gastrointestinal_tract	per	GC_00012304, GC_00092607
Translocation-enhancing protein TepA	0.152832	0.695844	1	gastrointestinal_tract	tepA	GC_00009371
4'-phosphopantetheinyl transferase Sfp	0.152832	0.695844	1	gastrointestinal_tract	sfp	GC_00014142, GC_00097384, GC_00099990, GC_00106800
General stress protein CTC	0.152832	0.695844	1	gastrointestinal_tract	ctc	GC_00033313, GC_00047836, GC_00060037, GC_00067373
RNA polymerase sigma-G factor	0.152832	0.695844	1	gastrointestinal_tract	sigG	GC_00008148
putative fimbrial chaperone YehC	0.152832	0.695844	1	gastrointestinal_tract	yehC_1	GC_00013227, GC_00021604, GC_00105784
PP2C-family Ser/Thr phosphatase	0.152832	0.695844	1	gastrointestinal_tract	pstP	GC_00028992, GC_00038144, GC_00049544, GC_00112792
Leukotoxin export ATP-binding protein LtxB	0.152832	0.695844	1	gastrointestinal_tract	ltxB	GC_00017689, GC_00041117, GC_00092887
Spore germination protein B1	0.152832	0.695844	1	gastrointestinal_tract	gerBA_4	GC_00008458, GC_00024974, GC_00039465, GC_00045373, GC_00046399, GC_00073790, GC_00078865, GC_00086615, GC_00089260, GC_00093463, GC_00099011, GC_00100365, GC_00104214, GC_00112192
Nucleoside deoxyribosyltransferase	0.152832	0.695844	1	gastrointestinal_tract	ntd_2	GC_00012506, GC_00013908, GC_00102475
Pca regulon regulatory protein	0.152832	0.695844	1	gastrointestinal_tract	pcaR_2	GC_00014250, GC_00014251, GC_00041532, GC_00064162, GC_00065688
Stage III sporulation protein D	0.152832	0.695844	1	gastrointestinal_tract	spoIIID	GC_00012857, GC_00025732
Aryl-phospho-beta-D-glucosidase BglA	0.152832	0.695844	1	gastrointestinal_tract	bglA_1	GC_00008737
Undecaprenyl-diphosphatase BcrC	0.152832	0.695844	1	gastrointestinal_tract	bcrC_2	GC_00036197, GC_00054451, GC_00078092, GC_00079486, GC_00092742, GC_00105832
Propionyl-CoA:succinate CoA transferase	0.152832	0.695844	1	gastrointestinal_tract	scpC	GC_00022858, GC_00040158, GC_00040159
Multidrug resistance protein MexB	0.152832	0.695844	1	gastrointestinal_tract	mexB_2	GC_00017897, GC_00054632, GC_00064886
Uric acid degradation bifunctional protein	0.152832	0.695844	1	gastrointestinal_tract	uao	GC_00014772, GC_00062189, GC_00101480
Deoxyribose-phosphate aldolase 2	0.152832	0.695844	1	gastrointestinal_tract	deoC2	GC_00008925
Carnitine monooxygenase oxygenase subunit	0.152832	0.695844	1	gastrointestinal_tract	yeaW	GC_00013045, GC_00044028, GC_00045187
Ribosome modulation factor	0.152832	0.695844	1	gastrointestinal_tract	rmf	GC_00008898
Phosphate-binding protein PstS 2	0.152832	0.695844	1	gastrointestinal_tract	pstS2	GC_00023637, GC_00046845, GC_00046846, GC_00052501
Transcriptional repressor PaaX	0.152832	0.695844	1	gastrointestinal_tract	paaX	GC_00012684, GC_00032159
Diacetylchitobiose binding protein DasA	0.152832	0.695844	1	gastrointestinal_tract	dasA	GC_00013443, GC_00018922, GC_00041320, GC_00080661, GC_00084129, GC_00102282
Tunicamycin resistance protein	0.152832	0.695844	1	gastrointestinal_tract	tmrB	GC_00010357, GC_00086083
NADPH-flavin oxidoreductase	0.152832	0.695844	1	gastrointestinal_tract	frp	GC_00046131, GC_00049303, GC_00055735, GC_00069349
HTH-type transcriptional activator TipA	0.152832	0.695844	1	gastrointestinal_tract	tipA	GC_00045804, GC_00051573, GC_00071561, GC_00093438, GC_00103983
UDP-2,3-diacylglucosamine pyrophosphatase LpxG	0.152832	0.695844	1	gastrointestinal_tract	lpxG_2	GC_00009603, GC_00011511, GC_00094097
FMN-dependent NADH-azoreductase 1	0.152832	0.695844	1	gastrointestinal_tract	azoR1_2	GC_00029375, GC_00042864, GC_00051121, GC_00075926, GC_00096959, GC_00098773
dTDP-4-amino-4,6-dideoxy-D-glucose transaminase	0.152832	0.695844	1	gastrointestinal_tract	vioA	GC_00018259, GC_00025079
[truncated: 5,742 more rows]

## Sheet: Table_S3B
Table S4B. Statistics for Pfam annotation enrichment between the gut and other body sites for phylogenetically matched bacterial lineages.
Pfam	Enrichment score	Unadjusted p value	Adjusted q value	Associated body site	Function accession	Gene clusters ids
vWA found in TerF C terminus	5.1318	0.0234914	1	other_body_site	PF10138.10	GC_00023100, GC_00104870, GC_00113682
ATP-binding sugar transporter from pro-phage	4.21519	0.0400636	1	gastrointestinal_tract	PF13856.7	GC_00083344, GC_00086478, GC_00089107, GC_00111236
Abortive infection alpha	4.21519	0.0400636	1	gastrointestinal_tract	PF14337.7	GC_00083016, GC_00086531, GC_00105981, GC_00109954
Uncharacterized protein conserved in bacteria (DUF2321)	4.07161	0.0436096	1	other_body_site	PF10083.10	GC_00054617, GC_00067857, GC_00077518
Domain of unknown function (DUF4365)	4.07161	0.0436096	1	other_body_site	PF14280.7	GC_00070407, GC_00076576, GC_00106630, GC_00107580
TSCPD domain	4.04793	0.0442255	1	gastrointestinal_tract	PF12637.8	GC_00019710, GC_00041932, GC_00049834, GC_00057670
TraG P-loop domain	3.90945	0.0480154	1	other_body_site	PF19044.1	GC_00006040, GC_00008496, GC_00008506, GC_00009352, GC_00013877, GC_00019931, GC_00024827, GC_00032373, GC_00039095, GC_00042642, GC_00054846, GC_00060258, GC_00071447, GC_00071448, GC_00072154, GC_00074586, GC_00077701, GC_00081360, GC_00088664, GC_00093281, GC_00094973, GC_00101227, GC_00102038, GC_00102126
Coenzyme F420 hydrogenase/dehydrogenase, beta subunit C terminus	3.89349	0.0484737	1	gastrointestinal_tract	PF04432.14	GC_00031688, GC_00074988, GC_00088888, GC_00092628, GC_00099771, GC_00107798
Phage conserved hypothetical protein BR0599	3.13054	0.0768385	1	gastrointestinal_tract	PF09356.11	GC_00073307, GC_00079094, GC_00086923
Protein of unknown function (DUF3843)	3.13054	0.0768385	1	gastrointestinal_tract	PF12954.8	GC_00094298, GC_00102926, GC_00104646
Sporulation protein Cse60	3.13054	0.0768385	1	gastrointestinal_tract	PF10957.9	GC_00027404, GC_00074965
Inovirus Coat protein B	3.13054	0.0768385	1	gastrointestinal_tract	PF05356.12	GC_00073810, GC_00092630, GC_00102253
Excalibur calcium-binding domain	3.13054	0.0768385	1	gastrointestinal_tract	PF05901.12	GC_00069404, GC_00071564, GC_00072183, GC_00072504, GC_00084705
Domain of unknown function (DUF4113)	3.13054	0.0768385	1	gastrointestinal_tract	PF13438.7	GC_00082630, GC_00091170, GC_00092847
Protein of unknown function (DUF1380)	3.13054	0.0768385	1	gastrointestinal_tract	PF07128.13	GC_00040145, GC_00080531, GC_00109816
Putative amidoligase enzyme	3.13054	0.0768385	1	gastrointestinal_tract	PF12224.9	GC_00081325, GC_00097848, GC_00115104
Domain of unknown function (DUF4258)	3.02386	0.0820477	1	other_body_site	PF14076.7	GC_00067080, GC_00076616, GC_00094097
Outer membrane lipoprotein-sorting protein	3.02386	0.0820477	1	other_body_site	PF17131.5	GC_00023471, GC_00111613
Omega Transcriptional Repressor	3.02386	0.0820477	1	other_body_site	PF07764.12	GC_00020168
AP2 domain	3.02386	0.0820477	1	other_body_site	PF00847.21	GC_00084579, GC_00103800, GC_00111616
SMODS-associated and fused to various effectors sensor domain	3.02386	0.0820477	1	other_body_site	PF18145.2	GC_00068231, GC_00077146, GC_00082004, GC_00096256
Siphovirus protein of unknown function (DUF859)	3.02386	0.0820477	1	other_body_site	PF05895.13	GC_00048028, GC_00071255, GC_00099506
Uncharacterized conserved protein (DUF2303)	3.02386	0.0820477	1	other_body_site	PF10065.10	GC_00036527, GC_00071721
FAD-binding domain	3.02386	0.0820477	1	other_body_site	PF08022.13	GC_00023986
PrgI family protein	2.93907	0.0864607	1	other_body_site	PF12666.8	GC_00009173, GC_00012329, GC_00021383, GC_00059144, GC_00066960, GC_00079470, GC_00093097, GC_00093484, GC_00097426, GC_00097515, GC_00109981, GC_00115114
6-O-methylguanine DNA methyltransferase, DNA binding domain	2.88858	0.0892096	1	other_body_site	PF01035.21	GC_00003364, GC_00006909, GC_00006932, GC_00010818, GC_00012188, GC_00015075, GC_00018893, GC_00020634, GC_00020635, GC_00020868, GC_00022776, GC_00023699, GC_00025340, GC_00027587, GC_00027588, GC_00028551, GC_00029979, GC_00029980, GC_00033033, GC_00033034, GC_00033268, GC_00035115, GC_00035705, GC_00035706, GC_00037712, GC_00038836, GC_00040610, GC_00041945, GC_00044033, GC_00045100, GC_000453…
Domain of unknown function (DUF4160)	2.88858	0.0892096	1	gastrointestinal_tract	PF13711.7	GC_00071396, GC_00073818, GC_00076599, GC_00079175, GC_00083557, GC_00093853, GC_00094197, GC_00097190, GC_00100326, GC_00109726
DUF1016 N-terminal domain	2.88858	0.0892096	1	gastrointestinal_tract	PF17761.2	GC_00005879, GC_00029565, GC_00043896, GC_00102672, GC_00107101, GC_00109674
zinc-finger of transposase IS204/IS1001/IS1096/IS1165	2.88858	0.0892096	1	gastrointestinal_tract	PF14690.7	GC_00000856, GC_00012600, GC_00024038, GC_00068204, GC_00082316, GC_00082328
Phage Mu protein F like protein	2.80682	0.0938642	1	other_body_site	PF04233.15	GC_00013845, GC_00013861, GC_00014105, GC_00021738, GC_00024633, GC_00027935, GC_00030953, GC_00033962, GC_00034233, GC_00038069, GC_00041412, GC_00048560, GC_00049165, GC_00049508, GC_00052192, GC_00057463, GC_00060287, GC_00069419, GC_00069756, GC_00073598, GC_00077469, GC_00077586, GC_00085994, GC_00101228, GC_00103328, GC_00108132, GC_00110302, GC_00110538, GC_00112629, GC_00113381
Nucleotidyltransferase domain	2.80177	0.0941606	1	gastrointestinal_tract	PF01909.24	GC_00010589, GC_00022760, GC_00031633, GC_00037031, GC_00037032, GC_00042463, GC_00068690, GC_00069066, GC_00076902, GC_00077264, GC_00078024, GC_00082451, GC_00082932, GC_00086510, GC_00094120, GC_00094890, GC_00097018, GC_00098868, GC_00106089, GC_00108376, GC_00112116, GC_00115281
alpha/beta hydrolase fold	2.74125	0.0977883	1	gastrointestinal_tract	PF00561.21	GC_00001001, GC_00002631, GC_00003247, GC_00003361, GC_00004456, GC_00005125, GC_00005141, GC_00006947, GC_00007702, GC_00007798, GC_00008590, GC_00009168, GC_00009260, GC_00009747, GC_00009812, GC_00009844, GC_00010969, GC_00010993, GC_00011101, GC_00011163, GC_00011211, GC_00011627, GC_00011685, GC_00011740, GC_00011776, GC_00012628, GC_00012972, GC_00013855, GC_00015029, GC_00015395, GC_000154…
Long Rib domain	2.74125	0.0977883	1	other_body_site	PF18957.1	GC_00014131, GC_00047196, GC_00079527, GC_00090270, GC_00102592
Glycosyltransferase GT-D fold	2.74125	0.0977883	1	other_body_site	PF08759.12	GC_00021241, GC_00040399, GC_00073829, GC_00075514
Type IV secretion system proteins	2.74125	0.0977883	1	other_body_site	PF07996.12	GC_00013700, GC_00065392, GC_00087942, GC_00105050
Putative phage tail protein	2.73153	0.0983851	1	gastrointestinal_tract	PF13550.7	GC_00016574, GC_00023024, GC_00037992, GC_00048978, GC_00061563, GC_00067097, GC_00077010, GC_00080642, GC_00085574, GC_00098597
Helicase conserved C-terminal domain	2.51706	0.112621	1	other_body_site	PF00271.32	GC_00000684, GC_00005446, GC_00008380, GC_00008452, GC_00008586, GC_00009130, GC_00010688, GC_00011748, GC_00012004, GC_00012718, GC_00013213, GC_00013744, GC_00015025, GC_00015731, GC_00017651, GC_00019935, GC_00020242, GC_00021806, GC_00022328, GC_00022353, GC_00022409, GC_00024424, GC_00024887, GC_00025008, GC_00029087, GC_00030033, GC_00030773, GC_00031175, GC_00031346, GC_00032710, GC_000354…
Purine catabolism regulatory protein-like family	2.40867	0.120665	1	gastrointestinal_tract	PF07905.12	GC_00008956, GC_00009034, GC_00009970, GC_00010404, GC_00012571, GC_00015090, GC_00035978, GC_00042199, GC_00045114, GC_00049092, GC_00053456, GC_00074744, GC_00077058, GC_00079310, GC_00079598, GC_00081003, GC_00083128, GC_00084857, GC_00089331, GC_00089520, GC_00089786, GC_00093424, GC_00097860, GC_00107932, GC_00109796, GC_00110481
Domain of unknown function (DUF1788)	2.26183	0.132597	1	gastrointestinal_tract	PF08747.12	GC_00004727, GC_00082367, GC_00085915, GC_00092563
Protein of unknown function (DUF2442)	2.2185	0.136366	1	gastrointestinal_tract	PF10387.10	GC_00044420, GC_00068907, GC_00077959, GC_00079437, GC_00085442, GC_00090090, GC_00094520, GC_00098130, GC_00102917, GC_00105777
Primase C terminal 1 (PriCT-1)	2.2185	0.136366	1	gastrointestinal_tract	PF08708.12	GC_00022465, GC_00022466, GC_00054401, GC_00076732, GC_00094199
F plasmid transfer operon protein	2.2185	0.136366	1	gastrointestinal_tract	PF13728.7	GC_00020935, GC_00021508, GC_00022657, GC_00072293, GC_00081055, GC_00082098, GC_00083591
EC042_2821-lke REase	2.2185	0.136366	1	gastrointestinal_tract	PF18740.2	GC_00019305, GC_00066623, GC_00092171, GC_00097094, GC_00097467
Papain-like cysteine protease AvrRpt2	2.2185	0.136366	1	gastrointestinal_tract	PF12385.9	GC_00050778, GC_00075189, GC_00083023, GC_00094794, GC_00095472, GC_00100344, GC_00101237, GC_00108397
Adenine-specific methyltransferase EcoRI	2.2185	0.136366	1	gastrointestinal_tract	PF13651.7	GC_00012473, GC_00022255, GC_00039195, GC_00089042
Protein of unknown function (DUF669)	2.2185	0.136366	1	gastrointestinal_tract	PF05037.14	GC_00052640, GC_00056080, GC_00068739, GC_00078185, GC_00094165, GC_00098226, GC_00100455
Leucine carboxyl methyltransferase	2.16797	0.140913	1	other_body_site	PF04072.15	GC_00001271, GC_00005827, GC_00013424, GC_00020297, GC_00021351, GC_00022991, GC_00037515, GC_00040099, GC_00044034, GC_00046092, GC_00050337, GC_00050620, GC_00058602, GC_00075143, GC_00078855, GC_00086714, GC_00089112, GC_00103093, GC_00103390, GC_00108435
Ribosomal protein S14p/S29e	2.07313	0.149914	1	gastrointestinal_tract	PF00253.22	GC_00000656, GC_00000878, GC_00000966, GC_00000973, GC_00001367, GC_00006098, GC_00008625, GC_00008642, GC_00009572, GC_00012724, GC_00014142, GC_00014533, GC_00020317, GC_00020709, GC_00064513, GC_00064527
Transposase DDE domain group 1	2.07313	0.149914	1	other_body_site	PF13701.7	GC_00013755, GC_00023400, GC_00025650, GC_00031966, GC_00054058, GC_00066933, GC_00079138
CRISPR-associated protein (Cas_Cas2CT1978)	2.07313	0.149914	1	other_body_site	PF09707.11	GC_00043071, GC_00043508, GC_00056887, GC_00067642, GC_00103796
Tubulin like	2.07092	0.150131	1	gastrointestinal_tract	PF13809.7	GC_00104956, GC_00113895
Anabaena sensory rhodopsin transducer	2.07092	0.150131	1	gastrointestinal_tract	PF07100.12	GC_00097980, GC_00108405
Protein of unknown function (DUF1156)	2.07092	0.150131	1	gastrointestinal_tract	PF06634.13	GC_00069963, GC_00086432, GC_00105021
Cro	2.07092	0.150131	1	gastrointestinal_tract	PF09048.11	GC_00048828
Type II restriction endonuclease EcoO109I	2.07092	0.150131	1	gastrointestinal_tract	PF14511.7	GC_00073851, GC_00106969
Cache 3/Cache 2 fusion domain	2.07092	0.150131	1	gastrointestinal_tract	PF17201.5	GC_00021268, GC_00080536
BclA C-terminal domain	2.07092	0.150131	1	gastrointestinal_tract	PF18573.2	GC_00090742, GC_00092641, GC_00107095
Carbohydrate binding module 77	2.07092	0.150131	1	gastrointestinal_tract	PF18283.2	GC_00093969, GC_00112546
C-terminal domain of RACo the ASKHA domain	2.07092	0.150131	1	gastrointestinal_tract	PF14574.7	GC_00072374, GC_00076636, GC_00080819
Domain of unknown function (DUF3883)	2.07092	0.150131	1	gastrointestinal_tract	PF13020.7	GC_00075592, GC_00086068
GNAT-like C-terminal domain	2.07092	0.150131	1	gastrointestinal_tract	PF18164.2	GC_00113206, GC_00115031
Predicted metal-binding protein (DUF2284)	2.07092	0.150131	1	gastrointestinal_tract	PF10050.10	GC_00058007, GC_00090480, GC_00110414
Protein of unknown function (DUF499)	2.07092	0.150131	1	gastrointestinal_tract	PF04465.13	GC_00077013, GC_00104687
QacR-like protein, C-terminal region	2.07092	0.150131	1	gastrointestinal_tract	PF08360.12	GC_00069035, GC_00085765, GC_00107975
Cysteine-rich VLP	2.07092	0.150131	1	gastrointestinal_tract	PF14194.7	GC_00014079, GC_00067428, GC_00069802, GC_00074164, GC_00093459
Protein of unknown function (DUF1071)	2.07092	0.150131	1	gastrointestinal_tract	PF06378.12	GC_00069590, GC_00087499
O-Glycosyl hydrolase family 30	2.07092	0.150131	1	gastrointestinal_tract	PF14587.7	GC_00066447, GC_00074762
DAPG hydrolase PhiG domain	2.07092	0.150131	1	gastrointestinal_tract	PF18089.2	GC_00082952, GC_00114728
Domain of unknown function (DUF3330)	2.07092	0.150131	1	gastrointestinal_tract	PF11809.9	GC_00026157
Domain of unknown function (DUF5074)	2.07092	0.150131	1	gastrointestinal_tract	PF16819.6	GC_00068948, GC_00082696
Domain of unknown function (DUF4313)	2.07092	0.150131	1	gastrointestinal_tract	PF14190.7	GC_00072343, GC_00102684
Two-component Enterococcus faecalis cytolysin (EFC)	2.07092	0.150131	1	gastrointestinal_tract	PF16934.6	GC_00055589, GC_00056468
Nucleoside 2-deoxyribosyltransferase YtoQ	2.07092	0.150131	1	gastrointestinal_tract	PF11071.9	GC_00074329, GC_00091664
Domain of unknown function (DUF4314)	2.07092	0.150131	1	gastrointestinal_tract	PF14192.7	GC_00024986, GC_00097895, GC_00098367
CW_7 repeat	2.07092	0.150131	1	gastrointestinal_tract	PF08230.12	GC_00080463, GC_00105578
Dam-replacing family	2.07092	0.150131	1	gastrointestinal_tract	PF06044.13	GC_00079332, GC_00090352
Protein of unknown function (DUF1133)	2.07092	0.150131	1	gastrointestinal_tract	PF06576.12	GC_00052432
P22 coat protein - gene protein 5	2.07092	0.150131	1	gastrointestinal_tract	PF11651.9	GC_00075050, GC_00115230
Bacterial self-protective colicin-like immunity	2.07092	0.150131	1	gastrointestinal_tract	PF09204.11	GC_00090939, GC_00108616
Domain of unknown function (DUF4925)	2.07092	0.150131	1	gastrointestinal_tract	PF16272.6	GC_00070297, GC_00091679, GC_00094351
gp58-like protein	2.07092	0.150131	1	gastrointestinal_tract	PF07902.12	GC_00071154, GC_00111696
Family of unknown function (DUF5643)	2.07092	0.150131	1	gastrointestinal_tract	PF18705.2	GC_00091925, GC_00093005, GC_00114799
Predicted Zn-dependent protease (DUF2268)	2.07092	0.150131	1	gastrointestinal_tract	PF10026.10	GC_00068367, GC_00079245
HaeIII restriction endonuclease	2.07092	0.150131	1	gastrointestinal_tract	PF09556.11	GC_00074945, GC_00095988
Regulatory protein YrvL	2.07092	0.150131	1	gastrointestinal_tract	PF14184.7	GC_00096062, GC_00103858
Protein of unknown function (DUF2004)	2.07092	0.150131	1	gastrointestinal_tract	PF09406.11	GC_00084696, GC_00101908
Domain of unknown function (DUF5111)	2.07092	0.150131	1	gastrointestinal_tract	PF17138.5	GC_00069743, GC_00111069
Glycosyltransferase family 92	2.07092	0.150131	1	gastrointestinal_tract	PF01697.28	GC_00072597, GC_00112217
Sap, sulfolipid-1-addressing protein	2.07092	0.150131	1	gastrointestinal_tract	PF11139.9	GC_00067553, GC_00089392, GC_00109086
L-fucokinase	2.07092	0.150131	1	gastrointestinal_tract	PF07959.13	GC_00040521
Antitoxin component of bacterial toxin-antitoxin system, MqsA	2.07092	0.150131	1	gastrointestinal_tract	PF15731.6	GC_00083916, GC_00100354
Probable Zinc-ribbon domain	2.07092	0.150131	1	gastrointestinal_tract	PF14311.7	GC_00099784, GC_00108067, GC_00108122
Protein of unknown function (DUF1441)	2.07092	0.150131	1	gastrointestinal_tract	PF07278.12	GC_00037123
Prokaryotic E2 family D	2.07092	0.150131	1	gastrointestinal_tract	PF14460.7	GC_00085106, GC_00089743
Domain of unknown function (DUF4135)	2.07092	0.150131	1	gastrointestinal_tract	PF13575.7	GC_00024923
Predicted membrane protein (DUF2306)	2.07092	0.150131	1	gastrointestinal_tract	PF10067.10	GC_00068452, GC_00094986
Domain of unknown function (DUF3472)	2.07092	0.150131	1	gastrointestinal_tract	PF11958.9	GC_00092597, GC_00111612
Serine/Threonine/Tyrosine Kinase found in polyvalent proteins	2.07092	0.150131	1	gastrointestinal_tract	PF18762.2	GC_00066586, GC_00109885, GC_00113805
Colicin pore forming domain	2.07092	0.150131	1	gastrointestinal_tract	PF01024.20	GC_00072329, GC_00108700
Protein of unknown function (DUF3795)	2.07092	0.150131	1	gastrointestinal_tract	PF12675.8	GC_00079452, GC_00099041, GC_00102978
Domain of unknown function (DUF1772)	2.07092	0.150131	1	gastrointestinal_tract	PF08592.12	GC_00067842, GC_00095892
Protein of unknown function (DUF616)	2.07092	0.150131	1	gastrointestinal_tract	PF04765.14	GC_00074908, GC_00077510
FR47-like protein	2.07092	0.150131	1	gastrointestinal_tract	PF08445.11	GC_00080658, GC_00091356
ATP-grasp N-terminal domain	2.07092	0.150131	1	gastrointestinal_tract	PF18130.2	GC_00063015
Pyridine nucleotide-disulphide oxidoreductase, dimerisation domain	2.07092	0.150131	1	gastrointestinal_tract	PF02852.23	GC_00077064, GC_00115151
Family of unknown function (DUF5758)	2.07092	0.150131	1	gastrointestinal_tract	PF19062.1	GC_00070498, GC_00085290
Protein of unknown function (DUF1847)	2.07092	0.150131	1	gastrointestinal_tract	PF08901.12	GC_00072581, GC_00106473
Rad52/22 family double-strand break repair protein	2.07092	0.150131	1	gastrointestinal_tract	PF04098.16	GC_00109545, GC_00111636
Thaumarchaeal output domain 1	2.07092	0.150131	1	gastrointestinal_tract	PF18551.2	GC_00073991, GC_00092808
Domain of unknown function (DUF5054)	2.07092	0.150131	1	gastrointestinal_tract	PF16477.6	GC_00067591, GC_00100544
Domain of unknown function (DUF4465)	2.07092	0.150131	1	gastrointestinal_tract	PF14717.7	GC_00065359, GC_00066585
Phospholipase D-like domain at C-terminus of MIT	2.07092	0.150131	1	gastrointestinal_tract	PF16565.6	GC_00027217
Ribosomal protein S12/S23	2.07092	0.150131	1	other_body_site	PF00164.26	GC_00000025
ABC 3 transport family	2.07092	0.150131	1	other_body_site	PF00950.18	GC_00001094, GC_00001103, GC_00001408, GC_00002227, GC_00002670, GC_00002918, GC_00003225, GC_00004714, GC_00005875, GC_00007108, GC_00007619, GC_00008677, GC_00012946, GC_00014946, GC_00016035, GC_00016674, GC_00016723, GC_00017089, GC_00021505, GC_00021538, GC_00021539, GC_00021638, GC_00022825, GC_00024366, GC_00025752, GC_00026285, GC_00031063, GC_00031238, GC_00031653, GC_00032602, GC_000326…
Iron-containing alcohol dehydrogenase	2.0648	0.150735	1	gastrointestinal_tract	PF00465.20	GC_00000242, GC_00000695, GC_00002293, GC_00002340, GC_00002505, GC_00002522, GC_00003000, GC_00005647, GC_00006199, GC_00007441, GC_00007533, GC_00007541, GC_00008128, GC_00008424, GC_00008818, GC_00009247, GC_00010305, GC_00010494, GC_00011699, GC_00011712, GC_00011721, GC_00011793, GC_00012025, GC_00012323, GC_00012541, GC_00013385, GC_00014618, GC_00014966, GC_00015618, GC_00015808, GC_000158…
Putative inner membrane protein (DUF1819)	2.01308	0.155949	1	gastrointestinal_tract	PF08849.12	GC_00004640, GC_00027267, GC_00071979, GC_00075487, GC_00077816, GC_00102013
PAS fold	2.01308	0.155949	1	gastrointestinal_tract	PF12860.8	GC_00017733, GC_00022212, GC_00030941, GC_00039240, GC_00043963, GC_00047312, GC_00055406, GC_00070577, GC_00080129, GC_00087191, GC_00093808, GC_00098636, GC_00105798, GC_00107794
Chloramphenicol acetyltransferase	2.01308	0.155949	1	gastrointestinal_tract	PF00302.19	GC_00014687, GC_00038152, GC_00052750, GC_00058465, GC_00062840, GC_00069553, GC_00078035, GC_00078844, GC_00091140, GC_00110575
Poxvirus D5 protein-like	2.01308	0.155949	1	gastrointestinal_tract	PF03288.17	GC_00007536, GC_00027091, GC_00027363, GC_00027364, GC_00075773, GC_00092016, GC_00101505, GC_00105682, GC_00106677, GC_00113278
Signal peptidase (SPase) II	2.0004	0.157258	1	gastrointestinal_tract	PF01252.19	GC_00001509, GC_00003941, GC_00004830, GC_00007848, GC_00008854, GC_00012317, GC_00015789, GC_00016877, GC_00018956, GC_00019386, GC_00020215, GC_00026232, GC_00031792, GC_00031793, GC_00035751, GC_00037483, GC_00038122, GC_00042274, GC_00042275, GC_00043479, GC_00046775, GC_00047676, GC_00050830, GC_00056441, GC_00059139, GC_00059599, GC_00059856, GC_00061050, GC_00079904, GC_00089598, GC_000950…
Tetratricopeptide repeat	2.0004	0.157258	1	gastrointestinal_tract	PF13174.7	GC_00002306, GC_00002434, GC_00003187, GC_00003363, GC_00003371, GC_00003435, GC_00003481, GC_00003583, GC_00004208, GC_00004224, GC_00004747, GC_00005252, GC_00005824, GC_00007725, GC_00007732, GC_00008111, GC_00008325, GC_00010850, GC_00011363, GC_00011804, GC_00011897, GC_00012071, GC_00013074, GC_00013234, GC_00013800, GC_00013928, GC_00014905, GC_00015016, GC_00015421, GC_00015821, GC_000168…
Antitoxin to bacterial toxin RNase LS or RnlA	2.0004	0.157258	1	other_body_site	PF15933.6	GC_00077617, GC_00105733
Protein of unknown function (DUF1056)	2.0004	0.157258	1	other_body_site	PF06341.12	GC_00104722, GC_00110049
ClpX C4-type zinc finger	2.0004	0.157258	1	other_body_site	PF06689.14	GC_00070450, GC_00070674
Domain of unknown function (DUF4595) with porin-like fold	2.0004	0.157258	1	other_body_site	PF15283.7	GC_00072177, GC_00099912
3-beta hydroxysteroid dehydrogenase/isomerase family	2.0004	0.157258	1	other_body_site	PF01073.20	GC_00082158, GC_00088285
RNase LS, bacterial toxin C terminal	2.0004	0.157258	1	other_body_site	PF19034.1	GC_00107445, GC_00114137
Contact-dependent growth inhibition CdiA C-terminal domain	2.0004	0.157258	1	other_body_site	PF18451.2	GC_00071033, GC_00105748
Capsid protein (F protein)	2.0004	0.157258	1	other_body_site	PF02305.18	GC_00066461, GC_00071615
Putative rhamnosyl transferase	2.0004	0.157258	1	other_body_site	PF11316.9	GC_00044530, GC_00097533, GC_00108611
Domain of unknown function (DUF4623)	2.0004	0.157258	1	other_body_site	PF15416.7	GC_00042221
C-terminal lipocalin-like domain	2.0004	0.157258	1	other_body_site	PF16369.6	GC_00073280, GC_00084287
Protein of unknown function (DUF3742)	2.0004	0.157258	1	other_body_site	PF12553.9	GC_00079582, GC_00112160
N-acetylmuramidase	2.0004	0.157258	1	other_body_site	PF11860.9	GC_00069165, GC_00090436
Protein of unknown function (DUF4038)	2.0004	0.157258	1	other_body_site	PF13204.7	GC_00084736, GC_00101522
Domain of unknown function (DUF4860)	2.0004	0.157258	1	other_body_site	PF16152.6	GC_00099989, GC_00109773
AbiTii	2.0004	0.157258	1	other_body_site	PF18864.2	GC_00062709
C-terminal repeat of topoisomerase	2.0004	0.157258	1	other_body_site	PF13342.7	GC_00068397, GC_00079041
PAM-interacting domain of CRISPR-associated endonuclease Cas9	2.0004	0.157258	1	other_body_site	PF16595.6	GC_00071146, GC_00075897
SMODS-associating 2TM, beta-strand rich effector domain	2.0004	0.157258	1	other_body_site	PF18153.2	GC_00107728, GC_00111610
HNH/ENDO VII superfamily nuclease with conserved GHE residues	2.0004	0.157258	1	other_body_site	PF14410.7	GC_00076140, GC_00081131
Protein of unknown function (DUF4004)	2.0004	0.157258	1	other_body_site	PF13171.7	GC_00085436, GC_00092081
Domain of unknown function (DUF4332)	2.0004	0.157258	1	other_body_site	PF14229.7	GC_00043577
Zinc-binding domain of primase-helicase	2.0004	0.157258	1	other_body_site	PF08273.13	GC_00069854, GC_00103223
OST-HTH/LOTUS domain	2.0004	0.157258	1	other_body_site	PF12872.8	GC_00069016, GC_00106779
Bacteriocin (Lactococcin_972)	2.0004	0.157258	1	other_body_site	PF09683.11	GC_00078854, GC_00106539
Protein of unknown function (DUF5672)	2.0004	0.157258	1	other_body_site	PF18922.1	GC_00038665
CAT RNA binding domain	2.0004	0.157258	1	other_body_site	PF03123.16	GC_00094729, GC_00110580
Domain of unknown function (DUF1330)	2.0004	0.157258	1	other_body_site	PF07045.12	GC_00070274, GC_00084569
Protein of unknown function, DUF255	2.0004	0.157258	1	other_body_site	PF03190.16	GC_00095685, GC_00103063, GC_00105813
Zinc-uptake complex component A periplasmic	1.94108	0.163551	1	other_body_site	PF01297.18	GC_00000979, GC_00001753, GC_00001827, GC_00002176, GC_00003146, GC_00003147, GC_00003213, GC_00004675, GC_00008205, GC_00008583, GC_00009177, GC_00009459, GC_00012634, GC_00013730, GC_00015500, GC_00015745, GC_00016017, GC_00017723, GC_00018205, GC_00018619, GC_00019457, GC_00020340, GC_00022529, GC_00022861, GC_00023117, GC_00024357, GC_00030675, GC_00032799, GC_00036553, GC_00036928, GC_000369…
UreE urease accessory protein, N-terminal domain	1.94108	0.163551	1	gastrointestinal_tract	PF02814.16	GC_00042258, GC_00099010, GC_00100036, GC_00102335
Protein of unknown function (DUF3791)	1.94108	0.163551	1	gastrointestinal_tract	PF12668.8	GC_00025673, GC_00053137, GC_00068041, GC_00068486, GC_00070459, GC_00072219, GC_00072366, GC_00074929, GC_00087729, GC_00092482, GC_00093447
Uncharacterized protein conserved in bacteria (DUF2255)	1.94108	0.163551	1	gastrointestinal_tract	PF10012.10	GC_00020597, GC_00095423, GC_00099645
IncFII RepA protein family	1.94108	0.163551	1	gastrointestinal_tract	PF02387.16	GC_00021117, GC_00032006, GC_00105285, GC_00108897
SpoOM protein	1.94108	0.163551	1	gastrointestinal_tract	PF07070.12	GC_00065425, GC_00074664, GC_00095083, GC_00106187, GC_00112945
gag-polyprotein putative aspartyl protease	1.94108	0.163551	1	gastrointestinal_tract	PF13975.7	GC_00038311, GC_00039005, GC_00053119, GC_00070819, GC_00081004
Domain of unknown function (DUF4132)	1.94108	0.163551	1	gastrointestinal_tract	PF13569.7	GC_00022403, GC_00032190, GC_00073509, GC_00083320, GC_00113676
Conserved hypothetical protein 2217 (DUF2460)	1.94108	0.163551	1	gastrointestinal_tract	PF09343.11	GC_00068693, GC_00069383, GC_00076246, GC_00104177, GC_00109895
Protein of unknown function (DUF2523)	1.94108	0.163551	1	gastrointestinal_tract	PF10734.10	GC_00032058, GC_00040584, GC_00066100, GC_00070343, GC_00103321
DNA-sulfur modification-associated	1.94108	0.163551	1	gastrointestinal_tract	PF14072.7	GC_00093650, GC_00093864, GC_00097911, GC_00102954, GC_00105710
Bacterial toxin 50	1.94108	0.163551	1	gastrointestinal_tract	PF15542.7	GC_00036363, GC_00067949, GC_00068766, GC_00072551
MerC mercury resistance protein	1.94108	0.163551	1	gastrointestinal_tract	PF03203.15	GC_00012900
Domain of unknown function (DUF4041)	1.94108	0.163551	1	gastrointestinal_tract	PF13250.7	GC_00065974, GC_00071652, GC_00084446, GC_00100753, GC_00110336
TraL protein	1.94108	0.163551	1	gastrointestinal_tract	PF07178.12	GC_00017039, GC_00082288
Class II bacteriocin	1.94108	0.163551	1	gastrointestinal_tract	PF01721.19	GC_00036141, GC_00055948, GC_00066683, GC_00081976
YopX protein	1.89282	0.168884	1	other_body_site	PF09643.11	GC_00015203, GC_00032724, GC_00035151, GC_00040005, GC_00045138, GC_00046951, GC_00049945, GC_00064157, GC_00074922, GC_00075085, GC_00076823, GC_00078502, GC_00082795, GC_00084822, GC_00087655, GC_00090188, GC_00092859, GC_00093610, GC_00093783, GC_00095925, GC_00101151, GC_00106666, GC_00109792, GC_00110447, GC_00115403
Conjugative transposon protein TraO	1.83136	0.175967	1	other_body_site	PF10626.10	GC_00018851, GC_00020084
Helix-turn-helix of insertion element transposase	1.83136	0.175967	1	other_body_site	PF13022.7	GC_00096702, GC_00099701, GC_00110884, GC_00111065, GC_00111526
Protein of unknown function (DUF4256)	1.83136	0.175967	1	other_body_site	PF14066.7	GC_00020087, GC_00109470
Conjugative transposon, TraM	1.83136	0.175967	1	other_body_site	PF12508.9	GC_00019183, GC_00019190, GC_00023557, GC_00088341, GC_00104759, GC_00109426
TraQ conjugal transfer protein	1.83136	0.175967	1	other_body_site	PF12988.8	GC_00013978, GC_00024909
Glycosyl-4,4'-diaponeurosporenoate acyltransferase	1.83136	0.175967	1	other_body_site	PF18927.1	GC_00059010, GC_00075339, GC_00083633, GC_00086828
Homologues of TraJ from Bacteroides conjugative transposon	1.83136	0.175967	1	other_body_site	PF07863.12	GC_00018265, GC_00018266
Family of unknown function (DUF5388)	1.83136	0.175967	1	other_body_site	PF17363.3	GC_00030666, GC_00096973, GC_00108308, GC_00110716
Mub B2-like domain	1.83136	0.175967	1	other_body_site	PF17966.2	GC_00023794, GC_00040228, GC_00043996, GC_00045803, GC_00060298, GC_00061851, GC_00070947, GC_00072108, GC_00072926, GC_00079663, GC_00082297, GC_00082852, GC_00086927, GC_00089079, GC_00089494, GC_00090867, GC_00095383, GC_00100098, GC_00103699, GC_00106643, GC_00113651
Rod binding protein	1.83136	0.175967	1	other_body_site	PF10135.10	GC_00043004, GC_00086179, GC_00109091, GC_00115236
P63C domain	1.83136	0.175967	1	other_body_site	PF10546.10	GC_00069622, GC_00073587, GC_00083464, GC_00091431, GC_00102281
Bacteriophage Lambda NinG protein	1.83136	0.175967	1	other_body_site	PF05766.13	GC_00070135, GC_00094563, GC_00094974, GC_00101260, GC_00108822
Condensation domain	1.83136	0.175967	1	other_body_site	PF00668.21	GC_00038979, GC_00038980, GC_00038981, GC_00042798, GC_00048553, GC_00058082, GC_00065743, GC_00077446, GC_00080303, GC_00081684, GC_00081979, GC_00086146, GC_00098784
Domain of unknown function (DUF4141)	1.83136	0.175967	1	other_body_site	PF13605.7	GC_00018224, GC_00018225
Domain of unknown function (DUF4138)	1.83136	0.175967	1	other_body_site	PF13595.7	GC_00013806, GC_00013973, GC_00023172, GC_00046037
RteC protein	1.83136	0.175967	1	other_body_site	PF09357.11	GC_00024975, GC_00025648, GC_00088450, GC_00092219
Methyltransferase domain	1.83136	0.175967	1	gastrointestinal_tract	PF13679.7	GC_00000706, GC_00000948, GC_00000995, GC_00001774, GC_00002106, GC_00002661, GC_00002820, GC_00003019, GC_00003287, GC_00003386, GC_00003914, GC_00004031, GC_00004920, GC_00005111, GC_00005474, GC_00005990, GC_00006530, GC_00006744, GC_00006822, GC_00006974, GC_00008275, GC_00008981, GC_00010227, GC_00010746, GC_00010953, GC_00011218, GC_00011535, GC_00011562, GC_00012179, GC_00013635, GC_000136…
Cyclophilin type peptidyl-prolyl cis-trans isomerase/CLD	1.83136	0.175967	1	gastrointestinal_tract	PF00160.22	GC_00000175, GC_00000592, GC_00001609, GC_00001821, GC_00002403, GC_00002781, GC_00006068, GC_00009761, GC_00012382, GC_00014197, GC_00018214, GC_00021499, GC_00031329, GC_00034337, GC_00036245, GC_00038425, GC_00051619, GC_00060694, GC_00065112, GC_00096155, GC_00099330, GC_00109986
Staphylopine dehydrogenase	1.82862	0.17629	1	gastrointestinal_tract	PF10100.10	GC_00008790, GC_00050444, GC_00101315, GC_00109258, GC_00113976
Protein of unknown function (DUF2800)	1.82862	0.17629	1	gastrointestinal_tract	PF10926.9	GC_00024512, GC_00041807, GC_00044254, GC_00074758, GC_00110750, GC_00114574
Transposon-encoded protein TnpW	1.82862	0.17629	1	gastrointestinal_tract	PF14202.7	GC_00008300, GC_00017193, GC_00058482, GC_00060454, GC_00079800, GC_00088511, GC_00090138, GC_00096613, GC_00097116, GC_00103552
Conjugative transposon protein TcpC	1.81578	0.177817	1	other_body_site	PF12642.8	GC_00004801, GC_00021757, GC_00027538, GC_00031962, GC_00034675, GC_00034676, GC_00053548, GC_00062347, GC_00062967, GC_00071445, GC_00092575
Protein of unknown function DUF86	1.67669	0.195365	1	gastrointestinal_tract	PF01934.18	GC_00023671, GC_00038660, GC_00040454, GC_00049307, GC_00050940, GC_00051133, GC_00051755, GC_00054520, GC_00066653, GC_00067567, GC_00070410, GC_00081009, GC_00084454, GC_00088028, GC_00089236, GC_00112108, GC_00113821
Csm1 subunit domain B	1.6753	0.19555	1	other_body_site	PF18211.2	GC_00019917, GC_00073072, GC_00088220, GC_00091138, GC_00105804, GC_00109228, GC_00112631, GC_00115333
Uncharacterized protein conserved in bacteria (DUF2263)	1.56165	0.211424	1	gastrointestinal_tract	PF10021.10	GC_00012044, GC_00071090, GC_00079818, GC_00081070, GC_00087995, GC_00090623, GC_00094872
D5 N terminal like	1.56165	0.211424	1	gastrointestinal_tract	PF08706.12	GC_00025050, GC_00046964, GC_00069201, GC_00072518, GC_00074616, GC_00083734, GC_00083970, GC_00085046, GC_00101523, GC_00109850
Putative member of DMT superfamily (DUF486)	1.56165	0.211424	1	gastrointestinal_tract	PF04342.13	GC_00015272, GC_00021342, GC_00022993, GC_00027291
HTH-like domain	1.5585	0.211884	1	gastrointestinal_tract	PF13276.7	GC_00003818, GC_00009288, GC_00010054, GC_00010285, GC_00014620, GC_00026142, GC_00026200, GC_00029406, GC_00031088, GC_00031232, GC_00041092, GC_00046933, GC_00052126, GC_00068408, GC_00069875, GC_00071103, GC_00076109, GC_00077166, GC_00084607, GC_00086724, GC_00090503, GC_00094750, GC_00098821, GC_00100198, GC_00103207, GC_00108878, GC_00110428, GC_00110882, GC_00112348
Restriction endonuclease	1.5585	0.211884	1	gastrointestinal_tract	PF04471.13	GC_00009818, GC_00020462, GC_00025022, GC_00025155, GC_00029797, GC_00046710, GC_00046995, GC_00051717, GC_00062835, GC_00065686, GC_00068879, GC_00068986, GC_00071996, GC_00072247, GC_00078566, GC_00078680, GC_00085710, GC_00086605, GC_00087330, GC_00088402, GC_00088501, GC_00091665, GC_00092327, GC_00094864, GC_00101591, GC_00106852, GC_00112262, GC_00112418, GC_00113700, GC_00114031
PglZ domain	1.55558	0.212314	1	gastrointestinal_tract	PF08665.13	GC_00004735, GC_00007503, GC_00073715, GC_00089347, GC_00114135
Resolvase, N terminal domain	1.47924	0.223894	1	gastrointestinal_tract	PF00239.22	GC_00002098, GC_00002107, GC_00003742, GC_00005556, GC_00005565, GC_00006107, GC_00007051, GC_00010547, GC_00012518, GC_00012631, GC_00013713, GC_00013927, GC_00014881, GC_00015799, GC_00018892, GC_00019075, GC_00019104, GC_00019399, GC_00019582, GC_00019920, GC_00020467, GC_00020621, GC_00021084, GC_00021098, GC_00021252, GC_00021792, GC_00022374, GC_00022375, GC_00022501, GC_00022934, GC_000230…
BNR repeat-like domain	1.46363	0.226353	1	gastrointestinal_tract	PF13088.7	GC_00021119, GC_00024138, GC_00027101, GC_00034862, GC_00041851, GC_00044031, GC_00045199, GC_00054660, GC_00056671, GC_00060549, GC_00069436, GC_00073113, GC_00075429, GC_00077278, GC_00078545, GC_00085363, GC_00087235, GC_00091953, GC_00100470, GC_00103819, GC_00111418, GC_00112963
Cro/C1-type HTH DNA-binding domain	1.45213	0.228187	1	other_body_site	PF13443.7	GC_00000218, GC_00014110, GC_00016799, GC_00018432, GC_00020763, GC_00022023, GC_00022548, GC_00023216, GC_00024211, GC_00024279, GC_00026134, GC_00033457, GC_00033458, GC_00037013, GC_00039058, GC_00042027, GC_00048244, GC_00048350, GC_00057149, GC_00058944, GC_00059822, GC_00065202, GC_00065203, GC_00065204, GC_00065205, GC_00065782, GC_00065945, GC_00066592, GC_00066593, GC_00066594, GC_000677…
Antitoxin Phd_YefM, type II toxin-antitoxin system	1.43889	0.230319	1	other_body_site	PF02604.20	GC_00006871, GC_00011373, GC_00012287, GC_00012826, GC_00015615, GC_00020814, GC_00021437, GC_00021535, GC_00021536, GC_00021961, GC_00021962, GC_00022205, GC_00024100, GC_00028244, GC_00029004, GC_00034195, GC_00041363, GC_00042259, GC_00047282, GC_00052009, GC_00060636, GC_00063630, GC_00063980, GC_00066746, GC_00068167, GC_00069582, GC_00071854, GC_00072528, GC_00075018, GC_00082319, GC_000832…
Carbohydrate esterase 2 N-terminal	1.42232	0.233022	1	gastrointestinal_tract	PF17996.2	GC_00020996, GC_00040633, GC_00067952, GC_00092028, GC_00107055
Prophage tail length tape measure protein	1.42232	0.233022	1	gastrointestinal_tract	PF06791.14	GC_00009421, GC_00050991, GC_00093511, GC_00102854, GC_00110768, GC_00113462
TraE protein	1.42232	0.233022	1	gastrointestinal_tract	PF05309.12	GC_00021079, GC_00031081, GC_00107339, GC_00114039
Protein of unknown function (DUF3987)	1.42232	0.233022	1	gastrointestinal_tract	PF13148.7	GC_00029612, GC_00048351, GC_00062455, GC_00066244, GC_00069196, GC_00073431, GC_00081792, GC_00082785, GC_00084127, GC_00084980, GC_00089537, GC_00094378, GC_00097940, GC_00106690
Domain of unknown function (DUF4176)	1.42232	0.233022	1	gastrointestinal_tract	PF13780.7	GC_00019149, GC_00073843, GC_00092027, GC_00097933, GC_00098083, GC_00108467, GC_00109382
Type IV secretion system pilin	1.42232	0.233022	1	gastrointestinal_tract	PF18895.1	GC_00030793, GC_00041548, GC_00095068, GC_00098043, GC_00111152
Rop protein	1.42232	0.233022	1	gastrointestinal_tract	PF01815.17	GC_00009297
Replication regulatory protein RepB	1.42232	0.233022	1	gastrointestinal_tract	PF10723.10	GC_00035077, GC_00036004, GC_00065304, GC_00102513, GC_00114571
Conjugative relaxosome accessory transposon protein	1.42232	0.233022	1	gastrointestinal_tract	PF06122.12	GC_00015442, GC_00025241, GC_00069300, GC_00110444
Type IV conjugative transfer system lipoprotein (TraV)	1.42232	0.233022	1	gastrointestinal_tract	PF09676.11	GC_00020872, GC_00032801, GC_00081141, GC_00085642
Type-F conjugative transfer system pilin assembly protein	1.42232	0.233022	1	gastrointestinal_tract	PF09673.11	GC_00021730, GC_00045374, GC_00078911, GC_00094253
TraK protein	1.42232	0.233022	1	gastrointestinal_tract	PF06586.12	GC_00022076, GC_00034644, GC_00081871, GC_00096027
Type-1V conjugative transfer system mating pair stabilisation	1.42232	0.233022	1	gastrointestinal_tract	PF06986.12	GC_00035210, GC_00035211, GC_00049199, GC_00113881
CoA-transferase family III	1.41091	0.234906	1	other_body_site	PF02515.18	GC_00007890, GC_00011159, GC_00011859, GC_00017982, GC_00021065, GC_00027759, GC_00030328, GC_00032774, GC_00033323, GC_00035029, GC_00035038, GC_00035039, GC_00039204, GC_00048504, GC_00048607, GC_00052485, GC_00056830, GC_00059259, GC_00062462, GC_00063367, GC_00064145, GC_00065603, GC_00074418, GC_00086302, GC_00086887, GC_00090694, GC_00096592, GC_00099324, GC_00103440, GC_00107696, GC_001153…
ERF superfamily	1.40918	0.235192	1	other_body_site	PF04404.13	GC_00022155, GC_00026571, GC_00070469, GC_00073611, GC_00080135, GC_00082045, GC_00089649, GC_00093910, GC_00104945
Beta-galactosidase	1.38198	0.239764	1	gastrointestinal_tract	PF02449.16	GC_00006853, GC_00012578, GC_00018970, GC_00018971, GC_00018972, GC_00023088, GC_00023790, GC_00029430, GC_00038368, GC_00049837, GC_00050766, GC_00054293, GC_00060426, GC_00114625
Protein of unknown function (DUF4065)	1.38198	0.239764	1	gastrointestinal_tract	PF13274.7	GC_00018934, GC_00048731, GC_00050903, GC_00051339, GC_00063095, GC_00063896, GC_00068975, GC_00069969, GC_00070132, GC_00073330, GC_00073547, GC_00073670, GC_00075343, GC_00079389, GC_00082634, GC_00090275, GC_00090981, GC_00091588, GC_00097587, GC_00098421, GC_00101201, GC_00104970
Bacteriophage holin	1.38009	0.240085	1	gastrointestinal_tract	PF04531.14	GC_00009739, GC_00014200, GC_00033711, GC_00073526, GC_00086994, GC_00113972, GC_00114810
Glycosyl hydrolases family 16	1.38009	0.240085	1	gastrointestinal_tract	PF00722.22	GC_00038305, GC_00054153, GC_00058121, GC_00060704, GC_00065859, GC_00068686, GC_00079125, GC_00083730, GC_00089174, GC_00094754, GC_00100152, GC_00106082, GC_00107467, GC_00108298, GC_00108501
Ethanolamine utilisation protein EutA	1.3198	0.250628	1	gastrointestinal_tract	PF06277.12	GC_00007100, GC_00007521, GC_00010121, GC_00026075, GC_00054806, GC_00085085, GC_00114612
Protein of unknown function (Porph_ging)	1.31064	0.252279	1	other_body_site	PF09697.11	GC_00022267, GC_00031370, GC_00038464, GC_00059707, GC_00065876, GC_00076217, GC_00080184, GC_00089371, GC_00091574, GC_00097183, GC_00103238, GC_00107088
Domain of unknown function (DUF1738)	1.31064	0.252279	1	other_body_site	PF08401.12	GC_00019170, GC_00050879, GC_00054622, GC_00094747, GC_00110605
Lanthionine synthetase C-like protein	1.31064	0.252279	1	other_body_site	PF05147.14	GC_00028546, GC_00071314, GC_00073460, GC_00078508, GC_00078721, GC_00086415, GC_00109715
NifU-like N terminal domain	1.31064	0.252279	1	gastrointestinal_tract	PF01592.17	GC_00000768, GC_00000879, GC_00001392, GC_00001894, GC_00006075, GC_00007112, GC_00008661, GC_00017086, GC_00017949, GC_00020358, GC_00029717, GC_00037948, GC_00040162, GC_00042533, GC_00064572, GC_00074654, GC_00081267, GC_00101794
Phage portal protein, SPP1 Gp6-like	1.25482	0.262634	1	other_body_site	PF05133.15	GC_00012178, GC_00018966, GC_00044504, GC_00058780, GC_00062415, GC_00062577, GC_00064476, GC_00067048, GC_00071107, GC_00080084, GC_00080927, GC_00083410, GC_00085886, GC_00086980, GC_00088938, GC_00089923, GC_00092810, GC_00093840, GC_00095239, GC_00096625, GC_00100281, GC_00103870, GC_00104436, GC_00107674, GC_00107808, GC_00108426, GC_00108546, GC_00109060, GC_00110809, GC_00115309
Haemolysin-III related	1.24814	0.263908	1	gastrointestinal_tract	PF03006.21	GC_00001381, GC_00003436, GC_00007211, GC_00007584, GC_00011219, GC_00012094, GC_00013957, GC_00016314, GC_00021662, GC_00022179, GC_00027199, GC_00027200, GC_00028838, GC_00036835, GC_00045297, GC_00045518, GC_00048448, GC_00051745, GC_00051746, GC_00051747, GC_00054661, GC_00054992, GC_00062180, GC_00064225, GC_00066469, GC_00066754, GC_00084751, GC_00103739, GC_00112894
Recombinase	1.23844	0.265772	1	gastrointestinal_tract	PF07508.14	GC_00002644, GC_00019011, GC_00020063, GC_00020088, GC_00022810, GC_00024369, GC_00025644, GC_00047548, GC_00048645, GC_00065971, GC_00067029, GC_00072268, GC_00075799, GC_00075855, GC_00077065, GC_00078535, GC_00083005, GC_00085140, GC_00087021, GC_00087125, GC_00088033, GC_00088506, GC_00095864, GC_00107881, GC_00109809, GC_00109859, GC_00113403
Siphovirus Gp157	1.23844	0.265772	1	gastrointestinal_tract	PF05565.12	GC_00013117, GC_00050391, GC_00056204, GC_00066667, GC_00072575, GC_00073017, GC_00074733, GC_00077818, GC_00091253, GC_00092487, GC_00098935
Integrase core domain	1.23844	0.265772	1	other_body_site	PF13333.7	GC_00000880, GC_00001807, GC_00002207, GC_00003307, GC_00003512, GC_00003544, GC_00003609, GC_00003793, GC_00003850, GC_00004429, GC_00005117, GC_00005732, GC_00006816, GC_00007837, GC_00008210, GC_00008653, GC_00008654, GC_00008655, GC_00008752, GC_00008788, GC_00008876, GC_00009091, GC_00009408, GC_00011349, GC_00012455, GC_00012799, GC_00012892, GC_00012895, GC_00012896, GC_00013662, GC_000136…
TcpE family	1.22069	0.269225	1	other_body_site	PF12648.8	GC_00001975, GC_00016345, GC_00020540, GC_00043012, GC_00085111
D-lyxose isomerase	1.22069	0.269225	1	other_body_site	PF07385.13	GC_00009253, GC_00016964, GC_00032596, GC_00049752, GC_00077067
Thioesterase domain	1.22069	0.269225	1	other_body_site	PF00975.21	GC_00014339, GC_00016775, GC_00024405, GC_00049129, GC_00052384, GC_00062263, GC_00070644, GC_00080196, GC_00080887, GC_00089934, GC_00092786, GC_00098810, GC_00108243
Putative transposase of IS4/5 family (DUF4096)	1.22069	0.269225	1	other_body_site	PF13340.7	GC_00005177, GC_00013881, GC_00023851, GC_00045522, GC_00061296, GC_00074646, GC_00079108, GC_00084538, GC_00098524, GC_00100182, GC_00107417
Biotin-lipoyl like	1.21656	0.270036	1	gastrointestinal_tract	PF13533.7	GC_00004917, GC_00006612, GC_00006740, GC_00007360, GC_00015154, GC_00016811, GC_00030581, GC_00030816, GC_00036202, GC_00038236, GC_00046174, GC_00046431, GC_00047786, GC_00055398, GC_00059435, GC_00060474, GC_00062372, GC_00063422, GC_00064005, GC_00074082, GC_00074852, GC_00076350, GC_00076654, GC_00077542, GC_00081278
Replication initiator protein A (RepA) N-terminus	1.21656	0.270036	1	gastrointestinal_tract	PF06970.12	GC_00008912, GC_00011042, GC_00016552, GC_00018454, GC_00020293, GC_00023271, GC_00023410, GC_00024618, GC_00025620, GC_00037564, GC_00052990, GC_00052991, GC_00069500, GC_00073040, GC_00099001, GC_00102131, GC_00104037, GC_00104424, GC_00105190, GC_00105762, GC_00110440
Peptidase family S51	1.18363	0.276618	1	other_body_site	PF03575.18	GC_00002555, GC_00013163, GC_00023621, GC_00028825, GC_00039385, GC_00040351, GC_00046565, GC_00047756, GC_00048025, GC_00048026, GC_00049913, GC_00051990, GC_00054769, GC_00068046, GC_00071239, GC_00073861, GC_00081414, GC_00103947, GC_00112502
TadE-like protein	1.1403	0.285589	1	gastrointestinal_tract	PF07811.13	GC_00024945, GC_00031996, GC_00089910, GC_00104717, GC_00107210, GC_00114719
Domain of unknown function (DUF4091)	1.1403	0.285589	1	gastrointestinal_tract	PF13320.7	GC_00019804, GC_00042743, GC_00055190, GC_00088484, GC_00106225
Protein of unknown function (DUF2871)	1.1403	0.285589	1	gastrointestinal_tract	PF11070.9	GC_00047123, GC_00048700, GC_00062144, GC_00067312, GC_00082247, GC_00097742
MobL relaxases	1.1403	0.285589	1	gastrointestinal_tract	PF18555.2	GC_00025302, GC_00041911, GC_00042263, GC_00070816, GC_00078288, GC_00091914, GC_00103830, GC_00110212, GC_00112375, GC_00114083
GGGtGRT protein	1.1403	0.285589	1	gastrointestinal_tract	PF14057.7	GC_00005986
Polymerase beta, Nucleotidyltransferase	1.13579	0.286544	1	gastrointestinal_tract	PF18765.2	GC_00015067, GC_00023739, GC_00025021, GC_00036643, GC_00044891, GC_00053899, GC_00066626, GC_00068911, GC_00080704, GC_00082695, GC_00089712, GC_00099777, GC_00103170
Carboxylesterase family	1.13579	0.286544	1	gastrointestinal_tract	PF00135.29	GC_00014599, GC_00038580, GC_00047884, GC_00063755, GC_00066787, GC_00067903, GC_00072910, GC_00077383, GC_00077906, GC_00078596, GC_00092457, GC_00098585, GC_00099217, GC_00103926, GC_00106345, GC_00107286, GC_00115234
Transglycosylase SLT domain	1.12743	0.288325	1	gastrointestinal_tract	PF13406.7	GC_00004646, GC_00004729, GC_00005262, GC_00006367, GC_00006385, GC_00008282, GC_00008842, GC_00009016, GC_00010752, GC_00012939, GC_00015403, GC_00016673, GC_00016784, GC_00017930, GC_00020740, GC_00021033, GC_00021181, GC_00023431, GC_00023899, GC_00024861, GC_00028501, GC_00029316, GC_00030125, GC_00034459, GC_00035006, GC_00035284, GC_00043302, GC_00044563, GC_00045279, GC_00046629, GC_000473…
SIR2-like domain	1.1176	0.290435	1	gastrointestinal_tract	PF13289.7	GC_00002761, GC_00013340, GC_00013791, GC_00017926, GC_00027702, GC_00033872, GC_00034295, GC_00063580, GC_00067206, GC_00077665, GC_00077952, GC_00082525, GC_00083273, GC_00087650, GC_00089869, GC_00091949, GC_00094295, GC_00095450, GC_00095684, GC_00098644, GC_00099005, GC_00099960, GC_00101057, GC_00102022, GC_00104074, GC_00107263, GC_00107596, GC_00109564, GC_00115335
Phage lysozyme	1.08263	0.29811	1	other_body_site	PF00959.20	GC_00008994, GC_00011321, GC_00013697, GC_00015976, GC_00016625, GC_00033607, GC_00040659, GC_00041571, GC_00068836, GC_00100337, GC_00110295
N-terminal phage replisome organiser (Phage_rep_org_N)	1.08263	0.29811	1	other_body_site	PF09681.11	GC_00013615, GC_00021814, GC_00033233, GC_00040616, GC_00046224, GC_00065184, GC_00071050, GC_00074906, GC_00074907, GC_00081990, GC_00104485, GC_00114262
TspO/MBR family	1.08263	0.29811	1	other_body_site	PF03073.16	GC_00006747, GC_00023499, GC_00050500, GC_00058183, GC_00070124, GC_00087905
Protein of unknown function (DUF421)	1.0757	0.29966	1	other_body_site	PF04239.13	GC_00000546, GC_00002483, GC_00007762, GC_00011151, GC_00019063, GC_00019895, GC_00021820, GC_00025943, GC_00030869, GC_00046429, GC_00050495, GC_00050633, GC_00053172, GC_00053790, GC_00056197, GC_00058646, GC_00064285, GC_00083540, GC_00088165, GC_00089811, GC_00093786, GC_00094991, GC_00114781
YrhK-like protein	1.07384	0.300079	1	gastrointestinal_tract	PF14145.7	GC_00036326, GC_00104819, GC_00114646
Group II intron, maturase-specific domain	1.07384	0.300079	1	gastrointestinal_tract	PF08388.12	GC_00032810, GC_00039397, GC_00073724
Domain of unknown function (DUF4224)	1.07384	0.300079	1	gastrointestinal_tract	PF13986.7	GC_00042008, GC_00065601, GC_00109225
Phage minor tail protein U	1.07384	0.300079	1	gastrointestinal_tract	PF06141.12	GC_00011418
Sialidase, N-terminal domain	1.07384	0.300079	1	gastrointestinal_tract	PF02973.17	GC_00037369, GC_00037370, GC_00080552, GC_00100883
Protein of unknown function (DUF4238)	1.07384	0.300079	1	gastrointestinal_tract	PF14022.7	GC_00026832, GC_00032314, GC_00067390, GC_00074925
Divergent InlB B-repeat domain	1.07384	0.300079	1	gastrointestinal_tract	PF18998.1	GC_00070049, GC_00070277, GC_00080176, GC_00087583, GC_00107624, GC_00109175
TraY domain	1.07384	0.300079	1	gastrointestinal_tract	PF05509.12	GC_00030047, GC_00066378, GC_00084826
Protein of unknown function (DUF2776)	1.07384	0.300079	1	gastrointestinal_tract	PF10951.9	GC_00031766, GC_00096475, GC_00100437
Domain of unknown function (DUF5082)	1.07384	0.300079	1	gastrointestinal_tract	PF16888.6	GC_00022073, GC_00069493
Uncharacterized conserved protein (DUF2163)	1.07384	0.300079	1	gastrointestinal_tract	PF09931.10	GC_00023451, GC_00109591
Domain of unknown function (DUF4179)	1.07384	0.300079	1	gastrointestinal_tract	PF13786.7	GC_00023075, GC_00025471, GC_00047673, GC_00081487, GC_00094412, GC_00095002, GC_00104681, GC_00110992
Bacteriocin helveticin-J	1.07384	0.300079	1	gastrointestinal_tract	PF17312.3	GC_00043960, GC_00048107, GC_00060780, GC_00097197
PsiA protein	1.07384	0.300079	1	gastrointestinal_tract	PF06952.12	GC_00044569, GC_00055642, GC_00077069
LPP20 lipoprotein	1.07384	0.300079	1	gastrointestinal_tract	PF02169.17	GC_00054587, GC_00065877, GC_00088289
SET and RING associated domain	1.07384	0.300079	1	gastrointestinal_tract	PF18491.2	GC_00044242, GC_00080922, GC_00113463
Tryptophan halogenase	1.07384	0.300079	1	gastrointestinal_tract	PF04820.15	GC_00024840, GC_00072512, GC_00085379
Family of unknown function (DUF5375)	1.07384	0.300079	1	gastrointestinal_tract	PF17345.3	GC_00008931
Phage holin family Hol44, in holin superfamily V	1.07384	0.300079	1	gastrointestinal_tract	PF16079.6	GC_00082850, GC_00089737, GC_00092319, GC_00101777
TraA	1.07384	0.300079	1	gastrointestinal_tract	PF05513.12	GC_00022031, GC_00098245
CRISPR-Cas9 WED domain	1.07384	0.300079	1	gastrointestinal_tract	PF18061.2	GC_00022568, GC_00071484
Type-F conjugative transfer system protein (TrbI_Ftype)	1.07384	0.300079	1	gastrointestinal_tract	PF09677.11	GC_00029226, GC_00071127, GC_00094930
Uncharacterised protein conserved in bacteria (DUF2326)	1.07384	0.300079	1	gastrointestinal_tract	PF10088.10	GC_00076747, GC_00077524, GC_00081567, GC_00082605
Putative beta-lactamase-inhibitor-like, PepSY-like	1.07384	0.300079	1	gastrointestinal_tract	PF11396.9	GC_00061038, GC_00066093, GC_00077049, GC_00078093, GC_00090533, GC_00091110, GC_00092475, GC_00113041
Large polyvalent protein associated domain 28	1.07384	0.300079	1	gastrointestinal_tract	PF18843.2	GC_00041243, GC_00045625, GC_00105349
Domain of unknown function (DUF2828)	1.07384	0.300079	1	gastrointestinal_tract	PF11443.9	GC_00024497, GC_00110072
FidL-like putative membrane protein	1.07384	0.300079	1	gastrointestinal_tract	PF15941.6	GC_00015846
Sex factor F TraW protein N terminal	1.07384	0.300079	1	gastrointestinal_tract	PF12477.9	GC_00018067
VirE N-terminal domain	1.07384	0.300079	1	gastrointestinal_tract	PF08800.11	GC_00025116, GC_00066036, GC_00067763, GC_00068420, GC_00083821, GC_00085010, GC_00091801, GC_00091881, GC_00105809
Domain of unknown function (DUF4926)	1.07384	0.300079	1	gastrointestinal_tract	PF16277.6	GC_00019880, GC_00091090
Fibronectin type III protein	1.07384	0.300079	1	gastrointestinal_tract	PF12421.9	GC_00008564, GC_00075505
Alginate lyase	1.07384	0.300079	1	gastrointestinal_tract	PF05426.13	GC_00036663, GC_00050052, GC_00058574, GC_00071601, GC_00082575
RNA 3'-terminal phosphate cyclase	1.07384	0.300079	1	gastrointestinal_tract	PF01137.22	GC_00027470, GC_00076532, GC_00104161
Bacteriophage lambda tail assembly chaperone, TAC, protein G	1.07384	0.300079	1	gastrointestinal_tract	PF06894.12	GC_00021024, GC_00071488, GC_00077677, GC_00093019
PEGA domain	1.07384	0.300079	1	gastrointestinal_tract	PF08308.12	GC_00025280, GC_00051464, GC_00072673, GC_00093136, GC_00111820
HEPN domain	1.07384	0.300079	1	gastrointestinal_tract	PF05168.15	GC_00086897, GC_00091016, GC_00091182, GC_00103529, GC_00112445
Domain of unknown function (DUF4625)	1.07384	0.300079	1	gastrointestinal_tract	PF15418.7	GC_00020704, GC_00031074, GC_00070229, GC_00108829
Bacterial lipoprotein	1.07384	0.300079	1	gastrointestinal_tract	PF12182.9	GC_00063942, GC_00089709, GC_00108888
Bacteriophage related domain of unknown function	1.07384	0.300079	1	gastrointestinal_tract	PF13554.7	GC_00041982, GC_00057948
NACHT domain	1.07384	0.300079	1	gastrointestinal_tract	PF05729.13	GC_00065320, GC_00070320, GC_00072074, GC_00094115
Minor tail protein T	1.07384	0.300079	1	gastrointestinal_tract	PF06223.13	GC_00020944, GC_00092380, GC_00094963, GC_00107697
NTPase	1.07384	0.300079	1	gastrointestinal_tract	PF03266.16	GC_00044389, GC_00071771, GC_00109390
O-antigen polysaccharide polymerase Wzy	1.07384	0.300079	1	gastrointestinal_tract	PF14296.7	GC_00023037, GC_00093914, GC_00100687
prlF antitoxin for toxin YhaV_toxin	1.07384	0.300079	1	gastrointestinal_tract	PF15937.6	GC_00035056, GC_00067199, GC_00069613
TraM protein, DNA-binding	1.07384	0.300079	1	gastrointestinal_tract	PF05261.12	GC_00021946, GC_00102695
AbiJ N-terminal domain 4	1.07384	0.300079	1	gastrointestinal_tract	PF18863.2	GC_00077557, GC_00082694, GC_00111507, GC_00115464
Phosphoribosylglycinamide synthetase, ATP-grasp (A) domain	1.07384	0.300079	1	other_body_site	PF01071.20	GC_00001164, GC_00001830, GC_00002545, GC_00005395, GC_00006051, GC_00007084, GC_00007472, GC_00010728, GC_00018257, GC_00020970, GC_00022974, GC_00028176, GC_00037599, GC_00040444, GC_00042890, GC_00042891, GC_00047327, GC_00061141, GC_00061925, GC_00063360, GC_00072579, GC_00113541
Phosphoribosyl-AMP cyclohydrolase	1.06679	0.301671	1	gastrointestinal_tract	PF01502.19	GC_00001160, GC_00005002, GC_00007378, GC_00007458, GC_00015447, GC_00015966, GC_00022747, GC_00027637, GC_00027819, GC_00029579, GC_00045580, GC_00064677, GC_00064918, GC_00065008, GC_00067372, GC_00071047
YqaJ-like viral recombinase domain	1.04914	0.305706	1	gastrointestinal_tract	PF09588.11	GC_00008347, GC_00012709, GC_00016777, GC_00084791, GC_00085707, GC_00085922, GC_00086574, GC_00095568, GC_00097443, GC_00104947
MTH538 TIR-like domain (DUF1863)	1.04914	0.305706	1	gastrointestinal_tract	PF08937.12	GC_00005172, GC_00030711, GC_00060077, GC_00075165, GC_00075196, GC_00083479, GC_00092764, GC_00096087, GC_00098374, GC_00102716
Protein of unknown function (DUF3800)	1.04914	0.305706	1	gastrointestinal_tract	PF12686.8	GC_00010964, GC_00023142, GC_00067006, GC_00068584, GC_00081230, GC_00082564, GC_00087901, GC_00095467, GC_00100046, GC_00100933, GC_00102265, GC_00102974, GC_00105496, GC_00109634, GC_00110010
Urease, gamma subunit	1.04914	0.305706	1	gastrointestinal_tract	PF00547.19	GC_00000730
Predicted AAA-ATPase	1.04914	0.305706	1	gastrointestinal_tract	PF09820.10	GC_00000099, GC_00000193, GC_00000525, GC_00005772, GC_00007380, GC_00008885, GC_00023224, GC_00023672, GC_00023673, GC_00023746, GC_00024091, GC_00024673, GC_00025625, GC_00035680, GC_00062798, GC_00073901, GC_00099654, GC_00102852
Zinc-binding dehydrogenase	1.04592	0.306448	1	other_body_site	PF00107.27	GC_00002638, GC_00003104, GC_00003221, GC_00003325, GC_00004393, GC_00005174, GC_00005862, GC_00006285, GC_00008148, GC_00008334, GC_00008841, GC_00009232, GC_00010933, GC_00011089, GC_00011246, GC_00012024, GC_00012232, GC_00012525, GC_00012905, GC_00014617, GC_00015631, GC_00015750, GC_00015752, GC_00017150, GC_00017754, GC_00018355, GC_00019167, GC_00020856, GC_00021070, GC_00021623, GC_000218…
CRISPR associated protein Cas1	1.039	0.308054	1	other_body_site	PF01867.17	GC_00005360, GC_00008375, GC_00012602, GC_00012632, GC_00013010, GC_00013408, GC_00016435, GC_00021232, GC_00021722, GC_00022145, GC_00022352, GC_00024047, GC_00025610, GC_00026706, GC_00026707, GC_00029584, GC_00034384, GC_00042568, GC_00046850, GC_00051733, GC_00053600, GC_00068406, GC_00068845, GC_00084142, GC_00086946, GC_00089881, GC_00090929, GC_00096543, GC_00107760, GC_00108119, GC_001096…
Bacterial regulatory proteins, luxR family	1.03601	0.308751	1	gastrointestinal_tract	PF00196.20	GC_00003190, GC_00006695, GC_00008226, GC_00008247, GC_00009981, GC_00010283, GC_00011961, GC_00013122, GC_00014266, GC_00014269, GC_00014336, GC_00014383, GC_00014579, GC_00014613, GC_00014787, GC_00015602, GC_00015950, GC_00016216, GC_00016546, GC_00016837, GC_00017314, GC_00017422, GC_00017641, GC_00017731, GC_00020014, GC_00022061, GC_00024198, GC_00026388, GC_00027154, GC_00027981, GC_000280…
Quinolinate synthetase A protein	1.03601	0.308751	1	gastrointestinal_tract	PF02445.17	GC_00001344, GC_00002378, GC_00008287, GC_00011291, GC_00022549, GC_00023258, GC_00029836, GC_00046413, GC_00052104, GC_00058269
Domain of unknown function (DUF4406)	1.02988	0.310186	1	other_body_site	PF14359.7	GC_00013613, GC_00029055, GC_00077847, GC_00098085, GC_00101961
Glucan-binding protein C	1.02988	0.310186	1	other_body_site	PF08363.11	GC_00001194, GC_00013863, GC_00020230, GC_00024882, GC_00076066, GC_00110399
SseB protein N-terminal domain	1.02988	0.310186	1	other_body_site	PF07179.13	GC_00036490, GC_00039643, GC_00060814, GC_00068180, GC_00090925, GC_00099983
Aspartyl protease	1.02988	0.310186	1	other_body_site	PF13650.7	GC_00021106, GC_00030584, GC_00032139, GC_00066181, GC_00070981, GC_00076388, GC_00085244, GC_00086639, GC_00088125, GC_00090448, GC_00091239, GC_00109417
CRISPR Csm4 C-terminal domain	1.02988	0.310186	1	other_body_site	PF17953.2	GC_00024121, GC_00067739, GC_00083698, GC_00088238, GC_00113535, GC_00114892, GC_00115292
Csm2 Type III-A	1.02988	0.310186	1	other_body_site	PF03750.14	GC_00023484, GC_00066572, GC_00072607, GC_00080240, GC_00093058, GC_00099191, GC_00114151
Domain of unknown function (DUF3173)	1.02988	0.310186	1	other_body_site	PF11372.9	GC_00027225, GC_00035665, GC_00044658, GC_00045543, GC_00068412, GC_00084881, GC_00107569, GC_00110974
SWI2/SNF2 ATPase	1.02527	0.311271	1	gastrointestinal_tract	PF18766.2	GC_00009234, GC_00009343, GC_00009375, GC_00020083, GC_00023138, GC_00024507, GC_00024841, GC_00035100, GC_00045377, GC_00046036, GC_00055288, GC_00059552, GC_00061413, GC_00065705, GC_00068039, GC_00068438, GC_00077140, GC_00077432, GC_00079749, GC_00082752, GC_00091441, GC_00094188, GC_00097982, GC_00099104, GC_00100979, GC_00101930, GC_00106250, GC_00108920, GC_00109254, GC_00114468
Telomere recombination	1.02353	0.311684	1	other_body_site	PF01300.19	GC_00001047, GC_00001944, GC_00004510, GC_00005265, GC_00006242, GC_00006243, GC_00007085, GC_00007758, GC_00011710, GC_00017767, GC_00019211, GC_00019267, GC_00027754, GC_00031594, GC_00031595, GC_00032365, GC_00035443, GC_00035869, GC_00036453, GC_00040018, GC_00040958, GC_00042586, GC_00042587, GC_00044096, GC_00045363, GC_00049648, GC_00050117, GC_00050503, GC_00051859, GC_00053116, GC_000533…
Ribosomal L28 family	1.02353	0.311684	1	other_body_site	PF00830.20	GC_00000767, GC_00001202, GC_00001203, GC_00001499, GC_00002121, GC_00004998, GC_00006110, GC_00007282, GC_00012966, GC_00025697, GC_00026498, GC_00026594
tRNA (Guanine-1)-methyltransferase	1.02353	0.311684	1	other_body_site	PF01746.22	GC_00000332, GC_00000672, GC_00001068, GC_00005130, GC_00008173, GC_00019140, GC_00023955, GC_00026177, GC_00028270, GC_00028747, GC_00032960, GC_00033146, GC_00033188, GC_00040217, GC_00045529, GC_00052047, GC_00066692, GC_00069273, GC_00100346
Tubulin/FtsZ family, GTPase domain	1.02353	0.311684	1	other_body_site	PF00091.26	GC_00000106, GC_00001433, GC_00002897, GC_00004939, GC_00007983, GC_00011386, GC_00017273, GC_00027845, GC_00034102, GC_00040803, GC_00045950, GC_00064563, GC_00064564, GC_00093138, GC_00115121
NusB family	1.02353	0.311684	1	other_body_site	PF01029.19	GC_00003390, GC_00004016, GC_00005355, GC_00006307, GC_00007831, GC_00009771, GC_00016262, GC_00017155, GC_00023222, GC_00023223, GC_00024484, GC_00025959, GC_00026585, GC_00031292, GC_00034147, GC_00034148, GC_00041235, GC_00044736, GC_00044939, GC_00045053, GC_00045376, GC_00047708, GC_00048179, GC_00051698, GC_00053529, GC_00056946, GC_00057918, GC_00059337, GC_00061084, GC_00061134, GC_000621…
Carbamoyl-phosphate synthase L chain, ATP binding domain	1.02353	0.311684	1	other_body_site	PF02786.18	GC_00000046, GC_00000127, GC_00000426, GC_00001239, GC_00001355, GC_00002637, GC_00005136, GC_00006017, GC_00008427, GC_00017711, GC_00018311, GC_00020420, GC_00022846, GC_00023210, GC_00023211, GC_00023698, GC_00026026, GC_00026873, GC_00030451, GC_00038238, GC_00038322, GC_00039614, GC_00041106, GC_00043931, GC_00045624, GC_00052882, GC_00060841, GC_00061315, GC_00062585, GC_00073546, GC_000747…
AAA domain (Cdc48 subfamily)	1.02353	0.311684	1	other_body_site	PF07724.15	GC_00000024, GC_00000059, GC_00000113, GC_00000266, GC_00000388, GC_00000438, GC_00001058, GC_00002137, GC_00005403, GC_00005928, GC_00013834, GC_00014222, GC_00018291, GC_00022831, GC_00024169, GC_00025884, GC_00026024, GC_00026025, GC_00028697, GC_00035064, GC_00035899, GC_00037896, GC_00037964, GC_00040654, GC_00041015, GC_00043370, GC_00043920, GC_00044068, GC_00049590, GC_00049591, GC_000549…
Bacterial transferase hexapeptide (six repeats)	1.02353	0.311684	1	other_body_site	PF00132.25	GC_00000450, GC_00000658, GC_00001184, GC_00001192, GC_00001843, GC_00001855, GC_00002683, GC_00004211, GC_00005462, GC_00005733, GC_00005894, GC_00006197, GC_00008154, GC_00008806, GC_00009606, GC_00010331, GC_00010344, GC_00011770, GC_00012747, GC_00012870, GC_00013271, GC_00014509, GC_00016149, GC_00017222, GC_00017528, GC_00017621, GC_00017879, GC_00018166, GC_00018167, GC_00018193, GC_000183…
TatD related DNase	1.02353	0.311684	1	other_body_site	PF01026.22	GC_00000944, GC_00002060, GC_00002855, GC_00004511, GC_00004851, GC_00008043, GC_00008157, GC_00008279, GC_00015434, GC_00016928, GC_00018967, GC_00019052, GC_00023378, GC_00027973, GC_00027974, GC_00028066, GC_00030065, GC_00030545, GC_00033659, GC_00037788, GC_00040443, GC_00040466, GC_00040509, GC_00041936, GC_00041987, GC_00045857, GC_00046974, GC_00047167, GC_00048772, GC_00052565, GC_000555…
Holliday junction DNA helicase RuvB P-loop domain	1.02353	0.311684	1	other_body_site	PF05496.13	GC_00000033, GC_00025826, GC_00036213
Ribosomal protein S9/S16	1.02353	0.311684	1	other_body_site	PF00380.20	GC_00000048, GC_00003840, GC_00014169, GC_00014376, GC_00055538
Ribosomal protein S20	1.02353	0.311684	1	other_body_site	PF01649.19	GC_00001123, GC_00001208, GC_00001748, GC_00002158, GC_00005242, GC_00008640, GC_00016480, GC_00020675, GC_00021945, GC_00025760, GC_00025761, GC_00025897, GC_00026556, GC_00026557, GC_00027138, GC_00033523, GC_00033935, GC_00042788, GC_00045015, GC_00069889, GC_00074001, GC_00074849, GC_00088867
Ribosome-binding factor A	1.02353	0.311684	1	other_body_site	PF02033.19	GC_00000494, GC_00001995, GC_00004220, GC_00005259, GC_00007556, GC_00015044, GC_00016156, GC_00017689, GC_00025708, GC_00026542, GC_00026788, GC_00033582, GC_00033945, GC_00034127, GC_00034128, GC_00035123, GC_00038303, GC_00040710, GC_00041575, GC_00045516, GC_00046700, GC_00058223, GC_00062806, GC_00068697, GC_00072381, GC_00082049, GC_00087243, GC_00100588, GC_00111458
tRNA synthetases class I (E and Q), catalytic domain	1.02353	0.311684	1	other_body_site	PF00749.22	GC_00000169, GC_00000339, GC_00002048, GC_00002076, GC_00004987, GC_00005506, GC_00008097, GC_00009420, GC_00012423, GC_00014948, GC_00015424, GC_00017065, GC_00025103, GC_00027755, GC_00028856, GC_00032238, GC_00035804, GC_00038905, GC_00039275, GC_00040054, GC_00040455, GC_00042097, GC_00043363, GC_00044817, GC_00047798, GC_00047799, GC_00049089, GC_00050249, GC_00052675, GC_00058005, GC_000610…
rRNA small subunit methyltransferase G	1.02353	0.311684	1	other_body_site	PF02527.16	GC_00000252, GC_00001674, GC_00004217, GC_00005401, GC_00009497, GC_00016804, GC_00017107, GC_00019358, GC_00026043, GC_00032304, GC_00039443, GC_00041370, GC_00047587, GC_00048759, GC_00049275, GC_00051584, GC_00055284, GC_00059172, GC_00064251, GC_00067294, GC_00070052, GC_00081605, GC_00097543, GC_00112750
Clp protease	1.02353	0.311684	1	other_body_site	PF00574.24	GC_00000004, GC_00010488, GC_00012702, GC_00017200, GC_00017751, GC_00021139, GC_00026119, GC_00029630, GC_00035592, GC_00044219, GC_00045731, GC_00052403, GC_00064307, GC_00066822, GC_00069225, GC_00069606, GC_00069697, GC_00069774, GC_00074331, GC_00076076, GC_00083983, GC_00084038, GC_00087090, GC_00094892, GC_00095712, GC_00095992, GC_00098491, GC_00098777, GC_00100770, GC_00106464
Major Facilitator Superfamily	1.02353	0.311684	1	other_body_site	PF07690.17	GC_00000383, GC_00000727, GC_00000952, GC_00001254, GC_00001895, GC_00001971, GC_00002163, GC_00002196, GC_00002604, GC_00002709, GC_00002777, GC_00002952, GC_00003008, GC_00003014, GC_00003043, GC_00003060, GC_00003062, GC_00003117, GC_00003157, GC_00003873, GC_00003916, GC_00004167, GC_00004370, GC_00004521, GC_00004549, GC_00004599, GC_00004818, GC_00004839, GC_00004957, GC_00005304, GC_000055…
Enolase, C-terminal TIM barrel domain	1.02353	0.311684	1	other_body_site	PF00113.23	GC_00000028, GC_00014440, GC_00079257
Ribosomal protein L31	1.02353	0.311684	1	other_body_site	PF01197.19	GC_00000126, GC_00000398, GC_00000799, GC_00001435, GC_00001472, GC_00057326
Ribosomal protein S15	1.02353	0.311684	1	other_body_site	PF00312.23	GC_00000038, GC_00007274, GC_00064507
Butirosin biosynthesis protein H, N-terminal	1.02353	0.311684	1	gastrointestinal_tract	PF14399.7	GC_00089502
Beta-1,3-glucanase	1.02353	0.311684	1	gastrointestinal_tract	PF16483.6	GC_00099914
Domain of unknown function (DUF4906)	1.02353	0.311684	1	gastrointestinal_tract	PF16249.6	GC_00101054
Protein of unknown function (DUF2283)	1.02353	0.311684	1	gastrointestinal_tract	PF10049.10	GC_00101923
Iron-binding zinc finger CDGSH type	1.02353	0.311684	1	gastrointestinal_tract	PF09360.11	GC_00091437
Protein of unknown function (DUF3888)	1.02353	0.311684	1	gastrointestinal_tract	PF13027.7	GC_00100114, GC_00108691
Intracellular proteinase inhibitor	1.02353	0.311684	1	gastrointestinal_tract	PF12690.8	GC_00078651
Domain of unknown function (DUF4907)	1.02353	0.311684	1	gastrointestinal_tract	PF16250.6	GC_00095416
KNTase C-terminal domain	1.02353	0.311684	1	gastrointestinal_tract	PF07827.12	GC_00089830
Domain of unknown function (DUF4331)	1.02353	0.311684	1	gastrointestinal_tract	PF14224.7	GC_00071457
Uncharacterized conserved protein (COG2071)	1.02353	0.311684	1	gastrointestinal_tract	PF09844.10	GC_00080066
Domain of unknown function(DUF2779)	1.02353	0.311684	1	gastrointestinal_tract	PF11074.9	GC_00109129
SUKH-4 immunity protein	1.02353	0.311684	1	gastrointestinal_tract	PF14435.7	GC_00067541
Immunity protein 48	1.02353	0.311684	1	gastrointestinal_tract	PF15574.7	GC_00067104
Aldehyde ferredoxin oxidoreductase, domains 2 & 3	1.02353	0.311684	1	gastrointestinal_tract	PF01314.19	GC_00073099
Major royal jelly protein	1.02353	0.311684	1	gastrointestinal_tract	PF03022.17	GC_00084105, GC_00085324
Domain of unknown function (DUF5680)	1.02353	0.311684	1	gastrointestinal_tract	PF18931.1	GC_00089615
Family of unknown function (DUF5360)	1.02353	0.311684	1	gastrointestinal_tract	PF17314.3	GC_00095346
Family of unknown function (DUF5316)	1.02353	0.311684	1	gastrointestinal_tract	PF17247.3	GC_00090652
PGDYG protein	1.02353	0.311684	1	gastrointestinal_tract	PF14083.7	GC_00096221
Spore germination protein GerPC	1.02353	0.311684	1	gastrointestinal_tract	PF10737.10	GC_00078060
Domain of unknown function (DUF5119)	1.02353	0.311684	1	gastrointestinal_tract	PF17145.5	GC_00099248
Protein of unknown function (DUF3558)	1.02353	0.311684	1	gastrointestinal_tract	PF12079.9	GC_00105582
Porin subfamily	1.02353	0.311684	1	gastrointestinal_tract	PF02530.15	GC_00091168
Spore germination protein gerPA/gerPF	1.02353	0.311684	1	gastrointestinal_tract	PF10676.10	GC_00091863
Agrobacterium tumefaciens protein Atu4866	1.02353	0.311684	1	gastrointestinal_tract	PF11512.9	GC_00088496
WavE lipopolysaccharide synthesis	1.02353	0.311684	1	gastrointestinal_tract	PF07507.12	GC_00107476
Tetratrico peptide repeat	1.02353	0.311684	1	gastrointestinal_tract	PF12688.8	GC_00072785
Protein of unknown function (DUF4242)	1.02353	0.311684	1	gastrointestinal_tract	PF14026.7	GC_00087411
Protein of unknown function (DUF2490)	1.02353	0.311684	1	gastrointestinal_tract	PF10677.10	GC_00072123
Holin of 3TMs, for gene-transfer release	1.02353	0.311684	1	gastrointestinal_tract	PF11351.9	GC_00080400
Domain of Unknown Function with PDB structure	1.02353	0.311684	1	gastrointestinal_tract	PF12956.8	GC_00087777
Staphylococcus aureus coagulase	1.02353	0.311684	1	gastrointestinal_tract	PF08764.11	GC_00099457
Protein of unknown function (DUF3949)	1.02353	0.311684	1	gastrointestinal_tract	PF13133.7	GC_00115180
Protein of unknown function (DUF3626)	1.02353	0.311684	1	gastrointestinal_tract	PF12294.9	GC_00112802
Putative polysaccharide deacetylase	1.02353	0.311684	1	gastrointestinal_tract	PF15421.7	GC_00114700
Plasmid conjugative transfer entry exclusion protein TraS	1.02353	0.311684	1	gastrointestinal_tract	PF10624.10	GC_00073146
Domain of unknown function (DUF4288)	1.02353	0.311684	1	gastrointestinal_tract	PF14119.7	GC_00110702
NgoMIV restriction enzyme	1.02353	0.311684	1	gastrointestinal_tract	PF09015.11	GC_00072850
MrcB-like, N-terminal domain	1.02353	0.311684	1	gastrointestinal_tract	PF12102.9	GC_00111710
TolB-like 6-blade propeller-like	1.02353	0.311684	1	gastrointestinal_tract	PF15869.6	GC_00084224, GC_00101899
Polysaccharide lyase family 8, super-sandwich domain	1.02353	0.311684	1	gastrointestinal_tract	PF02278.19	GC_00111594
Anthrax toxin LF subunit	1.02353	0.311684	1	gastrointestinal_tract	PF03497.17	GC_00096882
Domain of unknown function (DUF1961)	1.02353	0.311684	1	gastrointestinal_tract	PF09224.12	GC_00068214
Hemolysin coregulated protein Hcp (TssD)	1.02353	0.311684	1	gastrointestinal_tract	PF17642.2	GC_00069917, GC_00112327
CHASE3 domain	1.02353	0.311684	1	gastrointestinal_tract	PF05227.14	GC_00103041
Domain of unknown function (DUF4871)	1.02353	0.311684	1	gastrointestinal_tract	PF16167.6	GC_00074678
Pirin C-terminal cupin domain	1.02353	0.311684	1	gastrointestinal_tract	PF05726.14	GC_00080069
Domain of Unknown function (DUF542)	1.02353	0.311684	1	gastrointestinal_tract	PF04405.15	GC_00114172
Type VI secretion system, TssR	1.02353	0.311684	1	gastrointestinal_tract	PF17643.2	GC_00077039
Domain of unknown function (DUF5625)	1.02353	0.311684	1	gastrointestinal_tract	PF18539.2	GC_00070287
SMODS and SLOG-associating 2TM effector domain 1	1.02353	0.311684	1	gastrointestinal_tract	PF18181.2	GC_00105343
Immunity protein 7	1.02353	0.311684	1	gastrointestinal_tract	PF15585.7	GC_00090442, GC_00105890
Domain of unknown function (DUF4850)	1.02353	0.311684	1	gastrointestinal_tract	PF16142.6	GC_00075772
AIG2-like family	1.02353	0.311684	1	gastrointestinal_tract	PF13772.7	GC_00111803
Domain of unknown function (DUF4297)	1.02353	0.311684	1	gastrointestinal_tract	PF14130.7	GC_00108762
Immunity protein 61	1.02353	0.311684	1	gastrointestinal_tract	PF15598.7	GC_00099935
Interferon-induced transmembrane protein	1.02353	0.311684	1	gastrointestinal_tract	PF04505.13	GC_00083131
Domain of unknown function (DUF5041)	1.02353	0.311684	1	gastrointestinal_tract	PF16444.6	GC_00067905
Family of unknown function (DUF5345)	1.02353	0.311684	1	gastrointestinal_tract	PF17280.3	GC_00080840
Family of unknown function (DUF5457)	1.02353	0.311684	1	gastrointestinal_tract	PF17540.3	GC_00077185
YkyB-like protein	1.02353	0.311684	1	gastrointestinal_tract	PF14177.7	GC_00081418
SUKH-3 immunity protein	1.02353	0.311684	1	gastrointestinal_tract	PF14433.7	GC_00082291
Ribbon-Helix-Helix transcriptional regulator family	1.02353	0.311684	1	gastrointestinal_tract	PF17723.2	GC_00085609
CDI immunity protein	1.02353	0.311684	1	gastrointestinal_tract	PF07262.12	GC_00057691
NUMOD3 motif	1.02353	0.311684	1	gastrointestinal_tract	PF07460.12	GC_00104242
Trimethylamine methyltransferase (MTTB)	1.02353	0.311684	1	gastrointestinal_tract	PF06253.12	GC_00109541
Family of unknown function (DUF5415)	1.02353	0.311684	1	gastrointestinal_tract	PF17436.3	GC_00081699
Family of unknown function (DUF5716)	1.02353	0.311684	1	gastrointestinal_tract	PF18982.1	GC_00108169
PqqA family	1.02353	0.311684	1	gastrointestinal_tract	PF08042.12	GC_00069966
Domain of Unknown Function (DUF1259)	1.02353	0.311684	1	gastrointestinal_tract	PF07485.12	GC_00061950
Domain of unknown function (DUF5040)	1.02353	0.311684	1	gastrointestinal_tract	PF16443.6	GC_00076637
Hypervirulence associated proteins TUDOR domain	1.02353	0.311684	1	gastrointestinal_tract	PF11160.9	GC_00112251
Neisseria meningitidis TspB protein	1.02353	0.311684	1	gastrointestinal_tract	PF05616.14	GC_00072944, GC_00107360
Domain of unknown function (DUF4188)	1.02353	0.311684	1	gastrointestinal_tract	PF13826.7	GC_00071856
C-terminus of bacterial fibrinogen-binding adhesin	1.02353	0.311684	1	gastrointestinal_tract	PF10425.10	GC_00070635
Domain of unknown function (DUF4848)	1.02353	0.311684	1	gastrointestinal_tract	PF16140.6	GC_00085782
Protein of unknown function (DUF3189)	1.02353	0.311684	1	gastrointestinal_tract	PF11385.9	GC_00081756
Killing trait	1.02353	0.311684	1	gastrointestinal_tract	PF11747.9	GC_00025110
HeH/LEM domain	1.02353	0.311684	1	gastrointestinal_tract	PF12949.8	GC_00075750
Predicted membrane protein (DUF2243)	1.02353	0.311684	1	gastrointestinal_tract	PF10002.10	GC_00077783
BNR/Asp-box repeat	1.02353	0.311684	1	gastrointestinal_tract	PF02012.21	GC_00108490
Dynamin-like helical domain	1.02353	0.311684	1	gastrointestinal_tract	PF18709.2	GC_00103463
Peptidase A4 family	1.02353	0.311684	1	gastrointestinal_tract	PF01828.18	GC_00108432
Ubiquitin-activating enzyme E1 FCCH domain	1.02353	0.311684	1	gastrointestinal_tract	PF16190.6	GC_00089650
Phosphatidylinositol 3- and 4-kinase	1.02353	0.311684	1	gastrointestinal_tract	PF00454.28	GC_00096782
A nuclease of the HNH/ENDO VII superfamily with conserved WHH	1.02353	0.311684	1	gastrointestinal_tract	PF14414.7	GC_00097205
Alpha-L-arabinofuranosidase B (ABFB) domain	1.02353	0.311684	1	gastrointestinal_tract	PF05270.14	GC_00068944
Domain of unknown function (DUF4755)	1.02353	0.311684	1	gastrointestinal_tract	PF15947.6	GC_00101501
M protein trans-acting positive regulator (MGA) PRD domain	1.02353	0.311684	1	gastrointestinal_tract	PF08270.12	GC_00078168
Family of unknown function (DUF5723)	1.02353	0.311684	1	gastrointestinal_tract	PF18990.1	GC_00065311
FtsH Extracellular	1.02353	0.311684	1	gastrointestinal_tract	PF06480.16	GC_00089691
Domain of unknown function (DUF4419)	1.02353	0.311684	1	gastrointestinal_tract	PF14388.7	GC_00093096
Domain of unknown function (DUF5033)	1.02353	0.311684	1	gastrointestinal_tract	PF16436.6	GC_00106474
(2R)-phospho-3-sulfolactate synthase (ComA)	1.02353	0.311684	1	gastrointestinal_tract	PF02679.16	GC_00083053
Domain of unknown function (DUF4166)	1.02353	0.311684	1	gastrointestinal_tract	PF13761.7	GC_00106724
Secretin and TonB N terminus short domain	1.02353	0.311684	1	gastrointestinal_tract	PF07660.15	GC_00079248
Family of unknown function (DUF5381)	1.02353	0.311684	1	gastrointestinal_tract	PF17353.3	GC_00094494
Domain of unknown function (DUF4891)	1.02353	0.311684	1	gastrointestinal_tract	PF16232.6	GC_00095641
Protein of unknown function (DUF1569)	1.02353	0.311684	1	gastrointestinal_tract	PF07606.12	GC_00093087
Prokaryotic Ubiquitin	1.02353	0.311684	1	gastrointestinal_tract	PF14454.7	GC_00095543
CS1 type fimbrial major subunit	1.02353	0.311684	1	gastrointestinal_tract	PF04449.13	GC_00076818
Organ specific protein	1.02353	0.311684	1	gastrointestinal_tract	PF10950.9	GC_00088475, GC_00093100
Peptide-N-glycosidase F, N terminal	1.02353	0.311684	1	gastrointestinal_tract	PF09112.11	GC_00090346
Glucose-6-phosphate isomerase (GPI)	1.02353	0.311684	1	gastrointestinal_tract	PF06560.12	GC_00089315
Protein of unknown function (DUF2805)	1.02353	0.311684	1	gastrointestinal_tract	PF10985.9	GC_00085856
Domain of unknown function (DUF5710)	1.02353	0.311684	1	gastrointestinal_tract	PF18974.1	GC_00085586
Essential protein Yae1, N terminal	1.02353	0.311684	1	gastrointestinal_tract	PF09811.10	GC_00022951
Protein of unknown function (DUF952)	1.02353	0.311684	1	gastrointestinal_tract	PF06108.13	GC_00078307
Bacterial toxin 30	1.02353	0.311684	1	gastrointestinal_tract	PF15532.7	GC_00090790
CbbQ/NirQ/NorQ C-terminal	1.02353	0.311684	1	gastrointestinal_tract	PF08406.11	GC_00077852
Domain of unknown function (DUF4126)	1.02353	0.311684	1	gastrointestinal_tract	PF13548.7	GC_00102792
CDI immunity proteins	1.02353	0.311684	1	gastrointestinal_tract	PF18616.2	GC_00093451
Domain of unknown function (DUF3536)	1.02353	0.311684	1	gastrointestinal_tract	PF12055.9	GC_00099684
Spore germination GerPB	1.02353	0.311684	1	gastrointestinal_tract	PF10803.9	GC_00088529
N-terminal of Subtilase family	1.02353	0.311684	1	gastrointestinal_tract	PF16361.6	GC_00114157
Putative viral replication protein	1.02353	0.311684	1	gastrointestinal_tract	PF02407.17	GC_00069192
Uncharacterized ACR, COG1430	1.02353	0.311684	1	gastrointestinal_tract	PF02643.16	GC_00082818
beta-glucosidase 2, glycosyl-hydrolase family 116 N-term	1.02353	0.311684	1	gastrointestinal_tract	PF12215.9	GC_00084293
BsaWI restriction endonuclease type 2	1.02353	0.311684	1	gastrointestinal_tract	PF18643.2	GC_00112396
Domain of unknown function (DUF1837)	1.02353	0.311684	1	gastrointestinal_tract	PF08878.12	GC_00105223
Family of unknown function (DUF5722)	1.02353	0.311684	1	gastrointestinal_tract	PF18989.1	GC_00078344
D-isomer specific 2-hydroxyacid dehydrogenase, catalytic domain	1.02353	0.311684	1	gastrointestinal_tract	PF00389.31	GC_00070208
Domain of unknown function (DUF5042)	1.02353	0.311684	1	gastrointestinal_tract	PF16445.6	GC_00074769
Hydrazine synthase alpha subunit middle domain	1.02353	0.311684	1	gastrointestinal_tract	PF18582.2	GC_00066218
Competence protein J (ComJ)	1.02353	0.311684	1	gastrointestinal_tract	PF11033.9	GC_00076991
Magnesium chelatase, subunit ChlI C-terminal	1.02353	0.311684	1	gastrointestinal_tract	PF13335.7	GC_00115528
HsdM N-terminal domain	1.02353	0.311684	1	gastrointestinal_tract	PF12161.9	GC_00075488
Glycosyltransferase family 6	1.02353	0.311684	1	gastrointestinal_tract	PF03414.14	GC_00102097
Domain of unknown function (DUF4416)	1.02353	0.311684	1	gastrointestinal_tract	PF14385.7	GC_00100962
SR1 protein	1.02353	0.311684	1	gastrointestinal_tract	PF13790.7	GC_00069467
WXG100 protein secretion system (Wss), protein EssA	1.02353	0.311684	1	gastrointestinal_tract	PF10661.10	GC_00071908
zinc-finger-containing domain	1.02353	0.311684	1	gastrointestinal_tract	PF11672.9	GC_00074516
Chloramphenicol phosphotransferase-like protein	1.02353	0.311684	1	gastrointestinal_tract	PF07931.13	GC_00066107, GC_00068880
Ureide permease	1.02353	0.311684	1	gastrointestinal_tract	PF07168.12	GC_00088074
Helicase associated domain	1.02353	0.311684	1	gastrointestinal_tract	PF03457.15	GC_00049118
Lecithin:cholesterol acyltransferase	1.02353	0.311684	1	gastrointestinal_tract	PF02450.16	GC_00079985
Domain of unknown function (DUF4869)	1.02353	0.311684	1	gastrointestinal_tract	PF16163.6	GC_00081432
RapA N-terminal Tudor like domain 1	1.02353	0.311684	1	gastrointestinal_tract	PF18339.2	GC_00071082
DotD protein	1.02353	0.311684	1	gastrointestinal_tract	PF16816.6	GC_00087070
XFP C-terminal domain	1.02353	0.311684	1	gastrointestinal_tract	PF09363.11	GC_00084313
ATPase MipZ	1.02353	0.311684	1	gastrointestinal_tract	PF09140.12	GC_00075104
Putative outer membrane core complex of type IVb secretion	1.02353	0.311684	1	gastrointestinal_tract	PF12293.9	GC_00093242
Spore germination protein GerPE	1.02353	0.311684	1	gastrointestinal_tract	PF10970.9	GC_00110233
Pericardin like repeat	1.02353	0.311684	1	gastrointestinal_tract	PF07054.12	GC_00074020
Family of unknown function (DUF5431)	1.02353	0.311684	1	gastrointestinal_tract	PF17496.3	GC_00106140
Phage X family	1.02353	0.311684	1	gastrointestinal_tract	PF05155.16	GC_00069006
Purine nucleoside permease (NUP)	1.02353	0.311684	1	gastrointestinal_tract	PF06516.12	GC_00096658
Chalcone and stilbene synthases, N-terminal domain	1.02353	0.311684	1	gastrointestinal_tract	PF00195.20	GC_00104627
Replicase family	1.02353	0.311684	1	gastrointestinal_tract	PF03090.18	GC_00074824
Protein of unknown function (DUF3889)	1.02353	0.311684	1	gastrointestinal_tract	PF13028.7	GC_00081488
Replication terminator protein	1.02353	0.311684	1	gastrointestinal_tract	PF02334.17	GC_00094996
Polynucleotide kinase 3 phosphatase	1.02353	0.311684	1	gastrointestinal_tract	PF08645.12	GC_00083551
Cleaved Adhesin Domain	1.02353	0.311684	1	gastrointestinal_tract	PF07675.12	GC_00068093, GC_00070231, GC_00095044
Transglutaminase-like domain	1.02353	0.311684	1	gastrointestinal_tract	PF04473.13	GC_00101529
Deoxyribodipyrimidine photo-lyase-related protein	1.02353	0.311684	1	gastrointestinal_tract	PF04244.14	GC_00094372
Uncharacterized protein conserved in bacteria (DUF2199)	1.02353	0.311684	1	gastrointestinal_tract	PF09965.10	GC_00100294
Domain of unknown function (DUF4181)	1.02353	0.311684	1	gastrointestinal_tract	PF13789.7	GC_00094962
Glycosyl hydrolase family 46	1.02353	0.311684	1	gastrointestinal_tract	PF01374.19	GC_00066139
Staphylococcal superantigen-like OB-fold domain	1.02353	0.311684	1	gastrointestinal_tract	PF09199.11	GC_00096287
Response receiver domain	1.02353	0.311684	1	gastrointestinal_tract	PF19192.1	GC_00104111
Family of unknown function (DUF5690)	1.02353	0.311684	1	gastrointestinal_tract	PF18943.1	GC_00076107
Domain of unknown function (DUF4932)	1.02353	0.311684	1	gastrointestinal_tract	PF16286.6	GC_00107960
Protein of unknown function (DUF3849)	1.02353	0.311684	1	gastrointestinal_tract	PF12960.8	GC_00085537, GC_00086767, GC_00104571, GC_00106385, GC_00113432
Domain of unknown function (DUF4412)	1.02353	0.311684	1	gastrointestinal_tract	PF14371.7	GC_00078038
Domain of unknown function (DUF1805)	1.02353	0.311684	1	gastrointestinal_tract	PF08827.12	GC_00112385
impB/mucB/samB family C-terminal domain	1.02353	0.311684	1	gastrointestinal_tract	PF11799.9	GC_00064971
Glycosyl hydrolase family 36 N-terminal domain	1.02353	0.311684	1	gastrointestinal_tract	PF16875.6	GC_00103414
Domain of unknown function (DUF1854)	1.02353	0.311684	1	gastrointestinal_tract	PF08909.12	GC_00110318
Protein of unknown function (DUF2938)	1.02353	0.311684	1	gastrointestinal_tract	PF11158.9	GC_00088635
Putative CRISPR-associated protein (Cas_VVA1548)	1.02353	0.311684	1	gastrointestinal_tract	PF09652.11	GC_00104196
Large polyvalent protein-associated domain 16	1.02353	0.311684	1	gastrointestinal_tract	PF18830.2	GC_00074789
tRNA methyltransferase 5 N-terminal domain	1.02353	0.311684	1	gastrointestinal_tract	PF18093.2	GC_00081229
SSSPR-51 domain	1.02353	0.311684	1	gastrointestinal_tract	PF18877.1	GC_00084548, GC_00085423
ParG	1.02353	0.311684	1	gastrointestinal_tract	PF09274.11	GC_00025187
B-box zinc finger	1.02353	0.311684	1	gastrointestinal_tract	PF00643.25	GC_00077184
Deoxyribonuclease NucA/NucB	1.02353	0.311684	1	gastrointestinal_tract	PF14040.7	GC_00115381
D-ornithine 4,5-aminomutase alpha-subunit	1.02353	0.311684	1	gastrointestinal_tract	PF16552.6	GC_00107864
Aminoglycoside-2''-adenylyltransferase	1.02353	0.311684	1	gastrointestinal_tract	PF10706.10	GC_00112274
Restriction alleviation protein Lar	1.02353	0.311684	1	gastrointestinal_tract	PF14354.7	GC_00094504, GC_00103471
Type-IV b secretion system, inner-membrane complex component	1.02353	0.311684	1	gastrointestinal_tract	PF11393.9	GC_00090014
Domain of unknown function (DUF4330)	1.02353	0.311684	1	gastrointestinal_tract	PF14221.7	GC_00112395
Argininosuccinate lyase C-terminal	1.02353	0.311684	1	gastrointestinal_tract	PF14698.7	GC_00065031
NB-ARC domain	1.02353	0.311684	1	gastrointestinal_tract	PF00931.23	GC_00106764
Domain of unknown function (DUF5003)	1.02353	0.311684	1	gastrointestinal_tract	PF16394.6	GC_00106091
Protein of unknown function (DUF3024)	1.02353	0.311684	1	gastrointestinal_tract	PF11225.9	GC_00106652
Colicin E1 (microcin) immunity protein	1.02353	0.311684	1	gastrointestinal_tract	PF03526.14	GC_00106792
CRISPR-associated protein NE0113 (Cas_NE0113)	1.02353	0.311684	1	gastrointestinal_tract	PF09623.11	GC_00115258
Invasin, domain 3	1.02353	0.311684	1	gastrointestinal_tract	PF09134.11	GC_00090134
Eco29kI restriction endonuclease	1.02353	0.311684	1	gastrointestinal_tract	PF09517.11	GC_00100192
Thiamin pyrophosphokinase, vitamin B1 binding domain	1.02353	0.311684	1	gastrointestinal_tract	PF04265.15	GC_00087404
Cobalamin biosynthesis protein CobT	1.02353	0.311684	1	gastrointestinal_tract	PF06213.13	GC_00094913
Beta-galactosidase jelly roll domain	1.02353	0.311684	1	gastrointestinal_tract	PF13364.7	GC_00082382
Protein of unknown function (DUF3796)	1.02353	0.311684	1	gastrointestinal_tract	PF12676.8	GC_00097863
Aromatic-ring-opening dioxygenase LigAB, LigA subunit	1.02353	0.311684	1	gastrointestinal_tract	PF07746.12	GC_00085904
Bacteriocin class IIc cyclic gassericin A-like	1.02353	0.311684	1	gastrointestinal_tract	PF12173.9	GC_00067720
Protein of unknown function (DUF1749)	1.02353	0.311684	1	gastrointestinal_tract	PF08538.11	GC_00110417
RNHCP domain	1.02353	0.311684	1	gastrointestinal_tract	PF12647.8	GC_00058069
TerY-C metal binding domain	1.02353	0.311684	1	gastrointestinal_tract	PF15616.7	GC_00083113
Chalcone isomerase N-terminal domain	1.02353	0.311684	1	gastrointestinal_tract	PF18232.2	GC_00066389
TATA-box binding	1.02353	0.311684	1	gastrointestinal_tract	PF08680.11	GC_00071737
IS66 C-terminal element	1.02353	0.311684	1	gastrointestinal_tract	PF13817.7	GC_00090450
Protein of unknown function (DUF1572)	1.02353	0.311684	1	gastrointestinal_tract	PF07609.12	GC_00088645
Domain of unknown function (DUF5659)	1.02353	0.311684	1	gastrointestinal_tract	PF18903.1	GC_00088042
Domain of unknown function (DUF4901)	1.02353	0.311684	1	gastrointestinal_tract	PF16244.6	GC_00082784
Type VI secretion system, TssO	1.02353	0.311684	1	gastrointestinal_tract	PF17561.3	GC_00096349, GC_00105811
Type IV secretory system, conjugal DNA-protein transfer	1.02353	0.311684	1	gastrointestinal_tract	PF16932.6	GC_00090725
Protein of unknown function (DUF1617)	1.02353	0.311684	1	gastrointestinal_tract	PF07761.13	GC_00104258
Piwi domain	1.02353	0.311684	1	gastrointestinal_tract	PF02171.18	GC_00089446
Protein of unknown function (DUF3221)	1.02353	0.311684	1	gastrointestinal_tract	PF11518.9	GC_00065430
CoA-binding domain	1.02353	0.311684	1	gastrointestinal_tract	PF13727.7	GC_00092500
Staphylococcal/Streptococcal toxin, beta-grasp domain	1.02353	0.311684	1	gastrointestinal_tract	PF02876.18	GC_00075041
Protein of unknown function (DUF1140)	1.02353	0.311684	1	gastrointestinal_tract	PF06600.12	GC_00086052
Predicted membrane protein (DUF2178)	1.02353	0.311684	1	gastrointestinal_tract	PF09946.10	GC_00114353
Uncharacterized protein conserved in bacteria (DUF2332)	1.02353	0.311684	1	gastrointestinal_tract	PF10094.10	GC_00106519
Defence against restriction A C-terminal	1.02353	0.311684	1	gastrointestinal_tract	PF18789.2	GC_00108395
M26 IgA1-specific Metallo-endopeptidase C-terminal region	1.02353	0.311684	1	gastrointestinal_tract	PF07580.15	GC_00090899
JAB1/Mov34/MPN/PAD-1 ubiquitin protease	1.02353	0.311684	1	gastrointestinal_tract	PF01398.22	GC_00068878
Family of unknown function (DUF5417)	1.02353	0.311684	1	gastrointestinal_tract	PF17438.3	GC_00093753
Family of unknown function (DUF5635)	1.02353	0.311684	1	gastrointestinal_tract	PF18685.2	GC_00114833
Toxin Fst, type I toxin-antitoxin system	1.02353	0.311684	1	gastrointestinal_tract	PF13955.7	GC_00104816
Neuraminyllactose-binding hemagglutinin precursor (NLBH)	1.02353	0.311684	1	gastrointestinal_tract	PF05211.13	GC_00008480
Protein of unknown function (DUF3852)	1.02353	0.311684	1	gastrointestinal_tract	PF12963.8	GC_00040902
[truncated: 5,368 more rows]
