# Supplementary material for: Genomic Expansions in the Human Gut Microbiome
Source: Genome Biol Evol. 2021 Jul 11;13(7):evab156. doi: 10.1093/gbe/evab156 (PMC8325571; doi:10.1093/gbe/evab156)
Supplement: evab156_Supplementary_Data [file evab156_supplementary_data.zip › TableS5_genomicexpansions.xlsx]

## Sheet: Sheet1
Table S5. Statistics for TIGRFAM annotation enrichment between the gut and other body sites for phylogenetically matched bacterial lineages.
TIGRFAM	Enrichment score	Unadjusted p value	Adjusted q value	Associated body site	Function accession	Gene clusters ids
hsdR: type I site-specific deoxyribonuclease, HsdR family	4.57662	0.0324111	1	gastrointestinal_tract	TIGR00348	GC_00002578, GC_00006067, GC_00009234, GC_00009343, GC_00009375, GC_00014031, GC_00020836, GC_00023138, GC_00024507, GC_00024841, GC_00038100, GC_00045377, GC_00046036, GC_00055183, GC_00055288, GC_00056365, GC_00059402, GC_00059552, GC_00068039, GC_00077140, GC_00082752, GC_00091441, GC_00097982, GC_00098463, GC_00100979, GC_00106250, GC_00109254, GC_00114468
TIGR03905_4_Cys: uncharacterized protein TIGR03905	4.04793	0.0442255	1	gastrointestinal_tract	TIGR03905	GC_00019710, GC_00041932, GC_00049834, GC_00057670
rSAM_pair_HxsC: His-Xaa-Ser system radical SAM maturase HxsC	3.13054	0.0768385	1	gastrointestinal_tract	TIGR03977	GC_00068662, GC_00088041, GC_00111487
rSAM_paired_1: His-Xaa-Ser system radical SAM maturase HxsB	3.13054	0.0768385	1	gastrointestinal_tract	TIGR03978	GC_00081766, GC_00086381, GC_00094711
integrase_gron: integron integrase	3.13054	0.0768385	1	gastrointestinal_tract	TIGR02249	GC_00019686
chp_LLNDYxLRE: His-Xaa-Ser system protein HxsD	3.13054	0.0768385	1	gastrointestinal_tract	TIGR03976	GC_00083902, GC_00090446, GC_00104926
TIGR04076: TIGR04076 family protein	3.10326	0.0781359	1	gastrointestinal_tract	TIGR04076	GC_00013843, GC_00023168, GC_00027816, GC_00039208, GC_00050625, GC_00064936, GC_00077274, GC_00096228
lanti_perm_MutG: lantibiotic protection ABC transporter permease subunit, MutG family	3.02386	0.0820477	1	other_body_site	TIGR03733	GC_00020599, GC_00100264, GC_00112130
lanti_perm_MutE: lantibiotic protection ABC transporter permease subunit, MutE/EpiE family	3.02386	0.0820477	1	other_body_site	TIGR03732	GC_00022166, GC_00068427, GC_00077331
ogt: methylated-DNA--[protein]-cysteine S-methyltransferase	2.88858	0.0892096	1	other_body_site	TIGR00589	GC_00003364, GC_00006909, GC_00006932, GC_00007537, GC_00010818, GC_00012188, GC_00015075, GC_00018893, GC_00020634, GC_00020635, GC_00020868, GC_00022776, GC_00023699, GC_00027587, GC_00027588, GC_00028551, GC_00029979, GC_00033033, GC_00033034, GC_00033268, GC_00035115, GC_00035705, GC_00035706, GC_00036218, GC_00037712, GC_00040610, GC_00041945, GC_00044033, GC_00045100, GC_00045325, GC_000496…
phage_P_loop: phage nucleotide-binding protein	2.88858	0.0892096	1	gastrointestinal_tract	TIGR01618	GC_00012668, GC_00073760
DGQHR: DGQHR domain	2.88858	0.0892096	1	gastrointestinal_tract	TIGR03187	GC_00070720, GC_00093650, GC_00093864, GC_00097911, GC_00102521, GC_00102954, GC_00105710
couple_hipA: HipA N-terminal domain	2.85276	0.0912173	1	gastrointestinal_tract	TIGR03071	GC_00003774, GC_00013499, GC_00017197, GC_00017578, GC_00024714, GC_00032599, GC_00033761, GC_00044037, GC_00059999, GC_00078340, GC_00082632, GC_00092357, GC_00100411, GC_00100778
galliderm_ABC: lantibiotic protection ABC transporter, ATP-binding subunit	2.74125	0.0977883	1	other_body_site	TIGR03740	GC_00007018, GC_00064795
acr3: arsenical-resistance protein	2.73153	0.0983851	1	gastrointestinal_tract	TIGR00832	GC_00004771, GC_00013880, GC_00027371, GC_00047895
sm_term_P27: putative phage terminase, small subunit, P27 family	2.69992	0.100353	1	other_body_site	TIGR01558	GC_00024414, GC_00025428, GC_00031339, GC_00033831, GC_00036312, GC_00060159, GC_00074328, GC_00076466, GC_00080836, GC_00082669, GC_00086606, GC_00097529, GC_00098190, GC_00101441, GC_00104497, GC_00109456, GC_00110413, GC_00113201
TIGR02687: TIGR02687 family protein	2.26183	0.132597	1	gastrointestinal_tract	TIGR02687	GC_00004735, GC_00073715, GC_00089347, GC_00114135
rSAM_more_4Fe4S: radical SAM additional 4Fe4S-binding SPASM domain	2.24699	0.133874	1	other_body_site	TIGR04085	GC_00055195, GC_00057841, GC_00062161, GC_00066043, GC_00068711, GC_00071150, GC_00078898, GC_00079390, GC_00084146, GC_00085598, GC_00090942, GC_00091766, GC_00093628, GC_00096992, GC_00101644, GC_00104809, GC_00104862, GC_00106046, GC_00108158, GC_00108632, GC_00114935
put_Glu_GABA_T: putative glutamate/gamma-aminobutyrate antiporter	2.07092	0.150131	1	gastrointestinal_tract	TIGR03813	GC_00038071
lant_SP_1948: type 2 lantibiotic, SP_1948 family	2.07092	0.150131	1	gastrointestinal_tract	TIGR03893	GC_00055589, GC_00056468
TIGR03986: CRISPR-associated protein	2.07092	0.150131	1	gastrointestinal_tract	TIGR03986	GC_00067393, GC_00098455
rhamnosyltran: rhamnosyltransferase	2.07092	0.150131	1	gastrointestinal_tract	TIGR01556	GC_00079120, GC_00095189
Asp_Ala_antiprt: aspartate-alanine antiporter	2.07092	0.150131	1	gastrointestinal_tract	TIGR03802	GC_00097938, GC_00100828
lanti_2_LanM: type 2 lantibiotic biosynthesis protein LanM	2.07092	0.150131	1	gastrointestinal_tract	TIGR03897	GC_00024923
GxxExxY: GxxExxY protein	2.07092	0.150131	1	gastrointestinal_tract	TIGR04256	GC_00039558, GC_00112068
TIGR04141: sporadically distributed protein, TIGR04141 family	2.07092	0.150131	1	gastrointestinal_tract	TIGR04141	GC_00067827, GC_00107393
rpsL_bact: ribosomal protein uS12	2.07092	0.150131	1	other_body_site	TIGR00981	GC_00000025
EutH_ACDH: acetaldehyde dehydrogenase (acetylating)	2.01954	0.155286	1	gastrointestinal_tract	TIGR02518	GC_00003541, GC_00003909, GC_00020376, GC_00053011
phage_rel_nuc: putative phage-type endonuclease	2.01308	0.155949	1	gastrointestinal_tract	TIGR03033	GC_00008347, GC_00012709, GC_00085707, GC_00085922, GC_00086574, GC_00097443, GC_00104947
TIGR00357: methionine-R-sulfoxide reductase	2.01308	0.155949	1	other_body_site	TIGR00357	GC_00000116, GC_00000300, GC_00001470, GC_00010768, GC_00018299, GC_00026182, GC_00029064, GC_00064678, GC_00064743, GC_00081419
glyco_access_1: glycosyltransferase, SP_1767 family	2.0004	0.157258	1	other_body_site	TIGR03728	GC_00040399
GG_samocin_CFB: radical SAM peptide maturase, GG-Bacteroidales family	2.0004	0.157258	1	other_body_site	TIGR04148	GC_00041921
pseudo_rSAM_GG: pseudo-rSAM protein, GG-Bacteroidales system	2.0004	0.157258	1	other_body_site	TIGR04150	GC_00083829, GC_00089151
adjacent_YSIRK: YSIRK-targeted surface antigen transcriptional regulator	2.0004	0.157258	1	other_body_site	TIGR04094	GC_00085492, GC_00114783
FliI_clade2: flagellar protein export ATPase FliI	2.0004	0.157258	1	other_body_site	TIGR03497	GC_00039502
TraC-F-type: type-IV secretion system protein TraC	1.94108	0.163551	1	gastrointestinal_tract	TIGR02746	GC_00016515, GC_00110679
TraL_TIGR: type IV conjugative transfer system protein TraL	1.94108	0.163551	1	gastrointestinal_tract	TIGR02762	GC_00017039, GC_00082288
Bac_Flav_CT_N: Bacteroides conjugative transposon TraN protein	1.83136	0.175967	1	other_body_site	TIGR03780	GC_00013806, GC_00013973, GC_00023172, GC_00046037
Bac_Flav_CT_M: Bacteroides conjugative transposon TraM protein	1.83136	0.175967	1	other_body_site	TIGR03779	GC_00019183, GC_00019190, GC_00023557, GC_00109426
Bac_Flav_CT_J: Bacteroides conjugative transposon TraJ protein	1.83136	0.175967	1	other_body_site	TIGR03782	GC_00018265, GC_00018266
Bac_Flav_CT_K: Bacteroides conjugative transposon TraK protein	1.83136	0.175967	1	other_body_site	TIGR03781	GC_00008519, GC_00013646, GC_00103315
nifH: nitrogenase iron protein	1.83136	0.175967	1	other_body_site	TIGR01287	GC_00013621
YD_repeat_2x: YD repeat (two copies)	1.82862	0.17629	1	gastrointestinal_tract	TIGR01643	GC_00003514, GC_00019265, GC_00019668, GC_00020016, GC_00023148, GC_00023870, GC_00041748, GC_00065966, GC_00068441, GC_00079562, GC_00084990, GC_00086396, GC_00087982, GC_00089867, GC_00101279, GC_00107901
cas1_ECOLI: CRISPR-associated endonuclease Cas1, subtype I-E/ECOLI	1.6753	0.19555	1	other_body_site	TIGR03638	GC_00012602, GC_00034384, GC_00086946, GC_00111509
HpaE: 5-carboxymethyl-2-hydroxymuconate semialdehyde dehydrogenase	1.56165	0.211424	1	gastrointestinal_tract	TIGR02299	GC_00001518, GC_00009995
Lon_rel_chp: conserved hypothetical protein	1.56165	0.211424	1	gastrointestinal_tract	TIGR02653	GC_00003197
TIGR02452: TIGR02452 family protein	1.56165	0.211424	1	gastrointestinal_tract	TIGR02452	GC_00012044, GC_00071090, GC_00079818, GC_00081070, GC_00087995, GC_00090623, GC_00094872
rSAM_HydG: [FeFe] hydrogenase H-cluster radical SAM maturase HydG	1.47053	0.225261	1	other_body_site	TIGR03955	GC_00002595, GC_00011285
TraV: type IV conjugative transfer system protein TraV	1.42232	0.233022	1	gastrointestinal_tract	TIGR02747	GC_00020872, GC_00032801, GC_00081141, GC_00085642
choice_anch_A: choice-of-anchor A domain	1.42232	0.233022	1	gastrointestinal_tract	TIGR04215	GC_00042204, GC_00060399, GC_00079373, GC_00086557, GC_00107486
TrbB_P: P-type conjugative transfer ATPase TrbB	1.38009	0.240085	1	gastrointestinal_tract	TIGR02782	GC_00008986, GC_00020859, GC_00027751, GC_00039815, GC_00039816, GC_00113479
glucar-dehydr: glucarate dehydratase	1.38009	0.240085	1	gastrointestinal_tract	TIGR03247	GC_00000597
phageSPP1_gp7: phage head morphogenesis protein, SPP1 gp7 family	1.35142	0.245029	1	other_body_site	TIGR01641	GC_00013845, GC_00013861, GC_00014105, GC_00021738, GC_00027935, GC_00038069, GC_00041412, GC_00048560, GC_00049165, GC_00049508, GC_00052192, GC_00060287, GC_00069419, GC_00069756, GC_00073598, GC_00077469, GC_00085994, GC_00101228, GC_00102512, GC_00103328, GC_00106517, GC_00108132, GC_00110302, GC_00110538, GC_00112629, GC_00113381
group_II_RT_mat: group II intron reverse transcriptase/maturase	1.34864	0.245516	1	other_body_site	TIGR04416	GC_00009264, GC_00012403, GC_00018199, GC_00018786, GC_00020606, GC_00022195, GC_00023355, GC_00024241, GC_00024844, GC_00039397, GC_00042030, GC_00050351, GC_00089345, GC_00103501
phage_TIGR01671: phage conserved hypothetical protein TIGR01671	1.34864	0.245516	1	other_body_site	TIGR01671	GC_00015203, GC_00032724, GC_00040005, GC_00045138, GC_00046951, GC_00049945, GC_00064157, GC_00074922, GC_00075085, GC_00076823, GC_00078502, GC_00084822, GC_00087655, GC_00090188, GC_00092859, GC_00093610, GC_00093783, GC_00095925, GC_00109792, GC_00110447
GLPGLI: GLPGLI family protein	1.31064	0.252279	1	other_body_site	TIGR01200	GC_00022267, GC_00026464, GC_00031370, GC_00038464, GC_00059707, GC_00065876, GC_00076217, GC_00078103, GC_00080184, GC_00089371, GC_00091574, GC_00097183, GC_00103238, GC_00107088
D_Ser_am_lyase: D-serine ammonia-lyase	1.26231	0.261214	1	gastrointestinal_tract	TIGR02035	GC_00000493, GC_00019223
GOGAT_sm_gam: glutamate synthase, NADH/NADPH, small subunit	1.26231	0.261214	1	gastrointestinal_tract	TIGR01317	GC_00002292, GC_00008168, GC_00024029, GC_00036438, GC_00053075, GC_00109180
dam: DNA adenine methylase	1.25482	0.262634	1	other_body_site	TIGR00571	GC_00001136, GC_00004053, GC_00012349, GC_00013404, GC_00016789, GC_00019225, GC_00031517, GC_00035487, GC_00044545, GC_00074371, GC_00080433, GC_00082386, GC_00082765, GC_00085473, GC_00085695, GC_00090425, GC_00115046
3a0107s01c2: phosphate ABC transporter, ATP-binding protein	1.25482	0.262634	1	gastrointestinal_tract	TIGR00972	GC_00000032
phosphate_pstC: phosphate ABC transporter, permease protein PstC	1.25482	0.262634	1	gastrointestinal_tract	TIGR02138	GC_00000289, GC_00004281, GC_00007561, GC_00015764, GC_00017801, GC_00019581, GC_00022855, GC_00037276, GC_00041878, GC_00045249, GC_00047272, GC_00047273, GC_00047274, GC_00058867, GC_00058868, GC_00058901, GC_00073969, GC_00083725, GC_00085402, GC_00096046
nanA: N-acetylneuraminate lyase	1.24814	0.263908	1	other_body_site	TIGR00683	GC_00000942, GC_00011149
put_DNA_pack: uncharacterized phage protein (possible DNA packaging)	1.24814	0.263908	1	other_body_site	TIGR01560	GC_00014360, GC_00020650, GC_00030434, GC_00041104, GC_00056679, GC_00059368, GC_00065626, GC_00070659, GC_00072883, GC_00072939, GC_00084422, GC_00087843, GC_00093886, GC_00094539, GC_00095501, GC_00098391, GC_00099346, GC_00104263, GC_00106022, GC_00109407, GC_00111001, GC_00111327, GC_00115378
3a0107s02c: phosphate ABC transporter, permease protein PstA	1.21557	0.270232	1	gastrointestinal_tract	TIGR00974	GC_00000285, GC_00004319, GC_00008437, GC_00016422, GC_00017977, GC_00019323, GC_00019834, GC_00023866, GC_00024941, GC_00027181, GC_00056739, GC_00063075, GC_00065440, GC_00079591, GC_00090951, GC_00093972, GC_00100746
PaaN-DH: phenylacetic acid degradation protein paaN	1.1403	0.285589	1	gastrointestinal_tract	TIGR02278	GC_00006002
primase_Cterm: phage/plasmid primase, P4 family, C-terminal domain	1.13579	0.286544	1	gastrointestinal_tract	TIGR01613	GC_00025050, GC_00027091, GC_00046964, GC_00069201, GC_00072518, GC_00074616, GC_00075773, GC_00083734, GC_00083970, GC_00085046, GC_00092016, GC_00101505, GC_00101523, GC_00105682, GC_00109850, GC_00112728, GC_00113278
ATP_synt_c: ATP synthase F0, C subunit	1.08263	0.29811	1	gastrointestinal_tract	TIGR01260	GC_00000377, GC_00001482, GC_00003846, GC_00004766, GC_00009640, GC_00011679, GC_00016795, GC_00020453, GC_00025728, GC_00026104, GC_00030936, GC_00043823, GC_00048931, GC_00054334, GC_00057496, GC_00064712, GC_00095601
GTP_HydF: [FeFe] hydrogenase H-cluster maturation GTPase HydF	1.08263	0.29811	1	other_body_site	TIGR03918	GC_00014041, GC_00021658, GC_00024606, GC_00048995, GC_00051118, GC_00099415
TraI_TIGR: conjugative transfer relaxase protein TraI	1.07384	0.300079	1	gastrointestinal_tract	TIGR02760	GC_00021424, GC_00078386
TraX_Ftype: type-F conjugative transfer system pilin acetylase TraX	1.07384	0.300079	1	gastrointestinal_tract	TIGR02755	GC_00031912, GC_00070361, GC_00097910
TrbB: type-F conjugative transfer system pilin assembly thiol-disulfide isomerase TrbB	1.07384	0.300079	1	gastrointestinal_tract	TIGR02738	GC_00021508, GC_00072293
Orn_aminotrans: ornithine--oxo-acid transaminase	1.07384	0.300079	1	gastrointestinal_tract	TIGR01885	GC_00019387
TraE_TIGR: type IV conjugative transfer system protein TraE	1.07384	0.300079	1	gastrointestinal_tract	TIGR02761	GC_00021079, GC_00114039
SusC_RagA_signa: TonB-dependent outer membrane receptor, SusC/RagA subfamily, signature region	1.07384	0.300079	1	gastrointestinal_tract	TIGR04057	GC_00030943, GC_00100817, GC_00109069
TraN_Ftype: type-F conjugative transfer system mating-pair stabilization protein TraN	1.07384	0.300079	1	gastrointestinal_tract	TIGR02750	GC_00035210, GC_00035211
malonate_biotin: Na+-transporting malonate decarboxylase, carboxybiotin decarboxylase subunit	1.07384	0.300079	1	gastrointestinal_tract	TIGR03136	GC_00015248
TraA_TIGR: type IV conjugative transfer system pilin TraA	1.07384	0.300079	1	gastrointestinal_tract	TIGR02758	GC_00022031, GC_00098245
TraW: type-F conjugative transfer system protein TraW	1.07384	0.300079	1	gastrointestinal_tract	TIGR02743	GC_00018067
rocF_arginase: arginase	1.07384	0.300079	1	gastrointestinal_tract	TIGR01229	GC_00041616, GC_00070236, GC_00078985
TraK_Ftype: type-F conjugative transfer system secretin TraK	1.07384	0.300079	1	gastrointestinal_tract	TIGR02756	GC_00022076, GC_00096027
TraF: type-F conjugative transfer system pilin assembly protein TraF	1.07384	0.300079	1	gastrointestinal_tract	TIGR02739	GC_00020935, GC_00081055
TrbC_Ftype: type-F conjugative transfer system pilin assembly protein TrbC	1.07384	0.300079	1	gastrointestinal_tract	TIGR02742	GC_00021730, GC_00078911
RNA_3prim_cycl: RNA 3'-phosphate cyclase	1.07384	0.300079	1	gastrointestinal_tract	TIGR03399	GC_00027470, GC_00076532, GC_00104161
beta_rpt_yvtn: 40-residue YVTN family beta-propeller repeat	1.07384	0.300079	1	gastrointestinal_tract	TIGR02276	GC_00070895, GC_00092310, GC_00106623, GC_00110121, GC_00114326
TrbI_Ftype: type-F conjugative transfer system protein TrbI	1.07384	0.300079	1	gastrointestinal_tract	TIGR02744	GC_00029226, GC_00071127, GC_00094930
phage_lambda_G: phage minor tail protein G	1.07384	0.300079	1	gastrointestinal_tract	TIGR01674	GC_00021024, GC_00071488, GC_00077677, GC_00093019
TraD_Ftype: type IV conjugative transfer system coupling protein TraD	1.07384	0.300079	1	gastrointestinal_tract	TIGR02759	GC_00022038, GC_00113145
urease_gam: urease, gamma subunit	1.04914	0.305706	1	gastrointestinal_tract	TIGR00193	GC_00000730
urease_alph: urease, alpha subunit	1.04914	0.305706	1	gastrointestinal_tract	TIGR01792	GC_00000756
nadC: nicotinate-nucleotide diphosphorylase (carboxylating)	1.03601	0.308751	1	gastrointestinal_tract	TIGR00078	GC_00000868, GC_00002186, GC_00007630, GC_00012609, GC_00013767, GC_00057088, GC_00060558, GC_00063290, GC_00066399, GC_00109542
nadA: quinolinate synthetase complex, A subunit	1.03601	0.308751	1	gastrointestinal_tract	TIGR00550	GC_00001344, GC_00002378, GC_00008287, GC_00011291, GC_00022549, GC_00023258, GC_00029836, GC_00046413, GC_00052104, GC_00058269
peptidase-T: peptidase T	1.03447	0.309112	1	gastrointestinal_tract	TIGR01882	GC_00000671, GC_00000728, GC_00000906, GC_00004372, GC_00008770, GC_00010133, GC_00010277, GC_00012633, GC_00013363, GC_00031854, GC_00036826, GC_00065110, GC_00065111, GC_00096021
IMP_dehydrog: inosine-5'-monophosphate dehydrogenase	1.02988	0.310186	1	gastrointestinal_tract	TIGR01302	GC_00000037, GC_00025949
cas7_TM1809: CRISPR type III-A/MTUBE-associated RAMP protein Csm3	1.02988	0.310186	1	other_body_site	TIGR02582	GC_00023676, GC_00024335, GC_00057427, GC_00083357
cas_TM1811_Csm1: CRISPR-associated protein Cas10/Csm1, subtype III-A/MTUBE	1.02988	0.310186	1	other_body_site	TIGR02578	GC_00019917, GC_00088220, GC_00091138, GC_00105804, GC_00109228, GC_00112631
cas_TM1807_csm5: CRISPR type III-A/MTUBE-associated RAMP protein Csm5	1.02988	0.310186	1	other_body_site	TIGR01899	GC_00022809, GC_00073904, GC_00075753, GC_00081109, GC_00084404, GC_00086576, GC_00101850
hepto_Aah_TibC: autotransporter strand-loop-strand O-heptosyltransferase	1.02353	0.311684	1	gastrointestinal_tract	TIGR04414	GC_00078075
cas_csp2: CRISPR-associated protein Cas8c/Csp2, subtype PGING	1.02353	0.311684	1	gastrointestinal_tract	TIGR03487	GC_00069922
staph_tand_hypo: conserved hypothetical protein	1.02353	0.311684	1	gastrointestinal_tract	TIGR01741	GC_00110712
dnd_assoc_1: DNA phosphorothioation-dependent restriction protein DptG	1.02353	0.311684	1	gastrointestinal_tract	TIGR03236	GC_00078580
TIGR03984: CRISPR-associated protein, TIGR03984 family	1.02353	0.311684	1	gastrointestinal_tract	TIGR03984	GC_00086682
cas_TM1812: CRISPR-associated protein, TM1812 family	1.02353	0.311684	1	gastrointestinal_tract	TIGR02221	GC_00091848, GC_00103424, GC_00114784
PLP_SbnA_fam: 2,3-diaminopropionate biosynthesis protein SbnA	1.02353	0.311684	1	gastrointestinal_tract	TIGR03945	GC_00069090
TIGR03843: conserved hypothetical protein	1.02353	0.311684	1	gastrointestinal_tract	TIGR03843	GC_00096782
ectoine_ehuC: ectoine/hydroxyectoine ABC transporter, permease protein EhuC	1.02353	0.311684	1	gastrointestinal_tract	TIGR03004	GC_00087776
nifB: nitrogenase cofactor biosynthesis protein NifB	1.02353	0.311684	1	gastrointestinal_tract	TIGR01290	GC_00096768
His_Ser_Rich: His-Xaa-Ser repeat protein HxsA	1.02353	0.311684	1	gastrointestinal_tract	TIGR03979	GC_00096668
cas_NE0113: CRISPR-associated protein, NE0113 family	1.02353	0.311684	1	gastrointestinal_tract	TIGR02584	GC_00115258
CXXX_matur: CXXX repeat peptide maturase	1.02353	0.311684	1	gastrointestinal_tract	TIGR04119	GC_00096401
MYXO-CTERM: MYXO-CTERM domain	1.02353	0.311684	1	gastrointestinal_tract	TIGR03901	GC_00100641
tiny_TM_bacill: conserved hypothetical protein	1.02353	0.311684	1	gastrointestinal_tract	TIGR01732	GC_00101087
PRTRC_E: PRTRC system protein E	1.02353	0.311684	1	gastrointestinal_tract	TIGR03741	GC_00082990
sphingomy: sphingomyelin phosphodiesterase	1.02353	0.311684	1	gastrointestinal_tract	TIGR03395	GC_00079076
ectoine_ehuD: ectoine/hydroxyectoine ABC transporter, permease protein EhuD	1.02353	0.311684	1	gastrointestinal_tract	TIGR03003	GC_00080356
phg_TIGR02218: phage conserved hypothetical protein BR0599	1.02353	0.311684	1	gastrointestinal_tract	TIGR02218	GC_00109591
T7SS_EssA_Firm: type VII secretion protein EssA	1.02353	0.311684	1	gastrointestinal_tract	TIGR03927	GC_00071908
SigX4: RNA polymerase sigma-70 factor, TIGR02957 family	1.02353	0.311684	1	gastrointestinal_tract	TIGR02957	GC_00067326, GC_00086523
desulf_FeS4: desulfoferrodoxin FeS4 iron-binding domain	1.02353	0.311684	1	gastrointestinal_tract	TIGR00319	GC_00095307
plasmid_TraJ: plasmid transfer ATPase TraJ	1.02353	0.311684	1	gastrointestinal_tract	TIGR02525	GC_00102404
ectoine_ehuB: ectoine/hydroxyectoine ABC transporter solute-binding protein EhuB	1.02353	0.311684	1	gastrointestinal_tract	TIGR02995	GC_00087087
DotA_TraY: conjugal transfer/type IV secretion protein DotA/TraY	1.02353	0.311684	1	gastrointestinal_tract	TIGR04346	GC_00081957, GC_00110432
HpaD: 3,4-dihydroxyphenylacetate 2,3-dioxygenase	1.02353	0.311684	1	gastrointestinal_tract	TIGR02295	GC_00068744
EcbF-BcbF: capsule biosynthesis phosphatase	1.02353	0.311684	1	gastrointestinal_tract	TIGR01689	GC_00111089
TIGR00303: TIGR00303 family protein	1.02353	0.311684	1	gastrointestinal_tract	TIGR00303	GC_00091775
PRTRC_C: PRTRC system protein C	1.02353	0.311684	1	gastrointestinal_tract	TIGR03738	GC_00095543
cas_Cmr5: CRISPR type III-B/RAMP module-associated protein Cmr5	1.02353	0.311684	1	gastrointestinal_tract	TIGR01881	GC_00066789
repeat_SSSPR51: surface protein repeat SSSPR-51	1.02353	0.311684	1	gastrointestinal_tract	TIGR04308	GC_00084548, GC_00085423, GC_00092309
dehyd_SbnB_fam: 2,3-diaminopropionate biosynthesis protein SbnB	1.02353	0.311684	1	gastrointestinal_tract	TIGR03944	GC_00102496
cas_Cas5p: CRISPR-associated protein Cas5, subtype PGING	1.02353	0.311684	1	gastrointestinal_tract	TIGR03488	GC_00096166
TraQ: type-F conjugative transfer system pilin chaperone TraQ	1.02353	0.311684	1	gastrointestinal_tract	TIGR02741	GC_00071020
arch_pth2: peptidyl-tRNA hydrolase	1.02353	0.311684	1	gastrointestinal_tract	TIGR00283	GC_00098230
dnd_assoc_3: DNA phosphorothioation-dependent restriction protein DptF	1.02353	0.311684	1	gastrointestinal_tract	TIGR03238	GC_00106269
Synergist_CTERM: Synergist-CTERM protein sorting domain	1.02353	0.311684	1	gastrointestinal_tract	TIGR04564	GC_00070696, GC_00072172, GC_00076156, GC_00079294, GC_00080255, GC_00087583, GC_00088297, GC_00088587, GC_00090497, GC_00102027, GC_00102254, GC_00103591, GC_00104024, GC_00105598, GC_00106010, GC_00106445, GC_00110757
hlyII: beta-channel forming cytolysin	1.02353	0.311684	1	gastrointestinal_tract	TIGR01002	GC_00041308, GC_00051100
PRTRC_ThiF: PRTRC system ThiF family protein	1.02353	0.311684	1	gastrointestinal_tract	TIGR03736	GC_00093918
TIGR03643: TIGR03643 family protein	1.02353	0.311684	1	gastrointestinal_tract	TIGR03643	GC_00085856
YtoQ_fam: YtoQ family protein	1.02353	0.311684	1	gastrointestinal_tract	TIGR03646	GC_00074329
PQQ_syn_pqqA: coenzyme PQQ precursor peptide PqqA	1.02353	0.311684	1	gastrointestinal_tract	TIGR02107	GC_00069966
catachol_actin: catechol 1,2-dioxygenase	1.02353	0.311684	1	gastrointestinal_tract	TIGR02438	GC_00071517
yjhG_yagF: putative dehydratase, YjhG/YagF family	1.02353	0.311684	1	gastrointestinal_tract	TIGR03432	GC_00080371
DKMTPPase-SF: 2,3-diketo-5-methylthio-1-phosphopentane phosphatase	1.02353	0.311684	1	gastrointestinal_tract	TIGR01489	GC_00065718
cas_VVA1548: putative CRISPR-associated protein, VVA1548 family	1.02353	0.311684	1	gastrointestinal_tract	TIGR02620	GC_00104196
cas_csp1: CRISPR-associated protein Cas7/Csp1, subtype PGING	1.02353	0.311684	1	gastrointestinal_tract	TIGR03489	GC_00073809
LAT_fam: L-lysine 6-transaminase	1.02353	0.311684	1	gastrointestinal_tract	TIGR03251	GC_00072564
lysW: lysine biosynthesis protein LysW	1.02353	0.311684	1	gastrointestinal_tract	TIGR01206	GC_00068881
salvage_mtnW: 2,3-diketo-5-methylthiopentyl-1-phosphate enolase	1.02353	0.311684	1	gastrointestinal_tract	TIGR03332	GC_00068574
dapE-lys-deAc: N-acetyl-ornithine/N-acetyl-lysine deacetylase	1.02353	0.311684	1	gastrointestinal_tract	TIGR01902	GC_00078982
fut_nucase: futalosine hydrolase	1.02353	0.311684	1	gastrointestinal_tract	TIGR03664	GC_00070912
rSAM_Cfr: 23S rRNA (adenine(2503)-C(8))-methyltransferase Cfr	1.02353	0.311684	1	gastrointestinal_tract	TIGR04432	GC_00078915
L31: ribosomal protein bL31	1.02353	0.311684	1	other_body_site	TIGR00105	GC_00000126, GC_00000398, GC_00000799, GC_00001435, GC_00001472, GC_00057326
rbfA: ribosome-binding factor A	1.02353	0.311684	1	other_body_site	TIGR00082	GC_00000494, GC_00001995, GC_00004220, GC_00005259, GC_00007556, GC_00015044, GC_00016156, GC_00017689, GC_00025708, GC_00026542, GC_00026788, GC_00033582, GC_00033945, GC_00034127, GC_00034128, GC_00035123, GC_00038303, GC_00040710, GC_00041575, GC_00045516, GC_00046700, GC_00058223, GC_00062806, GC_00068697, GC_00072381, GC_00082049, GC_00087243, GC_00100588, GC_00111458
gltX_bact: glutamate--tRNA ligase	1.02353	0.311684	1	other_body_site	TIGR00464	GC_00000339, GC_00002048, GC_00002076, GC_00004987, GC_00005506, GC_00009420, GC_00012423, GC_00017065, GC_00025103, GC_00028856, GC_00032238, GC_00035804, GC_00039275, GC_00040054, GC_00049089, GC_00052675, GC_00061046, GC_00061928, GC_00063019
S15_bact: ribosomal protein uS15	1.02353	0.311684	1	other_body_site	TIGR00952	GC_00000038, GC_00007274, GC_00064507
L28: ribosomal protein bL28	1.02353	0.311684	1	other_body_site	TIGR00009	GC_00000767, GC_00001202, GC_00001203, GC_00001499, GC_00002121, GC_00004998, GC_00006110, GC_00007282, GC_00012966, GC_00025697, GC_00026498, GC_00026594
clpP: ATP-dependent Clp endopeptidase, proteolytic subunit ClpP	1.02353	0.311684	1	other_body_site	TIGR00493	GC_00000004
folC: bifunctional protein FolC	1.02353	0.311684	1	other_body_site	TIGR01499	GC_00001846, GC_00004420, GC_00006722, GC_00008238, GC_00011822, GC_00016356, GC_00018510, GC_00019450, GC_00020259, GC_00021028, GC_00021029, GC_00022859, GC_00023756, GC_00024263, GC_00028486, GC_00034937, GC_00035681, GC_00038707, GC_00039655, GC_00041095, GC_00043885, GC_00045168, GC_00045609, GC_00050379, GC_00052079, GC_00054438, GC_00055435, GC_00056177, GC_00057671, GC_00058216, GC_000583…
clpX: ATP-dependent Clp protease, ATP-binding subunit ClpX	1.02353	0.311684	1	other_body_site	TIGR00382	GC_00000024, GC_00044068
nusB: transcription antitermination factor NusB	1.02353	0.311684	1	other_body_site	TIGR01951	GC_00003390, GC_00004016, GC_00005355, GC_00006307, GC_00007831, GC_00009771, GC_00016262, GC_00017155, GC_00023222, GC_00023223, GC_00024484, GC_00025959, GC_00026585, GC_00031292, GC_00034147, GC_00034148, GC_00041235, GC_00044736, GC_00044939, GC_00045053, GC_00045376, GC_00047708, GC_00048179, GC_00051698, GC_00053529, GC_00056946, GC_00057918, GC_00059337, GC_00061084, GC_00061134, GC_000621…
S20: ribosomal protein bS20	1.02353	0.311684	1	other_body_site	TIGR00029	GC_00001123, GC_00001208, GC_00001748, GC_00002158, GC_00005242, GC_00008640, GC_00016480, GC_00020675, GC_00021945, GC_00025760, GC_00025761, GC_00025897, GC_00026556, GC_00026557, GC_00027138, GC_00033523, GC_00033935, GC_00042788, GC_00045015, GC_00069889, GC_00074001, GC_00074849, GC_00088867
IF-2: translation initiation factor IF-2	1.02353	0.311684	1	other_body_site	TIGR00487	GC_00000257, GC_00000769, GC_00001082, GC_00002077, GC_00003784, GC_00004638, GC_00022086, GC_00022087, GC_00022261, GC_00035329, GC_00049665, GC_00064515
eno: phosphopyruvate hydratase	1.02353	0.311684	1	other_body_site	TIGR01060	GC_00000028, GC_00014440
NusA: transcription termination factor NusA	1.02353	0.311684	1	other_body_site	TIGR01953	GC_00000319, GC_00001466, GC_00002055, GC_00003870, GC_00005469, GC_00008180, GC_00018040, GC_00025862, GC_00026840, GC_00027193, GC_00035192, GC_00035498, GC_00050499, GC_00051734, GC_00054911, GC_00054964, GC_00061593, GC_00079387
tig: trigger factor	1.02353	0.311684	1	other_body_site	TIGR00115	GC_00000392, GC_00002102, GC_00004191, GC_00004769, GC_00007312, GC_00017221, GC_00019367, GC_00019815, GC_00019833, GC_00026036, GC_00029615, GC_00035059, GC_00036042, GC_00040375, GC_00048743, GC_00050955, GC_00051068, GC_00052917, GC_00054731, GC_00060301, GC_00074100, GC_00076173, GC_00107285, GC_00108412, GC_00112866
pheS: phenylalanine--tRNA ligase, alpha subunit	1.02353	0.311684	1	other_body_site	TIGR00468	GC_00000316, GC_00000779, GC_00000988, GC_00001595, GC_00002261, GC_00004708, GC_00014184, GC_00026793, GC_00072063
polc: DNA polymerase III, alpha subunit	1.02353	0.311684	1	other_body_site	TIGR00594	GC_00002091, GC_00002878, GC_00004677, GC_00007990, GC_00008555, GC_00012530, GC_00015855, GC_00015949, GC_00019537, GC_00019610, GC_00019899, GC_00022519, GC_00024782, GC_00029161, GC_00036520, GC_00036827, GC_00036828, GC_00036829, GC_00041290, GC_00045512, GC_00048148, GC_00050106, GC_00050480, GC_00050481, GC_00053056, GC_00054045, GC_00054046, GC_00056100, GC_00057143, GC_00057213, GC_000609…
TIGR00152: dephospho-CoA kinase	1.02353	0.311684	1	other_body_site	TIGR00152	GC_00003229, GC_00003960, GC_00006780, GC_00007480, GC_00011110, GC_00016936, GC_00018154, GC_00018737, GC_00029907, GC_00033537, GC_00033538, GC_00035753, GC_00036656, GC_00036956, GC_00037445, GC_00038407, GC_00039203, GC_00040100, GC_00042418, GC_00042635, GC_00043529, GC_00045415, GC_00049522, GC_00050087, GC_00054144, GC_00056675, GC_00058080, GC_00059780, GC_00059965, GC_00060179, GC_000601…
prfB: peptide chain release factor 2	1.02353	0.311684	1	other_body_site	TIGR00020	GC_00000081, GC_00001054, GC_00002286, GC_00004940, GC_00026533, GC_00046934
rsmG_gidB: 16S rRNA (guanine(527)-N(7))-methyltransferase RsmG	1.02353	0.311684	1	other_body_site	TIGR00138	GC_00000252, GC_00001674, GC_00004217, GC_00005401, GC_00009497, GC_00016804, GC_00017107, GC_00019358, GC_00026043, GC_00032304, GC_00039443, GC_00041370, GC_00047587, GC_00048759, GC_00049275, GC_00051584, GC_00055284, GC_00059172, GC_00064251, GC_00067294, GC_00070052, GC_00081605, GC_00097543, GC_00112750
EXLDI: EXLDI protein	1.00128	0.317002	1	other_body_site	TIGR04342	GC_00041893, GC_00069141, GC_00087872
MGT: glycosyltransferase, MGT family	1.00128	0.317002	1	other_body_site	TIGR01426	GC_00067542, GC_00072127, GC_00082935, GC_00088528
holin_lambda: phage holin, lambda family	1.00128	0.317002	1	other_body_site	TIGR01594	GC_00033564, GC_00033565, GC_00072375, GC_00082473
VirB11: P-type DNA transfer ATPase VirB11	1.00128	0.317002	1	other_body_site	TIGR02788	GC_00013036, GC_00091884
acc_sec_asp2: accessory Sec system protein Asp2	1.00128	0.317002	1	other_body_site	TIGR03712	GC_00058312, GC_00069473, GC_00076938
acc_sec_asp1: accessory Sec system protein Asp1	1.00128	0.317002	1	other_body_site	TIGR03713	GC_00068983, GC_00081409, GC_00091365, GC_00106116
acc_sec_asp3: accessory Sec system protein Asp3	1.00128	0.317002	1	other_body_site	TIGR03711	GC_00069240, GC_00076574, GC_00100049, GC_00106337
TIGR02918: accessory Sec system glycosylation protein GtfA	1.00128	0.317002	1	other_body_site	TIGR02918	GC_00024567, GC_00050281
TIGR02919: accessory Sec system glycosyltransferase GtfB	1.00128	0.317002	1	other_body_site	TIGR02919	GC_00070864, GC_00073285, GC_00092269, GC_00104672
A118_put_portal: phage portal protein, putative, A118 family	1.00128	0.317002	1	other_body_site	TIGR01542	GC_00058780, GC_00088938, GC_00109060
thylakoid_BtpA: membrane complex biogenesis protein, BtpA family	1.00128	0.317002	1	other_body_site	TIGR00259	GC_00020775, GC_00070569
PseI: pseudaminic acid synthase	1.00128	0.317002	1	other_body_site	TIGR03586	GC_00025088, GC_00086170
dhaK1b: probable dihydroxyacetone kinase DhaK1b subunit	1.00128	0.317002	1	other_body_site	TIGR02362	GC_00025606, GC_00111914
cas3_HD: CRISPR-associated endonuclease Cas3-HD	1.00128	0.317002	1	other_body_site	TIGR01596	GC_00068260, GC_00068888, GC_00072569, GC_00074728
acc_sec_Y2: accessory Sec system translocase SecY2	1.00128	0.317002	1	other_body_site	TIGR02920	GC_00049368, GC_00076916, GC_00097059
rpmI_bact: ribosomal protein bL35	1.00128	0.317002	1	gastrointestinal_tract	TIGR00001	GC_00000374, GC_00001364, GC_00003830, GC_00007203, GC_00007355, GC_00007389, GC_00008621, GC_00011341, GC_00020782, GC_00025683, GC_00027116, GC_00027117, GC_00027118, GC_00027719, GC_00027720, GC_00038021, GC_00055281, GC_00097955, GC_00114480
mraY: phospho-N-acetylmuramoyl-pentapeptide-transferase	0.988626	0.320079	1	gastrointestinal_tract	TIGR00445	GC_00000433, GC_00000992, GC_00001444, GC_00005334, GC_00008126, GC_00017375, GC_00019071, GC_00025767, GC_00026751, GC_00027986, GC_00027987, GC_00035939, GC_00039504, GC_00040662, GC_00041065, GC_00042971, GC_00044912, GC_00048409, GC_00052223, GC_00075473, GC_00077711, GC_00084517, GC_00099276, GC_00102202
EF-Tu: translation elongation factor Tu	0.988626	0.320079	1	gastrointestinal_tract	TIGR00485	GC_00000003, GC_00000537
L29: ribosomal protein uL29	0.988626	0.320079	1	gastrointestinal_tract	TIGR00012	GC_00000065, GC_00002172, GC_00005892, GC_00017034, GC_00026665, GC_00040350, GC_00064506
miaA: tRNA dimethylallyltransferase	0.988626	0.320079	1	gastrointestinal_tract	TIGR00174	GC_00001299, GC_00002110, GC_00003177, GC_00005298, GC_00005377, GC_00007809, GC_00011420, GC_00016798, GC_00019721, GC_00020002, GC_00020313, GC_00030373, GC_00031794, GC_00037103, GC_00039686, GC_00043205, GC_00043206, GC_00045526, GC_00047435, GC_00048166, GC_00049120, GC_00053277, GC_00054244, GC_00054789, GC_00056986, GC_00059976, GC_00065076, GC_00071968, GC_00073441, GC_00079080, GC_001154…
L27: ribosomal protein bL27	0.988626	0.320079	1	gastrointestinal_tract	TIGR00062	GC_00000027
S18: ribosomal protein bS18	0.988626	0.320079	1	gastrointestinal_tract	TIGR00165	GC_00000122, GC_00000963, GC_00001361, GC_00001965, GC_00005615, GC_00025678, GC_00049858, GC_00064977
lysidine_TilS_N: tRNA(Ile)-lysidine synthetase	0.988626	0.320079	1	gastrointestinal_tract	TIGR02432	GC_00002615, GC_00008019, GC_00008566, GC_00010568, GC_00011901, GC_00016098, GC_00017646, GC_00018526, GC_00021008, GC_00029644, GC_00033044, GC_00036403, GC_00038409, GC_00038652, GC_00049132, GC_00050220, GC_00050375, GC_00051753, GC_00052800, GC_00054603, GC_00055162, GC_00055838, GC_00056469, GC_00056759, GC_00056988, GC_00057274, GC_00059748, GC_00061132, GC_00061958, GC_00062632, GC_000634…
rplN_bact: ribosomal protein uL14	0.988626	0.320079	1	gastrointestinal_tract	TIGR01067	GC_00000026
TIGR02677: TIGR02677 family protein	0.988626	0.320079	1	other_body_site	TIGR02677	GC_00112444
2A0121: H+ Antiporter protein	0.988626	0.320079	1	other_body_site	TIGR00900	GC_00087369
cas1_PREFRAN: CRISPR-associated endonuclease Cas1, subtype PREFRAN	0.988626	0.320079	1	other_body_site	TIGR04329	GC_00068845
rSAM_yydG: peptide modification radical SAM enzyme, YydG family	0.988626	0.320079	1	other_body_site	TIGR04078	GC_00095551
halocin_C8_dom: halocin C8-like bacteriocin domain	0.988626	0.320079	1	other_body_site	TIGR04449	GC_00102333
lantibio_gallid: lantibiotic, gallidermin/nisin family	0.988626	0.320079	1	other_body_site	TIGR03731	GC_00093546
HtrL_YibB: protein YibB	0.988626	0.320079	1	other_body_site	TIGR02192	GC_00115029
cas_Cpf1: CRISPR-associated protein Cpf1, subtype PREFRAN	0.988626	0.320079	1	other_body_site	TIGR04330	GC_00105041
Gpos_tandem_5TM: tandem five-TM protein	0.988626	0.320079	1	other_body_site	TIGR01218	GC_00096568
PIA_icaB: intercellular adhesin biosynthesis polysaccharide N-deacetylase	0.988626	0.320079	1	other_body_site	TIGR03933	GC_00111775
expor_sig_YdyF: exported signaling peptide, YydF/SAG_2028 family	0.988626	0.320079	1	other_body_site	TIGR04077	GC_00113944
TonB-Xanth-Caul: TonB-dependent receptor	0.988626	0.320079	1	other_body_site	TIGR01782	GC_00087206
Fibro_Slime: fibro-slime domain	0.988626	0.320079	1	other_body_site	TIGR02148	GC_00112297
rSAM_MSMEG_0568: radical SAM protein, MSMEG_0568 family	0.988626	0.320079	1	other_body_site	TIGR04043	GC_00087316
swm_rep_I: cyanobacterial long protein repeat	0.988626	0.320079	1	other_body_site	TIGR02059	GC_00101925
TIGR02680: TIGR02680 family protein	0.988626	0.320079	1	other_body_site	TIGR02680	GC_00106203
GG_sam_targ_CFB: natural product precursor, GG-Bacteroidales family	0.988626	0.320079	1	other_body_site	TIGR04149	GC_00063173
MSMEG_0572_fam: MSMEG_0572 family protein	0.988626	0.320079	1	other_body_site	TIGR04044	GC_00104875
lin0512_fam: conserved hypothetical protein	0.988626	0.320079	1	other_body_site	TIGR02058	GC_00100780
WaaZ_KDO_III: 3-deoxy-D-manno-oct-2-ulosonate III transferase WaaZ	0.988626	0.320079	1	other_body_site	TIGR04437	GC_00107885
histamin_N_OH: putative histamine N-monooxygenase	0.988626	0.320079	1	other_body_site	TIGR04439	GC_00114323
CDC48: AAA family ATPase, CDC48 subfamily	0.988626	0.320079	1	other_body_site	TIGR01243	GC_00090893
BchH: magnesium chelatase, H subunit	0.988626	0.320079	1	other_body_site	TIGR02025	GC_00093685
cas_Csy1: CRISPR type I-F/YPEST-associated protein Csy1	0.988626	0.320079	1	other_body_site	TIGR02564	GC_00084129
nitrile_sll0784: putative nitrilase, sll0784 family	0.988626	0.320079	1	other_body_site	TIGR04048	GC_00097078
cas4_PREFRAN: CRISPR-associated protein Cas4, subtype PREFRAN	0.988626	0.320079	1	other_body_site	TIGR04328	GC_00091494
AIR_rel_sll0787: AIR synthase-related protein, sll0787 family	0.988626	0.320079	1	other_body_site	TIGR04049	GC_00075334
glyco_rSAM_CFB: glycosyltransferase, GG-Bacteroidales peptide system	0.988626	0.320079	1	other_body_site	TIGR04157	GC_00103869
TIGR02619: putative CRISPR-associated protein, APE2256 family	0.988626	0.320079	1	other_body_site	TIGR02619	GC_00112275
TIGR02678: TIGR02678 family protein	0.988626	0.320079	1	other_body_site	TIGR02678	GC_00087148
exosort_Gpos: exosortase family protein XrtG	0.988626	0.320079	1	other_body_site	TIGR03110	GC_00099356
tRNA_cyclodipep: tRNA-dependent cyclodipeptide synthase	0.988626	0.320079	1	other_body_site	TIGR04539	GC_00094224
hopene_cyclase: squalene-hopene cyclase	0.988626	0.320079	1	other_body_site	TIGR01507	GC_00094554
CshA_fibril_rpt: CshA-type fibril repeat	0.988626	0.320079	1	other_body_site	TIGR04225	GC_00068160
SA_tandem_lipo: Staphylococcus tandem lipoproteins	0.988626	0.320079	1	other_body_site	TIGR01742	GC_00013850, GC_00101343
glyc2_xrt_Gpos1: putative glycosyltransferase, exosortase G-associated	0.988626	0.320079	1	other_body_site	TIGR03111	GC_00071981
MSMEG_0567_GNAT: putative N-acetyltransferase, MSMEG_0567 N-terminal domain family	0.988626	0.320079	1	other_body_site	TIGR04045	GC_00083048
6_pyr_pter_rel: 6-pyruvoyl tetrahydropterin synthase-related domain	0.988626	0.320079	1	other_body_site	TIGR03112	GC_00069949
MSMEG_0570_fam: MSMEG_0570 family protein	0.988626	0.320079	1	other_body_site	TIGR04042	GC_00065454
MSMEG_0569_nitr: flavin-dependent oxidoreductase, MSMEG_0569 family	0.988626	0.320079	1	other_body_site	TIGR04046	GC_00099785
CM-like: chorismate mutase related enzymes	0.988626	0.320079	1	other_body_site	TIGR01803	GC_00110052
heme_ox_HugZ: heme oxygenase, HugZ family	0.988626	0.320079	1	other_body_site	TIGR04109	GC_00086177
phage_term_2: phage terminase, large subunit, PBSX family	0.985353	0.320881	1	other_body_site	TIGR01547	GC_00009305, GC_00012371, GC_00013102, GC_00013678, GC_00021101, GC_00024871, GC_00025421, GC_00034715, GC_00048298, GC_00061232, GC_00075212, GC_00079067, GC_00087486, GC_00087759, GC_00105316, GC_00112192
proheadase_HK97: phage prohead protease, HK97 family	0.982238	0.321647	1	gastrointestinal_tract	TIGR01543	GC_00013355, GC_00021526, GC_00032244, GC_00038826, GC_00057492, GC_00060467, GC_00068778, GC_00089134, GC_00091014, GC_00092049, GC_00092986, GC_00107384, GC_00109386, GC_00112114
sigma70-ECF: RNA polymerase sigma factor, sigma-70 family	0.960838	0.326976	1	other_body_site	TIGR02937	GC_00000694, GC_00001382, GC_00002062, GC_00003111, GC_00005190, GC_00005423, GC_00005563, GC_00005853, GC_00006112, GC_00006742, GC_00007220, GC_00007222, GC_00008360, GC_00008852, GC_00009542, GC_00009857, GC_00010046, GC_00012424, GC_00012675, GC_00012708, GC_00014857, GC_00015155, GC_00015989, GC_00016512, GC_00018200, GC_00018244, GC_00018809, GC_00018906, GC_00019018, GC_00019910, GC_000207…
phgtail_TP901_1: phage major tail protein, TP901-1 family	0.960838	0.326976	1	gastrointestinal_tract	TIGR02126	GC_00010541, GC_00074742, GC_00081108, GC_00103508, GC_00107068, GC_00113794, GC_00114402, GC_00114677
PhnW-AepZ: 2-aminoethylphosphonate aminotransferase	0.960838	0.326976	1	gastrointestinal_tract	TIGR03301	GC_00008915, GC_00033984, GC_00052396
tadE_like_DECH: helicase/secretion neighborhood TadE-like protein	0.960838	0.326976	1	gastrointestinal_tract	TIGR03816	GC_00021453, GC_00027897, GC_00045537, GC_00059019, GC_00083573, GC_00085242
fucP: L-fucose:H+ symporter permease	0.927271	0.335573	1	gastrointestinal_tract	TIGR00885	GC_00008719, GC_00009089, GC_00020559, GC_00021191, GC_00023815, GC_00035607, GC_00035608, GC_00041240, GC_00073365, GC_00088965, GC_00089183
rSAM_HydE: [FeFe] hydrogenase H-cluster radical SAM maturase HydE	0.885457	0.346711	1	other_body_site	TIGR03956	GC_00012564, GC_00022682, GC_00023811, GC_00052205, GC_00052206, GC_00057510, GC_00071578, GC_00071579, GC_00073697, GC_00087607
kdpC: K+-transporting ATPase, C subunit	0.882203	0.347599	1	gastrointestinal_tract	TIGR00681	GC_00007421, GC_00022017, GC_00024184, GC_00027141, GC_00056840, GC_00061822, GC_00069641, GC_00072099, GC_00074621, GC_00077397, GC_00080683, GC_00082491
microcomp_EutL: microcompartment protein EutL	0.882203	0.347599	1	gastrointestinal_tract	TIGR04502	GC_00000466
atpD: ATP synthase F1, beta subunit	0.844796	0.358029	1	gastrointestinal_tract	TIGR01039	GC_00000041
atpA: ATP synthase F1, alpha subunit	0.844796	0.358029	1	gastrointestinal_tract	TIGR00962	GC_00000039
ATPsyn_F1gamma: ATP synthase F1, gamma subunit	0.844796	0.358029	1	gastrointestinal_tract	TIGR01146	GC_00001083, GC_00001529, GC_00003001, GC_00004483, GC_00005902, GC_00007462, GC_00017548, GC_00021674, GC_00021913, GC_00027603, GC_00032038, GC_00035184, GC_00035185, GC_00041280, GC_00041588, GC_00049218, GC_00053130, GC_00057757, GC_00058289, GC_00061387, GC_00102308
cas1: CRISPR-associated endonuclease Cas1	0.844796	0.358029	1	other_body_site	TIGR00287	GC_00025610, GC_00042568, GC_00046850, GC_00053600, GC_00107760, GC_00108119, GC_00109600, GC_00110057, GC_00112302
hyd_TM1266: putative iron-only hydrogenase system regulator	0.844796	0.358029	1	other_body_site	TIGR03959	GC_00011664, GC_00024016, GC_00030866, GC_00066198
kdpA: K+-transporting ATPase, A subunit	0.844431	0.358133	1	gastrointestinal_tract	TIGR00680	GC_00003432, GC_00013371, GC_00017921, GC_00031910, GC_00042922, GC_00054507, GC_00075707, GC_00110050
kdpB: K+-transporting ATPase, B subunit	0.844431	0.358133	1	gastrointestinal_tract	TIGR01497	GC_00000464
phosphonatase: phosphonoacetaldehyde hydrolase	0.838386	0.359859	1	gastrointestinal_tract	TIGR01422	GC_00008298, GC_00026906, GC_00091214, GC_00095059, GC_00099013
tartro_sem_red: 2-hydroxy-3-oxopropionate reductase	0.838386	0.359859	1	gastrointestinal_tract	TIGR01505	GC_00003580, GC_00011047
phoU_full: phosphate transport system regulatory protein PhoU	0.789238	0.374331	1	gastrointestinal_tract	TIGR02135	GC_00002664, GC_00004270, GC_00007246, GC_00009570, GC_00011871, GC_00020440, GC_00023050, GC_00031837, GC_00031838, GC_00033972, GC_00038097, GC_00038411, GC_00039066, GC_00041991, GC_00042057, GC_00044764, GC_00047027, GC_00048900, GC_00060095, GC_00071740, GC_00085675, GC_00086705, GC_00093788, GC_00096600, GC_00101810, GC_00104083, GC_00109126
Trep_Strep: putative ECF transporter S component, Trep_Strep family	0.755549	0.384725	1	other_body_site	TIGR02185	GC_00012576, GC_00014595, GC_00021140, GC_00021468, GC_00021894, GC_00022597, GC_00024954, GC_00037618, GC_00039230, GC_00048254, GC_00050442, GC_00051881, GC_00051993, GC_00059558, GC_00060119, GC_00063638, GC_00065994, GC_00074181, GC_00076744, GC_00078543, GC_00080533, GC_00081226, GC_00083224, GC_00084024, GC_00086617, GC_00087985, GC_00088168, GC_00089021, GC_00093148, GC_00093521, GC_000938…
autotrans_barl: outer membrane autotransporter barrel domain	0.755549	0.384725	1	other_body_site	TIGR01414	GC_00013817, GC_00020918, GC_00023338, GC_00024115, GC_00024370, GC_00025518, GC_00027574, GC_00027927, GC_00028155, GC_00029516, GC_00030424, GC_00031614, GC_00033072, GC_00033100, GC_00038882, GC_00040102, GC_00041431, GC_00044178, GC_00044988, GC_00049854, GC_00051002, GC_00051918, GC_00052038, GC_00053573, GC_00054275, GC_00055109, GC_00055705, GC_00056516, GC_00056560, GC_00060076, GC_000600…
thiC: phosphomethylpyrimidine synthase	0.751806	0.385905	1	gastrointestinal_tract	TIGR00190	GC_00000211, GC_00000340
salvage_mtnA: S-methyl-5-thioribose-1-phosphate isomerase	0.748919	0.386819	1	gastrointestinal_tract	TIGR00512	GC_00014076, GC_00015242, GC_00023916, GC_00041244, GC_00071669
ECF_T_CbiQ: cobalt ECF transporter T component CbiQ	0.748919	0.386819	1	gastrointestinal_tract	TIGR02454	GC_00010352, GC_00037634, GC_00048948, GC_00054614, GC_00066792, GC_00068837, GC_00081353
argC_other: N-acetyl-gamma-glutamyl-phosphate reductase	0.740393	0.389535	1	gastrointestinal_tract	TIGR01851	GC_00024411, GC_00049231, GC_00071453
pilus_cpaB: Flp pilus assembly protein CpaB	0.740393	0.389535	1	gastrointestinal_tract	TIGR03177	GC_00035737, GC_00056903, GC_00086948, GC_00115006
T7_EssCb_Firm: type VII secretion protein EssC	0.740393	0.389535	1	gastrointestinal_tract	TIGR03928	GC_00012418, GC_00080925, GC_00096720
cutC_activ_rSAM: choline TMA-lyase-activating enzyme	0.740393	0.389535	1	gastrointestinal_tract	TIGR04395	GC_00018740, GC_00029047
holin_LLH: phage holin, LL-H family	0.740393	0.389535	1	gastrointestinal_tract	TIGR01673	GC_00012348, GC_00056573
TIGR02246: conserved hypothetical protein	0.740393	0.389535	1	gastrointestinal_tract	TIGR02246	GC_00040500, GC_00052592, GC_00067655, GC_00072989, GC_00093104, GC_00100946
upstrm_HI1419: putative addiction module killer protein	0.740393	0.389535	1	gastrointestinal_tract	TIGR02683	GC_00031412, GC_00053595, GC_00078840, GC_00103166
MerD: mercuric resistence transcriptional repressor protein MerD	0.740393	0.389535	1	gastrointestinal_tract	TIGR02054	GC_00012137
phge_rel_HI1409: phage-associated protein, HI1409 family	0.740393	0.389535	1	gastrointestinal_tract	TIGR01555	GC_00063545, GC_00070809, GC_00086423, GC_00109834, GC_00111232
chap_CsaA: export-related chaperone protein CsaA	0.740393	0.389535	1	gastrointestinal_tract	TIGR02222	GC_00027618, GC_00027619, GC_00073452, GC_00085365
HI0074: nucleotidyltransferase substrate binding protein, HI0074 family	0.740393	0.389535	1	gastrointestinal_tract	TIGR01987	GC_00014790, GC_00083257, GC_00105857
bcct: transporter, betaine/carnitine/choline transporter (BCCT) family	0.730333	0.392775	1	gastrointestinal_tract	TIGR00842	GC_00002399, GC_00004200, GC_00010840, GC_00012974, GC_00018826, GC_00020009, GC_00020068, GC_00020427, GC_00023874, GC_00024396, GC_00025172, GC_00028254, GC_00028255, GC_00034428, GC_00034429, GC_00036641, GC_00048223, GC_00052930, GC_00058529, GC_00067356, GC_00077740, GC_00111387, GC_00112953
aroFGH: 3-deoxy-7-phosphoheptulonate synthase	0.730333	0.392775	1	gastrointestinal_tract	TIGR00034	GC_00001564, GC_00002218, GC_00003222, GC_00003587, GC_00006697, GC_00006698, GC_00019451, GC_00046686, GC_00082589
ATP_synt_b: ATP synthase F0, B subunit	0.722675	0.395268	1	gastrointestinal_tract	TIGR01144	GC_00001562, GC_00002748, GC_00006556, GC_00007266, GC_00009038, GC_00011410, GC_00018625, GC_00019286, GC_00019813, GC_00020247, GC_00026890, GC_00028458, GC_00029325, GC_00029326, GC_00032468, GC_00035114, GC_00035454, GC_00039307, GC_00039308, GC_00041979, GC_00043754, GC_00052209, GC_00054442, GC_00055706, GC_00057833, GC_00073426
ATP_synt_epsi: ATP synthase F1, epsilon subunit	0.722675	0.395268	1	gastrointestinal_tract	TIGR01216	GC_00001407, GC_00002746, GC_00004533, GC_00005962, GC_00007466, GC_00014199, GC_00014267, GC_00014315, GC_00014803, GC_00015549, GC_00018951, GC_00025853, GC_00026233, GC_00032641, GC_00036184, GC_00043683, GC_00045581, GC_00048281, GC_00052193, GC_00055915, GC_00057632, GC_00058136, GC_00062404, GC_00112361
phage_P2_V: phage baseplate assembly protein V	0.722675	0.395268	1	other_body_site	TIGR01644	GC_00015845, GC_00021758, GC_00027614, GC_00053924, GC_00058636, GC_00067963, GC_00068586, GC_00074452, GC_00075716, GC_00090409, GC_00096671
Liste_lipo_26: bacterial surface protein 26-residue repeat	0.722675	0.395268	1	other_body_site	TIGR02167	GC_00000763, GC_00012321, GC_00019562, GC_00045577, GC_00049389, GC_00055334, GC_00058406, GC_00077808, GC_00092095, GC_00092849, GC_00095507, GC_00099124
RelB_DinJ: addiction module antitoxin, RelB/DinJ family	0.705205	0.40104	1	gastrointestinal_tract	TIGR02384	GC_00005854, GC_00006927, GC_00007033, GC_00008708, GC_00009405, GC_00011122, GC_00014676, GC_00015149, GC_00015159, GC_00016499, GC_00020955, GC_00021015, GC_00021313, GC_00022722, GC_00026992, GC_00028134, GC_00029944, GC_00031933, GC_00032070, GC_00032146, GC_00034033, GC_00037297, GC_00039247, GC_00042958, GC_00046362, GC_00056010, GC_00061010, GC_00064960, GC_00065704, GC_00067405, GC_000688…
MMSDH: methylmalonate-semialdehyde dehydrogenase (acylating)	0.703989	0.401447	1	other_body_site	TIGR01722	GC_00005779, GC_00013089, GC_00013090, GC_00021561, GC_00026381, GC_00031420, GC_00031421, GC_00056857, GC_00067441
trpD: anthranilate phosphoribosyltransferase	0.695903	0.404164	1	gastrointestinal_tract	TIGR01245	GC_00002954, GC_00005010, GC_00008373, GC_00011885, GC_00016001, GC_00023774, GC_00036036, GC_00036037, GC_00040462, GC_00045686, GC_00048463, GC_00048942, GC_00050977, GC_00053950, GC_00055867, GC_00086554
dnaq: exonuclease, DNA polymerase III, epsilon subunit family	0.685917	0.407557	1	other_body_site	TIGR00573	GC_00003924, GC_00006155, GC_00006156, GC_00007398, GC_00020107, GC_00027599, GC_00035584, GC_00039806, GC_00043071, GC_00050320, GC_00051400, GC_00054571, GC_00056276, GC_00056887, GC_00059949, GC_00060731, GC_00063566, GC_00084125, GC_00084241, GC_00085422, GC_00090861, GC_00092830, GC_00105512
hsdM: type I restriction-modification system, M subunit	0.685917	0.407557	1	gastrointestinal_tract	TIGR00497	GC_00000641, GC_00007430, GC_00008996, GC_00009400, GC_00012617, GC_00013859, GC_00021108, GC_00023392, GC_00024376, GC_00068062, GC_00081524
amt: ammonium transporter	0.685145	0.407821	1	gastrointestinal_tract	TIGR00836	GC_00002083, GC_00004058, GC_00007773, GC_00010939, GC_00018114, GC_00022264, GC_00024824, GC_00047610, GC_00052199, GC_00056825, GC_00082569, GC_00101612, GC_00102245
PGDH: phosphoglycerate dehydrogenase	0.681795	0.408969	1	gastrointestinal_tract	TIGR01327	GC_00020126, GC_00047980, GC_00050411, GC_00059984, GC_00069136, GC_00073694, GC_00073695, GC_00073696, GC_00075906, GC_00076473, GC_00078484
nadp_idh_euk: isocitrate dehydrogenase, NADP-dependent	0.681795	0.408969	1	gastrointestinal_tract	TIGR00127	GC_00001347
g3p_cytidyltrns: glycerol-3-phosphate cytidylyltransferase	0.681795	0.408969	1	gastrointestinal_tract	TIGR01518	GC_00001108
DEAH_box_HrpB: ATP-dependent helicase HrpB	0.681795	0.408969	1	gastrointestinal_tract	TIGR01970	GC_00004567, GC_00036301, GC_00053738, GC_00064202, GC_00109874
TIGR02646: TIGR02646 family protein	0.666497	0.414276	1	other_body_site	TIGR02646	GC_00015352, GC_00028965
fkbM_fam: methyltransferase, FkbM family	0.666497	0.414276	1	other_body_site	TIGR01444	GC_00032257, GC_00048805, GC_00054925, GC_00067749, GC_00080203
DHAK_reg: probable dihydroxyacetone kinase regulator	0.666497	0.414276	1	other_body_site	TIGR02366	GC_00025145, GC_00058506, GC_00067928
Bac_Flav_CT_G: Bacteroides conjugation system ATPase, TraG family	0.666497	0.414276	1	other_body_site	TIGR03783	GC_00008506, GC_00013877, GC_00042642, GC_00072154
NHT_00031: aminotransferase, LLPSF_NHT_00031 family	0.666497	0.414276	1	other_body_site	TIGR04181	GC_00010624
PQQ_syn_pqqC: coenzyme PQQ biosynthesis protein C	0.666497	0.414276	1	other_body_site	TIGR02111	GC_00009962
portal_PBSX: phage portal protein, PBSX family	0.666497	0.414276	1	other_body_site	TIGR01540	GC_00005947
aroA: 3-phosphoshikimate 1-carboxyvinyltransferase	0.631057	0.426968	1	gastrointestinal_tract	TIGR01356	GC_00003189, GC_00003509, GC_00004492, GC_00005405, GC_00008539, GC_00010697, GC_00012607, GC_00038803, GC_00038804, GC_00041183, GC_00042222, GC_00045994, GC_00046639, GC_00047935, GC_00049748, GC_00058421, GC_00058904, GC_00059070, GC_00059374, GC_00060999, GC_00061827, GC_00062151, GC_00063120, GC_00069534, GC_00077014, GC_00087156, GC_00090423, GC_00091984, GC_00099549, GC_00104014
matur_matur: putative metal-binding protein	0.631057	0.426968	1	other_body_site	TIGR03853	GC_00008844, GC_00023852, GC_00026219, GC_00042488, GC_00064857
OAFO_sf: 2-oxoacid:acceptor oxidoreductase, alpha subunit	0.631057	0.426968	1	other_body_site	TIGR03710	GC_00008066, GC_00016823, GC_00023020
phage_rep_org_N: phage replisome organizer, putative, N-terminal region	0.631057	0.426968	1	other_body_site	TIGR01714	GC_00013615, GC_00021814, GC_00033233, GC_00040616, GC_00046224, GC_00074906, GC_00074907, GC_00081990, GC_00104485, GC_00114262
ureG: urease accessory protein UreG	0.629253	0.427629	1	gastrointestinal_tract	TIGR00101	GC_00000784
C_GCAxxG_C_C: C_GCAxxG_C_C family protein	0.629253	0.427629	1	gastrointestinal_tract	TIGR01909	GC_00009608, GC_00041559, GC_00041560, GC_00050063, GC_00058786, GC_00064270, GC_00067639, GC_00074987, GC_00092592, GC_00112640, GC_00115505
antidote_HigA: addiction module antidote protein, HigA family	0.629253	0.427629	1	gastrointestinal_tract	TIGR02607	GC_00013647, GC_00022160, GC_00023362, GC_00024885, GC_00030489, GC_00035072, GC_00074526, GC_00078735, GC_00081781, GC_00086918, GC_00101373, GC_00101541, GC_00112255
phage_pRha: phage regulatory protein, Rha family	0.629253	0.427629	1	gastrointestinal_tract	TIGR02681	GC_00008302, GC_00024410, GC_00032513, GC_00053465, GC_00067913, GC_00070694, GC_00071064, GC_00073525, GC_00077691, GC_00090328, GC_00096411, GC_00099732
urease_beta: urease, beta subunit	0.629253	0.427629	1	gastrointestinal_tract	TIGR00192	GC_00002851, GC_00006595
rnpA: ribonuclease P protein component	0.629253	0.427629	1	other_body_site	TIGR00188	GC_00000429, GC_00002015, GC_00003956, GC_00016191, GC_00022090, GC_00022242, GC_00025720, GC_00027326, GC_00027559, GC_00030235, GC_00030929, GC_00030930, GC_00034382, GC_00038281, GC_00041135, GC_00042202, GC_00051667, GC_00052286, GC_00056636, GC_00060083, GC_00073796, GC_00074454, GC_00083075, GC_00088966, GC_00097735, GC_00101390, GC_00102607, GC_00113884
DHPS: dihydropteroate synthase	0.597254	0.439628	1	gastrointestinal_tract	TIGR01496	GC_00000932, GC_00004880, GC_00008454, GC_00010257, GC_00014653, GC_00016140, GC_00018272, GC_00018298, GC_00020722, GC_00022659, GC_00024253, GC_00024872, GC_00026319, GC_00035323, GC_00041705, GC_00047752, GC_00052584, GC_00054410, GC_00056318, GC_00057738, GC_00062196, GC_00095620, GC_00113745
DapF: diaminopimelate epimerase	0.597254	0.439628	1	gastrointestinal_tract	TIGR00652	GC_00001016, GC_00002301, GC_00007158, GC_00008284, GC_00013729, GC_00013811, GC_00013884, GC_00027157, GC_00030097, GC_00031547, GC_00036740, GC_00041125, GC_00044288, GC_00047491, GC_00047492, GC_00047553, GC_00053109, GC_00113407, GC_00114909, GC_00114986
fsa_talC_mipB: fructose-6-phosphate aldolase	0.597254	0.439628	1	other_body_site	TIGR00875	GC_00000873, GC_00002232, GC_00031588
rect: recombinase, phage RecT family	0.587774	0.443281	1	gastrointestinal_tract	TIGR00616	GC_00011171, GC_00022387, GC_00037361, GC_00042331, GC_00044355, GC_00074257, GC_00077678, GC_00078845, GC_00087869, GC_00089232, GC_00090108, GC_00100196
PA_CoA_Oxy2: phenylacetate-CoA oxygenase, PaaH subunit	0.575595	0.448044	1	gastrointestinal_tract	TIGR02157	GC_00012877, GC_00020487
acon_putative: putative aconitate hydratase	0.575595	0.448044	1	gastrointestinal_tract	TIGR01342	GC_00012276, GC_00038378
PA_CoA_ligase: phenylacetate-CoA ligase	0.575595	0.448044	1	gastrointestinal_tract	TIGR02155	GC_00006825
PA_CoA_Oxy5: phenylacetate-CoA oxygenase/reductase, PaaK subunit	0.575595	0.448044	1	gastrointestinal_tract	TIGR02160	GC_00013275, GC_00035122, GC_00090621
PA_CoA_Oxy1: phenylacetate-CoA oxygenase, PaaG subunit	0.575595	0.448044	1	gastrointestinal_tract	TIGR02156	GC_00007817
PA_CoA_Oxy4: phenylacetate-CoA oxygenase, PaaJ subunit	0.575595	0.448044	1	gastrointestinal_tract	TIGR02159	GC_00008891, GC_00105936
PA_CoA_Oxy3: phenylacetate-CoA oxygenase, PaaI subunit	0.575595	0.448044	1	gastrointestinal_tract	TIGR02158	GC_00008897, GC_00105572
tail_P2_I: phage tail protein I	0.560833	0.453925	1	other_body_site	TIGR01634	GC_00013003, GC_00018953, GC_00022156, GC_00026937, GC_00058679, GC_00092074, GC_00096513, GC_00109022, GC_00114843, GC_00115494
toxin_Txe_YoeB: addiction module toxin, Txe/YoeB family	0.546659	0.459686	1	other_body_site	TIGR02116	GC_00000850, GC_00002050, GC_00015309, GC_00015310, GC_00016876, GC_00018428, GC_00021910, GC_00032990, GC_00034658, GC_00040249, GC_00065135, GC_00067175, GC_00069801, GC_00078709
V_PPase: V-type H(+)-translocating pyrophosphatase	0.526002	0.468293	1	other_body_site	TIGR01104	GC_00000601, GC_00003426, GC_00040629, GC_00073678
aroC: chorismate synthase	0.505879	0.476928	1	gastrointestinal_tract	TIGR00033	GC_00000778, GC_00000923, GC_00002317, GC_00003324, GC_00005055, GC_00022325, GC_00023256, GC_00025812, GC_00029418, GC_00040781, GC_00041754, GC_00052423, GC_00052839, GC_00064764, GC_00069174, GC_00069175, GC_00069176, GC_00069177, GC_00069178, GC_00072230, GC_00090825, GC_00094312, GC_00108257
adh_fam_1: zinc-binding alcohol dehydrogenase family protein	0.50205	0.478601	1	gastrointestinal_tract	TIGR02817	GC_00005174, GC_00005862, GC_00014617, GC_00015750, GC_00030721, GC_00037807, GC_00053169
LP_HExxH_w_tonB: substrate import-associated zinc metallohydrolase lipoprotein	0.500246	0.479392	1	other_body_site	TIGR04549	GC_00029426, GC_00033272, GC_00062648, GC_00063979, GC_00093655, GC_00108745
IsdE: heme ABC transporter, heme-binding protein isdE	0.500246	0.479392	1	other_body_site	TIGR03659	GC_00013538, GC_00062605, GC_00105423
TIGR02453: TIGR02453 family protein	0.500246	0.479392	1	other_body_site	TIGR02453	GC_00011738, GC_00040619
thiaz-red: thiazolinyl imide reductase	0.500246	0.479392	1	other_body_site	TIGR01761	GC_00017276, GC_00058174, GC_00080028, GC_00088135
FlhF: flagellar biosynthesis protein FlhF	0.500246	0.479392	1	other_body_site	TIGR03499	GC_00054831, GC_00056720, GC_00080104, GC_00082211, GC_00089018, GC_00094019
cas_TM1810_Csm2: CRISPR type III-A/MTUBE-associated protein Csm2	0.500246	0.479392	1	other_body_site	TIGR01870	GC_00023484, GC_00072607, GC_00080240, GC_00093058, GC_00099191, GC_00114151
EutP: ethanolamine utilization protein, EutP	0.484995	0.486168	1	gastrointestinal_tract	TIGR02528	GC_00005778, GC_00006332, GC_00006504, GC_00011281, GC_00037592, GC_00082077, GC_00107063
gp16_SPP1: putative phage head-tail adaptor	0.484995	0.486168	1	gastrointestinal_tract	TIGR01563	GC_00021347, GC_00025298, GC_00026839, GC_00028833, GC_00029840, GC_00037306, GC_00039835, GC_00044522, GC_00051049, GC_00057946, GC_00065821, GC_00066563, GC_00083955, GC_00084252, GC_00091495, GC_00092759, GC_00094670, GC_00096704, GC_00102638, GC_00104022, GC_00108989, GC_00110368, GC_00113752, GC_00114844
purT: phosphoribosylglycinamide formyltransferase 2	0.484995	0.486168	1	gastrointestinal_tract	TIGR01142	GC_00001326, GC_00008156, GC_00015825
trpG_papA: glutamine amidotransferase of anthranilate synthase or aminodeoxychorismate synthase	0.479154	0.488806	1	gastrointestinal_tract	TIGR00566	GC_00002304, GC_00003161, GC_00004734, GC_00009326, GC_00013211, GC_00020794, GC_00020795, GC_00027174, GC_00029549, GC_00036417, GC_00036552, GC_00041856, GC_00041980, GC_00043026, GC_00058420, GC_00064880, GC_00064881, GC_00064997, GC_00065040, GC_00065802, GC_00099984, GC_00101323
fruA: PTS system, fructose subfamily, IIA component	0.479154	0.488806	1	other_body_site	TIGR00848	GC_00002071, GC_00005205, GC_00008637, GC_00013082, GC_00013189, GC_00015446, GC_00022477, GC_00031133, GC_00064731, GC_00064994, GC_00065838, GC_00066147, GC_00077942, GC_00087819, GC_00088287, GC_00097613, GC_00097897, GC_00102364, GC_00104899, GC_00108386
2A51: chromate efflux transporter	0.474334	0.491	1	gastrointestinal_tract	TIGR00937	GC_00015797, GC_00021471, GC_00021472, GC_00028263
benzo_1_2_benA: benzoate 1,2-dioxygenase, large subunit	0.474334	0.491	1	gastrointestinal_tract	TIGR03229	GC_00004472
sortase_srtB: sortase, SrtB family	0.474334	0.491	1	gastrointestinal_tract	TIGR03064	GC_00025294, GC_00045350, GC_00052277, GC_00060175, GC_00080716, GC_00101372
mucon_cyclo: muconate and chloromuconate cycloisomerases	0.474334	0.491	1	gastrointestinal_tract	TIGR02534	GC_00015376, GC_00020691, GC_00020692, GC_00081552
benzo_1_2_benB: benzoate 1,2-dioxygenase, small subunit	0.474334	0.491	1	gastrointestinal_tract	TIGR03232	GC_00004695
tape_meas_lam_C: phage tail tape measure protein, lambda family	0.474334	0.491	1	gastrointestinal_tract	TIGR01541	GC_00009421, GC_00029714, GC_00030478, GC_00050991, GC_00060953, GC_00083828, GC_00102854, GC_00110768, GC_00112724, GC_00113462
glyco_rpt_poly: oligosaccharide repeat unit polymerase	0.474334	0.491	1	gastrointestinal_tract	TIGR04370	GC_00023037, GC_00027239, GC_00067633, GC_00072249, GC_00086847, GC_00100687, GC_00104062, GC_00109720, GC_00114313
sufC: FeS assembly ATPase SufC	0.467596	0.494095	1	other_body_site	TIGR01978	GC_00000132, GC_00002138, GC_00003531, GC_00006262, GC_00015827
pyruv_carbox: pyruvate carboxylase	0.467596	0.494095	1	gastrointestinal_tract	TIGR01235	GC_00000426, GC_00060841
rmlD: dTDP-4-dehydrorhamnose reductase	0.465169	0.495218	1	gastrointestinal_tract	TIGR01214	GC_00000714, GC_00003314, GC_00008159, GC_00013756, GC_00013805, GC_00017568, GC_00029282, GC_00036576, GC_00040780, GC_00045791, GC_00056978, GC_00060268, GC_00065215, GC_00071616, GC_00085681, GC_00091306
AA-adenyl-dom: amino acid adenylation domain	0.461354	0.496992	1	other_body_site	TIGR01733	GC_00007743, GC_00012121, GC_00014714, GC_00015360, GC_00016809, GC_00016945, GC_00019026, GC_00022664, GC_00022884, GC_00023823, GC_00037914, GC_00038979, GC_00038981, GC_00042972, GC_00047967, GC_00048553, GC_00052613, GC_00054513, GC_00058082, GC_00065743, GC_00068236, GC_00070585, GC_00071092, GC_00077446, GC_00079070, GC_00079498, GC_00086903, GC_00092175, GC_00095486, GC_00099526, GC_001105…
outer_NodT: efflux transporter, outer membrane factor (OMF) lipoprotein, NodT family	0.454608	0.500155	1	gastrointestinal_tract	TIGR01845	GC_00002594, GC_00005841, GC_00008089, GC_00010677, GC_00013223, GC_00015271, GC_00015769, GC_00017322, GC_00019595, GC_00021290, GC_00037023, GC_00037077, GC_00038700, GC_00039974, GC_00043475, GC_00044893, GC_00045139, GC_00045890, GC_00046669, GC_00051496, GC_00052497, GC_00054570, GC_00056235, GC_00058811, GC_00060475, GC_00061128, GC_00061847, GC_00062485, GC_00062788, GC_00064022, GC_000730…
IMP_synth_hisH: imidazole glycerol phosphate synthase, glutamine amidotransferase subunit	0.444711	0.504857	1	gastrointestinal_tract	TIGR01855	GC_00004260, GC_00007819, GC_00011377, GC_00011982, GC_00012259, GC_00013266, GC_00021630, GC_00021749, GC_00024382, GC_00032448, GC_00042815, GC_00045937, GC_00049061, GC_00055590, GC_00061849, GC_00065138, GC_00065241, GC_00086678, GC_00087047, GC_00088983, GC_00091187, GC_00108197
hisD: histidinol dehydrogenase	0.444711	0.504857	1	gastrointestinal_tract	TIGR00069	GC_00003417, GC_00004835, GC_00005510, GC_00008340, GC_00009330, GC_00018043, GC_00022171, GC_00033064, GC_00034770, GC_00047029, GC_00052747, GC_00067009, GC_00067076, GC_00067077, GC_00067078, GC_00070823, GC_00101980
hisF: imidazoleglycerol phosphate synthase, cyclase subunit	0.444711	0.504857	1	gastrointestinal_tract	TIGR00735	GC_00000150, GC_00004530, GC_00008993, GC_00027889, GC_00064942
hisG: ATP phosphoribosyltransferase	0.444711	0.504857	1	gastrointestinal_tract	TIGR00070	GC_00004258, GC_00005455, GC_00005956, GC_00007629, GC_00011674, GC_00015058, GC_00021557, GC_00022054, GC_00025030, GC_00036622, GC_00048186, GC_00060362, GC_00070106, GC_00082835, GC_00083251, GC_00093531, GC_00112463
histidine_hisI: phosphoribosyl-ATP diphosphatase	0.444711	0.504857	1	gastrointestinal_tract	TIGR03188	GC_00001160, GC_00002201, GC_00003267, GC_00005002, GC_00007458, GC_00015966, GC_00020424, GC_00027819, GC_00028087, GC_00028088, GC_00045580, GC_00064677, GC_00065008, GC_00067372, GC_00083586
flavo_cyto_c: flavocytochrome c	0.444711	0.504857	1	other_body_site	TIGR01813	GC_00000505, GC_00003778, GC_00004720, GC_00009428, GC_00015928, GC_00022772, GC_00023578, GC_00042363, GC_00071202, GC_00083607, GC_00087585, GC_00091279, GC_00096284, GC_00102420
argD: transaminase, acetylornithine/succinylornithine family	0.443743	0.505322	1	gastrointestinal_tract	TIGR00707	GC_00007642, GC_00013991, GC_00015563, GC_00020003, GC_00020006, GC_00021214, GC_00025006, GC_00048087, GC_00048088, GC_00054437, GC_00081492
phd_fam: prevent-host-death family protein	0.430771	0.511611	1	other_body_site	TIGR01552	GC_00006871, GC_00011373, GC_00012287, GC_00012826, GC_00015615, GC_00020814, GC_00021437, GC_00022205, GC_00024100, GC_00024116, GC_00028244, GC_00029004, GC_00034195, GC_00041363, GC_00042259, GC_00052009, GC_00063630, GC_00063980, GC_00066746, GC_00071854, GC_00075018, GC_00082319, GC_00083227, GC_00089125, GC_00092489, GC_00092656, GC_00094928, GC_00096771, GC_00097720, GC_00102057, GC_001038…
ATPase-IIIB_Mg: magnesium-translocating P-type ATPase	0.427604	0.513167	1	gastrointestinal_tract	TIGR01524	GC_00004439, GC_00008030, GC_00010464, GC_00010465, GC_00013913, GC_00016895, GC_00018801, GC_00031823, GC_00043742, GC_00050113, GC_00064746, GC_00065171
rarD: protein RarD	0.427604	0.513167	1	gastrointestinal_tract	TIGR00688	GC_00004299, GC_00017519, GC_00033258, GC_00037641, GC_00038554, GC_00039090, GC_00042863, GC_00043968, GC_00043969, GC_00044203, GC_00047106, GC_00048729, GC_00054446, GC_00059183, GC_00060430, GC_00064143, GC_00071265, GC_00079988, GC_00085759, GC_00097363, GC_00098157
rhamnu_1P_ald: rhamnulose-1-phosphate aldolase	0.424941	0.514482	1	other_body_site	TIGR02624	GC_00004996, GC_00005787, GC_00006817
phi3626_gp14_N: putative phage tail component, N-terminal domain	0.424941	0.514482	1	other_body_site	TIGR01633	GC_00008394, GC_00009017, GC_00023162, GC_00024325, GC_00052545, GC_00066424, GC_00066777, GC_00067851, GC_00077317, GC_00080771, GC_00082552, GC_00094526, GC_00094860, GC_00096146, GC_00096701
excise: DNA binding domain, excisionase family	0.424756	0.514574	1	gastrointestinal_tract	TIGR01764	GC_00003816, GC_00004789, GC_00009365, GC_00011181, GC_00011702, GC_00012848, GC_00012942, GC_00016801, GC_00023398, GC_00023476, GC_00024438, GC_00025546, GC_00026640, GC_00027923, GC_00028032, GC_00036916, GC_00042165, GC_00042369, GC_00043275, GC_00047664, GC_00049948, GC_00054012, GC_00056256, GC_00061756, GC_00066168, GC_00068360, GC_00068943, GC_00070279, GC_00071013, GC_00071095, GC_000736…
trpA: tryptophan synthase, alpha subunit	0.424756	0.514574	1	gastrointestinal_tract	TIGR00262	GC_00004256, GC_00007059, GC_00007463, GC_00016590, GC_00018446, GC_00020964, GC_00022877, GC_00031009, GC_00035967, GC_00036064, GC_00037933, GC_00039757, GC_00048594, GC_00052563, GC_00055716, GC_00058978, GC_00063694, GC_00101435
PTBA: PTS system, glucose subfamily, IIA component	0.417441	0.518217	1	other_body_site	TIGR00830	GC_00001260, GC_00001555, GC_00002647, GC_00003813, GC_00004686, GC_00007156, GC_00008687, GC_00010733, GC_00012226, GC_00012448, GC_00012998, GC_00014094, GC_00017630, GC_00023101, GC_00026868, GC_00032241, GC_00038296, GC_00039970, GC_00040730, GC_00040785, GC_00041245, GC_00050960, GC_00051542, GC_00064681, GC_00070519, GC_00072164, GC_00084646, GC_00102068, GC_00105440, GC_00109147, GC_001125…
MIP: MIP family channel proteins	0.417441	0.518217	1	other_body_site	TIGR00861	GC_00000549, GC_00000594, GC_00001379, GC_00001380, GC_00002515, GC_00006148, GC_00012128, GC_00012391, GC_00025736, GC_00026377, GC_00031788
efflux_Bcr_CflA: drug resistance transporter, Bcr/CflA subfamily	0.417441	0.518217	1	gastrointestinal_tract	TIGR00710	GC_00004370, GC_00004599, GC_00008800, GC_00010793, GC_00014922, GC_00018138, GC_00023045, GC_00025323, GC_00033260, GC_00036486, GC_00038508, GC_00041976, GC_00044587, GC_00048125, GC_00050659, GC_00052591, GC_00055746, GC_00056440, GC_00060513, GC_00062594, GC_00078245, GC_00083684, GC_00093193, GC_00093845, GC_00099024, GC_00112844, GC_00113628
panB: 3-methyl-2-oxobutanoate hydroxymethyltransferase	0.417441	0.518217	1	gastrointestinal_tract	TIGR00222	GC_00001041, GC_00009082, GC_00012454, GC_00026004, GC_00029236, GC_00036112, GC_00036113, GC_00041837, GC_00051868, GC_00054354, GC_00065858
TIGR00343: pyridoxal 5'-phosphate synthase, synthase subunit Pdx1	0.415847	0.519017	1	gastrointestinal_tract	TIGR00343	GC_00000111
wecG_tagA_cpsF: glycosyltransferase, WecB/TagA/CpsF family	0.41427	0.51981	1	gastrointestinal_tract	TIGR00696	GC_00005367, GC_00015254, GC_00018686, GC_00019577, GC_00019940, GC_00032047, GC_00038558, GC_00038559, GC_00042028, GC_00043512, GC_00048364, GC_00069376, GC_00069650, GC_00079223, GC_00081056, GC_00087306, GC_00100632, GC_00102006, GC_00102814, GC_00104479
D_ribokin_bact: ribokinase	0.412876	0.520513	1	gastrointestinal_tract	TIGR02152	GC_00000554, GC_00002965, GC_00005803, GC_00008813, GC_00022213, GC_00025019, GC_00031105, GC_00045452, GC_00045703, GC_00054455, GC_00059931, GC_00061723, GC_00076467, GC_00095160, GC_00098138, GC_00102591
NMN_trans_PnuC: nicotinamide mononucleotide transporter PnuC	0.412876	0.520513	1	gastrointestinal_tract	TIGR01528	GC_00003075, GC_00004538, GC_00008189, GC_00009322, GC_00009933, GC_00014872, GC_00022047, GC_00034328, GC_00034613, GC_00053528, GC_00057111, GC_00067178, GC_00097656, GC_00101766, GC_00107164
dcm: DNA (cytosine-5-)-methyltransferase	0.412272	0.520818	1	gastrointestinal_tract	TIGR00675	GC_00003728, GC_00009473, GC_00013198, GC_00016629, GC_00021709, GC_00021925, GC_00023785, GC_00025126, GC_00032293, GC_00036544, GC_00043699, GC_00052240, GC_00053359, GC_00055564, GC_00058942, GC_00061864, GC_00064450, GC_00068197, GC_00068329, GC_00069450, GC_00071823, GC_00071948, GC_00072147, GC_00072889, GC_00072895, GC_00074141, GC_00077546, GC_00078494, GC_00079254, GC_00080896, GC_000809…
holin_phiLC3: holin, phage phi LC3 family	0.411877	0.521018	1	gastrointestinal_tract	TIGR01598	GC_00009739, GC_00014200, GC_00033711, GC_00073526, GC_00086994
urea_trans_UrtE: urea ABC transporter, ATP-binding protein UrtE	0.411877	0.521018	1	gastrointestinal_tract	TIGR03410	GC_00007665, GC_00029294, GC_00065428, GC_00068010, GC_00072148
cbiN: cobalt transport protein	0.411877	0.521018	1	gastrointestinal_tract	TIGR01165	GC_00010173, GC_00021012, GC_00028400, GC_00113272
WbaP_sugtrans: undecaprenyl-phosphate galactose phosphotransferase WbaP	0.411877	0.521018	1	gastrointestinal_tract	TIGR03022	GC_00021038, GC_00032030, GC_00045687, GC_00045688, GC_00047667, GC_00109627
TIGR02436: four helix bundle protein	0.411877	0.521018	1	gastrointestinal_tract	TIGR02436	GC_00021821, GC_00024148, GC_00024577, GC_00024928, GC_00090469, GC_00109846, GC_00112927
urea_trans_UrtB: urea ABC transporter, permease protein UrtB	0.411877	0.521018	1	gastrointestinal_tract	TIGR03409	GC_00005777, GC_00024950, GC_00103946
lac_pts_IIC: PTS system, lactose-specific IIC component	0.411877	0.521018	1	gastrointestinal_tract	TIGR00394	GC_00005692, GC_00012496
urea_trans_UrtC: urea ABC transporter, permease protein UrtC	0.411877	0.521018	1	gastrointestinal_tract	TIGR03408	GC_00005180, GC_00050881, GC_00098852
urea_trans_UrtD: urea ABC transporter, ATP-binding protein UrtD	0.411877	0.521018	1	gastrointestinal_tract	TIGR03411	GC_00004522, GC_00067134, GC_00071568, GC_00098403
protocat_pcaD: 3-oxoadipate enol-lactonase	0.411877	0.521018	1	gastrointestinal_tract	TIGR02427	GC_00017095, GC_00021716, GC_00025627, GC_00044200, GC_00096877, GC_00114336
urea_ABC_UrtA: urea ABC transporter, urea binding protein	0.411877	0.521018	1	gastrointestinal_tract	TIGR03407	GC_00004579, GC_00051143, GC_00107508
SAM_YgiQ: uncharacterized radical SAM protein YgiQ	0.411219	0.521351	1	gastrointestinal_tract	TIGR03904	GC_00001943, GC_00002206, GC_00005447, GC_00008440, GC_00038018
NaPi_cotrn_rel: Na/Pi-cotransporter II-related protein	0.410795	0.521566	1	gastrointestinal_tract	TIGR00704	GC_00001219, GC_00003270, GC_00021973, GC_00022085, GC_00022400, GC_00025560, GC_00033696, GC_00036166, GC_00038571, GC_00038572, GC_00043110, GC_00043111, GC_00072475, GC_00097991
gph: sugar (Glycoside-Pentoside-Hexuronide) transporter	0.409852	0.522044	1	gastrointestinal_tract	TIGR00792	GC_00001198, GC_00002448, GC_00007545, GC_00007906, GC_00009913, GC_00010504, GC_00012267, GC_00012407, GC_00017144, GC_00017554, GC_00019410, GC_00020158, GC_00022019, GC_00023480, GC_00035338, GC_00041331, GC_00043570, GC_00045524, GC_00045608, GC_00046578, GC_00050155, GC_00054010, GC_00057347, GC_00058919, GC_00060872, GC_00062936, GC_00069317, GC_00071406, GC_00081489, GC_00083399, GC_000850…
TIGR00046: RNA methyltransferase, RsmE family	0.400025	0.527076	1	gastrointestinal_tract	TIGR00046	GC_00001861, GC_00003627, GC_00005146, GC_00006930, GC_00007739, GC_00011894, GC_00016645, GC_00017619, GC_00018101, GC_00018151, GC_00019696, GC_00037143, GC_00037505, GC_00040359, GC_00040809, GC_00041078, GC_00042901, GC_00048963, GC_00052288, GC_00054038, GC_00054284, GC_00054471, GC_00055866, GC_00056042, GC_00057646, GC_00058772, GC_00063185, GC_00081390, GC_00083637, GC_00107535, GC_001145…
birA_ligase: biotin--[acetyl-CoA-carboxylase] ligase	0.400025	0.527076	1	gastrointestinal_tract	TIGR00121	GC_00003440, GC_00004199, GC_00010468, GC_00011878, GC_00016735, GC_00018407, GC_00019483, GC_00019873, GC_00022376, GC_00022856, GC_00022857, GC_00025519, GC_00026230, GC_00036162, GC_00038757, GC_00039766, GC_00041255, GC_00044310, GC_00044443, GC_00044521, GC_00047927, GC_00048788, GC_00049718, GC_00049879, GC_00051307, GC_00052703, GC_00055840, GC_00056045, GC_00057455, GC_00059087, GC_000595…
rib_alpha: Rib/alpha/Esp surface antigen repeat	0.400025	0.527076	1	other_body_site	TIGR02331	GC_00037458, GC_00039671, GC_00048916, GC_00056419, GC_00056556, GC_00062796, GC_00067984, GC_00071684, GC_00086668, GC_00088350, GC_00098648, GC_00114762
putr_carbamoyl: putrescine carbamoyltransferase	0.400025	0.527076	1	other_body_site	TIGR04384	GC_00006181, GC_00025772
casE_Cse3: CRISPR-associated protein Cas6/Cse3/CasE, subtype I-E/ECOLI	0.400025	0.527076	1	other_body_site	TIGR01907	GC_00013893, GC_00048152, GC_00088413, GC_00091718, GC_00111882
ATP_synt_delta: ATP synthase F1, delta subunit	0.394378	0.530007	1	gastrointestinal_tract	TIGR01145	GC_00001339, GC_00004152, GC_00006260, GC_00007600, GC_00010269, GC_00017697, GC_00018358, GC_00020152, GC_00029649, GC_00033182, GC_00036282, GC_00039569, GC_00041103, GC_00046882, GC_00046883, GC_00047359, GC_00048196, GC_00053066, GC_00055337, GC_00060370, GC_00061197, GC_00061549, GC_00070136, GC_00081273, GC_00101360, GC_00107738
FtcD: glutamate formiminotransferase	0.394378	0.530007	1	other_body_site	TIGR02024	GC_00001471, GC_00017827, GC_00020855, GC_00025966, GC_00033365, GC_00049156
FRU: PTS system, Fru family, IIB component	0.394378	0.530007	1	other_body_site	TIGR00829	GC_00000673, GC_00012857, GC_00013224, GC_00014631, GC_00015426, GC_00021982, GC_00064728, GC_00068993
fabH: 3-oxoacyl-[acyl-carrier-protein] synthase III	0.368643	0.543745	1	gastrointestinal_tract	TIGR00747	GC_00000532, GC_00002712, GC_00002951, GC_00003681, GC_00007615, GC_00012117, GC_00022423, GC_00028999, GC_00038098, GC_00047881, GC_00047882, GC_00058856, GC_00059263, GC_00059366, GC_00063404, GC_00065198, GC_00073545
hxl6Piso_put: putative hexulose-6-phosphate isomerase	0.368643	0.543745	1	other_body_site	TIGR00542	GC_00007861, GC_00009153, GC_00011591, GC_00013291, GC_00030543, GC_00051541, GC_00064558
TIGR00733: oligopeptide transporter, OPT family	0.368643	0.543745	1	other_body_site	TIGR00733	GC_00008359, GC_00013691, GC_00018415, GC_00022093, GC_00022667, GC_00025599, GC_00037625, GC_00055101, GC_00065934
vsr: DNA mismatch endonuclease Vsr	0.368643	0.543745	1	other_body_site	TIGR00632	GC_00006727, GC_00008425, GC_00022638, GC_00036943, GC_00037511, GC_00057538, GC_00080897, GC_00091148
mmdA: methylmalonyl-CoA decarboxylase alpha subunit	0.36388	0.546359	1	gastrointestinal_tract	TIGR01117	GC_00002052
DAPAT_plant: LL-diaminopimelate aminotransferase	0.36388	0.546359	1	gastrointestinal_tract	TIGR03542	GC_00002398
PFL2-3: glycyl radical enzyme, PFL2/glycerol dehydratase family	0.36388	0.546359	1	gastrointestinal_tract	TIGR01774	GC_00008249, GC_00012182, GC_00023382, GC_00023491, GC_00098686
ura-cupin: putative allantoin catabolism protein	0.36388	0.546359	1	gastrointestinal_tract	TIGR03214	GC_00008669, GC_00012757, GC_00033011
cbiO: cobalt ABC transporter, ATP-binding protein	0.36388	0.546359	1	gastrointestinal_tract	TIGR01166	GC_00011282, GC_00021120, GC_00022311, GC_00054555
cbiM: cobalamin biosynthesis protein CbiM	0.36388	0.546359	1	gastrointestinal_tract	TIGR00123	GC_00012020, GC_00017261, GC_00045149, GC_00049859
Histidinol-ppas: histidinol-phosphate phosphatase domain	0.36388	0.546359	1	gastrointestinal_tract	TIGR01656	GC_00018575, GC_00024662, GC_00052707, GC_00055173, GC_00055174, GC_00083551, GC_00084954, GC_00090499
ribofla_fusion: conserved hypothetical protein	0.36388	0.546359	1	gastrointestinal_tract	TIGR02464	GC_00005805, GC_00020768, GC_00039840
dfx_rbo: desulfoferrodoxin	0.362856	0.546925	1	gastrointestinal_tract	TIGR00320	GC_00023659
HpnZ_proposed: putative phosphonate catabolism associated alcohol dehydrogenase	0.362856	0.546925	1	gastrointestinal_tract	TIGR03366	GC_00018386
phnS2: putative 2-aminoethylphosphonate ABC transporter, periplasmic 2-aminoethylphosphonate-binding protein	0.362856	0.546925	1	gastrointestinal_tract	TIGR03261	GC_00036889, GC_00105590
HpnW_proposed: FAD dependent oxidoreductase TIGR03364	0.362856	0.546925	1	gastrointestinal_tract	TIGR03364	GC_00038959, GC_00071201
PhnU2: putative 2-aminoethylphosphonate ABC transporter, permease protein	0.362856	0.546925	1	gastrointestinal_tract	TIGR03262	GC_00059557, GC_00065294
TraF-like: TraF-like protein	0.362856	0.546925	1	gastrointestinal_tract	TIGR02740	GC_00022657, GC_00083591
dnstrm_HI1420: probable addiction module antidote protein	0.362856	0.546925	1	gastrointestinal_tract	TIGR02684	GC_00077409, GC_00083302, GC_00100723
TIGR04002: TIGR04002 family protein	0.362856	0.546925	1	gastrointestinal_tract	TIGR04002	GC_00062511, GC_00070855
fil_hemag_20aa: adhesin HecA family 20-residue repeat (two copies)	0.362856	0.546925	1	gastrointestinal_tract	TIGR01731	GC_00052588, GC_00056729, GC_00080226, GC_00089531
aconitase_mito: aconitate hydratase, mitochondrial	0.362856	0.546925	1	gastrointestinal_tract	TIGR01340	GC_00023176
photo_TT_lyase: spore photoproduct lyase	0.362856	0.546925	1	gastrointestinal_tract	TIGR04070	GC_00043595, GC_00066002
aspS_nondisc: aspartate--tRNA(Asn) ligase	0.362856	0.546925	1	gastrointestinal_tract	TIGR00458	GC_00053045, GC_00084811
LSD1: zinc finger domain, LSD1 subclass	0.362856	0.546925	1	gastrointestinal_tract	TIGR01053	GC_00024586
WbuX: N-acetyl sugar amidotransferase	0.362856	0.546925	1	gastrointestinal_tract	TIGR03573	GC_00055322, GC_00092722
uvde: UV damage endonuclease UvdE	0.362856	0.546925	1	gastrointestinal_tract	TIGR00629	GC_00039721, GC_00105642
incFII_RepA: incFII family plasmid replication initiator RepA	0.362856	0.546925	1	gastrointestinal_tract	TIGR03474	GC_00021117
TrbJ_Ti: P-type conjugative transfer protein TrbJ	0.362856	0.546925	1	gastrointestinal_tract	TIGR02780	GC_00018950, GC_00050604
PedC_BrcD: putative bacteriocin transport accessory protein	0.362856	0.546925	1	gastrointestinal_tract	TIGR01295	GC_00034621, GC_00090545
cyclo_dehyd_2: bacteriocin biosynthesis cyclodehydratase domain	0.362856	0.546925	1	gastrointestinal_tract	TIGR03882	GC_00056491, GC_00092279
thiol_BshB2: bacillithiol biosynthesis deacetylase BshB2	0.362856	0.546925	1	gastrointestinal_tract	TIGR04000	GC_00022730
B_methylAsp_ase: methylaspartate ammonia-lyase	0.362856	0.546925	1	gastrointestinal_tract	TIGR01502	GC_00036885, GC_00091048
SXT_TraD: conjugative coupling factor TraD, SXT/TOL subfamily	0.362856	0.546925	1	gastrointestinal_tract	TIGR03743	GC_00059477, GC_00086543, GC_00108290
phage_lam_T: phage tail assembly protein T	0.362856	0.546925	1	gastrointestinal_tract	TIGR01715	GC_00020944, GC_00092380, GC_00107697
TrbG_Ti: P-type conjugative transfer protein TrbG	0.362856	0.546925	1	gastrointestinal_tract	TIGR02775	GC_00051146, GC_00055874
rSAM_NirJ2: putative heme d1 biosynthesis radical SAM protein NirJ2	0.362856	0.546925	1	gastrointestinal_tract	TIGR04055	GC_00022365
metallo_McbB: McbB family protein	0.362856	0.546925	1	gastrointestinal_tract	TIGR04424	GC_00059977, GC_00077552
GlrX_YruB: glutaredoxin-like protein, YruB-family	0.362856	0.546925	1	gastrointestinal_tract	TIGR02196	GC_00022818, GC_00032958
mthyl_TIGR00027: methyltransferase, TIGR00027 family	0.362856	0.546925	1	gastrointestinal_tract	TIGR00027	GC_00037515, GC_00086714
PorD_KorD: 2-oxoacid:acceptor oxidoreductase, delta subunit, pyruvate/2-ketoisovalerate family	0.362856	0.546925	1	gastrointestinal_tract	TIGR02179	GC_00062771, GC_00070556
Sig70_famx1: RNA polymerase sigma-70 factor, TIGR02943 family	0.362856	0.546925	1	gastrointestinal_tract	TIGR02943	GC_00062202, GC_00075718
CxxCG_CxxCG_HTH: putative zinc finger/helix-turn-helix protein, YgiT family	0.362856	0.546925	1	gastrointestinal_tract	TIGR03830	GC_00075590, GC_00083916, GC_00100354
TrbL_P: P-type conjugative transfer protein TrbL	0.362856	0.546925	1	gastrointestinal_tract	TIGR02783	GC_00047436, GC_00047437, GC_00054189
PPOX_FMN_DR2398: pyridoxamine 5'-phosphate oxidase, FMN-binding family	0.362856	0.546925	1	gastrointestinal_tract	TIGR04025	GC_00061740, GC_00091921
badI: 2-ketocyclohexanecarboxyl-CoA hydrolase	0.362856	0.546925	1	gastrointestinal_tract	TIGR03210	GC_00021941
TIGR00057: tRNA threonylcarbamoyl adenosine modification protein, Sua5/YciO/YrdC/YwlC family	0.362856	0.546925	1	other_body_site	TIGR00057	GC_00001047, GC_00001944, GC_00005265, GC_00006242, GC_00006243, GC_00007085, GC_00011710, GC_00019211, GC_00019267, GC_00027754, GC_00031594, GC_00031595, GC_00032365, GC_00035869, GC_00036453, GC_00040018, GC_00042586, GC_00042587, GC_00044096, GC_00045363, GC_00049648, GC_00050117, GC_00051859, GC_00057073, GC_00057110, GC_00080837, GC_00093170, GC_00097568, GC_00099123
purD: phosphoribosylamine--glycine ligase	0.362856	0.546925	1	other_body_site	TIGR00877	GC_00001164, GC_00001830, GC_00002545, GC_00005395, GC_00006051, GC_00007084, GC_00007472, GC_00010728, GC_00018257, GC_00020970, GC_00022974, GC_00028176, GC_00037599, GC_00039486, GC_00040444, GC_00042890, GC_00042891, GC_00047327, GC_00061141, GC_00061925, GC_00063360, GC_00113541
rplS_bact: ribosomal protein bL19	0.362856	0.546925	1	other_body_site	TIGR01024	GC_00000034
YbgI_SA1388: dinuclear metal center protein, YbgI/SA1388 family	0.362856	0.546925	1	other_body_site	TIGR00486	GC_00000478, GC_00002879, GC_00007055, GC_00007548, GC_00007835, GC_00012277, GC_00016357, GC_00016368, GC_00018202, GC_00019443, GC_00021768, GC_00028171, GC_00030336, GC_00036860, GC_00038865, GC_00043771, GC_00046432, GC_00047257, GC_00050389, GC_00051067, GC_00055454, GC_00058732, GC_00058885, GC_00059936, GC_00060322, GC_00064367, GC_00065863, GC_00068515, GC_00089300, GC_00090339, GC_000935…
C_S_lyase_PatB: putative C-S lyase	0.34805	0.555219	1	gastrointestinal_tract	TIGR04350	GC_00003271, GC_00005825, GC_00007369, GC_00007858, GC_00008448, GC_00010804, GC_00011280, GC_00012457, GC_00012503, GC_00012572, GC_00013537, GC_00017367, GC_00018398, GC_00018722, GC_00022297, GC_00024754, GC_00027827, GC_00028795, GC_00030139, GC_00030556, GC_00036177, GC_00036178, GC_00043517, GC_00045497, GC_00047902, GC_00048419, GC_00050827, GC_00059187, GC_00060804, GC_00061603, GC_000649…
DapE-ArgE: peptidase, ArgE/DapE family	0.34805	0.555219	1	other_body_site	TIGR01910	GC_00008256, GC_00011359, GC_00011635, GC_00012591, GC_00013799, GC_00020639, GC_00023762, GC_00039501, GC_00039761, GC_00044687, GC_00052743, GC_00053652, GC_00070446, GC_00074782, GC_00080133
pilT_fam: twitching motility protein	0.34805	0.555219	1	other_body_site	TIGR01420	GC_00005794, GC_00007228, GC_00012891, GC_00014711, GC_00017438, GC_00036413, GC_00038924, GC_00040845, GC_00048047, GC_00059625, GC_00074655, GC_00078437, GC_00079454, GC_00105312, GC_00112746
casD_Cas5e: CRISPR-associated protein Cas5/CasD, subtype I-E/ECOLI	0.333643	0.563522	1	other_body_site	TIGR01868	GC_00055761, GC_00059215, GC_00060541, GC_00070395, GC_00070909, GC_00080509, GC_00083609, GC_00096788, GC_00107712
casC_Cse4: CRISPR-associated protein Cas7/Cse4/CasC, subtype I-E/ECOLI	0.333643	0.563522	1	other_body_site	TIGR01869	GC_00013997, GC_00059891, GC_00069046, GC_00074554, GC_00082532, GC_00093150, GC_00111071
flgG_G_neg: flagellar basal-body rod protein FlgG	0.333643	0.563522	1	other_body_site	TIGR02488	GC_00011072, GC_00020976, GC_00021044, GC_00101525
tail_comp_S: phage virion morphogenesis protein	0.333643	0.563522	1	other_body_site	TIGR01635	GC_00017904, GC_00030372, GC_00041517, GC_00051750, GC_00068562, GC_00074980, GC_00107933, GC_00110483, GC_00114947
ATP_synt_6_or_A: ATP synthase F0, A subunit	0.333643	0.563522	1	gastrointestinal_tract	TIGR01131	GC_00002953, GC_00004387, GC_00004730, GC_00006238, GC_00007457, GC_00011825, GC_00014606, GC_00014615, GC_00018992, GC_00020305, GC_00021036, GC_00027105, GC_00027106, GC_00027402, GC_00027961, GC_00035092, GC_00036600, GC_00042621, GC_00044750, GC_00046860, GC_00051502, GC_00051624, GC_00052988, GC_00056458, GC_00062554, GC_00064389, GC_00064875, GC_00076509
Cof-subfamily: Cof-like hydrolase	0.333643	0.563522	1	gastrointestinal_tract	TIGR00099	GC_00000175, GC_00002868, GC_00003328, GC_00003878, GC_00004165, GC_00004202, GC_00006258, GC_00006268, GC_00006311, GC_00006315, GC_00006389, GC_00006482, GC_00006558, GC_00006559, GC_00007204, GC_00007322, GC_00009052, GC_00009450, GC_00009769, GC_00009979, GC_00010655, GC_00010684, GC_00010689, GC_00011548, GC_00011719, GC_00011807, GC_00011816, GC_00012342, GC_00013053, GC_00014491, GC_000152…
xth: exodeoxyribonuclease III (xth)	0.331902	0.564541	1	other_body_site	TIGR00633	GC_00000103, GC_00002290, GC_00007358, GC_00014883, GC_00018455, GC_00019208, GC_00023107, GC_00034150, GC_00034378, GC_00040156, GC_00044909, GC_00060266, GC_00063252, GC_00078411
matur_yqeB: selenium-dependent molybdenum hydroxylase system protein, YqeB family	0.331902	0.564541	1	gastrointestinal_tract	TIGR03309	GC_00009573, GC_00020948, GC_00023596, GC_00035340, GC_00046962, GC_00091917
TIGR00149_YjbQ: secondary thiamine-phosphate synthase enzyme	0.331902	0.564541	1	gastrointestinal_tract	TIGR00149	GC_00003540, GC_00020930, GC_00025886
sensory_box: PAS domain S-box protein	0.327528	0.567119	1	gastrointestinal_tract	TIGR00229	GC_00000487, GC_00000929, GC_00002570, GC_00004181, GC_00015156, GC_00015744, GC_00016803, GC_00017647, GC_00018978, GC_00019205, GC_00019827, GC_00021586, GC_00022007, GC_00022212, GC_00022509, GC_00024798, GC_00025117, GC_00027766, GC_00031342, GC_00031510, GC_00037265, GC_00037412, GC_00038228, GC_00039240, GC_00039243, GC_00039244, GC_00039350, GC_00043963, GC_00046395, GC_00046555, GC_000472…
PTS-II-ABC-beta: PTS system, beta-glucoside-specific IIABC component	0.327528	0.567119	1	other_body_site	TIGR01995	GC_00006594, GC_00008246, GC_00009170, GC_00010569, GC_00010796, GC_00011509, GC_00012520, GC_00024610, GC_00026039, GC_00027180, GC_00050162, GC_00110906
TIGR00095: 16S rRNA (guanine(966)-N(2))-methyltransferase RsmD	0.326737	0.567587	1	gastrointestinal_tract	TIGR00095	GC_00001947, GC_00002960, GC_00004484, GC_00005110, GC_00006789, GC_00007074, GC_00014910, GC_00017257, GC_00019925, GC_00020300, GC_00026336, GC_00029539, GC_00034589, GC_00041729, GC_00044385, GC_00044816, GC_00047264, GC_00049742, GC_00050697, GC_00058950, GC_00059253, GC_00060809, GC_00061125, GC_00061304, GC_00062029, GC_00064280, GC_00071849, GC_00111496
murF: UDP-N-acetylmuramoyl-tripeptide--D-alanyl-D-alanine ligase	0.326737	0.567587	1	gastrointestinal_tract	TIGR01143	GC_00001193, GC_00001917, GC_00004482, GC_00005108, GC_00006198, GC_00008536, GC_00017302, GC_00018176, GC_00018602, GC_00018961, GC_00031665, GC_00035724, GC_00039382, GC_00039623, GC_00043112, GC_00047953, GC_00050663, GC_00051736, GC_00055682, GC_00056618, GC_00056698, GC_00059134, GC_00060126, GC_00071021, GC_00076640, GC_00078263, GC_00082523, GC_00083937, GC_00105518
4helix_suffix: four helix bundle suffix domain	0.326737	0.567587	1	other_body_site	TIGR04258	GC_00025059, GC_00044049
spore_YpeB: germination protein YpeB	0.326737	0.567587	1	other_body_site	TIGR02889	GC_00037741, GC_00093833
T7SS_SACOL2603: type VII secretion effector, TIGR04197 family	0.326737	0.567587	1	other_body_site	TIGR04197	GC_00077362, GC_00083597, GC_00084655, GC_00084852
cynS: cyanase	0.326737	0.567587	1	other_body_site	TIGR00673	GC_00052899, GC_00106455
spore_YkwD: uncharacterized protein, YkwD family	0.326737	0.567587	1	other_body_site	TIGR02909	GC_00018790
urea_degr_2: urea carboxylase-associated protein 2	0.326737	0.567587	1	other_body_site	TIGR03425	GC_00021461
TIGR00305: putative toxin-antitoxin system toxin component, PIN family	0.326737	0.567587	1	other_body_site	TIGR00305	GC_00074189, GC_00083458, GC_00114930
VI_minor_1: type VI secretion-associated protein, VC_A0118 family	0.326737	0.567587	1	other_body_site	TIGR03360	GC_00029409, GC_00100606
XapX: XapX domain	0.326737	0.567587	1	other_body_site	TIGR03510	GC_00021490, GC_00030923
P_ac_wall_RPT: actinobacterial surface-anchored protein domain	0.326737	0.567587	1	other_body_site	TIGR03769	GC_00062300, GC_00079443, GC_00091550
anch_rpt_perm: anchored repeat-type ABC transporter, permease subunit	0.326737	0.567587	1	other_body_site	TIGR03770	GC_00022825
agaS_fam: putative sugar isomerase, AgaS family	0.326737	0.567587	1	other_body_site	TIGR02815	GC_00021358
ATPase-IIA2_Ca: calcium-transporting P-type ATPase, PMR1-type	0.326737	0.567587	1	other_body_site	TIGR01522	GC_00022661
TIGR02231: conserved hypothetical protein	0.326737	0.567587	1	other_body_site	TIGR02231	GC_00049075, GC_00070285
TIGR02688: TIGR02688 family protein	0.326737	0.567587	1	other_body_site	TIGR02688	GC_00067075, GC_00093908, GC_00112836
cas_Csy2: CRISPR type I-F/YPEST-associated protein Csy2	0.326737	0.567587	1	other_body_site	TIGR02565	GC_00055593, GC_00097171
PseC: UDP-4-amino-4,6-dideoxy-N-acetyl-beta-L-altrosamine transaminase	0.326737	0.567587	1	other_body_site	TIGR03588	GC_00044183, GC_00099424
cas_Csy3: CRISPR type I-F/YPEST-associated protein Csy3	0.326737	0.567587	1	other_body_site	TIGR02566	GC_00023581
TAS_TIGR02293: putative toxin-antitoxin system antitoxin component, TIGR02293 family	0.326737	0.567587	1	other_body_site	TIGR02293	GC_00063949, GC_00067931
gde_arch: putative glycogen debranching enzyme, archaeal type	0.326737	0.567587	1	other_body_site	TIGR01561	GC_00025551, GC_00096917
rSAM_ACGX: radical SAM/SPASM domain protein, ACGX system	0.326737	0.567587	1	other_body_site	TIGR04340	GC_00023405
poly_gGlu_PgsC: poly-gamma-glutamate biosynthesis protein PgsC	0.326737	0.567587	1	other_body_site	TIGR04011	GC_00055286, GC_00065728
secA2: accessory Sec system translocase SecA2	0.326737	0.567587	1	other_body_site	TIGR03714	GC_00046025, GC_00105996
rSAM_NirJ1: putative heme d1 biosynthesis radical SAM protein NirJ1	0.326737	0.567587	1	other_body_site	TIGR04054	GC_00023977
cas1_YPEST: CRISPR-associated endonuclease Cas1, subtype I-F/YPEST	0.326737	0.567587	1	other_body_site	TIGR03637	GC_00024047
anch_rpt_wall: putative ABC transporter-associated repeat protein	0.326737	0.567587	1	other_body_site	TIGR03773	GC_00049952, GC_00054987, GC_00090916
spore_YtaF: putative sporulation protein YtaF	0.326737	0.567587	1	other_body_site	TIGR02840	GC_00059300, GC_00107763
cas_Csy4: CRISPR-associated endoribonuclease Cas6/Csy4, subtype I-F/YPEST	0.326737	0.567587	1	other_body_site	TIGR02563	GC_00075531, GC_00087545, GC_00110333
D_pro_red_PrdA: D-proline reductase (dithiol), PrdA proprotein	0.326737	0.567587	1	other_body_site	TIGR04480	GC_00025035
redox_disulf_2: redox-active disulfide protein 2	0.326737	0.567587	1	other_body_site	TIGR00412	GC_00047313, GC_00068373
butyr_acet_CoA: butyryl-CoA:acetate CoA-transferase	0.326737	0.567587	1	other_body_site	TIGR03948	GC_00023632
PR_assoc_PrdC: proline reductase-associated electron transfer protein PrdC	0.326737	0.567587	1	other_body_site	TIGR04481	GC_00024140
D_pro_red_PrdD: proline reductase cluster protein PrdD	0.326737	0.567587	1	other_body_site	TIGR04482	GC_00025427
ahpD: alkylhydroperoxidase, AhpD family	0.326737	0.567587	1	other_body_site	TIGR00777	GC_00021274
urea_degr_1: urea carboxylase-associated protein 1	0.326737	0.567587	1	other_body_site	TIGR03424	GC_00024752
drrA: daunorubicin resistance ABC transporter, ATP-binding protein	0.326737	0.567587	1	other_body_site	TIGR01188	GC_00019369, GC_00052841
sopT: sulfate adenylyltransferase	0.326737	0.567587	1	other_body_site	TIGR00339	GC_00022260
D_amino_aminoT: D-amino-acid transaminase	0.326737	0.567587	1	other_body_site	TIGR01121	GC_00057212, GC_00092996
PEP_mutase: phosphoenolpyruvate mutase	0.326737	0.567587	1	other_body_site	TIGR02320	GC_00018932
OMP_YaiO_dom: outer membrane protein, YaiO family	0.326737	0.567587	1	other_body_site	TIGR04390	GC_00019974, GC_00102325
VirB9: P-type conjugative transfer protein VirB9	0.326737	0.567587	1	other_body_site	TIGR02781	GC_00023063, GC_00065721
anch_rpt_subst: anchored repeat ABC transporter, substrate-binding protein	0.326737	0.567587	1	other_body_site	TIGR03772	GC_00041556, GC_00075778
SASP_tlp: small, acid-soluble spore protein tlp	0.326737	0.567587	1	other_body_site	TIGR03090	GC_00073277, GC_00082845, GC_00105302
conj_TIGR03757: integrating conjugative element protein, PFL_4709 family	0.326737	0.567587	1	other_body_site	TIGR03757	GC_00046894, GC_00095532, GC_00107478
capsid_maj_N4: major capsid protein, N4-gp56 family	0.326737	0.567587	1	other_body_site	TIGR04387	GC_00066482, GC_00095409, GC_00097524
cas3_yersinia: CRISPR-associated helicase Cas3, subtype I-F/YPEST	0.326737	0.567587	1	other_body_site	TIGR02562	GC_00046671, GC_00077632, GC_00090388
poly_gGlu_PgsB: poly-gamma-glutamate synthase PgsB	0.326737	0.567587	1	other_body_site	TIGR04012	GC_00028580, GC_00075260
anch_rpt_ABC: anchored repeat-type ABC transporter, ATP-binding subunit	0.326737	0.567587	1	other_body_site	TIGR03771	GC_00037349, GC_00100255
AhpF: alkyl hydroperoxide reductase subunit F	0.312307	0.576268	1	other_body_site	TIGR03140	GC_00000759, GC_00003373, GC_00011546, GC_00040221
phge_HK97_gp10: phage protein, HK97 gp10 family	0.312307	0.576268	1	other_body_site	TIGR01725	GC_00019939, GC_00021748, GC_00023554, GC_00024760, GC_00026859, GC_00026860, GC_00027029, GC_00042277, GC_00052242, GC_00060871, GC_00062589, GC_00071170, GC_00073798, GC_00074660, GC_00076022, GC_00076105, GC_00076512, GC_00084596, GC_00084780, GC_00085952, GC_00086363, GC_00097445, GC_00099328, GC_00101642, GC_00102414, GC_00107874, GC_00108656, GC_00109046, GC_00110445
PFLE_PFLC: glycyl-radical enzyme activating protein	0.304275	0.581215	1	gastrointestinal_tract	TIGR02494	GC_00007011, GC_00013475, GC_00020069, GC_00021968, GC_00041938, GC_00076143, GC_00081716, GC_00083487, GC_00084034, GC_00097459, GC_00098144, GC_00105416, GC_00110159
TIGR00299: TIGR00299 family protein	0.304275	0.581215	1	gastrointestinal_tract	TIGR00299	GC_00021843, GC_00022616, GC_00032969, GC_00048686, GC_00050456, GC_00050457, GC_00064408, GC_00078228, GC_00096308, GC_00108777, GC_00113893
ATPase-IB2_Cd: cadmium-translocating P-type ATPase	0.304275	0.581215	1	gastrointestinal_tract	TIGR01512	GC_00012506, GC_00016039, GC_00023307, GC_00024023, GC_00024230, GC_00064388, GC_00065019, GC_00068996
2A0106: MFS transporter, metabolite:H+ symporter (MHS) family protein	0.304275	0.581215	1	gastrointestinal_tract	TIGR00883	GC_00002509, GC_00004399, GC_00006349, GC_00007109, GC_00008884, GC_00014886, GC_00020379, GC_00025541, GC_00025896, GC_00026086
nagA: N-acetylglucosamine-6-phosphate deacetylase	0.296473	0.586102	1	gastrointestinal_tract	TIGR00221	GC_00001787, GC_00001999, GC_00002908, GC_00003569, GC_00003966, GC_00008678, GC_00008975, GC_00013063, GC_00018723, GC_00021130, GC_00026033, GC_00026766, GC_00027862, GC_00037978, GC_00039012, GC_00042575, GC_00046969, GC_00052107, GC_00058768, GC_00071176, GC_00086894, GC_00104513, GC_00110629
GET3_arsA_TRC40: transport-energizing ATPase, TRC40/GET3/ArsA family	0.287923	0.591554	1	other_body_site	TIGR00345	GC_00003694, GC_00003740, GC_00056011, GC_00107668
psiM2_ORF9: phage uncharacterized protein, C-terminal domain	0.287923	0.591554	1	other_body_site	TIGR01630	GC_00013529, GC_00027494, GC_00031852, GC_00055244, GC_00069704, GC_00075517, GC_00079796, GC_00083373, GC_00087808, GC_00096047
fliR: flagellar biosynthetic protein FliR	0.287923	0.591554	1	other_body_site	TIGR01400	GC_00012010, GC_00035324, GC_00048831, GC_00063442, GC_00073315, GC_00088799, GC_00102322
yjeF_nterm: YjeF family N-terminal domain	0.287923	0.591554	1	other_body_site	TIGR00197	GC_00020089, GC_00052158, GC_00054110, GC_00054957, GC_00063654, GC_00087981, GC_00108527
RGG_Cterm: transcriptional activator, Rgg/GadR/MutR family, C-terminal domain	0.285595	0.593057	1	gastrointestinal_tract	TIGR01716	GC_00010977, GC_00011705, GC_00012789, GC_00013149, GC_00019636, GC_00021169, GC_00021170, GC_00023034, GC_00023789, GC_00024524, GC_00027053, GC_00027071, GC_00027072, GC_00028976, GC_00028989, GC_00035325, GC_00036092, GC_00036670, GC_00041322, GC_00046068, GC_00048433, GC_00051892, GC_00057588, GC_00060053, GC_00071511, GC_00075024, GC_00078117, GC_00078814, GC_00083279, GC_00113287
TIGR00366: TIGR00366 family protein	0.285595	0.593057	1	gastrointestinal_tract	TIGR00366	GC_00001319, GC_00021637
iscU: FeS cluster assembly scaffold IscU	0.285595	0.593057	1	gastrointestinal_tract	TIGR01999	GC_00000768
aat: leucyl/phenylalanyl-tRNA--protein transferase	0.285595	0.593057	1	gastrointestinal_tract	TIGR00667	GC_00004193, GC_00016818, GC_00039205, GC_00050381, GC_00056814
Glu-decarb-GAD: glutamate decarboxylase	0.285595	0.593057	1	gastrointestinal_tract	TIGR01788	GC_00009298, GC_00017592, GC_00022161, GC_00022332, GC_00033798, GC_00035770, GC_00115353
prismane_assoc: hybrid cluster protein-associated redox disulfide domain	0.284967	0.593464	1	other_body_site	TIGR03980	GC_00001469, GC_00009093, GC_00021201, GC_00023500, GC_00029399, GC_00029410, GC_00036531, GC_00038467
enACPred_II: putative enoyl-[acyl-carrier-protein] reductase II	0.284967	0.593464	1	other_body_site	TIGR03151	GC_00000636, GC_00001662
RrgB_K2N_iso_D2: fimbrial isopeptide formation D2 domain	0.273692	0.600866	1	other_body_site	TIGR04226	GC_00005590, GC_00007663, GC_00008895, GC_00011278, GC_00018963, GC_00040811, GC_00043326, GC_00043569, GC_00046388, GC_00048833, GC_00052118, GC_00052573, GC_00053648, GC_00054292, GC_00054823, GC_00055540, GC_00056165, GC_00057150, GC_00058519, GC_00059511, GC_00059593, GC_00061126, GC_00061991, GC_00064399, GC_00067742, GC_00073601, GC_00075295, GC_00079619, GC_00085000, GC_00092449, GC_000937…
hlyIII: channel protein, hemolysin III family	0.273692	0.600866	1	gastrointestinal_tract	TIGR01065	GC_00001381, GC_00003436, GC_00007584, GC_00012094, GC_00013957, GC_00016314, GC_00021662, GC_00022179, GC_00027199, GC_00027200, GC_00036835, GC_00045297, GC_00045518, GC_00048448, GC_00054661, GC_00054992, GC_00062180, GC_00064225, GC_00066469, GC_00066754, GC_00084751, GC_00112894
orni_carb_tr: ornithine carbamoyltransferase	0.273692	0.600866	1	gastrointestinal_tract	TIGR00658	GC_00000558, GC_00002028, GC_00003181, GC_00006967, GC_00008836, GC_00012056, GC_00017516, GC_00020556, GC_00032933, GC_00033571, GC_00033572, GC_00096815
hutI: imidazolonepropionase	0.273692	0.600866	1	other_body_site	TIGR01224	GC_00001677, GC_00004736, GC_00013179, GC_00040469, GC_00045095, GC_00051591, GC_00052295, GC_00064350, GC_00081940, GC_00092720
hutU: urocanate hydratase	0.273692	0.600866	1	other_body_site	TIGR01228	GC_00000566, GC_00002257, GC_00019605, GC_00039305
FeS_nifS: cysteine desulfurase NifS	0.26795	0.60471	1	gastrointestinal_tract	TIGR03402	GC_00001590, GC_00013873, GC_00071348
NrdJ_Z: ribonucleoside-diphosphate reductase, adenosylcobalamin-dependent	0.26795	0.60471	1	gastrointestinal_tract	TIGR02504	GC_00004770, GC_00025616, GC_00029820, GC_00038402, GC_00051774, GC_00067551, GC_00081156, GC_00093562, GC_00101914
agmatinase: agmatinase	0.26795	0.60471	1	gastrointestinal_tract	TIGR01230	GC_00004109, GC_00010932, GC_00012699, GC_00042178, GC_00078975, GC_00081451, GC_00081633, GC_00112461, GC_00112508
AhpC: peroxiredoxin	0.26795	0.60471	1	other_body_site	TIGR03137	GC_00000047
hutH: histidine ammonia-lyase	0.263667	0.607612	1	other_body_site	TIGR01225	GC_00000686, GC_00004784, GC_00018706, GC_00023701, GC_00041045, GC_00061625, GC_00064862
nickel_nikA: nickel ABC transporter, nickel/metallophore periplasmic binding protein	0.254987	0.613586	1	gastrointestinal_tract	TIGR02294	GC_00005407, GC_00011425, GC_00024168, GC_00042534, GC_00047495, GC_00085023
guan_deamin: guanine deaminase	0.254987	0.613586	1	gastrointestinal_tract	TIGR02967	GC_00005094, GC_00009292, GC_00016251, GC_00024961, GC_00033298
sulP: sulfate permease	0.254987	0.613586	1	gastrointestinal_tract	TIGR00815	GC_00004944, GC_00013067, GC_00055038, GC_00055039, GC_00056169, GC_00060984, GC_00096216, GC_00103075
YbaK_EbsC: Cys-tRNA(Pro) deacylase	0.254987	0.613586	1	other_body_site	TIGR00011	GC_00001462, GC_00001820, GC_00004323, GC_00005920, GC_00006232, GC_00010193, GC_00022042, GC_00022043, GC_00028218, GC_00030537, GC_00034011, GC_00034012, GC_00034013, GC_00044552, GC_00048616, GC_00050350, GC_00059683, GC_00062412, GC_00075956, GC_00083777, GC_00108329
XPRTase: xanthine phosphoribosyltransferase	0.254803	0.613713	1	gastrointestinal_tract	TIGR01744	GC_00000263, GC_00002547, GC_00009618, GC_00010588, GC_00012736, GC_00014998, GC_00017263, GC_00025765, GC_00026390, GC_00026895, GC_00091311
nspC: carboxynorspermidine decarboxylase	0.250569	0.616675	1	other_body_site	TIGR01047	GC_00005540, GC_00018171, GC_00035855
fliM_switch: flagellar motor switch protein FliM	0.250569	0.616675	1	other_body_site	TIGR01397	GC_00011424, GC_00028603, GC_00037823, GC_00052105, GC_00079162, GC_00089883, GC_00099973, GC_00106910
fliS: flagellar protein FliS	0.250569	0.616675	1	other_body_site	TIGR00208	GC_00032002, GC_00032003, GC_00034464, GC_00043024, GC_00046917, GC_00064343, GC_00065978, GC_00069572, GC_00076375, GC_00103010, GC_00108072, GC_00108710, GC_00108713
microcomp_PduB: microcompartment protein PduB	0.250569	0.616675	1	other_body_site	TIGR04501	GC_00001323
fliQ: flagellar biosynthetic protein FliQ	0.250569	0.616675	1	other_body_site	TIGR01402	GC_00011361, GC_00013585, GC_00044781, GC_00055600, GC_00096318
Rhs_assc_core: RHS repeat-associated core domain	0.250569	0.616675	1	other_body_site	TIGR03696	GC_00013626, GC_00018483, GC_00022957, GC_00022958, GC_00023150, GC_00024244, GC_00025255, GC_00038137, GC_00040436, GC_00041007, GC_00044617, GC_00046764, GC_00048603, GC_00053007, GC_00059123, GC_00067841, GC_00068440, GC_00068613, GC_00068614, GC_00068615, GC_00070629, GC_00071041, GC_00071281, GC_00073652, GC_00078023, GC_00078480, GC_00081310, GC_00081530, GC_00081569, GC_00086685, GC_000916…
YSIRK_signal: gram-positive signal peptide, YSIRK family	0.250569	0.616675	1	other_body_site	TIGR01168	GC_00018147, GC_00018509, GC_00023205, GC_00024151, GC_00025020, GC_00025162, GC_00025275, GC_00037121, GC_00043996, GC_00047196, GC_00056892, GC_00057970, GC_00061851, GC_00065892, GC_00066796, GC_00066824, GC_00067279, GC_00070635, GC_00070947, GC_00071589, GC_00072354, GC_00073496, GC_00073514, GC_00076066, GC_00076764, GC_00079550, GC_00079688, GC_00080522, GC_00084190, GC_00084459, GC_000872…
cas_cas6: CRISPR-associated endoribonuclease Cas6	0.250569	0.616675	1	other_body_site	TIGR01877	GC_00005974, GC_00042217, GC_00051330, GC_00060318, GC_00082606, GC_00083761, GC_00095547
purH: phosphoribosylaminoimidazolecarboxamide formyltransferase/IMP cyclohydrolase	0.250569	0.616675	1	gastrointestinal_tract	TIGR00355	GC_00000192, GC_00000866, GC_00001182, GC_00002405, GC_00044785, GC_00044786, GC_00045433, GC_00052778, GC_00057995
purF: amidophosphoribosyltransferase	0.250569	0.616675	1	gastrointestinal_tract	TIGR01134	GC_00000177, GC_00001106, GC_00001691, GC_00012308, GC_00012482, GC_00024575, GC_00031672, GC_00031673, GC_00035062, GC_00050469, GC_00050592, GC_00073819
HAD-SF-IA-v1: HAD hydrolase, family IA, variant 1	0.246902	0.619265	1	gastrointestinal_tract	TIGR01549	GC_00004069, GC_00004762, GC_00009163, GC_00011876, GC_00012306, GC_00017316, GC_00017442, GC_00018858, GC_00023209, GC_00024377, GC_00027653, GC_00028310, GC_00038139, GC_00038212, GC_00040222, GC_00042673, GC_00043372, GC_00046110, GC_00047113, GC_00047847, GC_00048356, GC_00050651, GC_00051192, GC_00051857, GC_00054624, GC_00055686, GC_00058588, GC_00058625, GC_00060170, GC_00060308, GC_000614…
GGDEF: diguanylate cyclase (GGDEF) domain	0.246902	0.619265	1	other_body_site	TIGR00254	GC_00006076, GC_00006891, GC_00006898, GC_00007467, GC_00010503, GC_00010648, GC_00010820, GC_00011138, GC_00011161, GC_00011455, GC_00012273, GC_00013332, GC_00014839, GC_00014963, GC_00015063, GC_00015161, GC_00015513, GC_00015553, GC_00016392, GC_00016599, GC_00016600, GC_00016954, GC_00017667, GC_00019604, GC_00020897, GC_00021049, GC_00022744, GC_00023576, GC_00023783, GC_00023818, GC_000240…
SAM_7_link_chp: probable DNA metabolism protein	0.244342	0.621088	1	gastrointestinal_tract	TIGR03915	GC_00003243, GC_00028103, GC_00028104, GC_00062336, GC_00073115, GC_00074757, GC_00088181, GC_00089817, GC_00092015, GC_00094693, GC_00098537, GC_00098694
rSAM_link_UDG: putative DNA modification/repair radical SAM protein	0.244342	0.621088	1	gastrointestinal_tract	TIGR03916	GC_00000530
2A0302: transporter, basic amino acid/polyamine antiporter (APA) family	0.244342	0.621088	1	gastrointestinal_tract	TIGR00905	GC_00004786, GC_00009466, GC_00011141, GC_00025232, GC_00039470, GC_00039471, GC_00044948, GC_00046628, GC_00057998, GC_00088769
CysN: sulfate adenylyltransferase, large subunit	0.244342	0.621088	1	gastrointestinal_tract	TIGR02034	GC_00001261, GC_00019474, GC_00044582, GC_00051483, GC_00094902
PurN: phosphoribosylglycinamide formyltransferase	0.244342	0.621088	1	other_body_site	TIGR00639	GC_00003342, GC_00007510, GC_00011114, GC_00011497, GC_00015520, GC_00015531, GC_00015532, GC_00018696, GC_00019808, GC_00019916, GC_00020272, GC_00022534, GC_00028392, GC_00030081, GC_00036565, GC_00038328, GC_00048746, GC_00048747, GC_00049458, GC_00052948, GC_00054888, GC_00056558, GC_00060145, GC_00060509, GC_00060510, GC_00060511, GC_00064976
HAD-SF-IA-v3: HAD hydrolase, family IA, variant 3	0.244342	0.621088	1	other_body_site	TIGR01509	GC_00004146, GC_00004279, GC_00004825, GC_00004838, GC_00006236, GC_00006811, GC_00006876, GC_00007576, GC_00007703, GC_00007808, GC_00008610, GC_00009583, GC_00011512, GC_00015914, GC_00016533, GC_00016602, GC_00017596, GC_00018613, GC_00019122, GC_00020115, GC_00021659, GC_00022189, GC_00022985, GC_00023842, GC_00024346, GC_00024716, GC_00025196, GC_00026322, GC_00027300, GC_00027566, GC_000320…
P_ylase: glycogen/starch/alpha-glucan phosphorylases	0.239907	0.624273	1	gastrointestinal_tract	TIGR02093	GC_00000960, GC_00003543, GC_00004868, GC_00005485, GC_00006777, GC_00009494, GC_00012264, GC_00017869, GC_00020167, GC_00022142, GC_00022733, GC_00024712, GC_00051109, GC_00057256, GC_00085133, GC_00088816, GC_00112917
agcS: amino acid carrier protein	0.239907	0.624273	1	gastrointestinal_tract	TIGR00835	GC_00000705, GC_00001099, GC_00001853, GC_00002363, GC_00002809, GC_00003459, GC_00010862, GC_00012435, GC_00013050, GC_00015205, GC_00015325, GC_00017076, GC_00019147, GC_00019789, GC_00020784, GC_00021876, GC_00023781, GC_00024850, GC_00024964, GC_00026178, GC_00028297, GC_00031646, GC_00032834, GC_00033117, GC_00033118, GC_00036665, GC_00036697, GC_00038630, GC_00042513, GC_00042514, GC_000437…
TIGR00004: reactive intermediate/imine deaminase	0.235696	0.627332	1	other_body_site	TIGR00004	GC_00000985, GC_00001210, GC_00002467, GC_00003525, GC_00006217, GC_00007903, GC_00008164, GC_00010062, GC_00015458, GC_00020352, GC_00025796, GC_00025797, GC_00025804, GC_00027843, GC_00027844, GC_00030259, GC_00033580, GC_00064552, GC_00064553, GC_00064554, GC_00064566, GC_00064625, GC_00064626, GC_00064940, GC_00064941
cas_Csn1: CRISPR subtype II RNA-guided endonuclease Cas9	0.235696	0.627332	1	gastrointestinal_tract	TIGR01865	GC_00012560, GC_00021111, GC_00022568, GC_00023284, GC_00028160, GC_00037840, GC_00043720, GC_00075897, GC_00077573, GC_00082270, GC_00086842, GC_00090543, GC_00101730, GC_00105163, GC_00114181
lactal_redase: lactaldehyde reductase	0.235696	0.627332	1	gastrointestinal_tract	TIGR02638	GC_00000695, GC_00007533, GC_00011712
OAH_OAS_sulfhy: O-acetylhomoserine aminocarboxypropyltransferase/cysteine synthase	0.233683	0.628806	1	gastrointestinal_tract	TIGR01326	GC_00000536, GC_00001170, GC_00002585, GC_00003259, GC_00016440, GC_00019388, GC_00028508, GC_00036605, GC_00051020, GC_00087962
PduO_Nterm: ATP:cob(I)alamin adenosyltransferase	0.233683	0.628806	1	gastrointestinal_tract	TIGR00636	GC_00001679, GC_00006847, GC_00009806, GC_00011417, GC_00011817, GC_00015626, GC_00022094, GC_00023424, GC_00024839, GC_00027005, GC_00030375, GC_00030376, GC_00031701, GC_00038142, GC_00039518, GC_00041498, GC_00060536, GC_00074817, GC_00079403, GC_00083250, GC_00108566, GC_00112869
prok_nadp_idh: isocitrate dehydrogenase, NADP-dependent	0.228546	0.632604	1	gastrointestinal_tract	TIGR00183	GC_00000235
Hfq: RNA chaperone Hfq	0.228546	0.632604	1	gastrointestinal_tract	TIGR02383	GC_00000817, GC_00014552, GC_00026105, GC_00027511, GC_00056411
thiS: thiamine biosynthesis protein ThiS	0.228193	0.632867	1	gastrointestinal_tract	TIGR01683	GC_00002653, GC_00007147, GC_00009793, GC_00015818, GC_00017434, GC_00023031, GC_00025688, GC_00025890, GC_00026865, GC_00032051, GC_00032757, GC_00033337, GC_00038431, GC_00051336, GC_00052806, GC_00055568, GC_00063519, GC_00064255, GC_00071124, GC_00075292, GC_00078061, GC_00079168, GC_00092609, GC_00100209, GC_00115171
proV: glycine betaine/L-proline transport ATP binding subunit	0.228193	0.632867	1	gastrointestinal_tract	TIGR01186	GC_00000583, GC_00002146, GC_00003535, GC_00005033, GC_00005650, GC_00008681, GC_00010575, GC_00014182, GC_00033832, GC_00041222, GC_00041399, GC_00064821
accC: acetyl-CoA carboxylase, biotin carboxylase subunit	0.228193	0.632867	1	gastrointestinal_tract	TIGR00514	GC_00000127, GC_00001239, GC_00026873
pullulan_Gpos: pullulanase, extracellular	0.226582	0.63407	1	gastrointestinal_tract	TIGR02102	GC_00019164, GC_00112497
ATPase-IIIA_H: plasma-membrane proton-efflux P-type ATPase	0.226582	0.63407	1	gastrointestinal_tract	TIGR01647	GC_00024542, GC_00059448
4HPPD: 4-hydroxyphenylpyruvate dioxygenase	0.226582	0.63407	1	gastrointestinal_tract	TIGR01263	GC_00017847, GC_00034645
ntrB: nitrate ABC transporter, permease protein	0.226582	0.63407	1	gastrointestinal_tract	TIGR01183	GC_00012871
sporadTIGR04255: TIGR04255 family protein	0.226582	0.63407	1	gastrointestinal_tract	TIGR04255	GC_00049406, GC_00090559, GC_00097253, GC_00101104
PaaC-3OHAcCoADH: 3-hydroxyacyl-CoA dehydrogenase PaaC	0.226582	0.63407	1	gastrointestinal_tract	TIGR02279	GC_00013201
RNR_anaer_Bdell: anaerobic ribonucleoside-triphosphate reductase	0.226582	0.63407	1	gastrointestinal_tract	TIGR02827	GC_00021197, GC_00029398
wcaI: colanic acid biosynthesis glycosyltransferase WcaI	0.226582	0.63407	1	gastrointestinal_tract	TIGR04007	GC_00013822
MerP: mercuric transport protein periplasmic component	0.226582	0.63407	1	gastrointestinal_tract	TIGR02052	GC_00010633
gluP: glucose/galactose transporter WARNING	0.226582	0.63407	1	gastrointestinal_tract	TIGR01272	GC_00025261, GC_00036375
phn_thr-fam: phosphonate metabolim protein, transferase hexapeptide repeat family	0.226582	0.63407	1	gastrointestinal_tract	TIGR03308	GC_00018303, GC_00086273
phage_O_Nterm: phage replication protein O, N-terminal domain	0.226582	0.63407	1	gastrointestinal_tract	TIGR01610	GC_00013009
MalateDH_bact: malate dehydrogenase, NAD-dependent	0.226582	0.63407	1	gastrointestinal_tract	TIGR01763	GC_00023277, GC_00038480
heli_sec_ATPase: helicase/secretion neighborhood ATPase	0.226582	0.63407	1	gastrointestinal_tract	TIGR03819	GC_00022736, GC_00051081
creatininase: creatininase	0.226582	0.63407	1	gastrointestinal_tract	TIGR04448	GC_00031556, GC_00031557, GC_00068470
PaaD: phenylacetic acid degradation protein PaaD	0.226582	0.63407	1	gastrointestinal_tract	TIGR02286	GC_00012795
T7_esaA_Nterm: type VII secretion protein EsaA	0.226582	0.63407	1	gastrointestinal_tract	TIGR03929	GC_00012649, GC_00114918
fum_ac_acetase: fumarylacetoacetase	0.226582	0.63407	1	gastrointestinal_tract	TIGR01266	GC_00016808, GC_00044850
FkbH: FkbH domain	0.226582	0.63407	1	gastrointestinal_tract	TIGR01686	GC_00042968, GC_00051754, GC_00068072, GC_00072555
RuMP_HxlA: 3-hexulose-6-phosphate synthase	0.226582	0.63407	1	gastrointestinal_tract	TIGR03128	GC_00018695, GC_00047644
integ_memb_HG: integral membrane protein	0.226582	0.63407	1	gastrointestinal_tract	TIGR03954	GC_00026515, GC_00043287, GC_00044945, GC_00047977, GC_00082915
WcaA: colanic acid biosynthesis glycosyltransferase WcaA	0.226582	0.63407	1	gastrointestinal_tract	TIGR04017	GC_00013812
T7_EssB: type VII secretion protein EssB	0.226582	0.63407	1	gastrointestinal_tract	TIGR03926	GC_00014876, GC_00074277
recf: DNA replication and repair protein RecF	0.226582	0.63407	1	other_body_site	TIGR00611	GC_00000781, GC_00003490, GC_00003864, GC_00004525, GC_00005504, GC_00008412, GC_00017087, GC_00020038, GC_00025170, GC_00027134, GC_00028438, GC_00030684, GC_00032879, GC_00035084, GC_00037198, GC_00038136, GC_00038668, GC_00043660, GC_00046797, GC_00049422, GC_00051670, GC_00052484, GC_00072462, GC_00073931, GC_00084503, GC_00092588, GC_00104946, GC_00112554, GC_00113737
glut_race: glutamate racemase	0.226582	0.63407	1	other_body_site	TIGR00067	GC_00002887, GC_00002888, GC_00004635, GC_00005411, GC_00007916, GC_00007924, GC_00010126, GC_00012430, GC_00017950, GC_00019799, GC_00023666, GC_00029333, GC_00029334, GC_00034780, GC_00043034, GC_00043076, GC_00044118, GC_00056805, GC_00057912, GC_00058181, GC_00059076, GC_00059179, GC_00059245, GC_00061267, GC_00062479, GC_00072824, GC_00089541, GC_00102724, GC_00104644, GC_00110500, GC_001109…
rmlC: dTDP-4-dehydrorhamnose 3,5-epimerase	0.22438	0.635723	1	gastrointestinal_tract	TIGR01221	GC_00000887, GC_00001915, GC_00007391, GC_00010929, GC_00014093, GC_00015413, GC_00025816, GC_00027740, GC_00064577, GC_00064923, GC_00064924, GC_00064925, GC_00098265
rpoZ: DNA-directed RNA polymerase, omega subunit	0.224368	0.635732	1	gastrointestinal_tract	TIGR00690	GC_00001371, GC_00001467, GC_00002118, GC_00002281, GC_00003812, GC_00017223, GC_00025684, GC_00026337, GC_00028052, GC_00033704, GC_00034122, GC_00035578, GC_00035579, GC_00035718, GC_00036653, GC_00047503, GC_00054990, GC_00063813, GC_00097641
rpmJ_bact: ribosomal protein bL36	0.224368	0.635732	1	gastrointestinal_tract	TIGR01022	GC_00000086, GC_00001200, GC_00003558, GC_00005676, GC_00007288, GC_00064645
EF_0833: conserved hypothetical protein EF_0833/AHA_3914	0.224368	0.635732	1	other_body_site	TIGR03579	GC_00001021
EF_0832: conserved hypothetical protein EF_0832/AHA_3913	0.224368	0.635732	1	other_body_site	TIGR03580	GC_00001048
portal_lambda: phage portal protein, lambda family	0.224368	0.635732	1	other_body_site	TIGR01539	GC_00016494, GC_00021303, GC_00025166, GC_00064422, GC_00066907, GC_00068703, GC_00073963, GC_00078505, GC_00087700, GC_00090563, GC_00097825, GC_00105958
ribazole_cobC: alpha-ribazole phosphatase	0.224368	0.635732	1	other_body_site	TIGR03162	GC_00007187, GC_00011499, GC_00028269, GC_00051890
glycerol_kin: glycerol kinase	0.222749	0.636953	1	other_body_site	TIGR01311	GC_00000049, GC_00020504, GC_00064716
sufB: FeS assembly protein SufB	0.222749	0.636953	1	other_body_site	TIGR01980	GC_00000084, GC_00000836
sufS: cysteine desulfurase, SufS family	0.222749	0.636953	1	other_body_site	TIGR01979	GC_00000406, GC_00003637, GC_00004099, GC_00007745, GC_00008738, GC_00011220, GC_00012271, GC_00035850, GC_00040000, GC_00040001, GC_00064842, GC_00095959
hisC: histidinol-phosphate transaminase	0.219119	0.639712	1	gastrointestinal_tract	TIGR01141	GC_00004985, GC_00009081, GC_00011981, GC_00016181, GC_00016529, GC_00018109, GC_00019210, GC_00029230, GC_00029880, GC_00030803, GC_00037014, GC_00038298, GC_00038433, GC_00040091, GC_00043756, GC_00043757, GC_00046406, GC_00046936, GC_00050049, GC_00051370, GC_00053386, GC_00055025, GC_00057386, GC_00071965, GC_00072153, GC_00079478, GC_00081640, GC_00099311, GC_00099334, GC_00113511
RelE_StbE: addiction module toxin, RelE/StbE family	0.219119	0.639712	1	gastrointestinal_tract	TIGR02385	GC_00003705, GC_00006475, GC_00007377, GC_00007608, GC_00012811, GC_00013206, GC_00014362, GC_00015381, GC_00015382, GC_00016091, GC_00016092, GC_00020408, GC_00020864, GC_00021366, GC_00021939, GC_00022059, GC_00023085, GC_00024969, GC_00026693, GC_00027575, GC_00027576, GC_00027577, GC_00030665, GC_00043592, GC_00045329, GC_00045330, GC_00052611, GC_00053086, GC_00056088, GC_00064911, GC_000649…
uxuA: mannonate dehydratase	0.216908	0.641406	1	gastrointestinal_tract	TIGR00695	GC_00002979, GC_00003057, GC_00010340, GC_00014669, GC_00018514, GC_00026166, GC_00085186
pantethn_trn: phosphopantetheine--protein transferase domain	0.216908	0.641406	1	gastrointestinal_tract	TIGR00556	GC_00025891, GC_00025892, GC_00035268, GC_00037866, GC_00038518, GC_00038519, GC_00043251, GC_00043651, GC_00044572, GC_00044768, GC_00045993, GC_00047422, GC_00047527, GC_00055641, GC_00059057, GC_00064612, GC_00072442, GC_00086196, GC_00099827
PLP_synth_Pdx2: pyridoxal 5'-phosphate synthase, glutaminase subunit Pdx2	0.216908	0.641406	1	gastrointestinal_tract	TIGR03800	GC_00002412, GC_00012093, GC_00019314, GC_00033319, GC_00040124, GC_00040125, GC_00056732, GC_00081455, GC_00091037
eps_fam: capsular exopolysaccharide family	0.216459	0.641751	1	gastrointestinal_tract	TIGR01007	GC_00007511, GC_00010644, GC_00011262, GC_00012005, GC_00014065, GC_00019242, GC_00019283, GC_00019529, GC_00023917, GC_00029069, GC_00029225, GC_00032588, GC_00036372, GC_00036373, GC_00050440, GC_00050441, GC_00053406, GC_00055118, GC_00058412, GC_00060052, GC_00069098, GC_00074707, GC_00075921, GC_00085715, GC_00091967, GC_00094190, GC_00110995
BCCP: acetyl-CoA carboxylase, biotin carboxyl carrier protein	0.216459	0.641751	1	gastrointestinal_tract	TIGR00531	GC_00002931, GC_00005876, GC_00007643, GC_00015148, GC_00023015, GC_00023992, GC_00026019, GC_00026117, GC_00030806, GC_00030807, GC_00036526, GC_00041041, GC_00042213, GC_00047515, GC_00049013, GC_00061570, GC_00064461, GC_00068972, GC_00114456
apbA_panE: 2-dehydropantoate 2-reductase	0.216459	0.641751	1	gastrointestinal_tract	TIGR00745	GC_00002017, GC_00002372, GC_00003688, GC_00004435, GC_00009102, GC_00016786, GC_00023125, GC_00023633, GC_00024843, GC_00029455, GC_00035512, GC_00038648, GC_00048386, GC_00050767, GC_00055609, GC_00061153, GC_00066480, GC_00075237, GC_00075835, GC_00077735, GC_00077953, GC_00078365, GC_00099659, GC_00101662, GC_00102332, GC_00103742, GC_00110591, GC_00113999
LTA_DltD: D-alanyl-lipoteichoic acid biosynthesis protein DltD	0.214231	0.643472	1	gastrointestinal_tract	TIGR04092	GC_00007500, GC_00010534, GC_00017381, GC_00017585, GC_00039293, GC_00039294, GC_00042142, GC_00048938, GC_00050349, GC_00058474, GC_00084537, GC_00086451, GC_00100631
dltC: D-alanine--poly(phosphoribitol) ligase, subunit 2	0.214231	0.643472	1	gastrointestinal_tract	TIGR01688	GC_00003845, GC_00005624, GC_00020421, GC_00020765, GC_00026020, GC_00029736, GC_00029737, GC_00062391, GC_00064670, GC_00087142, GC_00100597
phnA: putative alkylphosphonate utilization operon protein PhnA	0.214231	0.643472	1	gastrointestinal_tract	TIGR00686	GC_00000228
lctP: transporter, lactate permease (LctP) family	0.214231	0.643472	1	gastrointestinal_tract	TIGR00795	GC_00001270, GC_00011785, GC_00013758, GC_00019830, GC_00022602, GC_00022603, GC_00054602, GC_00063105, GC_00064495, GC_00069486, GC_00087738, GC_00095128
lumazine-synth: 6,7-dimethyl-8-ribityllumazine synthase	0.214231	0.643472	1	other_body_site	TIGR00114	GC_00000112, GC_00004952, GC_00017336, GC_00020561, GC_00021727, GC_00030024, GC_00060144, GC_00099746
eubact_ribD: riboflavin biosynthesis protein RibD	0.214231	0.643472	1	other_body_site	TIGR00326	GC_00001676, GC_00002896, GC_00013258, GC_00013259, GC_00017211, GC_00018228, GC_00022434, GC_00029407, GC_00031652, GC_00035525, GC_00036444, GC_00039335, GC_00041409, GC_00042750, GC_00042859, GC_00042912, GC_00047983, GC_00049149, GC_00053244, GC_00057052, GC_00058863, GC_00058890, GC_00075352, GC_00085260, GC_00094259
ribE: riboflavin synthase, alpha subunit	0.214231	0.643472	1	other_body_site	TIGR00187	GC_00001137, GC_00002989, GC_00005379, GC_00011687, GC_00012415, GC_00014002, GC_00015595, GC_00036271, GC_00037703, GC_00039331, GC_00041646, GC_00042565, GC_00057133, GC_00057891, GC_00059322, GC_00074025, GC_00079579, GC_00089490, GC_00115270
ribA: GTP cyclohydrolase II	0.214231	0.643472	1	other_body_site	TIGR00505	GC_00000815, GC_00000908, GC_00001544, GC_00005705, GC_00012842, GC_00018488, GC_00022270, GC_00026082, GC_00038240, GC_00064739
crcB: protein CrcB	0.212327	0.64495	1	gastrointestinal_tract	TIGR00494	GC_00007368, GC_00009825, GC_00012784, GC_00019976, GC_00020388, GC_00030895, GC_00031331, GC_00031927, GC_00034319, GC_00034320, GC_00035240, GC_00039983, GC_00048812, GC_00059267, GC_00061035, GC_00061397, GC_00066858, GC_00067411, GC_00068379, GC_00074407, GC_00079258, GC_00089406, GC_00090823, GC_00091937, GC_00100502, GC_00100582, GC_00104312, GC_00108461, GC_00110223, GC_00113331
metA: homoserine O-succinyltransferase	0.212327	0.64495	1	gastrointestinal_tract	TIGR01001	GC_00000442, GC_00006416, GC_00007072, GC_00014982, GC_00021420, GC_00025945, GC_00029336, GC_00044851, GC_00064629
TIGR00022: YhcH/YjgK/YiaL family protein	0.212327	0.64495	1	gastrointestinal_tract	TIGR00022	GC_00002880, GC_00007640, GC_00013128, GC_00016530, GC_00016992, GC_00020796, GC_00024139, GC_00032420, GC_00032912, GC_00034009, GC_00034667, GC_00047707, GC_00048021, GC_00050701, GC_00050989, GC_00054092, GC_00059614, GC_00063627, GC_00065384, GC_00065447, GC_00066705, GC_00072634, GC_00074295, GC_00075618, GC_00075994, GC_00077365, GC_00090383, GC_00094992, GC_00098429, GC_00100872, GC_001067…
sortase_fam: sortase	0.212327	0.64495	1	other_body_site	TIGR01076	GC_00003497, GC_00003800, GC_00003835, GC_00008278, GC_00009195, GC_00011516, GC_00015422, GC_00018142, GC_00019346, GC_00022989, GC_00023544, GC_00024179, GC_00027749, GC_00030187, GC_00034301, GC_00035145, GC_00035648, GC_00035710, GC_00036784, GC_00036785, GC_00036870, GC_00037227, GC_00038465, GC_00038721, GC_00038722, GC_00039665, GC_00041320, GC_00043066, GC_00043219, GC_00044018, GC_000451…
cas2: CRISPR-associated endonuclease Cas2	0.212327	0.64495	1	other_body_site	TIGR01573	GC_00005362, GC_00007066, GC_00012295, GC_00013299, GC_00013400, GC_00013401, GC_00013523, GC_00021102, GC_00021706, GC_00022211, GC_00023539, GC_00023973, GC_00032888, GC_00062756, GC_00066314, GC_00079983, GC_00081243, GC_00097337, GC_00100878, GC_00101451, GC_00102306
pcaI_scoA_fam: 3-oxoacid CoA-transferase, A subunit	0.210204	0.646608	1	gastrointestinal_tract	TIGR02429	GC_00000915, GC_00002839, GC_00004155, GC_00009997, GC_00020477, GC_00035250, GC_00041778, GC_00068889, GC_00078932
lacE: PTS system, lactose/cellobiose family IIC component	0.210204	0.646608	1	gastrointestinal_tract	TIGR00410	GC_00003227, GC_00005083, GC_00005617, GC_00005693, GC_00005699, GC_00005964, GC_00006237, GC_00006815, GC_00008638, GC_00009279, GC_00009587, GC_00009803, GC_00009868, GC_00010086, GC_00010433, GC_00012732, GC_00013563, GC_00013944, GC_00014734, GC_00019216, GC_00020144, GC_00021228, GC_00026162, GC_00027883, GC_00030299, GC_00032315, GC_00034433, GC_00044489, GC_00044798, GC_00055983, GC_000559…
2A0602: RND transporter, hydrophobe/amphiphile efflux-1 (HAE1) family	0.210204	0.646608	1	gastrointestinal_tract	TIGR00915	GC_00000158, GC_00005774, GC_00005888, GC_00010149, GC_00016725, GC_00017756, GC_00018068, GC_00019115, GC_00020850, GC_00023738, GC_00033629, GC_00043014, GC_00043945, GC_00044925, GC_00046022, GC_00052280, GC_00055220
menD: 2-succinyl-5-enolpyruvyl-6-hydroxy-3-cyclohexene-1-carboxylic-acid synthase	0.210204	0.646608	1	gastrointestinal_tract	TIGR00173	GC_00003711, GC_00012105, GC_00039417, GC_00039810, GC_00039811, GC_00040760, GC_00052706, GC_00054424, GC_00054929, GC_00057755, GC_00064410, GC_00071489, GC_00094123, GC_00110718
pcaJ_scoB_fam: 3-oxoacid CoA-transferase, B subunit	0.210204	0.646608	1	gastrointestinal_tract	TIGR02428	GC_00000725, GC_00003366, GC_00003570, GC_00012829, GC_00020423, GC_00026041, GC_00090662
nfo: apurinic endonuclease (APN1)	0.208589	0.647876	1	gastrointestinal_tract	TIGR00587	GC_00000662, GC_00002216, GC_00005569, GC_00012636, GC_00032569, GC_00051885, GC_00112848
SUF_scaf_2: SUF system FeS assembly protein, NifU family	0.206969	0.649153	1	other_body_site	TIGR01994	GC_00001392, GC_00001894, GC_00007112, GC_00008661, GC_00017086, GC_00017949, GC_00020358, GC_00029717, GC_00037948, GC_00042533, GC_00064572, GC_00081267
major_cap_HK97: phage major capsid protein, HK97 family	0.206969	0.649153	1	gastrointestinal_tract	TIGR01554	GC_00006064, GC_00015367, GC_00016126, GC_00021035, GC_00021213, GC_00022304, GC_00023081, GC_00026752, GC_00033818, GC_00045105, GC_00046603, GC_00048981, GC_00055142, GC_00056457, GC_00058742, GC_00059121, GC_00065656, GC_00065953, GC_00066516, GC_00068687, GC_00069186, GC_00071011, GC_00071128, GC_00071205, GC_00077175, GC_00079151, GC_00080199, GC_00081285, GC_00084010, GC_00087546, GC_000924…
TIGR00051: acyl-CoA thioester hydrolase, YbgC/YbaW family	0.206969	0.649153	1	gastrointestinal_tract	TIGR00051	GC_00004039, GC_00005248, GC_00018052, GC_00028654, GC_00041194, GC_00042196, GC_00043175, GC_00050425, GC_00053358, GC_00057059, GC_00061115, GC_00061749, GC_00062441, GC_00062839, GC_00073815, GC_00081057, GC_00093841, GC_00099742, GC_00108931, GC_00110347, GC_00111606, GC_00114706
dctM: TRAP transporter, DctM subunit	0.206479	0.649541	1	gastrointestinal_tract	TIGR00786	GC_00000741, GC_00002503, GC_00003600, GC_00008941, GC_00011749, GC_00012356, GC_00013312, GC_00016608, GC_00021507, GC_00024810, GC_00025033, GC_00027066, GC_00034425, GC_00034666, GC_00045622, GC_00053443, GC_00054559, GC_00059994, GC_00067082, GC_00067389, GC_00075865, GC_00081194, GC_00084302, GC_00089495, GC_00091680, GC_00094415, GC_00094447, GC_00096566, GC_00096674, GC_00099167, GC_000998…
aconitase_1: aconitate hydratase 1	0.206426	0.649584	1	gastrointestinal_tract	TIGR01341	GC_00000463, GC_00002377
arcC: carbamate kinase	0.206426	0.649584	1	gastrointestinal_tract	TIGR00746	GC_00000717, GC_00001378, GC_00009549, GC_00009824, GC_00012008, GC_00012783, GC_00014260, GC_00021781, GC_00025918, GC_00034468, GC_00034633, GC_00114023
serC_1: phosphoserine transaminase	0.205831	0.650055	1	gastrointestinal_tract	TIGR01364	GC_00002400, GC_00005453, GC_00008544, GC_00030792, GC_00042818, GC_00042819, GC_00046217, GC_00061460, GC_00065221, GC_00071631, GC_00071632, GC_00071633, GC_00071634, GC_00071635, GC_00074627, GC_00074628
panC: pantoate--beta-alanine ligase	0.205831	0.650055	1	gastrointestinal_tract	TIGR00018	GC_00002639, GC_00004063, GC_00009423, GC_00017522, GC_00022049, GC_00025979, GC_00034113, GC_00041650, GC_00047183, GC_00055506, GC_00056884, GC_00095489
ptsS_2: phosphate binding protein	0.205201	0.650555	1	gastrointestinal_tract	TIGR02136	GC_00001206, GC_00001207, GC_00002126, GC_00021405, GC_00022742, GC_00028620, GC_00032389, GC_00032390, GC_00044853, GC_00045356, GC_00046869, GC_00080964, GC_00094615, GC_00097027, GC_00101049, GC_00110806
asn_synth_AEB: asparagine synthase (glutamine-hydrolyzing)	0.205201	0.650555	1	gastrointestinal_tract	TIGR01536	GC_00002003, GC_00004174, GC_00009355, GC_00014524, GC_00016300, GC_00022621, GC_00023061, GC_00036129, GC_00043139, GC_00051899, GC_00056605, GC_00078040, GC_00086294, GC_00088044, GC_00092514, GC_00104961, GC_00106733, GC_00108285, GC_00112373
lon: endopeptidase La	0.205201	0.650555	1	other_body_site	TIGR00763	GC_00000909, GC_00001558, GC_00002215, GC_00005537, GC_00036288, GC_00036289, GC_00036290, GC_00036291, GC_00036292, GC_00037063, GC_00072235, GC_00072949
panD: aspartate 1-decarboxylase	0.205065	0.650663	1	gastrointestinal_tract	TIGR00223	GC_00000456, GC_00001411, GC_00025873
aroB: 3-dehydroquinate synthase	0.200904	0.653992	1	gastrointestinal_tract	TIGR01357	GC_00001097, GC_00003109, GC_00003406, GC_00005124, GC_00008613, GC_00017236, GC_00018091, GC_00023397, GC_00023622, GC_00040308, GC_00043040, GC_00044250, GC_00045559, GC_00046138, GC_00049578, GC_00053112, GC_00053413, GC_00061569, GC_00062734, GC_00067490, GC_00077109, GC_00082250, GC_00094446
neela_ferrous: desulfoferrodoxin ferrous iron-binding domain	0.200904	0.653992	1	other_body_site	TIGR00332	GC_00009137, GC_00015788, GC_00034430, GC_00034431, GC_00058579, GC_00058580, GC_00078752, GC_00091893
sucrose_gtfA: sucrose phosphorylase	0.200904	0.653992	1	other_body_site	TIGR03852	GC_00002649, GC_00008550
selA_rel: uncharacterized pyridoxal phosphate-dependent enzyme	0.200904	0.653992	1	other_body_site	TIGR01437	GC_00000644, GC_00048430, GC_00053192
EF_0837: putative amidohydrolase, EF_0837/AHA_3915 family	0.200904	0.653992	1	other_body_site	TIGR03583	GC_00006903, GC_00011620, GC_00014739, GC_00042684
acc_ester: putative phosphoesterase	0.200904	0.653992	1	other_body_site	TIGR03729	GC_00011539, GC_00032048, GC_00046770, GC_00046771, GC_00049809, GC_00059165, GC_00062566, GC_00066958, GC_00085109
cbbA: ketose-bisphosphate aldolase	0.200904	0.653992	1	other_body_site	TIGR00167	GC_00005937, GC_00007373, GC_00012831, GC_00012832, GC_00012856, GC_00013071, GC_00014551, GC_00016209, GC_00018436, GC_00030892, GC_00059220, GC_00065586, GC_00089109, GC_00099265, GC_00102552, GC_00107321
thyX: thymidylate synthase, flavin-dependent	0.200904	0.653992	1	other_body_site	TIGR02170	GC_00011905, GC_00013383, GC_00019064, GC_00032072, GC_00057596, GC_00093195, GC_00094110, GC_00101101
autotrns_rpt: autotransporter-associated beta strand repeat	0.200904	0.653992	1	other_body_site	TIGR02601	GC_00008194, GC_00012110, GC_00013309, GC_00019745, GC_00031012, GC_00036222, GC_00040805, GC_00065208, GC_00066758, GC_00077433, GC_00101582
kduD: 2-deoxy-D-gluconate 3-dehydrogenase	0.200904	0.653992	1	other_body_site	TIGR01832	GC_00001417, GC_00002826
EF_0839: conserved hypothetical protein EF_0839/AHA_3917	0.200904	0.653992	1	other_body_site	TIGR03581	GC_00000735, GC_00036813
yxeA_fam: conserved hypothetical protein	0.200904	0.653992	1	other_body_site	TIGR01655	GC_00006266, GC_00008810, GC_00010396, GC_00013005, GC_00024421, GC_00028889, GC_00050174, GC_00054220, GC_00057797, GC_00065590, GC_00068942, GC_00073435, GC_00080158
mscL: large conductance mechanosensitive channel protein	0.190021	0.662899	1	gastrointestinal_tract	TIGR00220	GC_00000415, GC_00002220, GC_00002744, GC_00006158, GC_00013262, GC_00015318, GC_00015486, GC_00015718, GC_00015719, GC_00018073, GC_00020391, GC_00024682, GC_00025920, GC_00028114, GC_00038243, GC_00043948, GC_00051269, GC_00057566, GC_00060332, GC_00062993, GC_00065068, GC_00095820, GC_00114303
alr: alanine racemase	0.190021	0.662899	1	gastrointestinal_tract	TIGR00492	GC_00002576, GC_00004267, GC_00004620, GC_00005194, GC_00005709, GC_00008604, GC_00008775, GC_00016872, GC_00017780, GC_00018531, GC_00020001, GC_00020048, GC_00023959, GC_00026074, GC_00026096, GC_00028873, GC_00032437, GC_00035720, GC_00036101, GC_00036698, GC_00039281, GC_00040666, GC_00045005, GC_00047328, GC_00047483, GC_00049324, GC_00055677, GC_00055678, GC_00056926, GC_00059753, GC_000597…
TIGR00256: D-tyrosyl-tRNA(Tyr) deacylase	0.190021	0.662899	1	gastrointestinal_tract	TIGR00256	GC_00000381, GC_00000886, GC_00001526, GC_00002468, GC_00006212, GC_00012464, GC_00012748, GC_00014178, GC_00020619, GC_00021467, GC_00025800, GC_00027779, GC_00064561, GC_00064810
flg_new: flagellar operon protein	0.190021	0.662899	1	other_body_site	TIGR02530	GC_00045658, GC_00071112, GC_00077352, GC_00096263
spore_pdaA: delta-lactam-biosynthetic de-N-acetylase	0.190021	0.662899	1	other_body_site	TIGR02884	GC_00038223, GC_00048314, GC_00115446
fabG_rel: putative 3-oxoacyl-(acyl-carrier-protein) reductase	0.190021	0.662899	1	other_body_site	TIGR01831	GC_00013624
ICE_PFL_4695: integrating conjugative element protein, PFL_4695 family	0.190021	0.662899	1	other_body_site	TIGR03765	GC_00040782, GC_00065412, GC_00065809, GC_00085510, GC_00089282
conj_TOL_TraD: conjugative coupling factor TraD, PFGI-1 class	0.190021	0.662899	1	other_body_site	TIGR03754	GC_00012650, GC_00047301
FimV_Cterm: FimV C-terminal domain	0.190021	0.662899	1	other_body_site	TIGR03504	GC_00038991, GC_00052980, GC_00076726
LLM_DMSO2_sfnG: dimethyl sulfone monooxygenase SfnG	0.190021	0.662899	1	other_body_site	TIGR04021	GC_00013093
EIIC-GAT: PTS system, galactitol-specific IIC component	0.190021	0.662899	1	other_body_site	TIGR00827	GC_00017432, GC_00022113
Bsubt_queE: 7-cyano-7-deazaguanosine (preQ0) biosynthesis protein QueE	0.190021	0.662899	1	other_body_site	TIGR03365	GC_00013833
TIGR00003: copper ion binding protein	0.190021	0.662899	1	other_body_site	TIGR00003	GC_00013864, GC_00038690, GC_00093667
2A0309: spore germination protein (amino acid permease)	0.190021	0.662899	1	other_body_site	TIGR00912	GC_00022511, GC_00043966, GC_00071274, GC_00075058, GC_00075722, GC_00077729, GC_00080283, GC_00087400, GC_00088090, GC_00088121, GC_00092034, GC_00095699, GC_00102554, GC_00103664, GC_00105452, GC_00110285
spore_ger_x_C: germination protein, Ger(x)C family	0.190021	0.662899	1	other_body_site	TIGR02887	GC_00037628, GC_00067859, GC_00067911, GC_00072541, GC_00076539, GC_00081589, GC_00082957, GC_00085335, GC_00085723, GC_00088536, GC_00088937, GC_00092228, GC_00092526, GC_00094882, GC_00096260, GC_00097188, GC_00097836, GC_00103184, GC_00103370, GC_00105738, GC_00109217, GC_00110805
casA_cse1: CRISPR type I-E/ECOLI-associated protein CasA/Cse1	0.190021	0.662899	1	other_body_site	TIGR02547	GC_00029893, GC_00079280, GC_00097710, GC_00111227
spore_II_R: stage II sporulation protein R	0.190021	0.662899	1	other_body_site	TIGR02837	GC_00038935, GC_00046666, GC_00098387
antidote_CC2985: putative addiction module antidote protein, CC2985 family	0.190021	0.662899	1	other_body_site	TIGR02606	GC_00034326, GC_00086365, GC_00109464, GC_00109845
major_capsid_P2: phage major capsid protein, P2 family	0.190021	0.662899	1	other_body_site	TIGR01551	GC_00008848, GC_00100363
SerAla_Lrha_rpt: surface protein repeat Ser-Ala-175	0.190021	0.662899	1	other_body_site	TIGR04319	GC_00008580
cax: calcium/proton exchanger	0.190021	0.662899	1	other_body_site	TIGR00378	GC_00022571, GC_00040925, GC_00053449
spore_yqfD: sporulation protein YqfD	0.190021	0.662899	1	other_body_site	TIGR02876	GC_00054466, GC_00060147, GC_00093043
LGT_TIGR03299: phage/plasmid-like protein TIGR03299	0.190021	0.662899	1	other_body_site	TIGR03299	GC_00005908
cas_Cas5h: CRISPR-associated protein Cas5, subtype I-B/HMARI	0.190021	0.662899	1	other_body_site	TIGR02592	GC_00035060, GC_00046353, GC_00092359
2A0118: polyol permease	0.190021	0.662899	1	other_body_site	TIGR00897	GC_00005730
HutX: putative heme utilization carrier protein HutX	0.190021	0.662899	1	other_body_site	TIGR04108	GC_00016301, GC_00111432
conj_TIGR03759: integrating conjugative element protein, PFL_4693 family	0.190021	0.662899	1	other_body_site	TIGR03759	GC_00024637, GC_00072839, GC_00101944, GC_00110409
agmatine_aguB: N-carbamoylputrescine amidase	0.190021	0.662899	1	other_body_site	TIGR03381	GC_00012357
PyrG: CTP synthase	0.184097	0.667876	1	gastrointestinal_tract	TIGR00337	GC_00000052
dTDP_gluc_dehyt: dTDP-glucose 4,6-dehydratase	0.184097	0.667876	1	gastrointestinal_tract	TIGR01181	GC_00000220, GC_00000646, GC_00000704, GC_00002622, GC_00005939, GC_00018280
YiiL_rotase: L-rhamnose mutarotase	0.184097	0.667876	1	other_body_site	TIGR02625	GC_00006399, GC_00006400, GC_00012791, GC_00071826
hemN: oxygen-independent coproporphyrinogen III oxidase	0.184097	0.667876	1	other_body_site	TIGR00538	GC_00004304, GC_00017318, GC_00030925, GC_00030926, GC_00032894, GC_00050860
CPSaseII_lrg: carbamoyl-phosphate synthase, large subunit	0.172252	0.678118	1	other_body_site	TIGR01369	GC_00000046, GC_00002637, GC_00005136, GC_00020420, GC_00030451
microcomp_PduM: microcompartment protein PduM	0.172252	0.678118	1	gastrointestinal_tract	TIGR04493	GC_00011828, GC_00080750
HSK-PSP: phosphoserine phosphatase/homoserine phosphotransferase bifunctional protein	0.172252	0.678118	1	gastrointestinal_tract	TIGR02137	GC_00009485
bact_IIb_cerein: class IIb bacteriocin, lactobin A/cerein 7B family	0.172252	0.678118	1	gastrointestinal_tract	TIGR03949	GC_00010914, GC_00073608, GC_00078539, GC_00081185, GC_00111416, GC_00111669
sigpep_I_arch: signal peptidase I	0.172252	0.678118	1	gastrointestinal_tract	TIGR02228	GC_00032239, GC_00046772, GC_00056596, GC_00084901, GC_00087058, GC_00096298
PaaX_trns_reg: phenylacetic acid degradation operon negative regulatory protein PaaX	0.172252	0.678118	1	gastrointestinal_tract	TIGR02277	GC_00012785, GC_00032736
HpaH: 2-oxo-hepta-3-ene-1,7-dioic acid hydratase	0.172252	0.678118	1	gastrointestinal_tract	TIGR02312	GC_00008802
AmmeMemoSam_A: AmmeMemoRadiSam system protein A	0.172252	0.678118	1	gastrointestinal_tract	TIGR04335	GC_00019858, GC_00051867, GC_00114177
WcaJ_sugtrans: undecaprenyl-phosphate glucose phosphotransferase	0.172252	0.678118	1	gastrointestinal_tract	TIGR03023	GC_00041350, GC_00042186, GC_00048970, GC_00111942
quorum_AgrD: cyclic lactone autoinducer peptide	0.172252	0.678118	1	gastrointestinal_tract	TIGR04223	GC_00029711, GC_00049546, GC_00068789, GC_00078072, GC_00081429, GC_00107629
malonate_madL: malonate transporter, MadL subunit	0.172252	0.678118	1	gastrointestinal_tract	TIGR00807	GC_00020687, GC_00026620, GC_00032404
PaaB1: phenylacetate degradation probable enoyl-CoA hydratase PaaB	0.172252	0.678118	1	gastrointestinal_tract	TIGR02280	GC_00005747
nico: transition metal uptake transporter, Ni2+-Co2+ transporter (NiCoT) family	0.172252	0.678118	1	gastrointestinal_tract	TIGR00802	GC_00011320, GC_00107282
VCBS_repeat: VCBS repeat	0.172252	0.678118	1	gastrointestinal_tract	TIGR01965	GC_00017509, GC_00033551, GC_00100273
malonate_madM: malonate transporter, MadM subunit	0.172252	0.678118	1	gastrointestinal_tract	TIGR00808	GC_00021563, GC_00031434, GC_00031435
maiA: maleylacetoacetate isomerase	0.172252	0.678118	1	gastrointestinal_tract	TIGR01262	GC_00020834, GC_00027391, GC_00038499, GC_00038662
SucB_Actino: 2-oxoglutarate dehydrogenase, E2 component, dihydrolipoamide succinyltransferase	0.172252	0.678118	1	gastrointestinal_tract	TIGR02927	GC_00018753, GC_00018754
PaaY: phenylacetic acid degradation protein PaaY	0.172252	0.678118	1	gastrointestinal_tract	TIGR02287	GC_00008806
gly_Cac_T_rel: putative pyridoxal phosphate-dependent acyltransferase	0.172252	0.678118	1	gastrointestinal_tract	TIGR01825	GC_00009471
PorC_KorC: 2-oxoacid:acceptor oxidoreductase, gamma subunit, pyruvate/2-ketoisovalerate family	0.172252	0.678118	1	gastrointestinal_tract	TIGR02175	GC_00022971, GC_00038478, GC_00042260, GC_00114880
doc_partner: putative addiction module antidote	0.172252	0.678118	1	gastrointestinal_tract	TIGR02609	GC_00012830, GC_00031361, GC_00049792
choline_CutC: choline trimethylamine-lyase	0.172252	0.678118	1	gastrointestinal_tract	TIGR04394	GC_00009391
coaBC_dfp: phosphopantothenoylcysteine decarboxylase / phosphopantothenate--cysteine ligase	0.167962	0.681929	1	gastrointestinal_tract	TIGR00521	GC_00001937, GC_00004889, GC_00009200, GC_00009486, GC_00012531, GC_00013934, GC_00015612, GC_00018215, GC_00018592, GC_00022382, GC_00023166, GC_00028240, GC_00035403, GC_00036034, GC_00039900, GC_00041566, GC_00044561, GC_00044612, GC_00045071, GC_00048383, GC_00049813, GC_00050942, GC_00060707, GC_00061786, GC_00064755, GC_00073276, GC_00081269
HMP-P_kinase: hydroxymethylpyrimidine kinase/phosphomethylpyrimidine kinase	0.167962	0.681929	1	gastrointestinal_tract	TIGR00097	GC_00001832, GC_00002346, GC_00002347, GC_00003333, GC_00003660, GC_00009976, GC_00013127, GC_00014037, GC_00021025, GC_00022360, GC_00022361, GC_00022909, GC_00023318, GC_00028466, GC_00039742, GC_00048232, GC_00055062, GC_00057965, GC_00064980, GC_00065729, GC_00074088, GC_00076638, GC_00103109, GC_00108396
oadG_fam: sodium pump decarboxylases, gamma subunit	0.167962	0.681929	1	other_body_site	TIGR01195	GC_00003126, GC_00017196, GC_00044913, GC_00044914, GC_00083840, GC_00099675, GC_00100400, GC_00103300
myo_inos_iolC_N: 5-dehydro-2-deoxygluconokinase	0.167962	0.681929	1	other_body_site	TIGR04382	GC_00009917, GC_00010582, GC_00012075, GC_00017391, GC_00061444
pip_yhgE_Nterm: YhgE/Pip N-terminal domain	0.167962	0.681929	1	other_body_site	TIGR03061	GC_00009416, GC_00016344, GC_00016867, GC_00024316, GC_00041085, GC_00042617, GC_00042706, GC_00048468, GC_00050768, GC_00057933, GC_00063089, GC_00065048, GC_00077270, GC_00109040
3A0109s03R: phosphate/phosphite/phosphonate ABC transporter, periplasmic binding protein	0.167962	0.681929	1	other_body_site	TIGR01098	GC_00002861, GC_00005548, GC_00071498, GC_00088264, GC_00088462, GC_00103550, GC_00108330
lp_hng_hel_AbrB: transcriptional regulator, AbrB family	0.167962	0.681929	1	other_body_site	TIGR01439	GC_00009429, GC_00013078, GC_00023183, GC_00035152, GC_00038638, GC_00042388, GC_00065857, GC_00065868, GC_00067199, GC_00069613, GC_00073077, GC_00075308, GC_00078433, GC_00080201, GC_00081234, GC_00091043, GC_00107151, GC_00113046
2A0105: oligosaccharide:H+ symporter	0.156382	0.692509	1	other_body_site	TIGR00882	GC_00001259, GC_00003362, GC_00010204, GC_00013945, GC_00014724, GC_00033048, GC_00040255, GC_00073473
NAPRTase: nicotinate phosphoribosyltransferase	0.156382	0.692509	1	other_body_site	TIGR01514	GC_00002834, GC_00011078, GC_00016250, GC_00029471, GC_00048379, GC_00061152
pulA_typeI: pullulanase, type I	0.156382	0.692509	1	other_body_site	TIGR02104	GC_00005225, GC_00022586, GC_00031135, GC_00046674, GC_00053985, GC_00059135, GC_00059136, GC_00060447, GC_00060928, GC_00061409, GC_00063008, GC_00066806, GC_00073936, GC_00111852
citMHS: citrate transporter	0.156382	0.692509	1	other_body_site	TIGR00784	GC_00002145, GC_00014000, GC_00020700, GC_00024897, GC_00026674, GC_00028061, GC_00083103, GC_00083533
Dcu: transporter, anaerobic C4-dicarboxylate uptake (Dcu) family	0.156382	0.692509	1	other_body_site	TIGR00770	GC_00001043, GC_00002859, GC_00010079, GC_00036199, GC_00045874, GC_00063948, GC_00065925, GC_00085219, GC_00085716
ubiX_pad: polyprenyl P-hydroxybenzoate and phenylacrylic acid decarboxylases	0.145579	0.702797	1	other_body_site	TIGR00421	GC_00002566, GC_00006470, GC_00008730, GC_00022875, GC_00027255, GC_00058477
PTS-IIBC-Tre: PTS system, trehalose-specific IIBC component	0.145579	0.702797	1	other_body_site	TIGR01992	GC_00001262, GC_00004565, GC_00024811
rSAM_HemZ: coproporphyrinogen dehydrogenase HemZ	0.145579	0.702797	1	other_body_site	TIGR03994	GC_00002100, GC_00036020, GC_00047857, GC_00049836, GC_00052324, GC_00056278, GC_00070012, GC_00079397, GC_00094668
selA: L-seryl-tRNA(Sec) selenium transferase	0.145579	0.702797	1	other_body_site	TIGR00474	GC_00005039, GC_00025622, GC_00028821, GC_00036578, GC_00038172, GC_00042299, GC_00053250, GC_00053315, GC_00064421, GC_00064995, GC_00099715
reco: DNA repair protein RecO	0.139458	0.70882	1	other_body_site	TIGR00613	GC_00000570, GC_00003922, GC_00004923, GC_00006734, GC_00007993, GC_00007994, GC_00017084, GC_00018315, GC_00019365, GC_00022137, GC_00028448, GC_00030249, GC_00030331, GC_00031549, GC_00032083, GC_00039367, GC_00042732, GC_00044875, GC_00045913, GC_00046695, GC_00048069, GC_00048506, GC_00050684, GC_00052838, GC_00054991, GC_00060073, GC_00071119, GC_00073540, GC_00076370, GC_00087354, GC_001098…
cysta_beta: cystathionine beta-synthase	0.139458	0.70882	1	gastrointestinal_tract	TIGR01137	GC_00005785
catechol_proteo: catechol 1,2-dioxygenase	0.139458	0.70882	1	gastrointestinal_tract	TIGR02439	GC_00010175, GC_00012849
cas_MJ0381: CRISPR-associated autoregulator DevR family	0.139458	0.70882	1	gastrointestinal_tract	TIGR01875	GC_00005518
TIGR00294: GTP cyclohydrolase	0.139458	0.70882	1	gastrointestinal_tract	TIGR00294	GC_00021298, GC_00046002, GC_00050119, GC_00051030
cas_csx8: CRISPR-associated protein Cas8a1/Csx8, subtype I	0.139458	0.70882	1	gastrointestinal_tract	TIGR02670	GC_00012113, GC_00039734, GC_00097899
ac_ald_DH_ac: acetaldehyde dehydrogenase (acetylating)	0.139458	0.70882	1	gastrointestinal_tract	TIGR03215	GC_00011125, GC_00021019
TIGR00106: uncharacterized protein, MTH1187 family	0.139458	0.70882	1	gastrointestinal_tract	TIGR00106	GC_00019734, GC_00028699, GC_00028700, GC_00028701, GC_00062706, GC_00096709
PGA_TPR_OMP: poly-beta-1,6 N-acetyl-D-glucosamine export porin PgaA	0.139458	0.70882	1	gastrointestinal_tract	TIGR03939	GC_00016334, GC_00029210, GC_00053405, GC_00108984
cupin_WbuC: cupin fold metalloprotein, WbuC family	0.139458	0.70882	1	gastrointestinal_tract	TIGR04366	GC_00012837, GC_00037425, GC_00095594, GC_00114741
RuMP_HxlB: 6-phospho 3-hexuloisomerase	0.139458	0.70882	1	gastrointestinal_tract	TIGR03127	GC_00019764, GC_00021030, GC_00055905, GC_00076160
deacetyl_PgaB: poly-beta-1,6-N-acetyl-D-glucosamine N-deacetylase PgaB	0.139458	0.70882	1	gastrointestinal_tract	TIGR03938	GC_00007955, GC_00072270, GC_00112295
HAD-SF-IB: HAD phosphoserine phosphatase-like hydrolase, family IB	0.139458	0.70882	1	gastrointestinal_tract	TIGR01488	GC_00013946, GC_00045684, GC_00072212, GC_00074900, GC_00103868
PGA_PgaD: poly-beta-1,6-N-acetyl-D-glucosamine biosynthesis protein PgaD	0.139458	0.70882	1	gastrointestinal_tract	TIGR03940	GC_00014842, GC_00027369, GC_00039557, GC_00104526, GC_00115194
dhbA_paeA: 2,3-dihydro-2,3-dihydroxybenzoate dehydrogenase	0.139458	0.70882	1	gastrointestinal_tract	TIGR04316	GC_00007361, GC_00070128
NOT-MenG: RraA family	0.139458	0.70882	1	gastrointestinal_tract	TIGR01935	GC_00016553, GC_00026098, GC_00029972, GC_00066183
4OH_2_O_val_ald: 4-hydroxy-2-oxovalerate aldolase	0.139458	0.70882	1	gastrointestinal_tract	TIGR03217	GC_00005857
2A0305: ethanolamine permease	0.139458	0.70882	1	gastrointestinal_tract	TIGR00908	GC_00011309, GC_00014292
typeII_sec_gspL: type II secretion system protein L	0.139458	0.70882	1	gastrointestinal_tract	TIGR01709	GC_00016670, GC_00021958, GC_00030587, GC_00049751
purA: adenylosuccinate synthase	0.134802	0.713504	1	gastrointestinal_tract	TIGR00184	GC_00000075, GC_00001022, GC_00005249, GC_00013736, GC_00055644
glmS: glutamine-fructose-6-phosphate transaminase (isomerizing)	0.134802	0.713504	1	gastrointestinal_tract	TIGR01135	GC_00000313, GC_00001028, GC_00001356, GC_00001954, GC_00002450, GC_00020407, GC_00022894, GC_00034361, GC_00034362, GC_00050380, GC_00065481, GC_00065482
galE: UDP-glucose 4-epimerase GalE	0.134802	0.713504	1	gastrointestinal_tract	TIGR01179	GC_00000281, GC_00000527, GC_00000841, GC_00004629, GC_00005782, GC_00007168, GC_00008065, GC_00010032, GC_00010617, GC_00020701, GC_00026469, GC_00034705, GC_00038042, GC_00038043
VI_minor_4: type VI secretion-associated protein, BMA_A0400 family	0.134802	0.713504	1	other_body_site	TIGR03373	GC_00021339, GC_00045370, GC_00053366
cytochr_NrfH: cytochrome c nitrite reductase, small subunit	0.134802	0.713504	1	other_body_site	TIGR03153	GC_00009022
tail_tube: phage major tail tube protein	0.134802	0.713504	1	other_body_site	TIGR01611	GC_00008850, GC_00043464, GC_00075127, GC_00102507
cysH: phosophoadenylyl-sulfate reductase	0.134802	0.713504	1	other_body_site	TIGR00434	GC_00047961, GC_00057810, GC_00059580, GC_00103722
cas5_csm4: CRISPR type III-A/MTUBE-associated RAMP protein Csm4	0.134802	0.713504	1	other_body_site	TIGR01903	GC_00024121, GC_00067739, GC_00083698, GC_00088238, GC_00114892
pbenz_hydroxyl: 4-hydroxybenzoate 3-monooxygenase	0.134802	0.713504	1	other_body_site	TIGR02360	GC_00009268
TonB-hemlactrns: TonB-dependent hemoglobin/transferrin/lactoferrin receptor family protein	0.134802	0.713504	1	other_body_site	TIGR01786	GC_00048675, GC_00053583, GC_00055633, GC_00062164, GC_00095156
PQQ_syn_pqqB: coenzyme PQQ biosynthesis protein B	0.134802	0.713504	1	other_body_site	TIGR02108	GC_00010395, GC_00064654
metzin_BF0631: zinc-dependent metalloproteinase lipoprotein, BF0631 family	0.134802	0.713504	1	other_body_site	TIGR03952	GC_00015507, GC_00102502, GC_00105848, GC_00113901
PorB_KorB: 2-oxoacid:acceptor oxidoreductase, beta subunit, pyruvate/2-ketoisovalerate family	0.134802	0.713504	1	other_body_site	TIGR02177	GC_00009342
xylF: D-xylose ABC transporter, D-xylose-binding protein	0.134802	0.713504	1	other_body_site	TIGR02634	GC_00008774
PQQ_syn_pqqE: coenzyme PQQ biosynthesis enzyme PqqE	0.134802	0.713504	1	other_body_site	TIGR02109	GC_00009237
PQQ_PqqD: coenzyme PQQ biosynthesis protein PqqD	0.134802	0.713504	1	other_body_site	TIGR03859	GC_00009993, GC_00107958
xylG: D-xylose ABC transporter, ATP-binding protein	0.134802	0.713504	1	other_body_site	TIGR02633	GC_00008766
SigBFG: RNA polymerase sigma-70 factor, sigma-B/F/G subfamily	0.134802	0.713504	1	other_body_site	TIGR02980	GC_00021889, GC_00033219, GC_00033220
seleno_YedE: putative selenium metabolism protein, YedE family	0.134802	0.713504	1	other_body_site	TIGR04112	GC_00049871, GC_00054050, GC_00055040, GC_00077413
protocat_pcaB: 3-carboxy-cis,cis-muconate cycloisomerase	0.134802	0.713504	1	other_body_site	TIGR02426	GC_00011965, GC_00113178
crtI_fam: phytoene desaturase	0.134802	0.713504	1	other_body_site	TIGR02734	GC_00051563, GC_00051999, GC_00060773, GC_00086215, GC_00107141
phage_N6A_met: phage N-6-adenine-methyltransferase	0.134802	0.713504	1	other_body_site	TIGR01712	GC_00023529, GC_00029481, GC_00029482, GC_00113288
casB_cse2: CRISPR type I-E/ECOLI-associated protein CasB/Cse2	0.134802	0.713504	1	other_body_site	TIGR02548	GC_00029563, GC_00065433, GC_00082242, GC_00083091, GC_00090844, GC_00113567
Gneg_AbrB_dup: membrane protein AbrB duplication	0.128106	0.720404	1	other_body_site	TIGR03082	GC_00003388, GC_00007572, GC_00041470, GC_00050388, GC_00050820, GC_00050865, GC_00067148, GC_00081366, GC_00083176, GC_00091181, GC_00108012
DOC_P1: death-on-curing family protein	0.128106	0.720404	1	other_body_site	TIGR01550	GC_00005795, GC_00011606, GC_00012768, GC_00023948, GC_00025864, GC_00042356, GC_00064144, GC_00064182, GC_00105113, GC_00109645, GC_00114492
ECF_ThiT_YuaJ: energy-coupled thiamine transporter ThiT	0.128106	0.720404	1	other_body_site	TIGR02357	GC_00009580, GC_00011058, GC_00034779, GC_00044029, GC_00047675, GC_00052616, GC_00052871, GC_00056305, GC_00056326, GC_00059650, GC_00062625, GC_00090591, GC_00106394, GC_00108086, GC_00112745
maf: septum formation protein Maf	0.128106	0.720404	1	gastrointestinal_tract	TIGR00172	GC_00002745, GC_00002994, GC_00004248, GC_00005467, GC_00006966, GC_00011406, GC_00015964, GC_00017278, GC_00019238, GC_00020315, GC_00027803, GC_00034970, GC_00035730, GC_00037965, GC_00039674, GC_00040933, GC_00048579, GC_00049235, GC_00052996, GC_00053054, GC_00054159, GC_00061168, GC_00068272, GC_00076827, GC_00104831, GC_00104854, GC_00110893
QueF-II: 7-cyano-7-deazaguanine reductase	0.120963	0.727993	1	other_body_site	TIGR03139	GC_00000338, GC_00040994
TIGR00273: iron-sulfur cluster-binding protein	0.120963	0.727993	1	other_body_site	TIGR00273	GC_00001235, GC_00008081, GC_00012623, GC_00030849, GC_00043358, GC_00047454
trehalose_treC: alpha,alpha-phosphotrehalase	0.120963	0.727993	1	other_body_site	TIGR02403	GC_00001899, GC_00003643, GC_00005963
put_anti_recept: phage minor structural protein, N-terminal region	0.120963	0.727993	1	other_body_site	TIGR01665	GC_00001533, GC_00005578, GC_00006056, GC_00009112, GC_00024920, GC_00025613, GC_00041022, GC_00049472, GC_00059340, GC_00070022, GC_00081157, GC_00082379, GC_00082646, GC_00091044, GC_00091892, GC_00096770, GC_00103515, GC_00112165, GC_00113552, GC_00114384
pyr_form_ly_1: formate acetyltransferase	0.120963	0.727993	1	gastrointestinal_tract	TIGR01255	GC_00000058, GC_00017529
yihY_not_rbn: YihY family inner membrane protein	0.120963	0.727993	1	gastrointestinal_tract	TIGR00765	GC_00003457, GC_00006204, GC_00006464, GC_00010745, GC_00016958, GC_00016973, GC_00017757, GC_00019320, GC_00020282, GC_00033486, GC_00037695, GC_00037955, GC_00043388, GC_00044052, GC_00045766, GC_00046045, GC_00048149, GC_00048829, GC_00051689, GC_00059238, GC_00059423, GC_00060717, GC_00064498, GC_00076000, GC_00086397, GC_00101313, GC_00112878
malate_syn_G: malate synthase G	0.120128	0.728895	1	gastrointestinal_tract	TIGR01345	GC_00003777
AmmeMemoSam_rS: AmmeMemoRadiSam system radical SAM enzyme	0.120128	0.728895	1	gastrointestinal_tract	TIGR04337	GC_00018421, GC_00019110, GC_00044060, GC_00088747
galactar-dH20: galactarate dehydratase	0.120128	0.728895	1	gastrointestinal_tract	TIGR03248	GC_00002237
moaB_proteo: molybdenum cofactor biosynthesis protein B	0.120128	0.728895	1	gastrointestinal_tract	TIGR02667	GC_00002508
muco_delta: muconolactone delta-isomerase	0.120128	0.728895	1	gastrointestinal_tract	TIGR03221	GC_00005762, GC_00026239, GC_00053299
RTPR: ribonucleoside-triphosphate reductase, adenosylcobalamin-dependent	0.120128	0.728895	1	gastrointestinal_tract	TIGR02505	GC_00003659
vgr_GE: Rhs element Vgr protein	0.120128	0.728895	1	gastrointestinal_tract	TIGR01646	GC_00006037, GC_00013284, GC_00013370, GC_00013971, GC_00030450, GC_00067986, GC_00076001
TIGR00341: TIGR00341 family protein	0.120128	0.728895	1	gastrointestinal_tract	TIGR00341	GC_00038686, GC_00039069, GC_00043788, GC_00046031, GC_00063163, GC_00071880
malonate_mdcG: malonate decarboxylase holo-[acyl-carrier-protein] synthase	0.120128	0.728895	1	gastrointestinal_tract	TIGR03135	GC_00014786, GC_00027100, GC_00031871, GC_00037444, GC_00061105, GC_00072282
copper_res_A: copper-resistance protein, CopA family	0.120128	0.728895	1	gastrointestinal_tract	TIGR01480	GC_00007394, GC_00008751
CynX: cyanate transporter	0.120128	0.728895	1	gastrointestinal_tract	TIGR00896	GC_00007586, GC_00054734, GC_00062699
tdh: L-threonine 3-dehydrogenase	0.120128	0.728895	1	gastrointestinal_tract	TIGR00692	GC_00003545
3a0106s02: sulfate ABC transporter, permease protein	0.120128	0.728895	1	gastrointestinal_tract	TIGR00969	GC_00004022, GC_00074609, GC_00103828
Se_ygfK: putative selenate reductase, YgfK subunit	0.120128	0.728895	1	gastrointestinal_tract	TIGR03315	GC_00005950, GC_00034275
Se_dep_XDH: selenium-dependent xanthine dehydrogenase	0.120128	0.728895	1	gastrointestinal_tract	TIGR03311	GC_00003786
malonate_beta: biotin-independent malonate decarboxylase, beta subunit	0.120128	0.728895	1	gastrointestinal_tract	TIGR03133	GC_00006561, GC_00022599, GC_00027747
modD: modD protein	0.120128	0.728895	1	gastrointestinal_tract	TIGR01334	GC_00011954, GC_00048583, GC_00089231, GC_00098913, GC_00104120
thiamin_ThiO: glycine oxidase ThiO	0.120128	0.728895	1	gastrointestinal_tract	TIGR02352	GC_00016938, GC_00044704, GC_00046304, GC_00081344, GC_00097685, GC_00098972
rimK_fam: alpha-L-glutamate ligase, RimK family	0.120128	0.728895	1	gastrointestinal_tract	TIGR00768	GC_00004117, GC_00111676
dprA: DNA protecting protein DprA	0.120128	0.728895	1	other_body_site	TIGR00732	GC_00001868, GC_00008035, GC_00010274, GC_00010813, GC_00013599, GC_00016805, GC_00018181, GC_00019311, GC_00020289, GC_00022303, GC_00025422, GC_00030577, GC_00035313, GC_00035725, GC_00036996, GC_00037434, GC_00038386, GC_00045264, GC_00045539, GC_00046145, GC_00046472, GC_00048707, GC_00048917, GC_00049066, GC_00050326, GC_00053579, GC_00054625, GC_00055264, GC_00056572, GC_00061696, GC_000686…
glmM: phosphoglucosamine mutase	0.120128	0.728895	1	other_body_site	TIGR01455	GC_00000421, GC_00000510, GC_00001706, GC_00002404, GC_00009856, GC_00011187, GC_00019438, GC_00025938, GC_00028691, GC_00038180, GC_00051781, GC_00053788, GC_00053789, GC_00055582, GC_00083789, GC_00109943
gmhA: phosphoheptose isomerase	0.11468	0.734877	1	other_body_site	TIGR00441	GC_00001981, GC_00003900, GC_00013178, GC_00021143, GC_00033702, GC_00087977
cas3_core: CRISPR-associated helicase Cas3	0.11468	0.734877	1	other_body_site	TIGR01587	GC_00010612, GC_00014084, GC_00022353, GC_00023042, GC_00029076, GC_00039349, GC_00040663, GC_00056540, GC_00071964, GC_00074138, GC_00075728, GC_00076651, GC_00078935, GC_00081169, GC_00084650, GC_00088328, GC_00092632, GC_00093082, GC_00100005, GC_00103637, GC_00105434, GC_00110363, GC_00113440, GC_00114661
corA: magnesium and cobalt transport protein CorA	0.11468	0.734877	1	other_body_site	TIGR00383	GC_00001744, GC_00006414, GC_00032683, GC_00039016, GC_00042478, GC_00053988, GC_00059269, GC_00059443, GC_00089056, GC_00091890
cbiD: cobalamin biosynthesis protein CbiD	0.11468	0.734877	1	other_body_site	TIGR00312	GC_00001698, GC_00010808, GC_00028386, GC_00038466, GC_00040416, GC_00050459, GC_00057005, GC_00059148, GC_00091952, GC_00111868
XylB: xylulokinase	0.11468	0.734877	1	other_body_site	TIGR01312	GC_00004752, GC_00006074, GC_00016461, GC_00021185, GC_00022190, GC_00029342, GC_00044381, GC_00053892, GC_00059239, GC_00080419, GC_00082163, GC_00111614
ABC_phnC: phosphonate ABC transporter, ATP-binding protein	0.11468	0.734877	1	other_body_site	TIGR02315	GC_00003099, GC_00003720, GC_00011113, GC_00014641, GC_00024919, GC_00077195, GC_00108994
Dyp_perox_fam: Dyp-type peroxidase family	0.109857	0.740307	1	other_body_site	TIGR01413	GC_00002315, GC_00004454, GC_00018941, GC_00021985, GC_00026179, GC_00039268, GC_00039336, GC_00041278, GC_00046522, GC_00058165, GC_00087904
pdxA: 4-hydroxythreonine-4-phosphate dehydrogenase PdxA	0.109857	0.740307	1	other_body_site	TIGR00557	GC_00001093, GC_00002263, GC_00010003, GC_00032493, GC_00042112, GC_00044287, GC_00057391, GC_00110840
FeFe_hydrog_A: [FeFe] hydrogenase, group A	0.109857	0.740307	1	other_body_site	TIGR02512	GC_00001311, GC_00009445, GC_00013779, GC_00014004, GC_00015294, GC_00041764, GC_00041765, GC_00043327, GC_00043328, GC_00046481, GC_00053637, GC_00066000, GC_00079568, GC_00088915, GC_00092541, GC_00095123
CbiE: precorrin-6y C5,15-methyltransferase (decarboxylating), CbiE subunit	0.109857	0.740307	1	other_body_site	TIGR02467	GC_00003135, GC_00010181, GC_00017843, GC_00026967, GC_00026968, GC_00046925, GC_00049366, GC_00059701, GC_00063935, GC_00070666, GC_00085741, GC_00104002, GC_00111142
HAD-SF-IIB: HAD hydrolase, family IIB	0.109857	0.740307	1	other_body_site	TIGR01484	GC_00007423, GC_00008366, GC_00022390, GC_00032791, GC_00036684, GC_00037377, GC_00039219, GC_00039867, GC_00041841, GC_00045969, GC_00052995, GC_00053798, GC_00056266, GC_00058523, GC_00059818, GC_00062179, GC_00063742, GC_00064788, GC_00070767, GC_00072139, GC_00072955, GC_00089965, GC_00090069, GC_00095005, GC_00096238, GC_00104216, GC_00111036
pbuX: xanthine permease	0.109857	0.740307	1	gastrointestinal_tract	TIGR03173	GC_00000301, GC_00002063, GC_00005642, GC_00010950, GC_00014030, GC_00015102, GC_00015697, GC_00022345, GC_00024599, GC_00028815, GC_00028957, GC_00028958, GC_00050543, GC_00051039, GC_00052172
AcCoA-C-Actrans: acetyl-CoA C-acyltransferase	0.109857	0.740307	1	gastrointestinal_tract	TIGR01930	GC_00000395, GC_00000833, GC_00001701, GC_00003675, GC_00005989, GC_00007885, GC_00007975, GC_00008575, GC_00016881, GC_00019649, GC_00020380, GC_00023067, GC_00024217, GC_00031458, GC_00035107, GC_00046097, GC_00047828, GC_00051193, GC_00057482, GC_00059692, GC_00060040, GC_00060557, GC_00064618, GC_00065120, GC_00083588, GC_00084896, GC_00088456, GC_00090958, GC_00106277, GC_00110058
feoB: ferrous iron transport protein B	0.109857	0.740307	1	gastrointestinal_tract	TIGR00437	GC_00000678, GC_00002534, GC_00005388, GC_00006856, GC_00009275, GC_00010366, GC_00010519, GC_00017435, GC_00019042, GC_00024985, GC_00025405, GC_00026180, GC_00035089, GC_00039864, GC_00044066, GC_00045231, GC_00049877, GC_00056839, GC_00060373, GC_00071727, GC_00075742
TIGR00010: hydrolase, TatD family	0.106899	0.743703	1	other_body_site	TIGR00010	GC_00000944, GC_00002060, GC_00002855, GC_00004851, GC_00008043, GC_00016928, GC_00018967, GC_00019052, GC_00023378, GC_00027973, GC_00027974, GC_00028066, GC_00030545, GC_00037788, GC_00040443, GC_00040466, GC_00045857, GC_00046974, GC_00058546, GC_00063407, GC_00066547, GC_00083482, GC_00102916, GC_00107452
NrdD: anaerobic ribonucleoside-triphosphate reductase	0.106899	0.743703	1	other_body_site	TIGR02487	GC_00000189, GC_00001838, GC_00003761, GC_00003851, GC_00011911, GC_00012629, GC_00013846, GC_00023486, GC_00037765, GC_00042855, GC_00046786, GC_00052783, GC_00053242, GC_00056127, GC_00071683, GC_00103345
nucleoid_noc: nucleoid occlusion protein	0.106899	0.743703	1	gastrointestinal_tract	TIGR04285	GC_00008714, GC_00019841, GC_00046859
bisphos_cysQ: 3'(2'),5'-bisphosphate nucleotidase	0.106899	0.743703	1	gastrointestinal_tract	TIGR01331	GC_00004520, GC_00049679, GC_00065566
VI_chp_3: type VI secretion lipoprotein, VC_A0113 family	0.106899	0.743703	1	gastrointestinal_tract	TIGR03352	GC_00013471, GC_00014274, GC_00022067, GC_00027390, GC_00031110, GC_00032380, GC_00047833, GC_00055045, GC_00113039
Se_ssnA: putative selenium metabolism protein SsnA	0.106899	0.743703	1	gastrointestinal_tract	TIGR03314	GC_00008952, GC_00026465, GC_00056193, GC_00073234, GC_00106313
FMN_reduc_SsuE: FMN reductase	0.106899	0.743703	1	gastrointestinal_tract	TIGR03567	GC_00004094, GC_00024756, GC_00112346
VI_chp_7: type VI secretion-associated protein, VC_A0119 family	0.106899	0.743703	1	gastrointestinal_tract	TIGR03362	GC_00009036, GC_00040778, GC_00050524, GC_00056599, GC_00089457
FDH-beta: formate dehydrogenase, beta subunit	0.106899	0.743703	1	gastrointestinal_tract	TIGR01582	GC_00000667
HTH_TypR: TyrR family helix-turn-helix domain	0.106899	0.743703	1	gastrointestinal_tract	TIGR04381	GC_00004003, GC_00026772, GC_00043515, GC_00056954, GC_00085515
dat: 2,4-diaminobutyrate 4-transaminase	0.106899	0.743703	1	gastrointestinal_tract	TIGR00709	GC_00002942, GC_00052167
ModE_repress: ModE molybdate transport repressor domain	0.106899	0.743703	1	gastrointestinal_tract	TIGR00637	GC_00003648, GC_00043255
typeII_sec_gspG: type II secretion system protein G	0.106899	0.743703	1	gastrointestinal_tract	TIGR01710	GC_00009823, GC_00016927, GC_00020386, GC_00020387, GC_00031429, GC_00073311
R_switched_YjbE: integral membrane protein, YjbE family	0.106899	0.743703	1	gastrointestinal_tract	TIGR03717	GC_00014662, GC_00038446, GC_00044184, GC_00045836, GC_00048446, GC_00056026, GC_00056027, GC_00060068, GC_00063740
FeS_repair_RIC: iron-sulfur cluster repair di-iron protein	0.106899	0.743703	1	gastrointestinal_tract	TIGR03652	GC_00007024, GC_00040311, GC_00063969, GC_00114172
asp_4_decarbox: aspartate 4-decarboxylase	0.106899	0.743703	1	gastrointestinal_tract	TIGR03801	GC_00006495, GC_00022338, GC_00023582, GC_00044378, GC_00069374
menC_lowGC/arch: o-succinylbenzoate synthase	0.106899	0.743703	1	gastrointestinal_tract	TIGR01928	GC_00011494, GC_00025360, GC_00039239, GC_00076868, GC_00092106
2A0108: nitrite transporter	0.106899	0.743703	1	gastrointestinal_tract	TIGR00886	GC_00000727, GC_00062529
S_layer_CsaB: polysaccharide pyruvyl transferase CsaB	0.106899	0.743703	1	gastrointestinal_tract	TIGR03609	GC_00031553, GC_00039157, GC_00043672, GC_00048856, GC_00057183, GC_00067606, GC_00079847, GC_00085321
AllD: ureidoglycolate dehydrogenase	0.106899	0.743703	1	gastrointestinal_tract	TIGR03175	GC_00002376
mdcA: malonate decarboxylase, alpha subunit	0.106899	0.743703	1	gastrointestinal_tract	TIGR01110	GC_00002033
CRISPR_cas5: CRISPR-associated protein Cas5	0.106899	0.743703	1	gastrointestinal_tract	TIGR02593	GC_00005898, GC_00055848, GC_00070365, GC_00101706, GC_00106199, GC_00113706
type_II_gspD: type II secretion system protein D	0.106899	0.743703	1	gastrointestinal_tract	TIGR02517	GC_00010382, GC_00014875, GC_00017344, GC_00027742, GC_00058031, GC_00071121, GC_00079512
YidE_YbjL_dupl: AspT/YidE/YbjL antiporter duplication domain	0.10411	0.746952	1	other_body_site	TIGR01625	GC_00002023, GC_00004464, GC_00005289, GC_00005996, GC_00007645, GC_00023657, GC_00035527, GC_00055228, GC_00056881, GC_00059904, GC_00097008
citrate_citG: triphosphoribosyl-dephospho-CoA synthase CitG	0.10411	0.746952	1	other_body_site	TIGR03125	GC_00003336, GC_00009188, GC_00011848, GC_00017216, GC_00021527, GC_00030617, GC_00039185, GC_00052300, GC_00088842, GC_00096948, GC_00109185
oadA: oxaloacetate decarboxylase alpha subunit	0.10411	0.746952	1	other_body_site	TIGR01108	GC_00000182
V_ATPase_subD: V-type ATPase, D subunit	0.10411	0.746952	1	other_body_site	TIGR00309	GC_00000227, GC_00021759, GC_00026261, GC_00032478, GC_00053844, GC_00054802, GC_00062099, GC_00100876
shape_MreD: rod shape-determining protein MreD	0.10411	0.746952	1	gastrointestinal_tract	TIGR03426	GC_00004175, GC_00006664, GC_00007143, GC_00012314, GC_00018411, GC_00030954, GC_00032885, GC_00033301, GC_00033556, GC_00038437, GC_00042288, GC_00044769, GC_00044770, GC_00045738, GC_00047411, GC_00052574, GC_00053165, GC_00058982, GC_00060425, GC_00060622, GC_00063072, GC_00067283, GC_00082732, GC_00084195, GC_00086985, GC_00090619, GC_00099591, GC_00105634, GC_00110710, GC_00111909
DTMP_kinase: dTMP kinase	0.10411	0.746952	1	gastrointestinal_tract	TIGR00041	GC_00000259, GC_00003881, GC_00007891, GC_00019623, GC_00029456, GC_00033025, GC_00047042, GC_00047043, GC_00047044, GC_00050095, GC_00063133, GC_00063241, GC_00071117, GC_00075801, GC_00080785, GC_00083367, GC_00096212, GC_00101581, GC_00108702
cspD: cold shock domain protein CspD	0.10411	0.746952	1	gastrointestinal_tract	TIGR02381	GC_00000002
TruB: tRNA pseudouridine(55) synthase	0.101538	0.749991	1	gastrointestinal_tract	TIGR00431	GC_00000602, GC_00001708, GC_00004089, GC_00004688, GC_00010822, GC_00016428, GC_00017613, GC_00019810, GC_00023230, GC_00023317, GC_00028972, GC_00036753, GC_00038586, GC_00041343, GC_00041392, GC_00054210, GC_00054743, GC_00054744, GC_00054745, GC_00057640, GC_00059182, GC_00060186, GC_00079468, GC_00093086, GC_00112666
antiport_PotE: putrescine-ornithine antiporter	0.101538	0.749991	1	other_body_site	TIGR04299	GC_00007714, GC_00029576
TonB-copper: TonB-dependent copper receptor	0.101538	0.749991	1	other_body_site	TIGR01778	GC_00016005, GC_00023728, GC_00063129
VI_IcmF: type VI secretion protein IcmF	0.101538	0.749991	1	other_body_site	TIGR03348	GC_00021080, GC_00024537, GC_00045163, GC_00059108, GC_00063703, GC_00089189
arsen_driv_ArsA: arsenical pump-driving ATPase	0.101538	0.749991	1	other_body_site	TIGR04291	GC_00013887, GC_00013977, GC_00023971, GC_00080606
cat_per_HPI: catalase/peroxidase HPI	0.101538	0.749991	1	other_body_site	TIGR00198	GC_00005878
hydrog_prot: hydrogenase maturation protease	0.101538	0.749991	1	other_body_site	TIGR00072	GC_00029508, GC_00047221, GC_00050057, GC_00055672, GC_00056765, GC_00093635
diampropi_NH3ly: diaminopropionate ammonia-lyase family	0.101538	0.749991	1	other_body_site	TIGR01747	GC_00015874, GC_00040502, GC_00064729, GC_00065786, GC_00113616
GMP_PMI: mannose-1-phosphate guanylyltransferase/mannose-6-phosphate isomerase	0.101538	0.749991	1	other_body_site	TIGR01479	GC_00006073, GC_00020029, GC_00098057
hemeryth_dom: hemerythrin-like metal-binding domain	0.101538	0.749991	1	other_body_site	TIGR02481	GC_00014954, GC_00028721, GC_00048000, GC_00079199, GC_00088314, GC_00114293
release_prfH: putative peptide chain release factor H	0.101538	0.749991	1	other_body_site	TIGR03072	GC_00026652, GC_00026653, GC_00026654, GC_00061846, GC_00072386
hyp_Hser_kinase: proposed homoserine kinase	0.101538	0.749991	1	other_body_site	TIGR02535	GC_00007677, GC_00080367
FliO_TIGR: flagellar biosynthetic protein FliO	0.101538	0.749991	1	other_body_site	TIGR03500	GC_00017931, GC_00026551, GC_00030896, GC_00112570
release_rtcB: release factor H-coupled RctB family protein	0.101538	0.749991	1	other_body_site	TIGR03073	GC_00008152, GC_00071088
Sig70_bacteroi1: RNA polymerase sigma-70 factor, Bacteroides expansion family 1	0.101538	0.749991	1	other_body_site	TIGR02985	GC_00012669, GC_00021309, GC_00026392, GC_00027489, GC_00034162, GC_00051114, GC_00058814, GC_00064095, GC_00067257, GC_00068786, GC_00071257, GC_00073021, GC_00075167, GC_00075791, GC_00076027, GC_00077163, GC_00081037, GC_00081333, GC_00083619, GC_00092382, GC_00095130, GC_00099436, GC_00100038, GC_00101820, GC_00106088, GC_00108055, GC_00108188, GC_00109691, GC_00110876, GC_00112683
cit_ly_ligase: [citrate (pro-3S)-lyase] ligase	0.100362	0.751395	1	other_body_site	TIGR00124	GC_00001763, GC_00009175, GC_00010955, GC_00017036, GC_00042113, GC_00049633, GC_00061313, GC_00066994, GC_00087436, GC_00093479, GC_00101689
araD: L-ribulose-5-phosphate 4-epimerase	0.100362	0.751395	1	other_body_site	TIGR00760	GC_00000108
3mg: DNA-3-methyladenine glycosylase	0.100362	0.751395	1	other_body_site	TIGR00567	GC_00006294, GC_00010210, GC_00016753, GC_00018312, GC_00034822, GC_00038090, GC_00038312, GC_00042350, GC_00046249, GC_00047423, GC_00052623, GC_00053382, GC_00056566, GC_00067803, GC_00068416
accD: acetyl-CoA carboxylase, carboxyl transferase, beta subunit	0.100362	0.751395	1	gastrointestinal_tract	TIGR00515	GC_00000445, GC_00001418, GC_00002950, GC_00017007, GC_00023833, GC_00026049, GC_00026050, GC_00026051, GC_00026052, GC_00026138, GC_00037541, GC_00064685
amidohydrolases: amidohydrolase	0.0974988	0.754852	1	other_body_site	TIGR01891	GC_00000874, GC_00001185, GC_00004834, GC_00005970, GC_00008224, GC_00009439, GC_00010490, GC_00010925, GC_00011231, GC_00011401, GC_00011989, GC_00013466, GC_00013492, GC_00013526, GC_00014542, GC_00014752, GC_00014816, GC_00015533, GC_00015932, GC_00019155, GC_00019613, GC_00021239, GC_00022532, GC_00024783, GC_00025175, GC_00025493, GC_00027901, GC_00027965, GC_00029627, GC_00031617, GC_000332…
GTPase_YsxC: ribosome biogenesis GTP-binding protein YsxC	0.0974988	0.754852	1	other_body_site	TIGR03598	GC_00000214, GC_00003372, GC_00005081, GC_00005719, GC_00013241, GC_00017419, GC_00020332, GC_00025740, GC_00027290, GC_00030398, GC_00030399, GC_00036077, GC_00043706, GC_00048785, GC_00048895, GC_00051077, GC_00053331, GC_00063078, GC_00064717, GC_00088798, GC_00094266
VI_chp_1: type VI secretion protein, VC_A0111 family	0.0974988	0.754852	1	gastrointestinal_tract	TIGR03347	GC_00009256, GC_00013572, GC_00028932, GC_00031328, GC_00034878, GC_00036044, GC_00043134, GC_00049449, GC_00052181, GC_00078492
allantoinase: allantoinase	0.0974988	0.754852	1	gastrointestinal_tract	TIGR03178	GC_00003691, GC_00059016, GC_00077351, GC_00080394, GC_00099628
LEUD_arch: 3-isopropylmalate dehydratase, small subunit	0.0974988	0.754852	1	gastrointestinal_tract	TIGR02087	GC_00002589, GC_00024078, GC_00079358, GC_00097871, GC_00114459
benE: benzoate transporter	0.0974988	0.754852	1	gastrointestinal_tract	TIGR00843	GC_00007633, GC_00015399, GC_00021981, GC_00051244, GC_00101171
VI_chp_5: type VI secretion protein, VC_A0107 family	0.0974988	0.754852	1	gastrointestinal_tract	TIGR03358	GC_00005720, GC_00020977, GC_00028214, GC_00028276, GC_00030500, GC_00030501, GC_00035162
PTS-II-BC-unk1: PTS system, IIBC component	0.0974988	0.754852	1	gastrointestinal_tract	TIGR02003	GC_00001133
VI_zyme: type VI secretion system lysozyme-like protein	0.0974988	0.754852	1	gastrointestinal_tract	TIGR03357	GC_00006928, GC_00027806, GC_00028890, GC_00030769, GC_00030888, GC_00054306, GC_00057528, GC_00061895, GC_00083115
IV_VI_DotU: type IV/VI secretion system protein, DotU family	0.0974988	0.754852	1	gastrointestinal_tract	TIGR03349	GC_00013530, GC_00014635, GC_00020821, GC_00026481, GC_00027612, GC_00037530, GC_00049407, GC_00049572, GC_00050878, GC_00054405, GC_00093394
MTRK: S-methyl-5-thioribose kinase	0.0974988	0.754852	1	gastrointestinal_tract	TIGR01767	GC_00008085, GC_00014413, GC_00062593, GC_00094354
lipo_e_P4: 5'-nucleotidase, lipoprotein e(P4) family	0.0974988	0.754852	1	gastrointestinal_tract	TIGR01533	GC_00019426, GC_00023227, GC_00030074, GC_00030075, GC_00048913, GC_00056241
cztS_silS_copS: heavy metal sensor kinase	0.0974988	0.754852	1	gastrointestinal_tract	TIGR01386	GC_00006820, GC_00012879, GC_00016990, GC_00018318, GC_00026097, GC_00026460, GC_00028592, GC_00033886, GC_00046636, GC_00054206, GC_00072585
VI_chp_2: type VI secretion protein, EvpB/VC_A0108 family	0.0974988	0.754852	1	gastrointestinal_tract	TIGR03355	GC_00005891, GC_00020880, GC_00027704, GC_00031425, GC_00031426, GC_00032337, GC_00032338
VI_chp_4: type VI secretion protein, VC_A0114 family	0.0974988	0.754852	1	gastrointestinal_tract	TIGR03353	GC_00008894, GC_00012959, GC_00025079, GC_00029170, GC_00030770, GC_00030771, GC_00031146, GC_00039797, GC_00044315, GC_00065883
VI_ClpV1: type VI secretion ATPase, ClpV1 family	0.0974988	0.754852	1	gastrointestinal_tract	TIGR03345	GC_00005928, GC_00022831, GC_00024169, GC_00028697, GC_00040654, GC_00043370, GC_00061926
TRAP_fused: TRAP transporter, 4TM/12TM fusion protein	0.0974988	0.754852	1	gastrointestinal_tract	TIGR02123	GC_00011082, GC_00020981, GC_00039099, GC_00039937, GC_00042952, GC_00055120, GC_00055517, GC_00061754, GC_00062051, GC_00068990, GC_00089311, GC_00091747, GC_00101182, GC_00101759, GC_00106872
THD1: threonine dehydratase	0.0974988	0.754852	1	gastrointestinal_tract	TIGR02079	GC_00006097, GC_00013914, GC_00049815
VI_chp_6: type VI secretion protein, TIGR03359 family	0.0974988	0.754852	1	gastrointestinal_tract	TIGR03359	GC_00003446, GC_00032286, GC_00038799, GC_00039176, GC_00046327, GC_00050889, GC_00054794, GC_00069926
deoC: deoxyribose-phosphate aldolase	0.0956423	0.757123	1	gastrointestinal_tract	TIGR00126	GC_00000171, GC_00004026, GC_00005277, GC_00008082, GC_00009051, GC_00015622, GC_00021052, GC_00032261
cobQ: cobyric acid synthase CobQ	0.0956423	0.757123	1	other_body_site	TIGR00313	GC_00001321, GC_00001767, GC_00009939, GC_00012543, GC_00012810, GC_00018412, GC_00040742, GC_00053675, GC_00056627, GC_00082618, GC_00103394
eda: 2-dehydro-3-deoxyphosphogluconate aldolase/4-hydroxy-2-oxoglutarate aldolase	0.0956423	0.757123	1	other_body_site	TIGR01182	GC_00000598, GC_00002756, GC_00008781, GC_00010153, GC_00021808, GC_00023751, GC_00037089, GC_00039955, GC_00071300, GC_00086999, GC_00095213, GC_00099252, GC_00107057, GC_00108146, GC_00109853, GC_00111621
dhsB: succinate dehydrogenase and fumarate reductase iron-sulfur protein	0.0956423	0.757123	1	other_body_site	TIGR00384	GC_00000899, GC_00004204, GC_00008396, GC_00012398, GC_00017803, GC_00031874, GC_00047216, GC_00058610, GC_00064355, GC_00067953, GC_00092478, GC_00108739
Na_pump_decarbB: sodium ion-translocating decarboxylase, beta subunit	0.0956423	0.757123	1	other_body_site	TIGR01109	GC_00000208, GC_00000971, GC_00084311
ispD: 2-C-methyl-D-erythritol 4-phosphate cytidylyltransferase	0.0927071	0.760763	1	gastrointestinal_tract	TIGR00453	GC_00002597, GC_00004592, GC_00005823, GC_00012505, GC_00017386, GC_00029346, GC_00029347, GC_00032290, GC_00035570, GC_00037480, GC_00041598, GC_00049254, GC_00049755, GC_00052302, GC_00058163, GC_00058177, GC_00061000, GC_00063991, GC_00070130, GC_00072103, GC_00083620, GC_00084227, GC_00108143, GC_00114532
TIGR00363: lipoprotein, YaeC family	0.0927071	0.760763	1	other_body_site	TIGR00363	GC_00000609, GC_00000805, GC_00000851, GC_00009994, GC_00016385, GC_00021746, GC_00026013, GC_00030425, GC_00065079, GC_00065082
tag: DNA-3-methyladenine glycosylase I	0.0904664	0.763585	1	gastrointestinal_tract	TIGR00624	GC_00002025, GC_00030540
lys_2_3_AblA: lysine-2,3-aminomutase	0.0904664	0.763585	1	gastrointestinal_tract	TIGR03820	GC_00001335
glmL_fam: conserved hypothetical protein	0.0904664	0.763585	1	gastrointestinal_tract	TIGR01319	GC_00003442, GC_00039833, GC_00075149, GC_00080805, GC_00102523
nupC: nucleoside transporter, NupC family	0.0904664	0.763585	1	gastrointestinal_tract	TIGR00804	GC_00000898, GC_00010037, GC_00014455, GC_00022291, GC_00025964
eut_hyp: ethanolamine utilization protein	0.0904664	0.763585	1	gastrointestinal_tract	TIGR02536	GC_00005980, GC_00012557, GC_00051404
sulfite_red_A: sulfite reductase, subunit A	0.0904664	0.763585	1	gastrointestinal_tract	TIGR02910	GC_00002422, GC_00023981, GC_00049846
glu_cys_ligase: glutamate--cysteine ligase	0.0904664	0.763585	1	gastrointestinal_tract	TIGR01434	GC_00003679, GC_00015219, GC_00048407
maj_tail_phi13: phage major tail protein, phi13 family	0.0904664	0.763585	1	gastrointestinal_tract	TIGR01603	GC_00009187, GC_00010152, GC_00043118, GC_00073260, GC_00073768, GC_00076966, GC_00097372, GC_00097932
GABAtrnsam: 4-aminobutyrate transaminase	0.0904664	0.763585	1	gastrointestinal_tract	TIGR00700	GC_00000861, GC_00025164
sulfite_red_B: sulfite reductase, subunit B	0.0904664	0.763585	1	gastrointestinal_tract	TIGR02911	GC_00002401, GC_00021990, GC_00033770
TIGR00698: conserved hypothetical protein	0.0904664	0.763585	1	gastrointestinal_tract	TIGR00698	GC_00003713, GC_00019803, GC_00030223, GC_00111829
Surf_Exclu_PgrA: SEC10/PgrA surface exclusion domain	0.0904664	0.763585	1	gastrointestinal_tract	TIGR04320	GC_00014107, GC_00022612, GC_00025222, GC_00035318, GC_00036397, GC_00039886, GC_00045867, GC_00052540, GC_00053859, GC_00065381, GC_00075239, GC_00076776, GC_00077499, GC_00078046, GC_00081616, GC_00089353, GC_00090761, GC_00096914, GC_00101842, GC_00114572
sulfite_red_C: sulfite reductase, subunit C	0.0904664	0.763585	1	gastrointestinal_tract	TIGR02912	GC_00002358, GC_00023566, GC_00043435
NeuD_NnaD: sugar O-acyltransferase, sialic acid O-acetyltransferase NeuD family	0.0904664	0.763585	1	gastrointestinal_tract	TIGR03570	GC_00023276, GC_00023718, GC_00031077, GC_00035341, GC_00039608, GC_00044846, GC_00050496, GC_00077734, GC_00088738, GC_00112556
2am3keto_CoA: glycine C-acetyltransferase	0.0904664	0.763585	1	gastrointestinal_tract	TIGR01822	GC_00001252
mnmE_trmE_thdF: tRNA modification GTPase TrmE	0.0904664	0.763585	1	other_body_site	TIGR00450	GC_00000278, GC_00001150, GC_00001348, GC_00005102, GC_00026171, GC_00028585, GC_00035491, GC_00035492, GC_00035493, GC_00039186, GC_00051098, GC_00053284, GC_00057802, GC_00074289, GC_00100425, GC_00101866, GC_00115545
tspaseT_teng_C: transposase, IS605 OrfB family	0.0887792	0.765735	1	other_body_site	TIGR01766	GC_00000492, GC_00000630, GC_00000877, GC_00001873, GC_00002352, GC_00003794, GC_00004744, GC_00006043, GC_00009359, GC_00009725, GC_00010187, GC_00010188, GC_00012383, GC_00012392, GC_00012558, GC_00013148, GC_00013601, GC_00018496, GC_00019091, GC_00020447, GC_00021177, GC_00022611, GC_00022781, GC_00022858, GC_00025516, GC_00026107, GC_00037040, GC_00037041, GC_00037120, GC_00040352, GC_000413…
cobT_DBIPRT: nicotinate-nucleotide--dimethylbenzimidazole phosphoribosyltransferase	0.0887792	0.765735	1	other_body_site	TIGR03160	GC_00001320, GC_00003323, GC_00012026, GC_00015146, GC_00026986, GC_00047969, GC_00059719, GC_00061717, GC_00062931, GC_00063231, GC_00075870, GC_00109325
yjdL_sub1_fam: amino acid/peptide transporter (Peptide:H+ symporter)	0.0887792	0.765735	1	other_body_site	TIGR00924	GC_00000620, GC_00001985, GC_00003529, GC_00004209, GC_00004210, GC_00008889, GC_00016120, GC_00044493, GC_00045726, GC_00050194, GC_00064289, GC_00093445
tRNA_RlmH_YbeA: rRNA large subunit m3Psi methyltransferase RlmH	0.0887792	0.765735	1	gastrointestinal_tract	TIGR00246	GC_00000136, GC_00003346, GC_00015954, GC_00030986, GC_00046143, GC_00064583
acolac_lg: acetolactate synthase, large subunit, biosynthetic type	0.0887792	0.765735	1	gastrointestinal_tract	TIGR00118	GC_00002178, GC_00002314, GC_00004237, GC_00004418, GC_00008040, GC_00012552, GC_00018300, GC_00018301, GC_00020175, GC_00023524, GC_00024856, GC_00025956, GC_00036851, GC_00054033, GC_00055049, GC_00061649, GC_00077192, GC_00082731, GC_00085700, GC_00100197
CoA_E_activ: putative CoA-substrate-specific enzyme activase	0.0887792	0.765735	1	gastrointestinal_tract	TIGR00241	GC_00000552, GC_00000957, GC_00003499, GC_00007748, GC_00008573, GC_00009316, GC_00013229, GC_00013689, GC_00019708, GC_00021289, GC_00029488, GC_00038933, GC_00044465, GC_00070381, GC_00076803, GC_00077855, GC_00078870, GC_00104047, GC_00112355
lipoyltrans: lipoyltransferase and lipoate-protein ligase	0.0864812	0.768699	1	other_body_site	TIGR00545	GC_00001966, GC_00002658, GC_00004767, GC_00011342, GC_00013175, GC_00014057, GC_00019046, GC_00024817, GC_00035554, GC_00038145, GC_00046141, GC_00055771, GC_00055779, GC_00058437, GC_00063691, GC_00104194, GC_00111291, GC_00113160
bioD: dethiobiotin synthase	0.0864812	0.768699	1	other_body_site	TIGR00347	GC_00001742, GC_00004232, GC_00004397, GC_00009340, GC_00022112, GC_00044372, GC_00050149, GC_00055567, GC_00059099, GC_00059789, GC_00063215, GC_00081995, GC_00113248
dha_pts: dihydroxyacetone kinase, phosphotransfer subunit	0.0864812	0.768699	1	other_body_site	TIGR02364	GC_00002064, GC_00007036, GC_00007962, GC_00008756, GC_00022006, GC_00022389, GC_00044419, GC_00053298, GC_00059496, GC_00099028
TIGR00697: conserved hypothetical integral membrane protein	0.0864812	0.768699	1	other_body_site	TIGR00697	GC_00001775, GC_00002002, GC_00005153, GC_00019812, GC_00052857, GC_00056707, GC_00061282, GC_00079987, GC_00111588
R_switched_YkoY: integral membrane protein, YkoY family	0.0851635	0.770418	1	gastrointestinal_tract	TIGR03716	GC_00004929, GC_00009839, GC_00014099
SSADH: succinate-semialdehyde dehydrogenase	0.0851635	0.770418	1	gastrointestinal_tract	TIGR01780	GC_00000563
SAM_DCase_Eco: S-adenosylmethionine decarboxylase proenzyme	0.0851635	0.770418	1	gastrointestinal_tract	TIGR03331	GC_00000891
2A0601: heavy metal efflux pump, CzcA family	0.0851635	0.770418	1	gastrointestinal_tract	TIGR00914	GC_00001989, GC_00004631, GC_00023914, GC_00026566, GC_00090475
tRNA_sel_U_synt: tRNA 2-selenouridine synthase	0.0851635	0.770418	1	gastrointestinal_tract	TIGR03167	GC_00004468, GC_00027161, GC_00037019, GC_00039201, GC_00044856, GC_00090291
PTS-II-BC-glcB: PTS system, glucose-specific IIBC component	0.0851635	0.770418	1	gastrointestinal_tract	TIGR02002	GC_00004070, GC_00008505, GC_00021413, GC_00030515
outer_YhbN_LptA: lipopolysaccharide transport periplasmic protein LptA	0.0851635	0.770418	1	gastrointestinal_tract	TIGR03002	GC_00003935, GC_00015215, GC_00034648, GC_00052222, GC_00113519
NifU_clost: FeS cluster assembly scaffold protein NifU	0.0851635	0.770418	1	gastrointestinal_tract	TIGR03419	GC_00000879
Uridine-psphlse: uridine phosphorylase	0.0851635	0.770418	1	gastrointestinal_tract	TIGR01718	GC_00005019, GC_00005859
type_I_sec_LssB: type I secretion system ATPase	0.0851635	0.770418	1	gastrointestinal_tract	TIGR03375	GC_00011750, GC_00017870, GC_00038744, GC_00041812, GC_00041813, GC_00048876, GC_00069753, GC_00100129
speE: spermidine synthase	0.0851635	0.770418	1	gastrointestinal_tract	TIGR00417	GC_00007101, GC_00012083, GC_00024303, GC_00046564
adenyl_thiF: thiazole biosynthesis adenylyltransferase ThiF	0.0851635	0.770418	1	gastrointestinal_tract	TIGR02356	GC_00004314, GC_00006053
udk: uridine kinase	0.0838144	0.772193	1	gastrointestinal_tract	TIGR00235	GC_00000148, GC_00003871, GC_00006298, GC_00036540
poly_P_kin: polyphosphate kinase 1	0.0838144	0.772193	1	gastrointestinal_tract	TIGR03705	GC_00001724, GC_00004228, GC_00007215, GC_00007242, GC_00012346, GC_00020431, GC_00035682, GC_00037365, GC_00037366, GC_00045922, GC_00048537, GC_00048538, GC_00048539, GC_00051972
rpiB_lacA_lacB: sugar-phosphate isomerase, RpiB/LacA/LacB family	0.0838144	0.772193	1	gastrointestinal_tract	TIGR00689	GC_00000633, GC_00006454, GC_00007774, GC_00008798, GC_00010312, GC_00021324, GC_00023358, GC_00026510, GC_00034029, GC_00048971, GC_00053148, GC_00064737, GC_00072372, GC_00076883, GC_00105008, GC_00108267
efflux_EmrB: drug resistance MFS transporter, drug:H+ antiporter-2 (14 Spanner) (DHA2) family	0.0838144	0.772193	1	gastrointestinal_tract	TIGR00711	GC_00000383, GC_00001971, GC_00002163, GC_00003062, GC_00004521, GC_00005864, GC_00006080, GC_00007406, GC_00008021, GC_00008700, GC_00009453, GC_00009838, GC_00012427, GC_00013080, GC_00013708, GC_00014859, GC_00015720, GC_00015798, GC_00016315, GC_00016620, GC_00018677, GC_00019481, GC_00019667, GC_00019961, GC_00020086, GC_00022224, GC_00024022, GC_00024433, GC_00025086, GC_00035405, GC_000383…
sss: transporter, solute:sodium symporter (SSS) family	0.0838144	0.772193	1	other_body_site	TIGR00813	GC_00001249, GC_00008400, GC_00013235, GC_00013447, GC_00018480, GC_00019747, GC_00020253, GC_00023887, GC_00029295, GC_00029846, GC_00033150, GC_00034066, GC_00035597, GC_00046211, GC_00066916, GC_00075370, GC_00076082, GC_00085638, GC_00106397, GC_00113507
UDP-GALP_mutase: UDP-galactopyranose mutase	0.0838144	0.772193	1	other_body_site	TIGR00031	GC_00000283, GC_00002111, GC_00021849, GC_00027910, GC_00064943, GC_00067222, GC_00114385
dhaK1: dihydroxyacetone kinase, DhaK subunit	0.0838144	0.772193	1	other_body_site	TIGR02363	GC_00000595, GC_00002854, GC_00005687, GC_00009965, GC_00023827
L-ribulokinase: ribulokinase	0.082497	0.773942	1	other_body_site	TIGR01234	GC_00006885, GC_00025179, GC_00071308
cysta_beta_ly_B: cystathionine beta-lyase	0.082497	0.773942	1	other_body_site	TIGR01324	GC_00002733, GC_00052378, GC_00086315
rSAM_HutW: putative heme utilization radical SAM enzyme HutW	0.082497	0.773942	1	other_body_site	TIGR04107	GC_00017425, GC_00037574, GC_00046191, GC_00046192, GC_00070188
lacA: galactose-6-phosphate isomerase, LacA subunit	0.082497	0.773942	1	other_body_site	TIGR01118	GC_00002528, GC_00025974
TTC: tartrate dehydrogenase	0.082497	0.773942	1	other_body_site	TIGR02089	GC_00011723, GC_00016671, GC_00023508
stp: serine transporter	0.082497	0.773942	1	other_body_site	TIGR00814	GC_00002716, GC_00006318
CPA3_mnhG_phaG: monovalent cation/proton antiporter, MnhG/PhaG subunit	0.082497	0.773942	1	other_body_site	TIGR01300	GC_00017828, GC_00041540, GC_00055193, GC_00055916, GC_00062198, GC_00091831, GC_00110678
CycNucDiestase: 2',3'-cyclic-nucleotide 2'-phosphodiesterase	0.082497	0.773942	1	other_body_site	TIGR01390	GC_00003654
flgA_cterm: flagella basal body P-ring formation protein FlgA	0.082497	0.773942	1	other_body_site	TIGR03170	GC_00029560, GC_00029561, GC_00032440, GC_00039360, GC_00060003, GC_00104647, GC_00112277
hycI: hydrogenase maturation peptidase HycI	0.082497	0.773942	1	other_body_site	TIGR00142	GC_00004570, GC_00075850
rpmG_bact: ribosomal protein bL33	0.082497	0.773942	1	gastrointestinal_tract	TIGR01023	GC_00000766, GC_00000804, GC_00001968, GC_00002455, GC_00002659, GC_00003815, GC_00006106, GC_00006122, GC_00009504, GC_00009505, GC_00012723, GC_00012726, GC_00014403, GC_00025685, GC_00025686, GC_00025687, GC_00025713, GC_00034665, GC_00064508, GC_00064509, GC_00064510, GC_00064511, GC_00064661, GC_00096332
CPSaseIIsmall: carbamoyl-phosphate synthase, small subunit	0.082497	0.773942	1	gastrointestinal_tract	TIGR01368	GC_00000137, GC_00000926, GC_00005918, GC_00007218, GC_00012444, GC_00013365, GC_00015116, GC_00018449, GC_00025916, GC_00025917, GC_00027792, GC_00034507, GC_00049088, GC_00055926, GC_00095237, GC_00096396
unchar_dom_1: uncharacterized domain 1	0.0814029	0.775405	1	gastrointestinal_tract	TIGR00369	GC_00002958, GC_00004171, GC_00004746, GC_00006786, GC_00007946, GC_00008674, GC_00015650, GC_00015836, GC_00024125, GC_00027227, GC_00029850, GC_00033372, GC_00044138, GC_00045219, GC_00047119, GC_00050261, GC_00050477, GC_00050577, GC_00050869, GC_00052655, GC_00053594, GC_00055070, GC_00055344, GC_00057191, GC_00061104, GC_00061402, GC_00064014, GC_00064348, GC_00065812, GC_00066648, GC_000667…
dGTP_triPase: putative dGTPase	0.0814029	0.775405	1	gastrointestinal_tract	TIGR01353	GC_00003877, GC_00004613, GC_00005211, GC_00008739, GC_00012354, GC_00017771, GC_00018948, GC_00024017, GC_00031213, GC_00037533, GC_00044143, GC_00045050, GC_00051078, GC_00060024, GC_00060168, GC_00067045, GC_00067705, GC_00085307, GC_00111789, GC_00114742
fruc_bis_ald_: fructose-1,6-bisphosphate aldolase, class II	0.0814029	0.775405	1	gastrointestinal_tract	TIGR01859	GC_00000318, GC_00000611, GC_00014382, GC_00020366
LPXTG_anchor: LPXTG cell wall anchor domain	0.0814029	0.775405	1	other_body_site	TIGR01167	GC_00003230, GC_00005561, GC_00006036, GC_00006092, GC_00007415, GC_00007942, GC_00007985, GC_00008268, GC_00008393, GC_00008444, GC_00008453, GC_00008478, GC_00008546, GC_00009300, GC_00009306, GC_00009409, GC_00009594, GC_00009615, GC_00010105, GC_00010436, GC_00011049, GC_00011215, GC_00012241, GC_00012642, GC_00012994, GC_00013251, GC_00013631, GC_00013782, GC_00014887, GC_00018543, GC_000185…
sucB: dihydrolipoyllysine-residue succinyltransferase, E2 component of oxoglutarate dehydrogenase (succinyl-transferring) complex	0.0810267	0.775911	1	gastrointestinal_tract	TIGR01347	GC_00000807, GC_00023097
butyr_kinase: butyrate kinase	0.0810267	0.775911	1	gastrointestinal_tract	TIGR02707	GC_00008540, GC_00013722, GC_00024209, GC_00045761, GC_00057175, GC_00078126, GC_00098142, GC_00102748, GC_00108716, GC_00114699
ahcY: adenosylhomocysteinase	0.0810267	0.775911	1	gastrointestinal_tract	TIGR00936	GC_00003795, GC_00012076, GC_00039873, GC_00039874
GSH_gloB: hydroxyacylglutathione hydrolase	0.0810267	0.775911	1	gastrointestinal_tract	TIGR03413	GC_00003563, GC_00016406, GC_00039903, GC_00040412, GC_00049281
WXG100_ESAT6: WXG100 family type VII secretion target	0.0810267	0.775911	1	gastrointestinal_tract	TIGR03930	GC_00007144, GC_00016215, GC_00028387, GC_00029274, GC_00030910, GC_00039477, GC_00043824, GC_00044994, GC_00047094, GC_00047382, GC_00048284, GC_00050367, GC_00050795, GC_00083721, GC_00086529, GC_00097579, GC_00100040, GC_00113166, GC_00113217
isoAsp_dipep: beta-aspartyl peptidase	0.0810267	0.775911	1	gastrointestinal_tract	TIGR01975	GC_00017594, GC_00019782, GC_00023127, GC_00043686, GC_00044244, GC_00045107, GC_00047846, GC_00054491, GC_00075636, GC_00092442, GC_00098563
menH_SHCHC: 2-succinyl-6-hydroxy-2,4-cyclohexadiene-1-carboxylate synthase	0.0810267	0.775911	1	gastrointestinal_tract	TIGR03695	GC_00007838, GC_00011018, GC_00043617, GC_00050613, GC_00051058, GC_00070440
recG: ATP-dependent DNA helicase RecG	0.0810267	0.775911	1	other_body_site	TIGR00643	GC_00000684, GC_00001650, GC_00001959, GC_00005446, GC_00010688, GC_00015025, GC_00024424, GC_00029087, GC_00030773, GC_00041515, GC_00046251, GC_00046424, GC_00048687, GC_00060166, GC_00061733, GC_00080083, GC_00084432, GC_00103341, GC_00113464
NrdG: anaerobic ribonucleoside-triphosphate reductase activating protein	0.0810267	0.775911	1	other_body_site	TIGR02491	GC_00000202, GC_00001584, GC_00004614, GC_00009487, GC_00013534, GC_00013666, GC_00014609, GC_00050687, GC_00051686, GC_00053916, GC_00056777, GC_00083893, GC_00084630, GC_00084830, GC_00109460
NrdE_NrdA: ribonucleoside-diphosphate reductase, alpha subunit	0.0810267	0.775911	1	other_body_site	TIGR02506	GC_00000321, GC_00000591, GC_00001303, GC_00002765, GC_00005978, GC_00011769, GC_00011935, GC_00019876, GC_00037384, GC_00044492
sufD: FeS assembly protein SufD	0.0792312	0.778342	1	gastrointestinal_tract	TIGR01981	GC_00001576, GC_00003752, GC_00007184, GC_00007948, GC_00009413, GC_00019953, GC_00036448, GC_00042977, GC_00059405, GC_00062015, GC_00063486
ATPase-IB1_Cu: copper-translocating P-type ATPase	0.0792312	0.778342	1	gastrointestinal_tract	TIGR01511	GC_00003071, GC_00005032, GC_00005839, GC_00006029, GC_00013868, GC_00013964, GC_00023909, GC_00044874, GC_00045710, GC_00049138, GC_00049911, GC_00051057, GC_00069062, GC_00074415, GC_00074588, GC_00101249
fpg: DNA-formamidopyrimidine glycosylase	0.0792312	0.778342	1	gastrointestinal_tract	TIGR00577	GC_00002166, GC_00002940, GC_00014586, GC_00015334, GC_00017296, GC_00018638, GC_00020457, GC_00026124, GC_00026125, GC_00035646, GC_00039402, GC_00043194, GC_00045232, GC_00049115, GC_00056999, GC_00109528
DegV: EDD domain protein, DegV family	0.0792312	0.778342	1	other_body_site	TIGR00762	GC_00002144, GC_00002694, GC_00005649, GC_00006249, GC_00006326, GC_00009181, GC_00009709, GC_00010751, GC_00014878, GC_00014879, GC_00015634, GC_00018094, GC_00018382, GC_00018979, GC_00019261, GC_00019893, GC_00022887, GC_00023029, GC_00024892, GC_00025240, GC_00035483, GC_00038251, GC_00039071, GC_00039940, GC_00040039, GC_00042210, GC_00043087, GC_00045247, GC_00046067, GC_00047062, GC_000489…
ECF_ATPase_1: energy-coupling factor transporter ATPase	0.0792312	0.778342	1	other_body_site	TIGR04520	GC_00001051, GC_00001197, GC_00006572, GC_00026027, GC_00027093, GC_00043669, GC_00056341, GC_00058994, GC_00068579, GC_00097344
pyro_pdase: pyroglutamyl-peptidase I	0.0792312	0.778342	1	other_body_site	TIGR00504	GC_00000818, GC_00002968, GC_00005791, GC_00010196, GC_00020449, GC_00020450, GC_00026110, GC_00026153
pro_imino_pep_2: proline-specific peptidase	0.0778304	0.780259	1	gastrointestinal_tract	TIGR01250	GC_00001001, GC_00003361, GC_00009812, GC_00016226, GC_00025907, GC_00052490, GC_00078206, GC_00086430, GC_00092985, GC_00106458
2_3_DAP_am_ly: diaminopropionate ammonia-lyase	0.0778304	0.780259	1	gastrointestinal_tract	TIGR03528	GC_00003599, GC_00010258, GC_00013619, GC_00035111
YgfH_subfam: succinate CoA transferase	0.0778304	0.780259	1	gastrointestinal_tract	TIGR03458	GC_00011185, GC_00013147, GC_00018239, GC_00028687, GC_00036470, GC_00036823, GC_00040842, GC_00040843, GC_00064988
chaperone_ClpB: ATP-dependent chaperone protein ClpB	0.0778304	0.780259	1	other_body_site	TIGR03346	GC_00000059, GC_00014222
apt: adenine phosphoribosyltransferase	0.0778304	0.780259	1	other_body_site	TIGR01090	GC_00000082, GC_00005494, GC_00008315, GC_00040452, GC_00050452, GC_00055128
queA: S-adenosylmethionine:tRNA ribosyltransferase-isomerase	0.0778304	0.780259	1	other_body_site	TIGR00113	GC_00000102, GC_00001148, GC_00004669, GC_00038350, GC_00055203, GC_00060641
hemL: glutamate-1-semialdehyde-2,1-aminomutase	0.0772772	0.781022	1	gastrointestinal_tract	TIGR00713	GC_00000489, GC_00002272, GC_00014981, GC_00014986, GC_00018459, GC_00026523, GC_00026524, GC_00026534, GC_00026535, GC_00044845
TIGR00726: YfiH family protein	0.0772772	0.781022	1	gastrointestinal_tract	TIGR00726	GC_00002976, GC_00003122, GC_00011491, GC_00015226, GC_00015369, GC_00017954, GC_00030053, GC_00047443, GC_00051430, GC_00059086, GC_00060605, GC_00062140, GC_00062265, GC_00093495, GC_00101233, GC_00109476
cyt_deam_tetra: cytidine deaminase	0.0772772	0.781022	1	gastrointestinal_tract	TIGR01354	GC_00005047, GC_00006205, GC_00009887, GC_00014175, GC_00025793, GC_00025957, GC_00027047, GC_00027448, GC_00027449, GC_00029158, GC_00037692, GC_00037693, GC_00040741, GC_00043147, GC_00047096, GC_00048342, GC_00050897, GC_00063059, GC_00109586, GC_00110032, GC_00111466
pyru_phos_dikin: pyruvate, phosphate dikinase	0.0772772	0.781022	1	gastrointestinal_tract	TIGR01828	GC_00001683, GC_00003084, GC_00004898, GC_00007244, GC_00007245, GC_00040153, GC_00040154, GC_00064969
baf: pantothenate kinase, type III	0.0772772	0.781022	1	other_body_site	TIGR00671	GC_00002824, GC_00007954, GC_00009242, GC_00011970, GC_00013656, GC_00023369, GC_00032352, GC_00037737, GC_00041788, GC_00045343, GC_00051710, GC_00051711, GC_00059911, GC_00067588, GC_00071480, GC_00071789, GC_00076441, GC_00084365, GC_00099255, GC_00110989
ilvA_1Cterm: threonine ammonia-lyase	0.0772772	0.781022	1	other_body_site	TIGR01127	GC_00000420, GC_00007163, GC_00008169, GC_00016999, GC_00018495, GC_00018639, GC_00026676, GC_00030781, GC_00054074
bioB: biotin synthase	0.0772772	0.781022	1	other_body_site	TIGR00433	GC_00001056, GC_00001822, GC_00017923, GC_00019186, GC_00019332, GC_00020988, GC_00020989, GC_00022192, GC_00034444, GC_00056852, GC_00066565
argB: acetylglutamate kinase	0.0755278	0.783452	1	gastrointestinal_tract	TIGR00761	GC_00003338, GC_00004719, GC_00005793, GC_00012165, GC_00020685, GC_00023432, GC_00027218, GC_00044377, GC_00045786, GC_00049631, GC_00050284, GC_00059460, GC_00064886, GC_00087160
rrf2_super: Rrf2 family protein	0.0755278	0.783452	1	other_body_site	TIGR00738	GC_00001458, GC_00001750, GC_00002751, GC_00004245, GC_00012579, GC_00015641, GC_00018541, GC_00019551, GC_00022626, GC_00023540, GC_00023725, GC_00029671, GC_00030013, GC_00032911, GC_00034730, GC_00034731, GC_00034904, GC_00042576, GC_00046929, GC_00047333, GC_00050719, GC_00054691, GC_00059781, GC_00067387, GC_00077908, GC_00089985, GC_00092202, GC_00096889, GC_00099244, GC_00100929, GC_001048…
TIGR03943: TIGR03943 family protein	0.0745932	0.784763	1	gastrointestinal_tract	TIGR03943	GC_00006563, GC_00019576, GC_00020240, GC_00036154, GC_00037544, GC_00048218, GC_00071246, GC_00097670, GC_00114862
yfcH: TIGR01777 family protein	0.0745932	0.784763	1	gastrointestinal_tract	TIGR01777	GC_00004411, GC_00017607, GC_00043670, GC_00046815, GC_00056685, GC_00062073, GC_00062721, GC_00068249, GC_00077883, GC_00103020
ilvE_I: branched-chain amino acid aminotransferase	0.0745932	0.784763	1	gastrointestinal_tract	TIGR01122	GC_00002222, GC_00007309, GC_00061420, GC_00090222
EIIB_glc: PTS system, glucose-like IIB component	0.0745932	0.784763	1	gastrointestinal_tract	TIGR00826	GC_00011830, GC_00012449, GC_00014410, GC_00014827, GC_00016758, GC_00017452, GC_00031955, GC_00033530, GC_00035466, GC_00040433, GC_00048234, GC_00062360
queuosine_YadB: glutamyl-queuosine tRNA(Asp) synthetase	0.0745932	0.784763	1	gastrointestinal_tract	TIGR03838	GC_00008097, GC_00014948, GC_00038905, GC_00040455, GC_00044817, GC_00061312, GC_00061866, GC_00069384, GC_00094367, GC_00106941
CysD: sulfate adenylyltransferase, small subunit	0.0745932	0.784763	1	gastrointestinal_tract	TIGR02039	GC_00000917, GC_00012570
pgm: phosphoglucomutase, alpha-D-glucose phosphate-specific	0.0745932	0.784763	1	gastrointestinal_tract	TIGR01132	GC_00000523
MTA/SAH-Nsdase: MTA/SAH nucleosidase	0.0745932	0.784763	1	other_body_site	TIGR01704	GC_00001783, GC_00002662, GC_00002755, GC_00007075, GC_00008609, GC_00010073, GC_00010074, GC_00018923, GC_00025729, GC_00043652, GC_00048380, GC_00048381, GC_00054179, GC_00058755, GC_00059930, GC_00061624, GC_00063345, GC_00066865, GC_00077642, GC_00087530, GC_00106217
cobA_cysG_Cterm: uroporphyrinogen-III C-methyltransferase	0.074561	0.784808	1	gastrointestinal_tract	TIGR01469	GC_00001695, GC_00005186, GC_00009781, GC_00012021, GC_00012495, GC_00019840, GC_00020893, GC_00025879, GC_00030821, GC_00038068, GC_00039774, GC_00047153, GC_00055021, GC_00062785, GC_00067489, GC_00069679, GC_00102411, GC_00106129, GC_00112403
lipid_A_lpxA: acyl-[acyl-carrier-protein]-UDP-N-acetylglucosamine O-acyltransferase	0.074561	0.784808	1	gastrointestinal_tract	TIGR01852	GC_00001905, GC_00005067, GC_00007056, GC_00008154, GC_00016524, GC_00021634, GC_00026284, GC_00028684, GC_00031866, GC_00041909, GC_00052019, GC_00062194, GC_00094534, GC_00099800, GC_00114087
tonB_Cterm: TonB family C-terminal domain	0.074561	0.784808	1	gastrointestinal_tract	TIGR01352	GC_00001678, GC_00002961, GC_00006807, GC_00011391, GC_00015289, GC_00018392, GC_00021230, GC_00021478, GC_00027104, GC_00027144, GC_00027407, GC_00027408, GC_00027875, GC_00027877, GC_00028078, GC_00029266, GC_00029708, GC_00029765, GC_00030858, GC_00030859, GC_00031895, GC_00033512, GC_00033621, GC_00033879, GC_00038310, GC_00038876, GC_00039114, GC_00039115, GC_00041257, GC_00043586, GC_000471…
flav_short: flavodoxin	0.074561	0.784808	1	other_body_site	TIGR01753	GC_00000541, GC_00001434, GC_00009663, GC_00021547, GC_00031282, GC_00031283, GC_00032645, GC_00032646, GC_00032965, GC_00032966, GC_00032967, GC_00033222, GC_00033519, GC_00054839, GC_00071018
MenG_MenH_UbiE: ubiquinone/menaquinone biosynthesis methyltransferase	0.074561	0.784808	1	other_body_site	TIGR01934	GC_00001063, GC_00003606, GC_00005119, GC_00013097, GC_00017351, GC_00027954, GC_00028427, GC_00043225, GC_00045530, GC_00045531, GC_00052840, GC_00056815, GC_00064948
2oxo_dh_E1: oxoglutarate dehydrogenase (succinyl-transferring), E1 component	0.0733562	0.786511	1	gastrointestinal_tract	TIGR00239	GC_00001513, GC_00019978, GC_00031094, GC_00031095, GC_00040588, GC_00045963, GC_00068294
mono_pep_trsgly: monofunctional biosynthetic peptidoglycan transglycosylase	0.0733562	0.786511	1	gastrointestinal_tract	TIGR02070	GC_00004726, GC_00006005, GC_00017979, GC_00035159, GC_00039783
asnASE_II: L-asparaginase, type II	0.0733562	0.786511	1	gastrointestinal_tract	TIGR00520	GC_00003647, GC_00009469, GC_00016006, GC_00051365, GC_00053949, GC_00083134, GC_00102806
SsuA_fam: ABC transporter, substrate-binding protein, aliphatic sulfonates family	0.0733562	0.786511	1	gastrointestinal_tract	TIGR01728	GC_00005815, GC_00011105, GC_00011519, GC_00013458, GC_00015287, GC_00015313, GC_00016754, GC_00020218, GC_00027381, GC_00045116, GC_00047575, GC_00049380, GC_00062325, GC_00066051, GC_00076874, GC_00092506
a_cpa1: Na+/H+ antiporter	0.0733562	0.786511	1	gastrointestinal_tract	TIGR00831	GC_00002711, GC_00007821, GC_00014589, GC_00017288, GC_00034210, GC_00072291, GC_00101421, GC_00104207
greA: transcription elongation factor GreA	0.0733562	0.786511	1	other_body_site	TIGR01462	GC_00000312, GC_00001010, GC_00003387, GC_00007772, GC_00011693, GC_00012743, GC_00014173, GC_00016212, GC_00018791, GC_00025785, GC_00026415, GC_00026416, GC_00040043, GC_00044961, GC_00056916, GC_00059532
RND_mfp: efflux transporter, RND family, MFP subunit	0.072596	0.787594	1	other_body_site	TIGR01730	GC_00001061, GC_00002567, GC_00003027, GC_00003206, GC_00003452, GC_00004082, GC_00004917, GC_00005452, GC_00006612, GC_00006740, GC_00007360, GC_00010716, GC_00013188, GC_00013444, GC_00014484, GC_00014485, GC_00014885, GC_00015154, GC_00015207, GC_00015926, GC_00016134, GC_00016211, GC_00017057, GC_00017062, GC_00019412, GC_00019519, GC_00024784, GC_00024933, GC_00026423, GC_00027133, GC_000287…
gnd: 6-phosphogluconate dehydrogenase (decarboxylating)	0.072596	0.787594	1	other_body_site	TIGR00873	GC_00000097, GC_00025876, GC_00039748, GC_00048051
aroE: shikimate dehydrogenase	0.072596	0.787594	1	gastrointestinal_tract	TIGR00507	GC_00004523, GC_00005662, GC_00006361, GC_00014251, GC_00016160, GC_00019482, GC_00020012, GC_00038269, GC_00039321, GC_00043942, GC_00048664, GC_00049938, GC_00051529, GC_00052531, GC_00053818, GC_00060406, GC_00061999, GC_00071871, GC_00110498
lipoamide_DH: dihydrolipoyl dehydrogenase	0.0719818	0.788473	1	other_body_site	TIGR01350	GC_00000513, GC_00002715, GC_00005604, GC_00012184, GC_00013308, GC_00013410, GC_00019284, GC_00019456, GC_00024271, GC_00031760, GC_00031761, GC_00042614, GC_00042615, GC_00044969, GC_00049760, GC_00053584, GC_00053654, GC_00057323, GC_00061369, GC_00066504, GC_00074644, GC_00083163
argC: N-acetyl-gamma-glutamyl-phosphate reductase	0.0719818	0.788473	1	gastrointestinal_tract	TIGR01850	GC_00003707, GC_00007366, GC_00008405, GC_00011743, GC_00013628, GC_00019642, GC_00040287, GC_00043487, GC_00058270, GC_00074474, GC_00097004, GC_00109453, GC_00110172
pgm_1: phosphoglycerate mutase 1 family	0.0711786	0.789628	1	other_body_site	TIGR01258	GC_00000072, GC_00001552, GC_00006497, GC_00012749, GC_00026247, GC_00064562, GC_00064698, GC_00089458
rpmH_bact: ribosomal protein bL34	0.0711786	0.789628	1	other_body_site	TIGR01030	GC_00000186, GC_00000651, GC_00002113, GC_00009498, GC_00020330, GC_00025679, GC_00025699
metH: methionine synthase	0.0711786	0.789628	1	gastrointestinal_tract	TIGR02082	GC_00000572, GC_00061589, GC_00064453
PNPH-PUNA-XAPA: inosine/guanosine/xanthosine phosphorylase family	0.0711786	0.789628	1	gastrointestinal_tract	TIGR01697	GC_00002672, GC_00004980, GC_00012738, GC_00020343
aspA: aspartate ammonia-lyase	0.0711786	0.789628	1	gastrointestinal_tract	TIGR00839	GC_00000423
PPK2_rel_1: polyphosphate:nucleotide phosphotransferase, PPK2 family	0.0711786	0.789628	1	gastrointestinal_tract	TIGR03709	GC_00002632, GC_00008607, GC_00012497, GC_00043547, GC_00078286, GC_00081873
arcA: arginine deiminase	0.0711786	0.789628	1	gastrointestinal_tract	TIGR01078	GC_00008948, GC_00009501, GC_00020318, GC_00021787, GC_00025691, GC_00025692, GC_00025693, GC_00045980, GC_00046795
gal_kin: galactokinase	0.0707172	0.790295	1	other_body_site	TIGR00131	GC_00000240, GC_00001287, GC_00004777, GC_00005279, GC_00007162, GC_00039318, GC_00040365, GC_00048230, GC_00080553
TIGR00023: acyl-phosphate glycerol 3-phosphate acyltransferase	0.0707172	0.790295	1	other_body_site	TIGR00023	GC_00002911, GC_00003064, GC_00004346, GC_00010921, GC_00014548, GC_00014549, GC_00014866, GC_00018959, GC_00028082, GC_00035474, GC_00047621, GC_00048065, GC_00049032, GC_00050636, GC_00053409, GC_00054408, GC_00056974, GC_00057066, GC_00058969, GC_00060826, GC_00061994, GC_00063675, GC_00067713, GC_00088763
thi_PPkinase: thiamine pyrophosphokinase	0.0707172	0.790295	1	other_body_site	TIGR01378	GC_00002245, GC_00007617, GC_00007834, GC_00010805, GC_00016376, GC_00019125, GC_00019203, GC_00020268, GC_00021350, GC_00031367, GC_00034067, GC_00037608, GC_00038766, GC_00053519, GC_00057521, GC_00062506, GC_00063365, GC_00067156, GC_00067602, GC_00068322, GC_00075819, GC_00080501, GC_00081743, GC_00086672, GC_00086959, GC_00087404, GC_00097575, GC_00100364, GC_00101969, GC_00104884, GC_001072…
IV_pilin_GFxxxE: prepilin-type N-terminal cleavage/methylation domain	0.0707172	0.790295	1	other_body_site	TIGR02532	GC_00002679, GC_00003768, GC_00006443, GC_00007963, GC_00008255, GC_00009670, GC_00011969, GC_00016613, GC_00017143, GC_00017475, GC_00028184, GC_00028855, GC_00030267, GC_00032351, GC_00033788, GC_00034207, GC_00035997, GC_00036062, GC_00037249, GC_00041335, GC_00042511, GC_00044370, GC_00044965, GC_00045173, GC_00045240, GC_00046416, GC_00047081, GC_00047220, GC_00047292, GC_00048395, GC_000486…
PfpI: intracellular protease, PfpI family	0.0707172	0.790295	1	gastrointestinal_tract	TIGR01382	GC_00005714, GC_00005965, GC_00013918, GC_00014556, GC_00018615, GC_00032538, GC_00032539, GC_00039228, GC_00060282, GC_00087044
cas1_NMENI: CRISPR-associated endonuclease Cas1, subtype II/NMENI	0.0707172	0.790295	1	gastrointestinal_tract	TIGR03639	GC_00012632, GC_00013408, GC_00016435, GC_00021232, GC_00021722, GC_00022145, GC_00026706, GC_00026707, GC_00029584, GC_00068406, GC_00084142, GC_00089881, GC_00096543
TIGR00007: 1-(5-phosphoribosyl)-5-[(5-phosphoribosylamino)methylideneamino]imidazole-4-carboxamide isomerase	0.070371	0.790797	1	gastrointestinal_tract	TIGR00007	GC_00004465, GC_00007917, GC_00012230, GC_00023192, GC_00023757, GC_00023758, GC_00029371, GC_00030937, GC_00040464, GC_00047310, GC_00057316, GC_00063311, GC_00069050, GC_00073383, GC_00113943, GC_00115175
bL25_bact_ctc: ribosomal protein bL25, Ctc-form	0.070371	0.790797	1	gastrointestinal_tract	TIGR00731	GC_00005302, GC_00006439, GC_00007154, GC_00018784, GC_00032615, GC_00033419, GC_00033898, GC_00045041, GC_00048487, GC_00049931, GC_00060597, GC_00062035, GC_00067825, GC_00076470, GC_00109568, GC_00111040
gntP: transporter, gluconate:H+ symporter (GntP) family	0.070371	0.790797	1	gastrointestinal_tract	TIGR00791	GC_00001272, GC_00002393, GC_00003565, GC_00003618, GC_00003990, GC_00010942, GC_00016612, GC_00016857, GC_00018986, GC_00049134, GC_00050364, GC_00103498, GC_00106441
Gln_ase: glutaminase A	0.070371	0.790797	1	gastrointestinal_tract	TIGR03814	GC_00001658, GC_00003732, GC_00022063, GC_00026245, GC_00026246, GC_00026821, GC_00028136, GC_00030947, GC_00032482, GC_00032483, GC_00032484, GC_00039703, GC_00045721, GC_00046112, GC_00055167, GC_00060877, GC_00095758, GC_00106402
asnASE_I: L-asparaginase, type I	0.070371	0.790797	1	gastrointestinal_tract	TIGR00519	GC_00001577, GC_00003422, GC_00004402, GC_00009369, GC_00027869, GC_00042861, GC_00042862
recD_rel: helicase, RecD/TraA family	0.070371	0.790797	1	gastrointestinal_tract	TIGR01448	GC_00008183, GC_00011090, GC_00019796, GC_00019869, GC_00025359, GC_00028916, GC_00041798, GC_00042499, GC_00042988, GC_00043981, GC_00047236, GC_00054891, GC_00058715, GC_00059892, GC_00066418, GC_00073074, GC_00084040, GC_00084396, GC_00089098, GC_00100972, GC_00113477
antiport_nhaC: Na+/H+ antiporter NhaC	0.070371	0.790797	1	gastrointestinal_tract	TIGR00931	GC_00003144, GC_00003809, GC_00004423, GC_00005634, GC_00006810, GC_00013522, GC_00013734, GC_00015078, GC_00017810, GC_00019120, GC_00025264, GC_00025823, GC_00034516, GC_00036095, GC_00039670, GC_00040743, GC_00057518, GC_00068523, GC_00073503, GC_00079962, GC_00086090, GC_00088092, GC_00100822
moaA: molybdenum cofactor biosynthesis protein A	0.070371	0.790797	1	gastrointestinal_tract	TIGR02666	GC_00005179, GC_00010844, GC_00011637, GC_00017461, GC_00019532, GC_00034354, GC_00034355, GC_00035845, GC_00038024, GC_00039656, GC_00042247, GC_00045400, GC_00045787, GC_00057231, GC_00062114, GC_00094245, GC_00099235
DAHP_synth_Bsub: 3-deoxy-7-phosphoheptulonate synthase	0.070371	0.790797	1	gastrointestinal_tract	TIGR01361	GC_00002497, GC_00003485, GC_00005953, GC_00006565, GC_00012827, GC_00022146, GC_00022147
CydC: thiol reductant ABC exporter, CydC subunit	0.0700966	0.791196	1	gastrointestinal_tract	TIGR02868	GC_00002426, GC_00004964, GC_00009245, GC_00033341, GC_00047048, GC_00047178, GC_00048188, GC_00050239, GC_00053437, GC_00059277, GC_00073019, GC_00073976, GC_00094448, GC_00103107, GC_00104245, GC_00110990, GC_00114738
moaC: molybdenum cofactor biosynthesis protein C	0.0700966	0.791196	1	gastrointestinal_tract	TIGR00581	GC_00000363, GC_00011439, GC_00015710, GC_00019871, GC_00032862, GC_00032863
HAD-SF-IB-hyp1: HAD hydrolase, family IB	0.0700966	0.791196	1	gastrointestinal_tract	TIGR01490	GC_00003272, GC_00011599, GC_00014492, GC_00015501, GC_00015805, GC_00016509, GC_00016555, GC_00028126, GC_00028799, GC_00028800, GC_00031884, GC_00031885, GC_00037751, GC_00038338, GC_00042692, GC_00044609, GC_00047848, GC_00047966, GC_00048424, GC_00053597, GC_00053946, GC_00059729, GC_00067281, GC_00108227
lytR_cpsA_psr: cell envelope-related function transcriptional attenuator common domain	0.069407	0.792202	1	other_body_site	TIGR00350	GC_00003866, GC_00006282, GC_00008672, GC_00009214, GC_00010192, GC_00010281, GC_00011843, GC_00011963, GC_00012238, GC_00013125, GC_00015303, GC_00016137, GC_00017998, GC_00018335, GC_00018800, GC_00019088, GC_00019421, GC_00019884, GC_00025027, GC_00025118, GC_00025481, GC_00030186, GC_00032330, GC_00034954, GC_00036246, GC_00036677, GC_00037535, GC_00039493, GC_00040341, GC_00040342, GC_000439…
D-ala-DACP-lig: D-alanine--poly(phosphoribitol) ligase, subunit 1	0.0692717	0.7924	1	gastrointestinal_tract	TIGR01734	GC_00006765, GC_00006766, GC_00012862, GC_00015297, GC_00039723, GC_00039724, GC_00040862, GC_00064724, GC_00110614
trpE_most: anthranilate synthase component I	0.0692717	0.7924	1	gastrointestinal_tract	TIGR00564	GC_00005020, GC_00013740, GC_00016324, GC_00030287, GC_00037133, GC_00038064, GC_00043987, GC_00048600, GC_00050370, GC_00064383
TIGR00368: Mg chelatase-like protein	0.0692717	0.7924	1	other_body_site	TIGR00368	GC_00001312, GC_00003708, GC_00004802, GC_00007313, GC_00013717, GC_00023096, GC_00024153, GC_00027541, GC_00027542, GC_00037387, GC_00040380, GC_00040381, GC_00043908, GC_00043909, GC_00043910, GC_00046968, GC_00050395, GC_00053723, GC_00056321, GC_00058370, GC_00058696, GC_00059586, GC_00062549, GC_00069424, GC_00076975
aden_deam: adenosine deaminase	0.0688982	0.792948	1	gastrointestinal_tract	TIGR01430	GC_00004616, GC_00008101, GC_00011506, GC_00016504, GC_00016505, GC_00018234, GC_00022641, GC_00049526, GC_00059950, GC_00063678
ATPase-IIB_Ca: calcium-translocating P-type ATPase, PMCA-type	0.0688982	0.792948	1	gastrointestinal_tract	TIGR01517	GC_00000842, GC_00006129, GC_00013356, GC_00024278, GC_00031824, GC_00040937, GC_00043321, GC_00058152, GC_00059106, GC_00073800, GC_00076401, GC_00082192
glpX: fructose-1,6-bisphosphatase, class II	0.0688982	0.792948	1	gastrointestinal_tract	TIGR00330	GC_00000521, GC_00011632, GC_00016598, GC_00021537, GC_00031053, GC_00031236, GC_00064756
glnS: glutamine--tRNA ligase	0.0688982	0.792948	1	gastrointestinal_tract	TIGR00440	GC_00000169
proB: glutamate 5-kinase	0.068758	0.793154	1	other_body_site	TIGR01027	GC_00002685, GC_00003526, GC_00004047, GC_00007721, GC_00011255, GC_00014181, GC_00018365, GC_00020185, GC_00021428, GC_00024500, GC_00029046, GC_00029457, GC_00030613, GC_00030614, GC_00040560, GC_00049259, GC_00050402, GC_00059464, GC_00074480, GC_00095341
nadB: L-aspartate oxidase	0.068758	0.793154	1	gastrointestinal_tract	TIGR00551	GC_00002276, GC_00008062, GC_00012670, GC_00039856, GC_00048341, GC_00050298, GC_00107169
MiaB-like-C: MiaB-like tRNA modifying enzyme	0.068758	0.793154	1	gastrointestinal_tract	TIGR01579	GC_00002582, GC_00005220, GC_00039282, GC_00041247, GC_00042390, GC_00045865, GC_00063697, GC_00087255, GC_00088169
LTA_dltB: D-alanyl-lipoteichoic acid biosynthesis protein DltB	0.068758	0.793154	1	gastrointestinal_tract	TIGR04091	GC_00000551, GC_00023642, GC_00062130, GC_00063616, GC_00064745, GC_00073293, GC_00112537
integ_TIGR01906: integral membrane protein TIGR01906	0.068758	0.793154	1	gastrointestinal_tract	TIGR01906	GC_00007025, GC_00010730, GC_00019152, GC_00042415, GC_00043627, GC_00044251, GC_00046931, GC_00057789, GC_00057939, GC_00062481, GC_00081650, GC_00088017, GC_00088642, GC_00109432
ECF_S_folT_fam: ECF transporter S component, folate family	0.0685612	0.793443	1	gastrointestinal_tract	TIGR04518	GC_00006162, GC_00010006, GC_00018807, GC_00019765, GC_00019795, GC_00028566, GC_00041502, GC_00044095, GC_00049382, GC_00062776, GC_00063082, GC_00066764, GC_00070326, GC_00073750, GC_00083299, GC_00104094, GC_00108948
tape_meas_nterm: tape measure domain	0.0685612	0.793443	1	gastrointestinal_tract	TIGR02675	GC_00011903, GC_00018587, GC_00024245, GC_00025248, GC_00038800, GC_00054913, GC_00055404, GC_00061775, GC_00063186, GC_00070796, GC_00070888, GC_00071772, GC_00075900, GC_00079163, GC_00082702, GC_00084746, GC_00086836, GC_00091143, GC_00093171, GC_00093401, GC_00095090, GC_00096338, GC_00096413, GC_00097031, GC_00097894, GC_00098168, GC_00099275, GC_00103730, GC_00104316, GC_00104576, GC_001051…
tatC: twin arginine-targeting protein translocase TatC	0.0685612	0.793443	1	gastrointestinal_tract	TIGR00945	GC_00002924, GC_00018622, GC_00019184, GC_00020627, GC_00026111, GC_00035426, GC_00036701, GC_00038003, GC_00040938, GC_00044423, GC_00044424, GC_00060110, GC_00073731, GC_00074119, GC_00081751, GC_00094417, GC_00098770
dctP: TRAP transporter solute receptor, DctP family	0.0685612	0.793443	1	gastrointestinal_tract	TIGR00787	GC_00003551, GC_00006977, GC_00011527, GC_00014071, GC_00021611, GC_00025440, GC_00029000, GC_00030135, GC_00030136, GC_00030351, GC_00030759, GC_00034969, GC_00044947, GC_00057869, GC_00062011, GC_00067147, GC_00069461, GC_00077080, GC_00077733, GC_00078169, GC_00080150, GC_00081964, GC_00082559, GC_00086404, GC_00087482, GC_00087497, GC_00092276, GC_00092491, GC_00095207, GC_00096618, GC_001007…
EIIA-man: PTS system, mannose/fructose/sorbose family, IIA component	0.0685612	0.793443	1	gastrointestinal_tract	TIGR00824	GC_00000347, GC_00008832, GC_00012828, GC_00057910, GC_00063286
galT_2: galactose-1-phosphate uridylyltransferase	0.0684744	0.793571	1	gastrointestinal_tract	TIGR01239	GC_00000616, GC_00007810, GC_00021257, GC_00044081
oxido_grp_1: luciferase family oxidoreductase, group 1	0.0684744	0.793571	1	gastrointestinal_tract	TIGR03558	GC_00001476, GC_00008872, GC_00010718, GC_00013507, GC_00016425, GC_00045854, GC_00053340, GC_00055781, GC_00059801, GC_00069103, GC_00074286, GC_00082493, GC_00085257, GC_00099096, GC_00106412, GC_00109631
isochor_syn: isochorismate synthase	0.0684744	0.793571	1	gastrointestinal_tract	TIGR00543	GC_00006852, GC_00008014, GC_00008946, GC_00019083, GC_00024057, GC_00027324, GC_00036257, GC_00039077, GC_00042714, GC_00051662, GC_00058549, GC_00074105, GC_00083156, GC_00084007, GC_00088422, GC_00099911
surE: 5'/3'-nucleotidase SurE	0.0684744	0.793571	1	gastrointestinal_tract	TIGR00087	GC_00004044, GC_00009273, GC_00016443, GC_00029448, GC_00039329, GC_00043246, GC_00048401, GC_00050262, GC_00059149, GC_00063055, GC_00065179, GC_00096070, GC_00096186
salvage_TenA: thiaminase II	0.0684744	0.793571	1	gastrointestinal_tract	TIGR04306	GC_00003360, GC_00015877, GC_00016284, GC_00016848, GC_00020017, GC_00044741, GC_00045036, GC_00048615, GC_00049496, GC_00065552, GC_00091891, GC_00103436, GC_00108216, GC_00113049
R_switched_Alx: integral membrane protein, TerC family	0.0684744	0.793571	1	gastrointestinal_tract	TIGR03718	GC_00003293, GC_00007779, GC_00011430, GC_00014088, GC_00018787, GC_00037860, GC_00037861, GC_00040982
taut: 4-oxalocrotonate tautomerase family enzyme	0.0684744	0.793571	1	gastrointestinal_tract	TIGR00013	GC_00001973, GC_00002686, GC_00008317, GC_00060387, GC_00064574, GC_00107045
pabB: aminodeoxychorismate synthase, component I	0.0684744	0.793571	1	gastrointestinal_tract	TIGR00553	GC_00003260, GC_00004550, GC_00016327, GC_00017082, GC_00023609, GC_00041267, GC_00043791, GC_00051651
hemN_rel: putative oxygen-independent coproporphyrinogen III oxidase	0.0684441	0.793616	1	gastrointestinal_tract	TIGR00539	GC_00002525, GC_00003431, GC_00004757, GC_00010342, GC_00011533, GC_00013876, GC_00016667, GC_00019035, GC_00020142, GC_00027293, GC_00028745, GC_00028746, GC_00030257, GC_00030335, GC_00035058, GC_00035701, GC_00036584, GC_00040004, GC_00043240, GC_00043241, GC_00044191, GC_00044387, GC_00044571, GC_00048207, GC_00058455, GC_00059180, GC_00060764, GC_00061185, GC_00063484, GC_00073212, GC_000892…
purB: adenylosuccinate lyase	0.0684441	0.793616	1	gastrointestinal_tract	TIGR00928	GC_00000178, GC_00000569, GC_00001578, GC_00004371, GC_00016135, GC_00025623, GC_00026129, GC_00031901, GC_00048078, GC_00050175, GC_00051812, GC_00059053
phage_rinA: phage transcriptional regulator, RinA family	0.0684441	0.793616	1	other_body_site	TIGR01636	GC_00010371, GC_00025589, GC_00071350, GC_00089281, GC_00092243, GC_00100558, GC_00112742
portal_SPP1: phage portal protein, SPP1 family	0.0684441	0.793616	1	other_body_site	TIGR01538	GC_00018966, GC_00062577, GC_00067048, GC_00071107, GC_00080084, GC_00080927, GC_00089923, GC_00107808, GC_00115309
glycyl_YjjI: glycine radical enzyme, YjjI family	0.0684441	0.793616	1	other_body_site	TIGR04040	GC_00012022, GC_00041473, GC_00042432, GC_00057957, GC_00068287
fnt: formate/nitrite transporter	0.0684441	0.793616	1	other_body_site	TIGR00790	GC_00005734, GC_00020294, GC_00042976
Fdhalpha-like: oxidoreductase alpha (molybdopterin) subunit	0.0684441	0.793616	1	other_body_site	TIGR01701	GC_00003697, GC_00029134
/NonD: hydrolase CocE/NonD family protein	0.0684441	0.793616	1	other_body_site	TIGR00976	GC_00018946, GC_00019921, GC_00034606, GC_00062452, GC_00087567
more_P_ylases: alpha-glucan phosphorylases	0.0684441	0.793616	1	other_body_site	TIGR02094	GC_00005483, GC_00099684, GC_00100517, GC_00102383
hisZ_biosyn_reg: ATP phosphoribosyltransferase, regulatory subunit	0.0684441	0.793616	1	other_body_site	TIGR00443	GC_00014888, GC_00024174, GC_00034835, GC_00044579, GC_00060032, GC_00114233
FlgM_jcvi: flagellar biosynthesis anti-sigma factor FlgM	0.0684441	0.793616	1	other_body_site	TIGR03824	GC_00015465, GC_00037132, GC_00037560, GC_00068012, GC_00078653, GC_00086238, GC_00103568, GC_00103605, GC_00108113
flagell_FliJ: flagellar export protein FliJ	0.0684441	0.793616	1	other_body_site	TIGR02473	GC_00020203, GC_00032156, GC_00037806, GC_00048647, GC_00071790, GC_00099933, GC_00102002, GC_00110577
ade: adenine deaminase	0.0684441	0.793616	1	other_body_site	TIGR01178	GC_00034436, GC_00053222, GC_00053645, GC_00060912, GC_00085417, GC_00085957, GC_00092737, GC_00100603, GC_00104948
Y_phosphoryl: pyrimidine-nucleoside phosphorylase	0.0684221	0.793648	1	gastrointestinal_tract	TIGR02644	GC_00000471, GC_00014187, GC_00018756, GC_00025829, GC_00025830, GC_00113091
TIGR00091: tRNA (guanine-N(7)-)-methyltransferase	0.0580929	0.809536	1	gastrointestinal_tract	TIGR00091	GC_00001921, GC_00002189, GC_00003939, GC_00003940, GC_00008367, GC_00009819, GC_00013741, GC_00015938, GC_00020224, GC_00020385, GC_00022274, GC_00026512, GC_00040384, GC_00043420, GC_00044077, GC_00051789, GC_00060992, GC_00064693, GC_00064832, GC_00074187, GC_00074188, GC_00079729, GC_00091904, GC_00112586
proS_fam_II: proline--tRNA ligase	0.0580929	0.809536	1	gastrointestinal_tract	TIGR00409	GC_00000295, GC_00000612, GC_00001042, GC_00002370, GC_00008851, GC_00009224, GC_00039930, GC_00040936
purC: phosphoribosylaminoimidazolesuccinocarboxamide synthase	0.0580929	0.809536	1	gastrointestinal_tract	TIGR00081	GC_00000274, GC_00001521, GC_00004276, GC_00006670, GC_00009162, GC_00010080, GC_00010147, GC_00012521, GC_00026055, GC_00035952, GC_00039330, GC_00052398, GC_00065092
RF_mod_PrmC: protein-(glutamine-N5) methyltransferase, release factor-specific	0.0580929	0.809536	1	gastrointestinal_tract	TIGR03534	GC_00001735, GC_00006957, GC_00007523, GC_00010857, GC_00013268, GC_00015304, GC_00019631, GC_00019928, GC_00020062, GC_00030591, GC_00036300, GC_00044337, GC_00050233, GC_00051766, GC_00052807, GC_00056990, GC_00057071, GC_00058513, GC_00058727, GC_00058963, GC_00060418, GC_00061627, GC_00061770, GC_00062999, GC_00063975, GC_00072073, GC_00082737, GC_00084611, GC_00086301, GC_00089865, GC_000928…
lspA: signal peptidase II	0.0580929	0.809536	1	gastrointestinal_tract	TIGR00077	GC_00001509, GC_00003941, GC_00007848, GC_00008854, GC_00012317, GC_00015789, GC_00016877, GC_00018956, GC_00019386, GC_00020215, GC_00026232, GC_00031792, GC_00031793, GC_00035751, GC_00037483, GC_00038122, GC_00042274, GC_00042275, GC_00043479, GC_00046775, GC_00047676, GC_00050830, GC_00056441, GC_00059139, GC_00059599, GC_00061050, GC_00089598, GC_00095020, GC_00098329, GC_00104317, GC_001106…
EII-Sor: PTS system, mannose/fructose/sorbose family, IIC component	0.0580929	0.809536	1	other_body_site	TIGR00822	GC_00002484, GC_00005669, GC_00033490
pup_AAA: proteasome ATPase	0.0580929	0.809536	1	other_body_site	TIGR03689	GC_00008446, GC_00022800, GC_00038364, GC_00038365
argP: transcriptional regulator, ArgP family	0.0580929	0.809536	1	other_body_site	TIGR03298	GC_00004542, GC_00039704, GC_00049634, GC_00078907
cas1_HMARI: CRISPR-associated endonuclease Cas1, subtype I-B/HMARI/TNEAP	0.0580929	0.809536	1	other_body_site	TIGR03641	GC_00005360, GC_00013010, GC_00115519
selenium_YgeY: putative selenium metabolism hydrolase	0.0580929	0.809536	1	other_body_site	TIGR03526	GC_00002011, GC_00045471
PTS-IIBC-malX: PTS system, maltose and glucose-specific IIBC component	0.0580929	0.809536	1	other_body_site	TIGR02004	GC_00006906, GC_00008827
isopep_sspB_C2: adhesin isopeptide-forming adherence domain	0.0580929	0.809536	1	other_body_site	TIGR04228	GC_00001194, GC_00013863, GC_00014020, GC_00014118, GC_00019009, GC_00071240, GC_00074534, GC_00074535, GC_00087359, GC_00098848, GC_00104859
lacC: tagatose-6-phosphate kinase	0.0580929	0.809536	1	other_body_site	TIGR01231	GC_00003652, GC_00007271
T6PP: trehalose-phosphatase	0.0580929	0.809536	1	other_body_site	TIGR00685	GC_00006551, GC_00031160, GC_00041348, GC_00063448, GC_00086938
coaC_strep: phosphopantothenoylcysteine decarboxylase	0.0580929	0.809536	1	other_body_site	TIGR02113	GC_00002020
2a45: arsenite/antimonite efflux pump membrane protein	0.0580929	0.809536	1	other_body_site	TIGR00935	GC_00000707
mutarot_permut: cyclically-permuted mutarotase family protein	0.0580929	0.809536	1	other_body_site	TIGR03548	GC_00003640, GC_00042887, GC_00061680
B_ant_repeat: conserved repeat domain	0.0502128	0.822693	1	other_body_site	TIGR01451	GC_00009426, GC_00013757, GC_00014014, GC_00023510, GC_00047716, GC_00053786, GC_00057960, GC_00065527, GC_00069941, GC_00070918, GC_00071386, GC_00076696, GC_00077269, GC_00078633
six_Cys_in_45: six-cysteine peptide SCIFF	0.0502128	0.822693	1	other_body_site	TIGR03973	GC_00026853, GC_00028354, GC_00028355, GC_00033112, GC_00033199, GC_00034226, GC_00051514, GC_00061347, GC_00080902
FlgB: flagellar basal-body rod protein FlgB	0.0502128	0.822693	1	other_body_site	TIGR01396	GC_00010550, GC_00049300, GC_00055974, GC_00061148, GC_00097118, GC_00104171, GC_00105718, GC_00107852, GC_00109532, GC_00110551
glycerol3P_GlpC: glycerol-3-phosphate dehydrogenase, anaerobic, C subunit	0.0502128	0.822693	1	other_body_site	TIGR03379	GC_00002024, GC_00036853
FliA_WhiG: RNA polymerase sigma factor, FliA/WhiG family	0.0502128	0.822693	1	other_body_site	TIGR02479	GC_00011528, GC_00033471, GC_00044350, GC_00054496, GC_00067111, GC_00080863, GC_00083959, GC_00091013, GC_00092829, GC_00105454
fliE: flagellar hook-basal body complex protein FliE	0.0502128	0.822693	1	other_body_site	TIGR00205	GC_00015134, GC_00026944, GC_00035666, GC_00035711, GC_00063361, GC_00077386, GC_00083849, GC_00092957, GC_00102140, GC_00106346
Ac_CoA_lig_AcsA: acetate--CoA ligase	0.0502128	0.822693	1	other_body_site	TIGR02188	GC_00000827
fliP: flagellar biosynthetic protein FliP	0.0502128	0.822693	1	other_body_site	TIGR01103	GC_00005780, GC_00010605, GC_00026431, GC_00043433
glycerol3P_GlpB: glycerol-3-phosphate dehydrogenase, anaerobic, B subunit	0.0502128	0.822693	1	other_body_site	TIGR03378	GC_00007407, GC_00031703, GC_00034993, GC_00046911, GC_00047755, GC_00080169
bacteriocin_sig: bacteriocin-type signal sequence	0.0502128	0.822693	1	other_body_site	TIGR01847	GC_00016056, GC_00026703, GC_00031042, GC_00036141, GC_00043769, GC_00048080, GC_00068042, GC_00082660, GC_00084166, GC_00089498, GC_00089986, GC_00091910, GC_00097891, GC_00098296, GC_00098869, GC_00103760, GC_00105531
proto_IX_ox: protoporphyrinogen oxidase	0.0502128	0.822693	1	other_body_site	TIGR00562	GC_00015487, GC_00023684, GC_00027907, GC_00035755, GC_00037119, GC_00046303, GC_00070684, GC_00082619, GC_00108933
glycerol3P_GlpA: glycerol-3-phosphate dehydrogenase, anaerobic, A subunit	0.0502128	0.822693	1	other_body_site	TIGR03377	GC_00002016, GC_00056757
hypA: hydrogenase nickel insertion protein HypA	0.0502128	0.822693	1	other_body_site	TIGR00100	GC_00002308, GC_00037359, GC_00044975, GC_00063994, GC_00108482
tal_mycobact: transaldolase	0.0502128	0.822693	1	other_body_site	TIGR00876	GC_00007451, GC_00015962, GC_00057055, GC_00060031, GC_00087870
betA: choline dehydrogenase	0.0502128	0.822693	1	other_body_site	TIGR01810	GC_00002938, GC_00013961
rSAM_six_Cys: SCIFF radical SAM maturase	0.0502128	0.822693	1	other_body_site	TIGR03974	GC_00013838, GC_00019180, GC_00031796, GC_00031797, GC_00050076, GC_00052427
fliG: flagellar motor switch protein FliG	0.0502128	0.822693	1	other_body_site	TIGR00207	GC_00011366, GC_00019689, GC_00031892, GC_00041170, GC_00042803, GC_00066559
flhB: flagellar biosynthetic protein FlhB	0.0502128	0.822693	1	other_body_site	TIGR00328	GC_00011015, GC_00037315, GC_00056139, GC_00060217, GC_00067650, GC_00072520, GC_00078342, GC_00089303, GC_00103729, GC_00114666
strep_pil_rpt: streptococcal pilin isopeptide linkage domain	0.0502128	0.822693	1	other_body_site	TIGR03786	GC_00008267, GC_00012566, GC_00013897, GC_00039676, GC_00044447, GC_00051724, GC_00055549, GC_00058258, GC_00089086, GC_00090338, GC_00110491, GC_00113007
FlgC: flagellar basal-body rod protein FlgC	0.0502128	0.822693	1	other_body_site	TIGR01395	GC_00010670, GC_00037295, GC_00037925, GC_00045083, GC_00049106, GC_00057308, GC_00082066, GC_00093273
tyr_phenol_ly: tyrosine phenol-lyase	0.0502128	0.822693	1	other_body_site	TIGR02618	GC_00001228
CueR: Cu(I)-responsive transcriptional regulator	0.0502128	0.822693	1	other_body_site	TIGR02044	GC_00003879, GC_00015639, GC_00028286, GC_00028287, GC_00103000
pyruv_oxi_spxB: pyruvate oxidase	0.0502128	0.822693	1	other_body_site	TIGR02720	GC_00005927, GC_00010774, GC_00012996, GC_00013008, GC_00013511, GC_00038590
flgK_ends: flagellar hook-associated protein FlgK	0.0502128	0.822693	1	other_body_site	TIGR02492	GC_00015049, GC_00032416, GC_00036334, GC_00037078, GC_00070608, GC_00074856, GC_00079290, GC_00095140, GC_00104382, GC_00107829, GC_00112081, GC_00114618
FlhA: flagellar biosynthesis protein FlhA	0.0502128	0.822693	1	other_body_site	TIGR01398	GC_00008389, GC_00018763, GC_00020672, GC_00040463, GC_00060594, GC_00080159
fliN: flagellar motor switch protein FliN	0.0502128	0.822693	1	other_body_site	TIGR02480	GC_00011799, GC_00034928, GC_00043169, GC_00046648, GC_00061377, GC_00069282, GC_00077844, GC_00081461, GC_00090839, GC_00097239
hydA: hydrogenase (NiFe) small subunit (hydA)	0.0502128	0.822693	1	other_body_site	TIGR00391	GC_00009106, GC_00016241, GC_00016242, GC_00032702, GC_00036868, GC_00063007
TRAP_TAXI: TRAP transporter solute receptor, TAXI family	0.0502128	0.822693	1	other_body_site	TIGR02122	GC_00011952, GC_00032870, GC_00042279, GC_00045443, GC_00052501, GC_00053856, GC_00054500, GC_00054780, GC_00067186, GC_00067888, GC_00068896, GC_00073170, GC_00077745, GC_00081363, GC_00084479, GC_00085339, GC_00086435, GC_00088740, GC_00093370, GC_00102326, GC_00103227
fliF: flagellar M-ring protein FliF	0.0502128	0.822693	1	other_body_site	TIGR00206	GC_00012299, GC_00036770, GC_00048447, GC_00059330, GC_00073736, GC_00076243, GC_00092712, GC_00094381, GC_00102207, GC_00102348
proS_fam_I: proline--tRNA ligase	0.0502128	0.822693	1	other_body_site	TIGR00408	GC_00003492, GC_00018661, GC_00065266
livcs: branched-chain amino acid transport system II carrier protein	0.0439663	0.833916	1	gastrointestinal_tract	TIGR00796	GC_00000749, GC_00001111, GC_00002097, GC_00002283, GC_00005490, GC_00007756, GC_00008046, GC_00012189, GC_00020276, GC_00023907, GC_00024779, GC_00028686, GC_00030722, GC_00036841, GC_00036842, GC_00036843, GC_00036844, GC_00037373, GC_00037465, GC_00039789, GC_00040638, GC_00042948, GC_00043612, GC_00044807, GC_00045519, GC_00046061, GC_00050471, GC_00052935, GC_00059297, GC_00060770, GC_000608…
EF_0830: conserved hypothetical protein EF_0830/AHA_3911	0.0439663	0.833916	1	other_body_site	TIGR03577	GC_00000894
M3_not_pepF: oligoendopeptidase, M3 family	0.0439663	0.833916	1	other_body_site	TIGR02289	GC_00002414, GC_00018640, GC_00039405
myo_inos_iolG: inositol 2-dehydrogenase	0.0439663	0.833916	1	other_body_site	TIGR04380	GC_00010049, GC_00013226, GC_00014466, GC_00029770, GC_00038320, GC_00076669, GC_00088705
fucI: L-fucose isomerase	0.0439663	0.833916	1	other_body_site	TIGR01089	GC_00000943
TIGR00367: K+-dependent Na+/Ca+ exchanger homolog	0.0439663	0.833916	1	other_body_site	TIGR00367	GC_00006424, GC_00021296, GC_00041171, GC_00045946, GC_00054564, GC_00059910
lipid_A_lpxH: UDP-2,3-diacylglucosamine diphosphatase	0.0439663	0.833916	1	other_body_site	TIGR01854	GC_00007982, GC_00015503, GC_00021574, GC_00031478, GC_00046961
phage_arpU: phage transcriptional regulator, ArpU family	0.0439663	0.833916	1	other_body_site	TIGR01637	GC_00006090, GC_00009339, GC_00025668, GC_00069935, GC_00078784, GC_00082370, GC_00082584, GC_00094385, GC_00096858, GC_00100232, GC_00101533, GC_00110180, GC_00113660
myo_inos_iolB: 5-deoxy-glucuronate isomerase	0.0439663	0.833916	1	other_body_site	TIGR04378	GC_00012300, GC_00013320, GC_00016640, GC_00040161, GC_00065102, GC_00092212, GC_00109167
D-hydantoinase: dihydropyrimidinase	0.0439663	0.833916	1	other_body_site	TIGR02033	GC_00010707, GC_00020665, GC_00028494, GC_00041557, GC_00048479, GC_00062349, GC_00067488, GC_00071817, GC_00093299
EF_0831: conserved hypothetical protein EF_0831/AHA_3912	0.0439663	0.833916	1	other_body_site	TIGR03578	GC_00008662, GC_00009897, GC_00012069
EF_0829: PRD domain protein, EF_0829/AHA_3910 family	0.0439663	0.833916	1	other_body_site	TIGR03582	GC_00008741, GC_00011483, GC_00011720
TIGR00054: RIP metalloprotease RseP	0.0389299	0.843588	1	gastrointestinal_tract	TIGR00054	GC_00001713, GC_00003901, GC_00004169, GC_00005184, GC_00009789, GC_00011131, GC_00015685, GC_00017244, GC_00017349, GC_00019959, GC_00036845, GC_00041384, GC_00042492, GC_00047065, GC_00047247, GC_00049064, GC_00053164, GC_00055707, GC_00060445, GC_00064165, GC_00068691, GC_00084546
parB_part: ParB/RepB/Spo0J family partition protein	0.0389299	0.843588	1	gastrointestinal_tract	TIGR00180	GC_00000773, GC_00005399, GC_00009581, GC_00010858, GC_00017934, GC_00018155, GC_00018515, GC_00018516, GC_00018835, GC_00019766, GC_00025953, GC_00029240, GC_00037735, GC_00037736, GC_00039408, GC_00039620, GC_00043913, GC_00045776, GC_00046529, GC_00048084, GC_00049593, GC_00051668, GC_00053219, GC_00054129, GC_00054518, GC_00057786, GC_00060532, GC_00063283, GC_00063565, GC_00063748, GC_000646…
rsfS_iojap_ybeB: ribosome silencing factor	0.0389299	0.843588	1	gastrointestinal_tract	TIGR00090	GC_00000410, GC_00003825, GC_00005459, GC_00008239, GC_00015908, GC_00016859, GC_00021236, GC_00025721, GC_00025722, GC_00025723, GC_00026112, GC_00029866, GC_00029882, GC_00029883, GC_00035831, GC_00041483, GC_00043937, GC_00053581, GC_00064524, GC_00065210, GC_00078908, GC_00091744, GC_00098684, GC_00107639
alaDH: alanine dehydrogenase	0.0389299	0.843588	1	other_body_site	TIGR00518	GC_00002574, GC_00010961, GC_00012340
3a0106s01: sulfate ABC transporter, ATP-binding protein	0.0389299	0.843588	1	other_body_site	TIGR00968	GC_00003585, GC_00012845, GC_00022666, GC_00048839
pyrE_Therm: orotate phosphoribosyltransferase	0.0389299	0.843588	1	other_body_site	TIGR01367	GC_00005954, GC_00045128, GC_00045129, GC_00045130, GC_00045131, GC_00049551, GC_00051691
therm_gnt_kin: carbohydrate kinase, thermoresistant glucokinase family	0.0389299	0.843588	1	other_body_site	TIGR01313	GC_00004332, GC_00033975, GC_00034059, GC_00039673, GC_00040630, GC_00053630, GC_00057769, GC_00093821
csrA: carbon storage regulator	0.0389299	0.843588	1	other_body_site	TIGR00202	GC_00000765, GC_00046490
permease_CysW: sulfate ABC transporter, permease protein CysW	0.0389299	0.843588	1	other_body_site	TIGR02140	GC_00001515, GC_00013069
cas_Csn2: CRISPR type II-A/NMEMI-associated protein Csn2	0.0389299	0.843588	1	other_body_site	TIGR01866	GC_00013500, GC_00021902, GC_00022121, GC_00059314, GC_00067063, GC_00075088, GC_00079673, GC_00082578, GC_00091303, GC_00093807, GC_00095772, GC_00109274
thym_sym: thymidylate synthase	0.0347541	0.852112	1	gastrointestinal_tract	TIGR03284	GC_00000089, GC_00001452, GC_00018749, GC_00025036, GC_00026858, GC_00041266
gatB: aspartyl/glutamyl-tRNA(Asn/Gln) amidotransferase, B subunit	0.0347541	0.852112	1	gastrointestinal_tract	TIGR00133	GC_00000287, GC_00001237, GC_00002381, GC_00008218, GC_00008650, GC_00011475, GC_00025786, GC_00026014, GC_00035591, GC_00050473, GC_00060769, GC_00064547
pyrE: orotate phosphoribosyltransferase	0.0347541	0.852112	1	gastrointestinal_tract	TIGR00336	GC_00000711, GC_00001077, GC_00002668, GC_00003832, GC_00007718, GC_00009586, GC_00012492, GC_00014161, GC_00016821, GC_00036998, GC_00050000, GC_00080064, GC_00081346
dapB: 4-hydroxy-tetrahydrodipicolinate reductase	0.0347541	0.852112	1	gastrointestinal_tract	TIGR00036	GC_00001110, GC_00002442, GC_00003556, GC_00003557, GC_00005400, GC_00010603, GC_00025213, GC_00025967, GC_00031544, GC_00031545, GC_00036359, GC_00038101, GC_00041220, GC_00044019, GC_00044829, GC_00047261, GC_00060131, GC_00060582
fabF: beta-ketoacyl-acyl-carrier-protein synthase II	0.0347541	0.852112	1	gastrointestinal_tract	TIGR03150	GC_00000062, GC_00002992, GC_00007927, GC_00055105
gatA: aspartyl/glutamyl-tRNA(Asn/Gln) amidotransferase, A subunit	0.0347541	0.852112	1	gastrointestinal_tract	TIGR00132	GC_00000251, GC_00000922, GC_00002419, GC_00016554, GC_00020534, GC_00023113, GC_00026197, GC_00041459, GC_00041460, GC_00041461, GC_00053656, GC_00058422, GC_00064761, GC_00071197, GC_00084384, GC_00112156
Fdh-alpha: formate dehydrogenase, alpha subunit	0.0347541	0.852112	1	other_body_site	TIGR01591	GC_00004586, GC_00005700, GC_00009044, GC_00023103, GC_00038897, GC_00049739
sulfatase_rSAM: anaerobic sulfatase maturase	0.0347541	0.852112	1	other_body_site	TIGR03942	GC_00009462, GC_00014109, GC_00014487, GC_00015645, GC_00028223, GC_00031968, GC_00037601, GC_00060381, GC_00076816, GC_00103780
hypC_hupF: hydrogenase assembly chaperone HypC/HupF	0.0347541	0.852112	1	other_body_site	TIGR00074	GC_00006476, GC_00006477, GC_00023389, GC_00036816, GC_00036817, GC_00036818, GC_00056258, GC_00056934, GC_00059151, GC_00093463
TonB-siderophor: TonB-dependent siderophore receptor	0.0347541	0.852112	1	other_body_site	TIGR01783	GC_00002260, GC_00006009, GC_00006922, GC_00007862, GC_00007867, GC_00009094, GC_00013017, GC_00013132, GC_00015107, GC_00017499, GC_00018340, GC_00020132, GC_00020295, GC_00020860, GC_00021368, GC_00022357, GC_00027045, GC_00027113, GC_00028723, GC_00031700, GC_00034022, GC_00034399, GC_00036741, GC_00036878, GC_00038797, GC_00040761, GC_00041633, GC_00041634, GC_00044375, GC_00045206, GC_000479…
HMG_CoA_R_NAD: hydroxymethylglutaryl-CoA reductase, degradative	0.0347541	0.852112	1	other_body_site	TIGR00532	GC_00011775, GC_00015593, GC_00019260, GC_00019906, GC_00028183, GC_00053229, GC_00084458
hypB: hydrogenase accessory protein HypB	0.0347541	0.852112	1	other_body_site	TIGR00073	GC_00004893, GC_00031733, GC_00038159, GC_00038160, GC_00038870, GC_00040518, GC_00059912, GC_00108265
minC: septum site-determining protein MinC	0.0347541	0.852112	1	other_body_site	TIGR01222	GC_00004561, GC_00019445, GC_00029138, GC_00034250, GC_00041497, GC_00048138, GC_00087951
selenium_YedF: selenium metabolism protein YedF	0.0347541	0.852112	1	other_body_site	TIGR03527	GC_00009538, GC_00044442, GC_00045336, GC_00046400, GC_00052141, GC_00055635, GC_00056594, GC_00072415, GC_00074753, GC_00099804, GC_00103284, GC_00109076
myo_inos_iolD: 3,5/4-trihydroxycyclohexa-1,2-dione hydrolase	0.0347541	0.852112	1	other_body_site	TIGR04377	GC_00004970, GC_00011229, GC_00013246, GC_00052804
hypF: carbamoyltransferase HypF	0.0347541	0.852112	1	other_body_site	TIGR00143	GC_00007758, GC_00035443, GC_00050503, GC_00053116, GC_00053353, GC_00060353, GC_00060681, GC_00078588, GC_00087232, GC_00091528, GC_00092685
myo_inos_iolE: myo-inosose-2 dehydratase	0.0347541	0.852112	1	other_body_site	TIGR04379	GC_00001264, GC_00018063, GC_00061378, GC_00063410, GC_00070276, GC_00080186
T_den_put_tspse: conserved hypothetical protein	0.0347541	0.852112	1	other_body_site	TIGR01784	GC_00000209, GC_00006035, GC_00006083, GC_00012889, GC_00018973, GC_00019520, GC_00019620, GC_00023668, GC_00024084, GC_00024448, GC_00040046, GC_00048359, GC_00058189, GC_00074476, GC_00075490, GC_00078905, GC_00080575, GC_00087364, GC_00105067, GC_00115388
hypD: hydrogenase expression/formation protein HypD	0.0347541	0.852112	1	other_body_site	TIGR00075	GC_00003356, GC_00041912, GC_00044231, GC_00059815, GC_00070267, GC_00071675, GC_00071676, GC_00071677, GC_00072931, GC_00093583
am_tr_V_EF2568: cysteine desulfurase family protein	0.0347541	0.852112	1	other_body_site	TIGR01977	GC_00010871, GC_00019890, GC_00023330, GC_00024178, GC_00042036, GC_00060719, GC_00062574, GC_00070007, GC_00071860, GC_00081835, GC_00100353
hypE: hydrogenase expression/formation protein HypE	0.0347541	0.852112	1	other_body_site	TIGR02124	GC_00005202, GC_00022871, GC_00038533, GC_00038841, GC_00057959, GC_00060446, GC_00068143, GC_00096153, GC_00108275, GC_00110688
3oxo_ACP_reduc: 3-oxoacyl-[acyl-carrier-protein] reductase	0.0312589	0.859664	1	gastrointestinal_tract	TIGR01830	GC_00001000, GC_00001440, GC_00002463, GC_00002464, GC_00003847, GC_00008651, GC_00010738, GC_00020349, GC_00025905, GC_00026884, GC_00052354
thiF_fam2: thiamine biosynthesis protein ThiF	0.0312589	0.859664	1	other_body_site	TIGR02354	GC_00003079, GC_00036747, GC_00040096, GC_00044234, GC_00048853, GC_00060919, GC_00061094, GC_00114779
queuosine_QueD: queuosine biosynthesis protein QueD	0.0312589	0.859664	1	other_body_site	TIGR03367	GC_00003699, GC_00023683, GC_00024699, GC_00029017, GC_00029018, GC_00034553, GC_00047528, GC_00062821
EIIBC-GUT: PTS system, glucitol/sorbitol-specific, IIBC component	0.0312589	0.859664	1	other_body_site	TIGR00825	GC_00001539, GC_00006661, GC_00026077
rhaA: L-rhamnose isomerase	0.0312589	0.859664	1	other_body_site	TIGR01748	GC_00002243, GC_00003619
rlpA: rare lipoprotein A	0.0312589	0.859664	1	other_body_site	TIGR00413	GC_00007786, GC_00013318, GC_00016383, GC_00025291, GC_00031121, GC_00037219, GC_00041332, GC_00052072
PhnE: phosphonate ABC transporter, permease protein PhnE	0.0312589	0.859664	1	other_body_site	TIGR01097	GC_00007797, GC_00010765, GC_00015708, GC_00015853, GC_00018150, GC_00024332, GC_00035723, GC_00043836, GC_00053636, GC_00061411, GC_00061477, GC_00070089, GC_00076780, GC_00097285, GC_00106249
holin_tox_secr: toxin secretion/phage lysis holin	0.0312589	0.859664	1	other_body_site	TIGR01593	GC_00007214, GC_00008953, GC_00010104, GC_00014089, GC_00023349, GC_00034799, GC_00040522, GC_00056907, GC_00058922, GC_00073020, GC_00075229, GC_00088346, GC_00095717
cas4: CRISPR-associated protein Cas4	0.0287094	0.865452	1	other_body_site	TIGR00372	GC_00005838, GC_00015863, GC_00028904, GC_00035716, GC_00035717, GC_00036767, GC_00036768, GC_00043340, GC_00069133, GC_00074614, GC_00080386, GC_00097706, GC_00109902
rfaE_dom_II: bifunctional protein RfaE, domain II	0.0287094	0.865452	1	other_body_site	TIGR02199	GC_00000547, GC_00059318
PDH_E1_alph_x: pyruvate dehydrogenase (acetyl-transferring) E1 component, alpha subunit	0.0287094	0.865452	1	other_body_site	TIGR03181	GC_00000519, GC_00045640
xylose_isom_A: xylose isomerase	0.0287094	0.865452	1	other_body_site	TIGR02630	GC_00001505, GC_00003779, GC_00010001
PurU: formyltetrahydrofolate deformylase	0.0287094	0.865452	1	other_body_site	TIGR00655	GC_00003554, GC_00011036, GC_00017338, GC_00032396, GC_00032397, GC_00040550, GC_00043575
menE: O-succinylbenzoate-CoA ligase	0.0287094	0.865452	1	other_body_site	TIGR01923	GC_00004660, GC_00010686, GC_00013221, GC_00029715, GC_00047694, GC_00056563
folK: 2-amino-4-hydroxy-6-hydroxymethyldihydropteridine diphosphokinase	0.0287094	0.865452	1	gastrointestinal_tract	TIGR01498	GC_00001186, GC_00003275, GC_00005499, GC_00007854, GC_00010430, GC_00017616, GC_00029022, GC_00034003, GC_00036045, GC_00036407, GC_00037600, GC_00038351, GC_00038421, GC_00038867, GC_00043839, GC_00043840, GC_00046531, GC_00051877, GC_00056009, GC_00057399, GC_00061374, GC_00076564, GC_00082742, GC_00091499, GC_00100598
TIGR00730: TIGR00730 family protein	0.0257049	0.872623	1	gastrointestinal_tract	TIGR00730	GC_00002847, GC_00004655, GC_00005696, GC_00007847, GC_00009778, GC_00011346, GC_00016760, GC_00019361, GC_00020792, GC_00023002, GC_00028850, GC_00029392, GC_00030427, GC_00031295, GC_00032042, GC_00032043, GC_00033267, GC_00039754, GC_00042265, GC_00046978, GC_00047691, GC_00052676, GC_00059003, GC_00061383, GC_00061384, GC_00062315, GC_00067619, GC_00077316, GC_00078733
bac_cardiolipin: cardiolipin synthase	0.0257049	0.872623	1	gastrointestinal_tract	TIGR04265	GC_00001601, GC_00003980, GC_00004625, GC_00004685, GC_00006207, GC_00009454, GC_00010264, GC_00010903, GC_00011111, GC_00015662, GC_00023792, GC_00024503, GC_00026137, GC_00028658, GC_00035839, GC_00036617, GC_00036997, GC_00038677, GC_00044849, GC_00045252, GC_00048929, GC_00050813, GC_00052874, GC_00053588, GC_00054169, GC_00055425, GC_00056519, GC_00057167, GC_00061452, GC_00062207, GC_000626…
ispF: 2-C-methyl-D-erythritol 2,4-cyclodiphosphate synthase	0.0257049	0.872623	1	gastrointestinal_tract	TIGR00151	GC_00000249, GC_00000599, GC_00002519, GC_00008031, GC_00026127, GC_00026128, GC_00043514, GC_00055110, GC_00069933, GC_00105142
galU: UTP--glucose-1-phosphate uridylyltransferase	0.0257049	0.872623	1	gastrointestinal_tract	TIGR01099	GC_00000043, GC_00023053, GC_00069188
trehalos_R_Bsub: trehalose operon repressor	0.0257049	0.872623	1	other_body_site	TIGR02404	GC_00004302, GC_00009854, GC_00013276, GC_00019867, GC_00026099, GC_00052285, GC_00109399
PEP_synth: phosphoenolpyruvate synthase	0.0238424	0.877287	1	other_body_site	TIGR01418	GC_00000911, GC_00003802, GC_00066917
NhaA: Na+/H+ antiporter NhaA	0.0238424	0.877287	1	other_body_site	TIGR00773	GC_00004881, GC_00007627, GC_00021412, GC_00022550, GC_00028205, GC_00033003, GC_00033004, GC_00047683, GC_00095889, GC_00101046
thiW: energy coupling factor transporter S component ThiW	0.0238424	0.877287	1	other_body_site	TIGR02359	GC_00002922, GC_00024166, GC_00027418, GC_00043551, GC_00044623, GC_00047376, GC_00052539, GC_00061308, GC_00074863, GC_00091529, GC_00112343, GC_00112845
mobB: molybdopterin-guanine dinucleotide biosynthesis protein B	0.0238424	0.877287	1	other_body_site	TIGR00176	GC_00004382, GC_00033531, GC_00038195, GC_00038509, GC_00049125, GC_00053895, GC_00054130, GC_00059603, GC_00063124, GC_00089970, GC_00091621, GC_00097403, GC_00105704, GC_00106624
rhamnulo_kin: rhamnulokinase	0.0238424	0.877287	1	other_body_site	TIGR02627	GC_00005764, GC_00005765, GC_00010502, GC_00012955, GC_00044174
int_mem_ywzB: conserved hypothetical integral membrane protein	0.0238424	0.877287	1	other_body_site	TIGR02327	GC_00006141, GC_00010119, GC_00022918, GC_00036134, GC_00042404, GC_00045575, GC_00045576, GC_00049538, GC_00054765, GC_00063435
tRNA_TsaA: tRNA-Thr(GGU) m(6)t(6)A37 methyltransferase TsaA	0.0238424	0.877287	1	other_body_site	TIGR00104	GC_00004428, GC_00011295, GC_00016755, GC_00022266, GC_00022634, GC_00029184, GC_00056768, GC_00091615, GC_00097490
L_thr_O3P_dcar: threonine-phosphate decarboxylase	0.0238424	0.877287	1	other_body_site	TIGR01140	GC_00001940, GC_00010356, GC_00037858, GC_00058915, GC_00061594, GC_00063364, GC_00100287
rho: transcription termination factor Rho	0.0238424	0.877287	1	gastrointestinal_tract	TIGR00767	GC_00000231, GC_00000885, GC_00001580, GC_00005870, GC_00020398, GC_00040718, GC_00040719
mreC: rod shape-determining protein MreC	0.0238424	0.877287	1	gastrointestinal_tract	TIGR00219	GC_00002371, GC_00003165, GC_00003888, GC_00006169, GC_00016110, GC_00017474, GC_00018085, GC_00023033, GC_00031062, GC_00033080, GC_00035768, GC_00036332, GC_00037080, GC_00040573, GC_00044410, GC_00047413, GC_00049509, GC_00051528, GC_00054380, GC_00054792, GC_00061856, GC_00065306, GC_00076410
fabZ: beta-hydroxyacyl-(acyl-carrier-protein) dehydratase FabZ	0.0238424	0.877287	1	gastrointestinal_tract	TIGR01750	GC_00000216, GC_00001215, GC_00002461, GC_00002807, GC_00010681, GC_00012733, GC_00015224, GC_00026000, GC_00026638, GC_00037704, GC_00064656, GC_00098603
tRNA_yibK_trmL: tRNA (cytidine(34)-2'-O)-methyltransferase	0.0238424	0.877287	1	gastrointestinal_tract	TIGR00185	GC_00000310, GC_00000378, GC_00001126, GC_00012735, GC_00026202
mevDPdecarb: diphosphomevalonate decarboxylase	0.0214977	0.883431	1	other_body_site	TIGR01240	GC_00005742, GC_00011277, GC_00015897, GC_00019612, GC_00019902, GC_00023841, GC_00038080, GC_00064759
leuA_bact: 2-isopropylmalate synthase	0.0214977	0.883431	1	other_body_site	TIGR00973	GC_00004672, GC_00010720, GC_00011195, GC_00018465, GC_00019646, GC_00040300, GC_00040301, GC_00057224
hydantase: amidase, hydantoinase/carbamoylase family	0.0214977	0.883431	1	other_body_site	TIGR01879	GC_00003592, GC_00015295, GC_00015979, GC_00018662, GC_00021245, GC_00023889, GC_00025666, GC_00039274, GC_00060124, GC_00072029, GC_00073960, GC_00085266, GC_00086928, GC_00101012, GC_00104980, GC_00110289
Pmev_kin_Gr_pos: phosphomevalonate kinase	0.0214977	0.883431	1	other_body_site	TIGR01220	GC_00002134, GC_00006214, GC_00009671, GC_00019275, GC_00060788
HMG-CoA-S_prok: hydroxymethylglutaryl-CoA synthase	0.0214977	0.883431	1	other_body_site	TIGR01835	GC_00008823, GC_00011008, GC_00014736, GC_00017902, GC_00019340, GC_00020535, GC_00026198, GC_00063599, GC_00079930
mevalon_kin: mevalonate kinase	0.0214977	0.883431	1	other_body_site	TIGR00549	GC_00007012, GC_00011997, GC_00015534, GC_00019058, GC_00019194, GC_00056451, GC_00060853, GC_00071451, GC_00091249, GC_00092832
oxido_YhdH: putative quinone oxidoreductase, YhdH/YhfP family	0.0214977	0.883431	1	other_body_site	TIGR02823	GC_00004393, GC_00006285, GC_00012024, GC_00029949, GC_00034604, GC_00045389, GC_00049892, GC_00104290
acolac_catab: acetolactate synthase, catabolic	0.0214977	0.883431	1	other_body_site	TIGR02418	GC_00000520, GC_00014769, GC_00020475
ispG_gcpE: 4-hydroxy-3-methylbut-2-en-1-yl diphosphate synthase	0.0214977	0.883431	1	gastrointestinal_tract	TIGR00612	GC_00000325, GC_00001495, GC_00003389, GC_00005324, GC_00008740, GC_00037970, GC_00037971, GC_00049694, GC_00059202, GC_00064655
oligo_HPY: oligopeptide/dipeptide ABC transporter, ATP-binding protein, C-terminal domain	0.0214977	0.883431	1	gastrointestinal_tract	TIGR01727	GC_00000144, GC_00000507, GC_00000509, GC_00000628, GC_00000666, GC_00000691, GC_00001991, GC_00002506, GC_00002841, GC_00003690, GC_00003930, GC_00003950, GC_00004316, GC_00008695, GC_00009386, GC_00009684, GC_00010841, GC_00013042, GC_00013429, GC_00013479, GC_00020825, GC_00021110, GC_00023573, GC_00025230, GC_00025908, GC_00039778, GC_00040263, GC_00043481, GC_00044679, GC_00047728, GC_000477…
arsC_related: transcriptional regulator, Spx/MgsR family	0.0214977	0.883431	1	gastrointestinal_tract	TIGR01617	GC_00000163, GC_00000638, GC_00002698, GC_00004333, GC_00010431, GC_00014959, GC_00014960, GC_00016991, GC_00022110, GC_00026480, GC_00032438, GC_00033605, GC_00034473, GC_00038144, GC_00042882, GC_00049599, GC_00054874, GC_00058249
ispH_lytB: 4-hydroxy-3-methylbut-2-enyl diphosphate reductase	0.0214977	0.883431	1	gastrointestinal_tract	TIGR00216	GC_00000838, GC_00001085, GC_00004988, GC_00008508, GC_00018107, GC_00019857, GC_00024771, GC_00026115, GC_00035463, GC_00035464, GC_00036319, GC_00038209, GC_00040702, GC_00041923, GC_00053896, GC_00054364, GC_00060524, GC_00061335, GC_00109367
thiE: thiamine-phosphate diphosphorylase	0.0214977	0.883431	1	gastrointestinal_tract	TIGR00693	GC_00003198, GC_00003357, GC_00004431, GC_00013992, GC_00015365, GC_00015740, GC_00018060, GC_00018792, GC_00024205, GC_00032475, GC_00032558, GC_00035860, GC_00037899, GC_00040949, GC_00043001, GC_00043493, GC_00046980, GC_00051177, GC_00052765, GC_00060669, GC_00061479, GC_00062874, GC_00064201, GC_00064926, GC_00065267, GC_00068524, GC_00098512, GC_00108091, GC_00114341
folE: GTP cyclohydrolase I	0.0200882	0.887291	1	gastrointestinal_tract	TIGR00063	GC_00001620, GC_00001745, GC_00003166, GC_00004438, GC_00008966, GC_00010373, GC_00014725, GC_00015183, GC_00017724, GC_00023340, GC_00026185, GC_00034249, GC_00042405
prc: C-terminal processing peptidase	0.0200882	0.887291	1	gastrointestinal_tract	TIGR00225	GC_00001316, GC_00004051, GC_00005167, GC_00005281, GC_00009025, GC_00009111, GC_00011921, GC_00014962, GC_00015875, GC_00022992, GC_00027550, GC_00028349, GC_00029749, GC_00034719, GC_00041803, GC_00045603, GC_00046041, GC_00050593, GC_00053883, GC_00054181, GC_00054719, GC_00057532, GC_00059074, GC_00059628, GC_00061169, GC_00069503, GC_00090229, GC_00100689, GC_00109786, GC_00112804
ftsA: cell division protein FtsA	0.0200882	0.887291	1	gastrointestinal_tract	TIGR01174	GC_00002120, GC_00002655, GC_00003244, GC_00004084, GC_00008240, GC_00015668, GC_00017815, GC_00018594, GC_00025990, GC_00028449, GC_00043174, GC_00048935, GC_00052620, GC_00059629, GC_00075491, GC_00079835
PFLA: pyruvate formate-lyase 1-activating enzyme	0.0200882	0.887291	1	gastrointestinal_tract	TIGR02493	GC_00000431, GC_00001457, GC_00003566, GC_00003668, GC_00020333, GC_00051113, GC_00057894, GC_00058122, GC_00060625, GC_00062947, GC_00062948, GC_00088610, GC_00106791
TRX_reduct: thioredoxin-disulfide reductase	0.0200882	0.887291	1	gastrointestinal_tract	TIGR01292	GC_00000299, GC_00000689, GC_00005515, GC_00018143, GC_00018283, GC_00022506, GC_00026758, GC_00034129, GC_00036748, GC_00054150, GC_00058190, GC_00066329, GC_00068157, GC_00087742
argH: argininosuccinate lyase	0.0200882	0.887291	1	gastrointestinal_tract	TIGR00838	GC_00000369, GC_00002296, GC_00004366, GC_00005883, GC_00011932, GC_00025209, GC_00029311, GC_00033919, GC_00036793, GC_00056097, GC_00065031, GC_00089194, GC_00107990
proC: pyrroline-5-carboxylate reductase	0.0200882	0.887291	1	gastrointestinal_tract	TIGR00112	GC_00007086, GC_00007491, GC_00008914, GC_00010338, GC_00011067, GC_00016228, GC_00020034, GC_00024200, GC_00033747, GC_00035506, GC_00036293, GC_00039716, GC_00043079, GC_00043766, GC_00044127, GC_00046121, GC_00051426, GC_00051427, GC_00051676, GC_00053093, GC_00053131, GC_00053813, GC_00054945, GC_00058048, GC_00058691, GC_00063334, GC_00064287, GC_00064492, GC_00064844, GC_00093443, GC_000945…
hisJ_fam: histidinol phosphate phosphatase, HisJ family	0.0200882	0.887291	1	other_body_site	TIGR01856	GC_00008923, GC_00020826, GC_00022552, GC_00025573, GC_00029473, GC_00037438, GC_00039759, GC_00043511, GC_00045301, GC_00052594, GC_00055261, GC_00057081, GC_00061067, GC_00061269, GC_00062388, GC_00062429, GC_00063096, GC_00063773, GC_00067179, GC_00069356, GC_00092226, GC_00108547, GC_00111436
3_prime_RNase: VacB and RNase II family 3'-5' exoribonucleases	0.0200882	0.887291	1	other_body_site	TIGR00358	GC_00004699, GC_00005753, GC_00017011, GC_00042936, GC_00044718, GC_00047639, GC_00050874, GC_00053930, GC_00090101, GC_00094191
mtlA: PTS system, mannitol-specific IIC component	0.0200882	0.887291	1	other_body_site	TIGR00851	GC_00004678, GC_00004903, GC_00005802, GC_00012993, GC_00026830, GC_00035922, GC_00050851
rfaE_dom_I: bifunctional protein RfaE, domain I	0.0200882	0.887291	1	other_body_site	TIGR02198	GC_00001289, GC_00004000, GC_00025586, GC_00028574, GC_00032926, GC_00044025
gcvT: glycine cleavage system T protein	0.0200882	0.887291	1	other_body_site	TIGR00528	GC_00004128, GC_00013456, GC_00026006, GC_00030938, GC_00036253, GC_00038234, GC_00039989, GC_00039990, GC_00039997, GC_00040267, GC_00042160, GC_00054681, GC_00066673, GC_00100943
fumC_II: fumarate hydratase, class II	0.0200882	0.887291	1	other_body_site	TIGR00979	GC_00000462, GC_00011292, GC_00064963
ArgJ: glutamate N-acetyltransferase/amino-acid acetyltransferase	0.0200882	0.887291	1	other_body_site	TIGR00120	GC_00007570, GC_00012142, GC_00014064, GC_00018390, GC_00019757, GC_00033681, GC_00042302, GC_00054056, GC_00078878, GC_00096397
cobB: cobyrinic acid a,c-diamide synthase	0.0200882	0.887291	1	other_body_site	TIGR00379	GC_00001900, GC_00008422, GC_00012119, GC_00041961, GC_00051855, GC_00101628
pyrD_sub2: dihydroorotate dehydrogenase (fumarate)	0.0185172	0.89176	1	other_body_site	TIGR01036	GC_00000994, GC_00008606, GC_00017656, GC_00042385, GC_00051166, GC_00058776, GC_00096441
DapD_Ac: 2,3,4,5-tetrahydropyridine-2,6-dicarboxylate N-acetyltransferase	0.0185172	0.89176	1	other_body_site	TIGR03532	GC_00003897, GC_00006329, GC_00009786, GC_00018193, GC_00025882, GC_00042250, GC_00042251, GC_00048462, GC_00078604
lipA: lipoyl synthase	0.0185172	0.89176	1	other_body_site	TIGR00510	GC_00000796, GC_00012644, GC_00018183, GC_00022472, GC_00026427, GC_00026428, GC_00052250
TIGR01440: TIGR01440 family protein	0.0185172	0.89176	1	other_body_site	TIGR01440	GC_00000553, GC_00023017, GC_00023440, GC_00042012, GC_00046779, GC_00052480, GC_00075499
dut: dUTP diphosphatase	0.0185172	0.89176	1	gastrointestinal_tract	TIGR00576	GC_00000271, GC_00001033, GC_00005668, GC_00009760, GC_00014204, GC_00015350, GC_00025994, GC_00048868, GC_00063385, GC_00064627, GC_00101044
L-LDH-NAD: L-lactate dehydrogenase	0.0185172	0.89176	1	gastrointestinal_tract	TIGR01771	GC_00000468, GC_00002385, GC_00004899, GC_00005621, GC_00005622, GC_00009623, GC_00011432, GC_00014167, GC_00017639, GC_00022312, GC_00022313, GC_00023979, GC_00031262, GC_00035654, GC_00035655, GC_00037191, GC_00058045, GC_00073732, GC_00086650
PBP_1a_fam: penicillin-binding protein, 1A family	0.0185172	0.89176	1	gastrointestinal_tract	TIGR02074	GC_00001727, GC_00005144, GC_00006306, GC_00006666, GC_00006712, GC_00006713, GC_00010783, GC_00012459, GC_00014203, GC_00018845, GC_00019398, GC_00019964, GC_00027048, GC_00027049, GC_00035642, GC_00041163, GC_00041164, GC_00041901, GC_00044901, GC_00051861, GC_00054196, GC_00054662, GC_00058584, GC_00076313, GC_00086118
TIGR00370: sensor histidine kinase inhibitor, KipI family	0.0171043	0.895947	1	other_body_site	TIGR00370	GC_00001169, GC_00007009, GC_00025263, GC_00029775, GC_00041828, GC_00053058, GC_00083038, GC_00093894, GC_00097114, GC_00109375
dCTP_deam: deoxycytidine triphosphate deaminase	0.0171043	0.895947	1	other_body_site	TIGR02274	GC_00002092, GC_00004213, GC_00005181, GC_00024065, GC_00073833
cobA: cob(I)yrinic acid a,c-diamide adenosyltransferase	0.0171043	0.895947	1	other_body_site	TIGR00708	GC_00000852, GC_00002749, GC_00018276, GC_00025934, GC_00035099, GC_00047270
cobM_cbiF: precorrin-4 C11-methyltransferase	0.0171043	0.895947	1	other_body_site	TIGR01465	GC_00000275, GC_00034172, GC_00034173, GC_00072645
cobJ_cbiH: precorrin-3B C17-methyltransferase	0.0171043	0.895947	1	other_body_site	TIGR01466	GC_00001519, GC_00010045, GC_00020425, GC_00020426, GC_00020430, GC_00020644, GC_00040537, GC_00064003, GC_00100731
CydD: thiol reductant ABC exporter, CydD subunit	0.0171043	0.895947	1	other_body_site	TIGR02857	GC_00001104, GC_00004455, GC_00008830, GC_00054414, GC_00060367, GC_00096316, GC_00108608
flav_long: flavodoxin	0.0171043	0.895947	1	other_body_site	TIGR01752	GC_00001430, GC_00001804, GC_00003392, GC_00004235, GC_00004437, GC_00077421, GC_00115457
folB: dihydroneopterin aldolase	0.0171043	0.895947	1	other_body_site	TIGR00525	GC_00009149, GC_00009592, GC_00019360, GC_00023249, GC_00030446, GC_00035220, GC_00042156, GC_00042959, GC_00050303, GC_00054882, GC_00055413, GC_00055613, GC_00060679, GC_00067883, GC_00100988
heptose_epim: ADP-glyceromanno-heptose 6-epimerase	0.0171043	0.895947	1	other_body_site	TIGR02197	GC_00001280, GC_00001715, GC_00026248, GC_00026249, GC_00051126
prfC: peptide chain release factor 3	0.0171043	0.895947	1	gastrointestinal_tract	TIGR00503	GC_00000153, GC_00000997, GC_00004912, GC_00019307
potA: polyamine ABC transporter, ATP-binding protein	0.0171043	0.895947	1	gastrointestinal_tract	TIGR01187	GC_00000173, GC_00001636, GC_00002814, GC_00003985, GC_00013134, GC_00025758, GC_00035174, GC_00035288, GC_00043448, GC_00071503
wecB: UDP-N-acetylglucosamine 2-epimerase	0.0171043	0.895947	1	gastrointestinal_tract	TIGR00236	GC_00000743, GC_00001241, GC_00002499, GC_00005074, GC_00012924, GC_00012925, GC_00018824, GC_00031155, GC_00041493, GC_00054870, GC_00061055, GC_00072409, GC_00072876, GC_00085333, GC_00086017, GC_00091868, GC_00108577
Dxr: 1-deoxy-D-xylulose 5-phosphate reductoisomerase	0.0158318	0.899871	1	gastrointestinal_tract	TIGR00243	GC_00001865, GC_00003428, GC_00005497, GC_00008356, GC_00015544, GC_00019193, GC_00028056, GC_00041605, GC_00044213, GC_00047937, GC_00049434, GC_00053397, GC_00058737, GC_00063781, GC_00063968, GC_00064375, GC_00070461, GC_00085426
TIGR00278: putative membrane protein insertion efficiency factor	0.0158318	0.899871	1	gastrointestinal_tract	TIGR00278	GC_00000618, GC_00000712, GC_00008649, GC_00012740, GC_00012980, GC_00025775, GC_00026118, GC_00027640, GC_00028420, GC_00029670, GC_00036847, GC_00038977, GC_00064545
argG: argininosuccinate synthase	0.0158318	0.899871	1	gastrointestinal_tract	TIGR00032	GC_00000649, GC_00002040, GC_00002185, GC_00002374, GC_00010585, GC_00017380
fabD: malonyl CoA-acyl carrier protein transacylase	0.0158318	0.899871	1	gastrointestinal_tract	TIGR00128	GC_00001667, GC_00002665, GC_00003030, GC_00005239, GC_00005517, GC_00015891, GC_00026227, GC_00036824, GC_00044942, GC_00051954, GC_00061578, GC_00063076
TIGR00042: non-canonical purine NTP pyrophosphatase, RdgB/HAM1 family	0.0158318	0.899871	1	gastrointestinal_tract	TIGR00042	GC_00002941, GC_00005501, GC_00010185, GC_00015464, GC_00015477, GC_00017352, GC_00019619, GC_00022371, GC_00031287, GC_00035736, GC_00036420, GC_00037956, GC_00039935, GC_00040047, GC_00041573, GC_00042312, GC_00042585, GC_00043460, GC_00047280, GC_00055204, GC_00055935, GC_00056234, GC_00065602, GC_00065765, GC_00089992
TIGR00242: division/cell wall cluster transcriptional repressor MraZ	0.0158318	0.899871	1	gastrointestinal_tract	TIGR00242	GC_00000576, GC_00004676, GC_00005246, GC_00009522, GC_00012728, GC_00015366, GC_00026237, GC_00026440, GC_00026441, GC_00032992, GC_00033423, GC_00044141, GC_00056712, GC_00101129, GC_00102459, GC_00114080
GlrX_NrdH: glutaredoxin-like protein NrdH	0.0158318	0.899871	1	other_body_site	TIGR02194	GC_00003837, GC_00005619, GC_00008098, GC_00009610, GC_00029229, GC_00030341, GC_00030342, GC_00030343
aroD: 3-dehydroquinate dehydratase, type I	0.0158318	0.899871	1	other_body_site	TIGR01093	GC_00005741, GC_00009968, GC_00018765, GC_00019455, GC_00040491, GC_00048751, GC_00055584, GC_00058138, GC_00059456, GC_00059505, GC_00078916, GC_00085450, GC_00085905, GC_00092798, GC_00104821, GC_00110908, GC_00113132
citrate_citX: holo-ACP synthase CitX	0.0158318	0.899871	1	other_body_site	TIGR03124	GC_00003299, GC_00010081, GC_00010416, GC_00013432, GC_00014696, GC_00049213, GC_00067146, GC_00076605, GC_00077253, GC_00085014, GC_00086537, GC_00088435, GC_00107831
tatAE: twin arginine-targeting protein translocase, TatA/E family	0.0158318	0.899871	1	other_body_site	TIGR01411	GC_00002175, GC_00013597, GC_00014280, GC_00019316, GC_00023465, GC_00024365, GC_00025259, GC_00025282, GC_00026517, GC_00026518, GC_00034944, GC_00041295, GC_00042531, GC_00042532, GC_00046454, GC_00048459, GC_00071353, GC_00071534, GC_00082825
minE: cell division topological specificity factor MinE	0.0158318	0.899871	1	other_body_site	TIGR01215	GC_00001663, GC_00003458, GC_00016657, GC_00026361, GC_00034693, GC_00059868, GC_00067682, GC_00073999, GC_00111689
TIGR00274: N-acetylmuramic acid 6-phosphate etherase	0.0158318	0.899871	1	other_body_site	TIGR00274	GC_00002977, GC_00005740, GC_00009318, GC_00010326, GC_00010327, GC_00010328, GC_00020491, GC_00026161, GC_00031807, GC_00032784, GC_00064740
purR_Bsub: pur operon repressor PurR	0.0158318	0.899871	1	other_body_site	TIGR01743	GC_00000264, GC_00039658, GC_00039659, GC_00057420, GC_00072677
rnfG: electron transport complex, RnfABCDGE type, G subunit	0.0158318	0.899871	1	other_body_site	TIGR01947	GC_00001760, GC_00003961, GC_00033502, GC_00036960, GC_00046781, GC_00049011, GC_00062253, GC_00063801, GC_00064226, GC_00108510
TIGR00045: glycerate kinase	0.0146758	0.903577	1	gastrointestinal_tract	TIGR00045	GC_00000795, GC_00001987, GC_00002768, GC_00016352, GC_00019350, GC_00019574, GC_00020399, GC_00020400, GC_00025463, GC_00025950, GC_00029620, GC_00030779, GC_00036227, GC_00040747, GC_00041184, GC_00044140, GC_00052326, GC_00052626, GC_00055391, GC_00062282, GC_00071481, GC_00075148, GC_00079514, GC_00081421, GC_00082734, GC_00091460, GC_00107601
IMPACT_YIGZ: uncharacterized protein, YigZ family	0.0146758	0.903577	1	gastrointestinal_tract	TIGR00257	GC_00002507, GC_00004163, GC_00008133, GC_00010699, GC_00018012, GC_00018013, GC_00025071, GC_00035101, GC_00040036, GC_00051912, GC_00053676, GC_00056257, GC_00057335, GC_00057336, GC_00058019, GC_00058985, GC_00061541, GC_00063324, GC_00064185, GC_00100028, GC_00109488
CofD_related: conserved hypothetical protein	0.0146758	0.903577	1	gastrointestinal_tract	TIGR01826	GC_00000402, GC_00005402, GC_00017807, GC_00018585, GC_00018610, GC_00033279, GC_00033280, GC_00040557, GC_00047479, GC_00050485, GC_00053243, GC_00057497, GC_00057498, GC_00060116, GC_00069685, GC_00081343, GC_00101654, GC_00111849
trpB: tryptophan synthase, beta subunit	0.0146758	0.903577	1	gastrointestinal_tract	TIGR00263	GC_00000079, GC_00006882
menB: naphthoate synthase	0.0146758	0.903577	1	other_body_site	TIGR01929	GC_00000219, GC_00012104
TIGR01125: ribosomal protein S12 methylthiotransferase RimO	0.0146758	0.903577	1	other_body_site	TIGR01125	GC_00001413, GC_00005370, GC_00016883, GC_00021622, GC_00026991, GC_00045869, GC_00051107, GC_00061938, GC_00097768, GC_00104132
cobD: cobalamin biosynthesis protein CobD	0.0146758	0.903577	1	other_body_site	TIGR00380	GC_00001346, GC_00011741, GC_00012612, GC_00018418, GC_00040834, GC_00053158, GC_00057168, GC_00057527, GC_00075808, GC_00084942, GC_00114499
cobS: cobalamin 5'-phosphate synthase	0.0146758	0.903577	1	other_body_site	TIGR00317	GC_00003218, GC_00008091, GC_00015560, GC_00017177, GC_00025316, GC_00028372, GC_00043269, GC_00047386, GC_00051327, GC_00056714, GC_00062116, GC_00085951
GlnA: glutamine synthetase, type I	0.0136241	0.90708	1	gastrointestinal_tract	TIGR00653	GC_00000198, GC_00000812, GC_00001060, GC_00001795, GC_00044032
lexA: repressor LexA	0.0136241	0.90708	1	gastrointestinal_tract	TIGR00498	GC_00000503, GC_00002770, GC_00007509, GC_00009734, GC_00015820, GC_00025855, GC_00032410, GC_00032873, GC_00038477, GC_00042816, GC_00055089, GC_00060974, GC_00100914, GC_00112287
PTS_IIC_fructo: PTS system, Fru family, IIC component	0.0136241	0.90708	1	gastrointestinal_tract	TIGR01427	GC_00001091, GC_00002947, GC_00002948, GC_00006768, GC_00006987, GC_00007130, GC_00008905, GC_00010230, GC_00010263, GC_00012773, GC_00013405, GC_00014805, GC_00016841, GC_00017050, GC_00018448, GC_00018701, GC_00023950, GC_00026135, GC_00030318, GC_00030319, GC_00034498, GC_00037974, GC_00047901, GC_00048503, GC_00055799, GC_00061408, GC_00081868, GC_00099617, GC_00100014, GC_00104714, GC_001130…
ilvE_II: branched-chain amino acid aminotransferase	0.0136241	0.90708	1	gastrointestinal_tract	TIGR01123	GC_00000364, GC_00004772, GC_00005456, GC_00007273, GC_00009236, GC_00018203, GC_00027189, GC_00045633, GC_00061771
ATP_dep_HslV: ATP-dependent protease HslVU, peptidase subunit	0.0136241	0.90708	1	other_body_site	TIGR03692	GC_00000307, GC_00002456
asp_kin_monofn: aspartate kinase, monofunctional class	0.0136241	0.90708	1	other_body_site	TIGR00656	GC_00000949, GC_00003474, GC_00005042, GC_00017822, GC_00028922, GC_00035709
DnaD_dom: DnaD domain protein	0.0136241	0.90708	1	other_body_site	TIGR01446	GC_00006700, GC_00010645, GC_00011463, GC_00016739, GC_00018964, GC_00019881, GC_00021284, GC_00022690, GC_00031684, GC_00034157, GC_00037756, GC_00040034, GC_00046350, GC_00047089, GC_00047227, GC_00047827, GC_00048681, GC_00051261, GC_00053107, GC_00060867, GC_00062516, GC_00067214, GC_00071071, GC_00075812, GC_00076329, GC_00079196, GC_00093219, GC_00101762, GC_00107111, GC_00108404
deoB: phosphopentomutase	0.0136241	0.90708	1	other_body_site	TIGR01696	GC_00000419, GC_00003007, GC_00014605, GC_00032869, GC_00037805, GC_00040798, GC_00064726, GC_00064727
hslU: ATP-dependent protease HslVU, ATPase subunit	0.0136241	0.90708	1	other_body_site	TIGR00390	GC_00000388, GC_00002137, GC_00058089
serB: phosphoserine phosphatase SerB	0.0136241	0.90708	1	other_body_site	TIGR00338	GC_00004145, GC_00006012, GC_00006081, GC_00013895, GC_00017605, GC_00022514, GC_00048387, GC_00063297, GC_00070701, GC_00083076
gcvH: glycine cleavage system H protein	0.0136241	0.90708	1	other_body_site	TIGR00527	GC_00000665, GC_00007706, GC_00020383, GC_00032074, GC_00034215, GC_00034216, GC_00043522, GC_00044416, GC_00046697, GC_00064619, GC_00065188
mutS2: MutS2 family protein	0.0126607	0.910411	1	gastrointestinal_tract	TIGR01069	GC_00000645, GC_00001935, GC_00019665, GC_00019737, GC_00022679, GC_00023263, GC_00025379, GC_00048507, GC_00049036, GC_00053023, GC_00054093, GC_00057805, GC_00059362, GC_00062213, GC_00082030, GC_00088926, GC_00094703, GC_00114141
argR_whole: arginine repressor	0.0126607	0.910411	1	gastrointestinal_tract	TIGR01529	GC_00003992, GC_00005118, GC_00006757, GC_00008545, GC_00011706, GC_00015404, GC_00018924, GC_00018944, GC_00025664, GC_00027673, GC_00032938, GC_00034948, GC_00038625, GC_00060885, GC_00062627, GC_00099434
NDP-sugDHase: nucleotide sugar dehydrogenase	0.0126607	0.910411	1	gastrointestinal_tract	TIGR03026	GC_00000481, GC_00001833, GC_00002010, GC_00008070, GC_00011909, GC_00018700, GC_00018796, GC_00019548, GC_00021643, GC_00021681, GC_00021693, GC_00021694, GC_00023130, GC_00025177, GC_00028016, GC_00031882, GC_00032229, GC_00037568, GC_00040695, GC_00040696, GC_00040728, GC_00071802, GC_00080022, GC_00083979, GC_00087634, GC_00101611
RNasePH: ribonuclease PH	0.0126607	0.910411	1	gastrointestinal_tract	TIGR01966	GC_00000141, GC_00001570, GC_00006703, GC_00031257
murJ_mviN: murein biosynthesis integral membrane protein MurJ	0.0126607	0.910411	1	other_body_site	TIGR01695	GC_00001337, GC_00002253, GC_00018928, GC_00038231, GC_00039709, GC_00049097, GC_00051255, GC_00054936, GC_00061220, GC_00085071, GC_00085911, GC_00087873, GC_00090597, GC_00091188
met_syn_B12ind: 5-methyltetrahydropteroyltriglutamate--homocysteine S-methyltransferase	0.0126607	0.910411	1	other_body_site	TIGR01371	GC_00001325, GC_00002360, GC_00011214, GC_00012366, GC_00056271, GC_00062189
manA: mannose-6-phosphate isomerase, class I	0.0126607	0.910411	1	other_body_site	TIGR00218	GC_00000720, GC_00007529, GC_00008717, GC_00026148, GC_00040563, GC_00041068, GC_00053733, GC_00054858, GC_00057380, GC_00064733, GC_00096649
addA_Gpos: helicase-exonuclease AddAB, AddA subunit	0.0126607	0.910411	1	other_body_site	TIGR02785	GC_00008593, GC_00012209, GC_00018182, GC_00019760, GC_00039632, GC_00040293, GC_00041443, GC_00042795, GC_00042796, GC_00046079, GC_00051516, GC_00055851, GC_00060895, GC_00064357, GC_00094532, GC_00094988, GC_00097881, GC_00099087, GC_00106349, GC_00108252, GC_00110248
citD: citrate lyase acyl carrier protein	0.0126607	0.910411	1	other_body_site	TIGR01608	GC_00002487, GC_00002663, GC_00008713, GC_00009872, GC_00014943, GC_00017357, GC_00021182, GC_00025952, GC_00029625, GC_00048605, GC_00053867, GC_00064646, GC_00109660, GC_00113826
pgm_bpd_ind: phosphoglycerate mutase (2,3-diphosphoglycerate-independent)	0.0126607	0.910411	1	other_body_site	TIGR01307	GC_00002105, GC_00002428, GC_00007591, GC_00017664, GC_00036608, GC_00051819, GC_00063647
dxs: 1-deoxy-D-xylulose-5-phosphate synthase	0.011777	0.913582	1	gastrointestinal_tract	TIGR00204	GC_00001799, GC_00004502, GC_00005191, GC_00014753, GC_00020221, GC_00021870, GC_00023610, GC_00026764, GC_00042940, GC_00043792, GC_00054037, GC_00057631, GC_00064768, GC_00072524, GC_00085988, GC_00090830, GC_00092167, GC_00095576, GC_00100492, GC_00110443
deoD: purine nucleoside phosphorylase	0.011777	0.913582	1	gastrointestinal_tract	TIGR00107	GC_00000624, GC_00002156, GC_00002722, GC_00008754, GC_00012777, GC_00025888, GC_00026894, GC_00032213, GC_00036766, GC_00037175, GC_00045713
branching_enzym: 1,4-alpha-glucan branching enzyme	0.011777	0.913582	1	gastrointestinal_tract	TIGR01515	GC_00001766, GC_00004566, GC_00007550, GC_00011167, GC_00011492, GC_00012695, GC_00023444, GC_00026254, GC_00036951, GC_00039372, GC_00042599, GC_00042600, GC_00047885, GC_00064902, GC_00072408, GC_00074111, GC_00074112, GC_00088898
accA: acetyl-CoA carboxylase, carboxyl transferase, alpha subunit	0.011777	0.913582	1	gastrointestinal_tract	TIGR00513	GC_00000087, GC_00028156
FtsE: cell division ATP-binding protein FtsE	0.011777	0.913582	1	gastrointestinal_tract	TIGR02673	GC_00000118, GC_00002177, GC_00025852
RNaseEG: ribonuclease, Rne/Rng family	0.011777	0.913582	1	gastrointestinal_tract	TIGR00757	GC_00001220, GC_00002575, GC_00003696, GC_00004664, GC_00005536, GC_00015606, GC_00018076, GC_00028207, GC_00028219, GC_00038154, GC_00039549, GC_00048049, GC_00048536, GC_00055837, GC_00059181, GC_00064088, GC_00068064, GC_00080484
dass: transporter, divalent anion:Na+ symporter (DASS) family	0.011777	0.913582	1	other_body_site	TIGR00785	GC_00008413, GC_00008469, GC_00008936, GC_00009238, GC_00013770, GC_00013972, GC_00014778, GC_00014779, GC_00014890, GC_00016624, GC_00021275, GC_00022302, GC_00022983, GC_00024157, GC_00026286, GC_00026445, GC_00026446, GC_00027001, GC_00029751, GC_00037867, GC_00039062, GC_00039587, GC_00039588, GC_00039663, GC_00041686, GC_00047866, GC_00048259, GC_00052754, GC_00053159, GC_00053679, GC_000569…
bioA: adenosylmethionine-8-amino-7-oxononanoate transaminase	0.011777	0.913582	1	other_body_site	TIGR00508	GC_00000870, GC_00001802, GC_00009047, GC_00040587, GC_00045087, GC_00063791
TIGR00364: queuosine biosynthesis protein QueC	0.011777	0.913582	1	other_body_site	TIGR00364	GC_00000820, GC_00008341, GC_00009219, GC_00016869, GC_00017079, GC_00032278, GC_00039519, GC_00042073
1-PFK: hexose kinase, 1-phosphofructokinase family	0.011777	0.913582	1	other_body_site	TIGR03168	GC_00001119, GC_00006964, GC_00007029, GC_00010803, GC_00016009, GC_00023692, GC_00026318, GC_00027046, GC_00029479, GC_00040868, GC_00047077, GC_00049960, GC_00067548, GC_00096816, GC_00112791
EPS_sugtrans: exopolysaccharide biosynthesis polyprenyl glycosylphosphotransferase	0.011777	0.913582	1	other_body_site	TIGR03025	GC_00005598, GC_00006265, GC_00009713, GC_00012573, GC_00019839, GC_00023244, GC_00026482, GC_00036611, GC_00051630, GC_00052039, GC_00059610, GC_00077353, GC_00098172, GC_00101558, GC_00103794, GC_00112376, GC_00114834
sda_alpha: L-serine dehydratase, iron-sulfur-dependent, alpha subunit	0.0111917	0.915748	1	other_body_site	TIGR00718	GC_00000619, GC_00002680, GC_00021633, GC_00031862, GC_00031953, GC_00037621, GC_00038457, GC_00038500, GC_00043988, GC_00046872, GC_00047132, GC_00048882, GC_00056617, GC_00064010, GC_00072714, GC_00078310, GC_00093885, GC_00104247
pfkB: 1-phosphofructokinase	0.0111917	0.915748	1	other_body_site	TIGR03828	GC_00003411, GC_00004032, GC_00008679, GC_00010709, GC_00018621, GC_00026252, GC_00043690, GC_00045109, GC_00057872, GC_00059810, GC_00061019
small_GTP: small GTP-binding protein domain	0.0111917	0.915748	1	other_body_site	TIGR00231	GC_00000961, GC_00002256, GC_00005410, GC_00012936, GC_00013503, GC_00013777, GC_00020316, GC_00035960, GC_00042161, GC_00043863, GC_00056923, GC_00057122, GC_00067395, GC_00075766, GC_00095285, GC_00109695, GC_00109979
ECF_ATPase_2: energy-coupling factor transporter ATPase	0.0111917	0.915748	1	other_body_site	TIGR04521	GC_00000411, GC_00005637, GC_00012363, GC_00019877, GC_00022395, GC_00040837
scrB_fam: sucrose-6-phosphate hydrolase	0.0111917	0.915748	1	other_body_site	TIGR01322	GC_00007770, GC_00009155, GC_00011399, GC_00011731, GC_00012523, GC_00017129, GC_00018572, GC_00022535, GC_00022764, GC_00023821, GC_00038239, GC_00040216, GC_00041232, GC_00051817, GC_00052792, GC_00061202, GC_00076642, GC_00091587, GC_00095648, GC_00096572, GC_00101245
RNR_1b_NrdF: ribonucleoside-diphosphate reductase, class 1b, beta subunit	0.0111917	0.915748	1	other_body_site	TIGR04171	GC_00000290, GC_00000412, GC_00044963
molyb_syn: molybdenum cofactor synthesis domain	0.0111917	0.915748	1	other_body_site	TIGR00177	GC_00002762, GC_00004556, GC_00010883, GC_00012009, GC_00012115, GC_00013146, GC_00013933, GC_00016370, GC_00018908, GC_00021822, GC_00021905, GC_00025757, GC_00033311, GC_00035889, GC_00038725, GC_00039389, GC_00040199, GC_00041679, GC_00046459, GC_00046509, GC_00048445, GC_00054766, GC_00057235, GC_00061069, GC_00061943, GC_00066602, GC_00074478, GC_00086242
FGAM-synthase: phosphoribosylformylglycinamidine synthase	0.0111917	0.915748	1	other_body_site	TIGR01857	GC_00000615, GC_00001841, GC_00013672, GC_00023864, GC_00038914, GC_00038915, GC_00058878, GC_00064983
sda_mono: L-serine ammonia-lyase	0.0111917	0.915748	1	other_body_site	TIGR00720	GC_00000550, GC_00000555, GC_00005711, GC_00024930, GC_00026102, GC_00026103, GC_00037976, GC_00064704, GC_00085780
asd_B: aspartate-semialdehyde dehydrogenase	0.0111917	0.915748	1	gastrointestinal_tract	TIGR01296	GC_00000660, GC_00005363, GC_00012553, GC_00014188, GC_00014189, GC_00016472, GC_00022891, GC_00030644, GC_00039017, GC_00040595, GC_00042705, GC_00044321, GC_00044322, GC_00103058
TIGR00147: lipid kinase, YegS/Rv2252/BmrU family	0.0111917	0.915748	1	gastrointestinal_tract	TIGR00147	GC_00000351, GC_00005210, GC_00006846, GC_00006892, GC_00007043, GC_00009762, GC_00010618, GC_00019914, GC_00023371, GC_00023740, GC_00023743, GC_00025556, GC_00025773, GC_00028665, GC_00036250, GC_00037813, GC_00038557, GC_00040225, GC_00041379, GC_00043259, GC_00045125, GC_00050545, GC_00050662, GC_00058002, GC_00058748, GC_00059230, GC_00059353, GC_00060453, GC_00062314, GC_00062862, GC_000640…
cinA_nterm: competence/damage-inducible protein CinA N-terminal domain	0.0111917	0.915748	1	gastrointestinal_tract	TIGR00200	GC_00001885, GC_00006848, GC_00007560, GC_00013362, GC_00019627, GC_00028572, GC_00036108, GC_00037018, GC_00037514, GC_00038034, GC_00042159, GC_00048542, GC_00049579, GC_00057346, GC_00062357, GC_00064748, GC_00064749, GC_00079190, GC_00095269, GC_00112007
ilvC: ketol-acid reductoisomerase	0.0111917	0.915748	1	gastrointestinal_tract	TIGR00465	GC_00000637, GC_00000747, GC_00001285, GC_00004151, GC_00007333
RNase_R: ribonuclease R	0.0102088	0.91952	1	gastrointestinal_tract	TIGR02063	GC_00001275, GC_00001791, GC_00003305, GC_00019202, GC_00037099, GC_00041305, GC_00042593, GC_00042937, GC_00047073, GC_00047455, GC_00047781, GC_00067299
mutY: A/G-specific adenine glycosylase	0.0102088	0.91952	1	gastrointestinal_tract	TIGR01084	GC_00003040, GC_00006818, GC_00009053, GC_00009138, GC_00016929, GC_00019048, GC_00019579, GC_00028675, GC_00031705, GC_00043419, GC_00046851, GC_00048765, GC_00054997, GC_00055792, GC_00064742, GC_00070094, GC_00096064, GC_00114881
acolac_sm: acetolactate synthase, small subunit	0.0102088	0.91952	1	gastrointestinal_tract	TIGR00119	GC_00001520, GC_00004062, GC_00005984, GC_00007896, GC_00009246, GC_00011860, GC_00025387, GC_00032473, GC_00037819, GC_00038241, GC_00038512, GC_00054429, GC_00059710, GC_00062984, GC_00073379, GC_00088946, GC_00093413, GC_00106934
glgC: glucose-1-phosphate adenylyltransferase	0.0102088	0.91952	1	gastrointestinal_tract	TIGR02091	GC_00000207, GC_00002402, GC_00006481, GC_00020429, GC_00037828, GC_00111781
purK: phosphoribosylaminoimidazole carboxylase, ATPase subunit	0.0102088	0.91952	1	gastrointestinal_tract	TIGR01161	GC_00004376, GC_00007192, GC_00008322, GC_00008921, GC_00012181, GC_00015663, GC_00018537, GC_00026187, GC_00026792, GC_00036806, GC_00040118, GC_00041001, GC_00042970, GC_00045311, GC_00046221, GC_00058401
TIGR00252: TIGR00252 family protein	0.0102088	0.91952	1	other_body_site	TIGR00252	GC_00003256, GC_00006625, GC_00016193, GC_00018530, GC_00021251, GC_00029913, GC_00029914, GC_00029959, GC_00030857, GC_00050012, GC_00052404, GC_00064431, GC_00076433, GC_00092061, GC_00093682, GC_00098705, GC_00098973, GC_00099127, GC_00105114, GC_00112645
leuC: 3-isopropylmalate dehydratase, large subunit	0.0102088	0.91952	1	other_body_site	TIGR00170	GC_00000123
leuD: 3-isopropylmalate dehydratase, small subunit	0.0102088	0.91952	1	other_body_site	TIGR00171	GC_00000840, GC_00002264, GC_00011298, GC_00012410, GC_00013839, GC_00037520
dha_L_ycgS: dihydroxyacetone kinase, L subunit	0.0102088	0.91952	1	other_body_site	TIGR02365	GC_00002037, GC_00003632, GC_00006548, GC_00011412, GC_00012824, GC_00023901, GC_00026816, GC_00061857, GC_00064669, GC_00087166, GC_00098384, GC_00103413, GC_00108062
hybrid_clust: hydroxylamine reductase	0.0102088	0.91952	1	other_body_site	TIGR01703	GC_00000223, GC_00004883, GC_00012696, GC_00061715, GC_00064836
asp_race: aspartate racemase	0.0102088	0.91952	1	other_body_site	TIGR00035	GC_00002059, GC_00003037, GC_00006993, GC_00018564, GC_00028040, GC_00028041, GC_00035562, GC_00041933, GC_00050763, GC_00054399, GC_00057541, GC_00060403, GC_00070800, GC_00071696, GC_00076511, GC_00100226
nramp: metal ion transporter, metal ion (Mn2+/Fe2+) transporter (Nramp) family	0.0102088	0.91952	1	other_body_site	TIGR01197	GC_00000578, GC_00000981, GC_00003077, GC_00003510, GC_00007107, GC_00056728, GC_00060470, GC_00090326
cysE: serine O-acetyltransferase	0.0102088	0.91952	1	other_body_site	TIGR01172	GC_00000658, GC_00002683, GC_00002720, GC_00025799, GC_00046640, GC_00053525, GC_00065053
TIGR00275: flavoprotein, HI0933 family	0.00972286	0.921452	1	gastrointestinal_tract	TIGR00275	GC_00003536, GC_00004805, GC_00010564, GC_00013824, GC_00017906, GC_00019447, GC_00019475, GC_00019476, GC_00023108, GC_00027594, GC_00035519, GC_00037489, GC_00042328, GC_00042866, GC_00051561, GC_00057740, GC_00059758, GC_00061273, GC_00064428, GC_00070768, GC_00074984, GC_00080743, GC_00113866
ComEC_Rec2: DNA internalization-related competence protein ComEC/Rec2	0.00972286	0.921452	1	gastrointestinal_tract	TIGR00361	GC_00011034, GC_00011944, GC_00013219, GC_00016109, GC_00020085, GC_00024175, GC_00033254, GC_00035843, GC_00039773, GC_00042270, GC_00042339, GC_00043847, GC_00044338, GC_00044780, GC_00046444, GC_00048208, GC_00054371, GC_00055205, GC_00058629, GC_00059375, GC_00062080, GC_00066368, GC_00083017, GC_00088889, GC_00090036, GC_00090217, GC_00095245, GC_00099640, GC_00115239
cydB: cytochrome d ubiquinol oxidase, subunit II	0.00972286	0.921452	1	gastrointestinal_tract	TIGR00203	GC_00000518, GC_00000635, GC_00001089, GC_00003445, GC_00011343, GC_00024343, GC_00045040, GC_00048660, GC_00048661
ComEC_N-term: ComEC/Rec2-related protein	0.00972286	0.921452	1	other_body_site	TIGR00360	GC_00003419, GC_00013733, GC_00018573, GC_00032905, GC_00035714, GC_00038278, GC_00039653, GC_00042166, GC_00046753, GC_00047361, GC_00051394, GC_00053181, GC_00053393, GC_00054899, GC_00069927, GC_00073609, GC_00085687, GC_00088713, GC_00090221, GC_00092168, GC_00094568, GC_00098617, GC_00102031, GC_00103412, GC_00106659, GC_00106825, GC_00107945, GC_00109789
asnA: aspartate--ammonia ligase	0.00972286	0.921452	1	other_body_site	TIGR00669	GC_00000237, GC_00002502, GC_00006512
kdsB: 3-deoxy-D-manno-octulosonate cytidylyltransferase	0.00972286	0.921452	1	other_body_site	TIGR00466	GC_00001939, GC_00002155, GC_00005973, GC_00017170, GC_00017614, GC_00032234, GC_00032503, GC_00033264, GC_00035420, GC_00041507, GC_00112971
aa-his-dipept: Xaa-His dipeptidase	0.00972286	0.921452	1	other_body_site	TIGR01893	GC_00001132, GC_00004469, GC_00004840, GC_00005348, GC_00011873, GC_00019746, GC_00035353, GC_00035354, GC_00041604, GC_00044716, GC_00048672, GC_00048673, GC_00050584, GC_00054777, GC_00056383, GC_00061236, GC_00063138, GC_00063395, GC_00078657, GC_00081770, GC_00090314, GC_00092815, GC_00112696
DivI1A_domain: DivIVA domain	0.0088609	0.925004	1	gastrointestinal_tract	TIGR03544	GC_00006109, GC_00006577, GC_00007527, GC_00009816, GC_00010628, GC_00017023, GC_00017202, GC_00019185, GC_00019326, GC_00019972, GC_00020164, GC_00025910, GC_00025911, GC_00036355, GC_00036689, GC_00051815, GC_00054825, GC_00055083, GC_00055364, GC_00060117, GC_00061356, GC_00062329, GC_00064497, GC_00066568, GC_00069073, GC_00069518, GC_00073950, GC_00076687, GC_00077376, GC_00081189, GC_000813…
rpiA: ribose 5-phosphate isomerase A	0.0088609	0.925004	1	gastrointestinal_tract	TIGR00021	GC_00000183, GC_00001431, GC_00029699, GC_00030464, GC_00035778, GC_00041262, GC_00046257, GC_00065081
pepF: oligoendopeptidase F	0.0088609	0.925004	1	gastrointestinal_tract	TIGR00181	GC_00000559, GC_00001343, GC_00010602, GC_00018551, GC_00026216, GC_00026420, GC_00026421, GC_00037054, GC_00038271, GC_00041298, GC_00042784, GC_00042785, GC_00046534, GC_00057473, GC_00057474, GC_00059073, GC_00060432, GC_00061848, GC_00064775, GC_00085946, GC_00089182, GC_00091349, GC_00112988
topB: DNA topoisomerase III	0.0088609	0.925004	1	other_body_site	TIGR01056	GC_00003638, GC_00004584, GC_00005409, GC_00005768, GC_00008487, GC_00009399, GC_00009424, GC_00012432, GC_00013768, GC_00022342, GC_00037631, GC_00039527, GC_00041845, GC_00056480, GC_00058042, GC_00062086, GC_00064256, GC_00067865, GC_00070698, GC_00071829, GC_00088399, GC_00093433, GC_00096037
3a0501s07: protein-export membrane protein SecF	0.0088609	0.925004	1	other_body_site	TIGR00966	GC_00001790, GC_00004097, GC_00016736, GC_00017291, GC_00019666, GC_00032530, GC_00037396, GC_00038937, GC_00040705, GC_00045354, GC_00050101, GC_00051457, GC_00059897, GC_00066506, GC_00081791, GC_00109552
dipeptidaselike: putative dipeptidase	0.00845325	0.926744	1	gastrointestinal_tract	TIGR01887	GC_00001757, GC_00003034, GC_00003630, GC_00012637, GC_00016404, GC_00016405, GC_00023344, GC_00023614, GC_00023939, GC_00026231, GC_00032343, GC_00038246, GC_00041957, GC_00045560, GC_00053546, GC_00058449, GC_00061970, GC_00090418, GC_00097732, GC_00099503
pbp2_mrdA: penicillin-binding protein 2	0.00845325	0.926744	1	gastrointestinal_tract	TIGR03423	GC_00001537, GC_00001823, GC_00005354, GC_00016412, GC_00019663, GC_00026926, GC_00051602, GC_00055897, GC_00055898, GC_00057563, GC_00063471, GC_00100195, GC_00106207
gid_trmFO: tRNA:m(5)U-54 methyltransferase	0.00845325	0.926744	1	gastrointestinal_tract	TIGR00137	GC_00000181, GC_00001211, GC_00051821
2a38: potassium uptake protein, TrkH family	0.00845325	0.926744	1	gastrointestinal_tract	TIGR00933	GC_00001911, GC_00003568, GC_00006412, GC_00013983, GC_00016497, GC_00024990, GC_00030786, GC_00049351, GC_00054722, GC_00056786, GC_00056787, GC_00061548, GC_00067025, GC_00114235
not_thiJ: DJ-1 family protein	0.00845325	0.926744	1	other_body_site	TIGR01383	GC_00001568, GC_00004513, GC_00010909, GC_00011565, GC_00027632, GC_00030395, GC_00035422, GC_00036501, GC_00046521, GC_00046998, GC_00053647, GC_00053811, GC_00056497, GC_00063666, GC_00096817, GC_00098652
ROK_glcA_fam: ROK family protein (putative glucokinase)	0.00845325	0.926744	1	other_body_site	TIGR00744	GC_00000476, GC_00001743, GC_00011536, GC_00019995, GC_00043429, GC_00050408, GC_00052587, GC_00058384
rpoN_sigma: RNA polymerase sigma-54 factor	0.00845325	0.926744	1	other_body_site	TIGR02395	GC_00003127, GC_00003308, GC_00004946, GC_00006004, GC_00017708, GC_00051083, GC_00053059, GC_00056425, GC_00058734, GC_00060404, GC_00094557, GC_00097359, GC_00106227, GC_00107523, GC_00111389
TIGR00342: tRNA sulfurtransferase ThiI	0.00845325	0.926744	1	other_body_site	TIGR00342	GC_00000397, GC_00002531, GC_00034909, GC_00034910, GC_00034911, GC_00039072, GC_00050909, GC_00054546, GC_00055890, GC_00059302, GC_00075216
msrA: peptide-methionine (S)-S-oxide reductase	0.00845325	0.926744	1	other_body_site	TIGR00401	GC_00000134, GC_00003125, GC_00017793, GC_00021078, GC_00024162, GC_00026183, GC_00028748, GC_00046158, GC_00062480, GC_00078668, GC_00099752
kpsF: sugar isomerase, KpsF/GutQ family	0.00845325	0.926744	1	other_body_site	TIGR00393	GC_00001449, GC_00001931, GC_00007189, GC_00008377, GC_00008833, GC_00009281, GC_00025922, GC_00033472, GC_00038522, GC_00038617, GC_00069082
fadh2: methylenetetrahydrofolate reductase [NAD(P)H]	0.00788086	0.929261	1	other_body_site	TIGR00676	GC_00002811, GC_00005867, GC_00007179, GC_00011300, GC_00011947, GC_00012053, GC_00029541, GC_00036530, GC_00042524, GC_00042525, GC_00045494, GC_00045495, GC_00065023, GC_00071869, GC_00074034
acpS: holo-[acyl-carrier-protein] synthase	0.00788086	0.929261	1	other_body_site	TIGR00516	GC_00003186, GC_00004271, GC_00005659, GC_00006339, GC_00014231, GC_00022214, GC_00025423, GC_00030784, GC_00032573, GC_00037720, GC_00048455, GC_00049041, GC_00053336, GC_00064613, GC_00101224
lipid_A_lpxD: UDP-3-O-[3-hydroxymyristoyl] glucosamine N-acyltransferase LpxD	0.00788086	0.929261	1	gastrointestinal_tract	TIGR01853	GC_00001855, GC_00004211, GC_00005462, GC_00017528, GC_00041429, GC_00043593, GC_00051189, GC_00052601, GC_00058266, GC_00059699, GC_00063150, GC_00096099, GC_00115206
KDO8P_synth: 3-deoxy-8-phosphooctulonate synthase	0.00788086	0.929261	1	gastrointestinal_tract	TIGR01362	GC_00000212, GC_00001528, GC_00026061
lpxC: UDP-3-O-[3-hydroxymyristoyl] N-acetylglucosamine deacetylase	0.00788086	0.929261	1	gastrointestinal_tract	TIGR00325	GC_00001074, GC_00001922, GC_00005349, GC_00012720, GC_00053024, GC_00061147, GC_00074763, GC_00089489
LPS_export_lptB: LPS export ABC transporter ATP-binding protein	0.00788086	0.929261	1	gastrointestinal_tract	TIGR04406	GC_00000114
RNase_Z: ribonuclease Z	0.00788086	0.929261	1	gastrointestinal_tract	TIGR02651	GC_00000333, GC_00004904, GC_00004910, GC_00043941, GC_00057623
hemA: glutamyl-tRNA reductase	0.00788086	0.929261	1	gastrointestinal_tract	TIGR01035	GC_00001764, GC_00002937, GC_00015190, GC_00018462, GC_00030169, GC_00036487, GC_00043333, GC_00049936, GC_00051071, GC_00055749, GC_00057610, GC_00060209, GC_00061076, GC_00074492, GC_00114689
KdsC-phosphatas: 3-deoxy-D-manno-octulosonate 8-phosphate phosphatase, YrbI family	0.00788086	0.929261	1	gastrointestinal_tract	TIGR01670	GC_00001927, GC_00004432, GC_00005863, GC_00016148, GC_00029359, GC_00033631, GC_00035892, GC_00038540, GC_00044279, GC_00051834, GC_00053795, GC_00061137, GC_00106985
lpxK: tetraacyldisaccharide 4'-kinase	0.00734495	0.931703	1	gastrointestinal_tract	TIGR00682	GC_00001527, GC_00005060, GC_00005159, GC_00015167, GC_00031383, GC_00044868, GC_00049170, GC_00053291, GC_00054400, GC_00056446, GC_00097886, GC_00100643
recQ: ATP-dependent DNA helicase RecQ	0.00734495	0.931703	1	gastrointestinal_tract	TIGR01389	GC_00001331, GC_00004687, GC_00005587, GC_00006718, GC_00013494, GC_00036268, GC_00037846, GC_00038948, GC_00040700, GC_00052477
rodA_shape: rod shape-determining protein RodA	0.00734495	0.931703	1	gastrointestinal_tract	TIGR02210	GC_00001246, GC_00001657, GC_00011554, GC_00018654, GC_00030345, GC_00041514, GC_00045859, GC_00052065, GC_00058041, GC_00071899, GC_00077135
lpxB: lipid-A-disaccharide synthase	0.00734495	0.931703	1	gastrointestinal_tract	TIGR00215	GC_00001904, GC_00003092, GC_00005582, GC_00017297, GC_00018361, GC_00036284, GC_00041772, GC_00055585, GC_00062786
malQ: 4-alpha-glucanotransferase	0.00734495	0.931703	1	gastrointestinal_tract	TIGR00217	GC_00002551, GC_00008074, GC_00010842, GC_00010843, GC_00012107, GC_00013394, GC_00025195, GC_00032233, GC_00033454, GC_00045475, GC_00047405, GC_00049005, GC_00058228, GC_00063447, GC_00098300, GC_00102058
minD_bact: septum site-determining protein MinD	0.00734495	0.931703	1	gastrointestinal_tract	TIGR01968	GC_00000239, GC_00001029, GC_00066643
zwf: glucose-6-phosphate dehydrogenase	0.00734495	0.931703	1	other_body_site	TIGR00871	GC_00000588, GC_00002373, GC_00002815, GC_00019440, GC_00025854, GC_00037517, GC_00041743, GC_00048867, GC_00050374, GC_00100429, GC_00101622
sbcd: exonuclease SbcCD, D subunit	0.00734495	0.931703	1	other_body_site	TIGR00619	GC_00005139, GC_00005903, GC_00007846, GC_00011443, GC_00015160, GC_00038541, GC_00039001, GC_00042888, GC_00047284, GC_00051931, GC_00052471, GC_00054048, GC_00055895, GC_00058339, GC_00069370, GC_00071904, GC_00079523, GC_00088403, GC_00094832, GC_00103713, GC_00107316, GC_00110999, GC_00114297
hpr-ser: HPr(Ser) kinase/phosphatase	0.00734495	0.931703	1	other_body_site	TIGR00679	GC_00000255, GC_00001548, GC_00026581, GC_00031170, GC_00031171, GC_00031172, GC_00043151, GC_00043957, GC_00049488, GC_00102836
hemC: hydroxymethylbilane synthase	0.00734495	0.931703	1	other_body_site	TIGR00212	GC_00001932, GC_00002254, GC_00007030, GC_00018164, GC_00018581, GC_00023021, GC_00026253, GC_00033518, GC_00047517, GC_00047735, GC_00047736, GC_00056118, GC_00071184, GC_00093410, GC_00102482, GC_00115252
TIGR01212: radical SAM protein, TIGR01212 family	0.00684182	0.934078	1	other_body_site	TIGR01212	GC_00001248, GC_00001349, GC_00004941, GC_00005987, GC_00022897, GC_00039055, GC_00039056, GC_00039057, GC_00045758, GC_00049082, GC_00050246, GC_00062432, GC_00064692, GC_00100734, GC_00114305
pyruv_ox_red: pyruvate:ferredoxin (flavodoxin) oxidoreductase	0.00684182	0.934078	1	other_body_site	TIGR02176	GC_00000061, GC_00007832, GC_00026141
mgtE: magnesium transporter	0.00684182	0.934078	1	other_body_site	TIGR00400	GC_00001145, GC_00003827, GC_00008815, GC_00009989, GC_00012820, GC_00016641, GC_00025357, GC_00032014, GC_00033632, GC_00034876, GC_00036507, GC_00039981, GC_00041018, GC_00042006, GC_00042776, GC_00042777, GC_00042806, GC_00046467, GC_00052420, GC_00067811, GC_00074608, GC_00081126
YloV: DAK2 domain fusion protein YloV	0.00684182	0.934078	1	other_body_site	TIGR03599	GC_00000362, GC_00001354, GC_00024389, GC_00026088, GC_00036015, GC_00036016, GC_00039183, GC_00044989, GC_00045216, GC_00059158, GC_00066801, GC_00081149, GC_00083658
TIGR00159: TIGR00159 family protein	0.00684182	0.934078	1	other_body_site	TIGR00159	GC_00000439, GC_00004942, GC_00009685, GC_00012396, GC_00021011, GC_00028393, GC_00028394, GC_00037200, GC_00060481, GC_00060603, GC_00066561, GC_00098378, GC_00100958
ftsL_broad: cell division protein FtsL	0.00684182	0.934078	1	gastrointestinal_tract	TIGR02209	GC_00004347, GC_00010166, GC_00010178, GC_00017928, GC_00023575, GC_00027903, GC_00029065, GC_00029562, GC_00037101, GC_00044613, GC_00050528, GC_00053782, GC_00060884, GC_00061980, GC_00062738, GC_00062824, GC_00078064, GC_00107561
glgA: glycogen/starch synthase, ADP-glucose type	0.00684182	0.934078	1	gastrointestinal_tract	TIGR02095	GC_00001860, GC_00006402, GC_00010810, GC_00018861, GC_00019512, GC_00031644, GC_00031645, GC_00041281, GC_00049314, GC_00064887, GC_00065256, GC_00084351, GC_00095526, GC_00096715, GC_00101780
tape_meas_TP901: phage tail tape measure protein, TP901 family, core region	0.00684182	0.934078	1	gastrointestinal_tract	TIGR01760	GC_00016402, GC_00021697, GC_00021944, GC_00024630, GC_00025527, GC_00026281, GC_00026749, GC_00029969, GC_00029970, GC_00041916, GC_00045359, GC_00048491, GC_00058873, GC_00059832, GC_00065618, GC_00066597, GC_00067873, GC_00071319, GC_00072768, GC_00073229, GC_00074041, GC_00074131, GC_00075150, GC_00075626, GC_00076212, GC_00081093, GC_00085958, GC_00086462, GC_00088416, GC_00091882, GC_000925…
leuB: 3-isopropylmalate dehydrogenase	0.00684182	0.934078	1	gastrointestinal_tract	TIGR00169	GC_00000822, GC_00004400, GC_00012023, GC_00013353, GC_00013354, GC_00018896, GC_00039939, GC_00073432
YaaA_near_RecF: S4 domain protein YaaA	0.00684182	0.934078	1	gastrointestinal_tract	TIGR02988	GC_00003049, GC_00009735, GC_00014505, GC_00014846, GC_00016905, GC_00020437, GC_00025856, GC_00025857, GC_00025858, GC_00026076, GC_00026251, GC_00031142, GC_00035109, GC_00035110, GC_00045449, GC_00064595
aroQ: 3-dehydroquinate dehydratase, type II	0.00636905	0.936391	1	other_body_site	TIGR01088	GC_00001776, GC_00008395, GC_00008748, GC_00008749, GC_00011043, GC_00015348, GC_00016218, GC_00018259, GC_00020847, GC_00021172, GC_00027478, GC_00035068, GC_00064664, GC_00065028, GC_00065058, GC_00069657
TIGR00488: putative HD superfamily hydrolase	0.00636905	0.936391	1	other_body_site	TIGR00488	GC_00001155, GC_00008812, GC_00010165, GC_00010378, GC_00012888, GC_00012890, GC_00014534, GC_00034852, GC_00035900, GC_00037376, GC_00038859, GC_00044274, GC_00047054, GC_00048340, GC_00051014, GC_00055704, GC_00058813, GC_00059561, GC_00069912, GC_00095790
recQ_fam: ATP-dependent DNA helicase, RecQ family	0.00636905	0.936391	1	other_body_site	TIGR00614	GC_00000418, GC_00005489, GC_00008502, GC_00012236, GC_00012718, GC_00019854, GC_00029019, GC_00030620, GC_00036267, GC_00040699, GC_00048147, GC_00051252, GC_00053057, GC_00057697, GC_00065980, GC_00069259, GC_00103900, GC_00114270
tktlase_bact: transketolase	0.00636905	0.936391	1	other_body_site	TIGR00232	GC_00000407, GC_00000575, GC_00002447, GC_00003670, GC_00020076, GC_00043972, GC_00053468
5S_RNA_mat_M5: ribonuclease M5	0.00636905	0.936391	1	other_body_site	TIGR00334	GC_00001920, GC_00006203, GC_00008554, GC_00010597, GC_00012744, GC_00019515, GC_00024593, GC_00027681, GC_00027682, GC_00035382, GC_00039174, GC_00039499, GC_00039500, GC_00050498, GC_00053304, GC_00064549, GC_00093465
cysK: cysteine synthase A	0.00636905	0.936391	1	other_body_site	TIGR01139	GC_00000083, GC_00025810, GC_00113981
pssA: CDP-diacylglycerol-serine O-phosphatidyltransferase	0.00636905	0.936391	1	gastrointestinal_tract	TIGR00473	GC_00001461, GC_00008092, GC_00016042, GC_00024034, GC_00030834, GC_00031718, GC_00032336, GC_00039682, GC_00042841, GC_00047447, GC_00050745, GC_00054930, GC_00061714, GC_00074538, GC_00115471
GTPase_YqeH: ribosome biogenesis GTPase YqeH	0.00636905	0.936391	1	gastrointestinal_tract	TIGR03597	GC_00000562, GC_00001869, GC_00008857, GC_00029974
Na_Pro_sym: sodium/proline symporter	0.00636905	0.936391	1	gastrointestinal_tract	TIGR02121	GC_00001113, GC_00001729, GC_00012610, GC_00018982, GC_00044980, GC_00055270, GC_00057056
pcrA: ATP-dependent DNA helicase PcrA	0.00636905	0.936391	1	gastrointestinal_tract	TIGR01073	GC_00000225, GC_00012528, GC_00018140, GC_00027167, GC_00037145, GC_00046111
hemH: ferrochelatase	0.00636905	0.936391	1	gastrointestinal_tract	TIGR00109	GC_00003729, GC_00004778, GC_00010137, GC_00015511, GC_00020287, GC_00025105, GC_00037419, GC_00040501, GC_00040536, GC_00052851, GC_00055018, GC_00060825, GC_00061113, GC_00063750, GC_00083655
rnfB: electron transport complex, RnfABCDGE type, B subunit	0.00636905	0.936391	1	gastrointestinal_tract	TIGR01944	GC_00002383, GC_00003967, GC_00015048, GC_00016179, GC_00020270, GC_00031249, GC_00035735, GC_00036024, GC_00044573, GC_00046599, GC_00048910, GC_00048911, GC_00077974, GC_00097015
recomb_XerC: tyrosine recombinase XerC	0.00636905	0.936391	1	gastrointestinal_tract	TIGR02224	GC_00000991, GC_00004803, GC_00004895, GC_00017402, GC_00029089, GC_00037501, GC_00043831, GC_00047640
TIGR00481: Raf kinase inhibitor-like protein, YbhB/YbcL family	0.00592335	0.938653	1	gastrointestinal_tract	TIGR00481	GC_00002183, GC_00003477, GC_00007542, GC_00008829, GC_00018705, GC_00028290, GC_00028336, GC_00040137, GC_00052961, GC_00060620, GC_00095920, GC_00098536
citF: citrate lyase, alpha subunit	0.00592335	0.938653	1	gastrointestinal_tract	TIGR01584	GC_00000740, GC_00001112, GC_00002532, GC_00008845, GC_00014785, GC_00024213, GC_00064829
PhzF_family: phenazine biosynthesis protein, PhzF family	0.00592335	0.938653	1	gastrointestinal_tract	TIGR00654	GC_00003465, GC_00008868, GC_00012003, GC_00012251, GC_00012983, GC_00017633, GC_00030117, GC_00031578, GC_00031579, GC_00032540, GC_00037561, GC_00038323, GC_00040226, GC_00046445, GC_00049770, GC_00049771, GC_00052036, GC_00060125, GC_00067001, GC_00068250, GC_00081585, GC_00087975
PTS-II-BC-nag: PTS system, N-acetylglucosamine-specific IIBC component	0.00592335	0.938653	1	gastrointestinal_tract	TIGR01998	GC_00001191, GC_00005609, GC_00008052, GC_00021664, GC_00021665, GC_00025695, GC_00032381, GC_00035599, GC_00036776, GC_00047843, GC_00055758
TIGR00276: epoxyqueuosine reductase	0.00592335	0.938653	1	gastrointestinal_tract	TIGR00276	GC_00003286, GC_00003969, GC_00007722, GC_00009836, GC_00016396, GC_00020394, GC_00051628, GC_00053360, GC_00060677
TIGR00374: TIGR00374 family protein	0.00592335	0.938653	1	other_body_site	TIGR00374	GC_00004627, GC_00006001, GC_00007169, GC_00007578, GC_00011206, GC_00018443, GC_00030719, GC_00031161, GC_00034861, GC_00037251, GC_00041316, GC_00044210, GC_00044565, GC_00049970, GC_00051101, GC_00056387, GC_00063145, GC_00063201, GC_00066433, GC_00068622, GC_00079963, GC_00080304, GC_00085931, GC_00088477, GC_00108442
ATPase_P-type: HAD ATPase, P-type, family IC	0.00592335	0.938653	1	other_body_site	TIGR01494	GC_00000623, GC_00002214, GC_00005835, GC_00005850, GC_00005911, GC_00007505, GC_00008406, GC_00008503, GC_00008576, GC_00011316, GC_00012092, GC_00012479, GC_00012967, GC_00013939, GC_00016309, GC_00016310, GC_00018697, GC_00023014, GC_00023608, GC_00027060, GC_00028304, GC_00035644, GC_00035944, GC_00040104, GC_00043391, GC_00047214, GC_00052909, GC_00055022, GC_00055922, GC_00058516, GC_000623…
polC_Gram_pos: DNA polymerase III, alpha subunit, Gram-positive type	0.00592335	0.938653	1	other_body_site	TIGR01405	GC_00001274, GC_00001296, GC_00002533, GC_00019078, GC_00020575, GC_00023748, GC_00043054, GC_00043055, GC_00044151, GC_00044362, GC_00048083, GC_00051959, GC_00055199, GC_00064050
recomb_XerD: tyrosine recombinase XerD	0.00592335	0.938653	1	other_body_site	TIGR02225	GC_00002757, GC_00002758, GC_00003063, GC_00005525, GC_00008468, GC_00017374, GC_00022296, GC_00028472, GC_00042978, GC_00043859, GC_00060864, GC_00098957
ilvD: dihydroxy-acid dehydratase	0.00592335	0.938653	1	other_body_site	TIGR00110	GC_00000206, GC_00003656, GC_00005814, GC_00008968, GC_00015314, GC_00018856, GC_00021043, GC_00027382, GC_00027383, GC_00027384, GC_00068130, GC_00069433
TIGR00255: TIGR00255 family protein	0.00592335	0.938653	1	other_body_site	TIGR00255	GC_00001923, GC_00004207, GC_00005157, GC_00010449, GC_00025615, GC_00029718, GC_00030208, GC_00036327, GC_00036340, GC_00036477, GC_00039130, GC_00039266, GC_00047720, GC_00052007, GC_00054864, GC_00060935, GC_00077812, GC_00091468, GC_00097037
YjjG/YfnB: noncanonical pyrimidine nucleotidase, YjjG family	0.00566845	0.939985	1	gastrointestinal_tract	TIGR02254	GC_00006972, GC_00010109, GC_00011622, GC_00019730, GC_00026071, GC_00030701, GC_00037905, GC_00038046, GC_00043684, GC_00043685, GC_00049651, GC_00057642, GC_00073465, GC_00074362, GC_00082162, GC_00096996, GC_00097135, GC_00108345
rnfA: electron transport complex, RnfABCDGE type, A subunit	0.00566845	0.939985	1	gastrointestinal_tract	TIGR01943	GC_00000156
rnfE: electron transport complex, RnfABCDGE type, E subunit	0.00566845	0.939985	1	gastrointestinal_tract	TIGR01948	GC_00000533, GC_00003918, GC_00021377, GC_00033773, GC_00037331, GC_00059859, GC_00099677
rnfC: electron transport complex, RnfABCDGE type, C subunit	0.00566845	0.939985	1	gastrointestinal_tract	TIGR01945	GC_00001756, GC_00005576, GC_00019932, GC_00035028, GC_00035712, GC_00036333, GC_00043911, GC_00053300, GC_00061009, GC_00062731, GC_00075623, GC_00092885, GC_00100265
panK_bact: pantothenate kinase	0.00566845	0.939985	1	gastrointestinal_tract	TIGR00554	GC_00000359, GC_00001477
rnfD: electron transport complex, RnfABCDGE type, D subunit	0.00566845	0.939985	1	gastrointestinal_tract	TIGR01946	GC_00001557, GC_00004441, GC_00013608, GC_00019651, GC_00024387, GC_00029502, GC_00035486, GC_00035739, GC_00049052, GC_00051587, GC_00111684
modA: molybdate ABC transporter, periplasmic molybdate-binding protein	0.00566845	0.939985	1	gastrointestinal_tract	TIGR01256	GC_00004666, GC_00012001, GC_00021807, GC_00022984, GC_00036429, GC_00036658, GC_00038485, GC_00042654, GC_00056115, GC_00056249, GC_00057561, GC_00057677, GC_00059872, GC_00061933, GC_00062377, GC_00063320, GC_00063624, GC_00066670, GC_00068247, GC_00075998, GC_00078805, GC_00097248, GC_00103159
PncC_domain: amidohydrolase, PncC family	0.00566845	0.939985	1	gastrointestinal_tract	TIGR00199	GC_00002993, GC_00007294, GC_00007488, GC_00014841, GC_00030435, GC_00040658, GC_00042193, GC_00043611, GC_00045778, GC_00048591, GC_00049822, GC_00053568, GC_00071264, GC_00083102, GC_00088750, GC_00089633
asp_kinases: aspartate kinase	0.00566845	0.939985	1	other_body_site	TIGR00657	GC_00001135, GC_00004591, GC_00004612, GC_00004820, GC_00005260, GC_00005498, GC_00010232, GC_00011139, GC_00027073, GC_00028476, GC_00028477, GC_00043956, GC_00048632, GC_00049843, GC_00051129, GC_00052635, GC_00056753, GC_00063698, GC_00082922, GC_00089022, GC_00093675, GC_00108068, GC_00108789
GTPase_YlqF: ribosome biogenesis GTP-binding protein YlqF	0.00566845	0.939985	1	other_body_site	TIGR03596	GC_00000657, GC_00001909, GC_00009633, GC_00012580, GC_00020214, GC_00020347, GC_00025770, GC_00026275, GC_00035749, GC_00035750, GC_00046230, GC_00046264, GC_00046265, GC_00096198
TIGR00245: TIGR00245 family protein	0.00510562	0.943037	1	gastrointestinal_tract	TIGR00245	GC_00000292, GC_00008515, GC_00038739, GC_00056724
urea_amlyse_rel: biotin-dependent carboxylase uncharacterized domain	0.00510562	0.943037	1	gastrointestinal_tract	TIGR00724	GC_00002068, GC_00008314, GC_00025119, GC_00028871, GC_00040886, GC_00042074, GC_00044842, GC_00048296, GC_00050130, GC_00051997, GC_00053332, GC_00055977, GC_00058046, GC_00058608, GC_00075318, GC_00081597, GC_00091567
acetolac_decarb: alpha-acetolactate decarboxylase	0.00510562	0.943037	1	gastrointestinal_tract	TIGR01252	GC_00007231, GC_00008667, GC_00009832, GC_00011353, GC_00019571, GC_00020362, GC_00041922, GC_00046670, GC_00054154, GC_00062656, GC_00078868, GC_00103635
pip_yhgE_Cterm: YhgE/Pip C-terminal domain	0.00510562	0.943037	1	gastrointestinal_tract	TIGR03062	GC_00005899, GC_00009438, GC_00012374, GC_00013943, GC_00018710, GC_00018899, GC_00019066, GC_00020238, GC_00023791, GC_00036830, GC_00036831, GC_00037094, GC_00039492, GC_00039986, GC_00056527, GC_00057821, GC_00058154, GC_00068902, GC_00070330, GC_00073803, GC_00079155, GC_00080260, GC_00096246, GC_00096915, GC_00106824
gltS: sodium/glutamate symporter	0.00510562	0.943037	1	gastrointestinal_tract	TIGR00210	GC_00000896, GC_00001139, GC_00001484, GC_00004493, GC_00008828, GC_00025148, GC_00026201, GC_00029702, GC_00045657, GC_00054164, GC_00061738, GC_00066840, GC_00075160, GC_00096793, GC_00098497, GC_00102486
SP: MFS transporter, sugar porter (SP) family	0.00510562	0.943037	1	gastrointestinal_tract	TIGR00879	GC_00005708, GC_00005985, GC_00006679, GC_00010148, GC_00010620, GC_00010621, GC_00011929, GC_00012414, GC_00013908, GC_00014838, GC_00019102, GC_00020663, GC_00023304, GC_00044749, GC_00046186, GC_00046187, GC_00049166, GC_00054378, GC_00072600, GC_00073898, GC_00077485, GC_00089777, GC_00104394, GC_00111246
secD: protein-export membrane protein SecD	0.00510562	0.943037	1	other_body_site	TIGR01129	GC_00001637, GC_00003552, GC_00005346, GC_00017238, GC_00017523, GC_00017524, GC_00018776, GC_00037714, GC_00038782, GC_00040087, GC_00049236, GC_00049891, GC_00052244, GC_00057284, GC_00061953, GC_00064472, GC_00077671, GC_00114034
TIGR00089: radical SAM methylthiotransferase, MiaB/RimO family	0.00510562	0.943037	1	other_body_site	TIGR00089	GC_00001070, GC_00001686, GC_00002411, GC_00013638, GC_00015335, GC_00015660, GC_00016103, GC_00019864, GC_00029662, GC_00031798, GC_00032583, GC_00032584, GC_00036458, GC_00036459, GC_00042410, GC_00043558, GC_00045863, GC_00045864, GC_00061586, GC_00085467, GC_00092927, GC_00095512, GC_00107381
RNA_bind_YhbY: putative RNA-binding protein, YhbY family	0.00488584	0.944274	1	other_body_site	TIGR00253	GC_00001517, GC_00003872, GC_00004185, GC_00006300, GC_00010873, GC_00014202, GC_00015519, GC_00028863, GC_00028864, GC_00030544, GC_00037790, GC_00040865, GC_00040866, GC_00042875, GC_00059080, GC_00064598
rmlA: glucose-1-phosphate thymidylyltransferase	0.00488584	0.944274	1	other_body_site	TIGR01207	GC_00000068
mazG: MazG family protein	0.00488584	0.944274	1	gastrointestinal_tract	TIGR00444	GC_00002832, GC_00005416, GC_00016966, GC_00036434, GC_00038857, GC_00040687, GC_00044917, GC_00046172, GC_00060693, GC_00064179, GC_00088351, GC_00115071
thiH: thiazole biosynthesis protein ThiH	0.00488584	0.944274	1	gastrointestinal_tract	TIGR02351	GC_00001293, GC_00004147, GC_00015375, GC_00023217, GC_00027569, GC_00029976, GC_00044414, GC_00068590, GC_00075169
HAD-SF-IIA: HAD hydrolase, family IIA	0.00488584	0.944274	1	gastrointestinal_tract	TIGR01460	GC_00003102, GC_00003160, GC_00006674, GC_00008584, GC_00015281, GC_00018350, GC_00024020, GC_00026373, GC_00037796, GC_00037797, GC_00067638, GC_00077548
IPP_isom_2: isopentenyl-diphosphate delta-isomerase, type 2	0.00488584	0.944274	1	gastrointestinal_tract	TIGR02151	GC_00006905, GC_00010928, GC_00016520, GC_00018427, GC_00019997, GC_00033627, GC_00035878, GC_00048835, GC_00048836, GC_00048837, GC_00049043, GC_00051298, GC_00052554
modB_ABC: molybdate ABC transporter, permease protein	0.00488584	0.944274	1	gastrointestinal_tract	TIGR02141	GC_00002771, GC_00011678, GC_00020783, GC_00023351, GC_00024126, GC_00036683, GC_00037446, GC_00038394, GC_00039775, GC_00050033, GC_00058212, GC_00060360, GC_00094780, GC_00108680
pckA: phosphoenolpyruvate carboxykinase (ATP)	0.00488584	0.944274	1	gastrointestinal_tract	TIGR00224	GC_00000451, GC_00001302, GC_00026189, GC_00051674
sda_beta: L-serine dehydratase, iron-sulfur-dependent, beta subunit	0.00488584	0.944274	1	gastrointestinal_tract	TIGR00719	GC_00000786, GC_00008722, GC_00015564, GC_00018919, GC_00020957, GC_00022872, GC_00028112, GC_00028113, GC_00033424, GC_00038221, GC_00043303, GC_00053400, GC_00066270, GC_00088607, GC_00096049
sucCoAalpha: succinate-CoA ligase, alpha subunit	0.00488584	0.944274	1	gastrointestinal_tract	TIGR01019	GC_00000297, GC_00003578
thrB: homoserine kinase	0.00437295	0.947276	1	other_body_site	TIGR00191	GC_00003424, GC_00004184, GC_00008463, GC_00011245, GC_00017599, GC_00018243, GC_00018513, GC_00027343, GC_00033816, GC_00034971, GC_00035713, GC_00037409, GC_00037766, GC_00047572, GC_00047578, GC_00049341, GC_00050141, GC_00053544, GC_00060049, GC_00062186, GC_00064360, GC_00066944, GC_00100668, GC_00107157
SpoIID_LytB: SpoIID/LytB domain	0.00437295	0.947276	1	gastrointestinal_tract	TIGR02669	GC_00003315, GC_00009008, GC_00014135, GC_00020974, GC_00038651, GC_00049021, GC_00049951, GC_00077676, GC_00079228, GC_00086941, GC_00086993, GC_00091486, GC_00091800, GC_00094048, GC_00104964
EIID-AGA: PTS system, mannose/fructose/sorbose family, IID component	0.00437295	0.947276	1	gastrointestinal_tract	TIGR00828	GC_00000346, GC_00002481, GC_00005614, GC_00026851, GC_00064628
citE: citrate (pro-3S)-lyase, beta subunit	0.00437295	0.947276	1	gastrointestinal_tract	TIGR01588	GC_00000195, GC_00025707
holB: DNA polymerase III, delta' subunit	0.00437295	0.947276	1	gastrointestinal_tract	TIGR00678	GC_00006308, GC_00006860, GC_00011508, GC_00040552, GC_00045384, GC_00048233, GC_00053649, GC_00054658, GC_00055875, GC_00058187, GC_00061281, GC_00095567, GC_00107044
ABC_ABC_ChvD: ATP-binding cassette protein, ChvD family	0.00437295	0.947276	1	gastrointestinal_tract	TIGR03719	GC_00000185
thiL: thiamine-phosphate kinase	0.00437295	0.947276	1	gastrointestinal_tract	TIGR01379	GC_00004696, GC_00005299, GC_00017642, GC_00020141, GC_00038404, GC_00040487, GC_00042214, GC_00051060, GC_00051338, GC_00054090
glgD: glucose-1-phosphate adenylyltransferase, GlgD subunit	0.00437295	0.947276	1	gastrointestinal_tract	TIGR02092	GC_00001769, GC_00011452, GC_00023068, GC_00030698, GC_00039456, GC_00040173, GC_00040819, GC_00050439, GC_00060411, GC_00069365, GC_00087287, GC_00102394, GC_00113988
S21p: ribosomal protein bS21	0.00418252	0.948435	1	other_body_site	TIGR00030	GC_00000129, GC_00000964, GC_00005818, GC_00069717
HDIG: HDIG domain	0.00418252	0.948435	1	other_body_site	TIGR00277	GC_00000511, GC_00001530, GC_00002546, GC_00004905, GC_00005226, GC_00005314, GC_00006146, GC_00014445, GC_00020065, GC_00030757, GC_00030758, GC_00031602, GC_00042414, GC_00043666, GC_00045349, GC_00045968, GC_00046361, GC_00047863, GC_00047864, GC_00050866, GC_00055106, GC_00055825, GC_00055938, GC_00055985, GC_00061017, GC_00062630, GC_00062994, GC_00063400, GC_00064220, GC_00067165, GC_000736…
PFKA_ATP: 6-phosphofructokinase	0.00418252	0.948435	1	other_body_site	TIGR02482	GC_00000430, GC_00001525, GC_00002459, GC_00003829, GC_00005024, GC_00018352
PBP4: D-alanyl-D-alanine carboxypeptidase/D-alanyl-D-alanine-endopeptidase	0.00418252	0.948435	1	gastrointestinal_tract	TIGR00666	GC_00004057, GC_00008343, GC_00012491, GC_00035632, GC_00039371, GC_00039705, GC_00050153, GC_00054311, GC_00055051, GC_00057590
PS_decarb: phosphatidylserine decarboxylase	0.00418252	0.948435	1	gastrointestinal_tract	TIGR00163	GC_00001778, GC_00004066, GC_00017466, GC_00025983, GC_00045794, GC_00054142, GC_00063521
2a37: transporter, monovalent cation:proton antiporter-2 (CPA2) family	0.00418252	0.948435	1	gastrointestinal_tract	TIGR00932	GC_00002718, GC_00004504, GC_00006215, GC_00006537, GC_00009672, GC_00020356, GC_00020357, GC_00025802, GC_00037350, GC_00045460, GC_00050530, GC_00052361, GC_00065236
sfsA: sugar fermentation stimulation protein	0.00418252	0.948435	1	gastrointestinal_tract	TIGR00230	GC_00005217, GC_00006899, GC_00012250, GC_00016834, GC_00031647, GC_00041053, GC_00041059, GC_00052672, GC_00098385, GC_00110494
selD: selenide, water dikinase	0.00418252	0.948435	1	gastrointestinal_tract	TIGR00476	GC_00002753, GC_00010321, GC_00023312, GC_00024498, GC_00037252, GC_00041751, GC_00041752, GC_00041753, GC_00047434, GC_00048288, GC_00058706
AGP_acyltrn: 1-acylglycerol-3-phosphate O-acyltransferases	0.00418252	0.948435	1	gastrointestinal_tract	TIGR00530	GC_00004308, GC_00005188, GC_00024631, GC_00025343, GC_00042391, GC_00045938, GC_00059988, GC_00062118, GC_00063816, GC_00064008, GC_00087554, GC_00100399
menA: 1,4-dihydroxy-2-naphthoate octaprenyltransferase	0.00418252	0.948435	1	gastrointestinal_tract	TIGR00751	GC_00005182, GC_00012074, GC_00013411, GC_00013412, GC_00020190, GC_00036821, GC_00038629, GC_00063237, GC_00063856
bPGM: beta-phosphoglucomutase	0.00418252	0.948435	1	gastrointestinal_tract	TIGR01990	GC_00002703, GC_00004706, GC_00007188, GC_00021872, GC_00024539, GC_00025619, GC_00028482, GC_00028483, GC_00028484, GC_00028854, GC_00053157, GC_00055581, GC_00090887, GC_00097967
AhpF_homolog: putative alkyl hydroperoxide reductase F subunit	0.00418252	0.948435	1	gastrointestinal_tract	TIGR03143	GC_00001138, GC_00008933, GC_00011552, GC_00012408, GC_00020761
ComEB: ComE operon protein 2	0.00418252	0.948435	1	gastrointestinal_tract	TIGR02571	GC_00000196
LptC_YrbK: LPS export ABC transporter periplasmic protein LptC	0.00418252	0.948435	1	gastrointestinal_tract	TIGR04409	GC_00006588, GC_00007710, GC_00014935, GC_00026589, GC_00028776, GC_00030575, GC_00033900, GC_00041539, GC_00050671, GC_00051970, GC_00056809, GC_00062943
FGAM_synth_I: phosphoribosylformylglycinamidine synthase I	0.00371276	0.951413	1	gastrointestinal_tract	TIGR01737	GC_00001019, GC_00004018, GC_00022310, GC_00025961, GC_00064121, GC_00064638
ttdB_fumA_fumB: hydrolyase, tartrate beta subunit/fumarate domain protein, Fe-S type	0.00371276	0.951413	1	gastrointestinal_tract	TIGR00723	GC_00000454, GC_00002085, GC_00003317, GC_00110830
FGAM_synth_II: phosphoribosylformylglycinamidine synthase II	0.00371276	0.951413	1	gastrointestinal_tract	TIGR01736	GC_00000461, GC_00019897, GC_00039073, GC_00071718, GC_00091544
SppA_dom: signal peptide peptidase SppA, 36K type	0.00371276	0.951413	1	gastrointestinal_tract	TIGR00706	GC_00002633, GC_00002997, GC_00016031, GC_00017133, GC_00023455, GC_00031952, GC_00039780, GC_00046334, GC_00060982, GC_00061614, GC_00063463, GC_00081811
portal_HK97: phage portal protein, HK97 family	0.00371276	0.951413	1	gastrointestinal_tract	TIGR01537	GC_00009070, GC_00012476, GC_00016894, GC_00021262, GC_00032209, GC_00045821, GC_00047211, GC_00048928, GC_00061219, GC_00061422, GC_00063139, GC_00068282, GC_00069081, GC_00077230, GC_00079260, GC_00079590, GC_00086046, GC_00088072, GC_00089068, GC_00089984, GC_00095420, GC_00099008, GC_00100109, GC_00100426, GC_00105025, GC_00108723, GC_00111668, GC_00114355, GC_00114560
RNAP_delt_lowGC: DNA-directed RNA polymerase delta subunit	0.00371276	0.951413	1	gastrointestinal_tract	TIGR04567	GC_00000385, GC_00036799, GC_00057706, GC_00058643
PTS-II-BC-sucr: PTS system, sucrose-specific IIBC component	0.00371276	0.951413	1	gastrointestinal_tract	TIGR01996	GC_00006054, GC_00009770, GC_00012328, GC_00013591, GC_00013709, GC_00014393, GC_00038131, GC_00051342, GC_00098569
TIGR00302: phosphoribosylformylglycinamidine synthase, purS protein	0.00371276	0.951413	1	gastrointestinal_tract	TIGR00302	GC_00006248, GC_00009696, GC_00009697, GC_00025822, GC_00035715, GC_00036083, GC_00037908, GC_00040727, GC_00045600, GC_00050267, GC_00091332, GC_00098061
TIGR00282: metallophosphoesterase, MG_246/BB_0505 family	0.00371276	0.951413	1	gastrointestinal_tract	TIGR00282	GC_00001886, GC_00001974, GC_00020360, GC_00020361
YqeG_hyp_ppase: HAD phosphatase, family IIIA	0.00371276	0.951413	1	gastrointestinal_tract	TIGR01668	GC_00000777, GC_00009669, GC_00036680, GC_00042286, GC_00045654, GC_00046144, GC_00063317, GC_00083515, GC_00100486, GC_00103385
nrdI: nrdI protein	0.00371276	0.951413	1	gastrointestinal_tract	TIGR00333	GC_00000477, GC_00006275, GC_00050177, GC_00051911, GC_00056795
precor6x_red: precorrin-6x reductase	0.00371276	0.951413	1	gastrointestinal_tract	TIGR00715	GC_00001705, GC_00010050, GC_00017110, GC_00036104, GC_00044088, GC_00044283, GC_00052698, GC_00066981, GC_00093151
asnS: asparagine--tRNA ligase	0.00371276	0.951413	1	other_body_site	TIGR00457	GC_00000142, GC_00000221
ruvC: crossover junction endodeoxyribonuclease RuvC	0.00371276	0.951413	1	other_body_site	TIGR00228	GC_00000734, GC_00001541, GC_00005219, GC_00007263, GC_00014632, GC_00015653, GC_00019819, GC_00028314, GC_00028315, GC_00030131, GC_00045965, GC_00055067, GC_00057186, GC_00057772
GMP_reduct_2: guanosine monophosphate reductase	0.00354704	0.952508	1	gastrointestinal_tract	TIGR01306	GC_00000247
sucCoAbeta: succinate-CoA ligase, beta subunit	0.00354704	0.952508	1	gastrointestinal_tract	TIGR01016	GC_00000792, GC_00008701, GC_00013110, GC_00025221, GC_00073927
ccpA: catabolite control protein A	0.00354704	0.952508	1	gastrointestinal_tract	TIGR01481	GC_00000233
glyS_dimeric: glycine--tRNA ligase	0.00354704	0.952508	1	gastrointestinal_tract	TIGR00389	GC_00002305, GC_00004737, GC_00005359
cobI_cbiL: precorrin-2 C(20)-methyltransferase	0.00354704	0.952508	1	gastrointestinal_tract	TIGR01467	GC_00001761, GC_00011383, GC_00012330, GC_00044555, GC_00053073, GC_00090912, GC_00100802
ttdA_fumA_fumB: hydrolyase, tartrate alpha subunit/fumarate domain protein, Fe-S type	0.00354704	0.952508	1	gastrointestinal_tract	TIGR00722	GC_00001161, GC_00005807, GC_00015613, GC_00021513, GC_00021514, GC_00028243, GC_00043342, GC_00071995, GC_00073162, GC_00081283
HAD-SF-IIA-hyp2: HAD hydrolase, TIGR01457 family	0.00354704	0.952508	1	gastrointestinal_tract	TIGR01457	GC_00001012, GC_00006417, GC_00020186, GC_00041456, GC_00057134
dinG_rel: putative DnaQ family exonuclease/DinG family helicase	0.00354704	0.952508	1	gastrointestinal_tract	TIGR01407	GC_00005336, GC_00011365, GC_00014001, GC_00042140, GC_00042141, GC_00044176, GC_00045021, GC_00050398, GC_00059989, GC_00059990, GC_00066011, GC_00103694
pyrF_sub2: orotidine 5'-phosphate decarboxylase	0.00354704	0.952508	1	gastrointestinal_tract	TIGR02127	GC_00004809, GC_00006077, GC_00007656, GC_00008094, GC_00019851, GC_00040992, GC_00056963
glyS: glycine--tRNA ligase, beta subunit	0.00354704	0.952508	1	other_body_site	TIGR00211	GC_00000488, GC_00001586, GC_00004516, GC_00012123, GC_00014822, GC_00017274, GC_00023997, GC_00042224, GC_00048385, GC_00050840, GC_00053183, GC_00054403, GC_00059058, GC_00063668, GC_00064793, GC_00083660
proA: glutamate-5-semialdehyde dehydrogenase	0.00354704	0.952508	1	other_body_site	TIGR00407	GC_00000475, GC_00005015, GC_00008364, GC_00012399, GC_00014192, GC_00014193, GC_00019266, GC_00020280, GC_00020364, GC_00025835, GC_00025836, GC_00028228, GC_00035468, GC_00045338, GC_00051059, GC_00064588, GC_00109911
polynuc_phos: polyribonucleotide nucleotidyltransferase	0.00354704	0.952508	1	other_body_site	TIGR03591	GC_00000937, GC_00000996, GC_00001142, GC_00001751, GC_00005308, GC_00054044
pyrF: orotidine 5'-phosphate decarboxylase	0.00354704	0.952508	1	other_body_site	TIGR01740	GC_00001059, GC_00002022, GC_00005800, GC_00007507, GC_00010698, GC_00015039, GC_00016238, GC_00025744, GC_00026194, GC_00033914, GC_00033915, GC_00037472, GC_00046582, GC_00052762, GC_00057491, GC_00064847, GC_00077282, GC_00099562
glyQ: glycine--tRNA ligase, alpha subunit	0.00354704	0.952508	1	other_body_site	TIGR00388	GC_00000069
prmA: ribosomal protein L11 methyltransferase	0.00354704	0.952508	1	other_body_site	TIGR00406	GC_00001956, GC_00002906, GC_00005632, GC_00008660, GC_00010561, GC_00016759, GC_00020283, GC_00025809, GC_00029618, GC_00035948, GC_00037769, GC_00037989, GC_00044144, GC_00055066, GC_00056364, GC_00059367, GC_00059745, GC_00061515, GC_00084016, GC_00097756, GC_00104883
tly: TlyA family rRNA methyltransferase/putative hemolysin	0.00325138	0.954529	1	other_body_site	TIGR00478	GC_00000324, GC_00003327, GC_00003621, GC_00008619, GC_00017871, GC_00021242, GC_00023197, GC_00037879, GC_00038655, GC_00040988, GC_00045200, GC_00063366, GC_00069967, GC_00072671, GC_00090394
CbiT: precorrin-6Y C5,15-methyltransferase (decarboxylating), CbiT subunit	0.00325138	0.954529	1	gastrointestinal_tract	TIGR02469	GC_00001774, GC_00009934, GC_00018356, GC_00035916, GC_00046263, GC_00107507, GC_00112240
sdhA_frdA_Gneg: succinate dehydrogenase or fumarate reductase, flavoprotein subunit	0.00325138	0.954529	1	gastrointestinal_tract	TIGR01812	GC_00001151, GC_00004414, GC_00007592, GC_00022478, GC_00038248, GC_00059242, GC_00062437
hemE: uroporphyrinogen decarboxylase	0.00325138	0.954529	1	gastrointestinal_tract	TIGR01464	GC_00001176, GC_00019894, GC_00019957, GC_00048176, GC_00054166, GC_00057739
TAT_signal_seq: Tat (twin-arginine translocation) pathway signal sequence	0.00325138	0.954529	1	gastrointestinal_tract	TIGR01409	GC_00004725, GC_00008776, GC_00009058, GC_00011925, GC_00012160, GC_00018498, GC_00022556, GC_00022708, GC_00026376, GC_00036790, GC_00040625, GC_00041703, GC_00042519, GC_00042945, GC_00044072, GC_00044073, GC_00046631, GC_00047372, GC_00047919, GC_00048086, GC_00048892, GC_00049902, GC_00051713, GC_00055325, GC_00056448, GC_00056730, GC_00058398, GC_00062644, GC_00062973, GC_00065744, GC_000676…
recU: recombination protein U	0.00325138	0.954529	1	gastrointestinal_tract	TIGR00648	GC_00000469, GC_00009664
gltA: glutamate synthase (NADPH), homotetrameric	0.00325138	0.954529	1	gastrointestinal_tract	TIGR01316	GC_00002251, GC_00003857, GC_00010501, GC_00014829
NDH_I_L: proton-translocating NADH-quinone oxidoreductase, chain L	0.00325138	0.954529	1	gastrointestinal_tract	TIGR01974	GC_00001478, GC_00004882, GC_00055017, GC_00055186, GC_00058578
degP_htrA_DO: peptidase Do	0.00325138	0.954529	1	gastrointestinal_tract	TIGR02037	GC_00004571, GC_00004971, GC_00007035, GC_00016976, GC_00031724, GC_00046043, GC_00059913, GC_00076146, GC_00092407
NAPRTase_put: nicotinate phosphoribosyltransferase	0.00325138	0.954529	1	other_body_site	TIGR01513	GC_00000352, GC_00001196, GC_00001324, GC_00001668, GC_00005341, GC_00019213, GC_00039876, GC_00043407
ftsW: cell division protein FtsW	0.00325138	0.954529	1	gastrointestinal_tract	TIGR02614	GC_00004219, GC_00008524, GC_00015781, GC_00039917, GC_00049866, GC_00052096, GC_00054577, GC_00098187, GC_00102113
TIGR00426: competence protein ComEA helix-hairpin-helix repeat region	0.00325138	0.954529	1	other_body_site	TIGR00426	GC_00006658, GC_00010704, GC_00011730, GC_00014755, GC_00019467, GC_00026208, GC_00030089, GC_00031480, GC_00032374, GC_00033521, GC_00033660, GC_00037674, GC_00038845, GC_00044218, GC_00044357, GC_00048558, GC_00049063, GC_00052827, GC_00053040, GC_00053556, GC_00056460, GC_00058358, GC_00058872, GC_00058896, GC_00060143, GC_00060757, GC_00061561, GC_00062402, GC_00065475, GC_00071571, GC_000754…
mreB: cell shape determining protein, MreB/Mrl family	0.00325138	0.954529	1	other_body_site	TIGR00904	GC_00000060, GC_00001460, GC_00005213, GC_00025940, GC_00031623, GC_00034240, GC_00034241, GC_00038123, GC_00046608, GC_00052496
NDH_I_M: proton-translocating NADH-quinone oxidoreductase, chain M	0.00325138	0.954529	1	gastrointestinal_tract	TIGR01972	GC_00001656, GC_00005325, GC_00052319, GC_00058500, GC_00064104
cit_synth_I: citrate (Si)-synthase	0.00325138	0.954529	1	gastrointestinal_tract	TIGR01798	GC_00000675, GC_00008050, GC_00016952
NDH_I_N: proton-translocating NADH-quinone oxidoreductase, chain N	0.00325138	0.954529	1	gastrointestinal_tract	TIGR01770	GC_00002844, GC_00005068, GC_00017610, GC_00047973, GC_00057434, GC_00058201
ant_ant_sig: anti-anti-sigma factor	0.00325138	0.954529	1	gastrointestinal_tract	TIGR00377	GC_00001563, GC_00030073, GC_00055225, GC_00055226, GC_00055489, GC_00058205, GC_00060816, GC_00061776, GC_00083667, GC_00086413, GC_00113203, GC_00115467
cysKM: cysteine synthase	0.00325138	0.954529	1	gastrointestinal_tract	TIGR01136	GC_00002250, GC_00003384, GC_00024785, GC_00037588, GC_00066488
rsmB: 16S rRNA (cytosine(967)-C(5))-methyltransferase	0.00325138	0.954529	1	other_body_site	TIGR00563	GC_00001848, GC_00005189, GC_00005866, GC_00011174, GC_00015971, GC_00019777, GC_00019951, GC_00020114, GC_00027679, GC_00035904, GC_00037768, GC_00038187, GC_00044918, GC_00045605, GC_00046338, GC_00048036, GC_00049725, GC_00051539, GC_00054227, GC_00055665, GC_00061154, GC_00076772, GC_00096876, GC_00098950
nuoB_fam: NADH-quinone oxidoreductase, B subunit	0.00325138	0.954529	1	gastrointestinal_tract	TIGR01957	GC_00001473, GC_00005310, GC_00027911, GC_00033662, GC_00033663
RNase_Y: ribonuclease Y	0.00325138	0.954529	1	other_body_site	TIGR03319	GC_00000073, GC_00009746, GC_00025154
yjeF_cterm: YjeF family C-terminal domain	0.00297004	0.956538	1	other_body_site	TIGR00196	GC_00005288, GC_00007461, GC_00008280, GC_00011742, GC_00019031, GC_00019822, GC_00022579, GC_00032909, GC_00037182, GC_00040272, GC_00040407, GC_00042313, GC_00042314, GC_00042753, GC_00043029, GC_00043208, GC_00044354, GC_00045557, GC_00050980, GC_00052119, GC_00053962, GC_00055461, GC_00055471, GC_00057173, GC_00059871, GC_00063540, GC_00068665, GC_00079706, GC_00093857, GC_00101361, GC_001088…
yfcE: phosphodiesterase, MJ0936 family	0.00297004	0.956538	1	other_body_site	TIGR00040	GC_00001673, GC_00005766, GC_00006010, GC_00006438, GC_00011985, GC_00014128, GC_00016705, GC_00020401, GC_00029075, GC_00034485, GC_00038960, GC_00040636, GC_00042347, GC_00045292, GC_00047984, GC_00049361, GC_00051690, GC_00051916, GC_00055152, GC_00055700, GC_00057885, GC_00058380, GC_00059901, GC_00062976, GC_00069202, GC_00073988, GC_00074844, GC_00076423, GC_00086630, GC_00090318, GC_000904…
hrcA: heat-inducible transcription repressor HrcA	0.00297004	0.956538	1	other_body_site	TIGR00331	GC_00001628, GC_00002687, GC_00006246, GC_00008518, GC_00014522, GC_00016460, GC_00028139, GC_00032412, GC_00033751, GC_00036348, GC_00036349, GC_00038943, GC_00040930, GC_00042597, GC_00048423, GC_00052113, GC_00055893, GC_00056733, GC_00061013, GC_00062730, GC_00071238, GC_00083817, GC_00090315, GC_00091507, GC_00097512, GC_00099707, GC_00106540
DNA_bind_WhiA: DNA-binding protein WhiA	0.00297004	0.956538	1	other_body_site	TIGR00647	GC_00000387, GC_00001307, GC_00007549, GC_00012381, GC_00013718, GC_00025123, GC_00028696, GC_00029351, GC_00031502, GC_00038902, GC_00039139, GC_00045893, GC_00046044, GC_00062873, GC_00064582, GC_00066073, GC_00071551, GC_00080589, GC_00097574, GC_00107678
CopY_TcrY: copper transport repressor, CopY/TcrY family	0.00297004	0.956538	1	gastrointestinal_tract	TIGR02698	GC_00004433, GC_00011695, GC_00014086, GC_00019732, GC_00044999, GC_00045434, GC_00048292, GC_00050774, GC_00057644, GC_00092291
OM_YfiO: outer membrane assembly lipoprotein YfiO	0.00297004	0.956538	1	gastrointestinal_tract	TIGR03302	GC_00003988, GC_00005096, GC_00017558, GC_00033916, GC_00054494, GC_00061812
BioC: malonyl-acyl carrier protein O-methyltransferase BioC	0.00297004	0.956538	1	gastrointestinal_tract	TIGR02072	GC_00003019, GC_00006822, GC_00028581, GC_00028582, GC_00035209, GC_00057864, GC_00060271
panF: sodium/pantothenate symporter	0.00297004	0.956538	1	gastrointestinal_tract	TIGR02119	GC_00001318, GC_00004863, GC_00023532
ahpD_dom: alkylhydroperoxidase AhpD family core domain	0.00297004	0.956538	1	gastrointestinal_tract	TIGR00778	GC_00007478, GC_00023525, GC_00023641, GC_00030977, GC_00030978, GC_00031742, GC_00031743, GC_00040532, GC_00043868, GC_00043869, GC_00049875, GC_00057807, GC_00059207, GC_00075174, GC_00079657, GC_00079696, GC_00086485, GC_00090397, GC_00106897, GC_00111268, GC_00112170, GC_00113589
narG: nitrate reductase, alpha subunit	0.00297004	0.956538	1	gastrointestinal_tract	TIGR01580	GC_00000404, GC_00013694, GC_00019023
parE_Gpos: DNA topoisomerase IV, B subunit	0.00297004	0.956538	1	gastrointestinal_tract	TIGR01058	GC_00000396
narH: nitrate reductase, beta subunit	0.00297004	0.956538	1	gastrointestinal_tract	TIGR01660	GC_00000204
narJ: nitrate reductase molybdenum cofactor assembly chaperone	0.00297004	0.956538	1	gastrointestinal_tract	TIGR00684	GC_00003885, GC_00006316, GC_00022020, GC_00023749, GC_00033884, GC_00036215, GC_00037442, GC_00044657, GC_00047217, GC_00063922, GC_00083203, GC_00098924
exo_poly_only: exopolyphosphatase	0.00297004	0.956538	1	gastrointestinal_tract	TIGR03706	GC_00004558, GC_00007087, GC_00016528, GC_00042605, GC_00049100, GC_00060683, GC_00062924
narI: respiratory nitrate reductase, gamma subunit	0.00297004	0.956538	1	gastrointestinal_tract	TIGR00351	GC_00000723, GC_00013274, GC_00018623, GC_00018660, GC_00047684, GC_00049347
hutG: formimidoylglutamase	0.00297004	0.956538	1	gastrointestinal_tract	TIGR01227	GC_00001687, GC_00011601, GC_00035465, GC_00043196, GC_00054645, GC_00058877
lipB: lipoyl(octanoyl) transferase	0.00270063	0.958555	1	gastrointestinal_tract	TIGR00214	GC_00002295, GC_00016609, GC_00018173, GC_00042089, GC_00048648, GC_00052881
selB: selenocysteine-specific translation elongation factor	0.00270063	0.958555	1	gastrointestinal_tract	TIGR00475	GC_00004494, GC_00025600, GC_00037705, GC_00046039, GC_00049195, GC_00054885, GC_00056705, GC_00057920, GC_00074760, GC_00081624, GC_00095871
FGAM_synt: phosphoribosylformylglycinamidine synthase	0.00270063	0.958555	1	gastrointestinal_tract	TIGR01735	GC_00001179, GC_00005075
PBP_1c: penicillin-binding protein 1C	0.00270063	0.958555	1	gastrointestinal_tract	TIGR02073	GC_00003394, GC_00005375, GC_00024514, GC_00047813, GC_00109866, GC_00110567
CM_mono_grmpos: chorismate mutase	0.00270063	0.958555	1	gastrointestinal_tract	TIGR01805	GC_00003508, GC_00006253, GC_00017741, GC_00045267, GC_00052153
EutJ: ethanolamine utilization protein EutJ family protein	0.00270063	0.958555	1	gastrointestinal_tract	TIGR02529	GC_00002612, GC_00007905, GC_00021940, GC_00033491, GC_00067970, GC_00079589
glyox_I: lactoylglutathione lyase	0.00270063	0.958555	1	gastrointestinal_tract	TIGR00068	GC_00000819, GC_00004046, GC_00046992
TIGR00049: iron-sulfur cluster assembly accessory protein	0.00270063	0.958555	1	gastrointestinal_tract	TIGR00049	GC_00001187, GC_00010901, GC_00039739, GC_00041903
DAP-DH: diaminopimelate dehydrogenase	0.00270063	0.958555	1	gastrointestinal_tract	TIGR01921	GC_00002611, GC_00005551, GC_00037507, GC_00037508, GC_00037509
TIGR00056: ABC transport permease subunit	0.00270063	0.958555	1	gastrointestinal_tract	TIGR00056	GC_00001117, GC_00012519, GC_00042527, GC_00044987, GC_00053690
radc: DNA repair protein RadC	0.00270063	0.958555	1	other_body_site	TIGR00608	GC_00003151, GC_00004272, GC_00005114, GC_00006724, GC_00008768, GC_00010156, GC_00010213, GC_00015191, GC_00015233, GC_00019383, GC_00021031, GC_00030260, GC_00032773, GC_00033689, GC_00033690, GC_00034926, GC_00037580, GC_00038821, GC_00038822, GC_00047812, GC_00051513, GC_00053149, GC_00057378, GC_00061592, GC_00069793, GC_00074543, GC_00085278, GC_00088493, GC_00093332
nagB: glucosamine-6-phosphate deaminase	0.00270063	0.958555	1	other_body_site	TIGR00502	GC_00000234, GC_00000504, GC_00005078, GC_00005089, GC_00015793, GC_00020371, GC_00027386, GC_00058548, GC_00064991
pyrC_multi: dihydroorotase, multifunctional complex type	0.00270063	0.958555	1	other_body_site	TIGR00857	GC_00000719, GC_00003378, GC_00005353, GC_00008175, GC_00012787, GC_00013751, GC_00014284, GC_00018366, GC_00039213, GC_00039424, GC_00043483, GC_00044292, GC_00052372, GC_00052373, GC_00054099, GC_00061702, GC_00066131, GC_00073471, GC_00093387, GC_00101119, GC_00102091
plsX: fatty acid/phospholipid synthesis protein PlsX	0.00270063	0.958555	1	other_body_site	TIGR00182	GC_00000531, GC_00001902, GC_00004162, GC_00012254, GC_00015759, GC_00022306, GC_00023158, GC_00028645, GC_00034673, GC_00036003, GC_00040875, GC_00041793, GC_00052310, GC_00052346, GC_00053846, GC_00056239, GC_00062634, GC_00072716, GC_00082151, GC_00094127
MG423: beta-CASP ribonuclease, RNase J family	0.00270063	0.958555	1	other_body_site	TIGR00649	GC_00000262, GC_00000358, GC_00001165, GC_00001826, GC_00005149, GC_00020210, GC_00025735, GC_00031494, GC_00036945, GC_00037664, GC_00040682, GC_00052276
lysA: diaminopimelate decarboxylase	0.00270063	0.958555	1	other_body_site	TIGR01048	GC_00000526, GC_00002441, GC_00004680, GC_00004948, GC_00007233, GC_00018719, GC_00018771, GC_00026436, GC_00038525, GC_00046662, GC_00046663, GC_00054782, GC_00059813, GC_00060691, GC_00079637, GC_00102634
leuA_yeast: 2-isopropylmalate synthase	0.00244384	0.960573	1	gastrointestinal_tract	TIGR00970	GC_00003396, GC_00013504, GC_00018441, GC_00030945, GC_00033787, GC_00040086
pts-sorbose: PTS system, mannose/fructose/sorbose family, IIB component	0.00244384	0.960573	1	gastrointestinal_tract	TIGR00854	GC_00002133, GC_00003702, GC_00003852, GC_00008631, GC_00031442, GC_00031443
EII-GUT: PTS system, glucitol/sorbitol-specific, IIC component	0.00244384	0.960573	1	gastrointestinal_tract	TIGR00821	GC_00000544, GC_00025850
adhes_NPXG: filamentous hemagglutinin family N-terminal domain	0.00244384	0.960573	1	gastrointestinal_tract	TIGR01901	GC_00004598, GC_00009397, GC_00013576, GC_00014007, GC_00015673, GC_00018098, GC_00019133, GC_00020091, GC_00022499, GC_00024114, GC_00035334, GC_00035504, GC_00037798, GC_00042121, GC_00044640, GC_00046503, GC_00048195, GC_00050594, GC_00051337, GC_00054249, GC_00054889, GC_00057109, GC_00058022, GC_00061726, GC_00063271, GC_00069252, GC_00069888, GC_00074774, GC_00076821, GC_00082292, GC_000853…
intg_mem_TP0381: conserved hypothetical integral membrane protein TIGR02206	0.00244384	0.960573	1	gastrointestinal_tract	TIGR02206	GC_00001428, GC_00030569, GC_00033369, GC_00042182, GC_00049707, GC_00049969, GC_00101666, GC_00115344
glgX_debranch: glycogen debranching enzyme GlgX	0.00244384	0.960573	1	gastrointestinal_tract	TIGR02100	GC_00002389, GC_00007384, GC_00008603, GC_00037317, GC_00046807, GC_00051369
yecD_yerC: TrpR homolog YerC/YecD	0.00244384	0.960573	1	gastrointestinal_tract	TIGR02531	GC_00001163, GC_00015562, GC_00027885, GC_00051808, GC_00084711
lnt: apolipoprotein N-acyltransferase	0.00244384	0.960573	1	gastrointestinal_tract	TIGR00546	GC_00004651, GC_00017782, GC_00039919, GC_00046456, GC_00048848, GC_00050489, GC_00050982, GC_00062857, GC_00107255
EIIA-LAC: PTS system, lactose-specific IIa component	0.00244384	0.960573	1	gastrointestinal_tract	TIGR00823	GC_00003925, GC_00005695, GC_00007041, GC_00026260
MGSA: methylglyoxal synthase	0.00244384	0.960573	1	gastrointestinal_tract	TIGR00160	GC_00003875, GC_00004068, GC_00012770, GC_00025869
L_ocin_972_ABC: putative bacteriocin export ABC transporter, lactococcin 972 group	0.00244384	0.960573	1	gastrointestinal_tract	TIGR03608	GC_00000567, GC_00052020, GC_00105608
SMC_prok_B: chromosome segregation protein SMC	0.00244384	0.960573	1	other_body_site	TIGR02168	GC_00000755, GC_00001350, GC_00007683, GC_00011172, GC_00012368, GC_00017112, GC_00018485, GC_00018616, GC_00019038, GC_00023450, GC_00040089, GC_00042626, GC_00042627, GC_00042628, GC_00042629, GC_00042630, GC_00042631, GC_00042632, GC_00043308, GC_00047290
TIGR00281: segregation and condensation protein B	0.00244384	0.960573	1	other_body_site	TIGR00281	GC_00001567, GC_00009750, GC_00011236, GC_00012280, GC_00017243, GC_00019527, GC_00019970, GC_00020292, GC_00020370, GC_00021988, GC_00036866, GC_00040345, GC_00041577, GC_00044061, GC_00045770, GC_00047332, GC_00048515, GC_00051319, GC_00052094, GC_00052293, GC_00055964, GC_00056603, GC_00060749, GC_00063637, GC_00063828, GC_00065216, GC_00065217, GC_00066615, GC_00076472, GC_00086491, GC_000890…
holA: DNA polymerase III, delta subunit	0.00244384	0.960573	1	other_body_site	TIGR01128	GC_00004741, GC_00004872, GC_00006254, GC_00008368, GC_00012037, GC_00016923, GC_00019033, GC_00020255, GC_00024997, GC_00032543, GC_00032544, GC_00039730, GC_00044180, GC_00045661, GC_00047139, GC_00047140, GC_00047837, GC_00049673, GC_00053191, GC_00054677, GC_00056049, GC_00059451, GC_00059468, GC_00062524, GC_00064210, GC_00086906, GC_00108305, GC_00108979
PTS-IIBC-alpha: PTS system, alpha-glucoside-specific IIBC component	0.00219734	0.962612	1	gastrointestinal_tract	TIGR02005	GC_00004320, GC_00013278, GC_00014560, GC_00016363, GC_00037698
speA: arginine decarboxylase	0.00219734	0.962612	1	gastrointestinal_tract	TIGR01273	GC_00004132, GC_00005215, GC_00045958, GC_00061930
FruBisAldo_II_A: fructose-bisphosphate aldolase, class II	0.00219734	0.962612	1	gastrointestinal_tract	TIGR01520	GC_00002892, GC_00003487
MsbA_lipidA: lipid A export permease/ATP-binding protein MsbA	0.00219734	0.962612	1	gastrointestinal_tract	TIGR02203	GC_00003954, GC_00012204, GC_00015378, GC_00039573, GC_00039580
cyoE_ctaB: protoheme IX farnesyltransferase	0.00219734	0.962612	1	gastrointestinal_tract	TIGR01473	GC_00002754, GC_00014287, GC_00018507, GC_00028234, GC_00045564, GC_00050738
HAD-SF-IIIA: HAD hydrolase, family IIIA	0.00219734	0.962612	1	gastrointestinal_tract	TIGR01662	GC_00005914, GC_00017097, GC_00044263, GC_00044505, GC_00044743, GC_00055362, GC_00059060, GC_00088963
ribB: 3,4-dihydroxy-2-butanone-4-phosphate synthase	0.00219734	0.962612	1	gastrointestinal_tract	TIGR00506	GC_00000825, GC_00026158, GC_00034539, GC_00034540, GC_00058148
g_glut_trans: gamma-glutamyltransferase	0.00219734	0.962612	1	gastrointestinal_tract	TIGR00066	GC_00005738, GC_00020054, GC_00020512, GC_00022013, GC_00033868, GC_00048236, GC_00053408, GC_00055491, GC_00057103, GC_00100356
DcuC: transporter, anaerobic C4-dicarboxylate uptake C (DcuC) family	0.00219734	0.962612	1	gastrointestinal_tract	TIGR00771	GC_00004241, GC_00010821, GC_00013129, GC_00020285, GC_00026691, GC_00026692, GC_00043070, GC_00051227, GC_00051835, GC_00062012, GC_00106737
gluta_reduc_1: glutathione-disulfide reductase	0.00219734	0.962612	1	gastrointestinal_tract	TIGR01421	GC_00000506
cysG_Nterm: siroheme synthase, N-terminal domain	0.00219734	0.962612	1	gastrointestinal_tract	TIGR01470	GC_00003278, GC_00059084, GC_00064324, GC_00071762, GC_00074497, GC_00081984, GC_00096515, GC_00104845, GC_00105705, GC_00109220, GC_00111887
ygfZ_signature: folate-binding protein YgfZ	0.00219734	0.962612	1	gastrointestinal_tract	TIGR03317	GC_00007027, GC_00017387, GC_00020595, GC_00042017, GC_00045017, GC_00057653, GC_00058247, GC_00062082
aceE: pyruvate dehydrogenase (acetyl-transferring), homodimeric type	0.00219734	0.962612	1	gastrointestinal_tract	TIGR00759	GC_00000889, GC_00014211, GC_00040052
gatC: aspartyl/glutamyl-tRNA(Asn/Gln) amidotransferase, C subunit	0.00219734	0.962612	1	other_body_site	TIGR00135	GC_00001640, GC_00002674, GC_00007811, GC_00010535, GC_00017454, GC_00017927, GC_00020138, GC_00022015, GC_00025771, GC_00031330, GC_00031902, GC_00031903, GC_00034891, GC_00042757, GC_00046574, GC_00048844, GC_00051209, GC_00051210, GC_00051633, GC_00053651, GC_00054549, GC_00061089, GC_00063682, GC_00064541, GC_00064542, GC_00065219, GC_00076268, GC_00086164, GC_00106315
acyl_carrier: acyl carrier protein	0.00219734	0.962612	1	other_body_site	TIGR00517	GC_00000092, GC_00001204, GC_00001205, GC_00008620, GC_00009520, GC_00025681, GC_00025682, GC_00025863
thrC: threonine synthase	0.00219734	0.962612	1	other_body_site	TIGR00260	GC_00001390, GC_00004407, GC_00005312, GC_00007726, GC_00008243, GC_00008485, GC_00013847, GC_00017239, GC_00018808, GC_00023336, GC_00027847, GC_00027956, GC_00039390, GC_00039391, GC_00040596, GC_00041899, GC_00041900, GC_00051996, GC_00099971, GC_00113923
Q_tRNA_tgt: tRNA-guanine transglycosylase	0.00219734	0.962612	1	other_body_site	TIGR00430	GC_00000125, GC_00000543, GC_00002435, GC_00051621
nqrE: NADH:ubiquinone oxidoreductase, Na(+)-translocating, E subunit	0.00208614	0.96357	1	gastrointestinal_tract	TIGR01940	GC_00002210, GC_00006632
pgl: 6-phosphogluconolactonase	0.00208614	0.96357	1	gastrointestinal_tract	TIGR01198	GC_00016004, GC_00018282, GC_00046443, GC_00048589, GC_00049867, GC_00057415, GC_00057814, GC_00058668, GC_00059442
ATCase_reg: aspartate carbamoyltransferase, regulatory subunit	0.00208614	0.96357	1	gastrointestinal_tract	TIGR00240	GC_00002856, GC_00005468
cit_synth_II: 2-methylcitrate synthase/citrate synthase II	0.00208614	0.96357	1	gastrointestinal_tract	TIGR01800	GC_00002562, GC_00008541, GC_00062512
mal_quin_oxido: malate dehydrogenase (acceptor)	0.00208614	0.96357	1	gastrointestinal_tract	TIGR01320	GC_00001098, GC_00014670, GC_00018035, GC_00024509, GC_00036009
nop2p: NOL1/NOP2/sun family putative RNA methylase	0.00208614	0.96357	1	gastrointestinal_tract	TIGR00446	GC_00006579, GC_00009050, GC_00014095, GC_00053542, GC_00069261
sdhA_Bsu: succinate dehydrogenase or fumarate reductase, flavoprotein subunit	0.00208614	0.96357	1	gastrointestinal_tract	TIGR01811	GC_00003269, GC_00012660, GC_00020160
tatB: twin arginine-targeting protein translocase TatB	0.00208614	0.96357	1	gastrointestinal_tract	TIGR01410	GC_00006787, GC_00019860, GC_00040891, GC_00045673, GC_00052532, GC_00060359, GC_00064117
3a0106s03: sulfate ABC transporter, sulfate-binding protein	0.00208614	0.96357	1	gastrointestinal_tract	TIGR00971	GC_00000480, GC_00004495, GC_00026056, GC_00034068, GC_00080425
fdhD_narQ: formate dehydrogenase family accessory protein FdhD	0.00208614	0.96357	1	gastrointestinal_tract	TIGR00129	GC_00004528, GC_00044622, GC_00057266, GC_00059675, GC_00061802, GC_00063316, GC_00096113, GC_00113773
lacB: galactose-6-phosphate isomerase, LacB subunit	0.00208614	0.96357	1	gastrointestinal_tract	TIGR01119	GC_00000548
cyt_tran_rel: cytidyltransferase-like domain	0.00208614	0.96357	1	gastrointestinal_tract	TIGR00125	GC_00017075, GC_00017812, GC_00036496, GC_00042000, GC_00054683, GC_00054684, GC_00056262, GC_00056557, GC_00064858, GC_00073314, GC_00080527, GC_00085507
nqrC: NADH:ubiquinone oxidoreductase, Na(+)-translocating, C subunit	0.00208614	0.96357	1	gastrointestinal_tract	TIGR01938	GC_00008585, GC_00010087, GC_00026059, GC_00036991, GC_00051380, GC_00058997
sdhC_b558_fam: succinate dehydrogenase (or fumarate reductase) cytochrome b subunit, b558 family	0.00208614	0.96357	1	gastrointestinal_tract	TIGR02046	GC_00005364, GC_00019908, GC_00036379, GC_00053060, GC_00057997, GC_00058078
lacD: tagatose 1,6-diphosphate aldolase	0.00208614	0.96357	1	gastrointestinal_tract	TIGR01232	GC_00000166
NuoD: NADH dehydrogenase (quinone), D subunit	0.00208614	0.96357	1	gastrointestinal_tract	TIGR01962	GC_00001550, GC_00023190, GC_00037484, GC_00058099
met_gam_lyase: methionine gamma-lyase	0.00208614	0.96357	1	gastrointestinal_tract	TIGR01328	GC_00000677
NuoI: NADH-quinone oxidoreductase, chain I	0.00208614	0.96357	1	gastrointestinal_tract	TIGR01971	GC_00001614, GC_00038524, GC_00039894, GC_00062955
KxYKxGKxW: KxYKxGKxW signal peptide	0.00208614	0.96357	1	gastrointestinal_tract	TIGR03715	GC_00009349, GC_00010872, GC_00013460, GC_00013690, GC_00014006, GC_00015170, GC_00016604, GC_00022862, GC_00023794, GC_00024177, GC_00040238, GC_00041160, GC_00042132, GC_00043524, GC_00050892, GC_00053185, GC_00055534, GC_00057815, GC_00057861, GC_00059032, GC_00061057, GC_00063806, GC_00065183, GC_00065670, GC_00065766, GC_00068295, GC_00071595, GC_00075625, GC_00076224, GC_00082424, GC_000845…
3a0107s03: phosphate ABC transporter, phosphate-binding protein PstS	0.00208614	0.96357	1	gastrointestinal_tract	TIGR00975	GC_00004315, GC_00007232, GC_00016319
PS_decarb_rel: phosphatidylserine decarboxylase homolog	0.00208614	0.96357	1	gastrointestinal_tract	TIGR00164	GC_00005082, GC_00017543, GC_00022832, GC_00033638, GC_00063356, GC_00080972, GC_00087075
codY_Gpos: GTP-sensing transcriptional pleiotropic repressor CodY	0.00208614	0.96357	1	gastrointestinal_tract	TIGR02787	GC_00002692, GC_00015983, GC_00029278, GC_00029279, GC_00057241
DEAH_box_HrpA: RNA helicase HrpA	0.00208614	0.96357	1	gastrointestinal_tract	TIGR01967	GC_00005347, GC_00017766, GC_00019993, GC_00032710, GC_00043557
nqrD: NADH:ubiquinone oxidoreductase, Na(+)-translocating, D subunit	0.00208614	0.96357	1	gastrointestinal_tract	TIGR01939	GC_00003560, GC_00004092, GC_00034877
xxxLxxG_by_4: X-X-X-Leu-X-X-Gly heptad repeats	0.00208614	0.96357	1	gastrointestinal_tract	TIGR03057	GC_00015848, GC_00018227, GC_00019154, GC_00028887, GC_00036344, GC_00061241, GC_00089967, GC_00100591, GC_00106223, GC_00109740
adk: adenylate kinase	0.00208614	0.96357	1	other_body_site	TIGR01351	GC_00000107, GC_00001078, GC_00001403, GC_00015709, GC_00034885
asd_EA: aspartate-semialdehyde dehydrogenase	0.00173566	0.966769	1	gastrointestinal_tract	TIGR00978	GC_00000876
pdxJ: pyridoxine 5'-phosphate synthase	0.00173566	0.966769	1	gastrointestinal_tract	TIGR00559	GC_00001154, GC_00063930
arsC: arsenate reductase (glutaredoxin)	0.00173566	0.966769	1	gastrointestinal_tract	TIGR00014	GC_00000865, GC_00004574, GC_00021250, GC_00026259, GC_00034669
hypoxanDNAglyco: DNA-deoxyinosine glycosylase	0.00173566	0.966769	1	gastrointestinal_tract	TIGR04274	GC_00013481, GC_00019086, GC_00020252, GC_00053921, GC_00055891, GC_00064068, GC_00090704, GC_00094426
efp_adjacent_2: conserved hypothetical protein, PP_1857 family	0.00173566	0.966769	1	gastrointestinal_tract	TIGR03837	GC_00001670, GC_00047056, GC_00048930
nqrB: NADH:ubiquinone oxidoreductase, Na(+)-translocating, B subunit	0.00173566	0.966769	1	gastrointestinal_tract	TIGR01937	GC_00004718, GC_00005603
organ_hyd_perox: peroxiredoxin, Ohr subfamily	0.00173566	0.966769	1	gastrointestinal_tract	TIGR03561	GC_00003817, GC_00015475, GC_00020322, GC_00020911, GC_00044628, GC_00044629
gnd_rel: 6-phosphogluconate dehydrogenase (decarboxylating)	0.00173566	0.966769	1	gastrointestinal_tract	TIGR00872	GC_00003456, GC_00010727, GC_00029804
rSAM_fuse_unch: radical SAM family uncharacterized protein	0.00173566	0.966769	1	gastrointestinal_tract	TIGR03960	GC_00009126, GC_00015074, GC_00019671, GC_00023309, GC_00029940, GC_00040329, GC_00049353
2A0104: phosphoglycerate transporter family protein	0.00173566	0.966769	1	gastrointestinal_tract	TIGR00881	GC_00001254, GC_00003117, GC_00005522, GC_00007453, GC_00037330
dapE_proteo: succinyl-diaminopimelate desuccinylase	0.00173566	0.966769	1	gastrointestinal_tract	TIGR01246	GC_00001062, GC_00062413
nirD_assim_sml: nitrite reductase [NAD(P)H], small subunit	0.00173566	0.966769	1	gastrointestinal_tract	TIGR02378	GC_00004214, GC_00016260, GC_00039496, GC_00045101, GC_00049209, GC_00060567
nuoE_fam: NADH-quinone oxidoreductase, E subunit	0.00173566	0.966769	1	gastrointestinal_tract	TIGR01958	GC_00001450, GC_00020990, GC_00053898
nqrA: NADH:ubiquinone oxidoreductase, Na(+)-translocating, A subunit	0.00173566	0.966769	1	gastrointestinal_tract	TIGR01936	GC_00004628, GC_00005606
menC_gamma/gm+: o-succinylbenzoate synthase	0.00173566	0.966769	1	gastrointestinal_tract	TIGR01927	GC_00003704, GC_00005352
heptsyl_trn_I: lipopolysaccharide heptosyltransferase I	0.00173566	0.966769	1	gastrointestinal_tract	TIGR02193	GC_00003309, GC_00043722, GC_00053869, GC_00062469, GC_00062925
MnmC_Cterm: tRNA U-34 5-methylaminomethyl-2-thiouridine biosynthesis protein MnmC, C-terminal domain	0.00173566	0.966769	1	gastrointestinal_tract	TIGR03197	GC_00016959, GC_00017098, GC_00017099, GC_00024943, GC_00025454, GC_00031381, GC_00033326
nuoF_fam: NADH oxidoreductase (quinone), F subunit	0.00173566	0.966769	1	gastrointestinal_tract	TIGR01959	GC_00001572, GC_00021096, GC_00060206
acnB: aconitate hydratase 2	0.00173566	0.966769	1	gastrointestinal_tract	TIGR00117	GC_00000809
LptG_lptG: LPS export ABC transporter permease LptG	0.00173566	0.966769	1	gastrointestinal_tract	TIGR04408	GC_00004115, GC_00017586, GC_00032929, GC_00038640, GC_00045817, GC_00047643
nitri_red_nirB: nitrite reductase [NAD(P)H], large subunit	0.00173566	0.966769	1	gastrointestinal_tract	TIGR02374	GC_00000935, GC_00009393, GC_00046295, GC_00080529
TIGR00427: membrane protein, MarC family	0.00173566	0.966769	1	gastrointestinal_tract	TIGR00427	GC_00004867, GC_00008744, GC_00014882, GC_00020410, GC_00033128, GC_00034732, GC_00036481, GC_00038574, GC_00039849, GC_00060329, GC_00067819, GC_00106920
SppA_67K: signal peptide peptidase SppA, 67K type	0.00173566	0.966769	1	gastrointestinal_tract	TIGR00705	GC_00004602, GC_00012684, GC_00039194, GC_00050214
type_I_hlyD: type I secretion membrane fusion protein, HlyD family	0.00173566	0.966769	1	gastrointestinal_tract	TIGR01843	GC_00011564, GC_00017325, GC_00017326, GC_00037000, GC_00045929, GC_00047681, GC_00050883, GC_00053919, GC_00056232, GC_00056375, GC_00094061, GC_00096881, GC_00108736
nqrF: NADH:ubiquinone oxidoreductase, Na(+)-translocating, F subunit	0.00173566	0.966769	1	gastrointestinal_tract	TIGR01941	GC_00004537, GC_00005413
trmA_only: tRNA (uracil(54)-C(5))-methyltransferase	0.00173566	0.966769	1	gastrointestinal_tract	TIGR02143	GC_00001494, GC_00034797, GC_00060207
pdxH: pyridoxamine 5'-phosphate oxidase	0.00173566	0.966769	1	gastrointestinal_tract	TIGR00558	GC_00004517, GC_00015603, GC_00018672, GC_00036275, GC_00049416, GC_00049819
OM_YaeT: outer membrane protein assembly complex, YaeT protein	0.00173566	0.966769	1	gastrointestinal_tract	TIGR03303	GC_00002282, GC_00017378, GC_00043413, GC_00058466, GC_00062468
miaB-methiolase: tRNA-i(6)A37 thiotransferase enzyme MiaB	0.00173566	0.966769	1	gastrointestinal_tract	TIGR01574	GC_00005148, GC_00036457, GC_00037193, GC_00041995, GC_00049726, GC_00057875
pyrD_sub1_fam: dihydroorotate dehydrogenase family protein	0.00173566	0.966769	1	other_body_site	TIGR01037	GC_00000668, GC_00000697, GC_00000844, GC_00000930, GC_00003311, GC_00007769, GC_00009075, GC_00015001, GC_00029902, GC_00050841, GC_00064835, GC_00068654, GC_00086934, GC_00096149, GC_00106541
dapA: 4-hydroxy-tetrahydrodipicolinate synthase	0.00173566	0.966769	1	other_body_site	TIGR00674	GC_00001009, GC_00002804, GC_00003973, GC_00005034, GC_00008254, GC_00013282, GC_00013607, GC_00018431, GC_00018637, GC_00018789, GC_00025992, GC_00025993, GC_00030311, GC_00035707, GC_00047053, GC_00048039, GC_00056902, GC_00057379, GC_00059279, GC_00060822, GC_00061121, GC_00063795, GC_00072902, GC_00082118, GC_00087098, GC_00092721, GC_00094338, GC_00096055, GC_00098411, GC_00110972
ispE: 4-(cytidine 5'-diphospho)-2-C-methyl-D-erythritol kinase	0.00173566	0.966769	1	other_body_site	TIGR00154	GC_00002141, GC_00002930, GC_00003488, GC_00005229, GC_00006284, GC_00014198, GC_00017279, GC_00024480, GC_00025847, GC_00026743, GC_00026744, GC_00040239, GC_00040576, GC_00044694, GC_00046885, GC_00047402, GC_00048512, GC_00061270, GC_00063157, GC_00063516, GC_00063787, GC_00076947, GC_00095849, GC_00101504, GC_00111201, GC_00113615
DNA_YbaB_EbfC: DNA-binding protein, YbaB/EbfC family	0.00173566	0.966769	1	other_body_site	TIGR00103	GC_00001725, GC_00002194, GC_00002845, GC_00003123, GC_00006546, GC_00013135, GC_00014431, GC_00014461, GC_00016256, GC_00017214, GC_00026636, GC_00031747, GC_00031748, GC_00050607, GC_00064667, GC_00065130, GC_00065170, GC_00065996, GC_00065997, GC_00073051
rimI: ribosomal-protein-alanine acetyltransferase	0.00163796	0.967717	1	other_body_site	TIGR01575	GC_00003163, GC_00004578, GC_00006608, GC_00007625, GC_00010031, GC_00011928, GC_00016996, GC_00022460, GC_00024144, GC_00027257, GC_00027912, GC_00027913, GC_00028163, GC_00028380, GC_00032988, GC_00033120, GC_00037111, GC_00039386, GC_00044790, GC_00047950, GC_00049973, GC_00052131, GC_00054454, GC_00054667, GC_00054892, GC_00057477, GC_00060784, GC_00061881, GC_00063010, GC_00063594, GC_000641…
mfd: transcription-repair coupling factor	0.00163796	0.967717	1	other_body_site	TIGR00580	GC_00000424, GC_00004605, GC_00004781, GC_00005602, GC_00015323, GC_00019334, GC_00020789, GC_00027151, GC_00027406, GC_00030811, GC_00044345, GC_00050054, GC_00050055, GC_00050525, GC_00053285, GC_00054628, GC_00054819, GC_00056252, GC_00056613, GC_00056752, GC_00058015, GC_00064154
PTS_I_fam: phosphoenolpyruvate-protein phosphotransferase	0.00163796	0.967717	1	other_body_site	TIGR01417	GC_00000243, GC_00000560, GC_00003896, GC_00012000, GC_00013140, GC_00013654, GC_00017417, GC_00020047, GC_00021772, GC_00022935, GC_00025391, GC_00025824, GC_00025825, GC_00030682, GC_00036727, GC_00038664, GC_00039269, GC_00040317, GC_00040318, GC_00042672, GC_00056584, GC_00056823, GC_00059265, GC_00061670, GC_00062629, GC_00064211, GC_00064782, GC_00066850, GC_00114993, GC_00115434
rRNA_mod_RlmN: 23S rRNA (adenine(2503)-C(2))-methyltransferase	0.00163796	0.967717	1	other_body_site	TIGR00048	GC_00000905, GC_00000984, GC_00001842, GC_00002440, GC_00005300, GC_00017640, GC_00022771, GC_00023195, GC_00037186, GC_00039932, GC_00042122, GC_00042582, GC_00042583, GC_00042687, GC_00061440, GC_00062122
mutl: DNA mismatch repair protein MutL	0.00163796	0.967717	1	other_body_site	TIGR00585	GC_00001327, GC_00002277, GC_00002550, GC_00004499, GC_00004853, GC_00016267, GC_00037261, GC_00038366, GC_00038367, GC_00040504, GC_00040701, GC_00040884, GC_00040885, GC_00041346, GC_00045638, GC_00046630, GC_00049639, GC_00053444, GC_00055802, GC_00056513, GC_00058417, GC_00061555, GC_00067646, GC_00095458, GC_00100285
rumA: 23S rRNA (uracil-5-)-methyltransferase RumA	0.00163796	0.967717	1	other_body_site	TIGR00479	GC_00001167, GC_00002095, GC_00002846, GC_00004194, GC_00005247, GC_00005328, GC_00011107, GC_00014464, GC_00015991, GC_00018463, GC_00019743, GC_00021006, GC_00022803, GC_00022804, GC_00023001, GC_00023018, GC_00024738, GC_00028363, GC_00029609, GC_00035966, GC_00045269, GC_00045395, GC_00049152, GC_00050144, GC_00051093, GC_00051272, GC_00053124, GC_00058107, GC_00060508, GC_00063278, GC_000651…
undec_PP_bacA: undecaprenyl-diphosphatase UppP	0.00163796	0.967717	1	other_body_site	TIGR00753	GC_00000254, GC_00001852, GC_00005677, GC_00007760, GC_00009258, GC_00014900, GC_00016957, GC_00017964, GC_00018130, GC_00021041, GC_00036205, GC_00046301, GC_00047709, GC_00048680, GC_00051279, GC_00054538
PTS_HPr_family: phosphocarrier, HPr family	0.00163796	0.967717	1	other_body_site	TIGR01003	GC_00000213, GC_00001363, GC_00001455, GC_00003869, GC_00004025, GC_00006800, GC_00011055, GC_00011186, GC_00016831, GC_00016885, GC_00021839, GC_00022298, GC_00026686, GC_00029035, GC_00030934, GC_00031988, GC_00033931, GC_00034311, GC_00035105, GC_00035544, GC_00036383, GC_00038903, GC_00040068, GC_00049899, GC_00062123, GC_00069903, GC_00080765, GC_00113855
TIGR00044: pyridoxal phosphate enzyme, YggS family	0.00163796	0.967717	1	other_body_site	TIGR00044	GC_00001612, GC_00002973, GC_00005371, GC_00006259, GC_00008542, GC_00015406, GC_00018584, GC_00019062, GC_00036479, GC_00036877, GC_00037457, GC_00042847, GC_00042848, GC_00042884, GC_00042885, GC_00043296, GC_00044711, GC_00047334, GC_00049277, GC_00052755, GC_00059339, GC_00060178, GC_00077400, GC_00088491, GC_00092581, GC_00098540, GC_00111876
pgsA: CDP-diacylglycerol--glycerol-3-phosphate 3-phosphatidyltransferase	0.00163796	0.967717	1	other_body_site	TIGR00560	GC_00000393, GC_00001605, GC_00004081, GC_00007720, GC_00015587, GC_00017917, GC_00025988, GC_00027321, GC_00027484, GC_00037353, GC_00044175, GC_00048415, GC_00049160, GC_00049161, GC_00049162, GC_00055122, GC_00059845, GC_00061961, GC_00070775, GC_00071851, GC_00078278, GC_00089138, GC_00090733
mutS1: DNA mismatch repair protein MutS	0.00163796	0.967717	1	other_body_site	TIGR01070	GC_00000329, GC_00001294, GC_00003076, GC_00004909, GC_00018603, GC_00020053, GC_00023984, GC_00024949, GC_00036135, GC_00037402, GC_00037403, GC_00039087, GC_00044857, GC_00046179, GC_00057233, GC_00075780, GC_00102152, GC_00109592
parE_Gneg: DNA topoisomerase IV, B subunit	0.00163796	0.967717	1	gastrointestinal_tract	TIGR01055	GC_00001566, GC_00021249
TIGR00052: nudix-type nucleoside diphosphatase, YffH/AdpP family	0.00163796	0.967717	1	gastrointestinal_tract	TIGR00052	GC_00002944, GC_00006570, GC_00014663, GC_00016393, GC_00035783
UbiG: 3-demethylubiquinone-9 3-O-methyltransferase	0.00163796	0.967717	1	gastrointestinal_tract	TIGR01983	GC_00000995
galT_1: galactose-1-phosphate uridylyltransferase	0.00163796	0.967717	1	gastrointestinal_tract	TIGR00209	GC_00004526, GC_00008428
iscX_yfhJ: FeS assembly protein IscX	0.00163796	0.967717	1	gastrointestinal_tract	TIGR03412	GC_00006544, GC_00010775, GC_00026016, GC_00026999
TIGR00365: monothiol glutaredoxin, Grx4 family	0.00163796	0.967717	1	gastrointestinal_tract	TIGR00365	GC_00001013
IscR: iron-sulfur cluster assembly transcription factor IscR	0.00163796	0.967717	1	gastrointestinal_tract	TIGR02010	GC_00001243, GC_00026044
pcnB: poly(A) polymerase	0.00163796	0.967717	1	gastrointestinal_tract	TIGR01942	GC_00005383, GC_00015425, GC_00031301, GC_00046059
flav_wrbA: NAD(P)H:quinone oxidoreductase, type IV	0.00163796	0.967717	1	gastrointestinal_tract	TIGR01755	GC_00006338, GC_00008073, GC_00025399
glut_syn: glutathione synthase	0.00163796	0.967717	1	gastrointestinal_tract	TIGR01380	GC_00001629, GC_00055899
lolB: outer membrane lipoprotein LolB	0.00163796	0.967717	1	gastrointestinal_tract	TIGR00548	GC_00004038, GC_00017307, GC_00029491, GC_00045592
PGP_bact: phosphoglycolate phosphatase, bacterial	0.00163796	0.967717	1	gastrointestinal_tract	TIGR01449	GC_00006725, GC_00015659, GC_00027493, GC_00033203, GC_00039844, GC_00045551
quinone_pig3: putative NAD(P)H quinone oxidoreductase, PIG3 family	0.00163796	0.967717	1	gastrointestinal_tract	TIGR02824	GC_00008334, GC_00018355, GC_00022469, GC_00049601, GC_00054141, GC_00062445
IscS: cysteine desulfurase IscS	0.00163796	0.967717	1	gastrointestinal_tract	TIGR02006	GC_00001066
FlgEFG_subfam: flagellar hook-basal body protein	0.00163796	0.967717	1	gastrointestinal_tract	TIGR03506	GC_00009319, GC_00011489, GC_00053177, GC_00057020, GC_00057839, GC_00062240, GC_00065791, GC_00065948, GC_00072251, GC_00072384, GC_00072798, GC_00075813, GC_00076016, GC_00080549, GC_00081506, GC_00084106, GC_00088226, GC_00099310, GC_00099429, GC_00105456, GC_00107530, GC_00108080
recD: exodeoxyribonuclease V, alpha subunit	0.00163796	0.967717	1	gastrointestinal_tract	TIGR01447	GC_00005296, GC_00016488, GC_00047187, GC_00056877
GmhB_yaeD: D,D-heptose 1,7-bisphosphate phosphatase	0.00163796	0.967717	1	gastrointestinal_tract	TIGR00213	GC_00003997, GC_00018576, GC_00031880, GC_00056416
lacG: 6-phospho-beta-galactosidase	0.00163796	0.967717	1	gastrointestinal_tract	TIGR01233	GC_00000718, GC_00008703
asd_gamma: aspartate-semialdehyde dehydrogenase	0.00163796	0.967717	1	gastrointestinal_tract	TIGR01745	GC_00000669
N-Ac-Glu-synth: amino-acid N-acetyltransferase	0.00163796	0.967717	1	gastrointestinal_tract	TIGR01890	GC_00002490, GC_00021784, GC_00048349
aman2_put: putative alpha-1,2-mannosidase	0.00163796	0.967717	1	gastrointestinal_tract	TIGR01180	GC_00003753, GC_00005577, GC_00013947, GC_00019569, GC_00021045, GC_00021464, GC_00022029, GC_00022104, GC_00023488, GC_00025394, GC_00032476, GC_00063936, GC_00075402, GC_00109259
HscA: Fe-S protein assembly chaperone HscA	0.00163796	0.967717	1	gastrointestinal_tract	TIGR01991	GC_00001095
arg_catab_astC: succinylornithine transaminase family	0.00163796	0.967717	1	gastrointestinal_tract	TIGR03246	GC_00000401
parC_Gneg: DNA topoisomerase IV, A subunit	0.00163796	0.967717	1	gastrointestinal_tract	TIGR01062	GC_00001829, GC_00060689
yjbN: tRNA dihydrouridine synthase A	0.00163796	0.967717	1	gastrointestinal_tract	TIGR00742	GC_00001121
rnhC: ribonuclease HIII	0.00163796	0.967717	1	gastrointestinal_tract	TIGR00716	GC_00007311, GC_00019630, GC_00038988, GC_00053029, GC_00058461
ClpA: ATP-dependent Clp protease ATP-binding subunit ClpA	0.00163796	0.967717	1	gastrointestinal_tract	TIGR02639	GC_00001058
IscA: iron-sulfur cluster assembly protein IscA	0.00163796	0.967717	1	gastrointestinal_tract	TIGR02011	GC_00001035
succ_dehyd_anc: succinate dehydrogenase, hydrophobic membrane anchor protein	0.00163796	0.967717	1	gastrointestinal_tract	TIGR02968	GC_00003986, GC_00016293, GC_00027197, GC_00045846
pyrC_dimer: dihydroorotase, homodimeric type	0.00163796	0.967717	1	gastrointestinal_tract	TIGR00856	GC_00001057
hscB: Fe-S protein assembly co-chaperone HscB	0.00163796	0.967717	1	gastrointestinal_tract	TIGR00714	GC_00004075, GC_00017443, GC_00031221, GC_00049215
succ_dehyd_cytB: succinate dehydrogenase, cytochrome b556 subunit	0.00163796	0.967717	1	gastrointestinal_tract	TIGR02970	GC_00002836, GC_00015810, GC_00028912
apaH: bis(5'-nucleosyl)-tetraphosphatase (symmetrical)	0.00163796	0.967717	1	gastrointestinal_tract	TIGR00668	GC_00004877, GC_00016793, GC_00030567, GC_00054813
rep: ATP-dependent DNA helicase Rep	0.00163796	0.967717	1	gastrointestinal_tract	TIGR01074	GC_00001819, GC_00022883
LptF_YjgP: LPS export ABC transporter permease LptF	0.00163796	0.967717	1	gastrointestinal_tract	TIGR04407	GC_00004071, GC_00016874, GC_00048778, GC_00056537, GC_00058351
D1pyr5carbox3: delta-1-pyrroline-5-carboxylate dehydrogenase	0.00163796	0.967717	1	gastrointestinal_tract	TIGR01238	GC_00002413, GC_00024401, GC_00045602
23BDH: acetoin reductases	0.00163796	0.967717	1	gastrointestinal_tract	TIGR02415	GC_00008759, GC_00010083, GC_00012835, GC_00022714, GC_00022715, GC_00024888, GC_00068726
mpl: UDP-N-acetylmuramate:L-alanyl-gamma-D-glutamyl-meso-diaminopimelate ligase	0.00163796	0.967717	1	gastrointestinal_tract	TIGR01081	GC_00001020
rpsA: ribosomal protein bS1	0.00163796	0.967717	1	gastrointestinal_tract	TIGR00717	GC_00001086
folB_dom: FolB domain	0.00163796	0.967717	1	gastrointestinal_tract	TIGR00526	GC_00004377, GC_00004588, GC_00017901, GC_00027846, GC_00034999
lolA: outer membrane lipoprotein carrier protein LolA	0.00163796	0.967717	1	gastrointestinal_tract	TIGR00547	GC_00003970, GC_00016185, GC_00031615, GC_00038287
himA: integration host factor, alpha subunit	0.00163796	0.967717	1	gastrointestinal_tract	TIGR00987	GC_00001031
lolCE: lipoprotein releasing system, transmembrane protein, LolC/E family	0.00163796	0.967717	1	gastrointestinal_tract	TIGR02212	GC_00004732, GC_00004949, GC_00008215, GC_00027694
fdx_isc: ferredoxin, 2Fe-2S type, ISC system	0.00163796	0.967717	1	gastrointestinal_tract	TIGR02007	GC_00000895
gcvP: glycine dehydrogenase	0.00163796	0.967717	1	gastrointestinal_tract	TIGR00461	GC_00001332, GC_00060554
FMN_nitrolo: FMN-dependent oxidoreductase, nitrilotriacetate monooxygenase family	0.00163796	0.967717	1	gastrointestinal_tract	TIGR03860	GC_00007249, GC_00010412, GC_00017536, GC_00020541, GC_00023393, GC_00060855, GC_00061215, GC_00065319, GC_00069072, GC_00069634, GC_00077032, GC_00078902, GC_00092679, GC_00099990, GC_00115271
fghA_ester_D: S-formylglutathione hydrolase	0.00163796	0.967717	1	gastrointestinal_tract	TIGR02821	GC_00001236, GC_00017125, GC_00048295
pro_imino_pep_1: prolyl aminopeptidase	0.00163796	0.967717	1	gastrointestinal_tract	TIGR01249	GC_00002631, GC_00041947, GC_00041948, GC_00059584
NuoG: NADH dehydrogenase (quinone), G subunit	0.00163796	0.967717	1	gastrointestinal_tract	TIGR01973	GC_00001589, GC_00045827
dksA: RNA polymerase-binding protein DksA	0.00163796	0.967717	1	gastrointestinal_tract	TIGR02420	GC_00001412, GC_00029038, GC_00031123, GC_00031128
rrmJ: ribosomal RNA large subunit methyltransferase J	0.00163796	0.967717	1	gastrointestinal_tract	TIGR00438	GC_00001116
greB: transcription elongation factor GreB	0.00163796	0.967717	1	gastrointestinal_tract	TIGR01461	GC_00001549, GC_00034793
L3_gln_methyl: protein-(glutamine-N5) methyltransferase, ribosomal protein L3-specific	0.00163796	0.967717	1	gastrointestinal_tract	TIGR03533	GC_00003972, GC_00015616, GC_00025930, GC_00031025
sam_1_link_chp: radical SAM-linked protein	0.00163796	0.967717	1	gastrointestinal_tract	TIGR03936	GC_00031194, GC_00033289, GC_00033290, GC_00045988, GC_00046396, GC_00050634, GC_00055187, GC_00097561, GC_00099377, GC_00104496, GC_00105435, GC_00113402
UTase_glnD: protein-P-II uridylyltransferase	0.00163796	0.967717	1	gastrointestinal_tract	TIGR01693	GC_00004339, GC_00017113, GC_00058959, GC_00061388
pepN_proteo: aminopeptidase N	0.00163796	0.967717	1	gastrointestinal_tract	TIGR02414	GC_00004187, GC_00018065, GC_00041855, GC_00056219
bfr: bacterioferritin	0.00163796	0.967717	1	gastrointestinal_tract	TIGR00754	GC_00001017, GC_00007605
hip: integration host factor, beta subunit	0.00163796	0.967717	1	gastrointestinal_tract	TIGR00988	GC_00001002
M3_fam_3: oligoendopeptidase, pepF/M3 family	0.00163796	0.967717	1	gastrointestinal_tract	TIGR02290	GC_00006792, GC_00010293, GC_00043578, GC_00046372
ubiA_proteo: 4-hydroxybenzoate polyprenyl transferase	0.00163796	0.967717	1	gastrointestinal_tract	TIGR01474	GC_00008009, GC_00015527, GC_00015528, GC_00037531
ilvA_2Cterm: threonine ammonia-lyase, biosynthetic	0.00163796	0.967717	1	gastrointestinal_tract	TIGR01124	GC_00001547, GC_00018712
LolD_lipo_ex: lipoprotein releasing system, ATP-binding protein	0.00163796	0.967717	1	gastrointestinal_tract	TIGR02211	GC_00001008
2A0110: nucleoside transporter	0.00163796	0.967717	1	gastrointestinal_tract	TIGR00889	GC_00002495, GC_00005992, GC_00018297
rpoH_proteo: alternative sigma factor RpoH	0.00163796	0.967717	1	gastrointestinal_tract	TIGR02392	GC_00001432, GC_00029083
DnaA_homol_Hda: DnaA regulatory inactivator Hda	0.00163796	0.967717	1	gastrointestinal_tract	TIGR03420	GC_00004544, GC_00017433, GC_00026332, GC_00034744
secB: protein-export chaperone SecB	0.00163796	0.967717	1	gastrointestinal_tract	TIGR00809	GC_00002860, GC_00015492, GC_00030429
tgt_general: tRNA-guanine family transglycosylase	0.00163796	0.967717	1	gastrointestinal_tract	TIGR00449	GC_00005158, GC_00014196, GC_00039207, GC_00055649
Ubi-OHases: ubiquinone biosynthesis hydroxylase, UbiH/UbiF/VisC/COQ6 family	0.00163796	0.967717	1	gastrointestinal_tract	TIGR01988	GC_00004684, GC_00005236, GC_00005339, GC_00014993, GC_00016308, GC_00041044, GC_00045046
ygfB_yecA: yecA family protein	0.00163796	0.967717	1	gastrointestinal_tract	TIGR02292	GC_00004127, GC_00006403, GC_00015456, GC_00017139, GC_00028233, GC_00033265
MltB: lytic murein transglycosylase B	0.00131073	0.97112	1	gastrointestinal_tract	TIGR02282	GC_00004646, GC_00017930, GC_00043302, GC_00046629
PhoB: phosphate regulon transcriptional regulatory protein PhoB	0.00131073	0.97112	1	gastrointestinal_tract	TIGR02154	GC_00001498
talAB: transaldolase	0.00131073	0.97112	1	gastrointestinal_tract	TIGR00874	GC_00000830, GC_00016229
VI_effect_Hcp1: type VI secretion system effector, Hcp1 family	0.00131073	0.97112	1	gastrointestinal_tract	TIGR03344	GC_00001996, GC_00007976, GC_00008942, GC_00009963, GC_00016210, GC_00020776, GC_00021315, GC_00022420, GC_00031304, GC_00034584, GC_00056834, GC_00088330
gshA_cyan_rel: carboxylate-amine ligase, YbdK family	0.00131073	0.97112	1	gastrointestinal_tract	TIGR02050	GC_00006855, GC_00018869, GC_00052779, GC_00060219
exoDNase_III: exodeoxyribonuclease III	0.00131073	0.97112	1	gastrointestinal_tract	TIGR00195	GC_00003154, GC_00044130, GC_00050630, GC_00082269, GC_00092530
adh_III_F_hyde: S-(hydroxymethyl)glutathione dehydrogenase/class III alcohol dehydrogenase	0.00131073	0.97112	1	gastrointestinal_tract	TIGR02818	GC_00001181
heptsyl_trn_II: lipopolysaccharide heptosyltransferase II	0.00131073	0.97112	1	gastrointestinal_tract	TIGR02195	GC_00005384, GC_00039018, GC_00039654, GC_00045834
YhgI_GntY: IscR-regulated protein YhgI	0.00131073	0.97112	1	gastrointestinal_tract	TIGR03341	GC_00003989, GC_00015115, GC_00025942
thio_ybgC: tol-pal system-associated acyl-CoA thioesterase	0.00131073	0.97112	1	gastrointestinal_tract	TIGR02799	GC_00004205, GC_00015627, GC_00030002
gmd: GDP-mannose 4,6-dehydratase	0.00131073	0.97112	1	gastrointestinal_tract	TIGR01472	GC_00000951
CyoC: cytochrome o ubiquinol oxidase, subunit III	0.00131073	0.97112	1	gastrointestinal_tract	TIGR02842	GC_00001459
pyridox_kin: pyridoxal kinase	0.00131073	0.97112	1	gastrointestinal_tract	TIGR00687	GC_00002796, GC_00006949, GC_00020236, GC_00046148
plsB: glycerol-3-phosphate O-acyltransferase	0.00131073	0.97112	1	gastrointestinal_tract	TIGR03703	GC_00005231, GC_00015814, GC_00051932
yidC_nterm: membrane protein insertase, YidC/Oxa1 family, N-terminal domain	0.00131073	0.97112	1	gastrointestinal_tract	TIGR03593	GC_00003906, GC_00015356, GC_00060056
hisB_Nterm: histidinol-phosphatase	0.00131073	0.97112	1	gastrointestinal_tract	TIGR01261	GC_00007980, GC_00011665, GC_00030868
2_5_ligase: 2'-5' RNA ligase	0.00131073	0.97112	1	gastrointestinal_tract	TIGR02258	GC_00006445, GC_00036769, GC_00078875, GC_00101755, GC_00105760, GC_00111217, GC_00115361, GC_00115499
CyoB: cytochrome o ubiquinol oxidase, subunit I	0.00131073	0.97112	1	gastrointestinal_tract	TIGR02843	GC_00001511
phoR_proteo: phosphate regulon sensor kinase PhoR	0.00131073	0.97112	1	gastrointestinal_tract	TIGR02966	GC_00004150, GC_00015878, GC_00056997
TIGR00148: decarboxylase, UbiD family	0.00131073	0.97112	1	gastrointestinal_tract	TIGR00148	GC_00002162, GC_00012002, GC_00023937, GC_00065882, GC_00095817, GC_00099949
GRX_bact: glutaredoxin 3	0.00131073	0.97112	1	gastrointestinal_tract	TIGR02181	GC_00003559, GC_00014335, GC_00051965
moaD: molybdopterin converting factor, subunit 1	0.00131073	0.97112	1	gastrointestinal_tract	TIGR01682	GC_00003912, GC_00040807, GC_00055412, GC_00056107
tolA_full: protein TolA	0.00131073	0.97112	1	gastrointestinal_tract	TIGR02794	GC_00005865, GC_00028794, GC_00056808, GC_00058179, GC_00078141, GC_00078142, GC_00088670
tolQ: protein TolQ	0.00131073	0.97112	1	gastrointestinal_tract	TIGR02796	GC_00002766, GC_00015637
pabC_Proteo: aminodeoxychorismate lyase	0.00131073	0.97112	1	gastrointestinal_tract	TIGR03461	GC_00008172, GC_00018490, GC_00045183, GC_00046260
sixA: phosphohistidine phosphatase SixA	0.00131073	0.97112	1	gastrointestinal_tract	TIGR00249	GC_00006419, GC_00016721, GC_00026735, GC_00044054
sfuA: ABC transporter periplasmic binding protein, thiB subfamily	0.00131073	0.97112	1	gastrointestinal_tract	TIGR01254	GC_00004774, GC_00017582, GC_00056094
TIGR00268: TIGR00268 family protein	0.00131073	0.97112	1	gastrointestinal_tract	TIGR00268	GC_00020205, GC_00023306, GC_00023511, GC_00023512, GC_00030920, GC_00030921, GC_00048657, GC_00084888
galM_Leloir: galactose mutarotase	0.00131073	0.97112	1	gastrointestinal_tract	TIGR02636	GC_00007256, GC_00010551, GC_00044773
cysM: cysteine synthase B	0.00131073	0.97112	1	gastrointestinal_tract	TIGR01138	GC_00001423
PBP_1b: penicillin-binding protein 1B	0.00131073	0.97112	1	gastrointestinal_tract	TIGR02071	GC_00004671, GC_00015629, GC_00027454
homoserO_Ac_trn: homoserine O-acetyltransferase	0.00131073	0.97112	1	gastrointestinal_tract	TIGR01392	GC_00008590, GC_00020306, GC_00036952, GC_00055114
thiM: hydroxyethylthiazole kinase	0.00131073	0.97112	1	gastrointestinal_tract	TIGR00694	GC_00007587, GC_00036674, GC_00052662, GC_00084707, GC_00094577, GC_00096731, GC_00103042
aden_form_hyp: putative adenylate-forming enzyme	0.00131073	0.97112	1	gastrointestinal_tract	TIGR02304	GC_00003088, GC_00031293, GC_00059664
AMP-nucleosdse: AMP nucleosidase	0.00131073	0.97112	1	gastrointestinal_tract	TIGR01717	GC_00002912, GC_00043081, GC_00048397
QueF: queuine synthase	0.00131073	0.97112	1	gastrointestinal_tract	TIGR03138	GC_00002988, GC_00017371
dapD: 2,3,4,5-tetrahydropyridine-2,6-dicarboxylate N-succinyltransferase	0.00131073	0.97112	1	gastrointestinal_tract	TIGR00965	GC_00002007, GC_00026116
gltD_gamma_fam: glutamate synthase, small subunit	0.00131073	0.97112	1	gastrointestinal_tract	TIGR01318	GC_00000517
dsrC_tusE_dsvC: sulfur relay protein, TusE/DsrC/DsvC family	0.00131073	0.97112	1	gastrointestinal_tract	TIGR03342	GC_00003035, GC_00018772
mutt: mutator mutT protein	0.00131073	0.97112	1	gastrointestinal_tract	TIGR00586	GC_00004659, GC_00018627, GC_00054655
bioF: 8-amino-7-oxononanoate synthase	0.00131073	0.97112	1	gastrointestinal_tract	TIGR00858	GC_00004963, GC_00034585, GC_00053658, GC_00055482
Pal_lipo: peptidoglycan-associated lipoprotein	0.00131073	0.97112	1	gastrointestinal_tract	TIGR02802	GC_00004828, GC_00017115, GC_00031524
fadA: acetyl-CoA C-acyltransferase FadA	0.00131073	0.97112	1	gastrointestinal_tract	TIGR02445	GC_00001475
ntrC: nitrogen regulation protein NR(I)	0.00131073	0.97112	1	gastrointestinal_tract	TIGR01818	GC_00001438
rRNA_methyl_1: RNA methyltransferase, TrmH family, group 1	0.00131073	0.97112	1	gastrointestinal_tract	TIGR00050	GC_00003036, GC_00007437, GC_00015722
CyoA: ubiquinol oxidase, subunit II	0.00131073	0.97112	1	gastrointestinal_tract	TIGR01433	GC_00002835, GC_00017060
bacteriocin_ABC: ABC-type bacteriocin transporter	0.00131073	0.97112	1	gastrointestinal_tract	TIGR01193	GC_00001903, GC_00039259
sulf_tusD_dsrE: sulfur relay protein TusD/DsrE	0.00131073	0.97112	1	gastrointestinal_tract	TIGR03012	GC_00004192, GC_00016984, GC_00043278
acid_CoA_mut_N: methylmalonyl-CoA mutase N-terminal domain	0.00131073	0.97112	1	gastrointestinal_tract	TIGR00641	GC_00004622, GC_00010630, GC_00013742, GC_00022895
tolR: protein TolR	0.00131073	0.97112	1	gastrointestinal_tract	TIGR02801	GC_00004352, GC_00016737, GC_00033063
TIGR02443: conserved hypothetical protein	0.00131073	0.97112	1	gastrointestinal_tract	TIGR02443	GC_00004005, GC_00016288, GC_00031021
RNaseT: ribonuclease T	0.00131073	0.97112	1	gastrointestinal_tract	TIGR01298	GC_00002798, GC_00017136
propeller_TolB: Tol-Pal system beta propeller repeat protein TolB	0.00131073	0.97112	1	gastrointestinal_tract	TIGR02800	GC_00004249, GC_00017730, GC_00032177
IV_pilus_PilQ: type IV pilus secretin PilQ	0.00131073	0.97112	1	gastrointestinal_tract	TIGR02515	GC_00006799, GC_00013605, GC_00050300, GC_00051623
FadB: fatty oxidation complex, alpha subunit FadB	0.00131073	0.97112	1	gastrointestinal_tract	TIGR02437	GC_00001692
assembly_YfgL: outer membrane assembly lipoprotein YfgL	0.00131073	0.97112	1	gastrointestinal_tract	TIGR03300	GC_00004447, GC_00017882, GC_00033091
gidA: tRNA uridine 5-carboxymethylaminomethyl modification enzyme GidA	0.00131073	0.97112	1	other_body_site	TIGR00136	GC_00000078, GC_00000826, GC_00001926, GC_00005562
recJ: single-stranded-DNA-specific exonuclease RecJ	0.00131073	0.97112	1	other_body_site	TIGR00644	GC_00002082, GC_00002975, GC_00003353, GC_00004902, GC_00007949, GC_00012112, GC_00014104, GC_00016814, GC_00017935, GC_00019206, GC_00019962, GC_00025054, GC_00035472, GC_00035698, GC_00035699, GC_00039199, GC_00041810, GC_00044430, GC_00048187, GC_00049529, GC_00050983, GC_00052603, GC_00054919, GC_00056149, GC_00057470, GC_00057942, GC_00070100, GC_00072739, GC_00102017
DnaA: chromosomal replication initiator protein DnaA	0.00131073	0.97112	1	other_body_site	TIGR00362	GC_00000782, GC_00003058, GC_00004936, GC_00006277, GC_00007445, GC_00014195, GC_00017533, GC_00018424, GC_00026439, GC_00036667, GC_00037534, GC_00039725, GC_00042900, GC_00043143, GC_00051409, GC_00053371, GC_00056644, GC_00057722, GC_00059578, GC_00059736, GC_00061844, GC_00074327, GC_00075100, GC_00093436, GC_00103069, GC_00115392
TIGR00247: conserved hypothetical protein, YceG family	0.00131073	0.97112	1	other_body_site	TIGR00247	GC_00001693, GC_00004723, GC_00006850, GC_00007930, GC_00008811, GC_00011056, GC_00019226, GC_00020508, GC_00029986, GC_00037104, GC_00041387, GC_00041578, GC_00042230, GC_00042985, GC_00042986, GC_00043190, GC_00047769, GC_00052593, GC_00053255, GC_00055047, GC_00055048, GC_00055750, GC_00057184, GC_00057689, GC_00057879, GC_00061285, GC_00067858, GC_00074441, GC_00082223, GC_00086801, GC_000869…
yidC_oxa1_cterm: membrane protein insertase, YidC/Oxa1 family	0.00131073	0.97112	1	other_body_site	TIGR03592	GC_00001242, GC_00002666, GC_00006145, GC_00006164, GC_00007660, GC_00007992, GC_00009577, GC_00009986, GC_00011724, GC_00017219, GC_00019030, GC_00019575, GC_00029306, GC_00031234, GC_00032045, GC_00032308, GC_00032309, GC_00033669, GC_00039192, GC_00041640, GC_00042080, GC_00043036, GC_00043120, GC_00043180, GC_00044444, GC_00044559, GC_00047734, GC_00049934, GC_00050372, GC_00050831, GC_000512…
priA: primosomal protein N'	0.00131073	0.97112	1	other_body_site	TIGR00595	GC_00000405, GC_00001286, GC_00004529, GC_00005142, GC_00015177, GC_00023185, GC_00025382, GC_00036352, GC_00036800, GC_00039688, GC_00046213, GC_00049232, GC_00050353, GC_00051981, GC_00051991, GC_00054764, GC_00057031, GC_00058198, GC_00060292, GC_00064985, GC_00066904, GC_00068728, GC_00097664
glmU: UDP-N-acetylglucosamine diphosphorylase/glucosamine-1-phosphate N-acetyltransferase	0.00131073	0.97112	1	other_body_site	TIGR01173	GC_00000450, GC_00001192, GC_00001843, GC_00008365, GC_00015440, GC_00018894, GC_00020894, GC_00021200, GC_00026165, GC_00041576, GC_00045413, GC_00057046, GC_00059045, GC_00061828, GC_00064744, GC_00064934, GC_00064935, GC_00084246, GC_00102169, GC_00108634
ectoine_ehuA: ectoine/hydroxyectoine ABC transporter, ATP-binding protein EhuA	0.0012246	0.972084	1	other_body_site	TIGR03005	GC_00000001
murG: undecaprenyldiphospho-muramoylpentapeptide beta-N-acetylglucosaminyltransferase	0.0012246	0.972084	1	other_body_site	TIGR01133	GC_00000634, GC_00001464, GC_00004378, GC_00005365, GC_00010453, GC_00018468, GC_00018742, GC_00027775, GC_00031707, GC_00031708, GC_00035307, GC_00037575, GC_00037576, GC_00039591, GC_00043638, GC_00044526, GC_00044528, GC_00048257, GC_00050661, GC_00050690, GC_00056899, GC_00056900, GC_00094464
cmk: cytidylate kinase	0.0012246	0.972084	1	other_body_site	TIGR00017	GC_00000771, GC_00000958, GC_00002943, GC_00005588, GC_00006121, GC_00017275, GC_00028424, GC_00028425, GC_00038966, GC_00039440, GC_00039933, GC_00042844, GC_00042845, GC_00042846, GC_00043211, GC_00043253, GC_00044754, GC_00052032, GC_00056156, GC_00058064, GC_00060226
PPK2_P_aer: polyphosphate kinase 2	0.0012246	0.972084	1	gastrointestinal_tract	TIGR03707	GC_00010593, GC_00016235, GC_00016236, GC_00020647, GC_00059327
TPR_hemY_coli: heme biosynthesis-associated TPR protein	0.0012246	0.972084	1	gastrointestinal_tract	TIGR00540	GC_00005406, GC_00053345, GC_00059093
BADH: betaine-aldehyde dehydrogenase	0.0012246	0.972084	1	gastrointestinal_tract	TIGR01804	GC_00003334, GC_00044866
YCCS_YHJK: integral membrane protein, YccS/YhfK family	0.0012246	0.972084	1	gastrointestinal_tract	TIGR01667	GC_00002160, GC_00007892, GC_00048547
hemK_fam: methyltransferase, HemK family	0.0012246	0.972084	1	gastrointestinal_tract	TIGR00536	GC_00005474, GC_00063302, GC_00083757, GC_00085448
lao: LAO/AO transport system ATPase	0.0012246	0.972084	1	gastrointestinal_tract	TIGR00750	GC_00009199, GC_00013361, GC_00043964, GC_00045204, GC_00058671, GC_00096811, GC_00109569
recC: exodeoxyribonuclease V, gamma subunit	0.0012246	0.972084	1	gastrointestinal_tract	TIGR01450	GC_00005332, GC_00038990, GC_00045159
OM_asym_MlaD: outer membrane lipid asymmetry maintenance protein MlaD	0.0012246	0.972084	1	gastrointestinal_tract	TIGR04430	GC_00004343, GC_00034745, GC_00043262
TIGR00266: TIGR00266 family protein	0.0012246	0.972084	1	gastrointestinal_tract	TIGR00266	GC_00005832, GC_00022475, GC_00049020, GC_00104084
pupylate_PafA2: proteasome accessory factor PafA2	0.0012246	0.972084	1	gastrointestinal_tract	TIGR03688	GC_00008344, GC_00019703, GC_00049072
nitro_reg_IIA: PTS IIA-like nitrogen-regulatory protein PtsN	0.0012246	0.972084	1	gastrointestinal_tract	TIGR01419	GC_00004140, GC_00026627, GC_00026949
arsC_pI258_fam: arsenate reductase (thioredoxin)	0.0012246	0.972084	1	gastrointestinal_tract	TIGR02691	GC_00004928, GC_00013131
TIGR03172: putative selenium-dependent hydroxylase accessory protein YqeC	0.0012246	0.972084	1	gastrointestinal_tract	TIGR03172	GC_00010341, GC_00041965, GC_00049402, GC_00054475, GC_00087683, GC_00089289
SoxR: redox-sensitive transcriptional activator SoxR	0.0012246	0.972084	1	gastrointestinal_tract	TIGR01950	GC_00002473, GC_00030881
8a0101: efflux pump membrane protein	0.0012246	0.972084	1	gastrointestinal_tract	TIGR00998	GC_00004239, GC_00009067, GC_00018593, GC_00034034
glgA_Coryne: glycogen synthase, Corynebacterium family	0.0012246	0.972084	1	gastrointestinal_tract	TIGR02149	GC_00004697, GC_00015125
DapD_actino: 2,3,4,5-tetrahydropyridine-2,6-dicarboxylate N-succinyltransferase	0.0012246	0.972084	1	gastrointestinal_tract	TIGR03535	GC_00007554, GC_00019299, GC_00045140
dapE-gram_pos: succinyl-diaminopimelate desuccinylase	0.0012246	0.972084	1	gastrointestinal_tract	TIGR01900	GC_00007132, GC_00019396, GC_00045631
TIGR00740: tRNA (cmo5U34)-methyltransferase	0.0012246	0.972084	1	gastrointestinal_tract	TIGR00740	GC_00004920, GC_00021021, GC_00039959
edd: phosphogluconate dehydratase	0.0012246	0.972084	1	gastrointestinal_tract	TIGR01196	GC_00002239
UbiB: 2-polyprenylphenol 6-hydroxylase	0.0012246	0.972084	1	gastrointestinal_tract	TIGR01982	GC_00002865, GC_00026065
cztR_silR_copR: heavy metal response regulator	0.0012246	0.972084	1	gastrointestinal_tract	TIGR01387	GC_00000328, GC_00064725
FeS_CyaY: iron donor protein CyaY	0.0012246	0.972084	1	gastrointestinal_tract	TIGR03421	GC_00005056, GC_00029323, GC_00062670
PepT-like: peptidase T-like protein	0.0012246	0.972084	1	gastrointestinal_tract	TIGR01883	GC_00019329, GC_00045102, GC_00049478, GC_00052166, GC_00053603, GC_00074380, GC_00085195
prpB: methylisocitrate lyase	0.0012246	0.972084	1	gastrointestinal_tract	TIGR02317	GC_00003185, GC_00060781
pepN_strep_liv: aminopeptidase N	0.0012246	0.972084	1	gastrointestinal_tract	TIGR02412	GC_00008510, GC_00043427, GC_00044085, GC_00048010, GC_00053578, GC_00060711
pppGpp_PNP: guanosine pentaphosphate synthetase I/polyribonucleotide nucleotidyltransferase	0.0012246	0.972084	1	gastrointestinal_tract	TIGR02696	GC_00002446
cysJ: sulfite reductase [NADPH] flavoprotein, alpha-component	0.0012246	0.972084	1	gastrointestinal_tract	TIGR01931	GC_00003211, GC_00040847
tRNA_CCA_actino: CCA tRNA nucleotidyltransferase	0.0012246	0.972084	1	gastrointestinal_tract	TIGR02692	GC_00004873, GC_00015868
uvrD: DNA helicase II	0.0012246	0.972084	1	gastrointestinal_tract	TIGR01075	GC_00003402, GC_00041003
formate-DH-gamm: formate dehydrogenase, gamma subunit	0.0012246	0.972084	1	gastrointestinal_tract	TIGR01583	GC_00004301, GC_00005710, GC_00030028, GC_00039029
ygeW: knotted carbamoyltransferase YgeW	0.0012246	0.972084	1	gastrointestinal_tract	TIGR03316	GC_00002013
MthylAspMut_E: methylaspartate mutase, E subunit	0.0012246	0.972084	1	gastrointestinal_tract	TIGR01503	GC_00003341, GC_00039340
heptsyl_trn_III: putative lipopolysaccharide heptosyltransferase III	0.0012246	0.972084	1	gastrointestinal_tract	TIGR02201	GC_00012052, GC_00022053, GC_00040031, GC_00059387, GC_00084604
pimt: protein-L-isoaspartate O-methyltransferase	0.0012246	0.972084	1	gastrointestinal_tract	TIGR00080	GC_00002805, GC_00039169
arg_catab_astE: succinylglutamate desuccinylase	0.0012246	0.972084	1	gastrointestinal_tract	TIGR03242	GC_00007981, GC_00014395, GC_00017832, GC_00026316
IPMI_arch: 3-isopropylmalate dehydratase, large subunit	0.0012246	0.972084	1	gastrointestinal_tract	TIGR02086	GC_00002636, GC_00023892, GC_00068461
Mop: molybdenum-pterin binding domain	0.0012246	0.972084	1	gastrointestinal_tract	TIGR00638	GC_00016102, GC_00019704, GC_00021248, GC_00021416, GC_00027354
rnd: ribonuclease D	0.0012246	0.972084	1	gastrointestinal_tract	TIGR01388	GC_00005030, GC_00051120, GC_00062901
arg_catab_AOST: arginine and ornithine succinyltransferase subunits	0.0012246	0.972084	1	gastrointestinal_tract	TIGR03243	GC_00001130, GC_00054256
pupylate_PafA: Pup--protein ligase	0.0012246	0.972084	1	gastrointestinal_tract	TIGR03686	GC_00008481, GC_00037526, GC_00041842, GC_00049576
recB: exodeoxyribonuclease V, beta subunit	0.0012246	0.972084	1	gastrointestinal_tract	TIGR00609	GC_00003780, GC_00043958, GC_00051950
pntA: NAD(P)(+) transhydrogenase (AB-specific), alpha subunit	0.0012246	0.972084	1	gastrointestinal_tract	TIGR00561	GC_00002784, GC_00038392
RpoE_Sigma70: RNA polymerase sigma factor RpoE	0.0012246	0.972084	1	gastrointestinal_tract	TIGR02939	GC_00002150
alk_sulf_monoox: alkanesulfonate monooxygenase, FMNH(2)-dependent	0.0012246	0.972084	1	gastrointestinal_tract	TIGR03565	GC_00000837
genX: EF-P lysine aminoacylase GenX	0.0012246	0.972084	1	gastrointestinal_tract	TIGR00462	GC_00004014, GC_00016159
serC_3: putative phosphoserine aminotransferase	0.0012246	0.972084	1	gastrointestinal_tract	TIGR01366	GC_00002449
IMP_DH_rel_2: IMP dehydrogenase family protein	0.0012246	0.972084	1	gastrointestinal_tract	TIGR01304	GC_00004810, GC_00017464
2A0125: AmpG-like permease	0.0012246	0.972084	1	gastrointestinal_tract	TIGR00901	GC_00004839, GC_00059380, GC_00061772
araaP: aromatic amino acid transport protein	0.0012246	0.972084	1	gastrointestinal_tract	TIGR00837	GC_00003196, GC_00004434, GC_00027726, GC_00027727, GC_00061503
MthylAspMutase: methylaspartate mutase, S subunit	0.0012246	0.972084	1	gastrointestinal_tract	TIGR01501	GC_00002193
CysI: sulfite reductase (NADPH) hemoprotein, beta-component	0.0012246	0.972084	1	gastrointestinal_tract	TIGR02041	GC_00002795, GC_00055494
PDHac_trf_long: dihydrolipoyllysine-residue acetyltransferase	0.0012246	0.972084	1	gastrointestinal_tract	TIGR01348	GC_00002330
TIGR00452: tRNA (mo5U34)-methyltransferase	0.0012246	0.972084	1	gastrointestinal_tract	TIGR00452	GC_00002895, GC_00054042
pts-lac: PTS system, lactose/cellobiose family IIB component	0.0012246	0.972084	1	gastrointestinal_tract	TIGR00853	GC_00003998, GC_00016906
2A76: homoserine/Threonine efflux protein	0.0012246	0.972084	1	gastrointestinal_tract	TIGR00949	GC_00003216, GC_00006784, GC_00017579, GC_00054669
DapC_actino: succinyldiaminopimelate transaminase	0.0012246	0.972084	1	gastrointestinal_tract	TIGR03539	GC_00007259, GC_00016913, GC_00057108
CyoD: cytochrome o ubiquinol oxidase subunit IV	0.0012246	0.972084	1	gastrointestinal_tract	TIGR02847	GC_00006371, GC_00014261, GC_00030316
tehB: tellurite resistance protein TehB	0.0012246	0.972084	1	gastrointestinal_tract	TIGR00477	GC_00005425, GC_00042821, GC_00052860
cyd_oper_ybgT: cyd operon protein YbgT	0.0012246	0.972084	1	gastrointestinal_tract	TIGR02106	GC_00006676, GC_00017749, GC_00031965
TIGR03624: putative hydrolase	0.0012246	0.972084	1	gastrointestinal_tract	TIGR03624	GC_00008462, GC_00019601, GC_00044485
reactive_PduG: diol dehydratase reactivase alpha subunit	0.0012246	0.972084	1	gastrointestinal_tract	TIGR04491	GC_00000738
ispZ: intracellular septation protein A	0.0012246	0.972084	1	gastrointestinal_tract	TIGR00997	GC_00004351, GC_00026604, GC_00029219
glu_cys_lig_rel: glutamate--cysteine ligase/glutathione synthase	0.0012246	0.972084	1	gastrointestinal_tract	TIGR01435	GC_00007408, GC_00019357, GC_00040526
IPP_isom_1: isopentenyl-diphosphate delta-isomerase	0.0012246	0.972084	1	gastrointestinal_tract	TIGR02150	GC_00007740, GC_00031844, GC_00056921, GC_00058281
formate-DH-alph: formate dehydrogenase-N alpha subunit	0.0012246	0.972084	1	gastrointestinal_tract	TIGR01553	GC_00000824, GC_00041258, GC_00064679
trpE_proteo: anthranilate synthase component I	0.0012246	0.972084	1	gastrointestinal_tract	TIGR00565	GC_00006902, GC_00020538, GC_00041617, GC_00051647
PQQ_membr_DH: membrane-bound PQQ-dependent dehydrogenase, glucose/quinate/shikimate family	0.0012246	0.972084	1	gastrointestinal_tract	TIGR03074	GC_00003170, GC_00015837, GC_00027431, GC_00080044
type_I_sec_TolC: type I secretion outer membrane protein, TolC family	0.0012246	0.972084	1	gastrointestinal_tract	TIGR01844	GC_00004405, GC_00018848, GC_00027451, GC_00033352, GC_00041180, GC_00054097, GC_00054098, GC_00056112, GC_00065906, GC_00093218
arg_catab_astB: succinylarginine dihydrolase	0.0012246	0.972084	1	gastrointestinal_tract	TIGR03241	GC_00001162
arg_catab_astD: succinylglutamate-semialdehyde dehydrogenase	0.0012246	0.972084	1	gastrointestinal_tract	TIGR03240	GC_00001065
cas_Csd2: CRISPR-associated protein Cas7/Csd2, subtype I-C/DVULG	0.000918489	0.975823	1	gastrointestinal_tract	TIGR02589	GC_00008363, GC_00024957, GC_00105603
NhaB: Na+/H+ antiporter NhaB	0.000918489	0.975823	1	gastrointestinal_tract	TIGR00774	GC_00003254
SUI1_rel: putative translation initiation factor SUI1	0.000918489	0.975823	1	gastrointestinal_tract	TIGR01158	GC_00004043, GC_00060517
gspI: type II secretion system protein I	0.000918489	0.975823	1	gastrointestinal_tract	TIGR01707	GC_00014320, GC_00015775, GC_00031199, GC_00033330, GC_00050555, GC_00063258, GC_00112455
moeB: molybdopterin synthase sulfurylase MoeB	0.000918489	0.975823	1	gastrointestinal_tract	TIGR02355	GC_00003023
hflC: HflC protein	0.000918489	0.975823	1	gastrointestinal_tract	TIGR01932	GC_00003994, GC_00027409
cas1_DVULG: CRISPR-associated endonuclease Cas1, subtype I-C/DVULG	0.000918489	0.975823	1	gastrointestinal_tract	TIGR03640	GC_00008375, GC_00022352, GC_00051733
TIGR02328: conserved hypothetical protein	0.000918489	0.975823	1	gastrointestinal_tract	TIGR02328	GC_00004967, GC_00028870
6PTHBS: 6-pyruvoyl tetrahydropterin synthase/QueD family protein	0.000918489	0.975823	1	gastrointestinal_tract	TIGR00039	GC_00002833
fabA: beta-hydroxyacyl-(acyl-carrier-protein) dehydratase FabA	0.000918489	0.975823	1	gastrointestinal_tract	TIGR01749	GC_00002790
tesB: acyl-CoA thioesterase II	0.000918489	0.975823	1	gastrointestinal_tract	TIGR00189	GC_00002829
CytB-hydogenase: Ni/Fe-hydrogenase, b-type cytochrome subunit	0.000918489	0.975823	1	gastrointestinal_tract	TIGR02125	GC_00014026, GC_00045332, GC_00047496, GC_00048398, GC_00063669
TIGR00238: KamA family protein	0.000918489	0.975823	1	gastrointestinal_tract	TIGR00238	GC_00004440, GC_00083233, GC_00109948
hdxy_isourate: hydroxyisourate hydrolase	0.000918489	0.975823	1	gastrointestinal_tract	TIGR02962	GC_00016307, GC_00016719, GC_00023453, GC_00030239, GC_00030240, GC_00034868
metmalonyl_epim: methylmalonyl-CoA epimerase	0.000918489	0.975823	1	gastrointestinal_tract	TIGR03081	GC_00012221, GC_00033157, GC_00034394, GC_00061449
FdhE: formate dehydrogenase accessory protein FdhE	0.000918489	0.975823	1	gastrointestinal_tract	TIGR01562	GC_00004040, GC_00040558
C4_traR_proteo: phage/conjugal plasmid C-4 type zinc finger protein, TraR family	0.000918489	0.975823	1	gastrointestinal_tract	TIGR02419	GC_00003408, GC_00018007, GC_00020707, GC_00020760, GC_00021211, GC_00038171, GC_00076241, GC_00096389, GC_00104400
GspF: type II secretion system protein F	0.000918489	0.975823	1	gastrointestinal_tract	TIGR02120	GC_00009773, GC_00015187, GC_00021617, GC_00023715, GC_00027485
DMSO_dmsB: dimethylsulfoxide reductase, chain B	0.000918489	0.975823	1	gastrointestinal_tract	TIGR02951	GC_00000679, GC_00026186, GC_00033712
List_Bact_rpt: repeat, TIGR02543 family	0.000918489	0.975823	1	gastrointestinal_tract	TIGR02543	GC_00041885, GC_00070049, GC_00070277, GC_00075515, GC_00079525, GC_00079527, GC_00080176, GC_00080312, GC_00086189, GC_00087721, GC_00095636, GC_00095916, GC_00097090, GC_00098175, GC_00101139, GC_00103434, GC_00103944, GC_00113704
AcOrn-deacetyl: acetylornithine deacetylase (ArgE)	0.000918489	0.975823	1	gastrointestinal_tract	TIGR01892	GC_00004195, GC_00056098, GC_00061394
gntK_FGGY: gluconate kinase	0.000918489	0.975823	1	gastrointestinal_tract	TIGR01314	GC_00008037, GC_00011864
ftsX: putative protein insertion permease FtsX	0.000918489	0.975823	1	gastrointestinal_tract	TIGR00439	GC_00004557, GC_00041875
yiiD_Cterm: putative thioesterase domain	0.000918489	0.975823	1	gastrointestinal_tract	TIGR02447	GC_00004265, GC_00061694
2a58: sodium-dependent inorganic phosphate (Pi) transporter	0.000918489	0.975823	1	gastrointestinal_tract	TIGR01013	GC_00002864
E4PD_g-proteo: erythrose-4-phosphate dehydrogenase	0.000918489	0.975823	1	gastrointestinal_tract	TIGR01532	GC_00002736
fruct_sucro_rep: D-fructose-responsive transcription factor	0.000918489	0.975823	1	gastrointestinal_tract	TIGR02417	GC_00004943, GC_00014246, GC_00043313
TonB-B12: TonB-dependent vitamin B12 receptor	0.000918489	0.975823	1	gastrointestinal_tract	TIGR01779	GC_00014716, GC_00020520, GC_00028210, GC_00042506, GC_00064757
FeFe_hydrog_B1: [FeFe] hydrogenase, group B1/B3	0.000918489	0.975823	1	gastrointestinal_tract	TIGR04105	GC_00030093, GC_00050348, GC_00053942, GC_00062474, GC_00074052, GC_00084837, GC_00097338, GC_00108625
hisA-trpF: bifunctional HisA/TrpF protein	0.000918489	0.975823	1	gastrointestinal_tract	TIGR01919	GC_00003283
tat_substr_1: Tat-translocated enzyme	0.000918489	0.975823	1	gastrointestinal_tract	TIGR01412	GC_00007397, GC_00034380, GC_00097280, GC_00105227
ODC_inducible: ornithine decarboxylase SpeF	0.000918489	0.975823	1	gastrointestinal_tract	TIGR04301	GC_00001907, GC_00021400
rpoS_proteo: RNA polymerase sigma factor RpoS	0.000918489	0.975823	1	gastrointestinal_tract	TIGR02394	GC_00002810
tol_pal_ybgF: tol-pal system protein YbgF	0.000918489	0.975823	1	gastrointestinal_tract	TIGR02795	GC_00004275, GC_00027645
TIGR00659: TIGR00659 family protein	0.000918489	0.975823	1	gastrointestinal_tract	TIGR00659	GC_00004365, GC_00062489
taurine_ABC_bnd: taurine ABC transporter, periplasmic binding protein	0.000918489	0.975823	1	gastrointestinal_tract	TIGR01729	GC_00002891
TIGR02099: TIGR02099 family protein	0.000918489	0.975823	1	gastrointestinal_tract	TIGR02099	GC_00007283, GC_00037137, GC_00060163
cas_Cas5d: CRISPR-associated protein Cas5, subtype I-C/DVULG	0.000918489	0.975823	1	gastrointestinal_tract	TIGR01876	GC_00018632, GC_00039351, GC_00068178, GC_00068589, GC_00073959, GC_00088225, GC_00093493, GC_00100947
betaine_BetI: transcriptional repressor BetI	0.000918489	0.975823	1	gastrointestinal_tract	TIGR03384	GC_00003258
sulf_tusC_dsrF: sulfur relay protein TusC/DsrF	0.000918489	0.975823	1	gastrointestinal_tract	TIGR03010	GC_00004583, GC_00028988
2A78: carboxylate/amino acid/amine transporter	0.000918489	0.975823	1	gastrointestinal_tract	TIGR00950	GC_00002849, GC_00004758, GC_00006473
lip_kinase_YegS: lipid kinase YegS	0.000918489	0.975823	1	gastrointestinal_tract	TIGR03702	GC_00004077, GC_00049893
glu_aminopep: glutamyl aminopeptidase	0.000918489	0.975823	1	gastrointestinal_tract	TIGR03107	GC_00002794
fliI_yscN: ATPase, FliI/YscN family	0.000918489	0.975823	1	gastrointestinal_tract	TIGR01026	GC_00013766, GC_00020648, GC_00030877, GC_00039503, GC_00049445
modC_ABC: molybdate ABC transporter, ATP-binding protein	0.000918489	0.975823	1	gastrointestinal_tract	TIGR02142	GC_00004650, GC_00043537
DHB_AMP_lig: (2,3-dihydroxybenzoyl)adenylate synthase	0.000918489	0.975823	1	gastrointestinal_tract	TIGR02275	GC_00005872, GC_00025229
lipid_A_htrB: lipid A biosynthesis lauroyl (or palmitoleoyl) acyltransferase	0.000918489	0.975823	1	gastrointestinal_tract	TIGR02207	GC_00002154, GC_00006328, GC_00025880, GC_00052316
apsK: adenylyl-sulfate kinase	0.000918489	0.975823	1	gastrointestinal_tract	TIGR00455	GC_00003584, GC_00067832
type_II_gspE: type II secretion system protein E	0.000918489	0.975823	1	gastrointestinal_tract	TIGR02533	GC_00001124
SH3_and_anchor: SH3 domain protein	0.000918489	0.975823	1	gastrointestinal_tract	TIGR04211	GC_00003962, GC_00062852
ccs: citrate carrier protein, CCS family	0.000918489	0.975823	1	gastrointestinal_tract	TIGR00783	GC_00003012
activase_YjjW: glycine radical enzyme activase, YjjW family	0.000918489	0.975823	1	gastrointestinal_tract	TIGR04041	GC_00023688, GC_00032781, GC_00032782, GC_00035836, GC_00036703, GC_00062937
cytochro_ccmD: heme exporter protein CcmD	0.000918489	0.975823	1	gastrointestinal_tract	TIGR03141	GC_00015397, GC_00016088, GC_00027124, GC_00038207
sulf_tusB_dsrH: sulfur relay protein TusB/DsrH	0.000918489	0.975823	1	gastrointestinal_tract	TIGR03011	GC_00007599, GC_00034777, GC_00048841
dmsA_ynfE: anaerobic dimethyl sulfoxide reductase, A subunit, DmsA/YnfE family	0.000918489	0.975823	1	gastrointestinal_tract	TIGR02166	GC_00000748, GC_00020753, GC_00026600, GC_00029874, GC_00029875, GC_00095645
coaB_strep: phosphopantothenate--cysteine ligase	0.000918489	0.975823	1	gastrointestinal_tract	TIGR02114	GC_00010510, GC_00017770, GC_00053699
LLM_2I7G: probable oxidoreductase, LLM family	0.000918489	0.975823	1	gastrointestinal_tract	TIGR03858	GC_00007611, GC_00012331
flagell_flgL: flagellar hook-associated protein 3	0.000918489	0.975823	1	gastrointestinal_tract	TIGR02550	GC_00017355, GC_00044540, GC_00050223, GC_00065871, GC_00070405, GC_00070925, GC_00070957, GC_00081024
cyc_pep_trnsptr: cyclic peptide transporter	0.000918489	0.975823	1	gastrointestinal_tract	TIGR01194	GC_00006812, GC_00041271, GC_00063440
molyb_mobA: molybdenum cofactor guanylyltransferase	0.000918489	0.975823	1	gastrointestinal_tract	TIGR02665	GC_00006913, GC_00026204, GC_00050998
3A0103s03R: lysine-arginine-ornithine-binding periplasmic protein	0.000918489	0.975823	1	gastrointestinal_tract	TIGR01096	GC_00001024, GC_00004182, GC_00006586, GC_00014587, GC_00029897, GC_00029898
TIGR02757: TIGR02757 family protein	0.000918489	0.975823	1	gastrointestinal_tract	TIGR02757	GC_00017058, GC_00032221, GC_00044720, GC_00052831, GC_00066360, GC_00101498
gspJ: type II secretion system protein J	0.000918489	0.975823	1	gastrointestinal_tract	TIGR01711	GC_00016582, GC_00017056, GC_00031176, GC_00048170, GC_00088925
VI_Rhs_Vgr: type VI secretion system Vgr family protein	0.000918489	0.975823	1	gastrointestinal_tract	TIGR03361	GC_00005549, GC_00009467, GC_00009492, GC_00019349, GC_00021503, GC_00031043, GC_00036150, GC_00038654, GC_00074120
monomer_idh: isocitrate dehydrogenase, NADP-dependent	0.000918489	0.975823	1	gastrointestinal_tract	TIGR00178	GC_00003783, GC_00034245
[truncated: 884 more rows]
