# Supplementary material for: Genomic Expansions in the Human Gut Microbiome
Source: Genome Biol Evol. 2021 Jul 11;13(7):evab156. doi: 10.1093/gbe/evab156 (PMC8325571; doi:10.1093/gbe/evab156)
Supplement: evab156_Supplementary_Data [file evab156_supplementary_data.zip › TableS6_genomicexpansions.xlsx]

## Sheet: Sheet1
Table S6. Statistics for KEGG module annotation enrichment between the gut and other body sites for phylogenetically matched bacterial lineages.
KEGG_Module	Enrichment score	Unadjusted p value	Adjusted q value	Associated body site	Function accession	Gene clusters ids
Methanogenesis, methylamine/dimethylamine/trimethylamine => methane!!!Methanogen	2.07092	0.150131	1	gastrointestinal_tract	M00563!!!M00617	GC_00063617, GC_00109541
Helicobacter pylori pathogenicity signature, cagA pathogenicity island	1.83136	0.175967	1	other_body_site	M00564	GC_00013036, GC_00091884, GC_00112117
GABA biosynthesis, prokaryotes, putrescine => GABA	1.82356	0.17689	1	gastrointestinal_tract	M00136	GC_00001518, GC_00006507, GC_00009877, GC_00009952, GC_00009955, GC_00013209, GC_00027320, GC_00030813, GC_00039343, GC_00040594, GC_00054009, GC_00064449
Pantothenate biosynthesis, valine/L-aspartate => pantothenate!!!Pantothenate biosynthesis, 2-oxoisovalerate/spermine => pantothenate!!!Coenzyme A biosynthesis, archaea, 2-oxoisovalerate => 4-phosphopantoate => CoA	1.29995	0.254222	1	gastrointestinal_tract	M00119!!!M00913!!!M00914	GC_00001041, GC_00002017, GC_00002372, GC_00003688, GC_00004435, GC_00009082, GC_00009102, GC_00012454, GC_00016786, GC_00022129, GC_00023125, GC_00023633, GC_00024843, GC_00026004, GC_00029236, GC_00029455, GC_00035512, GC_00036112, GC_00036113, GC_00038648, GC_00041837, GC_00048386, GC_00050767, GC_00051868, GC_00054354, GC_00055609, GC_00061153, GC_00065853, GC_00065858, GC_00066480, GC_000752…
Thiamine biosynthesis, prokaryotes, AIR (+ DXP/tyrosine) => TMP/TPP!!!Thiamine biosynthesis, prokaryotes, AIR (+ DXP/glycine) => TMP/TPP	1.22069	0.269225	1	gastrointestinal_tract	M00127!!!M00895	GC_00000190, GC_00000397, GC_00002496, GC_00002531, GC_00002653, GC_00004314, GC_00007147, GC_00009793, GC_00012118, GC_00015818, GC_00017434, GC_00022706, GC_00023031, GC_00025688, GC_00025890, GC_00026865, GC_00032051, GC_00032757, GC_00033337, GC_00034909, GC_00034910, GC_00034911, GC_00038157, GC_00038431, GC_00039072, GC_00041915, GC_00050909, GC_00051336, GC_00052806, GC_00054251, GC_000545…
CAM (Crassulacean acid metabolism), light!!!C4-dicarboxylic acid cycle, NADP - malic enzyme type	1.21656	0.270036	1	other_body_site	M00169!!!M00172	GC_00000203, GC_00000298, GC_00000998, GC_00002041, GC_00005398, GC_00010591
Cobalamin biosynthesis, aerobic, uroporphyrinogen III => precorrin 2 => cobyrinate a,c-diamide	1.13579	0.286544	1	gastrointestinal_tract	M00925	GC_00017841, GC_00024559, GC_00024758, GC_00025424, GC_00039161, GC_00041005, GC_00056001, GC_00059416, GC_00062278, GC_00063915, GC_00077852, GC_00078005, GC_00086622, GC_00093685, GC_00094913
Citrate cycle (TCA cycle, Krebs cycle)!!!Citrate cycle, first carbon oxidation, oxaloacetate => 2-oxoglutarate!!!Methylaspartate cycle!!!Reductive citrate cycle (Arnon-Buchanan cycle)!!!Anoxygenic photosynthesis in green sulfur bacteria	1.039	0.308054	1	gastrointestinal_tract	M00009!!!M00010!!!M00740!!!M00173!!!M00614	GC_00000235, GC_00001347
Glycolysis (Embden-Meyerhof pathway), glucose => pyruvate!!!Glycolysis, core module involving three-carbon compounds!!!Gluconeogenesis, oxaloacetate => fructose-6P!!!Formaldehyde assimilation, serine pathway	1.02353	0.311684	1	other_body_site	M00001!!!M00002!!!M00003!!!M00346	GC_00000028, GC_00014440, GC_00029435, GC_00079257
Inosine monophosphate biosynthesis, PRPP + glutamine => IMP	1.02353	0.311684	1	other_body_site	M00048	GC_00000133, GC_00000177, GC_00000192, GC_00000274, GC_00000461, GC_00000486, GC_00000615, GC_00000680, GC_00000866, GC_00001019, GC_00001102, GC_00001106, GC_00001164, GC_00001179, GC_00001182, GC_00001326, GC_00001521, GC_00001630, GC_00001691, GC_00001830, GC_00001837, GC_00001841, GC_00002405, GC_00002545, GC_00003195, GC_00003342, GC_00004018, GC_00004276, GC_00004376, GC_00004972, GC_000050…
Catecholamine biosynthesis, tyrosine => dopamine => noradrenaline => adrenaline!!!Melatonin biosynthesis, animals, tryptophan => serotonin => melatonin!!!Melatonin biosynthesis, plants, tryptophan => serotonin => melatonin	1.02353	0.311684	1	gastrointestinal_tract	M00042!!!M00037!!!M00936	GC_00069532
Dermatan sulfate degradation!!!Heparan sulfate degradation	1.02353	0.311684	1	gastrointestinal_tract	M00076!!!M00078	GC_00102489
Dihydrokalafungin biosynthesis, octaketide => dihydrokalafungin	1.02353	0.311684	1	gastrointestinal_tract	M00779	GC_00079442
Glycolysis (Embden-Meyerhof pathway), glucose => pyruvate!!!Pentose phosphate pathway (Pentose phosphate cycle)	1.02353	0.311684	1	gastrointestinal_tract	M00001!!!M00004	GC_00089315
Kanosamine biosynthesis, glucose 6-phosphate => kanosamine	1.02353	0.311684	1	gastrointestinal_tract	M00877	GC_00073621, GC_00113847
Lysine biosynthesis, mediated by LysW, 2-aminoadipate => lysine	1.02353	0.311684	1	gastrointestinal_tract	M00031	GC_00111676
Lysine biosynthesis, mediated by LysW, 2-aminoadipate => lysine!!!Ornithine biosynthesis, mediated by LysW, glutamate => ornithine	1.02353	0.311684	1	gastrointestinal_tract	M00031!!!M00763	GC_00068881, GC_00076571, GC_00078982
Methanogenesis, methanol => methane!!!Methanogen	1.02353	0.311684	1	gastrointestinal_tract	M00356!!!M00617	GC_00081796
Heme biosynthesis, plants and bacteria, glutamate => heme	0.988626	0.320079	1	gastrointestinal_tract	M00121	GC_00000339, GC_00002048, GC_00002076, GC_00002525, GC_00003431, GC_00004223, GC_00004304, GC_00004757, GC_00004987, GC_00005506, GC_00009420, GC_00010342, GC_00011533, GC_00011744, GC_00012423, GC_00013876, GC_00016667, GC_00017065, GC_00017318, GC_00019035, GC_00020142, GC_00025103, GC_00027293, GC_00028745, GC_00028746, GC_00028856, GC_00030257, GC_00030335, GC_00030925, GC_00030926, GC_000322…
Caffeine degradation, caffeine => xanthine	0.988626	0.320079	1	other_body_site	M00915	GC_00079265
Glycogen biosynthesis, glucose-1P => glycogen/starch	0.988626	0.320079	1	other_body_site	M00854	GC_00090743
Phthalate degradation, phthalate => protocatechuate	0.988626	0.320079	1	other_body_site	M00623	GC_00111535
Tocopherol/tocotorienol biosynthesis, homogentisate + phytyl/geranylgeranyl-PP => tocopherol/tocotorienol	0.988626	0.320079	1	other_body_site	M00112	GC_00094140
F-type ATPase, prokaryotes and chloroplasts	0.844796	0.358029	1	gastrointestinal_tract	M00157	GC_00000039, GC_00000041, GC_00000377, GC_00001083, GC_00001339, GC_00001407, GC_00001482, GC_00001529, GC_00001562, GC_00002746, GC_00002748, GC_00002953, GC_00003001, GC_00003846, GC_00004152, GC_00004387, GC_00004483, GC_00004533, GC_00004730, GC_00004766, GC_00005902, GC_00005962, GC_00006238, GC_00006260, GC_00006556, GC_00007095, GC_00007266, GC_00007457, GC_00007462, GC_00007600, GC_000090…
Thiamine biosynthesis, prokaryotes, AIR (+ DXP/tyrosine) => TMP/TPP!!!Thiamine biosynthesis, prokaryotes, AIR (+ DXP/glycine) => TMP/TPP!!!Thiamine biosynthesis, archaea, AIR (+ NAD+) => TMP/TPP!!!Thiamine biosynthesis, plants, AIR (+ NAD+) => TMP/thiamine/TPP	0.751806	0.385905	1	gastrointestinal_tract	M00127!!!M00895!!!M00896!!!M00897	GC_00000211, GC_00000340
Histidine degradation, histidine => N-formiminoglutamate => glutamate	0.723657	0.394947	1	other_body_site	M00045	GC_00000566, GC_00000686, GC_00001471, GC_00001677, GC_00001687, GC_00002257, GC_00004736, GC_00004784, GC_00011234, GC_00011601, GC_00013179, GC_00017827, GC_00018706, GC_00018945, GC_00019605, GC_00020855, GC_00023701, GC_00025966, GC_00033365, GC_00035465, GC_00038337, GC_00039305, GC_00039400, GC_00040469, GC_00041045, GC_00043196, GC_00045095, GC_00045143, GC_00051591, GC_00052295, GC_000546…
Malonate semialdehyde pathway, propanoyl-CoA => acetyl-CoA	0.703989	0.401447	1	other_body_site	M00013	GC_00005779, GC_00013089, GC_00013090, GC_00021561, GC_00026381, GC_00031420, GC_00031421, GC_00056857, GC_00067441
Pectin degradation	0.681795	0.408969	1	gastrointestinal_tract	M00081	GC_00008149, GC_00018192, GC_00022824, GC_00036233, GC_00049487, GC_00082172, GC_00094138, GC_00095087
EHEC/EPEC pathogenicity signature, T3SS and effectors!!!Xanthomonas spp. pathogenicity signature, T3SS and effectors	0.666497	0.414276	1	other_body_site	M00542!!!M00660	GC_00031305, GC_00034751, GC_00038436, GC_00039502, GC_00039503, GC_00050437, GC_00051293, GC_00054431, GC_00059329, GC_00060270, GC_00063931
Ketone body biosynthesis, acetyl-CoA => acetoacetate/3-hydroxybutyrate/acetone!!!Leucine degradation, leucine => acetoacetate + acetyl-CoA	0.631057	0.426968	1	other_body_site	M00088!!!M00036	GC_00012283, GC_00024666, GC_00051151, GC_00051660, GC_00068672, GC_00085292, GC_00106773
Lysine biosynthesis, succinyl-DAP pathway, aspartate => lysine!!!Lysine biosynthesis, acetyl-DAP pathway, aspartate => lysine!!!Lysine biosynthesis, DAP aminotransferase pathway, aspartate => lysine	0.597254	0.439628	1	gastrointestinal_tract	M00016!!!M00525!!!M00527	GC_00001016, GC_00002301, GC_00007158, GC_00008284, GC_00013729, GC_00013811, GC_00013884, GC_00027157, GC_00030097, GC_00031547, GC_00036740, GC_00041125, GC_00044288, GC_00047491, GC_00047492, GC_00047553, GC_00053109, GC_00113407, GC_00114909, GC_00114986
Staphyloferrin B biosynthesis, L-serine => staphyloferrin B	0.575595	0.448044	1	gastrointestinal_tract	M00875	GC_00019814, GC_00036053, GC_00045912, GC_00067849, GC_00069090, GC_00075329, GC_00088211, GC_00096183, GC_00102496, GC_00102788, GC_00109882
dTDP-L-rhamnose biosynthesis	0.560833	0.453925	1	gastrointestinal_tract	M00793	GC_00000068, GC_00000220, GC_00000646, GC_00000704, GC_00000714, GC_00000887, GC_00001915, GC_00002622, GC_00003314, GC_00005128, GC_00005939, GC_00007391, GC_00008159, GC_00010929, GC_00013756, GC_00013805, GC_00014093, GC_00015413, GC_00017568, GC_00018280, GC_00019470, GC_00025816, GC_00027740, GC_00029282, GC_00030048, GC_00036576, GC_00036577, GC_00040780, GC_00042152, GC_00045791, GC_000567…
Multidrug resistance, efflux pump MexAB-OprM!!!Multidrug resistance, efflux pump MexJK-OprM!!!Multidrug resistance, efflux pump MexXY-OprM	0.552102	0.45746	1	gastrointestinal_tract	M00718!!!M00642!!!M00643	GC_00002594, GC_00010677, GC_00013223, GC_00015271, GC_00017322, GC_00037023, GC_00037077, GC_00045139, GC_00046669, GC_00051496, GC_00056235, GC_00058811, GC_00062788, GC_00084338, GC_00114676
Benzoate degradation, benzoate => catechol / methylbenzoate => methylcatechol	0.474334	0.491	1	gastrointestinal_tract	M00551	GC_00004448, GC_00004472, GC_00004695, GC_00013159, GC_00015831, GC_00095464
Dermatan sulfate degradation!!!Chondroitin sulfate degradation	0.474334	0.491	1	gastrointestinal_tract	M00076!!!M00077	GC_00018373, GC_00035856, GC_00045073, GC_00061144, GC_00071974, GC_00099697, GC_00105916
Staphyloferrin A biosynthesis, L-ornithine => staphyloferrin A	0.474334	0.491	1	gastrointestinal_tract	M00876	GC_00021856, GC_00040435, GC_00073425, GC_00075892, GC_00083740, GC_00086021, GC_00088210, GC_00093050, GC_00097332, GC_00105573, GC_00107732, GC_00114202
Tryptophan metabolism, tryptophan => kynurenine => 2-aminomuconate!!!NAD biosynthesis, tryptophan => quinolinate => NAD	0.474334	0.491	1	gastrointestinal_tract	M00038!!!M00912	GC_00030565, GC_00042921, GC_00048477, GC_00049136, GC_00056492, GC_00063699, GC_00068240, GC_00079693, GC_00085558, GC_00086786, GC_00101035, GC_00105350, GC_00114379
Reductive citrate cycle (Arnon-Buchanan cycle)!!!Anoxygenic photosynthesis in green sulfur bacteria	0.467596	0.494095	1	gastrointestinal_tract	M00173!!!M00614	GC_00000426, GC_00060841
Methionine degradation	0.455733	0.499625	1	gastrointestinal_tract	M00035	GC_00003728, GC_00003795, GC_00009473, GC_00012076, GC_00013198, GC_00016629, GC_00017229, GC_00021709, GC_00021925, GC_00023785, GC_00025065, GC_00025126, GC_00026888, GC_00026889, GC_00032293, GC_00036544, GC_00039873, GC_00039874, GC_00043699, GC_00052240, GC_00053359, GC_00055564, GC_00055595, GC_00058942, GC_00061864, GC_00068197, GC_00068329, GC_00069450, GC_00071823, GC_00071948, GC_000721…
Histidine biosynthesis, PRPP => histidine	0.424941	0.514482	1	gastrointestinal_tract	M00026	GC_00000150, GC_00000950, GC_00001160, GC_00003417, GC_00004258, GC_00004260, GC_00004465, GC_00004530, GC_00004835, GC_00004985, GC_00005002, GC_00005455, GC_00005510, GC_00005789, GC_00005956, GC_00007378, GC_00007458, GC_00007629, GC_00007819, GC_00007917, GC_00007980, GC_00008340, GC_00008548, GC_00008923, GC_00008993, GC_00009081, GC_00009143, GC_00009330, GC_00010994, GC_00011294, GC_000113…
NAD biosynthesis, aspartate => quinolinate => NAD	0.424756	0.514574	1	gastrointestinal_tract	M00115	GC_00001344, GC_00002276, GC_00002378, GC_00005084, GC_00008062, GC_00008287, GC_00011291, GC_00012670, GC_00013244, GC_00014066, GC_00021469, GC_00022549, GC_00023258, GC_00029836, GC_00030810, GC_00046413, GC_00048341, GC_00050298, GC_00052104, GC_00052922, GC_00055298, GC_00058269, GC_00066785, GC_00089975, GC_00107169, GC_00111944
GABA (gamma-Aminobutyrate) shunt	0.421881	0.516	1	gastrointestinal_tract	M00027	GC_00000563, GC_00000861, GC_00008808, GC_00009298, GC_00017592, GC_00022161, GC_00022332, GC_00025164, GC_00025603, GC_00033798, GC_00035770, GC_00036146, GC_00051195, GC_00115353
Pyridoxal-P biosynthesis, R5P + glyceraldehyde-3P + glutamine => pyridoxal-P	0.415847	0.519017	1	gastrointestinal_tract	M00916	GC_00000111, GC_00002412, GC_00012093, GC_00019314, GC_00033319, GC_00040124, GC_00040125, GC_00056732, GC_00081455, GC_00091037
Tyrosine degradation, tyrosine => homogentisate	0.411877	0.521018	1	gastrointestinal_tract	M00044	GC_00012101, GC_00016808, GC_00017847, GC_00020834, GC_00027391, GC_00034645, GC_00034696, GC_00038499, GC_00038662, GC_00044850, GC_00078220
Coenzyme A biosynthesis, pantothenate => CoA!!!Coenzyme A biosynthesis, archaea, 2-oxoisovalerate => 4-phosphopantoate => CoA	0.394378	0.530007	1	gastrointestinal_tract	M00120!!!M00914	GC_00001937, GC_00004889, GC_00009200, GC_00009486, GC_00012531, GC_00013934, GC_00015612, GC_00018215, GC_00018592, GC_00022382, GC_00023166, GC_00028240, GC_00035403, GC_00036034, GC_00039900, GC_00041566, GC_00044561, GC_00045071, GC_00048383, GC_00049813, GC_00050942, GC_00060707, GC_00061786, GC_00073276, GC_00081269
Citrate cycle (TCA cycle, Krebs cycle)!!!Citrate cycle, second carbon oxidation, 2-oxoglutarate => oxaloacetate!!!Reductive citrate cycle (Arnon-Buchanan cycle)!!!Dicarboxylate-hydroxybutyrate cycle!!!Incomplete reductive citrate cycle, acetyl-CoA => oxoglutarate!!!Anoxygenic photosynthesis in green nonsulfur bacteria!!!Anoxygenic photosynthesis in green sulfur bacteria	0.36388	0.546359	1	gastrointestinal_tract	M00009!!!M00011!!!M00173!!!M00374!!!M00620!!!M00613!!!M00614	GC_00003317, GC_00015613, GC_00021513, GC_00021514, GC_00028243, GC_00081283, GC_00110830
D-galactonate degradation, De Ley-Doudoroff pathway, D-galactonate => glycerate-3P	0.36388	0.546359	1	gastrointestinal_tract	M00552	GC_00005054, GC_00005678, GC_00011994, GC_00012803, GC_00017178, GC_00028807, GC_00031028, GC_00087581, GC_00098127, GC_00105313
Lysine biosynthesis, DAP aminotransferase pathway, aspartate => lysine	0.36388	0.546359	1	gastrointestinal_tract	M00527	GC_00002398
Benzoate degradation, cyclohexanecarboxylic acid =>pimeloyl-CoA	0.362856	0.546925	1	gastrointestinal_tract	M00540	GC_00021941, GC_00031771
Cationic antimicrobial peptide (CAMP) resistance, dltABCD operon!!!Cationic antimicrobial peptide (CAMP) resistance, lysyl-phosphatidylglycerol (L-PG) synthase MprF!!!Cationic antimicrobial peptide (CAMP) resistance, VraFG transporter	0.362856	0.546925	1	gastrointestinal_tract	M00725!!!M00726!!!M00730	GC_00020393, GC_00101540
Fatty acid elongation in mitochondria!!!beta-Oxidation!!!Lysine degradation, lysine => saccharopine => acetoacetyl-CoA	0.362856	0.546925	1	gastrointestinal_tract	M00085!!!M00087!!!M00032	GC_00022288
Glycolysis (Embden-Meyerhof pathway), glucose => pyruvate!!!Nucleotide sugar biosynthesis, glucose => UDP-glucose!!!UDP-N-acetyl-D-glucosamine biosynthesis, eukaryotes, glucose => UDP-GlcNAc	0.362856	0.546925	1	gastrointestinal_tract	M00001!!!M00549!!!M00892	GC_00061471, GC_00085252
Methanogenesis, CO2 => methane!!!Methanogen	0.362856	0.546925	1	gastrointestinal_tract	M00567!!!M00617	GC_00056995, GC_00085247
Multidrug resistance, efflux pump MexCD-OprJ	0.362856	0.546925	1	gastrointestinal_tract	M00639	GC_00037739, GC_00037740, GC_00078609
Tetrahydrofolate biosynthesis, GTP => THF!!!Tetrahydrofolate biosynthesis, mediated by PTPS, GTP => THF	0.362856	0.546925	1	other_body_site	M00126!!!M00841	GC_00001846, GC_00004420, GC_00006722, GC_00008238, GC_00011822, GC_00016356, GC_00018510, GC_00019450, GC_00020259, GC_00021028, GC_00021029, GC_00022859, GC_00023756, GC_00028486, GC_00034937, GC_00035681, GC_00038707, GC_00039655, GC_00041095, GC_00043885, GC_00045609, GC_00050379, GC_00052079, GC_00054438, GC_00055435, GC_00056177, GC_00057671, GC_00058216, GC_00058353, GC_00060427, GC_000618…
Nitrogen fixation, nitrogen => ammonia	0.333643	0.563522	1	other_body_site	M00175	GC_00013620, GC_00013621, GC_00017130
Galactose degradation, Leloir pathway, galactose => alpha-D-glucose-1P	0.326737	0.567587	1	gastrointestinal_tract	M00632	GC_00000281, GC_00000527, GC_00000841, GC_00002351, GC_00003383, GC_00004629, GC_00005187, GC_00005527, GC_00005782, GC_00007168, GC_00007256, GC_00007723, GC_00008065, GC_00008131, GC_00010032, GC_00010551, GC_00010617, GC_00010708, GC_00010836, GC_00011484, GC_00011537, GC_00012906, GC_00013187, GC_00014091, GC_00015162, GC_00015163, GC_00016169, GC_00017184, GC_00018921, GC_00019231, GC_000207…
Inosine monophosphate biosynthesis, PRPP + glutamine => IMP!!!Adenine ribonucleotide biosynthesis, IMP => ADP,ATP	0.326737	0.567587	1	gastrointestinal_tract	M00048!!!M00049	GC_00000178, GC_00000569, GC_00001578, GC_00004371, GC_00005509, GC_00016135, GC_00025623, GC_00026129, GC_00031901, GC_00048078, GC_00050175, GC_00051812, GC_00053843, GC_00059053
Assimilatory sulfate reduction, sulfate => H2S!!!Dissimilatory sulfate reduction, sulfate => H2S!!!Sulfate-sulfur assimilation	0.326737	0.567587	1	other_body_site	M00176!!!M00596!!!M00616	GC_00022260
Carbapenem resistance	0.326737	0.567587	1	other_body_site	M00851	GC_00024468
Citrate cycle (TCA cycle, Krebs cycle)!!!Citrate cycle, first carbon oxidation, oxaloacetate => 2-oxoglutarate	0.326737	0.567587	1	other_body_site	M00009!!!M00010	GC_00023308
Fosfomycin biosynthesis, phosphoenolpyruvate => fosfomycin	0.326737	0.567587	1	other_body_site	M00903	GC_00018932, GC_00066307, GC_00080467, GC_00111597
Multidrug resistance, efflux pump MexXY-OprM	0.326737	0.567587	1	other_body_site	M00643	GC_00022702
Toluene degradation, toluene => benzoate!!!Xylene degradation, xylene => methylbenzoate	0.304275	0.581215	1	gastrointestinal_tract	M00538!!!M00537	GC_00002638, GC_00012232, GC_00036493
3-Hydroxypropionate bi-cycle!!!Fatty acid biosynthesis, initiation!!!Anoxygenic photosynthesis in green nonsulfur bacteria	0.284967	0.593464	1	gastrointestinal_tract	M00376!!!M00082!!!M00613	GC_00000087, GC_00000127, GC_00000445, GC_00001239, GC_00001418, GC_00002931, GC_00002950, GC_00003880, GC_00005876, GC_00007643, GC_00015148, GC_00017007, GC_00017335, GC_00023015, GC_00023833, GC_00023992, GC_00026019, GC_00026049, GC_00026050, GC_00026051, GC_00026052, GC_00026117, GC_00026138, GC_00028156, GC_00030806, GC_00030807, GC_00034492, GC_00036526, GC_00037541, GC_00041041, GC_000422…
beta-Lactam resistance, Bla system	0.254803	0.613713	1	gastrointestinal_tract	M00627	GC_00004433, GC_00004785, GC_00010096, GC_00011454, GC_00011695, GC_00012099, GC_00014086, GC_00017047, GC_00018115, GC_00019732, GC_00021230, GC_00022908, GC_00023956, GC_00027826, GC_00028278, GC_00035091, GC_00035540, GC_00038310, GC_00043689, GC_00044363, GC_00044884, GC_00044999, GC_00045434, GC_00046114, GC_00047373, GC_00048292, GC_00048783, GC_00050271, GC_00050774, GC_00050910, GC_000540…
Denitrification, nitrate => nitrogen	0.250569	0.616675	1	other_body_site	M00529	GC_00017300, GC_00025338, GC_00032856, GC_00035580, GC_00039409, GC_00040765, GC_00040766, GC_00042254, GC_00042728, GC_00047464, GC_00051938, GC_00056377, GC_00081262, GC_00088083, GC_00112408
Lysine biosynthesis, AAA pathway, 2-oxoglutarate => 2-aminoadipate => lysine	0.250569	0.616675	1	other_body_site	M00030	GC_00001938
Inositol phosphate metabolism, Ins(1,3,4,5)P4 => Ins(1,3,4)P3 => myo-inositol	0.244342	0.621088	1	gastrointestinal_tract	M00131	GC_00002883, GC_00014648, GC_00017312, GC_00017851, GC_00029546, GC_00038413, GC_00046204, GC_00053288, GC_00061620, GC_00077047, GC_00093842
Photorespiration!!!Formaldehyde assimilation, serine pathway!!!C1-unit interconversion, prokaryotes!!!C1-unit interconversion, eukaryotes	0.235696	0.627332	1	other_body_site	M00532!!!M00346!!!M00140!!!M00141	GC_00000074, GC_00000659, GC_00030902, GC_00032232, GC_00080261, GC_00087955
Citrate cycle (TCA cycle, Krebs cycle)!!!Citrate cycle, second carbon oxidation, 2-oxoglutarate => oxaloacetate!!!Lysine degradation, lysine => saccharopine => acetoacetyl-CoA	0.235696	0.627332	1	gastrointestinal_tract	M00009!!!M00011!!!M00032	GC_00000807, GC_00018753, GC_00018754, GC_00023097
Purine degradation, xanthine => urea	0.235696	0.627332	1	gastrointestinal_tract	M00546	GC_00003691, GC_00005813, GC_00008686, GC_00014980, GC_00016307, GC_00016719, GC_00023453, GC_00025410, GC_00029181, GC_00029597, GC_00030239, GC_00030240, GC_00030525, GC_00032155, GC_00034868, GC_00040549, GC_00052705, GC_00054878, GC_00059016, GC_00059737, GC_00060659, GC_00062055, GC_00062695, GC_00075253, GC_00077351, GC_00078468, GC_00079493, GC_00080394, GC_00086205, GC_00092185, GC_000996…
Serine biosynthesis, glycerate-3P => serine!!!Pyridoxal-P biosynthesis, erythrose-4P => pyridoxal-P	0.228193	0.632867	1	gastrointestinal_tract	M00020!!!M00124	GC_00002400, GC_00002449, GC_00005453, GC_00008544, GC_00030792, GC_00042818, GC_00042819, GC_00046217, GC_00061179, GC_00061460, GC_00065221, GC_00071631, GC_00071632, GC_00071633, GC_00071634, GC_00071635, GC_00074627, GC_00074628
Dissimilatory sulfate reduction, sulfate => H2S	0.226582	0.63407	1	gastrointestinal_tract	M00596	GC_00025474, GC_00030460, GC_00076289, GC_00079559, GC_00097256
Polyamine biosynthesis, arginine => ornithine => putrescine	0.226582	0.63407	1	gastrointestinal_tract	M00134	GC_00027263, GC_00063865, GC_00109717
Pyruvate oxidation, pyruvate => acetyl-CoA!!!Reductive citrate cycle (Arnon-Buchanan cycle)!!!Dicarboxylate-hydroxybutyrate cycle!!!Incomplete reductive citrate cycle, acetyl-CoA => oxoglutarate!!!Anoxygenic photosynthesis in green sulfur bacteria	0.226582	0.63407	1	gastrointestinal_tract	M00307!!!M00173!!!M00374!!!M00620!!!M00614	GC_00022971, GC_00023535, GC_00042260, GC_00051150, GC_00060422, GC_00070556, GC_00071778, GC_00096738, GC_00114880
Lysine biosynthesis, succinyl-DAP pathway, aspartate => lysine	0.216908	0.641406	1	other_body_site	M00016	GC_00001062, GC_00001757, GC_00002007, GC_00003034, GC_00007132, GC_00007554, GC_00008256, GC_00010658, GC_00011359, GC_00011635, GC_00012591, GC_00012637, GC_00013799, GC_00019299, GC_00019396, GC_00020639, GC_00023762, GC_00026116, GC_00027137, GC_00032343, GC_00034896, GC_00038246, GC_00039501, GC_00042650, GC_00043434, GC_00044687, GC_00045140, GC_00045631, GC_00049322, GC_00053652, GC_000589…
Citrate cycle (TCA cycle, Krebs cycle)!!!Citrate cycle, second carbon oxidation, 2-oxoglutarate => oxaloacetate!!!Reductive citrate cycle (Arnon-Buchanan cycle)!!!3-Hydroxypropionate bi-cycle!!!Anoxygenic photosynthesis in green nonsulfur bacteria!!!Anoxygenic photosynthesis in green sulfur bacteria	0.216459	0.641751	1	other_body_site	M00009!!!M00011!!!M00173!!!M00376!!!M00613!!!M00614	GC_00000462, GC_00004876, GC_00011064, GC_00011292, GC_00015946, GC_00029157, GC_00040203, GC_00064963
Citrate cycle (TCA cycle, Krebs cycle)!!!Citrate cycle, second carbon oxidation, 2-oxoglutarate => oxaloacetate!!!Reductive citrate cycle (Arnon-Buchanan cycle)!!!Fumarate reductase, prokaryotes!!!Anoxygenic photosynthesis in green nonsulfur bacteria!!!Anoxygenic photosynthesis in green sulfur bacteria	0.216459	0.641751	1	other_body_site	M00009!!!M00011!!!M00173!!!M00150!!!M00613!!!M00614	GC_00000505, GC_00003778, GC_00004414, GC_00004443, GC_00004720, GC_00004934, GC_00015928, GC_00022772, GC_00023578, GC_00038248, GC_00052456, GC_00078135, GC_00083607, GC_00087585, GC_00096284, GC_00115139
D-Glucuronate degradation, D-glucuronate => pyruvate + D-glyceraldehyde 3P	0.214231	0.643472	1	gastrointestinal_tract	M00061	GC_00002543, GC_00002979, GC_00003057, GC_00007063, GC_00009174, GC_00010340, GC_00014669, GC_00018514, GC_00019404, GC_00026166, GC_00032557, GC_00077716, GC_00085186
Riboflavin biosynthesis, plants and bacteria, GTP => riboflavin/FMN/FAD!!!Riboflavin biosynthesis, fungi, GTP => riboflavin/FMN/FAD	0.214231	0.643472	1	other_body_site	M00125!!!M00911	GC_00000112, GC_00000815, GC_00000825, GC_00000908, GC_00001137, GC_00001544, GC_00002989, GC_00004952, GC_00005379, GC_00005705, GC_00011687, GC_00012415, GC_00012842, GC_00014002, GC_00015595, GC_00017336, GC_00018488, GC_00020561, GC_00021727, GC_00022270, GC_00026082, GC_00030024, GC_00036271, GC_00037703, GC_00038240, GC_00039331, GC_00041646, GC_00042565, GC_00057133, GC_00057891, GC_000593…
Ornithine biosynthesis, glutamate => ornithine!!!Arginine biosynthesis, glutamate => acetylcitrulline => arginine	0.212327	0.64495	1	gastrointestinal_tract	M00028!!!M00845	GC_00003707, GC_00004195, GC_00007366, GC_00008405, GC_00011743, GC_00012419, GC_00013628, GC_00019642, GC_00024411, GC_00040287, GC_00043487, GC_00049231, GC_00056098, GC_00058270, GC_00061394, GC_00071453, GC_00074474, GC_00075587, GC_00097004, GC_00109453, GC_00110172
Biotin biosynthesis, pimeloyl-ACP/CoA => biotin!!!Biotin biosynthesis, BioI pathway, long-chain-acyl-ACP => pimeloyl-ACP => biotin!!!Biotin biosynthesis, BioW pathway, pimelate => pimeloyl-CoA => biotin	0.209028	0.64753	1	other_body_site	M00123!!!M00573!!!M00577	GC_00001056, GC_00001252, GC_00001742, GC_00001822, GC_00004232, GC_00004397, GC_00004963, GC_00005227, GC_00009340, GC_00009471, GC_00011984, GC_00012564, GC_00017923, GC_00019186, GC_00019332, GC_00020988, GC_00020989, GC_00022112, GC_00022192, GC_00022682, GC_00023811, GC_00034444, GC_00034585, GC_00035209, GC_00044372, GC_00050149, GC_00052205, GC_00052206, GC_00053658, GC_00055482, GC_000555…
Methionine salvage pathway	0.209028	0.64753	1	gastrointestinal_tract	M00034	GC_00002054, GC_00008085, GC_00010289, GC_00014076, GC_00014413, GC_00014870, GC_00015242, GC_00015436, GC_00019787, GC_00023916, GC_00025348, GC_00039154, GC_00041244, GC_00041867, GC_00049393, GC_00062593, GC_00065718, GC_00068574, GC_00071669, GC_00094354, GC_00109945
Vancomycin resistance, D-Ala-D-Lac type	0.206969	0.649153	1	other_body_site	M00651	GC_00007684, GC_00013440, GC_00016781, GC_00018922, GC_00019276, GC_00020263, GC_00021580, GC_00021827, GC_00022444, GC_00023205, GC_00023771, GC_00025544, GC_00028190, GC_00036640, GC_00036857, GC_00038556, GC_00040735, GC_00040776, GC_00041089, GC_00041454, GC_00042286, GC_00042367, GC_00043776, GC_00046090, GC_00048290, GC_00050308, GC_00051158, GC_00052981, GC_00054853, GC_00057830, GC_000599…
Citrate cycle (TCA cycle, Krebs cycle)!!!Citrate cycle, first carbon oxidation, oxaloacetate => 2-oxoglutarate!!!Glyoxylate cycle!!!Methylaspartate cycle!!!Reductive citrate cycle (Arnon-Buchanan cycle)!!!Anoxygenic photosynthesis in green sulfur bacteria	0.206426	0.649584	1	gastrointestinal_tract	M00009!!!M00010!!!M00012!!!M00740!!!M00173!!!M00614	GC_00000463, GC_00002377
GABA biosynthesis, eukaryotes, putrescine => GABA!!!Pantothenate biosynthesis, 2-oxoisovalerate/spermine => pantothenate	0.206426	0.649584	1	gastrointestinal_tract	M00135!!!M00913	GC_00000224, GC_00010302
Glucuronate pathway (uronate pathway)!!!Ascorbate biosynthesis, animals, glucose-1P => ascorbate	0.205831	0.650055	1	gastrointestinal_tract	M00014!!!M00129	GC_00000481, GC_00002010, GC_00019548, GC_00021693, GC_00021694, GC_00023130, GC_00028016, GC_00032229, GC_00040695, GC_00040696, GC_00071802
Ascorbate degradation, ascorbate => D-xylulose-5P	0.205831	0.650055	1	other_body_site	M00550	GC_00000108, GC_00000417, GC_00001214, GC_00001300, GC_00001988, GC_00003623, GC_00005656, GC_00005707, GC_00005712, GC_00006209, GC_00006354, GC_00006487, GC_00006926, GC_00007199, GC_00007861, GC_00008779, GC_00009153, GC_00009660, GC_00010634, GC_00010976, GC_00011591, GC_00011773, GC_00012814, GC_00013111, GC_00013291, GC_00014176, GC_00014201, GC_00014271, GC_00014297, GC_00014305, GC_000143…
Menaquinone biosynthesis, chorismate (+ polyprenyl-PP) => menaquinol!!!Phylloquinone biosynthesis, chorismate (+ phytyl-PP) => phylloquinol	0.205201	0.650555	1	gastrointestinal_tract	M00116!!!M00932	GC_00000219, GC_00002958, GC_00003704, GC_00003711, GC_00004660, GC_00005352, GC_00006786, GC_00007838, GC_00007946, GC_00008014, GC_00008674, GC_00010686, GC_00011018, GC_00011494, GC_00012104, GC_00012105, GC_00013221, GC_00019484, GC_00019817, GC_00024057, GC_00024125, GC_00025360, GC_00027227, GC_00029715, GC_00036382, GC_00039077, GC_00039417, GC_00039810, GC_00039811, GC_00040760, GC_000427…
Pantothenate biosynthesis, valine/L-aspartate => pantothenate	0.205065	0.650663	1	gastrointestinal_tract	M00119	GC_00000456, GC_00001411, GC_00025873
Bacillus anthracis pathogenicity signature, polyglutamic acid capsule biosynthesis	0.190021	0.662899	1	other_body_site	M00860	GC_00028580, GC_00055286, GC_00065728, GC_00074703, GC_00075260, GC_00087967, GC_00093440, GC_00095228
Multidrug resistance, efflux pump AdeABC	0.190021	0.662899	1	other_body_site	M00649	GC_00021279, GC_00021541, GC_00048306, GC_00078711, GC_00098232, GC_00098582, GC_00115412
Multidrug resistance, efflux pump NorB	0.190021	0.662899	1	other_body_site	M00702	GC_00017685, GC_00067601, GC_00087603
Nicotinate degradation, nicotinate => fumarate	0.190021	0.662899	1	other_body_site	M00622	GC_00036571, GC_00039805, GC_00048974, GC_00053232, GC_00072988, GC_00096403
Sphingosine biosynthesis	0.190021	0.662899	1	other_body_site	M00099	GC_00035513, GC_00058334, GC_00072814
Thiamine biosynthesis, prokaryotes, AIR (+ DXP/tyrosine) => TMP/TPP!!!Thiamine biosynthesis, prokaryotes, AIR (+ DXP/glycine) => TMP/TPP!!!Thiamine biosynthesis, archaea, AIR (+ NAD+) => TMP/TPP!!!Thiamine salvage pathway, HMP/HET => TMP	0.184097	0.667876	1	gastrointestinal_tract	M00127!!!M00895!!!M00896!!!M00899	GC_00002346, GC_00002347, GC_00003198, GC_00003357, GC_00003660, GC_00004431, GC_00013127, GC_00013992, GC_00014037, GC_00015365, GC_00015740, GC_00018060, GC_00018792, GC_00021025, GC_00022360, GC_00022361, GC_00023318, GC_00024205, GC_00028466, GC_00032475, GC_00032558, GC_00035860, GC_00037899, GC_00039742, GC_00040949, GC_00043001, GC_00043493, GC_00046980, GC_00048232, GC_00051177, GC_000511…
Valine/isoleucine biosynthesis, pyruvate => valine / 2-oxobutanoate => isoleucine!!!Isoleucine biosynthesis, threonine => 2-oxobutanoate => isoleucine!!!Leucine degradation, leucine => acetoacetate + acetyl-CoA!!!Pantothenate biosynthesis, valine/L-aspartate => pantothenate	0.184097	0.667876	1	gastrointestinal_tract	M00019!!!M00570!!!M00036!!!M00119	GC_00000364, GC_00002222, GC_00004772, GC_00005456, GC_00007273, GC_00007309, GC_00009236, GC_00018203, GC_00027189, GC_00045633, GC_00061420, GC_00061771, GC_00090222
Propanoyl-CoA metabolism, propanoyl-CoA => succinyl-CoA!!!3-Hydroxypropionate bi-cycle!!!Hydroxypropionate-hydroxybutylate cycle!!!Anoxygenic photosynthesis in green nonsulfur bacteria	0.172252	0.678118	1	gastrointestinal_tract	M00741!!!M00376!!!M00375!!!M00613	GC_00007937, GC_00013742, GC_00022895
Serine biosynthesis, glycerate-3P => serine!!!Threonine biosynthesis, aspartate => homoserine => threonine	0.172252	0.678118	1	gastrointestinal_tract	M00020!!!M00018	GC_00009485
Glycolysis (Embden-Meyerhof pathway), glucose => pyruvate!!!Gluconeogenesis, oxaloacetate => fructose-6P!!!Reductive pentose phosphate cycle (Calvin cycle)!!!Reductive pentose phosphate cycle, glyceraldehyde-3P => ribulose-5P!!!Formaldehyde assimilation, ribulose monophosphate pathway!!!Formaldehyde assimilation, xylulose monophosphate pathway!!!Oxygenic photosynthesis in plants and cyanobacteria…	0.167962	0.681929	1	gastrointestinal_tract	M00001!!!M00003!!!M00165!!!M00167!!!M00345!!!M00344!!!M00611!!!M00612	GC_00000318, GC_00000611, GC_00002544, GC_00002892, GC_00003487, GC_00005937, GC_00007373, GC_00008071, GC_00012831, GC_00012832, GC_00012856, GC_00013071, GC_00014382, GC_00014551, GC_00016209, GC_00017809, GC_00018436, GC_00020366, GC_00030892, GC_00042781, GC_00059220, GC_00064594, GC_00065586, GC_00089109, GC_00099265, GC_00102552, GC_00107321
Fatty acid biosynthesis, initiation!!!Fatty acid biosynthesis in mitochondria, animals!!!Fatty acid biosynthesis in mitochondria, fungi	0.156382	0.692509	1	gastrointestinal_tract	M00082!!!M00873!!!M00874	GC_00001667, GC_00002665, GC_00003030, GC_00005239, GC_00005517, GC_00011020, GC_00015891, GC_00022024, GC_00026227, GC_00036824, GC_00044942, GC_00051954, GC_00059094, GC_00061578, GC_00063076, GC_00081832, GC_00091075, GC_00093523, GC_00104003
Ethylmalonyl pathway	0.139458	0.70882	1	gastrointestinal_tract	M00373	GC_00004887, GC_00029029
Non-phosphorylative Entner-Doudoroff pathway, gluconate/galactonate => glycerate	0.139458	0.70882	1	gastrointestinal_tract	M00309	GC_00008271, GC_00073099
O-glycan biosynthesis, mannose type (core M3)	0.139458	0.70882	1	gastrointestinal_tract	M00872	GC_00051048, GC_00055769, GC_00057098, GC_00061221, GC_00080695
Vibrio cholerae pathogenicity signature, cholera toxins	0.139458	0.70882	1	gastrointestinal_tract	M00850	GC_00030753, GC_00044148, GC_00056176, GC_00062870, GC_00069919, GC_00083071, GC_00083535, GC_00104987
Cysteine biosynthesis, serine => cysteine	0.136219	0.712069	1	gastrointestinal_tract	M00021	GC_00000083, GC_00000658, GC_00002250, GC_00002683, GC_00002720, GC_00003259, GC_00005894, GC_00011014, GC_00012747, GC_00018767, GC_00024785, GC_00025799, GC_00025810, GC_00028485, GC_00029638, GC_00030918, GC_00030919, GC_00039733, GC_00046640, GC_00048838, GC_00051785, GC_00053525, GC_00056028, GC_00056314, GC_00065053, GC_00066070, GC_00066488, GC_00068511, GC_00069644, GC_00082186, GC_000905…
Dissimilatory nitrate reduction, nitrate => ammonia	0.136219	0.712069	1	other_body_site	M00530	GC_00000935, GC_00004214, GC_00009022, GC_00009179, GC_00009393, GC_00016260, GC_00017761, GC_00039496, GC_00045101, GC_00046295, GC_00049209, GC_00054135, GC_00055071, GC_00060567, GC_00080529, GC_00086059
Formaldehyde assimilation, xylulose monophosphate pathway	0.136219	0.712069	1	other_body_site	M00344	GC_00000595, GC_00011779
UDP-N-acetyl-D-glucosamine biosynthesis, eukaryotes, glucose => UDP-GlcNAc!!!UDP-N-acetyl-D-glucosamine biosynthesis, prokaryotes, glucose => UDP-GlcNAc	0.134802	0.713504	1	gastrointestinal_tract	M00892!!!M00909	GC_00000313, GC_00001028, GC_00001356, GC_00001954, GC_00002450, GC_00020407, GC_00022894, GC_00034361, GC_00034362, GC_00047230, GC_00050380, GC_00065481, GC_00065482
Melatonin biosynthesis, plants, tryptophan => serotonin => melatonin	0.134802	0.713504	1	other_body_site	M00936	GC_00014680, GC_00091627, GC_00105961, GC_00113886
Methanogenesis, CO2 => methane!!!Methanogenesis, acetate => methane!!!Methanogenesis, methanol => methane!!!Methanogenesis, methylamine/dimethylamine/trimethylamine => methane	0.134802	0.713504	1	other_body_site	M00567!!!M00357!!!M00356!!!M00563	GC_00024039, GC_00041284, GC_00055395
Phosphatidylcholine (PC) biosynthesis, PE => PC	0.134802	0.713504	1	other_body_site	M00091	GC_00025301, GC_00061211, GC_00061626, GC_00081356, GC_00095908
beta-Carotene biosynthesis, GGAP => beta-carotene	0.134802	0.713504	1	other_body_site	M00097	GC_00035177, GC_00043798, GC_00058703, GC_00069020, GC_00070667, GC_00072294
Ubiquinone biosynthesis, prokaryotes, chorismate (+ polyprenyl-PP) => ubiquinol	0.128106	0.720404	1	other_body_site	M00117	GC_00000995, GC_00002162, GC_00002566, GC_00004684, GC_00005236, GC_00005339, GC_00006323, GC_00006470, GC_00008009, GC_00008730, GC_00013583, GC_00015527, GC_00015528, GC_00016308, GC_00016457, GC_00022875, GC_00027255, GC_00030846, GC_00037531, GC_00041004, GC_00044309, GC_00045046, GC_00049667, GC_00049790, GC_00052350, GC_00058477, GC_00059524, GC_00060839, GC_00063506, GC_00065882, GC_000958…
Homoprotocatechuate degradation, homoprotocatechuate => 2-oxohept-3-enedioate	0.120128	0.728895	1	gastrointestinal_tract	M00533	GC_00009995, GC_00010197, GC_00010311, GC_00010315, GC_00016078, GC_00026987, GC_00044666, GC_00045120, GC_00057077, GC_00073408
Menaquinone biosynthesis, futalosine pathway	0.120128	0.728895	1	gastrointestinal_tract	M00930	GC_00032747, GC_00032748, GC_00032749, GC_00047036, GC_00062492, GC_00070912
Nocardicin A biosynthesis, L-pHPG + arginine + serine => nocardicin A	0.120128	0.728895	1	gastrointestinal_tract	M00736	GC_00007693, GC_00031438, GC_00103430
Trans-cinnamate degradation, trans-cinnamate => acetyl-CoA	0.120128	0.728895	1	gastrointestinal_tract	M00545	GC_00009039, GC_00011776, GC_00012253, GC_00013077, GC_00015050, GC_00016920, GC_00024868, GC_00027284, GC_00027285, GC_00028440, GC_00028749, GC_00029812, GC_00031244, GC_00031432, GC_00031433, GC_00052052, GC_00066745, GC_00087385, GC_00103017, GC_00109075
Ethylmalonyl pathway!!!Hydroxypropionate-hydroxybutylate cycle!!!Dicarboxylate-hydroxybutyrate cycle!!!Ketone body biosynthesis, acetyl-CoA => acetoacetate/3-hydroxybutyrate/acetone!!!C5 isoprenoid biosynthesis, mevalonate pathway!!!C5 isoprenoid biosynthesis, mevalonate pathway, archaea	0.11468	0.734877	1	gastrointestinal_tract	M00373!!!M00375!!!M00374!!!M00088!!!M00095!!!M00849	GC_00000395, GC_00000833, GC_00001475, GC_00001701, GC_00003675, GC_00005079, GC_00005989, GC_00007885, GC_00007975, GC_00008575, GC_00016881, GC_00019649, GC_00020380, GC_00023067, GC_00024217, GC_00031458, GC_00035107, GC_00046097, GC_00047828, GC_00051193, GC_00057482, GC_00059692, GC_00060040, GC_00060557, GC_00064618, GC_00083588, GC_00084896, GC_00088456, GC_00090958, GC_00106277, GC_001100…
Serine biosynthesis, glycerate-3P => serine	0.11468	0.734877	1	gastrointestinal_tract	M00020	GC_00001583, GC_00003139, GC_00004145, GC_00004847, GC_00006012, GC_00006081, GC_00009434, GC_00013895, GC_00014668, GC_00017605, GC_00018746, GC_00020126, GC_00021055, GC_00022514, GC_00023680, GC_00024450, GC_00028269, GC_00037411, GC_00042330, GC_00047980, GC_00048387, GC_00050411, GC_00051890, GC_00054540, GC_00057771, GC_00059984, GC_00062767, GC_00063297, GC_00067878, GC_00069136, GC_000707…
Arginine biosynthesis, ornithine => arginine!!!Urea cycle	0.109857	0.740307	1	gastrointestinal_tract	M00844!!!M00029	GC_00000558, GC_00002028, GC_00003181, GC_00006181, GC_00006967, GC_00008836, GC_00012056, GC_00017516, GC_00020556, GC_00025772, GC_00032933, GC_00033571, GC_00033572, GC_00080968, GC_00096815
Assimilatory nitrate reduction, nitrate => ammonia!!!Nitrate assimilation	0.106899	0.743703	1	gastrointestinal_tract	M00531!!!M00615	GC_00013349, GC_00015610, GC_00060601, GC_00072842, GC_00113697
Ectoine biosynthesis, aspartate => ectoine	0.106899	0.743703	1	gastrointestinal_tract	M00033	GC_00002942, GC_00052167, GC_00060734, GC_00106112, GC_00108526
Glucuronate pathway (uronate pathway)!!!Ascorbate biosynthesis, animals, glucose-1P => ascorbate!!!Dermatan sulfate degradation!!!Chondroitin sulfate degradation!!!Heparan sulfate degradation	0.106899	0.743703	1	gastrointestinal_tract	M00014!!!M00129!!!M00076!!!M00077!!!M00078	GC_00008725, GC_00017645, GC_00033976, GC_00040829
Reductive citrate cycle (Arnon-Buchanan cycle)!!!Incomplete reductive citrate cycle, acetyl-CoA => oxoglutarate!!!Anoxygenic photosynthesis in green sulfur bacteria	0.10411	0.746952	1	other_body_site	M00173!!!M00620!!!M00614	GC_00000182, GC_00026873
beta-Oxidation!!!Leucine degradation, leucine => acetoacetate + acetyl-CoA	0.10411	0.746952	1	other_body_site	M00087!!!M00036	GC_00000453, GC_00000522, GC_00001263, GC_00007729, GC_00008834, GC_00011370, GC_00013438, GC_00013707, GC_00014763, GC_00014764, GC_00016454, GC_00016726, GC_00023375, GC_00024931, GC_00026611, GC_00028617, GC_00031360, GC_00031780, GC_00032114, GC_00032853, GC_00033671, GC_00043624, GC_00044848, GC_00046793, GC_00048730, GC_00056549, GC_00059283, GC_00069795
Shikimate pathway, phosphoenolpyruvate + erythrose-4P => chorismate	0.101538	0.749991	1	gastrointestinal_tract	M00022	GC_00000778, GC_00000923, GC_00001097, GC_00001564, GC_00001575, GC_00001776, GC_00001862, GC_00002218, GC_00002317, GC_00002497, GC_00003109, GC_00003189, GC_00003222, GC_00003298, GC_00003324, GC_00003406, GC_00003485, GC_00003509, GC_00003587, GC_00004492, GC_00004523, GC_00004742, GC_00005055, GC_00005057, GC_00005124, GC_00005405, GC_00005662, GC_00005741, GC_00005953, GC_00006361, GC_000065…
Triacylglycerol biosynthesis	0.101538	0.749991	1	gastrointestinal_tract	M00089	GC_00000772, GC_00002415, GC_00002614, GC_00004308, GC_00005188, GC_00008308, GC_00009541, GC_00014153, GC_00018096, GC_00023943, GC_00024631, GC_00025343, GC_00036331, GC_00042391, GC_00043082, GC_00045938, GC_00046007, GC_00053050, GC_00055012, GC_00059809, GC_00060700, GC_00062118, GC_00062567, GC_00063065, GC_00063380, GC_00063386, GC_00063605, GC_00063816, GC_00064008, GC_00073468, GC_000875…
Multidrug resistance, efflux pump AbcA	0.101538	0.749991	1	other_body_site	M00700	GC_00012603, GC_00023106, GC_00054927
V/A-type ATPase, prokaryotes	0.100362	0.751395	1	other_body_site	M00159	GC_00000149, GC_00000210, GC_00000227, GC_00000284, GC_00000360, GC_00001732, GC_00001863, GC_00002307, GC_00002812, GC_00007794, GC_00008903, GC_00012274, GC_00013155, GC_00021450, GC_00021759, GC_00022987, GC_00023993, GC_00026261, GC_00028633, GC_00028828, GC_00029569, GC_00030330, GC_00031041, GC_00031284, GC_00032478, GC_00033777, GC_00035408, GC_00035645, GC_00037117, GC_00041017, GC_000412…
Cysteine biosynthesis, homocysteine + serine => cysteine!!!Methionine degradation	0.0974988	0.754852	1	gastrointestinal_tract	M00338!!!M00035	GC_00005785, GC_00011681
Imipenem resistance, repression of porin OprD	0.0974988	0.754852	1	gastrointestinal_tract	M00745	GC_00000328, GC_00006820, GC_00012243, GC_00012879, GC_00016990, GC_00018318, GC_00026097, GC_00028592, GC_00029863, GC_00033886, GC_00034538, GC_00035392, GC_00038910, GC_00044361, GC_00046636, GC_00047404, GC_00050493, GC_00052872, GC_00054206, GC_00062005, GC_00064725
Tetrahydrobiopterin biosynthesis, GTP => BH4!!!L-threo-Tetrahydrobiopterin biosynthesis, GTP => L-threo-BH4	0.0927071	0.760763	1	other_body_site	M00842!!!M00843	GC_00002833, GC_00003699, GC_00011504, GC_00022464, GC_00023683, GC_00024699, GC_00029017, GC_00029018, GC_00030524, GC_00034553, GC_00047528, GC_00062821, GC_00069949, GC_00085566, GC_00091720
Pentose phosphate pathway, archaea, fructose 6P => ribose 5P!!!Formaldehyde assimilation, ribulose monophosphate pathway	0.0904664	0.763585	1	gastrointestinal_tract	M00580!!!M00345	GC_00018695, GC_00019764, GC_00021030, GC_00029981, GC_00030946, GC_00044700, GC_00047644, GC_00055905, GC_00057884, GC_00062607, GC_00076160, GC_00088630, GC_00091393, GC_00092286, GC_00113813, GC_00115422
Entner-Doudoroff pathway, glucose-6P => glyceraldehyde-3P + pyruvate!!!Semi-phosphorylative Entner-Doudoroff pathway, gluconate => glycerate-3P!!!D-Galacturonate degradation (bacteria), D-galacturonate => pyruvate + D-glyceraldehyde 3P!!!D-Glucuronate degradation, D-glucuronate => pyruvate + D-glyceraldehyde 3P	0.0864812	0.768699	1	other_body_site	M00008!!!M00308!!!M00631!!!M00061	GC_00000598, GC_00002756, GC_00008781, GC_00010153, GC_00010992, GC_00012788, GC_00021808, GC_00023751, GC_00037089, GC_00039955, GC_00071300, GC_00086999, GC_00091788, GC_00095213, GC_00099252, GC_00107057, GC_00108146, GC_00109853, GC_00111621
Lysine biosynthesis, succinyl-DAP pathway, aspartate => lysine!!!Lysine biosynthesis, acetyl-DAP pathway, aspartate => lysine!!!Lysine biosynthesis, DAP dehydrogenase pathway, aspartate => lysine!!!Lysine biosynthesis, DAP aminotransferase pathway, aspartate => lysine	0.0851635	0.770418	1	other_body_site	M00016!!!M00525!!!M00526!!!M00527	GC_00000526, GC_00001009, GC_00001110, GC_00002441, GC_00002442, GC_00002804, GC_00003556, GC_00003557, GC_00003973, GC_00004680, GC_00004948, GC_00005034, GC_00005400, GC_00007233, GC_00008254, GC_00008410, GC_00010603, GC_00011758, GC_00013282, GC_00013607, GC_00018431, GC_00018637, GC_00018719, GC_00018771, GC_00018789, GC_00020614, GC_00025213, GC_00025967, GC_00025992, GC_00025993, GC_000264…
Betaine biosynthesis, choline => betaine	0.0851635	0.770418	1	gastrointestinal_tract	M00555	GC_00002938, GC_00003334, GC_00013961, GC_00019271, GC_00024508, GC_00035964, GC_00041913, GC_00044866, GC_00068569, GC_00111583, GC_00114822
Citrate cycle (TCA cycle, Krebs cycle)!!!Citrate cycle, second carbon oxidation, 2-oxoglutarate => oxaloacetate!!!Glyoxylate cycle!!!Methylaspartate cycle!!!CAM (Crassulacean acid metabolism), dark!!!Reductive citrate cycle (Arnon-Buchanan cycle)!!!Dicarboxylate-hydroxybutyrate cycle!!!Incomplete reductive citrate cycle, acetyl-CoA => oxoglutarate!!!Formaldehyde assimilation, serine pathway!!!Ano…	0.0851635	0.770418	1	gastrointestinal_tract	M00009!!!M00011!!!M00012!!!M00740!!!M00168!!!M00173!!!M00374!!!M00620!!!M00346!!!M00614	GC_00003479, GC_00023277, GC_00038480, GC_00038481
Glyoxylate cycle	0.0851635	0.770418	1	gastrointestinal_tract	M00012	GC_00002822, GC_00003777, GC_00005250, GC_00012312
beta-Oxidation!!!Phenylacetate degradation, phenylaxetate => acetyl-CoA/succinyl-CoA	0.0838144	0.772193	1	other_body_site	M00087!!!M00878	GC_00001055, GC_00003573, GC_00005747, GC_00011662, GC_00012187, GC_00013143, GC_00015554, GC_00017280, GC_00028908, GC_00029120, GC_00032779, GC_00035078, GC_00035277, GC_00037046, GC_00040932, GC_00048677, GC_00061325, GC_00063659, GC_00063871, GC_00069139, GC_00075851, GC_00076768, GC_00114097
UDP-L-FucNAm biosynthesis	0.082497	0.773942	1	other_body_site	M00923	GC_00009379, GC_00018824, GC_00038850, GC_00046358, GC_00046359, GC_00054032, GC_00063895, GC_00067824, GC_00073747, GC_00083866
Aurachin biosynthesis, anthranilate => aurachin A	0.082497	0.773942	1	gastrointestinal_tract	M00848	GC_00000092, GC_00001204, GC_00001205, GC_00003820, GC_00008620, GC_00009148, GC_00009520, GC_00016968, GC_00018134, GC_00020323, GC_00020769, GC_00020770, GC_00020939, GC_00023293, GC_00025498, GC_00025681, GC_00025682, GC_00025863, GC_00027345, GC_00027936, GC_00028026, GC_00031636, GC_00033918, GC_00036052, GC_00041618, GC_00042183, GC_00043122, GC_00050512, GC_00054492, GC_00062795, GC_000796…
Phenylacetate degradation, phenylaxetate => acetyl-CoA/succinyl-CoA	0.0814029	0.775405	1	gastrointestinal_tract	M00878	GC_00000515, GC_00003088, GC_00005154, GC_00006002, GC_00006825, GC_00007817, GC_00008891, GC_00008897, GC_00012595, GC_00012877, GC_00013201, GC_00013275, GC_00013907, GC_00016044, GC_00017701, GC_00020443, GC_00020487, GC_00020731, GC_00028644, GC_00031293, GC_00032789, GC_00034160, GC_00035122, GC_00037794, GC_00054357, GC_00054647, GC_00056464, GC_00059664, GC_00065476, GC_00066774, GC_000772…
Thiamine salvage pathway, HMP/HET => TMP	0.0814029	0.775405	1	gastrointestinal_tract	M00899	GC_00007587, GC_00007752, GC_00008015, GC_00011451, GC_00017271, GC_00025479, GC_00033843, GC_00036142, GC_00036674, GC_00047107, GC_00052662, GC_00055026, GC_00055027, GC_00057249, GC_00059107, GC_00073707, GC_00074639, GC_00084707, GC_00088100, GC_00089461, GC_00089904, GC_00094577, GC_00096731, GC_00098275, GC_00103042, GC_00103097, GC_00103325
Tyrosine biosynthesis, chorismate => HPP => tyrosine	0.0814029	0.775405	1	gastrointestinal_tract	M00025	GC_00008022, GC_00008473, GC_00010697, GC_00011981, GC_00016181, GC_00018679, GC_00023661, GC_00024483, GC_00029880, GC_00034271, GC_00035653, GC_00038298, GC_00038433, GC_00039548, GC_00041953, GC_00043756, GC_00043757, GC_00046511, GC_00046761, GC_00049253, GC_00053386, GC_00056824, GC_00058596, GC_00060861, GC_00061608, GC_00071068, GC_00072153, GC_00097208, GC_00099311, GC_00102949
KDO2-lipid A modification pathway	0.0810267	0.775911	1	gastrointestinal_tract	M00867	GC_00007295, GC_00013564, GC_00020822, GC_00032251, GC_00034496, GC_00052320, GC_00061245, GC_00109974
Urea cycle!!!Polyamine biosynthesis, arginine => ornithine => putrescine	0.0810267	0.775911	1	gastrointestinal_tract	M00029!!!M00134	GC_00001144, GC_00041616, GC_00070236, GC_00078985
Siroheme biosynthesis, glutamyl-tRNA => siroheme!!!Heme biosynthesis, plants and bacteria, glutamate => heme!!!Heme biosynthesis, bacteria, glutamyl-tRNA => coproporphyrin III => heme	0.0792312	0.778342	1	gastrointestinal_tract	M00846!!!M00121!!!M00926	GC_00000489, GC_00001764, GC_00002272, GC_00002937, GC_00014981, GC_00014986, GC_00015190, GC_00018459, GC_00018462, GC_00026523, GC_00026524, GC_00026534, GC_00026535, GC_00030169, GC_00036487, GC_00037949, GC_00038045, GC_00043333, GC_00044845, GC_00049936, GC_00051037, GC_00051071, GC_00053163, GC_00055749, GC_00057610, GC_00060209, GC_00061076, GC_00071762, GC_00074492, GC_00079145, GC_000892…
Citrate cycle (TCA cycle, Krebs cycle)!!!Citrate cycle, second carbon oxidation, 2-oxoglutarate => oxaloacetate!!!Reductive citrate cycle (Arnon-Buchanan cycle)!!!3-Hydroxypropionate bi-cycle!!!Dicarboxylate-hydroxybutyrate cycle!!!Succinate dehydrogenase, prokaryotes!!!Anoxygenic photosynthesis in green nonsulfur bacteria!!!Anoxygenic photosynthesis in green sulfur bacteria	0.0792312	0.778342	1	other_body_site	M00009!!!M00011!!!M00173!!!M00376!!!M00374!!!M00149!!!M00613!!!M00614	GC_00000899, GC_00001151, GC_00002836, GC_00003269, GC_00004204, GC_00004783, GC_00005364, GC_00007592, GC_00008396, GC_00012398, GC_00012660, GC_00015810, GC_00017803, GC_00019908, GC_00027426, GC_00028912, GC_00031874, GC_00036379, GC_00047216, GC_00053060, GC_00057997, GC_00058078, GC_00058610, GC_00059242, GC_00062437, GC_00064355, GC_00067953, GC_00092478, GC_00108739
Heme biosynthesis, animals and fungi, glycine => heme!!!Heme biosynthesis, plants and bacteria, glutamate => heme!!!Heme biosynthesis, bacteria, glutamyl-tRNA => coproporphyrin III => heme	0.0792312	0.778342	1	other_body_site	M00868!!!M00121!!!M00926	GC_00001176, GC_00003729, GC_00004778, GC_00010137, GC_00015487, GC_00015511, GC_00019894, GC_00019957, GC_00020287, GC_00023684, GC_00025105, GC_00027907, GC_00035755, GC_00037119, GC_00037419, GC_00038955, GC_00040501, GC_00040536, GC_00046303, GC_00048176, GC_00052851, GC_00054166, GC_00055018, GC_00056172, GC_00057739, GC_00060825, GC_00061113, GC_00063750, GC_00070684, GC_00076358, GC_000826…
D-Galacturonate degradation (bacteria), D-galacturonate => pyruvate + D-glyceraldehyde 3P	0.0778304	0.780259	1	gastrointestinal_tract	M00631	GC_00000934, GC_00003717, GC_00013762, GC_00042869, GC_00042998, GC_00053582, GC_00063881, GC_00072309, GC_00073129, GC_00080778, GC_00086535, GC_00087825, GC_00088160, GC_00100113, GC_00101865, GC_00101913
Phosphate acetyltransferase-acetate kinase pathway, acetyl-CoA => acetate!!!Acetogen	0.0778304	0.780259	1	gastrointestinal_tract	M00579!!!M00618	GC_00005651, GC_00011016, GC_00015105, GC_00020730, GC_00040524
CAM (Crassulacean acid metabolism), light!!!C4-dicarboxylic acid cycle, NADP - malic enzyme type!!!C4-dicarboxylic acid cycle, NAD - malic enzyme type!!!Reductive citrate cycle (Arnon-Buchanan cycle)!!!Anoxygenic photosynthesis in green sulfur bacteria	0.0772772	0.781022	1	gastrointestinal_tract	M00169!!!M00172!!!M00171!!!M00173!!!M00614	GC_00001683, GC_00003084, GC_00004898, GC_00007244, GC_00007245, GC_00040153, GC_00040154, GC_00064969
Ornithine biosynthesis, glutamate => ornithine	0.0772772	0.781022	1	gastrointestinal_tract	M00028	GC_00002490, GC_00003338, GC_00004054, GC_00004719, GC_00005793, GC_00007570, GC_00012142, GC_00012165, GC_00014064, GC_00018390, GC_00019757, GC_00020685, GC_00021784, GC_00023432, GC_00027218, GC_00033681, GC_00040820, GC_00042302, GC_00043336, GC_00044377, GC_00045786, GC_00048349, GC_00049631, GC_00050284, GC_00051856, GC_00052385, GC_00054056, GC_00059460, GC_00060252, GC_00062929, GC_000648…
Valine/isoleucine biosynthesis, pyruvate => valine / 2-oxobutanoate => isoleucine!!!Isoleucine biosynthesis, threonine => 2-oxobutanoate => isoleucine	0.0745932	0.784763	1	other_body_site	M00019!!!M00570	GC_00000206, GC_00000520, GC_00000637, GC_00000747, GC_00001285, GC_00001520, GC_00002178, GC_00002314, GC_00003656, GC_00004020, GC_00004062, GC_00004151, GC_00004237, GC_00004418, GC_00005814, GC_00005984, GC_00007333, GC_00007896, GC_00008040, GC_00008968, GC_00009246, GC_00011860, GC_00012122, GC_00012319, GC_00012552, GC_00013495, GC_00014769, GC_00015314, GC_00018300, GC_00018301, GC_000188…
Catechol meta-cleavage, catechol => acetyl-CoA / 4-methylcatechol => propanoyl-CoA	0.074561	0.784808	1	gastrointestinal_tract	M00569	GC_00001973, GC_00002686, GC_00008317, GC_00010159, GC_00010243, GC_00011666, GC_00011718, GC_00020415, GC_00021019, GC_00021155, GC_00025813, GC_00026070, GC_00030426, GC_00033979, GC_00055949, GC_00056764, GC_00060387, GC_00063725, GC_00064176, GC_00064574, GC_00067983, GC_00068744, GC_00072816, GC_00089308, GC_00089656, GC_00107045
Citrate cycle (TCA cycle, Krebs cycle)!!!Citrate cycle, second carbon oxidation, 2-oxoglutarate => oxaloacetate!!!Reductive citrate cycle (Arnon-Buchanan cycle)!!!Incomplete reductive citrate cycle, acetyl-CoA => oxoglutarate!!!Anoxygenic photosynthesis in green sulfur bacteria	0.0733562	0.786511	1	gastrointestinal_tract	M00009!!!M00011!!!M00173!!!M00620!!!M00614	GC_00002640, GC_00003764, GC_00004945, GC_00005011, GC_00008066, GC_00008283, GC_00009342, GC_00016823, GC_00023020, GC_00027882, GC_00028247, GC_00030905, GC_00036277, GC_00038478, GC_00039771, GC_00043513, GC_00043899, GC_00046879, GC_00050168, GC_00054836, GC_00055760, GC_00057567, GC_00058226, GC_00058425, GC_00058585, GC_00059762, GC_00061743, GC_00061763, GC_00063615, GC_00063890, GC_000741…
CMP-KDO biosynthesis	0.072596	0.787594	1	other_body_site	M00063	GC_00000212, GC_00001449, GC_00001528, GC_00001927, GC_00001931, GC_00001939, GC_00002155, GC_00004432, GC_00005863, GC_00005973, GC_00007189, GC_00008377, GC_00008833, GC_00009281, GC_00016148, GC_00017170, GC_00017614, GC_00020953, GC_00025922, GC_00026061, GC_00029359, GC_00032234, GC_00032503, GC_00033264, GC_00033472, GC_00033631, GC_00035420, GC_00035892, GC_00038522, GC_00038540, GC_000386…
Pentose phosphate pathway (Pentose phosphate cycle)!!!Pentose phosphate pathway, oxidative phase, glucose 6P => ribulose 5P	0.072596	0.787594	1	other_body_site	M00004!!!M00006	GC_00000097, GC_00003456, GC_00010727, GC_00025876, GC_00029804, GC_00039748, GC_00048051
Fatty acid biosynthesis, elongation	0.0719818	0.788473	1	other_body_site	M00083	GC_00000636, GC_00001662, GC_00002790, GC_00011182, GC_00021701, GC_00022299, GC_00026262, GC_00032248, GC_00035575, GC_00035576, GC_00057018, GC_00064987, GC_00076163
Pantothenate biosynthesis, valine/L-aspartate => pantothenate!!!Pantothenate biosynthesis, 2-oxoisovalerate/spermine => pantothenate	0.0719818	0.788473	1	gastrointestinal_tract	M00119!!!M00913	GC_00002639, GC_00004063, GC_00009423, GC_00017522, GC_00022049, GC_00025979, GC_00034113, GC_00041650, GC_00047183, GC_00051888, GC_00055506, GC_00056884, GC_00095489
Galactose degradation, Leloir pathway, galactose => alpha-D-glucose-1P!!!Nucleotide sugar biosynthesis, galactose => UDP-galactose	0.0707172	0.790295	1	other_body_site	M00632!!!M00554	GC_00000240, GC_00001287, GC_00004526, GC_00004777, GC_00005279, GC_00007162, GC_00008428, GC_00039318, GC_00040365, GC_00048230, GC_00080553
Thiamine biosynthesis, plants, AIR (+ NAD+) => TMP/thiamine/TPP!!!Thiamine biosynthesis, pyridoxal-5P => TMP/thiamine/TPP	0.0707172	0.790295	1	other_body_site	M00897!!!M00898	GC_00002245, GC_00007617, GC_00007834, GC_00010805, GC_00016376, GC_00019125, GC_00019203, GC_00020268, GC_00021350, GC_00031367, GC_00034067, GC_00037608, GC_00038766, GC_00053519, GC_00057521, GC_00062506, GC_00063365, GC_00067156, GC_00067602, GC_00068322, GC_00075819, GC_00080501, GC_00081743, GC_00086672, GC_00086959, GC_00087404, GC_00097575, GC_00100364, GC_00101969, GC_00104884, GC_001072…
ADP-L-glycero-D-manno-heptose biosynthesis	0.0700966	0.791196	1	gastrointestinal_tract	M00064	GC_00000547, GC_00001280, GC_00001715, GC_00001917, GC_00001981, GC_00002867, GC_00003900, GC_00003997, GC_00004000, GC_00013178, GC_00018575, GC_00018576, GC_00021143, GC_00024662, GC_00025211, GC_00026248, GC_00026249, GC_00026468, GC_00028574, GC_00031880, GC_00032926, GC_00033702, GC_00041076, GC_00044025, GC_00051126, GC_00052707, GC_00055173, GC_00055174, GC_00056416, GC_00059318, GC_000849…
Cationic antimicrobial peptide (CAMP) resistance, lysyl-phosphatidylglycerol (L-PG) synthase MprF	0.069407	0.792202	1	gastrointestinal_tract	M00726	GC_00004064, GC_00006001, GC_00008236, GC_00012648, GC_00019779, GC_00035461, GC_00040201, GC_00040577, GC_00041783, GC_00044210, GC_00051102, GC_00051650, GC_00057534, GC_00065220, GC_00081725, GC_00097481, GC_00099243, GC_00107114, GC_00108327
Semi-phosphorylative Entner-Doudoroff pathway, gluconate => glycerate-3P!!!D-Galacturonate degradation (bacteria), D-galacturonate => pyruvate + D-glyceraldehyde 3P!!!D-Glucuronate degradation, D-glucuronate => pyruvate + D-glyceraldehyde 3P	0.069407	0.792202	1	gastrointestinal_tract	M00308!!!M00631!!!M00061	GC_00002635, GC_00005351, GC_00006049, GC_00006391, GC_00008195, GC_00015282, GC_00018304, GC_00027318, GC_00029251, GC_00030155, GC_00051254, GC_00055679, GC_00062684, GC_00067681, GC_00070645, GC_00077303, GC_00081518, GC_00095466
CAM (Crassulacean acid metabolism), dark!!!C4-dicarboxylic acid cycle, NADP - malic enzyme type!!!C4-dicarboxylic acid cycle, NAD - malic enzyme type!!!C4-dicarboxylic acid cycle, phosphoenolpyruvate carboxykinase type!!!Reductive citrate cycle (Arnon-Buchanan cycle)!!!Dicarboxylate-hydroxybutyrate cycle!!!Formaldehyde assimilation, serine pathway!!!Anoxygenic photosynthesis in green sulfur bacte…	0.0688982	0.792948	1	gastrointestinal_tract	M00168!!!M00172!!!M00171!!!M00170!!!M00173!!!M00374!!!M00346!!!M00614	GC_00003017, GC_00006084, GC_00008392, GC_00018289, GC_00024665, GC_00038520, GC_00041629, GC_00054879, GC_00059476, GC_00110875
Menaquinone biosynthesis, chorismate (+ polyprenyl-PP) => menaquinol	0.0688982	0.792948	1	other_body_site	M00116	GC_00003653, GC_00003692, GC_00005182, GC_00007250, GC_00011312, GC_00012074, GC_00013411, GC_00013412, GC_00020190, GC_00027194, GC_00036821, GC_00038629, GC_00058481, GC_00063237, GC_00063856, GC_00068566, GC_00089794, GC_00098526
Pyruvate oxidation, pyruvate => acetyl-CoA!!!Citrate cycle (TCA cycle, Krebs cycle)!!!Citrate cycle, second carbon oxidation, 2-oxoglutarate => oxaloacetate!!!Photorespiration!!!Leucine degradation, leucine => acetoacetate + acetyl-CoA!!!Lysine degradation, lysine => saccharopine => acetoacetyl-CoA	0.0688982	0.792948	1	other_body_site	M00307!!!M00009!!!M00011!!!M00532!!!M00036!!!M00032	GC_00000513, GC_00002715, GC_00005604, GC_00007420, GC_00012184, GC_00013308, GC_00013410, GC_00019284, GC_00019456, GC_00024271, GC_00031760, GC_00031761, GC_00042614, GC_00042615, GC_00044969, GC_00049760, GC_00053584, GC_00053654, GC_00057323, GC_00061369, GC_00066504, GC_00074644, GC_00083163
Vancomycin resistance, D-Ala-D-Ser type	0.068758	0.793154	1	gastrointestinal_tract	M00652	GC_00000437, GC_00012947, GC_00013622, GC_00020622, GC_00025549, GC_00036127, GC_00036128, GC_00039449, GC_00040564, GC_00044692, GC_00074211, GC_00083966, GC_00087427, GC_00088561, GC_00090700, GC_00103873, GC_00105677, GC_00108466
Cationic antimicrobial peptide (CAMP) resistance, dltABCD operon	0.0685612	0.793443	1	gastrointestinal_tract	M00725	GC_00000551, GC_00003845, GC_00005624, GC_00006765, GC_00006766, GC_00007500, GC_00010534, GC_00012862, GC_00014400, GC_00015297, GC_00017381, GC_00017585, GC_00020421, GC_00020765, GC_00023642, GC_00026020, GC_00029736, GC_00029737, GC_00039293, GC_00039294, GC_00039723, GC_00039724, GC_00042142, GC_00048938, GC_00050349, GC_00058474, GC_00062130, GC_00062391, GC_00063616, GC_00064670, GC_000647…
Gluconeogenesis, oxaloacetate => fructose-6P!!!Reductive pentose phosphate cycle (Calvin cycle)!!!Reductive pentose phosphate cycle, glyceraldehyde-3P => ribulose-5P!!!Oxygenic photosynthesis in plants and cyanobacteria!!!Anoxygenic photosynthesis in purple bacteria	0.0685612	0.793443	1	gastrointestinal_tract	M00003!!!M00165!!!M00167!!!M00611!!!M00612	GC_00000521, GC_00011632, GC_00016598, GC_00021537, GC_00031053
Lysine biosynthesis, succinyl-DAP pathway, aspartate => lysine!!!Ornithine biosynthesis, glutamate => ornithine!!!Arginine biosynthesis, glutamate => acetylcitrulline => arginine	0.0685612	0.793443	1	gastrointestinal_tract	M00016!!!M00028!!!M00845	GC_00000401, GC_00007642, GC_00015563, GC_00020003, GC_00020006, GC_00021214, GC_00048087, GC_00048088, GC_00054437, GC_00081492
GABA biosynthesis, eukaryotes, putrescine => GABA	0.0684744	0.793571	1	gastrointestinal_tract	M00135	GC_00005212, GC_00008523, GC_00010970, GC_00012195, GC_00013176, GC_00029088, GC_00044222, GC_00045492, GC_00049744, GC_00059125, GC_00061665, GC_00066693, GC_00097495, GC_00100275
Ascorbate biosynthesis, animals, glucose-1P => ascorbate!!!Glycogen biosynthesis, glucose-1P => glycogen/starch!!!Nucleotide sugar biosynthesis, glucose => UDP-glucose	0.0684441	0.793616	1	gastrointestinal_tract	M00129!!!M00854!!!M00549	GC_00000043, GC_00008408, GC_00015655, GC_00023053, GC_00026950, GC_00030177, GC_00063903, GC_00069188
Catechol meta-cleavage, catechol => acetyl-CoA / 4-methylcatechol => propanoyl-CoA!!!Trans-cinnamate degradation, trans-cinnamate => acetyl-CoA	0.0684441	0.793616	1	other_body_site	M00569!!!M00545	GC_00005857, GC_00007471, GC_00011125, GC_00045145, GC_00067946, GC_00080955, GC_00081631
Coenzyme M biosynthesis	0.0684441	0.793616	1	other_body_site	M00358	GC_00017067, GC_00034204, GC_00052159, GC_00062220, GC_00070554, GC_00081719, GC_00090527
Ketone body biosynthesis, acetyl-CoA => acetoacetate/3-hydroxybutyrate/acetone	0.0684441	0.793616	1	other_body_site	M00088	GC_00006597, GC_00022340, GC_00077207, GC_00094764
Citrate cycle (TCA cycle, Krebs cycle)!!!Citrate cycle, second carbon oxidation, 2-oxoglutarate => oxaloacetate	0.0684221	0.793648	1	gastrointestinal_tract	M00009!!!M00011	GC_00001098, GC_00001513, GC_00011185, GC_00013147, GC_00014670, GC_00018035, GC_00018239, GC_00019978, GC_00024509, GC_00028687, GC_00031094, GC_00031095, GC_00036009, GC_00036470, GC_00036823, GC_00040588, GC_00045963, GC_00064340, GC_00064988, GC_00068294
Multidrug resistance, efflux pump MexAB-OprM	0.0684221	0.793648	1	gastrointestinal_tract	M00718	GC_00000158, GC_00001061, GC_00004917, GC_00005888, GC_00007360, GC_00010149, GC_00010716, GC_00014484, GC_00014485, GC_00014885, GC_00015154, GC_00015926, GC_00017756, GC_00018068, GC_00020850, GC_00023738, GC_00028750, GC_00028751, GC_00030289, GC_00030816, GC_00031987, GC_00036202, GC_00036628, GC_00037898, GC_00038236, GC_00041625, GC_00041857, GC_00041942, GC_00043505, GC_00043945, GC_000447…
Fatty acid biosynthesis, elongation!!!Fatty acid biosynthesis in mitochondria, fungi!!!Pimeloyl-ACP biosynthesis, BioC-BioH pathway, malonyl-ACP => pimeloyl-ACP	0.0580929	0.809536	1	gastrointestinal_tract	M00083!!!M00874!!!M00572	GC_00000744, GC_00001000, GC_00001440, GC_00002463, GC_00002464, GC_00003847, GC_00005689, GC_00006401, GC_00007753, GC_00008651, GC_00008759, GC_00009356, GC_00009651, GC_00010083, GC_00010738, GC_00011190, GC_00012373, GC_00012655, GC_00012835, GC_00013037, GC_00013624, GC_00014417, GC_00017511, GC_00017606, GC_00020349, GC_00020412, GC_00020702, GC_00022791, GC_00025905, GC_00026682, GC_000268…
Ethylmalonyl pathway!!!Propanoyl-CoA metabolism, propanoyl-CoA => succinyl-CoA!!!3-Hydroxypropionate bi-cycle!!!Anoxygenic photosynthesis in green nonsulfur bacteria	0.0580929	0.809536	1	other_body_site	M00373!!!M00741!!!M00376!!!M00613	GC_00004622, GC_00010630
Ethylmalonyl pathway!!!Propanoyl-CoA metabolism, propanoyl-CoA => succinyl-CoA!!!3-Hydroxypropionate bi-cycle!!!Hydroxypropionate-hydroxybutylate cycle!!!Anoxygenic photosynthesis in green nonsulfur bacteria	0.0580929	0.809536	1	other_body_site	M00373!!!M00741!!!M00376!!!M00375!!!M00613	GC_00012221, GC_00021583, GC_00033157, GC_00034394, GC_00061449
Catechol ortho-cleavage, catechol => 3-oxoadipate	0.0502128	0.822693	1	other_body_site	M00568	GC_00005762, GC_00010175, GC_00012849, GC_00015376, GC_00017095, GC_00020691, GC_00020692, GC_00021716, GC_00025627, GC_00026239, GC_00032707, GC_00037963, GC_00044200, GC_00053299, GC_00059378, GC_00070512, GC_00071517, GC_00081552, GC_00096877, GC_00112038, GC_00114336
Methanogenesis, acetate => methane!!!Methanogen	0.0502128	0.822693	1	other_body_site	M00357!!!M00617	GC_00000827
Multidrug resistance, efflux pump MexPQ-OpmE	0.0502128	0.822693	1	other_body_site	M00769	GC_00003879, GC_00015639, GC_00023134, GC_00028286, GC_00028287, GC_00052497, GC_00103000
Fatty acid biosynthesis, elongation!!!Pimeloyl-ACP biosynthesis, BioC-BioH pathway, malonyl-ACP => pimeloyl-ACP	0.0439663	0.833916	1	gastrointestinal_tract	M00083!!!M00572	GC_00000216, GC_00000919, GC_00001053, GC_00001069, GC_00001215, GC_00002461, GC_00002807, GC_00005349, GC_00008899, GC_00009895, GC_00010681, GC_00012733, GC_00015224, GC_00026000, GC_00026638, GC_00029494, GC_00035947, GC_00037704, GC_00048768, GC_00049461, GC_00051246, GC_00054841, GC_00059274, GC_00063577, GC_00064656, GC_00064676, GC_00078928, GC_00081238, GC_00084083, GC_00084501, GC_000929…
beta-Oxidation	0.0439663	0.833916	1	other_body_site	M00087	GC_00001692, GC_00004363, GC_00012446, GC_00015229, GC_00053838, GC_00055265, GC_00065120
Glycolysis (Embden-Meyerhof pathway), glucose => pyruvate!!!Gluconeogenesis, oxaloacetate => fructose-6P!!!Reductive pentose phosphate cycle (Calvin cycle)!!!Reductive pentose phosphate cycle, glyceraldehyde-3P => ribulose-5P!!!Oxygenic photosynthesis in plants and cyanobacteria!!!Anoxygenic photosynthesis in purple bacteria	0.0389299	0.843588	1	other_body_site	M00001!!!M00003!!!M00165!!!M00167!!!M00611!!!M00612	GC_00000758
Fatty acid biosynthesis, elongation!!!Fatty acid biosynthesis in mitochondria, animals!!!Fatty acid biosynthesis in mitochondria, fungi!!!Pimeloyl-ACP biosynthesis, BioC-BioH pathway, malonyl-ACP => pimeloyl-ACP	0.0347541	0.852112	1	gastrointestinal_tract	M00083!!!M00873!!!M00874!!!M00572	GC_00000062, GC_00002992, GC_00007927, GC_00055105
C5 isoprenoid biosynthesis, mevalonate pathway, archaea	0.0347541	0.852112	1	other_body_site	M00849	GC_00011775, GC_00015593, GC_00019260, GC_00019906, GC_00028183, GC_00053229, GC_00084458
Pyridoxal-P biosynthesis, erythrose-4P => pyridoxal-P	0.0312589	0.859664	1	other_body_site	M00124	GC_00001093, GC_00001154, GC_00004517, GC_00004775, GC_00015603, GC_00016030, GC_00018672, GC_00036275, GC_00038463, GC_00042112, GC_00042592, GC_00043027, GC_00049416, GC_00049819, GC_00057391, GC_00063930, GC_00110840
Methionine salvage pathway!!!Polyamine biosynthesis, arginine => agmatine => putrescine => spermidine	0.0287094	0.865452	1	other_body_site	M00034!!!M00133	GC_00000891, GC_00007101, GC_00012083, GC_00015019, GC_00024303, GC_00029933, GC_00046564, GC_00046751, GC_00049074, GC_00049926, GC_00050363, GC_00057558, GC_00059436, GC_00060627, GC_00063743, GC_00076300, GC_00079495
Glycolysis (Embden-Meyerhof pathway), glucose => pyruvate!!!Nucleotide sugar biosynthesis, glucose => UDP-glucose!!!UDP-N-acetyl-D-glucosamine biosynthesis, eukaryotes, glucose => UDP-GlcNAc!!!UDP-N-acetyl-D-glucosamine biosynthesis, prokaryotes, glucose => UDP-GlcNAc	0.0257049	0.872623	1	gastrointestinal_tract	M00001!!!M00549!!!M00892!!!M00909	GC_00000476, GC_00001743, GC_00003664, GC_00003755, GC_00004811, GC_00011536, GC_00019995, GC_00021593, GC_00031456, GC_00037109, GC_00043429, GC_00044805, GC_00050408, GC_00052587, GC_00057036, GC_00057372, GC_00058384, GC_00074316, GC_00074785, GC_00075683, GC_00075693, GC_00090238, GC_00100086, GC_00100945, GC_00102500, GC_00106820, GC_00107399
Proline biosynthesis, glutamate => proline	0.0257049	0.872623	1	gastrointestinal_tract	M00015	GC_00000475, GC_00002685, GC_00003526, GC_00004047, GC_00005015, GC_00007086, GC_00007491, GC_00007721, GC_00008364, GC_00008914, GC_00010338, GC_00011067, GC_00011255, GC_00012399, GC_00014181, GC_00014192, GC_00014193, GC_00016228, GC_00018365, GC_00020034, GC_00020185, GC_00020280, GC_00020364, GC_00021428, GC_00024200, GC_00024500, GC_00025835, GC_00025836, GC_00028228, GC_00029046, GC_000294…
Pyrimidine degradation, uracil => beta-alanine, thymine => 3-aminoisobutanoate	0.0257049	0.872623	1	other_body_site	M00046	GC_00009075, GC_00010707, GC_00015295, GC_00018662, GC_00020665, GC_00021245, GC_00024820, GC_00028494, GC_00036287, GC_00041557, GC_00048479, GC_00050841, GC_00062349, GC_00067488, GC_00068654, GC_00071817, GC_00072029, GC_00086928, GC_00093299, GC_00111397
Keratan sulfate degradation	0.0238424	0.877287	1	other_body_site	M00079	GC_00008204, GC_00012062, GC_00013941, GC_00021948, GC_00022910, GC_00027378, GC_00032586, GC_00033536, GC_00033693, GC_00037479, GC_00038313, GC_00039152, GC_00039568, GC_00040231, GC_00043386, GC_00043462, GC_00044673, GC_00049424, GC_00052937, GC_00054323, GC_00056461, GC_00057576, GC_00060230, GC_00063574, GC_00065174, GC_00066242, GC_00068851, GC_00069257, GC_00071073, GC_00079383, GC_000822…
Reductive citrate cycle (Arnon-Buchanan cycle)!!!Dicarboxylate-hydroxybutyrate cycle!!!Anoxygenic photosynthesis in green sulfur bacteria	0.0238424	0.877287	1	other_body_site	M00173!!!M00374!!!M00614	GC_00000911, GC_00003802, GC_00066917
Tetrahydrofolate biosynthesis, GTP => THF!!!Tetrahydrofolate biosynthesis, mediated by PTPS, GTP => THF!!!Tetrahydrobiopterin biosynthesis, GTP => BH4!!!L-threo-Tetrahydrobiopterin biosynthesis, GTP => L-threo-BH4	0.0238424	0.877287	1	gastrointestinal_tract	M00126!!!M00841!!!M00842!!!M00843	GC_00001620, GC_00001745, GC_00003166, GC_00004438, GC_00008966, GC_00010373, GC_00014725, GC_00015183, GC_00017724, GC_00023340, GC_00026185, GC_00034249, GC_00036495, GC_00042405, GC_00048717, GC_00059122
C1-unit interconversion, prokaryotes	0.0214977	0.883431	1	other_body_site	M00140	GC_00001808, GC_00021341, GC_00030066, GC_00049156, GC_00050136, GC_00060487, GC_00063598, GC_00068634, GC_00083434, GC_00086975, GC_00087980, GC_00092424, GC_00101853
C5 isoprenoid biosynthesis, mevalonate pathway	0.0214977	0.883431	1	other_body_site	M00095	GC_00002134, GC_00005742, GC_00006214, GC_00009671, GC_00011277, GC_00015897, GC_00019275, GC_00019612, GC_00019902, GC_00023841, GC_00038080, GC_00060788, GC_00064759
C5 isoprenoid biosynthesis, mevalonate pathway!!!C5 isoprenoid biosynthesis, mevalonate pathway, archaea	0.0214977	0.883431	1	other_body_site	M00095!!!M00849	GC_00007012, GC_00011997, GC_00015534, GC_00019058, GC_00019194, GC_00056451, GC_00056789, GC_00060853, GC_00071451, GC_00091249, GC_00092832
Dissimilatory nitrate reduction, nitrate => ammonia!!!Denitrification, nitrate => nitrogen	0.0214977	0.883431	1	other_body_site	M00530!!!M00529	GC_00000723, GC_00003885, GC_00006066, GC_00006316, GC_00013274, GC_00014995, GC_00018623, GC_00018660, GC_00028147, GC_00047684, GC_00049347, GC_00050160, GC_00072763, GC_00079091
Ketone body biosynthesis, acetyl-CoA => acetoacetate/3-hydroxybutyrate/acetone!!!C5 isoprenoid biosynthesis, mevalonate pathway!!!C5 isoprenoid biosynthesis, mevalonate pathway, archaea	0.0214977	0.883431	1	other_body_site	M00088!!!M00095!!!M00849	GC_00008823, GC_00011008, GC_00014736, GC_00017902, GC_00019340, GC_00020535, GC_00026198, GC_00063599, GC_00079930
Glycogen degradation, glycogen => glucose-6P	0.0214977	0.883431	1	gastrointestinal_tract	M00855	GC_00000960, GC_00002551, GC_00003543, GC_00004868, GC_00005225, GC_00005483, GC_00005485, GC_00006777, GC_00007384, GC_00007764, GC_00008074, GC_00009494, GC_00010842, GC_00010843, GC_00012107, GC_00012264, GC_00013394, GC_00015461, GC_00017869, GC_00019164, GC_00020167, GC_00022142, GC_00022586, GC_00022733, GC_00022913, GC_00024712, GC_00025195, GC_00031135, GC_00032233, GC_00033454, GC_000360…
Arginine biosynthesis, ornithine => arginine!!!Arginine biosynthesis, glutamate => acetylcitrulline => arginine!!!Urea cycle	0.0200882	0.887291	1	gastrointestinal_tract	M00844!!!M00845!!!M00029	GC_00000369, GC_00000649, GC_00002040, GC_00002185, GC_00002296, GC_00002374, GC_00004366, GC_00005883, GC_00010585, GC_00011932, GC_00012135, GC_00017380, GC_00025209, GC_00029311, GC_00033919, GC_00036793, GC_00056097, GC_00065031, GC_00065109, GC_00089194, GC_00101359, GC_00107990
Nitrate assimilation	0.0200882	0.887291	1	other_body_site	M00615	GC_00000727, GC_00008776, GC_00010438, GC_00012272, GC_00012871, GC_00014045, GC_00019041, GC_00019205, GC_00019253, GC_00047703, GC_00048390, GC_00062529, GC_00068722, GC_00076954, GC_00094137, GC_00105927
Lipoic acid biosynthesis, plants and bacteria, octanoyl-ACP => dihydrolipoyl-E2/H!!!Lipoic acid biosynthesis, eukaryotes, octanoyl-ACP => dihydrolipoyl-H!!!Lipoic acid biosynthesis, animals and bacteria, octanoyl-ACP => dihydrolipoyl-H => dihydrolipoyl-E2!!!Lipoic acid biosynthesis, octanoyl-CoA => dihydrolipoyl-E2	0.0185172	0.89176	1	other_body_site	M00881!!!M00882!!!M00883!!!M00884	GC_00000796, GC_00012644, GC_00018183, GC_00022472, GC_00026427, GC_00026428, GC_00052250
Threonine biosynthesis, aspartate => homoserine => threonine!!!Methionine biosynthesis, apartate => homoserine => methionine	0.0185172	0.89176	1	gastrointestinal_tract	M00018!!!M00017	GC_00005488, GC_00006091, GC_00007469, GC_00008617, GC_00011615, GC_00015742, GC_00016085, GC_00022154, GC_00022673, GC_00024371, GC_00027319, GC_00029593, GC_00036627, GC_00038032, GC_00038033, GC_00038211, GC_00042590, GC_00048881, GC_00049154, GC_00054646, GC_00057095, GC_00057849, GC_00058762, GC_00071582, GC_00081899, GC_00082390, GC_00111916
Cobalamin biosynthesis, anaerobic, uroporphyrinogen III => sirohydrochlorin => cobyrinate a,c-diamide!!!Cobalamin biosynthesis, aerobic, uroporphyrinogen III => precorrin 2 => cobyrinate a,c-diamide	0.0171043	0.895947	1	other_body_site	M00924!!!M00925	GC_00000275, GC_00001122, GC_00001519, GC_00001705, GC_00001761, GC_00001900, GC_00008422, GC_00010045, GC_00010050, GC_00010301, GC_00011383, GC_00011449, GC_00012119, GC_00012330, GC_00017110, GC_00020425, GC_00020426, GC_00020430, GC_00020644, GC_00024070, GC_00034172, GC_00034173, GC_00036104, GC_00037034, GC_00037035, GC_00040537, GC_00041961, GC_00044088, GC_00044283, GC_00044555, GC_000469…
D-Galacturonate degradation (bacteria), D-galacturonate => pyruvate + D-glyceraldehyde 3P!!!D-Glucuronate degradation, D-glucuronate => pyruvate + D-glyceraldehyde 3P	0.0171043	0.895947	1	other_body_site	M00631!!!M00061	GC_00000735, GC_00004350, GC_00007501, GC_00010217, GC_00020455, GC_00029217, GC_00036813, GC_00037118, GC_00040060, GC_00076272, GC_00084631
Cobalamin biosynthesis, cobyrinate a,c-diamide => cobalamin	0.0171043	0.895947	1	gastrointestinal_tract	M00122	GC_00000852, GC_00001320, GC_00001321, GC_00001346, GC_00001679, GC_00001767, GC_00001801, GC_00002749, GC_00003218, GC_00003323, GC_00006847, GC_00007187, GC_00008091, GC_00008303, GC_00009806, GC_00009939, GC_00010477, GC_00011417, GC_00011499, GC_00011741, GC_00011817, GC_00012026, GC_00012197, GC_00012543, GC_00012612, GC_00012810, GC_00014102, GC_00015146, GC_00015560, GC_00015626, GC_000162…
Glycogen biosynthesis, glucose-1P => glycogen/starch!!!Trehalose biosynthesis, D-glucose 1P => trehalose	0.0171043	0.895947	1	gastrointestinal_tract	M00854!!!M00565	GC_00000207, GC_00001766, GC_00001769, GC_00001860, GC_00002402, GC_00004566, GC_00005297, GC_00006402, GC_00006481, GC_00007550, GC_00010810, GC_00011167, GC_00011452, GC_00011492, GC_00012695, GC_00018861, GC_00019512, GC_00020429, GC_00023068, GC_00023444, GC_00026254, GC_00031644, GC_00031645, GC_00036951, GC_00037828, GC_00039372, GC_00040173, GC_00040819, GC_00041281, GC_00042599, GC_000426…
Pentose phosphate pathway (Pentose phosphate cycle)!!!Pentose phosphate pathway, oxidative phase, glucose 6P => ribulose 5P!!!Entner-Doudoroff pathway, glucose-6P => glyceraldehyde-3P + pyruvate	0.0171043	0.895947	1	gastrointestinal_tract	M00004!!!M00006!!!M00008	GC_00000588, GC_00002373, GC_00002815, GC_00004354, GC_00006907, GC_00007849, GC_00016004, GC_00017707, GC_00018282, GC_00019440, GC_00021663, GC_00021796, GC_00025854, GC_00032734, GC_00032735, GC_00035202, GC_00037232, GC_00037517, GC_00040032, GC_00041743, GC_00046443, GC_00048589, GC_00048867, GC_00049867, GC_00049908, GC_00050374, GC_00052268, GC_00052269, GC_00053981, GC_00054393, GC_000543…
Glucuronate pathway (uronate pathway)	0.0158318	0.899871	1	other_body_site	M00014	GC_00004752, GC_00006074, GC_00016461, GC_00016751, GC_00019411, GC_00021185, GC_00022190, GC_00029342, GC_00044381, GC_00053892, GC_00056380, GC_00059239, GC_00075425, GC_00080372, GC_00080419, GC_00082163, GC_00111614
Siroheme biosynthesis, glutamyl-tRNA => siroheme!!!Cobalamin biosynthesis, anaerobic, uroporphyrinogen III => sirohydrochlorin => cobyrinate a,c-diamide	0.0146758	0.903577	1	other_body_site	M00846!!!M00924	GC_00001210, GC_00005186, GC_00009781, GC_00012021, GC_00025879, GC_00064324, GC_00074497, GC_00081984, GC_00096515, GC_00104845, GC_00105705, GC_00109220, GC_00111887
Reductive acetyl-CoA pathway (Wood-Ljungdahl pathway)!!!Acetogen	0.0146758	0.903577	1	gastrointestinal_tract	M00377!!!M00618	GC_00002811, GC_00005867, GC_00007179, GC_00011300, GC_00011947, GC_00012053, GC_00013932, GC_00023377, GC_00028695, GC_00029541, GC_00036530, GC_00040315, GC_00042524, GC_00042525, GC_00045494, GC_00045495, GC_00046385, GC_00065023, GC_00065024, GC_00071869, GC_00073092, GC_00074034, GC_00076749
Cobalamin biosynthesis, anaerobic, uroporphyrinogen III => sirohydrochlorin => cobyrinate a,c-diamide	0.0136241	0.90708	1	other_body_site	M00924	GC_00001698, GC_00001770, GC_00001774, GC_00003135, GC_00003210, GC_00009934, GC_00010181, GC_00010411, GC_00010808, GC_00011347, GC_00011806, GC_00017843, GC_00018356, GC_00024900, GC_00026967, GC_00026968, GC_00028386, GC_00035916, GC_00038466, GC_00038971, GC_00040251, GC_00040416, GC_00040833, GC_00042547, GC_00045952, GC_00046256, GC_00046263, GC_00047986, GC_00049366, GC_00050459, GC_000510…
Thiamine biosynthesis, prokaryotes, AIR (+ DXP/tyrosine) => TMP/TPP	0.0126607	0.910411	1	other_body_site	M00127	GC_00001293, GC_00002595, GC_00004147, GC_00011285, GC_00015375, GC_00023217, GC_00027569, GC_00029976, GC_00044414, GC_00068590, GC_00075169
Isoleucine biosynthesis, pyruvate => 2-oxobutanoate!!!Leucine biosynthesis, 2-oxoisovalerate => 2-oxoisocaproate	0.011777	0.913582	1	gastrointestinal_tract	M00535!!!M00432	GC_00000123, GC_00000822, GC_00000840, GC_00002264, GC_00002384, GC_00002589, GC_00002636, GC_00004400, GC_00011298, GC_00012023, GC_00012410, GC_00013353, GC_00013354, GC_00013839, GC_00018896, GC_00023892, GC_00024078, GC_00037520, GC_00039939, GC_00068461, GC_00073432, GC_00074019, GC_00074266, GC_00079358, GC_00097871, GC_00099969, GC_00114459
Biotin biosynthesis, pimeloyl-ACP/CoA => biotin!!!Biotin biosynthesis, BioW pathway, pimelate => pimeloyl-CoA => biotin	0.011777	0.913582	1	other_body_site	M00123!!!M00577	GC_00000870, GC_00001802, GC_00009047, GC_00040587, GC_00045087, GC_00063791
Ubiquinone biosynthesis, prokaryotes, chorismate (+ polyprenyl-PP) => ubiquinol!!!Menaquinone biosynthesis, chorismate (+ polyprenyl-PP) => menaquinol	0.011777	0.913582	1	other_body_site	M00117!!!M00116	GC_00001063, GC_00005119, GC_00013097, GC_00017351, GC_00027954, GC_00028427, GC_00045530, GC_00045531, GC_00052840, GC_00056815
Adenine ribonucleotide biosynthesis, IMP => ADP,ATP!!!Guanine ribonucleotide biosynthesis IMP => GDP,GTP!!!Pyrimidine ribonucleotide biosynthesis, UMP => UDP/UTP,CDP/CTP!!!Pyrimidine deoxyribonuleotide biosynthesis, CDP/CTP => dCDP/dCTP,dTDP/dTTP	0.0111917	0.915748	1	gastrointestinal_tract	M00049!!!M00050!!!M00052!!!M00053	GC_00002927, GC_00003680, GC_00005641, GC_00006733, GC_00013225, GC_00021278, GC_00022098, GC_00022688, GC_00028238, GC_00028239, GC_00034421, GC_00034830, GC_00052799, GC_00064713, GC_00064714, GC_00071944
Cytochrome bd ubiquinol oxidase	0.0111917	0.915748	1	gastrointestinal_tract	M00153	GC_00000518, GC_00000603, GC_00000635, GC_00001003, GC_00001089, GC_00001970, GC_00003409, GC_00003445, GC_00006676, GC_00009565, GC_00011343, GC_00011470, GC_00015619, GC_00017749, GC_00019381, GC_00022978, GC_00023164, GC_00024037, GC_00024343, GC_00025733, GC_00031965, GC_00039526, GC_00045040, GC_00048660, GC_00048661, GC_00054545, GC_00056486, GC_00064142, GC_00064802, GC_00068991, GC_000808…
Gluconeogenesis, oxaloacetate => fructose-6P!!!C4-dicarboxylic acid cycle, phosphoenolpyruvate carboxykinase type	0.0102088	0.91952	1	gastrointestinal_tract	M00003!!!M00170	GC_00000451, GC_00001302, GC_00005267, GC_00013642, GC_00021608, GC_00026189, GC_00031712, GC_00051674, GC_00055960, GC_00065129
Phenylalanine biosynthesis, chorismate => phenylpyruvate => phenylalanine	0.0102088	0.91952	1	gastrointestinal_tract	M00024	GC_00003968, GC_00005315, GC_00007787, GC_00010904, GC_00016953, GC_00018617, GC_00023035, GC_00027411, GC_00037112, GC_00039714, GC_00041376, GC_00041645, GC_00051492, GC_00054588, GC_00060174, GC_00060300, GC_00063584, GC_00072405, GC_00073886, GC_00081466, GC_00086783, GC_00086806, GC_00100838, GC_00105365, GC_00110540
Gluconeogenesis, oxaloacetate => fructose-6P!!!Oxygenic photosynthesis in plants and cyanobacteria!!!Anoxygenic photosynthesis in purple bacteria	0.0102088	0.91952	1	other_body_site	M00003!!!M00611!!!M00612	GC_00000535, GC_00009134, GC_00012316, GC_00021687, GC_00030111, GC_00042374, GC_00055958, GC_00055959, GC_00062867, GC_00063240
Glutathione biosynthesis, glutamate => glutathione	0.0102088	0.91952	1	other_body_site	M00118	GC_00001629, GC_00003679, GC_00007408, GC_00008388, GC_00013618, GC_00015219, GC_00019357, GC_00023970, GC_00025413, GC_00035980, GC_00035981, GC_00040526, GC_00042219, GC_00045504, GC_00048407, GC_00050077, GC_00053982, GC_00054260, GC_00055899, GC_00058175, GC_00059608
C5 isoprenoid biosynthesis, mevalonate pathway!!!C5 isoprenoid biosynthesis, mevalonate pathway, archaea!!!C5 isoprenoid biosynthesis, non-mevalonate pathway!!!C10-C20 isoprenoid biosynthesis, bacteria!!!C10-C20 isoprenoid biosynthesis, archaea!!!C10-C20 isoprenoid biosynthesis, plants!!!C10-C20 isoprenoid biosynthesis, non-plant eukaryotes	0.00972286	0.921452	1	gastrointestinal_tract	M00095!!!M00849!!!M00096!!!M00364!!!M00365!!!M00366!!!M00367	GC_00004179, GC_00006905, GC_00007740, GC_00010928, GC_00013819, GC_00016520, GC_00018427, GC_00019997, GC_00031844, GC_00033627, GC_00035878, GC_00040931, GC_00048792, GC_00048835, GC_00048836, GC_00048837, GC_00049043, GC_00051298, GC_00056921, GC_00058281, GC_00061227, GC_00084395, GC_00090738
Molybdenum cofactor biosynthesis, GTP => molybdenum cofactor	0.00972286	0.921452	1	other_body_site	M00880	GC_00000363, GC_00002508, GC_00002762, GC_00002837, GC_00004556, GC_00005179, GC_00010844, GC_00011439, GC_00011637, GC_00012009, GC_00012115, GC_00013146, GC_00013485, GC_00013933, GC_00015251, GC_00015710, GC_00015772, GC_00016370, GC_00017461, GC_00018908, GC_00019532, GC_00019871, GC_00021822, GC_00021905, GC_00024173, GC_00025757, GC_00032862, GC_00032863, GC_00033311, GC_00034354, GC_000343…
Pentose phosphate pathway (Pentose phosphate cycle)!!!Pentose phosphate pathway, non-oxidative phase, fructose 6P => ribose 5P!!!Pentose phosphate pathway, archaea, fructose 6P => ribose 5P!!!Reductive pentose phosphate cycle (Calvin cycle)!!!Reductive pentose phosphate cycle, glyceraldehyde-3P => ribulose-5P!!!Oxygenic photosynthesis in plants and cyanobacteria!!!Anoxygenic photosynthesis in pur…	0.0088609	0.925004	1	gastrointestinal_tract	M00004!!!M00007!!!M00580!!!M00165!!!M00167!!!M00611!!!M00612	GC_00000183, GC_00001431, GC_00029699, GC_00030464, GC_00035778, GC_00041262, GC_00046257, GC_00056494, GC_00065081, GC_00069507, GC_00099885, GC_00108324, GC_00113158
KDO2-lipid A biosynthesis, Raetz pathway, LpxL-LpxM type!!!KDO2-lipid A biosynthesis, Raetz pathway, non-LpxL-LpxM type	0.0088609	0.925004	1	other_body_site	M00060!!!M00866	GC_00001074, GC_00001527, GC_00001641, GC_00001855, GC_00001904, GC_00001905, GC_00001921, GC_00002154, GC_00002580, GC_00003092, GC_00004149, GC_00004211, GC_00004388, GC_00005041, GC_00005060, GC_00005067, GC_00005159, GC_00005462, GC_00005582, GC_00005988, GC_00006328, GC_00007056, GC_00007350, GC_00007982, GC_00008154, GC_00012720, GC_00013565, GC_00015167, GC_00015503, GC_00016230, GC_000165…
Pyruvate oxidation, pyruvate => acetyl-CoA	0.00845325	0.926744	1	other_body_site	M00307	GC_00000519, GC_00000545, GC_00000564, GC_00000889, GC_00002330, GC_00008997, GC_00014211, GC_00018854, GC_00019547, GC_00021310, GC_00029918, GC_00029936, GC_00040052, GC_00040295, GC_00041252, GC_00041253, GC_00041254
Leucine biosynthesis, 2-oxoisovalerate => 2-oxoisocaproate	0.00734495	0.931703	1	other_body_site	M00432	GC_00003396, GC_00004672, GC_00010720, GC_00011195, GC_00013504, GC_00014933, GC_00018441, GC_00018465, GC_00019646, GC_00022746, GC_00026410, GC_00030945, GC_00033787, GC_00040086, GC_00040300, GC_00040301, GC_00053061, GC_00057224
Phenylalanine biosynthesis, chorismate => phenylpyruvate => phenylalanine!!!Tyrosine biosynthesis, chorismate => HPP => tyrosine	0.00684182	0.934078	1	other_body_site	M00024!!!M00025	GC_00001556, GC_00003883, GC_00005285, GC_00006593, GC_00007977, GC_00035700, GC_00041655, GC_00041656, GC_00044588, GC_00062488, GC_00068790, GC_00073264, GC_00092400, GC_00100856, GC_00100982, GC_00106771, GC_00108689
Pyruvate oxidation, pyruvate => acetyl-CoA!!!Reductive citrate cycle (Arnon-Buchanan cycle)!!!Anoxygenic photosynthesis in green sulfur bacteria	0.00684182	0.934078	1	other_body_site	M00307!!!M00173!!!M00614	GC_00000061, GC_00007832, GC_00026141
Multidrug resistance, efflux pump MepA	0.00684182	0.934078	1	gastrointestinal_tract	M00705	GC_00001328, GC_00007490, GC_00008330, GC_00013317, GC_00013721, GC_00017774, GC_00018680, GC_00023563, GC_00024180, GC_00024439, GC_00028279, GC_00028940, GC_00034972, GC_00038357, GC_00038657, GC_00057867, GC_00081011, GC_00090084, GC_00093912, GC_00095196, GC_00095306, GC_00107608, GC_00115425
Monolignol biosynthesis, phenylalanine/tyrosine => monolignol	0.00636905	0.936391	1	other_body_site	M00039	GC_00001908, GC_00003015, GC_00005491, GC_00012916, GC_00015676, GC_00025210, GC_00027858, GC_00046699, GC_00047242, GC_00048564, GC_00050527, GC_00055599, GC_00058850, GC_00060630, GC_00063862, GC_00095565
Photorespiration	0.00636905	0.936391	1	other_body_site	M00532	GC_00000665, GC_00001227, GC_00001332, GC_00002311, GC_00004128, GC_00006682, GC_00007706, GC_00007741, GC_00010853, GC_00012805, GC_00013456, GC_00018308, GC_00019540, GC_00020383, GC_00022938, GC_00026006, GC_00029726, GC_00029727, GC_00030938, GC_00032074, GC_00034215, GC_00034216, GC_00036253, GC_00037068, GC_00038234, GC_00039989, GC_00039990, GC_00039997, GC_00040151, GC_00040267, GC_000421…
Formaldehyde assimilation, serine pathway	0.00636905	0.936391	1	gastrointestinal_tract	M00346	GC_00003285, GC_00005968, GC_00009045, GC_00011813, GC_00022683, GC_00023206, GC_00029927, GC_00029928, GC_00036130, GC_00037197, GC_00037691, GC_00051001, GC_00063557, GC_00100619, GC_00102280
Pyocyanine biosynthesis, chorismate => pyocyanine	0.00592335	0.938653	1	gastrointestinal_tract	M00835	GC_00003465, GC_00007893, GC_00008868, GC_00012003, GC_00012251, GC_00012983, GC_00017633, GC_00020554, GC_00030117, GC_00030765, GC_00031578, GC_00031579, GC_00032540, GC_00037153, GC_00037561, GC_00038323, GC_00039215, GC_00040226, GC_00046445, GC_00049770, GC_00049771, GC_00052036, GC_00060125, GC_00060655, GC_00067001, GC_00068250, GC_00081585, GC_00087975
NADH:quinone oxidoreductase, prokaryotes	0.00566845	0.939985	1	gastrointestinal_tract	M00144	GC_00001189, GC_00001450, GC_00001473, GC_00001478, GC_00001491, GC_00001512, GC_00001550, GC_00001572, GC_00001589, GC_00001600, GC_00001614, GC_00001656, GC_00002267, GC_00002844, GC_00004673, GC_00004882, GC_00005023, GC_00005068, GC_00005310, GC_00005321, GC_00005357, GC_00008112, GC_00009218, GC_00014939, GC_00017610, GC_00018785, GC_00020990, GC_00021096, GC_00022183, GC_00022319, GC_000271…
Ascorbate biosynthesis, plants, fructose-6P => ascorbate	0.00566845	0.939985	1	other_body_site	M00114	GC_00000720, GC_00007529, GC_00008366, GC_00008717, GC_00013296, GC_00018268, GC_00026148, GC_00030734, GC_00031350, GC_00039867, GC_00040563, GC_00041068, GC_00049091, GC_00053733, GC_00054858, GC_00056684, GC_00057380, GC_00058392, GC_00064733, GC_00069197, GC_00081744, GC_00083232, GC_00090628, GC_00096649, GC_00106103, GC_00106134
Siroheme biosynthesis, glutamyl-tRNA => siroheme!!!Heme biosynthesis, animals and fungi, glycine => heme!!!Heme biosynthesis, plants and bacteria, glutamate => heme!!!Heme biosynthesis, bacteria, glutamyl-tRNA => coproporphyrin III => heme	0.00510562	0.943037	1	other_body_site	M00846!!!M00868!!!M00121!!!M00926	GC_00000241, GC_00001695, GC_00001932, GC_00002254, GC_00004261, GC_00005143, GC_00005443, GC_00006684, GC_00007030, GC_00012495, GC_00017560, GC_00018164, GC_00018581, GC_00020122, GC_00020893, GC_00023021, GC_00024313, GC_00026069, GC_00026253, GC_00029583, GC_00033518, GC_00034842, GC_00038460, GC_00039774, GC_00047153, GC_00047517, GC_00047735, GC_00047736, GC_00056118, GC_00056353, GC_000584…
Citrate cycle (TCA cycle, Krebs cycle)!!!Citrate cycle, second carbon oxidation, 2-oxoglutarate => oxaloacetate!!!Reductive citrate cycle (Arnon-Buchanan cycle)!!!Dicarboxylate-hydroxybutyrate cycle!!!Incomplete reductive citrate cycle, acetyl-CoA => oxoglutarate!!!Anoxygenic photosynthesis in green sulfur bacteria	0.00488584	0.944274	1	gastrointestinal_tract	M00009!!!M00011!!!M00173!!!M00374!!!M00620!!!M00614	GC_00000297, GC_00000792, GC_00003578, GC_00008701, GC_00013110, GC_00025221
beta-Oxidation, acyl-CoA synthesis	0.00488584	0.944274	1	gastrointestinal_tract	M00086	GC_00001733, GC_00005575, GC_00007647, GC_00007648, GC_00007672, GC_00012364, GC_00015131, GC_00018033, GC_00018674, GC_00023343, GC_00036946, GC_00045318, GC_00047705, GC_00047706, GC_00048597, GC_00050221, GC_00059953, GC_00060343
Citrate cycle (TCA cycle, Krebs cycle)!!!Citrate cycle, first carbon oxidation, oxaloacetate => 2-oxoglutarate!!!Glyoxylate cycle!!!Methylaspartate cycle	0.00437295	0.947276	1	gastrointestinal_tract	M00009!!!M00010!!!M00012!!!M00740	GC_00000675, GC_00008050, GC_00008541, GC_00016952
Thiamine biosynthesis, prokaryotes, AIR (+ DXP/tyrosine) => TMP/TPP!!!Thiamine biosynthesis, prokaryotes, AIR (+ DXP/glycine) => TMP/TPP!!!Thiamine biosynthesis, archaea, AIR (+ NAD+) => TMP/TPP	0.00437295	0.947276	1	gastrointestinal_tract	M00127!!!M00895!!!M00896	GC_00004696, GC_00005299, GC_00017642, GC_00020141, GC_00038404, GC_00040487, GC_00042214, GC_00051060, GC_00051338, GC_00054090
Pimeloyl-ACP biosynthesis, BioC-BioH pathway, malonyl-ACP => pimeloyl-ACP	0.00371276	0.951413	1	gastrointestinal_tract	M00572	GC_00003280, GC_00004456, GC_00006822, GC_00015625, GC_00028581, GC_00028582, GC_00029309, GC_00052329, GC_00054965, GC_00057864, GC_00060271
Cysteine biosynthesis, methionine => cysteine	0.00371276	0.951413	1	other_body_site	M00609	GC_00000188, GC_00001301, GC_00002213, GC_00011649, GC_00024629, GC_00034230, GC_00087024, GC_00092818
Glycolysis (Embden-Meyerhof pathway), glucose => pyruvate!!!Formaldehyde assimilation, ribulose monophosphate pathway	0.00371276	0.951413	1	other_body_site	M00001!!!M00345	GC_00000430, GC_00001525, GC_00002459, GC_00003829, GC_00005024, GC_00006964, GC_00018352, GC_00043585
Isoleucine biosynthesis, threonine => 2-oxobutanoate => isoleucine	0.00371276	0.951413	1	other_body_site	M00570	GC_00000420, GC_00001547, GC_00006097, GC_00007163, GC_00008169, GC_00012344, GC_00013914, GC_00016999, GC_00018495, GC_00018639, GC_00018712, GC_00026676, GC_00030781, GC_00036035, GC_00049815, GC_00054074, GC_00057953, GC_00097417
Lysine biosynthesis, acetyl-DAP pathway, aspartate => lysine	0.00354704	0.952508	1	gastrointestinal_tract	M00525	GC_00000874, GC_00000914, GC_00003792, GC_00003897, GC_00005970, GC_00006329, GC_00006764, GC_00009786, GC_00020461, GC_00026132, GC_00026133, GC_00027801, GC_00027802, GC_00038301, GC_00040797, GC_00042250, GC_00043898, GC_00048462, GC_00054883, GC_00057727, GC_00064721, GC_00064722, GC_00068544
Pertussis pathogenicity signature, T1SS!!!Multidrug resistance, efflux pump AcrEF-TolC!!!Multidrug resistance, efflux pump MdtEF-TolC	0.00354704	0.952508	1	gastrointestinal_tract	M00575!!!M00696!!!M00697	GC_00004405, GC_00007923, GC_00008242, GC_00018848, GC_00023953, GC_00027451, GC_00033352, GC_00036704, GC_00039291, GC_00041012, GC_00041180, GC_00043331, GC_00046778, GC_00051779, GC_00054409, GC_00055331, GC_00056112, GC_00065806, GC_00065906, GC_00067579, GC_00069304, GC_00079548, GC_00084337, GC_00084350, GC_00093218, GC_00105471, GC_00112019
Phosphate acetyltransferase-acetate kinase pathway, acetyl-CoA => acetate!!!Methanogen!!!Acetogen	0.00354704	0.952508	1	gastrointestinal_tract	M00579!!!M00617!!!M00618	GC_00005014, GC_00007925, GC_00018466, GC_00029362, GC_00029363, GC_00045302, GC_00054586, GC_00057387, GC_00062764
Assimilatory sulfate reduction, sulfate => H2S!!!Sulfate-sulfur assimilation	0.00325138	0.954529	1	gastrointestinal_tract	M00176!!!M00616	GC_00000917, GC_00001261, GC_00002795, GC_00003211, GC_00003584, GC_00003904, GC_00007928, GC_00011419, GC_00012570, GC_00015903, GC_00019474, GC_00020134, GC_00040847, GC_00042761, GC_00043239, GC_00044582, GC_00047961, GC_00051483, GC_00055494, GC_00057810, GC_00059580, GC_00067140, GC_00071767, GC_00090886, GC_00092481, GC_00101338, GC_00101904, GC_00103722
Dissimilatory nitrate reduction, nitrate => ammonia!!!Denitrification, nitrate => nitrogen!!!Complete nitrification, comammox, ammonia => nitrite => nitrate	0.00297004	0.956538	1	gastrointestinal_tract	M00530!!!M00529!!!M00804	GC_00000204, GC_00000404, GC_00013694, GC_00019023
Citrate cycle (TCA cycle, Krebs cycle)!!!Citrate cycle, second carbon oxidation, 2-oxoglutarate => oxaloacetate!!!Reductive citrate cycle (Arnon-Buchanan cycle)!!!Anoxygenic photosynthesis in green nonsulfur bacteria!!!Anoxygenic photosynthesis in green sulfur bacteria	0.00270063	0.958555	1	gastrointestinal_tract	M00009!!!M00011!!!M00173!!!M00613!!!M00614	GC_00000454, GC_00005807, GC_00043342
Lysine biosynthesis, DAP dehydrogenase pathway, aspartate => lysine	0.00270063	0.958555	1	gastrointestinal_tract	M00526	GC_00002611, GC_00005551, GC_00037507, GC_00037508, GC_00037509
Polyamine biosynthesis, arginine => agmatine => putrescine => spermidine	0.00270063	0.958555	1	gastrointestinal_tract	M00133	GC_00004109, GC_00010932, GC_00012338, GC_00012699, GC_00017487, GC_00029425, GC_00033059, GC_00039462, GC_00042178, GC_00051122, GC_00051324, GC_00055784, GC_00059826, GC_00078975, GC_00081451, GC_00081633, GC_00082789, GC_00087277, GC_00095788, GC_00112461, GC_00112508
Acylglycerol degradation	0.00244384	0.960573	1	gastrointestinal_tract	M00098	GC_00013436, GC_00016429, GC_00018509, GC_00019245, GC_00021103, GC_00028848, GC_00029675, GC_00029929, GC_00035308, GC_00035684, GC_00036596, GC_00036757, GC_00040274, GC_00045768, GC_00046627, GC_00048863, GC_00048954, GC_00052349, GC_00058241, GC_00063842, GC_00065698, GC_00076432, GC_00082120, GC_00092208, GC_00099668, GC_00099751, GC_00101606
Ethylmalonyl pathway!!!Propanoyl-CoA metabolism, propanoyl-CoA => succinyl-CoA!!!Anoxygenic photosynthesis in green nonsulfur bacteria	0.00244384	0.960573	1	gastrointestinal_tract	M00373!!!M00741!!!M00613	GC_00002052, GC_00003175, GC_00015354
Lipoic acid biosynthesis, plants and bacteria, octanoyl-ACP => dihydrolipoyl-E2/H	0.00244384	0.960573	1	gastrointestinal_tract	M00881	GC_00002295, GC_00016609, GC_00018173, GC_00042089, GC_00048648
Methylaspartate cycle	0.00244384	0.960573	1	gastrointestinal_tract	M00740	GC_00002192, GC_00002193, GC_00003341, GC_00025639, GC_00036885, GC_00039340, GC_00091048
Cytochrome c oxidase	0.00219734	0.962612	1	gastrointestinal_tract	M00154	GC_00002754, GC_00014287, GC_00018507, GC_00028234, GC_00028383, GC_00030430, GC_00039232, GC_00042484, GC_00043616, GC_00044683, GC_00045564, GC_00050738
Lipoic acid biosynthesis, animals and bacteria, octanoyl-ACP => dihydrolipoyl-H => dihydrolipoyl-E2	0.00219734	0.962612	1	gastrointestinal_tract	M00883	GC_00010220, GC_00011751, GC_00028164, GC_00044206, GC_00044589, GC_00048940, GC_00052391, GC_00062093, GC_00071187, GC_00110692
Fatty acid biosynthesis, initiation	0.00219734	0.962612	1	other_body_site	M00082	GC_00000532, GC_00002712, GC_00002951, GC_00003418, GC_00003681, GC_00007615, GC_00012117, GC_00022423, GC_00028999, GC_00037390, GC_00037886, GC_00038098, GC_00040815, GC_00047881, GC_00047882, GC_00055505, GC_00057016, GC_00058856, GC_00059263, GC_00059366, GC_00063404, GC_00063619, GC_00065198, GC_00070529, GC_00073545, GC_00095038, GC_00096700, GC_00107243, GC_00112153
C10-C20 isoprenoid biosynthesis, bacteria	0.00208614	0.96357	1	gastrointestinal_tract	M00364	GC_00005088, GC_00015010, GC_00020139, GC_00035777, GC_00045823
Leucine degradation, leucine => acetoacetate + acetyl-CoA	0.00208614	0.96357	1	gastrointestinal_tract	M00036	GC_00002682, GC_00009427, GC_00023211, GC_00024262, GC_00031141, GC_00037443, GC_00041660, GC_00055727, GC_00059690, GC_00114879
Sulfate-sulfur assimilation	0.00208614	0.96357	1	gastrointestinal_tract	M00616	GC_00001515, GC_00002783, GC_00003585, GC_00004022, GC_00004495, GC_00012845, GC_00013069, GC_00022666, GC_00026056, GC_00034068, GC_00048839, GC_00074609, GC_00079311, GC_00103828
Cysteine biosynthesis, methionine => cysteine!!!Methionine salvage pathway	0.00208614	0.96357	1	other_body_site	M00609!!!M00034	GC_00001783, GC_00002662, GC_00002755, GC_00007075, GC_00008609, GC_00010073, GC_00010074, GC_00018923, GC_00021755, GC_00025729, GC_00043652, GC_00045421, GC_00048380, GC_00048381, GC_00054179, GC_00055780, GC_00058755, GC_00059930, GC_00061624, GC_00063345, GC_00066865, GC_00077642, GC_00081403, GC_00087200, GC_00087530, GC_00106217
Tryptophan biosynthesis, chorismate => tryptophan	0.00208614	0.96357	1	other_body_site	M00023	GC_00000079, GC_00002304, GC_00002954, GC_00003161, GC_00004256, GC_00004734, GC_00005007, GC_00005010, GC_00005020, GC_00005378, GC_00005935, GC_00006882, GC_00006902, GC_00007059, GC_00007194, GC_00007463, GC_00008373, GC_00009326, GC_00011885, GC_00012984, GC_00013211, GC_00013740, GC_00016001, GC_00016324, GC_00016590, GC_00016606, GC_00017082, GC_00017152, GC_00018446, GC_00019373, GC_000199…
Citrate cycle (TCA cycle, Krebs cycle)!!!Citrate cycle, first carbon oxidation, oxaloacetate => 2-oxoglutarate!!!Glyoxylate cycle!!!Reductive citrate cycle (Arnon-Buchanan cycle)!!!Anoxygenic photosynthesis in green sulfur bacteria	0.00173566	0.966769	1	gastrointestinal_tract	M00009!!!M00010!!!M00012!!!M00173!!!M00614	GC_00000809
Gluconeogenesis, oxaloacetate => fructose-6P!!!Reductive pentose phosphate cycle (Calvin cycle)!!!Reductive pentose phosphate cycle, glyceraldehyde-3P => ribulose-5P!!!Formaldehyde assimilation, xylulose monophosphate pathway!!!Oxygenic photosynthesis in plants and cyanobacteria!!!Anoxygenic photosynthesis in purple bacteria	0.00173566	0.966769	1	gastrointestinal_tract	M00003!!!M00165!!!M00167!!!M00344!!!M00611!!!M00612	GC_00004176, GC_00008320, GC_00055302
Threonine biosynthesis, aspartate => homoserine => threonine!!!Methionine biosynthesis, apartate => homoserine => methionine!!!Lysine biosynthesis, succinyl-DAP pathway, aspartate => lysine!!!Lysine biosynthesis, DAP dehydrogenase pathway, aspartate => lysine!!!Lysine biosynthesis, DAP aminotransferase pathway, aspartate => lysine	0.00173566	0.966769	1	gastrointestinal_tract	M00018!!!M00017!!!M00016!!!M00526!!!M00527	GC_00004612, GC_00004820, GC_00005260
Citrate cycle (TCA cycle, Krebs cycle)!!!Citrate cycle, second carbon oxidation, 2-oxoglutarate => oxaloacetate!!!Reductive citrate cycle (Arnon-Buchanan cycle)!!!Succinate dehydrogenase, prokaryotes!!!Anoxygenic photosynthesis in green nonsulfur bacteria!!!Anoxygenic photosynthesis in green sulfur bacteria	0.00163796	0.967717	1	gastrointestinal_tract	M00009!!!M00011!!!M00173!!!M00149!!!M00613!!!M00614	GC_00003986, GC_00016293, GC_00027197, GC_00045846
Heme biosynthesis, animals and fungi, glycine => heme!!!Heme biosynthesis, plants and bacteria, glutamate => heme	0.00163796	0.967717	1	gastrointestinal_tract	M00868!!!M00121	GC_00001096
KDO2-lipid A biosynthesis, Raetz pathway, non-LpxL-LpxM type	0.00163796	0.967717	1	gastrointestinal_tract	M00866	GC_00001780, GC_00049345
Methionine salvage pathway!!!Phenylalanine biosynthesis, chorismate => phenylpyruvate => phenylalanine!!!Tyrosine biosynthesis, chorismate => HPP => tyrosine!!!Tyrosine biosynthesis, chorismate => arogenate => tyrosine!!!Tyrosine degradation, tyrosine => homogentisate	0.00163796	0.967717	1	gastrointestinal_tract	M00034!!!M00024!!!M00025!!!M00040!!!M00044	GC_00000954, GC_00026093
Multidrug resistance, efflux pump AbcA!!!Multidrug resistance, efflux pump NorB	0.00163796	0.967717	1	gastrointestinal_tract	M00700!!!M00702	GC_00009042, GC_00016330, GC_00019762, GC_00050453, GC_00053379, GC_00061767, GC_00066056, GC_00103987
Multidrug resistance, efflux pump QacA	0.00163796	0.967717	1	gastrointestinal_tract	M00714	GC_00010445, GC_00018144, GC_00026221, GC_00036542, GC_00044192, GC_00060943, GC_00079348, GC_00091255
Cytochrome o ubiquinol oxidase	0.00131073	0.97112	1	gastrointestinal_tract	M00417	GC_00001459, GC_00001511, GC_00002835, GC_00006371, GC_00014261, GC_00017060, GC_00030316
Tetracycline resistance, efflux pump Tet38	0.00131073	0.97112	1	gastrointestinal_tract	M00704	GC_00021158, GC_00035776, GC_00039102, GC_00046673, GC_00047923, GC_00050137, GC_00050952, GC_00091203
Trehalose biosynthesis, D-glucose 1P => trehalose	0.00131073	0.97112	1	gastrointestinal_tract	M00565	GC_00002389, GC_00051540, GC_00055400, GC_00056376, GC_00062321
Threonine biosynthesis, aspartate => homoserine => threonine	0.0012246	0.972084	1	other_body_site	M00018	GC_00001390, GC_00003424, GC_00003682, GC_00004184, GC_00004407, GC_00005312, GC_00007726, GC_00008243, GC_00008463, GC_00008485, GC_00011245, GC_00013847, GC_00015247, GC_00017239, GC_00017599, GC_00018243, GC_00018513, GC_00018808, GC_00023105, GC_00023336, GC_00027343, GC_00027847, GC_00027956, GC_00030924, GC_00033816, GC_00034971, GC_00035713, GC_00037409, GC_00037766, GC_00039390, GC_000393…
Arginine succinyltransferase pathway, arginine => glutamate	0.0012246	0.972084	1	gastrointestinal_tract	M00879	GC_00001065, GC_00001130, GC_00001162, GC_00007981, GC_00014395, GC_00017832, GC_00026316, GC_00054256
C10-C20 isoprenoid biosynthesis, bacteria!!!C10-C20 isoprenoid biosynthesis, archaea!!!Cyclooctatin biosynthesis, dimethylallyl-PP + isopentenyl-PP => cyclooctatin	0.0012246	0.972084	1	gastrointestinal_tract	M00364!!!M00365!!!M00921	GC_00005415, GC_00018840
Entner-Doudoroff pathway, glucose-6P => glyceraldehyde-3P + pyruvate	0.0012246	0.972084	1	gastrointestinal_tract	M00008	GC_00002239
Fatty acid biosynthesis, initiation!!!Fatty acid biosynthesis, elongation	0.0012246	0.972084	1	gastrointestinal_tract	M00082!!!M00083	GC_00003796, GC_00041795, GC_00049506, GC_00049507
Glycolysis (Embden-Meyerhof pathway), glucose => pyruvate	0.0012246	0.972084	1	gastrointestinal_tract	M00001	GC_00019045, GC_00023147, GC_00035139, GC_00035140, GC_00038388, GC_00108992
Glycolysis (Embden-Meyerhof pathway), glucose => pyruvate!!!Gluconeogenesis, oxaloacetate => fructose-6P	0.0012246	0.972084	1	gastrointestinal_tract	M00001!!!M00003	GC_00002164
Glycolysis (Embden-Meyerhof pathway), glucose => pyruvate!!!Nucleotide sugar biosynthesis, glucose => UDP-glucose	0.0012246	0.972084	1	gastrointestinal_tract	M00001!!!M00549	GC_00004878, GC_00018879, GC_00054297
Histidine biosynthesis, PRPP => histidine!!!Tryptophan biosynthesis, chorismate => tryptophan	0.0012246	0.972084	1	gastrointestinal_tract	M00026!!!M00023	GC_00003283, GC_00041202
Siroheme biosynthesis, glutamyl-tRNA => siroheme	0.0012246	0.972084	1	gastrointestinal_tract	M00846	GC_00005316, GC_00044701, GC_00049797
Siroheme biosynthesis, glutamyl-tRNA => siroheme!!!Cobalamin biosynthesis, anaerobic, uroporphyrinogen III => sirohydrochlorin => cobyrinate a,c-diamide!!!Cobalamin biosynthesis, aerobic, uroporphyrinogen III => precorrin 2 => cobyrinate a,c-diamide	0.0012246	0.972084	1	gastrointestinal_tract	M00846!!!M00924!!!M00925	GC_00019840, GC_00030821, GC_00038068, GC_00055021, GC_00062785, GC_00067489, GC_00069679, GC_00102411, GC_00106129, GC_00112403
Thiamine biosynthesis, prokaryotes, AIR (+ DXP/glycine) => TMP/TPP	0.0012246	0.972084	1	gastrointestinal_tract	M00895	GC_00016938, GC_00039466, GC_00040113, GC_00044704, GC_00046304, GC_00081344, GC_00097685, GC_00098972, GC_00103446
Undecaprenylphosphate alpha-L-Ara4N biosynthesis, UDP-GlcA => undecaprenyl phosphate alpha-L-Ara4N	0.0012246	0.972084	1	gastrointestinal_tract	M00761	GC_00002919, GC_00003200, GC_00003303, GC_00003367, GC_00078836, GC_00081516, GC_00097069, GC_00109748, GC_00114056
Cationic antimicrobial peptide (CAMP) resistance, protease PgtE	0.000918489	0.975823	1	gastrointestinal_tract	M00744	GC_00002764, GC_00004120, GC_00031667, GC_00052921
Gluconeogenesis, oxaloacetate => fructose-6P	0.000918489	0.975823	1	gastrointestinal_tract	M00003	GC_00011197, GC_00015782, GC_00028728, GC_00064989
Heme biosynthesis, bacteria, glutamyl-tRNA => coproporphyrin III => heme	0.000918489	0.975823	1	gastrointestinal_tract	M00926	GC_00019224, GC_00020234, GC_00045833, GC_00062615
Heparan sulfate degradation	0.000918489	0.975823	1	gastrointestinal_tract	M00078	GC_00017839, GC_00022990, GC_00025044, GC_00025296, GC_00037105, GC_00039694, GC_00051029, GC_00060097, GC_00066345, GC_00072576, GC_00092183, GC_00103567, GC_00104375, GC_00105121
Imipenem resistance, repression of porin OprD!!!Multidrug resistance, efflux pump MexEF-OprN	0.000918489	0.975823	1	gastrointestinal_tract	M00745!!!M00641	GC_00013524, GC_00015642, GC_00017573, GC_00021804, GC_00029201, GC_00032294, GC_00045571, GC_00048617, GC_00072124
Multidrug resistance, efflux pump MexJK-OprM	0.000918489	0.975823	1	gastrointestinal_tract	M00642	GC_00012549, GC_00014273, GC_00016951, GC_00019412, GC_00060596, GC_00063092
Threonine biosynthesis, aspartate => homoserine => threonine!!!Ectoine biosynthesis, aspartate => ectoine!!!Methionine biosynthesis, apartate => homoserine => methionine!!!Lysine biosynthesis, succinyl-DAP pathway, aspartate => lysine!!!Lysine biosynthesis, acetyl-DAP pathway, aspartate => lysine!!!Lysine biosynthesis, DAP dehydrogenase pathway, aspartate => lysine!!!Lysine biosynthesis, DAP amin…	0.000918489	0.975823	1	other_body_site	M00018!!!M00033!!!M00017!!!M00016!!!M00525!!!M00526!!!M00527	GC_00000660, GC_00000669, GC_00000876, GC_00000949, GC_00003474, GC_00004568, GC_00005042, GC_00005363, GC_00012553, GC_00014188, GC_00014189, GC_00016472, GC_00017822, GC_00022891, GC_00028922, GC_00030644, GC_00035709, GC_00039017, GC_00040595, GC_00042705, GC_00044321, GC_00044322, GC_00053004, GC_00077426, GC_00082922, GC_00093675, GC_00103058, GC_00108068, GC_00108789
UDP-N-acetyl-D-glucosamine biosynthesis, prokaryotes, glucose => UDP-GlcNAc	0.000842147	0.976849	1	other_body_site	M00909	GC_00000421, GC_00000450, GC_00000510, GC_00001192, GC_00001706, GC_00001843, GC_00002404, GC_00008365, GC_00009856, GC_00011187, GC_00015440, GC_00018894, GC_00019438, GC_00020894, GC_00021200, GC_00025938, GC_00026165, GC_00028691, GC_00038180, GC_00038479, GC_00041576, GC_00045413, GC_00051781, GC_00053788, GC_00053789, GC_00055582, GC_00057046, GC_00059045, GC_00061828, GC_00064744, GC_000649…
Citrate cycle (TCA cycle, Krebs cycle)!!!Citrate cycle, second carbon oxidation, 2-oxoglutarate => oxaloacetate!!!Glyoxylate cycle!!!CAM (Crassulacean acid metabolism), dark!!!C4-dicarboxylic acid cycle, NAD - malic enzyme type	0.000842147	0.976849	1	gastrointestinal_tract	M00009!!!M00011!!!M00012!!!M00168!!!M00171	GC_00004122
Hydroxypropionate-hydroxybutylate cycle!!!Dicarboxylate-hydroxybutyrate cycle	0.000842147	0.976849	1	gastrointestinal_tract	M00375!!!M00374	GC_00003241, GC_00086327
Lactosylceramide biosynthesis	0.000842147	0.976849	1	gastrointestinal_tract	M00066	GC_00005105
Multidrug resistance, efflux pump BpeEF-OprC	0.000842147	0.976849	1	gastrointestinal_tract	M00698	GC_00006730, GC_00009332, GC_00014640, GC_00014944, GC_00016484, GC_00017173, GC_00017788, GC_00017792, GC_00038456, GC_00051236, GC_00051237, GC_00076757, GC_00086600
Multidrug resistance, efflux pump MdtEF-TolC	0.000842147	0.976849	1	gastrointestinal_tract	M00697	GC_00006981, GC_00027264, GC_00027265, GC_00027266
Multidrug resistance, repression of porin OmpF	0.000842147	0.976849	1	gastrointestinal_tract	M00746	GC_00000138, GC_00006689
Phenylalanine biosynthesis, chorismate => phenylpyruvate => phenylalanine!!!Tyrosine biosynthesis, chorismate => HPP => tyrosine!!!Tyrosine biosynthesis, chorismate => arogenate => tyrosine	0.000842147	0.976849	1	gastrointestinal_tract	M00024!!!M00025!!!M00040	GC_00007999, GC_00062668
Reductive pentose phosphate cycle (Calvin cycle)!!!Reductive pentose phosphate cycle, ribulose-5P => glyceraldehyde-3P!!!Oxygenic photosynthesis in plants and cyanobacteria!!!Anoxygenic photosynthesis in purple bacteria	0.000842147	0.976849	1	gastrointestinal_tract	M00165!!!M00166!!!M00611!!!M00612	GC_00004761
Semi-phosphorylative Entner-Doudoroff pathway, gluconate => glycerate-3P!!!Semi-phosphorylative Entner-Doudoroff pathway, gluconate/galactonate => glycerate-3P	0.000842147	0.976849	1	gastrointestinal_tract	M00308!!!M00633	GC_00006095, GC_00022606
Biotin biosynthesis, BioW pathway, pimelate => pimeloyl-CoA => biotin	0.000661006	0.979489	1	gastrointestinal_tract	M00577	GC_00041382, GC_00056438, GC_00059492, GC_00063961
Cytochrome bc1 complex respiratory unit!!!Cytochrome bc1 complex	0.000661006	0.979489	1	gastrointestinal_tract	M00151!!!M00152	GC_00026411, GC_00026412, GC_00029427, GC_00029428, GC_00030440, GC_00036654, GC_00037779, GC_00039425, GC_00050494, GC_00057238, GC_00061583, GC_00063389
Cytochrome c oxidase, prokaryotes	0.000661006	0.979489	1	gastrointestinal_tract	M00155	GC_00017856, GC_00018219, GC_00018699, GC_00029349, GC_00030550, GC_00037818, GC_00047142, GC_00055892, GC_00057951
Heme biosynthesis, archaea, siroheme => heme	0.000661006	0.979489	1	gastrointestinal_tract	M00847	GC_00022365, GC_00023977, GC_00027372, GC_00034901, GC_00037960, GC_00043950, GC_00045900, GC_00046676, GC_00052443, GC_00063373, GC_00093628
Multidrug resistance, efflux pump AcrEF-TolC	0.000661006	0.979489	1	gastrointestinal_tract	M00696	GC_00007006
Glycogen degradation, glycogen => glucose-6P!!!Nucleotide sugar biosynthesis, glucose => UDP-glucose	0.000661006	0.979489	1	other_body_site	M00855!!!M00549	GC_00000523, GC_00000571, GC_00001955, GC_00002357, GC_00005432, GC_00006093, GC_00017119, GC_00018281, GC_00019786, GC_00023602, GC_00044120, GC_00044121, GC_00051160, GC_00051344, GC_00057648, GC_00060146, GC_00064973, GC_00072467, GC_00094017
Glycolysis (Embden-Meyerhof pathway), glucose => pyruvate!!!Glycolysis, core module involving three-carbon compounds!!!Adenine ribonucleotide biosynthesis, IMP => ADP,ATP!!!Guanine ribonucleotide biosynthesis IMP => GDP,GTP	0.000661006	0.979489	1	other_body_site	M00001!!!M00002!!!M00049!!!M00050	GC_00000788, GC_00001445, GC_00002894, GC_00003957, GC_00005535, GC_00006352, GC_00008042, GC_00012281, GC_00012780, GC_00014243, GC_00018104, GC_00023364, GC_00025921, GC_00026101, GC_00035327, GC_00035440, GC_00035441, GC_00035442, GC_00039121, GC_00046232, GC_00048110, GC_00049905, GC_00053262, GC_00061176, GC_00064616, GC_00064617, GC_00079605
Tetrahydrofolate biosynthesis, GTP => THF!!!Tetrahydrofolate biosynthesis, mediated by ribA and trpF, GTP => THF	0.000487264	0.982389	1	other_body_site	M00126!!!M00840	GC_00001186, GC_00001510, GC_00004588, GC_00005266, GC_00007593, GC_00007696, GC_00007854, GC_00008069, GC_00009149, GC_00009592, GC_00012045, GC_00017901, GC_00019360, GC_00020200, GC_00020267, GC_00023249, GC_00025094, GC_00025319, GC_00027846, GC_00029467, GC_00030199, GC_00034999, GC_00035220, GC_00037958, GC_00039441, GC_00039958, GC_00042156, GC_00042360, GC_00042959, GC_00043934, GC_000450…
Aerobactin biosynthesis, lysine => aerobactin	0.000487264	0.982389	1	gastrointestinal_tract	M00918	GC_00026543, GC_00030727, GC_00033335, GC_00034398, GC_00045196, GC_00057309, GC_00114323
Bile acid biosynthesis, cholesterol => cholate/chenodeoxycholate	0.000487264	0.982389	1	gastrointestinal_tract	M00104	GC_00011859
Cytochrome bc1 complex respiratory unit	0.000487264	0.982389	1	gastrointestinal_tract	M00151	GC_00017820, GC_00017894, GC_00018387, GC_00038618, GC_00040726, GC_00056343
Cytochrome c oxidase, cbb3-type	0.000487264	0.982389	1	gastrointestinal_tract	M00156	GC_00004624, GC_00010737, GC_00012341, GC_00013220, GC_00029684, GC_00035274, GC_00039333, GC_00050030, GC_00059755
Isoleucine biosynthesis, pyruvate => 2-oxobutanoate	0.000487264	0.982389	1	gastrointestinal_tract	M00535	GC_00011208
Menaquinone biosynthesis, futalosine pathway!!!Menaquinone biosynthesis, modified futalosine pathway	0.000487264	0.982389	1	gastrointestinal_tract	M00930!!!M00931	GC_00040115, GC_00040271, GC_00042879, GC_00044951, GC_00045860, GC_00049521, GC_00050655, GC_00051297, GC_00052073, GC_00057751, GC_00063103, GC_00084258
Ubiquinone biosynthesis, eukaryotes, 4-hydroxybenzoate + polyprenyl-PP => ubiquinol	0.000487264	0.982389	1	gastrointestinal_tract	M00128	GC_00012057
dTDP-L-mycarose biosynthesis!!!dTDP-L-oleandrose biosynthesis	0.000487264	0.982389	1	gastrointestinal_tract	M00798!!!M00799	GC_00009313
3-Hydroxypropionate bi-cycle!!!Anoxygenic photosynthesis in green nonsulfur bacteria	0.000318797	0.985755	1	gastrointestinal_tract	M00376!!!M00613	GC_00033727, GC_00047116
Anthranilate degradation, anthranilate => catechol	0.000318797	0.985755	1	gastrointestinal_tract	M00637	GC_00015866, GC_00030076, GC_00030077, GC_00033648, GC_00033649
Ascorbate biosynthesis, animals, glucose-1P => ascorbate	0.000318797	0.985755	1	gastrointestinal_tract	M00129	GC_00016514
C10-C20 isoprenoid biosynthesis, bacteria!!!C10-C20 isoprenoid biosynthesis, plants	0.000318797	0.985755	1	gastrointestinal_tract	M00364!!!M00366	GC_00052808, GC_00057268
CMP-Neu5Ac biosynthesis	0.000318797	0.985755	1	gastrointestinal_tract	M00922	GC_00013769, GC_00023463, GC_00052130
Cytochrome aa3-600 menaquinol oxidase	0.000318797	0.985755	1	gastrointestinal_tract	M00416	GC_00026031, GC_00036981, GC_00049309, GC_00049423, GC_00049979, GC_00057654, GC_00058647, GC_00061838
EHEC/EPEC pathogenicity signature, T3SS and effectors	0.000318797	0.985755	1	gastrointestinal_tract	M00542	GC_00027517, GC_00045491, GC_00050924
Lysine degradation, lysine => saccharopine => acetoacetyl-CoA	0.000318797	0.985755	1	gastrointestinal_tract	M00032	GC_00017465
Methanogenesis, CO2 => methane!!!Methanogenesis, acetate => methane!!!Methanogenesis, methanol => methane!!!Methanogenesis, methylamine/dimethylamine/trimethylamine => methane!!!Methanogen	0.000318797	0.985755	1	gastrointestinal_tract	M00567!!!M00357!!!M00356!!!M00563!!!M00617	GC_00040876, GC_00042666
N-glycan precursor biosynthesis	0.000318797	0.985755	1	gastrointestinal_tract	M00055	GC_00020177
Propanoyl-CoA metabolism, propanoyl-CoA => succinyl-CoA!!!Fatty acid biosynthesis, initiation	0.000318797	0.985755	1	gastrointestinal_tract	M00741!!!M00082	GC_00041106, GC_00045624
Riboflavin biosynthesis, plants and bacteria, GTP => riboflavin/FMN/FAD!!!Tetrahydrofolate biosynthesis, mediated by ribA and trpF, GTP => THF	0.000318797	0.985755	1	gastrointestinal_tract	M00125!!!M00840	GC_00026158, GC_00058148
Triacylglycerol biosynthesis!!!Acylglycerol degradation	0.000318797	0.985755	1	gastrointestinal_tract	M00089!!!M00098	GC_00017020
C5 isoprenoid biosynthesis, non-mevalonate pathway	0.000318797	0.985755	1	other_body_site	M00096	GC_00000249, GC_00000325, GC_00000599, GC_00000640, GC_00000838, GC_00001085, GC_00001495, GC_00001799, GC_00001865, GC_00002141, GC_00002519, GC_00002930, GC_00003389, GC_00003428, GC_00003488, GC_00004502, GC_00004592, GC_00004988, GC_00005191, GC_00005229, GC_00005324, GC_00005497, GC_00005823, GC_00006284, GC_00007907, GC_00008356, GC_00008508, GC_00008512, GC_00008740, GC_00013321, GC_000141…
Phosphate acetyltransferase-acetate kinase pathway, acetyl-CoA => acetate!!!Methanogenesis, acetate => methane!!!Methanogen!!!Acetogen	0.000318797	0.985755	1	other_body_site	M00579!!!M00357!!!M00617!!!M00618	GC_00000180, GC_00000413, GC_00000414, GC_00000847, GC_00002700, GC_00003928, GC_00006705, GC_00007342, GC_00010566, GC_00011851, GC_00015524, GC_00020843, GC_00022447, GC_00023426, GC_00025842, GC_00025903, GC_00052335, GC_00054689
Benzene degradation, benzene => catechol	0.000157077	0.99	1	gastrointestinal_tract	M00548	GC_00027332, GC_00027669, GC_00030739, GC_00031706, GC_00033359, GC_00035018
Creatine pathway	0.000157077	0.99	1	gastrointestinal_tract	M00047	GC_00021899
Cumate degradation, p-cumate => 2-oxopent-4-enoate + 2-methylpropanoate	0.000157077	0.99	1	gastrointestinal_tract	M00539	GC_00033349, GC_00054379
Malonate semialdehyde pathway, propanoyl-CoA => acetyl-CoA!!!beta-Oxidation!!!beta-Oxidation, peroxisome, VLCFA!!!Jasmonic acid biosynthesis	0.000157077	0.99	1	gastrointestinal_tract	M00013!!!M00087!!!M00861!!!M00113	GC_00063161
Monolignol biosynthesis, phenylalanine/tyrosine => monolignol!!!Flavanone biosynthesis, phenylalanine => naringenin	0.000157077	0.99	1	gastrointestinal_tract	M00039!!!M00137	GC_00045882
Multidrug resistance, efflux pump MexEF-OprN	0.000157077	0.99	1	gastrointestinal_tract	M00641	GC_00061847
N-glycan biosynthesis, high-mannose type	0.000157077	0.99	1	gastrointestinal_tract	M00074	GC_00032633
Naphthalene degradation, naphthalene => salicylate	0.000157077	0.99	1	gastrointestinal_tract	M00534	GC_00040599
Nitrification, ammonia => nitrite!!!Complete nitrification, comammox, ammonia => nitrite => nitrate	0.000157077	0.99	1	gastrointestinal_tract	M00528!!!M00804	GC_00039317
Pertussis pathogenicity signature, T1SS	0.000157077	0.99	1	gastrointestinal_tract	M00575	GC_00050365, GC_00056375, GC_00060240, GC_00091070
Riboflavin biosynthesis, fungi, GTP => riboflavin/FMN/FAD	0.000157077	0.99	1	gastrointestinal_tract	M00911	GC_00042750
Tetracycline resistance, efflux pump Tet38!!!Multidrug resistance, efflux pump AbcA!!!Multidrug resistance, efflux pump NorB	0.000157077	0.99	1	gastrointestinal_tract	M00704!!!M00700!!!M00702	GC_00036625
Thiamine biosynthesis, archaea, AIR (+ NAD+) => TMP/TPP	0.000157077	0.99	1	gastrointestinal_tract	M00896	GC_00052562
Tryptophan metabolism, tryptophan => kynurenine => 2-aminomuconate	0.000157077	0.99	1	gastrointestinal_tract	M00038	GC_00041684
Xanthomonas spp. pathogenicity signature, T3SS and effectors	0.000157077	0.99	1	gastrointestinal_tract	M00660	GC_00047137
Glycolysis (Embden-Meyerhof pathway), glucose => pyruvate!!!Pentose phosphate pathway (Pentose phosphate cycle)!!!UDP-N-acetyl-D-glucosamine biosynthesis, eukaryotes, glucose => UDP-GlcNAc!!!UDP-N-acetyl-D-glucosamine biosynthesis, prokaryotes, glucose => UDP-GlcNAc	0.000157077	0.99	1	other_body_site	M00001!!!M00004!!!M00892!!!M00909	GC_00000139, GC_00001997, GC_00001998, GC_00002427, GC_00002939, GC_00019319, GC_00020417, GC_00027076, GC_00037211, GC_00041025, GC_00045352, GC_00045353, GC_00048114, GC_00048897, GC_00060697, GC_00078799, GC_00107414
Adenine ribonucleotide biosynthesis, IMP => ADP,ATP	0	1	1	NA	M00049	GC_00000075, GC_00000107, GC_00001022, GC_00001078, GC_00001403, GC_00005249, GC_00005380, GC_00007210, GC_00013736, GC_00015709, GC_00033534, GC_00034885, GC_00055644, GC_00059591, GC_00104922
Coenzyme A biosynthesis, pantothenate => CoA	0	1	1	NA	M00120	GC_00000359, GC_00001131, GC_00001477, GC_00001625, GC_00002020, GC_00002824, GC_00003229, GC_00003960, GC_00006780, GC_00007134, GC_00007480, GC_00007922, GC_00007954, GC_00009242, GC_00009596, GC_00009597, GC_00010510, GC_00010556, GC_00011110, GC_00011970, GC_00012265, GC_00013656, GC_00014162, GC_00014892, GC_00016663, GC_00016936, GC_00017739, GC_00017770, GC_00017873, GC_00018110, GC_000181…
Cysteine biosynthesis, methionine => cysteine!!!Methionine salvage pathway!!!Methionine degradation!!!Ethylene biosynthesis, methionine => ethylene	0	1	1	NA	M00609!!!M00034!!!M00035!!!M00368	GC_00000050, GC_00001979, GC_00003539, GC_00061542, GC_00113368
Glycolysis (Embden-Meyerhof pathway), glucose => pyruvate!!!Glycolysis, core module involving three-carbon compounds!!!Gluconeogenesis, oxaloacetate => fructose-6P	0	1	1	NA	M00001!!!M00002!!!M00003	GC_00000072, GC_00000205, GC_00001223, GC_00001552, GC_00002105, GC_00002428, GC_00002848, GC_00003745, GC_00004104, GC_00006497, GC_00007395, GC_00007591, GC_00007677, GC_00010935, GC_00012749, GC_00014584, GC_00017343, GC_00017664, GC_00021762, GC_00026247, GC_00026536, GC_00027061, GC_00027062, GC_00032487, GC_00032706, GC_00033256, GC_00036608, GC_00037253, GC_00043368, GC_00047922, GC_000493…
Glycolysis (Embden-Meyerhof pathway), glucose => pyruvate!!!Glycolysis, core module involving three-carbon compounds!!!Gluconeogenesis, oxaloacetate => fructose-6P!!!Semi-phosphorylative Entner-Doudoroff pathway, gluconate => glycerate-3P!!!D-galactonate degradation, De Ley-Doudoroff pathway, D-galactonate => glycerate-3P!!!Reductive pentose phosphate cycle (Calvin cycle)!!!Reductive pentose phos…	0	1	1	NA	M00001!!!M00002!!!M00003!!!M00308!!!M00552!!!M00165!!!M00166!!!M00611!!!M00612	GC_00000056, GC_00000146, GC_00000882, GC_00001032, GC_00002208, GC_00002444, GC_00002736, GC_00004360, GC_00004361, GC_00004634, GC_00005387, GC_00013780, GC_00014479, GC_00016433, GC_00020456, GC_00025718, GC_00025904, GC_00028664, GC_00033545, GC_00034520, GC_00039785, GC_00041717, GC_00064688, GC_00065239, GC_00069513
Guanine ribonucleotide biosynthesis IMP => GDP,GTP	0	1	1	NA	M00050	GC_00000008, GC_00000037, GC_00000372, GC_00001540, GC_00001896, GC_00003515, GC_00003739, GC_00005426, GC_00007172, GC_00011315, GC_00013254, GC_00015157, GC_00015158, GC_00017141, GC_00017539, GC_00018766, GC_00025949, GC_00026079, GC_00027010, GC_00027011, GC_00029238, GC_00045686, GC_00046708, GC_00051849, GC_00054709, GC_00055043, GC_00055625, GC_00057054, GC_00063657, GC_00093764
Methionine biosynthesis, apartate => homoserine => methionine	0	1	1	NA	M00017	GC_00000442, GC_00000485, GC_00000572, GC_00000677, GC_00001325, GC_00002271, GC_00002303, GC_00002360, GC_00002733, GC_00003271, GC_00004569, GC_00005207, GC_00005731, GC_00005825, GC_00005826, GC_00005882, GC_00006416, GC_00006921, GC_00007072, GC_00007369, GC_00007858, GC_00008141, GC_00008448, GC_00008590, GC_00008902, GC_00008908, GC_00009080, GC_00009272, GC_00009358, GC_00010804, GC_000112…
NAD biosynthesis, aspartate => quinolinate => NAD!!!NAD biosynthesis, tryptophan => quinolinate => NAD	0	1	1	NA	M00115!!!M00912	GC_00000165, GC_00000499, GC_00000868, GC_00001816, GC_00001879, GC_00002186, GC_00002309, GC_00003451, GC_00004284, GC_00007630, GC_00012031, GC_00012609, GC_00013767, GC_00015633, GC_00017861, GC_00020093, GC_00024257, GC_00028275, GC_00033007, GC_00033507, GC_00037921, GC_00037980, GC_00039856, GC_00039868, GC_00041767, GC_00042573, GC_00045373, GC_00048551, GC_00048721, GC_00049469, GC_000528…
PRPP biosynthesis, ribose 5P => PRPP	0	1	1	NA	M00005	GC_00000011, GC_00000700, GC_00004221, GC_00012852, GC_00026048, GC_00032325, GC_00032326, GC_00076549
Pentose phosphate pathway (Pentose phosphate cycle)!!!Pentose phosphate pathway, non-oxidative phase, fructose 6P => ribose 5P	0	1	1	NA	M00004!!!M00007	GC_00000326, GC_00000830, GC_00000873, GC_00001040, GC_00001230, GC_00004826, GC_00007451, GC_00012817, GC_00013256, GC_00014392, GC_00015416, GC_00015962, GC_00016229, GC_00019468, GC_00026001, GC_00026002, GC_00028059, GC_00029376, GC_00031588, GC_00039952, GC_00043318, GC_00045835, GC_00047651, GC_00052078, GC_00057055, GC_00060031, GC_00064657, GC_00064658, GC_00064659, GC_00073592, GC_000878…
Pentose phosphate pathway (Pentose phosphate cycle)!!!Pentose phosphate pathway, non-oxidative phase, fructose 6P => ribose 5P!!!Reductive pentose phosphate cycle (Calvin cycle)!!!Reductive pentose phosphate cycle, glyceraldehyde-3P => ribulose-5P!!!Oxygenic photosynthesis in plants and cyanobacteria!!!Anoxygenic photosynthesis in purple bacteria	0	1	1	NA	M00004!!!M00007!!!M00165!!!M00167!!!M00611!!!M00612	GC_00000054, GC_00000366, GC_00000407, GC_00000422, GC_00000575, GC_00000633, GC_00002447, GC_00003670, GC_00003751, GC_00007774, GC_00008798, GC_00010312, GC_00012498, GC_00013577, GC_00014563, GC_00020076, GC_00021324, GC_00023358, GC_00025550, GC_00026156, GC_00026510, GC_00027012, GC_00029074, GC_00032008, GC_00043972, GC_00048971, GC_00053468, GC_00064737, GC_00071417, GC_00072372, GC_000727…
Phosphatidylethanolamine (PE) biosynthesis, PA => PS => PE	0	1	1	NA	M00093	GC_00000232, GC_00001461, GC_00001778, GC_00003029, GC_00003376, GC_00004024, GC_00004066, GC_00005016, GC_00005082, GC_00005169, GC_00007818, GC_00008092, GC_00015009, GC_00016042, GC_00016596, GC_00017466, GC_00017543, GC_00019068, GC_00021455, GC_00022832, GC_00024034, GC_00025983, GC_00028634, GC_00030760, GC_00030834, GC_00031718, GC_00031805, GC_00032336, GC_00033638, GC_00034469, GC_000395…
Pyrimidine deoxyribonuleotide biosynthesis, CDP/CTP => dCDP/dCTP,dTDP/dTTP	0	1	1	NA	M00053	GC_00000089, GC_00000189, GC_00000259, GC_00000271, GC_00000290, GC_00000321, GC_00000412, GC_00000591, GC_00000783, GC_00001033, GC_00001303, GC_00001452, GC_00001592, GC_00001838, GC_00002084, GC_00002092, GC_00002765, GC_00002905, GC_00003659, GC_00003761, GC_00003851, GC_00003881, GC_00004213, GC_00004770, GC_00005181, GC_00005668, GC_00005978, GC_00007891, GC_00009759, GC_00009760, GC_000117…
Pyrimidine ribonucleotide biosynthesis, UMP => UDP/UTP,CDP/CTP	0	1	1	NA	M00052	GC_00000052, GC_00000105, GC_00000151, GC_00002152, GC_00010546
Reductive acetyl-CoA pathway (Wood-Ljungdahl pathway)!!!C1-unit interconversion, prokaryotes!!!Acetogen	0	1	1	NA	M00377!!!M00140!!!M00618	GC_00000063, GC_00000776, GC_00001666, GC_00002167, GC_00002329, GC_00003849, GC_00009657, GC_00013527, GC_00019069, GC_00025794, GC_00025795, GC_00026058, GC_00033526, GC_00034055, GC_00034056, GC_00064551
Riboflavin biosynthesis, plants and bacteria, GTP => riboflavin/FMN/FAD	0	1	1	NA	M00125	GC_00001611, GC_00001676, GC_00002868, GC_00002896, GC_00002926, GC_00003328, GC_00003878, GC_00004165, GC_00004202, GC_00004762, GC_00006258, GC_00006268, GC_00006311, GC_00006482, GC_00006559, GC_00006699, GC_00007322, GC_00008432, GC_00008778, GC_00009052, GC_00009769, GC_00009979, GC_00010689, GC_00011719, GC_00011816, GC_00013258, GC_00013259, GC_00014491, GC_00015223, GC_00015418, GC_000163…
Tetrahydrofolate biosynthesis, GTP => THF	0	1	1	NA	M00126	GC_00000478, GC_00000932, GC_00002596, GC_00003275, GC_00004427, GC_00004880, GC_00005499, GC_00007055, GC_00007835, GC_00008454, GC_00008962, GC_00010257, GC_00010287, GC_00010430, GC_00012277, GC_00014653, GC_00016140, GC_00017616, GC_00018202, GC_00018272, GC_00018298, GC_00019443, GC_00020722, GC_00021298, GC_00021768, GC_00022659, GC_00024253, GC_00024872, GC_00025185, GC_00026319, GC_000281…
Uridine monophosphate biosynthesis, glutamine (+ PRPP) => UMP	0	1	1	NA	M00051	GC_00000046, GC_00000137, GC_00000356, GC_00000668, GC_00000697, GC_00000711, GC_00000719, GC_00000844, GC_00000926, GC_00000930, GC_00000994, GC_00001059, GC_00001077, GC_00002022, GC_00002139, GC_00002159, GC_00002408, GC_00002637, GC_00002668, GC_00002730, GC_00002856, GC_00003311, GC_00003378, GC_00003832, GC_00004809, GC_00005136, GC_00005353, GC_00005468, GC_00005800, GC_00005918, GC_000059…
