# Supplementary material for: Genomic Expansions in the Human Gut Microbiome
Source: Genome Biol Evol. 2021 Jul 11;13(7):evab156. doi: 10.1093/gbe/evab156 (PMC8325571; doi:10.1093/gbe/evab156)
Supplement: evab156_Supplementary_Data [file evab156_supplementary_data.zip › TableS7_MBEsubmission_genomicexpansions.xlsx]

## Sheet: Sheet1
Table S7. Statistics for KEGG class annotation enrichment between the gut and other body sites for phylogenetically matched bacterial lineages.
KEGG_Class	Enrichment score	Unadjusted p value	Adjusted q value	Assother_body_siteciated bother_body_sitedy site	Function accession	Gene clusters ids
Pathway modules; Energy metabolism; Carbon fixation!!!Pathway modules; Energy metabolism; Carbon fixation	1.26231	0.261214	1	other_body_site	M00169!!!M00172	GC_00000203, GC_00000298, GC_00000998, GC_00002041, GC_00003241, GC_00005398, GC_00010591, GC_00086327
Pathway modules; Carbohydrate metabolism; Central carbohydrate metabolism!!!Pathway modules; Carbohydrate metabolism; Central carbohydrate metabolism!!!Pathway modules; Carbohydrate metabolism; Other carbohydrate metabolism!!!Pathway modules; Energy metabolism; Carbon fixation!!!Signature modules; Module set; Metabolic capacity	1.02877	0.310449	1	gastrointestinal_tract	M00009!!!M00010!!!M00740!!!M00173!!!M00614	GC_00000235, GC_00000809, GC_00001347
Pathway modules; Carbohydrate metabolism; Central carbohydrate metabolism!!!Pathway modules; Carbohydrate metabolism; Central carbohydrate metabolism!!!Pathway modules; Carbohydrate metabolism; Central carbohydrate metabolism!!!Pathway modules; Energy metabolism; Methane metabolism	1.02353	0.311684	1	other_body_site	M00001!!!M00002!!!M00003!!!M00346	GC_00000028, GC_00014440, GC_00029435, GC_00079257
Pathway modules; Amino acid metabolism; Lysine metabolism!!!Pathway modules; Amino acid metabolism; Arginine and proline metabolism	1.02353	0.311684	1	gastrointestinal_tract	M00031!!!M00763	GC_00068881, GC_00076571, GC_00078982
Pathway modules; Biosynthesis of terpenoids and polyketides; Type II polyketide biosynthesis	1.02353	0.311684	1	gastrointestinal_tract	M00779	GC_00079442
Signature modules; Gene set; Drug resistance	0.988626	0.320079	1	gastrointestinal_tract	M00746	GC_00000138, GC_00000158, GC_00000328, GC_00000437, GC_00000551, GC_00001061, GC_00001328, GC_00002764, GC_00003845, GC_00003879, GC_00004064, GC_00004120, GC_00004433, GC_00004785, GC_00004917, GC_00005624, GC_00005888, GC_00006001, GC_00006689, GC_00006730, GC_00006765, GC_00006766, GC_00006820, GC_00006981, GC_00007006, GC_00007360, GC_00007490, GC_00007500, GC_00007684, GC_00008236, GC_000083…
Pathway modules; Amino acid metabolism; Polyamine biosynthesis	0.685917	0.407557	1	gastrointestinal_tract	M00136	GC_00001518, GC_00004109, GC_00005212, GC_00006507, GC_00008523, GC_00009877, GC_00009952, GC_00009955, GC_00010932, GC_00010970, GC_00012195, GC_00012338, GC_00012699, GC_00013176, GC_00013209, GC_00017487, GC_00027263, GC_00027320, GC_00029088, GC_00029425, GC_00030813, GC_00033059, GC_00039343, GC_00039462, GC_00040594, GC_00042178, GC_00044222, GC_00045492, GC_00049744, GC_00051122, GC_000513…
Signature modules; Gene set; Pathogenicity!!!Signature modules; Gene set; Plant pathogenicity	0.666497	0.414276	1	other_body_site	M00542!!!M00660	GC_00031305, GC_00034751, GC_00038436, GC_00039502, GC_00039503, GC_00050437, GC_00051293, GC_00054431, GC_00059329, GC_00060270, GC_00063931
Pathway modules; Lipid metabolism; Lipid metabolism!!!Pathway modules; Amino acid metabolism; Branched-chain amino acid metabolism	0.631057	0.426968	1	other_body_site	M00088!!!M00036	GC_00012283, GC_00024666, GC_00051151, GC_00051660, GC_00068672, GC_00085292, GC_00106773
Pathway modules; Amino acid metabolism; Lysine metabolism!!!Pathway modules; Amino acid metabolism; Lysine metabolism!!!Pathway modules; Amino acid metabolism; Lysine metabolism	0.597254	0.439628	1	gastrointestinal_tract	M00016!!!M00525!!!M00527	GC_00001016, GC_00002301, GC_00007158, GC_00008284, GC_00013729, GC_00013811, GC_00013884, GC_00027157, GC_00030097, GC_00031547, GC_00036740, GC_00041125, GC_00044288, GC_00047491, GC_00047492, GC_00047553, GC_00053109, GC_00113407, GC_00114909, GC_00114986
Pathway modules; Biosynthesis of terpenoids and polyketides; Polyketide sugar unit biosynthesis	0.560833	0.453925	1	gastrointestinal_tract	M00793	GC_00000068, GC_00000220, GC_00000646, GC_00000704, GC_00000714, GC_00000887, GC_00001915, GC_00002622, GC_00003314, GC_00005128, GC_00005939, GC_00007391, GC_00008159, GC_00010929, GC_00013756, GC_00013805, GC_00014093, GC_00015413, GC_00017568, GC_00018280, GC_00019470, GC_00025816, GC_00027740, GC_00029282, GC_00030048, GC_00036576, GC_00036577, GC_00040780, GC_00042152, GC_00045791, GC_000567…
Signature modules; Gene set; Drug resistance!!!Signature modules; Gene set; Drug resistance!!!Signature modules; Gene set; Drug resistance	0.50205	0.478601	1	gastrointestinal_tract	M00718!!!M00642!!!M00643	GC_00002594, GC_00010677, GC_00013223, GC_00015271, GC_00017322, GC_00020393, GC_00036625, GC_00037023, GC_00037077, GC_00045139, GC_00046669, GC_00051496, GC_00056235, GC_00058811, GC_00062788, GC_00084338, GC_00101540, GC_00114676
Pathway modules; Amino acid metabolism; Aromatic amino acid metabolism!!!Pathway modules; Metabolism of cofactors and vitamins; Cofactor and vitamin metabolism	0.474334	0.491	1	gastrointestinal_tract	M00038!!!M00912	GC_00030565, GC_00042921, GC_00048477, GC_00049136, GC_00056492, GC_00063699, GC_00068240, GC_00079693, GC_00085558, GC_00086786, GC_00101035, GC_00105350, GC_00114379
Pathway modules; Glycan metabolism; Glycosaminoglycan metabolism!!!Pathway modules; Glycan metabolism; Glycosaminoglycan metabolism	0.474334	0.491	1	gastrointestinal_tract	M00076!!!M00077	GC_00018373, GC_00035856, GC_00045073, GC_00061144, GC_00071974, GC_00099697, GC_00102489, GC_00105916
Signature modules; Gene set; Pathogenicity	0.461354	0.496992	1	other_body_site	M00564	GC_00013036, GC_00027517, GC_00028580, GC_00030753, GC_00044148, GC_00045491, GC_00050365, GC_00050924, GC_00055286, GC_00056176, GC_00056375, GC_00060240, GC_00062870, GC_00065728, GC_00069919, GC_00074703, GC_00075260, GC_00083071, GC_00083535, GC_00087967, GC_00091070, GC_00091884, GC_00093440, GC_00095228, GC_00104987, GC_00112117
Pathway modules; Amino acid metabolism; Other amino acid metabolism	0.455733	0.499625	1	gastrointestinal_tract	M00027	GC_00000563, GC_00000861, GC_00001629, GC_00003679, GC_00007408, GC_00008388, GC_00008808, GC_00009298, GC_00013618, GC_00015219, GC_00017592, GC_00019357, GC_00022161, GC_00022332, GC_00023970, GC_00025164, GC_00025413, GC_00025603, GC_00033798, GC_00035770, GC_00035980, GC_00035981, GC_00036146, GC_00040526, GC_00042219, GC_00045504, GC_00048407, GC_00050077, GC_00051195, GC_00053982, GC_000542…
Pathway modules; Energy metabolism; Nitrogen metabolism	0.437878	0.508148	1	other_body_site	M00530	GC_00000935, GC_00004214, GC_00009022, GC_00009179, GC_00009393, GC_00013620, GC_00013621, GC_00016260, GC_00017130, GC_00017300, GC_00017761, GC_00025338, GC_00032856, GC_00035580, GC_00039409, GC_00039496, GC_00040765, GC_00040766, GC_00042254, GC_00042728, GC_00045101, GC_00046295, GC_00047464, GC_00049209, GC_00051938, GC_00054135, GC_00055071, GC_00056377, GC_00060567, GC_00080529, GC_000812…
Pathway modules; Carbohydrate metabolism; Central carbohydrate metabolism!!!Pathway modules; Carbohydrate metabolism; Central carbohydrate metabolism!!!Pathway modules; Energy metabolism; Carbon fixation!!!Pathway modules; Energy metabolism; Carbon fixation!!!Pathway modules; Energy metabolism; Carbon fixation!!!Signature modules; Module set; Metabolic capacity!!!Signature modules; Module set; Me…	0.36388	0.546359	1	gastrointestinal_tract	M00009!!!M00011!!!M00173!!!M00374!!!M00620!!!M00613!!!M00614	GC_00003317, GC_00015613, GC_00021513, GC_00021514, GC_00028243, GC_00081283, GC_00110830
Pathway modules; Lipid metabolism; Fatty acid metabolism!!!Pathway modules; Lipid metabolism; Fatty acid metabolism!!!Pathway modules; Amino acid metabolism; Lysine metabolism	0.362856	0.546925	1	gastrointestinal_tract	M00085!!!M00087!!!M00032	GC_00022288
Pathway modules; Nucleotide metabolism; Purine metabolism!!!Pathway modules; Nucleotide metabolism; Purine metabolism	0.326737	0.567587	1	gastrointestinal_tract	M00048!!!M00049	GC_00000178, GC_00000569, GC_00001578, GC_00004371, GC_00005509, GC_00016135, GC_00025623, GC_00026129, GC_00031901, GC_00048078, GC_00050175, GC_00051812, GC_00053843, GC_00059053
Pathway modules; Energy metabolism; Sulfur metabolism!!!Pathway modules; Energy metabolism; Sulfur metabolism!!!Signature modules; Module set; Metabolic capacity	0.326737	0.567587	1	other_body_site	M00176!!!M00596!!!M00616	GC_00022260
Pathway modules; Energy metabolism; Carbon fixation!!!Pathway modules; Lipid metabolism; Fatty acid metabolism!!!Signature modules; Module set; Metabolic capacity	0.284967	0.593464	1	gastrointestinal_tract	M00376!!!M00082!!!M00613	GC_00000087, GC_00000127, GC_00000445, GC_00001239, GC_00001418, GC_00002931, GC_00002950, GC_00003880, GC_00005876, GC_00007643, GC_00015148, GC_00017007, GC_00017335, GC_00023015, GC_00023833, GC_00023992, GC_00026019, GC_00026049, GC_00026050, GC_00026051, GC_00026052, GC_00026117, GC_00026138, GC_00028156, GC_00030806, GC_00030807, GC_00034492, GC_00036526, GC_00037541, GC_00041041, GC_000422…
Pathway modules; Amino acid metabolism; Histidine metabolism	0.250569	0.616675	1	gastrointestinal_tract	M00026	GC_00000150, GC_00000566, GC_00000686, GC_00000950, GC_00001160, GC_00001471, GC_00001677, GC_00001687, GC_00002257, GC_00003417, GC_00004258, GC_00004260, GC_00004465, GC_00004530, GC_00004736, GC_00004784, GC_00004835, GC_00004985, GC_00005002, GC_00005455, GC_00005510, GC_00005789, GC_00005956, GC_00007378, GC_00007458, GC_00007629, GC_00007819, GC_00007917, GC_00007980, GC_00008340, GC_000085…
Pathway modules; Carbohydrate metabolism; Other carbohydrate metabolism!!!Pathway modules; Energy metabolism; Methane metabolism!!!Pathway modules; Metabolism of cofactors and vitamins; Cofactor and vitamin metabolism!!!Pathway modules; Metabolism of cofactors and vitamins; Cofactor and vitamin metabolism	0.235696	0.627332	1	other_body_site	M00532!!!M00346!!!M00140!!!M00141	GC_00000074, GC_00000659, GC_00030902, GC_00032232, GC_00080261, GC_00087955
Pathway modules; Carbohydrate metabolism; Central carbohydrate metabolism!!!Pathway modules; Carbohydrate metabolism; Central carbohydrate metabolism!!!Pathway modules; Amino acid metabolism; Lysine metabolism	0.235696	0.627332	1	gastrointestinal_tract	M00009!!!M00011!!!M00032	GC_00000807, GC_00018753, GC_00018754, GC_00023097
Pathway modules; Amino acid metabolism; Serine and threonine metabolism!!!Pathway modules; Metabolism of cofactors and vitamins; Cofactor and vitamin metabolism	0.228193	0.632867	1	gastrointestinal_tract	M00020!!!M00124	GC_00002400, GC_00002449, GC_00005453, GC_00008544, GC_00030792, GC_00042818, GC_00042819, GC_00046217, GC_00061179, GC_00061460, GC_00065221, GC_00071631, GC_00071632, GC_00071633, GC_00071634, GC_00071635, GC_00074627, GC_00074628
Pathway modules; Carbohydrate metabolism; Central carbohydrate metabolism!!!Pathway modules; Energy metabolism; Carbon fixation!!!Pathway modules; Energy metabolism; Carbon fixation!!!Pathway modules; Energy metabolism; Carbon fixation!!!Signature modules; Module set; Metabolic capacity	0.226582	0.63407	1	gastrointestinal_tract	M00307!!!M00173!!!M00374!!!M00620!!!M00614	GC_00022971, GC_00023535, GC_00042260, GC_00051150, GC_00060422, GC_00070556, GC_00071778, GC_00096738, GC_00114880
Pathway modules; Energy metabolism; Sulfur metabolism	0.226582	0.63407	1	gastrointestinal_tract	M00596	GC_00025474, GC_00030460, GC_00076289, GC_00079559, GC_00097256
Pathway modules; Carbohydrate metabolism; Central carbohydrate metabolism!!!Pathway modules; Carbohydrate metabolism; Central carbohydrate metabolism!!!Pathway modules; Energy metabolism; Carbon fixation!!!Pathway modules; Energy metabolism; ATP synthesis!!!Signature modules; Module set; Metabolic capacity!!!Signature modules; Module set; Metabolic capacity	0.206969	0.649153	1	other_body_site	M00009!!!M00011!!!M00173!!!M00150!!!M00613!!!M00614	GC_00000505, GC_00003778, GC_00003986, GC_00004414, GC_00004443, GC_00004720, GC_00004934, GC_00015928, GC_00016293, GC_00022772, GC_00023578, GC_00027197, GC_00038248, GC_00045846, GC_00052456, GC_00078135, GC_00083607, GC_00087585, GC_00096284, GC_00115139
Pathway modules; Amino acid metabolism; Polyamine biosynthesis!!!Pathway modules; Metabolism of cofactors and vitamins; Cofactor and vitamin metabolism	0.206426	0.649584	1	gastrointestinal_tract	M00135!!!M00913	GC_00000224, GC_00010302
Pathway modules; Carbohydrate metabolism; Central carbohydrate metabolism!!!Pathway modules; Carbohydrate metabolism; Central carbohydrate metabolism!!!Pathway modules; Carbohydrate metabolism; Other carbohydrate metabolism!!!Pathway modules; Carbohydrate metabolism; Other carbohydrate metabolism!!!Pathway modules; Energy metabolism; Carbon fixation!!!Signature modules; Module set; Metabolic capa…	0.206426	0.649584	1	gastrointestinal_tract	M00009!!!M00010!!!M00012!!!M00740!!!M00173!!!M00614	GC_00000463, GC_00002377
Pathway modules; Carbohydrate metabolism; Central carbohydrate metabolism!!!Pathway modules; Carbohydrate metabolism; Other carbohydrate metabolism!!!Pathway modules; Carbohydrate metabolism; Other carbohydrate metabolism	0.205065	0.650663	1	gastrointestinal_tract	M00308!!!M00631!!!M00061	GC_00002635, GC_00005351, GC_00006049, GC_00006391, GC_00008195, GC_00015282, GC_00018304, GC_00027318, GC_00029251, GC_00030155, GC_00051254, GC_00055679, GC_00061471, GC_00062684, GC_00067681, GC_00070645, GC_00077303, GC_00081518, GC_00085252, GC_00095466
Pathway modules; Amino acid metabolism; Aromatic amino acid metabolism	0.190021	0.662899	1	gastrointestinal_tract	M00023	GC_00000079, GC_00000778, GC_00000923, GC_00001097, GC_00001564, GC_00001575, GC_00001776, GC_00001862, GC_00002218, GC_00002304, GC_00002317, GC_00002497, GC_00002954, GC_00003109, GC_00003161, GC_00003189, GC_00003222, GC_00003298, GC_00003324, GC_00003406, GC_00003485, GC_00003509, GC_00003587, GC_00003968, GC_00004256, GC_00004492, GC_00004523, GC_00004734, GC_00004742, GC_00005007, GC_000050…
Pathway modules; Amino acid metabolism; Lysine metabolism	0.190021	0.662899	1	gastrointestinal_tract	M00525	GC_00000874, GC_00000914, GC_00001062, GC_00001757, GC_00001938, GC_00002007, GC_00002398, GC_00002611, GC_00003034, GC_00003792, GC_00003897, GC_00005551, GC_00005970, GC_00006329, GC_00006764, GC_00007132, GC_00007554, GC_00008256, GC_00009786, GC_00010658, GC_00011359, GC_00011635, GC_00012591, GC_00012637, GC_00013799, GC_00017465, GC_00019299, GC_00019396, GC_00020461, GC_00020639, GC_000237…
Pathway modules; Amino acid metabolism; Branched-chain amino acid metabolism!!!Pathway modules; Amino acid metabolism; Branched-chain amino acid metabolism!!!Pathway modules; Amino acid metabolism; Branched-chain amino acid metabolism!!!Pathway modules; Metabolism of cofactors and vitamins; Cofactor and vitamin metabolism	0.184097	0.667876	1	gastrointestinal_tract	M00019!!!M00570!!!M00036!!!M00119	GC_00000364, GC_00002222, GC_00004772, GC_00005456, GC_00007273, GC_00007309, GC_00009236, GC_00018203, GC_00027189, GC_00045633, GC_00061420, GC_00061771, GC_00090222
Pathway modules; Amino acid metabolism; Serine and threonine metabolism!!!Pathway modules; Amino acid metabolism; Serine and threonine metabolism	0.172252	0.678118	1	gastrointestinal_tract	M00020!!!M00018	GC_00009485
Pathway modules; Carbohydrate metabolism; Other carbohydrate metabolism!!!Pathway modules; Energy metabolism; Carbon fixation!!!Pathway modules; Energy metabolism; Carbon fixation!!!Signature modules; Module set; Metabolic capacity	0.172252	0.678118	1	gastrointestinal_tract	M00741!!!M00376!!!M00375!!!M00613	GC_00007937, GC_00013742, GC_00022895
Pathway modules; Carbohydrate metabolism; Central carbohydrate metabolism!!!Pathway modules; Carbohydrate metabolism; Central carbohydrate metabolism!!!Pathway modules; Energy metabolism; Carbon fixation!!!Pathway modules; Energy metabolism; Carbon fixation!!!Pathway modules; Energy metabolism; Methane metabolism!!!Pathway modules; Energy metabolism; Methane metabolism!!!Signature modules; Module…	0.167962	0.681929	1	gastrointestinal_tract	M00001!!!M00003!!!M00165!!!M00167!!!M00345!!!M00344!!!M00611!!!M00612	GC_00000318, GC_00000611, GC_00002544, GC_00002892, GC_00003487, GC_00005937, GC_00007373, GC_00008071, GC_00012831, GC_00012832, GC_00012856, GC_00013071, GC_00014382, GC_00014551, GC_00016209, GC_00017809, GC_00018436, GC_00020366, GC_00030892, GC_00042781, GC_00059220, GC_00064594, GC_00065586, GC_00089109, GC_00099265, GC_00102552, GC_00107321
Pathway modules; Energy metabolism; Carbon fixation!!!Signature modules; Module set; Metabolic capacity	0.167962	0.681929	1	gastrointestinal_tract	M00173!!!M00614	GC_00000426, GC_00002811, GC_00005651, GC_00005867, GC_00007179, GC_00011016, GC_00011300, GC_00011947, GC_00012053, GC_00013932, GC_00015105, GC_00020730, GC_00023377, GC_00028695, GC_00029541, GC_00033727, GC_00036530, GC_00040315, GC_00040524, GC_00042524, GC_00042525, GC_00045494, GC_00045495, GC_00046385, GC_00047116, GC_00060841, GC_00065023, GC_00065024, GC_00071869, GC_00073092, GC_000740…
Pathway modules; Lipid metabolism; Fatty acid metabolism!!!Pathway modules; Lipid metabolism; Fatty acid metabolism!!!Pathway modules; Lipid metabolism; Fatty acid metabolism	0.156382	0.692509	1	gastrointestinal_tract	M00082!!!M00873!!!M00874	GC_00001667, GC_00002665, GC_00003030, GC_00005239, GC_00005517, GC_00011020, GC_00015891, GC_00022024, GC_00026227, GC_00036824, GC_00044942, GC_00051954, GC_00059094, GC_00061578, GC_00063076, GC_00081832, GC_00091075, GC_00093523, GC_00104003
Pathway modules; Biosynthesis of terpenoids and polyketides; Plant terpenoid biosynthesis	0.134802	0.713504	1	other_body_site	M00097	GC_00035177, GC_00043798, GC_00058703, GC_00069020, GC_00070667, GC_00072294
Pathway modules; Energy metabolism; Methane metabolism!!!Pathway modules; Energy metabolism; Methane metabolism!!!Pathway modules; Energy metabolism; Methane metabolism!!!Pathway modules; Energy metabolism; Methane metabolism	0.134802	0.713504	1	other_body_site	M00567!!!M00357!!!M00356!!!M00563	GC_00024039, GC_00041284, GC_00055395
Pathway modules; Amino acid metabolism; Arginine and proline metabolism!!!Pathway modules; Amino acid metabolism; Arginine and proline metabolism	0.128106	0.720404	1	gastrointestinal_tract	M00844!!!M00029	GC_00000558, GC_00002028, GC_00003181, GC_00003707, GC_00004195, GC_00006181, GC_00006967, GC_00007366, GC_00008405, GC_00008836, GC_00011743, GC_00012056, GC_00012419, GC_00013628, GC_00017516, GC_00019642, GC_00020556, GC_00024411, GC_00025772, GC_00032933, GC_00033571, GC_00033572, GC_00040287, GC_00043487, GC_00049231, GC_00056098, GC_00058270, GC_00061394, GC_00071453, GC_00074474, GC_000755…
Pathway modules; Amino acid metabolism; Aromatic amino acid metabolism!!!Pathway modules; Amino acid metabolism; Aromatic amino acid metabolism!!!Pathway modules; Amino acid metabolism; Aromatic amino acid metabolism	0.120128	0.728895	1	gastrointestinal_tract	M00024!!!M00025!!!M00040	GC_00007999, GC_00062668, GC_00069532
Pathway modules; Biosynthesis of other secondary metabolites; Biosynthesis of beta-lactams	0.120128	0.728895	1	gastrointestinal_tract	M00736	GC_00007693, GC_00031438, GC_00103430
Pathway modules; Carbohydrate metabolism; Other carbohydrate metabolism!!!Pathway modules; Energy metabolism; Carbon fixation!!!Pathway modules; Energy metabolism; Carbon fixation!!!Pathway modules; Lipid metabolism; Lipid metabolism!!!Pathway modules; Biosynthesis of terpenoids and polyketides; Terpenoid backbone biosynthesis!!!Pathway modules; Biosynthesis of terpenoids and polyketides; Terpeno…	0.11468	0.734877	1	gastrointestinal_tract	M00373!!!M00375!!!M00374!!!M00088!!!M00095!!!M00849	GC_00000395, GC_00000833, GC_00001475, GC_00001701, GC_00003675, GC_00005079, GC_00005989, GC_00007885, GC_00007975, GC_00008575, GC_00016881, GC_00019649, GC_00020380, GC_00023067, GC_00024217, GC_00031458, GC_00035107, GC_00046097, GC_00047828, GC_00051193, GC_00057482, GC_00059692, GC_00060040, GC_00060557, GC_00064618, GC_00083588, GC_00084896, GC_00088456, GC_00090958, GC_00106277, GC_001100…
Pathway modules; Carbohydrate metabolism; Other carbohydrate metabolism!!!Pathway modules; Carbohydrate metabolism; Other carbohydrate metabolism!!!Pathway modules; Glycan metabolism; Glycosaminoglycan metabolism!!!Pathway modules; Glycan metabolism; Glycosaminoglycan metabolism!!!Pathway modules; Glycan metabolism; Glycosaminoglycan metabolism	0.106899	0.743703	1	gastrointestinal_tract	M00014!!!M00129!!!M00076!!!M00077!!!M00078	GC_00008725, GC_00017645, GC_00033976, GC_00040829
Pathway modules; Energy metabolism; Nitrogen metabolism!!!Signature modules; Module set; Metabolic capacity	0.106899	0.743703	1	gastrointestinal_tract	M00531!!!M00615	GC_00013349, GC_00015610, GC_00060601, GC_00072842, GC_00113697
Pathway modules; Lipid metabolism; Fatty acid metabolism!!!Pathway modules; Amino acid metabolism; Branched-chain amino acid metabolism	0.10411	0.746952	1	other_body_site	M00087!!!M00036	GC_00000453, GC_00000522, GC_00001263, GC_00007729, GC_00008834, GC_00011370, GC_00013438, GC_00013707, GC_00014763, GC_00014764, GC_00016454, GC_00016726, GC_00023375, GC_00024931, GC_00026611, GC_00028617, GC_00031360, GC_00031780, GC_00032114, GC_00032853, GC_00033671, GC_00043624, GC_00044848, GC_00046793, GC_00048730, GC_00056549, GC_00059283, GC_00069795
Pathway modules; Metabolism of cofactors and vitamins; Cofactor and vitamin metabolism!!!Pathway modules; Metabolism of cofactors and vitamins; Cofactor and vitamin metabolism!!!Pathway modules; Metabolism of cofactors and vitamins; Cofactor and vitamin metabolism!!!Pathway modules; Metabolism of cofactors and vitamins; Cofactor and vitamin metabolism	0.101538	0.749991	1	gastrointestinal_tract	M00127!!!M00895!!!M00896!!!M00897	GC_00000211, GC_00000241, GC_00000340, GC_00000796, GC_00001620, GC_00001695, GC_00001745, GC_00001932, GC_00002254, GC_00002346, GC_00002347, GC_00003166, GC_00003198, GC_00003357, GC_00003660, GC_00004261, GC_00004431, GC_00004438, GC_00005143, GC_00005443, GC_00006684, GC_00007030, GC_00008966, GC_00010373, GC_00012495, GC_00012644, GC_00013127, GC_00013992, GC_00014037, GC_00014725, GC_000151…
Pathway modules; Glycan metabolism; Glycan biosynthesis	0.0974988	0.754852	1	gastrointestinal_tract	M00055	GC_00020177, GC_00032633, GC_00051048, GC_00055769, GC_00057098, GC_00061221, GC_00080695
Pathway modules; Amino acid metabolism; Lysine metabolism!!!Pathway modules; Amino acid metabolism; Lysine metabolism!!!Pathway modules; Amino acid metabolism; Lysine metabolism!!!Pathway modules; Amino acid metabolism; Lysine metabolism	0.0851635	0.770418	1	other_body_site	M00016!!!M00525!!!M00526!!!M00527	GC_00000526, GC_00001009, GC_00001110, GC_00002441, GC_00002442, GC_00002804, GC_00003556, GC_00003557, GC_00003973, GC_00004680, GC_00004948, GC_00005034, GC_00005400, GC_00007233, GC_00008254, GC_00008410, GC_00010603, GC_00011758, GC_00013282, GC_00013607, GC_00018431, GC_00018637, GC_00018719, GC_00018771, GC_00018789, GC_00020614, GC_00025213, GC_00025967, GC_00025992, GC_00025993, GC_000264…
Pathway modules; Carbohydrate metabolism; Central carbohydrate metabolism!!!Pathway modules; Carbohydrate metabolism; Central carbohydrate metabolism!!!Pathway modules; Carbohydrate metabolism; Other carbohydrate metabolism!!!Pathway modules; Carbohydrate metabolism; Other carbohydrate metabolism!!!Pathway modules; Energy metabolism; Carbon fixation!!!Pathway modules; Energy metabolism; Carbon fi…	0.0851635	0.770418	1	gastrointestinal_tract	M00009!!!M00011!!!M00012!!!M00740!!!M00168!!!M00173!!!M00374!!!M00620!!!M00346!!!M00614	GC_00003479, GC_00023277, GC_00038480, GC_00038481
Pathway modules; Lipid metabolism; Fatty acid metabolism!!!Pathway modules; Xenobiotics biodegradation; Aromatics degradation	0.0838144	0.772193	1	other_body_site	M00087!!!M00878	GC_00001055, GC_00003573, GC_00005747, GC_00011662, GC_00012187, GC_00013143, GC_00015554, GC_00017280, GC_00028908, GC_00029120, GC_00032779, GC_00035078, GC_00035277, GC_00037046, GC_00040932, GC_00048677, GC_00061325, GC_00063659, GC_00063871, GC_00069139, GC_00075851, GC_00076768, GC_00114097
Pathway modules; Amino acid metabolism; Serine and threonine metabolism	0.082497	0.773942	1	gastrointestinal_tract	M00018	GC_00001390, GC_00001583, GC_00002938, GC_00002942, GC_00003139, GC_00003334, GC_00003424, GC_00003682, GC_00004145, GC_00004184, GC_00004407, GC_00004847, GC_00005312, GC_00006012, GC_00006081, GC_00007726, GC_00008243, GC_00008463, GC_00008485, GC_00009434, GC_00011245, GC_00013847, GC_00013895, GC_00013961, GC_00014668, GC_00015247, GC_00017239, GC_00017599, GC_00017605, GC_00018243, GC_000185…
Pathway modules; Biosynthesis of other secondary metabolites; Biosynthesis of other antibiotics	0.082497	0.773942	1	gastrointestinal_tract	M00848	GC_00000092, GC_00001204, GC_00001205, GC_00003820, GC_00008620, GC_00009148, GC_00009520, GC_00016968, GC_00018134, GC_00018932, GC_00020323, GC_00020769, GC_00020770, GC_00020939, GC_00023293, GC_00025498, GC_00025681, GC_00025682, GC_00025863, GC_00027345, GC_00027936, GC_00028026, GC_00031636, GC_00033918, GC_00036052, GC_00041618, GC_00042183, GC_00043122, GC_00050512, GC_00054492, GC_000627…
Pathway modules; Amino acid metabolism; Arginine and proline metabolism!!!Pathway modules; Amino acid metabolism; Polyamine biosynthesis	0.0810267	0.775911	1	gastrointestinal_tract	M00029!!!M00134	GC_00001144, GC_00041616, GC_00070236, GC_00078985
Pathway modules; Energy metabolism; Methane metabolism!!!Signature modules; Module set; Metabolic capacity	0.0810267	0.775911	1	gastrointestinal_tract	M00357!!!M00617	GC_00000827, GC_00056995, GC_00063617, GC_00081796, GC_00085247, GC_00109541
Pathway modules; Carbohydrate metabolism; Central carbohydrate metabolism!!!Pathway modules; Carbohydrate metabolism; Central carbohydrate metabolism!!!Pathway modules; Energy metabolism; Carbon fixation!!!Pathway modules; Energy metabolism; Carbon fixation!!!Pathway modules; Energy metabolism; Carbon fixation!!!Pathway modules; Energy metabolism; ATP synthesis!!!Signature modules; Module set; Me…	0.0792312	0.778342	1	other_body_site	M00009!!!M00011!!!M00173!!!M00376!!!M00374!!!M00149!!!M00613!!!M00614	GC_00000899, GC_00001151, GC_00002836, GC_00003269, GC_00004204, GC_00004783, GC_00005364, GC_00007592, GC_00008396, GC_00012398, GC_00012660, GC_00015810, GC_00017803, GC_00019908, GC_00027426, GC_00028912, GC_00031874, GC_00036379, GC_00047216, GC_00053060, GC_00057997, GC_00058078, GC_00058610, GC_00059242, GC_00062437, GC_00064355, GC_00067953, GC_00092478, GC_00108739
Pathway modules; Energy metabolism; Carbon fixation!!!Pathway modules; Energy metabolism; Carbon fixation!!!Pathway modules; Energy metabolism; Carbon fixation!!!Pathway modules; Energy metabolism; Carbon fixation!!!Signature modules; Module set; Metabolic capacity	0.0772772	0.781022	1	gastrointestinal_tract	M00169!!!M00172!!!M00171!!!M00173!!!M00614	GC_00001683, GC_00003084, GC_00004898, GC_00007244, GC_00007245, GC_00040153, GC_00040154, GC_00064969
Pathway modules; Carbohydrate metabolism; Central carbohydrate metabolism!!!Pathway modules; Carbohydrate metabolism; Central carbohydrate metabolism!!!Pathway modules; Energy metabolism; Carbon fixation!!!Pathway modules; Energy metabolism; Carbon fixation!!!Signature modules; Module set; Metabolic capacity	0.0733562	0.786511	1	gastrointestinal_tract	M00009!!!M00011!!!M00173!!!M00620!!!M00614	GC_00002640, GC_00003764, GC_00004945, GC_00005011, GC_00008066, GC_00008283, GC_00009342, GC_00016823, GC_00023020, GC_00027882, GC_00028247, GC_00030905, GC_00036277, GC_00038478, GC_00039771, GC_00043513, GC_00043899, GC_00046879, GC_00050168, GC_00054836, GC_00055760, GC_00057567, GC_00058226, GC_00058425, GC_00058585, GC_00059762, GC_00061743, GC_00061763, GC_00063615, GC_00063890, GC_000741…
Pathway modules; Xenobiotics biodegradation; Aromatics degradation!!!Pathway modules; Xenobiotics biodegradation; Aromatics degradation	0.0733562	0.786511	1	gastrointestinal_tract	M00538!!!M00537	GC_00002638, GC_00005857, GC_00007471, GC_00011125, GC_00012232, GC_00036493, GC_00045145, GC_00067946, GC_00080955, GC_00081631
Signature modules; Gene set; Drug resistance!!!Signature modules; Gene set; Drug resistance	0.0711786	0.789628	1	gastrointestinal_tract	M00700!!!M00702	GC_00009042, GC_00013524, GC_00015642, GC_00016330, GC_00017573, GC_00019762, GC_00021804, GC_00029201, GC_00032294, GC_00045571, GC_00048617, GC_00050453, GC_00053379, GC_00061767, GC_00066056, GC_00072124, GC_00103987
Pathway modules; Glycan metabolism; Lipopolysaccharide metabolism	0.070371	0.790797	1	other_body_site	M00063	GC_00000212, GC_00000547, GC_00001280, GC_00001449, GC_00001528, GC_00001715, GC_00001780, GC_00001917, GC_00001927, GC_00001931, GC_00001939, GC_00001981, GC_00002155, GC_00002867, GC_00003900, GC_00003997, GC_00004000, GC_00004432, GC_00005863, GC_00005973, GC_00007189, GC_00007295, GC_00008377, GC_00008833, GC_00009281, GC_00009379, GC_00013178, GC_00013564, GC_00013769, GC_00016148, GC_000171…
Pathway modules; Energy metabolism; Carbon fixation!!!Pathway modules; Energy metabolism; Carbon fixation!!!Pathway modules; Energy metabolism; Carbon fixation!!!Pathway modules; Energy metabolism; Carbon fixation!!!Pathway modules; Energy metabolism; Carbon fixation!!!Pathway modules; Energy metabolism; Carbon fixation!!!Pathway modules; Energy metabolism; Methane metabolism!!!Signature modules;…	0.0688982	0.792948	1	gastrointestinal_tract	M00168!!!M00172!!!M00171!!!M00170!!!M00173!!!M00374!!!M00346!!!M00614	GC_00003017, GC_00006084, GC_00008392, GC_00018289, GC_00024665, GC_00038520, GC_00041629, GC_00054879, GC_00059476, GC_00110875
Pathway modules; Carbohydrate metabolism; Central carbohydrate metabolism!!!Pathway modules; Carbohydrate metabolism; Central carbohydrate metabolism!!!Pathway modules; Carbohydrate metabolism; Central carbohydrate metabolism!!!Pathway modules; Carbohydrate metabolism; Other carbohydrate metabolism!!!Pathway modules; Amino acid metabolism; Branched-chain amino acid metabolism!!!Pathway modules; A…	0.0688982	0.792948	1	other_body_site	M00307!!!M00009!!!M00011!!!M00532!!!M00036!!!M00032	GC_00000513, GC_00002715, GC_00005604, GC_00007420, GC_00012184, GC_00013308, GC_00013410, GC_00019284, GC_00019456, GC_00024271, GC_00031760, GC_00031761, GC_00042614, GC_00042615, GC_00044969, GC_00049760, GC_00053584, GC_00053654, GC_00057323, GC_00061369, GC_00066504, GC_00074644, GC_00083163
Pathway modules; Amino acid metabolism; Lysine metabolism!!!Pathway modules; Amino acid metabolism; Arginine and proline metabolism!!!Pathway modules; Amino acid metabolism; Arginine and proline metabolism	0.0685612	0.793443	1	gastrointestinal_tract	M00016!!!M00028!!!M00845	GC_00000401, GC_00007642, GC_00015563, GC_00020003, GC_00020006, GC_00021214, GC_00048087, GC_00048088, GC_00054437, GC_00081492
Pathway modules; Carbohydrate metabolism; Central carbohydrate metabolism!!!Pathway modules; Energy metabolism; Carbon fixation!!!Pathway modules; Energy metabolism; Carbon fixation!!!Signature modules; Module set; Metabolic capacity!!!Signature modules; Module set; Metabolic capacity	0.0685612	0.793443	1	gastrointestinal_tract	M00003!!!M00165!!!M00167!!!M00611!!!M00612	GC_00000521, GC_00011632, GC_00016598, GC_00021537, GC_00031053
Pathway modules; Carbohydrate metabolism; Other carbohydrate metabolism!!!Pathway modules; Carbohydrate metabolism; Other carbohydrate metabolism!!!Pathway modules; Carbohydrate metabolism; Other carbohydrate metabolism	0.0684441	0.793616	1	gastrointestinal_tract	M00129!!!M00854!!!M00549	GC_00000043, GC_00008408, GC_00015655, GC_00023053, GC_00026950, GC_00030177, GC_00063903, GC_00069188
Pathway modules; Lipid metabolism; Fatty acid metabolism!!!Pathway modules; Lipid metabolism; Fatty acid metabolism!!!Pathway modules; Metabolism of cofactors and vitamins; Cofactor and vitamin metabolism	0.0580929	0.809536	1	gastrointestinal_tract	M00083!!!M00874!!!M00572	GC_00000744, GC_00001000, GC_00001440, GC_00002463, GC_00002464, GC_00003847, GC_00005689, GC_00006401, GC_00007753, GC_00008651, GC_00008759, GC_00009356, GC_00009651, GC_00010083, GC_00010738, GC_00011190, GC_00012373, GC_00012655, GC_00012835, GC_00013037, GC_00013624, GC_00014417, GC_00017511, GC_00017606, GC_00020349, GC_00020412, GC_00020702, GC_00022791, GC_00025905, GC_00026682, GC_000268…
Pathway modules; Carbohydrate metabolism; Other carbohydrate metabolism!!!Pathway modules; Carbohydrate metabolism; Other carbohydrate metabolism!!!Pathway modules; Energy metabolism; Carbon fixation!!!Pathway modules; Energy metabolism; Carbon fixation!!!Signature modules; Module set; Metabolic capacity	0.0580929	0.809536	1	other_body_site	M00373!!!M00741!!!M00376!!!M00375!!!M00613	GC_00012221, GC_00021583, GC_00033157, GC_00034394, GC_00061449
Pathway modules; Carbohydrate metabolism; Other carbohydrate metabolism!!!Pathway modules; Carbohydrate metabolism; Other carbohydrate metabolism!!!Pathway modules; Energy metabolism; Carbon fixation!!!Signature modules; Module set; Metabolic capacity	0.0580929	0.809536	1	other_body_site	M00373!!!M00741!!!M00376!!!M00613	GC_00004622, GC_00010630
Pathway modules; Amino acid metabolism; Cysteine and methionine metabolism!!!Pathway modules; Amino acid metabolism; Cysteine and methionine metabolism	0.0439663	0.833916	1	gastrointestinal_tract	M00609!!!M00034	GC_00001783, GC_00002662, GC_00002755, GC_00005785, GC_00007075, GC_00008609, GC_00010073, GC_00010074, GC_00011681, GC_00018923, GC_00021755, GC_00025729, GC_00043652, GC_00045421, GC_00048380, GC_00048381, GC_00054179, GC_00055780, GC_00058755, GC_00059930, GC_00061624, GC_00063345, GC_00066865, GC_00077642, GC_00081403, GC_00087200, GC_00087530, GC_00106217
Pathway modules; Lipid metabolism; Fatty acid metabolism!!!Pathway modules; Metabolism of cofactors and vitamins; Cofactor and vitamin metabolism	0.0439663	0.833916	1	gastrointestinal_tract	M00083!!!M00572	GC_00000216, GC_00000919, GC_00001053, GC_00001069, GC_00001215, GC_00002461, GC_00002807, GC_00005349, GC_00008899, GC_00009895, GC_00010681, GC_00012733, GC_00015224, GC_00026000, GC_00026638, GC_00029494, GC_00035947, GC_00037704, GC_00048768, GC_00049461, GC_00051246, GC_00054841, GC_00059274, GC_00063577, GC_00064656, GC_00064676, GC_00078928, GC_00081238, GC_00084083, GC_00084501, GC_000929…
Pathway modules; Lipid metabolism; Fatty acid metabolism!!!Pathway modules; Lipid metabolism; Fatty acid metabolism!!!Pathway modules; Lipid metabolism; Fatty acid metabolism!!!Pathway modules; Metabolism of cofactors and vitamins; Cofactor and vitamin metabolism	0.0347541	0.852112	1	gastrointestinal_tract	M00083!!!M00873!!!M00874!!!M00572	GC_00000062, GC_00002992, GC_00007927, GC_00055105
Pathway modules; Amino acid metabolism; Branched-chain amino acid metabolism	0.0312589	0.859664	1	gastrointestinal_tract	M00570	GC_00000420, GC_00001547, GC_00002682, GC_00003396, GC_00004672, GC_00006097, GC_00007163, GC_00008169, GC_00009427, GC_00010720, GC_00011195, GC_00011208, GC_00012344, GC_00013504, GC_00013914, GC_00014933, GC_00016999, GC_00018441, GC_00018465, GC_00018495, GC_00018639, GC_00018712, GC_00019646, GC_00022746, GC_00023211, GC_00024262, GC_00026410, GC_00026676, GC_00030781, GC_00030945, GC_000311…
Pathway modules; Amino acid metabolism; Cysteine and methionine metabolism!!!Pathway modules; Amino acid metabolism; Polyamine biosynthesis	0.0287094	0.865452	1	other_body_site	M00034!!!M00133	GC_00000891, GC_00007101, GC_00012083, GC_00015019, GC_00024303, GC_00029933, GC_00046564, GC_00046751, GC_00049074, GC_00049926, GC_00050363, GC_00057558, GC_00059436, GC_00060627, GC_00063743, GC_00076300, GC_00079495
Pathway modules; Carbohydrate metabolism; Central carbohydrate metabolism!!!Pathway modules; Carbohydrate metabolism; Other carbohydrate metabolism!!!Pathway modules; Carbohydrate metabolism; Other carbohydrate metabolism!!!Pathway modules; Carbohydrate metabolism; Other carbohydrate metabolism	0.0257049	0.872623	1	gastrointestinal_tract	M00001!!!M00549!!!M00892!!!M00909	GC_00000476, GC_00001743, GC_00003664, GC_00003755, GC_00004811, GC_00011536, GC_00019995, GC_00021593, GC_00031456, GC_00037109, GC_00043429, GC_00044805, GC_00050408, GC_00052587, GC_00057036, GC_00057372, GC_00058384, GC_00074316, GC_00074785, GC_00075683, GC_00075693, GC_00090238, GC_00100086, GC_00100945, GC_00102500, GC_00106820, GC_00107399
Pathway modules; Energy metabolism; Nitrogen metabolism!!!Pathway modules; Energy metabolism; Nitrogen metabolism	0.0214977	0.883431	1	other_body_site	M00530!!!M00529	GC_00000723, GC_00003885, GC_00006066, GC_00006316, GC_00013274, GC_00014995, GC_00018623, GC_00018660, GC_00028147, GC_00039317, GC_00047684, GC_00049347, GC_00050160, GC_00072763, GC_00079091
Pathway modules; Lipid metabolism; Lipid metabolism!!!Pathway modules; Biosynthesis of terpenoids and polyketides; Terpenoid backbone biosynthesis!!!Pathway modules; Biosynthesis of terpenoids and polyketides; Terpenoid backbone biosynthesis	0.0214977	0.883431	1	other_body_site	M00088!!!M00095!!!M00849	GC_00008823, GC_00011008, GC_00014736, GC_00017902, GC_00019340, GC_00020535, GC_00026198, GC_00063599, GC_00079930
Pathway modules; Amino acid metabolism; Arginine and proline metabolism!!!Pathway modules; Amino acid metabolism; Arginine and proline metabolism!!!Pathway modules; Amino acid metabolism; Arginine and proline metabolism	0.0200882	0.887291	1	gastrointestinal_tract	M00844!!!M00845!!!M00029	GC_00000369, GC_00000649, GC_00002040, GC_00002185, GC_00002296, GC_00002374, GC_00004366, GC_00005883, GC_00010585, GC_00011932, GC_00012135, GC_00017380, GC_00025209, GC_00029311, GC_00033919, GC_00036793, GC_00056097, GC_00065031, GC_00065109, GC_00089194, GC_00101359, GC_00107990
Pathway modules; Biosynthesis of terpenoids and polyketides; Terpenoid backbone biosynthesis!!!Pathway modules; Biosynthesis of terpenoids and polyketides; Terpenoid backbone biosynthesis	0.0185172	0.89176	1	other_body_site	M00095!!!M00849	GC_00007012, GC_00011997, GC_00015534, GC_00019058, GC_00019194, GC_00052808, GC_00056451, GC_00056789, GC_00057268, GC_00060853, GC_00071451, GC_00091249, GC_00092832
Pathway modules; Amino acid metabolism; Serine and threonine metabolism!!!Pathway modules; Amino acid metabolism; Cysteine and methionine metabolism	0.0185172	0.89176	1	gastrointestinal_tract	M00018!!!M00017	GC_00005488, GC_00006091, GC_00007469, GC_00008617, GC_00011615, GC_00015742, GC_00016085, GC_00022154, GC_00022673, GC_00024371, GC_00027319, GC_00029593, GC_00036627, GC_00038032, GC_00038033, GC_00038211, GC_00042590, GC_00048881, GC_00049154, GC_00054646, GC_00057095, GC_00057849, GC_00058762, GC_00071582, GC_00081899, GC_00082390, GC_00111916
Signature modules; Module set; Metabolic capacity	0.0171043	0.895947	1	other_body_site	M00615	GC_00000727, GC_00001515, GC_00002783, GC_00003585, GC_00004022, GC_00004495, GC_00008776, GC_00010438, GC_00012272, GC_00012845, GC_00012871, GC_00013069, GC_00014045, GC_00019041, GC_00019205, GC_00019253, GC_00022666, GC_00026056, GC_00034068, GC_00047703, GC_00048390, GC_00048839, GC_00062529, GC_00068722, GC_00074609, GC_00076954, GC_00079311, GC_00094137, GC_00103828, GC_00105927
Pathway modules; Nucleotide metabolism; Purine metabolism!!!Pathway modules; Nucleotide metabolism; Purine metabolism!!!Pathway modules; Nucleotide metabolism; Pyrimidine metabolism!!!Pathway modules; Nucleotide metabolism; Pyrimidine metabolism	0.0111917	0.915748	1	gastrointestinal_tract	M00049!!!M00050!!!M00052!!!M00053	GC_00002927, GC_00003680, GC_00005641, GC_00006733, GC_00013225, GC_00021278, GC_00022098, GC_00022688, GC_00028238, GC_00028239, GC_00034421, GC_00034830, GC_00052799, GC_00064713, GC_00064714, GC_00071944
Pathway modules; Carbohydrate metabolism; Central carbohydrate metabolism!!!Pathway modules; Energy metabolism; Carbon fixation	0.0102088	0.91952	1	gastrointestinal_tract	M00003!!!M00170	GC_00000451, GC_00001302, GC_00005267, GC_00013642, GC_00021608, GC_00026189, GC_00031712, GC_00051674, GC_00055960, GC_00065129
Pathway modules; Carbohydrate metabolism; Central carbohydrate metabolism!!!Signature modules; Module set; Metabolic capacity!!!Signature modules; Module set; Metabolic capacity	0.0102088	0.91952	1	other_body_site	M00003!!!M00611!!!M00612	GC_00000535, GC_00009134, GC_00012316, GC_00021687, GC_00030111, GC_00042374, GC_00055958, GC_00055959, GC_00062867, GC_00063240
Pathway modules; Biosynthesis of terpenoids and polyketides; Terpenoid backbone biosynthesis!!!Pathway modules; Biosynthesis of terpenoids and polyketides; Terpenoid backbone biosynthesis!!!Pathway modules; Biosynthesis of terpenoids and polyketides; Terpenoid backbone biosynthesis!!!Pathway modules; Biosynthesis of terpenoids and polyketides; Terpenoid backbone biosynthesis!!!Pathway modules; Bi…	0.00972286	0.921452	1	gastrointestinal_tract	M00095!!!M00849!!!M00096!!!M00364!!!M00365!!!M00366!!!M00367	GC_00004179, GC_00006905, GC_00007740, GC_00010928, GC_00013819, GC_00016520, GC_00018427, GC_00019997, GC_00031844, GC_00033627, GC_00035878, GC_00040931, GC_00048792, GC_00048835, GC_00048836, GC_00048837, GC_00049043, GC_00051298, GC_00056921, GC_00058281, GC_00061227, GC_00084395, GC_00090738
Pathway modules; Carbohydrate metabolism; Central carbohydrate metabolism!!!Pathway modules; Carbohydrate metabolism; Central carbohydrate metabolism!!!Pathway modules; Carbohydrate metabolism; Central carbohydrate metabolism!!!Pathway modules; Energy metabolism; Carbon fixation!!!Pathway modules; Energy metabolism; Carbon fixation!!!Signature modules; Module set; Metabolic capacity!!!Signature m…	0.0088609	0.925004	1	gastrointestinal_tract	M00004!!!M00007!!!M00580!!!M00165!!!M00167!!!M00611!!!M00612	GC_00000183, GC_00001431, GC_00029699, GC_00030464, GC_00035778, GC_00041262, GC_00046257, GC_00056494, GC_00065081, GC_00069507, GC_00099885, GC_00108324, GC_00113158
Pathway modules; Glycan metabolism; Lipopolysaccharide metabolism!!!Pathway modules; Glycan metabolism; Lipopolysaccharide metabolism	0.0088609	0.925004	1	other_body_site	M00060!!!M00866	GC_00001074, GC_00001527, GC_00001641, GC_00001855, GC_00001904, GC_00001905, GC_00001921, GC_00002154, GC_00002580, GC_00003092, GC_00004149, GC_00004211, GC_00004388, GC_00005041, GC_00005060, GC_00005067, GC_00005159, GC_00005462, GC_00005582, GC_00005988, GC_00006328, GC_00007056, GC_00007350, GC_00007982, GC_00008154, GC_00012720, GC_00013565, GC_00015167, GC_00015503, GC_00016230, GC_000165…
Pathway modules; Biosynthesis of other secondary metabolites; Biosynthesis of other bacterial compounds	0.00734495	0.931703	1	gastrointestinal_tract	M00835	GC_00003465, GC_00007893, GC_00008868, GC_00012003, GC_00012251, GC_00012983, GC_00017633, GC_00019814, GC_00020554, GC_00021856, GC_00026543, GC_00030117, GC_00030727, GC_00030765, GC_00031578, GC_00031579, GC_00032540, GC_00033335, GC_00034398, GC_00036053, GC_00037153, GC_00037561, GC_00038323, GC_00039215, GC_00040226, GC_00040435, GC_00045196, GC_00045912, GC_00046445, GC_00049770, GC_000497…
Pathway modules; Energy metabolism; Carbon fixation!!!Pathway modules; Energy metabolism; Carbon fixation!!!Signature modules; Module set; Metabolic capacity	0.00734495	0.931703	1	other_body_site	M00173!!!M00620!!!M00614	GC_00000182, GC_00000911, GC_00003802, GC_00026873, GC_00066917
Pathway modules; Amino acid metabolism; Aromatic amino acid metabolism!!!Pathway modules; Amino acid metabolism; Aromatic amino acid metabolism	0.00684182	0.934078	1	other_body_site	M00024!!!M00025	GC_00001556, GC_00003883, GC_00005285, GC_00006593, GC_00007977, GC_00035700, GC_00041655, GC_00041656, GC_00044588, GC_00062488, GC_00068790, GC_00073264, GC_00092400, GC_00100856, GC_00100982, GC_00106771, GC_00108689
Pathway modules; Carbohydrate metabolism; Central carbohydrate metabolism!!!Pathway modules; Energy metabolism; Carbon fixation!!!Signature modules; Module set; Metabolic capacity	0.00684182	0.934078	1	other_body_site	M00307!!!M00173!!!M00614	GC_00000061, GC_00007832, GC_00026141
Pathway modules; Biosynthesis of other secondary metabolites; Biosynthesis of phytochemical compounds	0.00636905	0.936391	1	other_body_site	M00039	GC_00001908, GC_00003015, GC_00005491, GC_00012916, GC_00015676, GC_00025210, GC_00027858, GC_00046699, GC_00047242, GC_00048564, GC_00050527, GC_00055599, GC_00058850, GC_00060630, GC_00063862, GC_00095565
Pathway modules; Energy metabolism; Methane metabolism	0.00636905	0.936391	1	other_body_site	M00344	GC_00000595, GC_00003285, GC_00005968, GC_00009045, GC_00011779, GC_00011813, GC_00017067, GC_00022683, GC_00023206, GC_00029927, GC_00029928, GC_00034204, GC_00036130, GC_00037197, GC_00037691, GC_00051001, GC_00052159, GC_00062220, GC_00063557, GC_00070554, GC_00081719, GC_00090527, GC_00100619, GC_00102280
Pathway modules; Carbohydrate metabolism; Central carbohydrate metabolism!!!Pathway modules; Carbohydrate metabolism; Central carbohydrate metabolism!!!Pathway modules; Energy metabolism; Carbon fixation!!!Pathway modules; Energy metabolism; Carbon fixation!!!Pathway modules; Energy metabolism; Carbon fixation!!!Signature modules; Module set; Metabolic capacity	0.00488584	0.944274	1	gastrointestinal_tract	M00009!!!M00011!!!M00173!!!M00374!!!M00620!!!M00614	GC_00000297, GC_00000792, GC_00003578, GC_00008701, GC_00013110, GC_00025221
Pathway modules; Energy metabolism; Carbon fixation!!!Signature modules; Module set; Metabolic capacity!!!Signature modules; Module set; Metabolic capacity	0.00354704	0.952508	1	gastrointestinal_tract	M00579!!!M00617!!!M00618	GC_00005014, GC_00007925, GC_00018466, GC_00029362, GC_00029363, GC_00045302, GC_00054586, GC_00057387, GC_00062764
Signature modules; Gene set; Pathogenicity!!!Signature modules; Gene set; Drug resistance!!!Signature modules; Gene set; Drug resistance	0.00354704	0.952508	1	gastrointestinal_tract	M00575!!!M00696!!!M00697	GC_00004405, GC_00007923, GC_00008242, GC_00018848, GC_00023953, GC_00027451, GC_00033352, GC_00036704, GC_00039291, GC_00041012, GC_00041180, GC_00043331, GC_00046778, GC_00051779, GC_00054409, GC_00055331, GC_00056112, GC_00065806, GC_00065906, GC_00067579, GC_00069304, GC_00079548, GC_00084337, GC_00084350, GC_00093218, GC_00105471, GC_00112019
Pathway modules; Energy metabolism; Sulfur metabolism!!!Signature modules; Module set; Metabolic capacity	0.00325138	0.954529	1	gastrointestinal_tract	M00176!!!M00616	GC_00000917, GC_00001261, GC_00002795, GC_00003211, GC_00003584, GC_00003904, GC_00007928, GC_00011419, GC_00012570, GC_00015903, GC_00019474, GC_00020134, GC_00040847, GC_00042761, GC_00043239, GC_00044582, GC_00047961, GC_00051483, GC_00055494, GC_00057810, GC_00059580, GC_00067140, GC_00071767, GC_00090886, GC_00092481, GC_00101338, GC_00101904, GC_00103722
Pathway modules; Glycan metabolism; Glycosaminoglycan metabolism	0.00325138	0.954529	1	gastrointestinal_tract	M00079	GC_00008204, GC_00012062, GC_00013941, GC_00017839, GC_00021948, GC_00022910, GC_00022990, GC_00025044, GC_00025296, GC_00027378, GC_00032586, GC_00033536, GC_00033693, GC_00037105, GC_00037479, GC_00038313, GC_00039152, GC_00039568, GC_00039694, GC_00040231, GC_00043386, GC_00043462, GC_00044673, GC_00049424, GC_00051029, GC_00052937, GC_00054323, GC_00056461, GC_00057576, GC_00060097, GC_000602…
Pathway modules; Carbohydrate metabolism; Central carbohydrate metabolism!!!Pathway modules; Energy metabolism; Methane metabolism	0.00297004	0.956538	1	other_body_site	M00001!!!M00345	GC_00000430, GC_00001525, GC_00002459, GC_00003829, GC_00005024, GC_00006964, GC_00018352, GC_00018695, GC_00019764, GC_00021030, GC_00029981, GC_00030946, GC_00043585, GC_00044700, GC_00047644, GC_00055905, GC_00057884, GC_00062607, GC_00076160, GC_00088630, GC_00091393, GC_00092286, GC_00113813, GC_00115422
Pathway modules; Energy metabolism; Nitrogen metabolism!!!Pathway modules; Energy metabolism; Nitrogen metabolism!!!Pathway modules; Energy metabolism; Nitrogen metabolism	0.00297004	0.956538	1	gastrointestinal_tract	M00530!!!M00529!!!M00804	GC_00000204, GC_00000404, GC_00013694, GC_00019023
Pathway modules; Carbohydrate metabolism; Central carbohydrate metabolism!!!Pathway modules; Carbohydrate metabolism; Central carbohydrate metabolism!!!Pathway modules; Energy metabolism; Carbon fixation!!!Signature modules; Module set; Metabolic capacity!!!Signature modules; Module set; Metabolic capacity	0.00270063	0.958555	1	gastrointestinal_tract	M00009!!!M00011!!!M00173!!!M00613!!!M00614	GC_00000454, GC_00005807, GC_00043342
Pathway modules; Carbohydrate metabolism; Other carbohydrate metabolism!!!Pathway modules; Carbohydrate metabolism; Other carbohydrate metabolism!!!Signature modules; Module set; Metabolic capacity	0.00244384	0.960573	1	gastrointestinal_tract	M00373!!!M00741!!!M00613	GC_00002052, GC_00003175, GC_00015354
Pathway modules; Amino acid metabolism; Arginine and proline metabolism	0.00244384	0.960573	1	other_body_site	M00015	GC_00000475, GC_00001065, GC_00001130, GC_00001162, GC_00002490, GC_00002685, GC_00003338, GC_00003526, GC_00004047, GC_00004054, GC_00004719, GC_00005015, GC_00005793, GC_00007086, GC_00007491, GC_00007570, GC_00007721, GC_00007981, GC_00008364, GC_00008914, GC_00010338, GC_00011067, GC_00011255, GC_00012142, GC_00012165, GC_00012399, GC_00014064, GC_00014181, GC_00014192, GC_00014193, GC_000143…
Pathway modules; Amino acid metabolism; Branched-chain amino acid metabolism!!!Pathway modules; Amino acid metabolism; Branched-chain amino acid metabolism	0.00219734	0.962612	1	other_body_site	M00535!!!M00432	GC_00000123, GC_00000206, GC_00000520, GC_00000637, GC_00000747, GC_00000822, GC_00000840, GC_00001285, GC_00001520, GC_00002178, GC_00002264, GC_00002314, GC_00002384, GC_00002589, GC_00002636, GC_00003656, GC_00004020, GC_00004062, GC_00004151, GC_00004237, GC_00004400, GC_00004418, GC_00005814, GC_00005984, GC_00007333, GC_00007896, GC_00008040, GC_00008968, GC_00009246, GC_00011298, GC_000118…
Pathway modules; Amino acid metabolism; Serine and threonine metabolism!!!Pathway modules; Amino acid metabolism; Cysteine and methionine metabolism!!!Pathway modules; Amino acid metabolism; Lysine metabolism!!!Pathway modules; Amino acid metabolism; Lysine metabolism!!!Pathway modules; Amino acid metabolism; Lysine metabolism	0.00173566	0.966769	1	gastrointestinal_tract	M00018!!!M00017!!!M00016!!!M00526!!!M00527	GC_00004612, GC_00004820, GC_00005260
Pathway modules; Carbohydrate metabolism; Central carbohydrate metabolism!!!Pathway modules; Energy metabolism; Carbon fixation!!!Pathway modules; Energy metabolism; Carbon fixation!!!Pathway modules; Energy metabolism; Methane metabolism!!!Signature modules; Module set; Metabolic capacity!!!Signature modules; Module set; Metabolic capacity	0.00173566	0.966769	1	gastrointestinal_tract	M00003!!!M00165!!!M00167!!!M00344!!!M00611!!!M00612	GC_00004176, GC_00008320, GC_00055302
Pathway modules; Xenobiotics biodegradation; Aromatics degradation	0.00163796	0.967717	1	other_body_site	M00878	GC_00000515, GC_00001973, GC_00002686, GC_00003088, GC_00004448, GC_00004472, GC_00004695, GC_00005154, GC_00005762, GC_00006002, GC_00006825, GC_00007817, GC_00008317, GC_00008891, GC_00008897, GC_00009039, GC_00010159, GC_00010175, GC_00010243, GC_00011666, GC_00011718, GC_00011776, GC_00012253, GC_00012595, GC_00012849, GC_00012877, GC_00013077, GC_00013159, GC_00013201, GC_00013275, GC_000139…
Pathway modules; Amino acid metabolism; Cysteine and methionine metabolism!!!Pathway modules; Amino acid metabolism; Aromatic amino acid metabolism!!!Pathway modules; Amino acid metabolism; Aromatic amino acid metabolism!!!Pathway modules; Amino acid metabolism; Aromatic amino acid metabolism!!!Pathway modules; Amino acid metabolism; Aromatic amino acid metabolism	0.00163796	0.967717	1	gastrointestinal_tract	M00034!!!M00024!!!M00025!!!M00040!!!M00044	GC_00000954, GC_00026093
Pathway modules; Amino acid metabolism; Histidine metabolism!!!Pathway modules; Amino acid metabolism; Aromatic amino acid metabolism	0.0012246	0.972084	1	gastrointestinal_tract	M00026!!!M00023	GC_00003283, GC_00041202
Pathway modules; Biosynthesis of terpenoids and polyketides; Terpenoid backbone biosynthesis!!!Pathway modules; Biosynthesis of terpenoids and polyketides; Terpenoid backbone biosynthesis!!!Pathway modules; Biosynthesis of other secondary metabolites; Biosynthesis of other bacterial compounds	0.0012246	0.972084	1	gastrointestinal_tract	M00364!!!M00365!!!M00921	GC_00005415, GC_00018840
Pathway modules; Carbohydrate metabolism; Central carbohydrate metabolism!!!Pathway modules; Carbohydrate metabolism; Other carbohydrate metabolism	0.0012246	0.972084	1	gastrointestinal_tract	M00001!!!M00549	GC_00004878, GC_00018879, GC_00054297
Pathway modules; Lipid metabolism; Fatty acid metabolism!!!Pathway modules; Lipid metabolism; Fatty acid metabolism	0.0012246	0.972084	1	gastrointestinal_tract	M00082!!!M00083	GC_00003796, GC_00041795, GC_00049506, GC_00049507
Pathway modules; Amino acid metabolism; Serine and threonine metabolism!!!Pathway modules; Amino acid metabolism; Serine and threonine metabolism!!!Pathway modules; Amino acid metabolism; Cysteine and methionine metabolism!!!Pathway modules; Amino acid metabolism; Lysine metabolism!!!Pathway modules; Amino acid metabolism; Lysine metabolism!!!Pathway modules; Amino acid metabolism; Lysine metabol…	0.000918489	0.975823	1	other_body_site	M00018!!!M00033!!!M00017!!!M00016!!!M00525!!!M00526!!!M00527	GC_00000660, GC_00000669, GC_00000876, GC_00000949, GC_00003474, GC_00004568, GC_00005042, GC_00005363, GC_00012553, GC_00014188, GC_00014189, GC_00016472, GC_00017822, GC_00022891, GC_00028922, GC_00030644, GC_00035709, GC_00039017, GC_00040595, GC_00042705, GC_00044321, GC_00044322, GC_00053004, GC_00077426, GC_00082922, GC_00093675, GC_00103058, GC_00108068, GC_00108789
Pathway modules; Metabolism of cofactors and vitamins; Cofactor and vitamin metabolism!!!Pathway modules; Metabolism of cofactors and vitamins; Cofactor and vitamin metabolism!!!Pathway modules; Metabolism of cofactors and vitamins; Cofactor and vitamin metabolism	0.000842147	0.976849	1	other_body_site	M00846!!!M00121!!!M00926	GC_00000489, GC_00001041, GC_00001056, GC_00001176, GC_00001252, GC_00001742, GC_00001764, GC_00001822, GC_00002017, GC_00002272, GC_00002372, GC_00002937, GC_00003688, GC_00003729, GC_00004232, GC_00004397, GC_00004435, GC_00004696, GC_00004778, GC_00004963, GC_00005227, GC_00005299, GC_00009082, GC_00009102, GC_00009340, GC_00009471, GC_00010137, GC_00011984, GC_00012454, GC_00012564, GC_000149…
Pathway modules; Carbohydrate metabolism; Central carbohydrate metabolism!!!Pathway modules; Carbohydrate metabolism; Central carbohydrate metabolism!!!Pathway modules; Carbohydrate metabolism; Other carbohydrate metabolism!!!Pathway modules; Energy metabolism; Carbon fixation!!!Pathway modules; Energy metabolism; Carbon fixation	0.000842147	0.976849	1	gastrointestinal_tract	M00009!!!M00011!!!M00012!!!M00168!!!M00171	GC_00004122
Pathway modules; Energy metabolism; Carbon fixation!!!Pathway modules; Energy metabolism; Carbon fixation!!!Signature modules; Module set; Metabolic capacity!!!Signature modules; Module set; Metabolic capacity	0.000842147	0.976849	1	gastrointestinal_tract	M00165!!!M00166!!!M00611!!!M00612	GC_00004761
Pathway modules; Energy metabolism; ATP synthesis!!!Pathway modules; Energy metabolism; ATP synthesis	0.000661006	0.979489	1	gastrointestinal_tract	M00151!!!M00152	GC_00026411, GC_00026412, GC_00029427, GC_00029428, GC_00030440, GC_00036654, GC_00037779, GC_00039425, GC_00050494, GC_00057238, GC_00061583, GC_00063389
Pathway modules; Carbohydrate metabolism; Central carbohydrate metabolism!!!Pathway modules; Carbohydrate metabolism; Central carbohydrate metabolism!!!Pathway modules; Nucleotide metabolism; Purine metabolism!!!Pathway modules; Nucleotide metabolism; Purine metabolism	0.000661006	0.979489	1	other_body_site	M00001!!!M00002!!!M00049!!!M00050	GC_00000788, GC_00001445, GC_00002894, GC_00003957, GC_00005535, GC_00006352, GC_00008042, GC_00012281, GC_00012780, GC_00014243, GC_00018104, GC_00023364, GC_00025921, GC_00026101, GC_00035327, GC_00035440, GC_00035441, GC_00035442, GC_00039121, GC_00046232, GC_00048110, GC_00049905, GC_00053262, GC_00061176, GC_00064616, GC_00064617, GC_00079605
Pathway modules; Biosynthesis of terpenoids and polyketides; Polyketide sugar unit biosynthesis!!!Pathway modules; Biosynthesis of terpenoids and polyketides; Polyketide sugar unit biosynthesis	0.000487264	0.982389	1	gastrointestinal_tract	M00798!!!M00799	GC_00009313
Pathway modules; Lipid metabolism; Sterol biosynthesis	0.000487264	0.982389	1	gastrointestinal_tract	M00104	GC_00011859
Pathway modules; Carbohydrate metabolism; Other carbohydrate metabolism!!!Pathway modules; Lipid metabolism; Fatty acid metabolism	0.000318797	0.985755	1	gastrointestinal_tract	M00741!!!M00082	GC_00041106, GC_00045624
Pathway modules; Energy metabolism; Methane metabolism!!!Pathway modules; Energy metabolism; Methane metabolism!!!Pathway modules; Energy metabolism; Methane metabolism!!!Pathway modules; Energy metabolism; Methane metabolism!!!Signature modules; Module set; Metabolic capacity	0.000318797	0.985755	1	gastrointestinal_tract	M00567!!!M00357!!!M00356!!!M00563!!!M00617	GC_00040876, GC_00042666
Pathway modules; Lipid metabolism; Lipid metabolism!!!Pathway modules; Lipid metabolism; Lipid metabolism	0.000318797	0.985755	1	gastrointestinal_tract	M00089!!!M00098	GC_00017020
Pathway modules; Energy metabolism; Carbon fixation!!!Pathway modules; Energy metabolism; Methane metabolism!!!Signature modules; Module set; Metabolic capacity!!!Signature modules; Module set; Metabolic capacity	0.000318797	0.985755	1	other_body_site	M00579!!!M00357!!!M00617!!!M00618	GC_00000180, GC_00000413, GC_00000414, GC_00000847, GC_00002700, GC_00003928, GC_00006705, GC_00007342, GC_00010566, GC_00011851, GC_00015524, GC_00020843, GC_00022447, GC_00023426, GC_00025842, GC_00025903, GC_00052335, GC_00054689
Pathway modules; Lipid metabolism; Fatty acid metabolism	0.000318797	0.985755	1	other_body_site	M00082	GC_00000532, GC_00000636, GC_00001662, GC_00001692, GC_00001733, GC_00002712, GC_00002790, GC_00002951, GC_00003418, GC_00003681, GC_00004363, GC_00005575, GC_00007615, GC_00007647, GC_00007648, GC_00007672, GC_00011182, GC_00012117, GC_00012364, GC_00012446, GC_00015131, GC_00015229, GC_00018033, GC_00018674, GC_00021701, GC_00022299, GC_00022423, GC_00023343, GC_00026262, GC_00028999, GC_000322…
Pathway modules; Biosynthesis of other secondary metabolites; Biosynthesis of phytochemical compounds!!!Pathway modules; Biosynthesis of other secondary metabolites; Biosynthesis of phytochemical compounds	0.000157077	0.99	1	gastrointestinal_tract	M00039!!!M00137	GC_00045882
Pathway modules; Carbohydrate metabolism; Other carbohydrate metabolism!!!Pathway modules; Lipid metabolism; Fatty acid metabolism!!!Pathway modules; Lipid metabolism; Fatty acid metabolism!!!Pathway modules; Lipid metabolism; Lipid metabolism	0.000157077	0.99	1	gastrointestinal_tract	M00013!!!M00087!!!M00861!!!M00113	GC_00063161
Signature modules; Gene set; Plant pathogenicity	0.000157077	0.99	1	gastrointestinal_tract	M00660	GC_00047137
Pathway modules; Carbohydrate metabolism; Central carbohydrate metabolism!!!Pathway modules; Carbohydrate metabolism; Central carbohydrate metabolism!!!Pathway modules; Carbohydrate metabolism; Other carbohydrate metabolism!!!Pathway modules; Carbohydrate metabolism; Other carbohydrate metabolism	0.000157077	0.99	1	other_body_site	M00001!!!M00004!!!M00892!!!M00909	GC_00000139, GC_00000598, GC_00000675, GC_00001997, GC_00001998, GC_00002427, GC_00002756, GC_00002939, GC_00008050, GC_00008541, GC_00008781, GC_00010153, GC_00010992, GC_00012788, GC_00016952, GC_00019319, GC_00020417, GC_00021808, GC_00023751, GC_00027076, GC_00037089, GC_00037211, GC_00039955, GC_00041025, GC_00045352, GC_00045353, GC_00048114, GC_00048897, GC_00060697, GC_00071300, GC_000787…
Pathway modules; Amino acid metabolism; Cysteine and methionine metabolism	0	1	1	NA	M00021	GC_00000083, GC_00000188, GC_00000442, GC_00000485, GC_00000572, GC_00000658, GC_00000677, GC_00001301, GC_00001325, GC_00002054, GC_00002213, GC_00002250, GC_00002271, GC_00002303, GC_00002360, GC_00002683, GC_00002720, GC_00002733, GC_00003259, GC_00003271, GC_00003728, GC_00003795, GC_00004569, GC_00005207, GC_00005731, GC_00005825, GC_00005826, GC_00005882, GC_00005894, GC_00006416, GC_000069…
Pathway modules; Amino acid metabolism; Cysteine and methionine metabolism!!!Pathway modules; Amino acid metabolism; Cysteine and methionine metabolism!!!Pathway modules; Amino acid metabolism; Cysteine and methionine metabolism!!!Pathway modules; Amino acid metabolism; Cysteine and methionine metabolism	0	1	1	NA	M00609!!!M00034!!!M00035!!!M00368	GC_00000050, GC_00001979, GC_00003539, GC_00061542, GC_00113368
Pathway modules; Biosynthesis of terpenoids and polyketides; Terpenoid backbone biosynthesis	0	1	1	NA	M00096	GC_00000249, GC_00000325, GC_00000599, GC_00000640, GC_00000838, GC_00001085, GC_00001495, GC_00001799, GC_00001865, GC_00002134, GC_00002141, GC_00002519, GC_00002930, GC_00003389, GC_00003428, GC_00003488, GC_00004502, GC_00004592, GC_00004988, GC_00005088, GC_00005191, GC_00005229, GC_00005324, GC_00005497, GC_00005742, GC_00005823, GC_00006214, GC_00006284, GC_00007907, GC_00008356, GC_000085…
Pathway modules; Carbohydrate metabolism; Central carbohydrate metabolism	0	1	1	NA	M00005	GC_00000011, GC_00000519, GC_00000545, GC_00000564, GC_00000700, GC_00000889, GC_00002239, GC_00002330, GC_00004221, GC_00008271, GC_00008997, GC_00011197, GC_00012852, GC_00014211, GC_00015782, GC_00018854, GC_00019045, GC_00019547, GC_00021310, GC_00023147, GC_00026048, GC_00028728, GC_00029918, GC_00029936, GC_00032325, GC_00032326, GC_00035139, GC_00035140, GC_00038388, GC_00040052, GC_000402…
Pathway modules; Carbohydrate metabolism; Central carbohydrate metabolism!!!Pathway modules; Carbohydrate metabolism; Central carbohydrate metabolism	0	1	1	NA	M00004!!!M00006	GC_00000097, GC_00000326, GC_00000830, GC_00000873, GC_00001040, GC_00001098, GC_00001230, GC_00001513, GC_00002164, GC_00003456, GC_00004826, GC_00006095, GC_00007451, GC_00010727, GC_00011185, GC_00012817, GC_00013147, GC_00013256, GC_00014392, GC_00014670, GC_00015416, GC_00015962, GC_00016229, GC_00018035, GC_00018239, GC_00019468, GC_00019978, GC_00022606, GC_00023308, GC_00024509, GC_000258…
Pathway modules; Carbohydrate metabolism; Central carbohydrate metabolism!!!Pathway modules; Carbohydrate metabolism; Central carbohydrate metabolism!!!Pathway modules; Carbohydrate metabolism; Central carbohydrate metabolism	0	1	1	NA	M00001!!!M00002!!!M00003	GC_00000072, GC_00000205, GC_00000588, GC_00001223, GC_00001552, GC_00002105, GC_00002373, GC_00002428, GC_00002815, GC_00002848, GC_00003745, GC_00004104, GC_00004354, GC_00006497, GC_00006907, GC_00007395, GC_00007591, GC_00007677, GC_00007849, GC_00010935, GC_00012749, GC_00014584, GC_00016004, GC_00017343, GC_00017664, GC_00017707, GC_00018282, GC_00019440, GC_00021663, GC_00021762, GC_000217…
Pathway modules; Carbohydrate metabolism; Central carbohydrate metabolism!!!Pathway modules; Carbohydrate metabolism; Central carbohydrate metabolism!!!Pathway modules; Carbohydrate metabolism; Central carbohydrate metabolism!!!Pathway modules; Carbohydrate metabolism; Central carbohydrate metabolism!!!Pathway modules; Carbohydrate metabolism; Other carbohydrate metabolism!!!Pathway modules; Ener…	0	1	1	NA	M00001!!!M00002!!!M00003!!!M00308!!!M00552!!!M00165!!!M00166!!!M00611!!!M00612	GC_00000056, GC_00000146, GC_00000882, GC_00001032, GC_00002208, GC_00002444, GC_00002736, GC_00004360, GC_00004361, GC_00004634, GC_00005387, GC_00013780, GC_00014479, GC_00016433, GC_00020456, GC_00025718, GC_00025904, GC_00028664, GC_00033545, GC_00034520, GC_00039785, GC_00041717, GC_00064688, GC_00065239, GC_00069513
Pathway modules; Carbohydrate metabolism; Central carbohydrate metabolism!!!Pathway modules; Carbohydrate metabolism; Central carbohydrate metabolism!!!Pathway modules; Energy metabolism; Carbon fixation!!!Pathway modules; Energy metabolism; Carbon fixation!!!Signature modules; Module set; Metabolic capacity!!!Signature modules; Module set; Metabolic capacity	0	1	1	NA	M00004!!!M00007!!!M00165!!!M00167!!!M00611!!!M00612	GC_00000054, GC_00000366, GC_00000407, GC_00000422, GC_00000462, GC_00000575, GC_00000633, GC_00000758, GC_00002447, GC_00003670, GC_00003751, GC_00004876, GC_00007774, GC_00008798, GC_00010312, GC_00011064, GC_00011292, GC_00012498, GC_00013577, GC_00014563, GC_00015946, GC_00020076, GC_00021324, GC_00023358, GC_00025550, GC_00026156, GC_00026510, GC_00027012, GC_00029074, GC_00029157, GC_000320…
Pathway modules; Carbohydrate metabolism; Other carbohydrate metabolism	0	1	1	NA	M00550	GC_00000108, GC_00000281, GC_00000417, GC_00000421, GC_00000450, GC_00000510, GC_00000527, GC_00000665, GC_00000720, GC_00000841, GC_00000934, GC_00000960, GC_00001192, GC_00001214, GC_00001227, GC_00001300, GC_00001332, GC_00001706, GC_00001843, GC_00001988, GC_00002192, GC_00002193, GC_00002311, GC_00002351, GC_00002389, GC_00002404, GC_00002543, GC_00002551, GC_00002822, GC_00002883, GC_000029…
Pathway modules; Carbohydrate metabolism; Other carbohydrate metabolism!!!Pathway modules; Carbohydrate metabolism; Other carbohydrate metabolism	0	1	1	NA	M00854!!!M00565	GC_00000207, GC_00000240, GC_00000313, GC_00000481, GC_00000523, GC_00000571, GC_00000735, GC_00001028, GC_00001287, GC_00001356, GC_00001766, GC_00001769, GC_00001860, GC_00001954, GC_00001955, GC_00002010, GC_00002357, GC_00002402, GC_00002450, GC_00004350, GC_00004526, GC_00004566, GC_00004777, GC_00005279, GC_00005297, GC_00005432, GC_00006093, GC_00006402, GC_00006481, GC_00007162, GC_000075…
Pathway modules; Energy metabolism; ATP synthesis	0	1	1	NA	M00157	GC_00000039, GC_00000041, GC_00000149, GC_00000210, GC_00000227, GC_00000284, GC_00000360, GC_00000377, GC_00000518, GC_00000603, GC_00000635, GC_00001003, GC_00001083, GC_00001089, GC_00001189, GC_00001339, GC_00001407, GC_00001450, GC_00001459, GC_00001473, GC_00001478, GC_00001482, GC_00001491, GC_00001511, GC_00001512, GC_00001529, GC_00001550, GC_00001562, GC_00001572, GC_00001589, GC_000016…
Pathway modules; Energy metabolism; Carbon fixation!!!Pathway modules; Metabolism of cofactors and vitamins; Cofactor and vitamin metabolism!!!Signature modules; Module set; Metabolic capacity	0	1	1	NA	M00377!!!M00140!!!M00618	GC_00000063, GC_00000776, GC_00001666, GC_00002167, GC_00002329, GC_00003849, GC_00009657, GC_00013527, GC_00019069, GC_00025794, GC_00025795, GC_00026058, GC_00033526, GC_00034055, GC_00034056, GC_00064551
Pathway modules; Lipid metabolism; Lipid metabolism	0	1	1	NA	M00093	GC_00000232, GC_00000772, GC_00001461, GC_00001778, GC_00002415, GC_00002614, GC_00003029, GC_00003376, GC_00004024, GC_00004066, GC_00004308, GC_00005016, GC_00005082, GC_00005105, GC_00005169, GC_00005188, GC_00006597, GC_00007818, GC_00008092, GC_00008308, GC_00009541, GC_00013436, GC_00014153, GC_00015009, GC_00016042, GC_00016429, GC_00016596, GC_00017466, GC_00017543, GC_00018096, GC_000185…
Pathway modules; Metabolism of cofactors and vitamins; Cofactor and vitamin metabolism	0	1	1	NA	M00916	GC_00000111, GC_00000339, GC_00000359, GC_00000363, GC_00000456, GC_00000478, GC_00000852, GC_00000932, GC_00000995, GC_00001093, GC_00001131, GC_00001154, GC_00001293, GC_00001320, GC_00001321, GC_00001344, GC_00001346, GC_00001411, GC_00001477, GC_00001611, GC_00001625, GC_00001676, GC_00001679, GC_00001698, GC_00001767, GC_00001770, GC_00001774, GC_00001801, GC_00001808, GC_00002020, GC_000020…
Pathway modules; Metabolism of cofactors and vitamins; Cofactor and vitamin metabolism!!!Pathway modules; Metabolism of cofactors and vitamins; Cofactor and vitamin metabolism	0	1	1	NA	M00125!!!M00911	GC_00000112, GC_00000165, GC_00000190, GC_00000219, GC_00000275, GC_00000397, GC_00000499, GC_00000815, GC_00000825, GC_00000868, GC_00000870, GC_00000908, GC_00001063, GC_00001096, GC_00001122, GC_00001137, GC_00001186, GC_00001210, GC_00001510, GC_00001519, GC_00001544, GC_00001705, GC_00001761, GC_00001802, GC_00001816, GC_00001846, GC_00001879, GC_00001900, GC_00001937, GC_00002186, GC_000022…
Pathway modules; Nucleotide metabolism; Purine metabolism	0	1	1	NA	M00050	GC_00000008, GC_00000037, GC_00000075, GC_00000107, GC_00000133, GC_00000177, GC_00000192, GC_00000274, GC_00000372, GC_00000461, GC_00000486, GC_00000615, GC_00000680, GC_00000866, GC_00001019, GC_00001022, GC_00001078, GC_00001102, GC_00001106, GC_00001164, GC_00001179, GC_00001182, GC_00001326, GC_00001403, GC_00001521, GC_00001540, GC_00001630, GC_00001691, GC_00001830, GC_00001837, GC_000018…
Pathway modules; Nucleotide metabolism; Pyrimidine metabolism	0	1	1	NA	M00051	GC_00000046, GC_00000052, GC_00000089, GC_00000105, GC_00000137, GC_00000151, GC_00000189, GC_00000259, GC_00000271, GC_00000290, GC_00000321, GC_00000356, GC_00000412, GC_00000591, GC_00000668, GC_00000697, GC_00000711, GC_00000719, GC_00000783, GC_00000844, GC_00000926, GC_00000930, GC_00000994, GC_00001033, GC_00001059, GC_00001077, GC_00001303, GC_00001452, GC_00001592, GC_00001838, GC_000020…
