# Supplementary material for: Genomic Expansions in the Human Gut Microbiome
Source: Genome Biol Evol. 2021 Jul 11;13(7):evab156. doi: 10.1093/gbe/evab156 (PMC8325571; doi:10.1093/gbe/evab156)
Supplement: evab156_Supplementary_Data [file evab156_supplementary_data.zip › TableS8_MBE_genomeexpansions.xlsx]

## Sheet: Sheet1
Table S8. Statistics for COG annotation enrichment between the gut and other body sites for phylogenetically matched bacterial lineages.
COG_FUNCTION	Enrichment score	Unadjusted p value	Adjusted q value	Associated body site	Function accession	Gene clusters ids
Transposase and inactivated derivatives, IS30 family	6.69275	0.00968058	1	other_body_site	COG2826	GC_00000948, GC_00002221, GC_00003616, GC_00004273, GC_00004463, GC_00004907, GC_00007655, GC_00008666, GC_00009136, GC_00009321, GC_00009929, GC_00009930, GC_00009931, GC_00012577, GC_00012645, GC_00012647, GC_00012707, GC_00012775, GC_00012792, GC_00013986, GC_00014045, GC_00014124, GC_00014239, GC_00014407, GC_00014408, GC_00017328, GC_00018766, GC_00018834, GC_00018882, GC_00019071, GC_000193…
Thiol-disulfide isomerase or thioredoxin	3.93369	0.047328	1	other_body_site	COG0526	GC_00000457, GC_00002194, GC_00003040, GC_00003345, GC_00005258, GC_00007503, GC_00009132, GC_00009634, GC_00010809, GC_00011165, GC_00012266, GC_00013942, GC_00014014, GC_00016250, GC_00020838, GC_00020991, GC_00021117, GC_00021704, GC_00022225, GC_00022413, GC_00022863, GC_00024006, GC_00024586, GC_00026015, GC_00026938, GC_00027372, GC_00027926, GC_00028349, GC_00029834, GC_00033063, GC_000337…
Archaeal adenylate kinase	3.07532	0.0794892	1	other_body_site	COG2019	GC_00081960, GC_00096474, GC_00100561
(2Fe-2S) ferredoxin	3.07532	0.0794892	1	gastrointestinal_tract	COG3411	GC_00061106, GC_00099179, GC_00109691
Uncharacterized protein YcgG, contains conserved FPC and CPF motifs	3.07532	0.0794892	1	gastrointestinal_tract	COG3403	GC_00023419, GC_00072005
Surfactin synthase thioesterase subunit	2.91775	0.0876098	1	other_body_site	COG3208	GC_00014485, GC_00016946, GC_00020685, GC_00024628, GC_00049512, GC_00052790, GC_00071116, GC_00080703, GC_00081401, GC_00093375, GC_00099455, GC_00108927
Chloramphenicol O-acetyltransferase	2.6039	0.106601	1	gastrointestinal_tract	COG4845	GC_00014802, GC_00025860, GC_00038265, GC_00053150, GC_00058902, GC_00069999, GC_00078546, GC_00079358, GC_00091717, GC_00111266
Coenzyme F420-reducing hydrogenase, beta subunit	2.6039	0.106601	1	gastrointestinal_tract	COG1035	GC_00031815, GC_00034899, GC_00044521, GC_00049242, GC_00069594, GC_00075476, GC_00077982, GC_00079148, GC_00079506, GC_00089468, GC_00093214, GC_00100411, GC_00101130, GC_00101285, GC_00108476
Uncharacterized conserved protein, contains phage Mu gpF-like domain	2.28049	0.13101	1	other_body_site	COG2369	GC_00012689, GC_00014003, GC_00014269, GC_00021944, GC_00023137, GC_00024857, GC_00025878, GC_00028078, GC_00031075, GC_00034064, GC_00034324, GC_00048955, GC_00049548, GC_00049916, GC_00052592, GC_00057900, GC_00059085, GC_00060278, GC_00066495, GC_00069867, GC_00070198, GC_00070987, GC_00075041, GC_00076746, GC_00078094, GC_00078790, GC_00079195, GC_00086552, GC_00091380, GC_00096765, GC_001018…
DNA-binding response regulator, LytR/AlgR family	2.16799	0.140911	1	gastrointestinal_tract	COG3279	GC_00001432, GC_00006499, GC_00007547, GC_00009203, GC_00011296, GC_00011799, GC_00013525, GC_00014129, GC_00014589, GC_00015785, GC_00017950, GC_00018061, GC_00020141, GC_00020961, GC_00024745, GC_00024867, GC_00025518, GC_00025792, GC_00026963, GC_00027637, GC_00029042, GC_00029296, GC_00030641, GC_00033449, GC_00033491, GC_00034033, GC_00034310, GC_00035101, GC_00036674, GC_00037125, GC_000396…
Uncharacterized conserved protein, contains Zn finger domain	2.14233	0.143284	1	gastrointestinal_tract	COG4279	GC_00004731, GC_00024488, GC_00024574, GC_00024893, GC_00038018, GC_00038284, GC_00039811, GC_00041710, GC_00041989, GC_00077235, GC_00081708, GC_00081869, GC_00083267, GC_00089649, GC_00092005, GC_00097223, GC_00101533, GC_00107254
DNA-binding transcriptional regulator, LysR family	2.03459	0.153756	1	other_body_site	COG0583	GC_00001946, GC_00001976, GC_00001977, GC_00002888, GC_00003203, GC_00003267, GC_00003419, GC_00003557, GC_00003654, GC_00003718, GC_00003923, GC_00003944, GC_00003947, GC_00004016, GC_00004256, GC_00004314, GC_00004344, GC_00004549, GC_00004582, GC_00004661, GC_00004779, GC_00005357, GC_00005819, GC_00005934, GC_00005971, GC_00006460, GC_00006493, GC_00006565, GC_00006620, GC_00006672, GC_000067…
Ribosomal protein L28	2.03459	0.153756	1	other_body_site	COG0227	GC_00000508, GC_00001491, GC_00001950, GC_00002666, GC_00003852, GC_00005042, GC_00005833, GC_00006177, GC_00013127, GC_00020507, GC_00026664, GC_00026757, GC_00026758, GC_00064876
ABC-type Mn2+/Zn2+ transport system, ATPase component	2.03459	0.153756	1	other_body_site	COG1121	GC_00000941, GC_00001421, GC_00002125, GC_00002918, GC_00003251, GC_00004361, GC_00006848, GC_00007375, GC_00008871, GC_00010421, GC_00013675, GC_00013845, GC_00014208, GC_00017213, GC_00017283, GC_00017472, GC_00017705, GC_00017741, GC_00017919, GC_00024277, GC_00024343, GC_00025764, GC_00027390, GC_00027542, GC_00033746, GC_00037446, GC_00037927, GC_00040237, GC_00040433, GC_00041735, GC_000441…
ABC-type Mn2+/Zn2+ transport system, permease component	2.03459	0.153756	1	other_body_site	COG1108	GC_00001100, GC_00002141, GC_00002266, GC_00002682, GC_00002970, GC_00003138, GC_00003217, GC_00004360, GC_00004526, GC_00005942, GC_00006948, GC_00007675, GC_00008753, GC_00013108, GC_00016184, GC_00016835, GC_00016836, GC_00016886, GC_00017257, GC_00020201, GC_00020641, GC_00021701, GC_00021839, GC_00023045, GC_00024591, GC_00026337, GC_00026464, GC_00031183, GC_00031366, GC_00032724, GC_000327…
Nicotinic acid phosphoribosyltransferase	2.03459	0.153756	1	other_body_site	COG1488	GC_00000388, GC_00000960, GC_00001316, GC_00001653, GC_00004203, GC_00005374, GC_00011217, GC_00016167, GC_00016402, GC_00019432, GC_00040071, GC_00043676, GC_00048775, GC_00060467, GC_00061147, GC_00061565, GC_00088606, GC_00113474
Enolase	2.03459	0.153756	1	other_body_site	COG0148	GC_00000036, GC_00013235, GC_00065031, GC_00065389, GC_00079768
Ribosomal protein S12	2.03459	0.153756	1	other_body_site	COG0048	GC_00000026
Lantibiotic modifying enzyme	2.03459	0.153756	1	gastrointestinal_tract	COG4403	GC_00025158
Uncharacterized Fe-S cluster-containing enzyme, radical SAM superfamily	2.03459	0.153756	1	gastrointestinal_tract	COG2100	GC_00090544, GC_00100564
Uncharacterized conserved protein, contains ATP-grasp and redox domains	2.03459	0.153756	1	gastrointestinal_tract	COG1578	GC_00082446, GC_00095216
Archaeal flavoprotein	2.03459	0.153756	1	gastrointestinal_tract	COG1036	GC_00088078, GC_00100645
Predicted DNA-binding protein with an HTH domain	2.03459	0.153756	1	gastrointestinal_tract	COG4710	GC_00080594, GC_00082967
Uncharacterized protein, contains HEPN domain, UPF0332 family	2.03459	0.153756	1	gastrointestinal_tract	COG1895	GC_00087459, GC_00091600
Formylmethanofuran dehydrogenase subunit C	2.03459	0.153756	1	gastrointestinal_tract	COG2218	GC_00077253, GC_00097828
Uncharacterized metal-binding protein conserved in archaea	2.03459	0.153756	1	gastrointestinal_tract	COG4887	GC_00073056, GC_00107143
Uncharacterized conserved membrane protein, UPF0127 family	2.03459	0.153756	1	gastrointestinal_tract	COG1430	GC_00083371, GC_00106854
Metal-dependent phosphatase/phosphodiesterase, HD supefamily	2.03459	0.153756	1	gastrointestinal_tract	COG3294	GC_00056538
ABC-type tungstate transport system, permease component	2.03459	0.153756	1	gastrointestinal_tract	COG2998	GC_00108735, GC_00108968
Replicative superfamily II helicase	2.03459	0.153756	1	gastrointestinal_tract	COG1204	GC_00084651, GC_00101018
Predicted phage recombinase, RecA/RadA family	2.03459	0.153756	1	gastrointestinal_tract	COG5471	GC_00075048, GC_00087543
ABC-type tungstate transport system, periplasmic component	2.03459	0.153756	1	gastrointestinal_tract	COG4662	GC_00076842, GC_00098545
Lipoprotein signal peptidase	2.03459	0.153756	1	gastrointestinal_tract	COG0597	GC_00001503, GC_00003968, GC_00004877, GC_00007922, GC_00010597, GC_00012447, GC_00015936, GC_00017047, GC_00019162, GC_00019601, GC_00026418, GC_00033914, GC_00035828, GC_00037584, GC_00038236, GC_00041012, GC_00042521, GC_00042522, GC_00043766, GC_00047133, GC_00048065, GC_00051230, GC_00056843, GC_00059105, GC_00059564, GC_00060021, GC_00060280, GC_00061287, GC_00061468, GC_00065140, GC_000718…
Predicted amidophosphoribosyltransferases	2.03459	0.153756	1	gastrointestinal_tract	COG1040	GC_00003322, GC_00007748, GC_00009999, GC_00011818, GC_00016873, GC_00018575, GC_00020966, GC_00027222, GC_00032569, GC_00032745, GC_00032948, GC_00034389, GC_00036662, GC_00036663, GC_00041206, GC_00042757, GC_00044060, GC_00045631, GC_00046824, GC_00047430, GC_00049571, GC_00049817, GC_00050355, GC_00051213, GC_00051979, GC_00055273, GC_00057448, GC_00058514, GC_00058768, GC_00059054, GC_000617…
Uncharacterized protein YbcI	2.03459	0.153756	1	other_body_site	COG5609	GC_00104175, GC_00110271
Uncharacterized conserved protein, DUF1330 family	2.03459	0.153756	1	other_body_site	COG5470	GC_00070730, GC_00085141
Uncharacterized conserved protein YfdQ, DUF2303 family	2.03459	0.153756	1	other_body_site	COG5532	GC_00036606
Predicted 5' DNA nuclease, flap endonuclease-1-like, helix-3-turn-helix (H3TH) domain	2.03459	0.153756	1	other_body_site	COG3743	GC_00043862
Patatin-like phospholipase/acyl hydrolase	2.03459	0.153756	1	other_body_site	COG3621	GC_00087389, GC_00092530
Arylsulfatase A or related enzyme	1.98892	0.158454	1	other_body_site	COG3119	GC_00007176, GC_00014176, GC_00016721, GC_00017097, GC_00018285, GC_00019277, GC_00020424, GC_00021234, GC_00022957, GC_00023018, GC_00023537, GC_00024489, GC_00026549, GC_00028812, GC_00030333, GC_00031197, GC_00033348, GC_00034146, GC_00035521, GC_00039650, GC_00041489, GC_00042006, GC_00042197, GC_00042752, GC_00043480, GC_00047161, GC_00053358, GC_00056301, GC_00059307, GC_00059733, GC_000599…
Fucose 4-O-acetylase or related acetyltransferase	1.98892	0.158454	1	gastrointestinal_tract	COG3594	GC_00010432, GC_00015173, GC_00025346, GC_00036632, GC_00043237, GC_00044443, GC_00048620, GC_00049624, GC_00055610, GC_00055794, GC_00057267, GC_00063062, GC_00067603, GC_00067613, GC_00072138, GC_00075542, GC_00076627, GC_00078561, GC_00079256, GC_00090042, GC_00092346, GC_00093956, GC_00094884, GC_00096061, GC_00099700, GC_00099929, GC_00101833, GC_00108904, GC_00111659
Type I site-specific restriction-modification system, R (restriction) subunit and related helicases ...	1.93111	0.164637	1	gastrointestinal_tract	COG0610	GC_00002050, GC_00005014, GC_00006145, GC_00009308, GC_00009426, GC_00009465, GC_00014195, GC_00020278, GC_00021020, GC_00022794, GC_00023361, GC_00024731, GC_00025075, GC_00035171, GC_00045705, GC_00046372, GC_00055584, GC_00056768, GC_00059824, GC_00059979, GC_00061827, GC_00066154, GC_00068478, GC_00068882, GC_00077643, GC_00080253, GC_00083306, GC_00087356, GC_00092021, GC_00094644, GC_000947…
Type IV secretory pathway, protease TraF	1.91207	0.166734	1	gastrointestinal_tract	COG4959	GC_00009159, GC_00021314, GC_00025510, GC_00032677, GC_00044876, GC_00074117, GC_00099488, GC_00106898, GC_00108141, GC_00115601
tRNA nucleotidyltransferase (CCA-adding enzyme)	1.88457	0.169816	1	other_body_site	COG1746	GC_00058212, GC_00069138, GC_00087163, GC_00088287
Type IV secretory pathway ATPase VirB11/Archaellum biosynthesis ATPase	1.88457	0.169816	1	other_body_site	COG0630	GC_00013196, GC_00092470, GC_00112798
Chemotaxis protein CheX, a CheY~P-specific phosphatase	1.88457	0.169816	1	other_body_site	COG1406	GC_00064571, GC_00070970, GC_00083735, GC_00086301, GC_00097872, GC_00098568
Exonuclease III	1.88457	0.169816	1	other_body_site	COG0708	GC_00000109, GC_00002653, GC_00003150, GC_00007410, GC_00015003, GC_00018647, GC_00019427, GC_00023335, GC_00032096, GC_00034246, GC_00034464, GC_00040356, GC_00044414, GC_00045202, GC_00051035, GC_00060345, GC_00060686, GC_00063657, GC_00065211, GC_00078934, GC_00082813, GC_00085371, GC_00090301, GC_00092422, GC_00093118, GC_00115126
Peptidyl-prolyl cis-trans isomerase (rotamase) - cyclophilin family	1.88457	0.169816	1	gastrointestinal_tract	COG0652	GC_00000186, GC_00000523, GC_00001586, GC_00001882, GC_00002392, GC_00005590, GC_00005701, GC_00006020, GC_00012501, GC_00012518, GC_00021693, GC_00026059, GC_00026083, GC_00034422, GC_00038595, GC_00052022, GC_00061110, GC_00065002, GC_00085132, GC_00096769, GC_00099970, GC_00110679, GC_00111229, GC_00113686, GC_00114090
Predicted GTPase	1.88457	0.169816	1	gastrointestinal_tract	COG3596	GC_00008471, GC_00030764, GC_00050329, GC_00069326, GC_00099640, GC_00105667
Arginine utilization protein RocB	1.88457	0.169816	1	gastrointestinal_tract	COG4187	GC_00044029, GC_00075848, GC_00099107, GC_00109467
Predicted enzyme involved in methoxymalonyl-ACP biosynthesis	1.88457	0.169816	1	gastrointestinal_tract	COG3882	GC_00023733, GC_00052159, GC_00073031
O-Methyltransferase involved in polyketide biosynthesis	1.79156	0.180737	1	other_body_site	COG3315	GC_00001263, GC_00005882, GC_00013579, GC_00020485, GC_00021532, GC_00022778, GC_00023213, GC_00037614, GC_00044323, GC_00046438, GC_00050737, GC_00051025, GC_00059035, GC_00075627, GC_00079369, GC_00087277, GC_00089699, GC_00103772, GC_00104059, GC_00109116
Phage-related protein, predicted endonuclease	1.71643	0.190153	1	gastrointestinal_tract	COG5377	GC_00008426, GC_00012863, GC_00079203, GC_00085352, GC_00086263, GC_00086478, GC_00087138, GC_00098066, GC_00105614
Arsenite efflux pump ArsB, ACR3 family	1.71643	0.190153	1	gastrointestinal_tract	COG0798	GC_00004815, GC_00014037, GC_00027534, GC_00048288, GC_00053377, GC_00071975, GC_00113780
Type I restriction-modification system, DNA methylase subunit	1.71643	0.190153	1	gastrointestinal_tract	COG0286	GC_00001286, GC_00003841, GC_00007953, GC_00009004, GC_00009065, GC_00009472, GC_00009491, GC_00011120, GC_00012514, GC_00012764, GC_00013398, GC_00014017, GC_00015490, GC_00018362, GC_00019651, GC_00020215, GC_00021298, GC_00023614, GC_00023987, GC_00024233, GC_00024255, GC_00024601, GC_00024894, GC_00025448, GC_00034510, GC_00035187, GC_00036018, GC_00036266, GC_00039749, GC_00041799, GC_000428…
Beta-galactosidase GanA	1.66745	0.196601	1	gastrointestinal_tract	COG1874	GC_00000749, GC_00006905, GC_00008605, GC_00012684, GC_00013282, GC_00014280, GC_00019307, GC_00023313, GC_00024018, GC_00025837, GC_00029557, GC_00029718, GC_00038535, GC_00042706, GC_00044332, GC_00050245, GC_00051173, GC_00052713, GC_00054557, GC_00054683, GC_00059920, GC_00060840, GC_00065320, GC_00067125, GC_00069597, GC_00074075, GC_00077440, GC_00082930, GC_00083652, GC_00084710, GC_000859…
Aconitase A	1.6645	0.196997	1	gastrointestinal_tract	COG1048	GC_00000868, GC_00003347, GC_00005109, GC_00005937, GC_00008566, GC_00018091, GC_00021305, GC_00022403, GC_00023403, GC_00034573, GC_00034923, GC_00065983, GC_00079116
Phage head maturation protease	1.54389	0.21404	1	gastrointestinal_tract	COG3740	GC_00006143, GC_00013505, GC_00016276, GC_00021403, GC_00021722, GC_00032363, GC_00039006, GC_00057926, GC_00060881, GC_00066099, GC_00069221, GC_00071484, GC_00079488, GC_00081240, GC_00082021, GC_00088071, GC_00089721, GC_00091598, GC_00092636, GC_00093574, GC_00094677, GC_00095368, GC_00108061, GC_00110071, GC_00112795
Crotonobetainyl-CoA:carnitine CoA-transferase CaiB and related acyl-CoA transferases	1.54389	0.21404	1	other_body_site	COG1804	GC_00007962, GC_00011297, GC_00011996, GC_00021252, GC_00027908, GC_00030460, GC_00032903, GC_00033433, GC_00035107, GC_00035108, GC_00035116, GC_00035117, GC_00036809, GC_00039381, GC_00048899, GC_00049000, GC_00052894, GC_00057250, GC_00059685, GC_00063766, GC_00064533, GC_00066043, GC_00074896, GC_00086869, GC_00087450, GC_00091279, GC_00097207, GC_00099964, GC_00102252, GC_00104108, GC_001083…
Uncharacterized conserved protein, DUF486 family	1.48436	0.223094	1	gastrointestinal_tract	COG3169	GC_00015418, GC_00021524, GC_00023215, GC_00027451
Uncharacterized protein YaaW, UPF0174 family	1.44675	0.229051	1	other_body_site	COG4735	GC_00008962, GC_00021536, GC_00022222, GC_00030279, GC_00031094, GC_00031095, GC_00047003, GC_00071110, GC_00079837, GC_00087750, GC_00088579, GC_00090432, GC_00106949
Pilus assembly protein, ATPase of CpaF family	1.43927	0.230257	1	gastrointestinal_tract	COG4962	GC_00008264, GC_00009053, GC_00015820, GC_00021040, GC_00022946, GC_00023813, GC_00025435, GC_00027899, GC_00033364, GC_00040009, GC_00040010, GC_00050416, GC_00051156, GC_00051497, GC_00059195, GC_00063801, GC_00068605, GC_00069400, GC_00090844, GC_00098115, GC_00114158
Sugar transferase involved in LPS biosynthesis (colanic, teichoic acid)	1.43927	0.230257	1	gastrointestinal_tract	COG2148	GC_00000745, GC_00005491, GC_00005613, GC_00006326, GC_00008545, GC_00009820, GC_00012624, GC_00012718, GC_00012777, GC_00013749, GC_00018877, GC_00019068, GC_00021222, GC_00022947, GC_00039585, GC_00041586, GC_00041680, GC_00046015, GC_00048867, GC_00049360, GC_00058204, GC_00058463, GC_00065896, GC_00070392, GC_00072742, GC_00077856, GC_00079687, GC_00084292, GC_00084690, GC_00092077, GC_000930…
Plasmid maintenance system antidote protein VapI, contains XRE-type HTH domain	1.39748	0.237146	1	gastrointestinal_tract	COG3093	GC_00004743, GC_00008872, GC_00013793, GC_00022373, GC_00023579, GC_00025121, GC_00026334, GC_00026846, GC_00030618, GC_00035146, GC_00042405, GC_00049775, GC_00079248, GC_00087478, GC_00102017
Toxin component of the Txe-Axe toxin-antitoxin module, Txe/YoeB family	1.39748	0.237146	1	other_body_site	COG4115	GC_00002572, GC_00003196, GC_00005861, GC_00012547, GC_00015460, GC_00017046, GC_00021014, GC_00021075, GC_00022116, GC_00033769, GC_00034744, GC_00040450, GC_00065522, GC_00065585, GC_00065647, GC_00070249, GC_00085790, GC_00114982
Adenine-specific DNA methylase, N12 class	1.36472	0.24272	1	gastrointestinal_tract	COG4646	GC_00003775
Virulence-associated protein VagC (function unknown)	1.36472	0.24272	1	gastrointestinal_tract	COG4456	GC_00048337, GC_00053823, GC_00089234, GC_00091164, GC_00109014
Type IV secretory pathway, component VirB8	1.36472	0.24272	1	other_body_site	COG3736	GC_00025315, GC_00025373, GC_00067709, GC_00075787, GC_00106653
Uncharacterized phage-associated protein	1.35192	0.244942	1	gastrointestinal_tract	COG3600	GC_00019136, GC_00049124, GC_00051307, GC_00051750, GC_00063501, GC_00064290, GC_00069421, GC_00070416, GC_00070578, GC_00073816, GC_00074038, GC_00074157, GC_00075830, GC_00079900, GC_00092167, GC_00098215, GC_00099062, GC_00101849
DNA-binding ferritin-like protein (oxidative damage protectant)	1.35192	0.244942	1	other_body_site	COG0783	GC_00000597, GC_00001645, GC_00002877, GC_00004780, GC_00011501, GC_00013403, GC_00015994, GC_00021029, GC_00022998, GC_00022999, GC_00024658, GC_00028905, GC_00028906, GC_00029020, GC_00030067, GC_00041106, GC_00050818, GC_00051354, GC_00051832, GC_00052633, GC_00052931, GC_00056545, GC_00087276, GC_00092828, GC_00094627, GC_00101683, GC_00106496, GC_00109206
D-lyxose ketol-isomerase	1.29725	0.254716	1	other_body_site	COG3822	GC_00009328, GC_00017128, GC_00032718, GC_00050161, GC_00067836
mRNA-degrading endonuclease RelE, toxin component of the RelBE toxin-antitoxin system	1.28271	0.257395	1	gastrointestinal_tract	COG2026	GC_00003687, GC_00007429, GC_00009039, GC_00009040, GC_00009177, GC_00013368, GC_00015534, GC_00015535, GC_00016243, GC_00017932, GC_00021631, GC_00023310, GC_00024292, GC_00027739, GC_00029578, GC_00029579, GC_00035445, GC_00047124, GC_00047609, GC_00065258, GC_00065259, GC_00065260, GC_00066350, GC_00085737, GC_00088683, GC_00091734, GC_00101554, GC_00114984
Transposase (or an inactivated derivative)	1.28271	0.257395	1	other_body_site	COG3316	GC_00000690, GC_00000693, GC_00000722, GC_00000729, GC_00001213, GC_00002038, GC_00005006, GC_00005734, GC_00005886, GC_00008678, GC_00009059, GC_00011002, GC_00012569, GC_00013211, GC_00014079, GC_00014080, GC_00014246, GC_00014833, GC_00015603, GC_00019953, GC_00020570, GC_00021088, GC_00021089, GC_00021382, GC_00021574, GC_00022074, GC_00022914, GC_00023655, GC_00023674, GC_00023885, GC_000241…
DNA-binding transcriptional regulator, XRE-family HTH domain	1.26751	0.260234	1	gastrointestinal_tract	COG1476	GC_00000957, GC_00005897, GC_00005939, GC_00009473, GC_00009825, GC_00010515, GC_00011417, GC_00011663, GC_00011878, GC_00012309, GC_00012462, GC_00012726, GC_00014837, GC_00014867, GC_00015687, GC_00016050, GC_00016051, GC_00016882, GC_00018905, GC_00020295, GC_00021471, GC_00021741, GC_00022223, GC_00022314, GC_00022315, GC_00023413, GC_00024004, GC_00025741, GC_00026824, GC_00027798, GC_000277…
Two-component response regulator, AmiR/NasT family, consists of REC and RNA-binding antiterminator (ANTAR) domains	1.26444	0.260812	1	gastrointestinal_tract	COG3707	GC_00007401, GC_00007649, GC_00010377, GC_00013326, GC_00014643, GC_00014726, GC_00015094, GC_00015974, GC_00028977, GC_00049252, GC_00049347, GC_00050392, GC_00067848, GC_00073817, GC_00080875, GC_00091718, GC_00094852, GC_00105640, GC_00115792
Isocitrate dehydrogenase	1.26444	0.260812	1	gastrointestinal_tract	COG0538	GC_00000244, GC_00005354, GC_00008177
DNA-binding transcriptional regulator, PucR family	1.2379	0.265876	1	gastrointestinal_tract	COG2508	GC_00009106, GC_00009610, GC_00010094, GC_00010526, GC_00015232, GC_00018139, GC_00018628, GC_00029739, GC_00034741, GC_00036060, GC_00037380, GC_00042447, GC_00042587, GC_00045430, GC_00048295, GC_00049464, GC_00049478, GC_00053852, GC_00056530, GC_00057663, GC_00062616, GC_00063093, GC_00066354, GC_00071259, GC_00072939, GC_00075226, GC_00079820, GC_00080108, GC_00081520, GC_00083685, GC_000837…
Phosphoribosyl-AMP cyclohydrolase	1.2379	0.265876	1	gastrointestinal_tract	COG0139	GC_00000746, GC_00005187, GC_00007432, GC_00007511, GC_00021048, GC_00021084, GC_00021085, GC_00021086, GC_00022958, GC_00027793, GC_00029701, GC_00044650, GC_00065262, GC_00071521, GC_00084141
Nicotinate-nucleotide pyrophosphorylase	1.2379	0.265876	1	gastrointestinal_tract	COG0157	GC_00000870, GC_00002178, GC_00007687, GC_00012092, GC_00012755, GC_00018846, GC_00048977, GC_00057518, GC_00060975, GC_00063692, GC_00066848, GC_00089818, GC_00092867, GC_00099559, GC_00104786, GC_00107500, GC_00110226
Glutamate synthase domain 1	1.22928	0.267547	1	gastrointestinal_tract	COG0067	GC_00001338, GC_00002276, GC_00003831, GC_00023173, GC_00024021, GC_00024611, GC_00040050, GC_00052795, GC_00079115
Quinolinate synthase	1.22081	0.269202	1	gastrointestinal_tract	COG0379	GC_00001336, GC_00002367, GC_00008364, GC_00011432, GC_00022760, GC_00024062, GC_00029964, GC_00041689, GC_00046760, GC_00052507, GC_00108775
Ethanolamine utilization protein EutA, possible chaperonin protecting lyase from inhibition	1.20224	0.272875	1	gastrointestinal_tract	COG4819	GC_00007151, GC_00007574, GC_00010239, GC_00020630, GC_00055201, GC_00115288
P2-like prophage tail protein X	1.15693	0.282103	1	other_body_site	COG5004	GC_00007409, GC_00013530, GC_00021003, GC_00042871, GC_00055293, GC_00091039
Phage anti-repressor protein	1.15693	0.282103	1	other_body_site	COG3561	GC_00016762, GC_00025546, GC_00033933, GC_00042898, GC_00052227, GC_00072030, GC_00078576, GC_00090361, GC_00091678, GC_00093137, GC_00112016
Predicted transcriptional regulator, ArsR family	1.15693	0.282103	1	gastrointestinal_tract	COG2345	GC_00028235, GC_00028236, GC_00034513, GC_00035366, GC_00038901, GC_00038902, GC_00041361, GC_00059709, GC_00071171, GC_00082949, GC_00089593, GC_00092069, GC_00098616
Uncharacterized conserved protein, contains tandem ACT domains	1.15693	0.282103	1	gastrointestinal_tract	COG4747	GC_00014512, GC_00016274, GC_00018191, GC_00082414, GC_00084888, GC_00100460, GC_00102045, GC_00105477
K+-transporting ATPase, c chain	1.14177	0.285278	1	gastrointestinal_tract	COG2156	GC_00007473, GC_00022224, GC_00024414, GC_00024415, GC_00027299, GC_00057259, GC_00062230, GC_00070088, GC_00072577, GC_00075102, GC_00077900, GC_00083040, GC_00094131
D-serine dehydratase	1.14177	0.285278	1	gastrointestinal_tract	COG3048	GC_00000506, GC_00019441
High-affinity K+ transport system, ATPase chain B	1.14177	0.285278	1	gastrointestinal_tract	COG2216	GC_00000453
K+-transporting ATPase, A chain	1.14177	0.285278	1	gastrointestinal_tract	COG2060	GC_00003435, GC_00012014, GC_00018103, GC_00043195, GC_00043558, GC_00054891, GC_00076201, GC_00110741
Endonuclease YncB, thermonuclease family	1.09524	0.295313	1	gastrointestinal_tract	COG1525	GC_00008213, GC_00025487, GC_00028439, GC_00035118, GC_00036286, GC_00041335, GC_00049344, GC_00053119, GC_00053140, GC_00053233, GC_00063051, GC_00069696, GC_00069853, GC_00072047, GC_00072985, GC_00073615, GC_00074659, GC_00078226, GC_00079764, GC_00080804, GC_00084054, GC_00085273, GC_00091122, GC_00098379, GC_00099842, GC_00105222, GC_00105784, GC_00111569, GC_00114259
Predicted nucleic acid-binding protein, contains PIN domain	1.09524	0.295313	1	other_body_site	COG1487	GC_00010484, GC_00017494, GC_00023156, GC_00023216, GC_00055545, GC_00066597, GC_00066957, GC_00067255, GC_00068929, GC_00069965, GC_00070831, GC_00072225, GC_00073106, GC_00074664, GC_00077149, GC_00084014, GC_00084358, GC_00084473, GC_00085855, GC_00087602, GC_00087727, GC_00089737, GC_00094919, GC_00095130, GC_00096439, GC_00104947, GC_00105973, GC_00114366, GC_00114880, GC_00115606
Na+/melibiose symporter or related transporter	1.09524	0.295313	1	gastrointestinal_tract	COG2211	GC_00000951, GC_00001805, GC_00002441, GC_00002496, GC_00003543, GC_00003829, GC_00006057, GC_00007034, GC_00007395, GC_00007571, GC_00007600, GC_00007979, GC_00008300, GC_00009481, GC_00010037, GC_00010633, GC_00010639, GC_00010775, GC_00011573, GC_00012402, GC_00012538, GC_00013081, GC_00013489, GC_00013520, GC_00014104, GC_00014375, GC_00014842, GC_00017310, GC_00017719, GC_00018289, GC_000184…
Glycerol kinase	1.09524	0.295313	1	other_body_site	COG0554	GC_00000049, GC_00005069, GC_00013499, GC_00020695, GC_00056257
O6-methylguanine-DNA--protein-cysteine methyltransferase	1.08508	0.297563	1	other_body_site	COG0350	GC_00003362, GC_00006960, GC_00007593, GC_00009042, GC_00010950, GC_00012327, GC_00015039, GC_00015210, GC_00019098, GC_00023917, GC_00026518, GC_00027749, GC_00033159, GC_00033160, GC_00033384, GC_00035182, GC_00035784, GC_00035785, GC_00037819, GC_00038296, GC_00040819, GC_00042189, GC_00044321, GC_00044322, GC_00045418, GC_00046940, GC_00050067, GC_00050101, GC_00051367, GC_00054232, GC_000545…
Lysyl-tRNA synthetase (class II)	1.08508	0.297563	1	other_body_site	COG1190	GC_00000099, GC_00000601, GC_00002345, GC_00005456, GC_00039654, GC_00051705, GC_00064921
Ribosomal protein S14	1.08508	0.297563	1	gastrointestinal_tract	COG0199	GC_00000196, GC_00000336, GC_00001356, GC_00001357, GC_00002108, GC_00002659, GC_00002660
NifU homolog involved in Fe-S cluster formation	1.08508	0.297563	1	gastrointestinal_tract	COG0822	GC_00000765, GC_00000766, GC_00002073, GC_00002130, GC_00005601, GC_00007164, GC_00008740, GC_00009783, GC_00017254, GC_00026023, GC_00029838, GC_00038061, GC_00042792, GC_00064930, GC_00065682, GC_00075131, GC_00081789, GC_00090278, GC_00098747, GC_00102450
Aminoglycoside phosphotransferase	1.08508	0.297563	1	gastrointestinal_tract	COG3231	GC_00027428, GC_00041730, GC_00056448, GC_00106363, GC_00109196, GC_00115781
Predicted kinase related to galactokinase and mevalonate kinase	1.08508	0.297563	1	gastrointestinal_tract	COG2605	GC_00030519, GC_00040732, GC_00051593, GC_00063732, GC_00090528
Accessory gene regulator protein AgrB	1.08508	0.297563	1	gastrointestinal_tract	COG4512	GC_00017141, GC_00040527, GC_00091138, GC_00099267, GC_00109001
CRISPR/Cas system CSM-associated protein Csm4, group 5 of RAMP superfamily	1.08508	0.297563	1	other_body_site	COG1567	GC_00024344, GC_00068182, GC_00084259, GC_00088809, GC_00114217, GC_00115567, GC_00115970
CRISPR/Cas system CSM-associated protein Csm5, group 7 of RAMP superfamily	1.08508	0.297563	1	other_body_site	COG1332	GC_00023027, GC_00074384, GC_00076254, GC_00081632, GC_00084976, GC_00087141, GC_00102511
Conjugal transfer/entry exclusion protein	1.08508	0.297563	1	other_body_site	COG5314	GC_00018400, GC_00018401, GC_00019153, GC_00037595, GC_00051008, GC_00092224
Predicted ferric reductase	1.08508	0.297563	1	other_body_site	COG4097	GC_00024207, GC_00027682, GC_00027683, GC_00035580, GC_00063631
CRISPR/Cas system CSM-associated protein Csm2, small subunit	1.08508	0.297563	1	other_body_site	COG1421	GC_00023715, GC_00037082, GC_00073081, GC_00093644, GC_00099837, GC_00114826
UDP:flavonoid glycosyltransferase YjiC, YdhE family	1.08508	0.297563	1	other_body_site	COG1819	GC_00045974, GC_00063685, GC_00067984, GC_00072606, GC_00076728, GC_00083492, GC_00089113, GC_00103388
Type V secretory pathway, adhesin AidA	1.05059	0.305371	1	other_body_site	COG3468	GC_00009492, GC_00019065, GC_00021775, GC_00025748, GC_00028069, GC_00028070, GC_00029635, GC_00030235, GC_00030553, GC_00031738, GC_00033196, GC_00034130, GC_00037068, GC_00037467, GC_00037468, GC_00039063, GC_00041663, GC_00045289, GC_00050263, GC_00050871, GC_00051411, GC_00052327, GC_00052444, GC_00053968, GC_00054663, GC_00056913, GC_00058908, GC_00060500, GC_00060778, GC_00061052, GC_000652…
CRISPR/Cas system-associated endoribonuclease Cas2	1.05059	0.305371	1	other_body_site	COG1343	GC_00003801, GC_00007114, GC_00013673, GC_00023764, GC_00024193, GC_00033015, GC_00063163, GC_00066761, GC_00097957, GC_00101520, GC_00102978
Phage tail tube protein FII	1.04923	0.305684	1	other_body_site	COG3498	GC_00013077, GC_00017750, GC_00021691, GC_00026413, GC_00043730, GC_00044910, GC_00074070, GC_00074468, GC_00075612, GC_00082178, GC_00087306, GC_00087949, GC_00103182
Mu-like prophage protein gpG	1.04923	0.305684	1	other_body_site	COG5005	GC_00018086, GC_00027159, GC_00027223, GC_00030500, GC_00030510, GC_00041749, GC_00052155, GC_00069011, GC_00074277, GC_00075468, GC_00077007, GC_00086918, GC_00108611, GC_00115623
N-acetylglutamate synthase or related acetyltransferase, GNAT family	1.04923	0.305684	1	other_body_site	COG1246	GC_00024800, GC_00027006, GC_00027007, GC_00041945, GC_00041946, GC_00043608, GC_00044550, GC_00063331, GC_00078660, GC_00079094, GC_00093180, GC_00110859, GC_00113985
Phage tail tape-measure protein, controls tail length	1.04923	0.305684	1	other_body_site	COG3941	GC_00012042, GC_00029843, GC_00055309, GC_00071270, GC_00072244, GC_00079670, GC_00082747, GC_00086523, GC_00087400, GC_00097023, GC_00098525
Bacteriophage P2-related tail formation protein	1.04923	0.305684	1	other_body_site	COG4385	GC_00010884, GC_00019156, GC_00022369, GC_00059111, GC_00064253, GC_00076481, GC_00081537, GC_00089474, GC_00092660, GC_00097128, GC_00109715, GC_00115516, GC_00116172
Carboxylesterase type B	1.04923	0.305684	1	gastrointestinal_tract	COG2272	GC_00014719, GC_00038752, GC_00048277, GC_00064145, GC_00068338, GC_00073391, GC_00077886, GC_00078416, GC_00079114, GC_00093042, GC_00099232, GC_00099863, GC_00104592, GC_00107013, GC_00107964, GC_00115913
Sporulation-control protein spo0M	1.03663	0.308607	1	gastrointestinal_tract	COG4326	GC_00075143, GC_00095683, GC_00106847, GC_00113628
Acid phosphatase family membrane protein YuiD	1.03663	0.308607	1	gastrointestinal_tract	COG1963	GC_00034726, GC_00080778, GC_00095052
tRNA G10 N-methylase Trm11	1.03663	0.308607	1	gastrointestinal_tract	COG1041	GC_00045221, GC_00073142, GC_00083401
RNA 3'-terminal phosphate cyclase	1.03663	0.308607	1	gastrointestinal_tract	COG0430	GC_00021027, GC_00104827
Formylmethanofuran dehydrogenase subunit E	1.03663	0.308607	1	gastrointestinal_tract	COG2191	GC_00037130, GC_00057418
Putative lipase essential for disintegration of autophagic bodies inside the vacuole	1.03663	0.308607	1	gastrointestinal_tract	COG5153	GC_00020009, GC_00048661, GC_00073989
Uncharacterized protein YydD, contains DUF2326 domain	1.03663	0.308607	1	gastrointestinal_tract	COG5293	GC_00077242, GC_00078029, GC_00082096, GC_00083160
Protein-tyrosine phosphatase	1.03663	0.308607	1	gastrointestinal_tract	COG2453	GC_00057221, GC_00068067, GC_00115336
Aminoglycoside N3'-acetyltransferase	1.03663	0.308607	1	other_body_site	COG2746	GC_00043938, GC_00044488, GC_00051840, GC_00106919
Spore coat polysaccharide biosynthesis protein SpsF, cytidylyltransferase family	1.03663	0.308607	1	other_body_site	COG1861	GC_00055925, GC_00092015, GC_00108042
Predicted DNA-binding protein, XRE-type HTH domain	1.03663	0.308607	1	other_body_site	COG5606	GC_00056070, GC_00098502, GC_00101799
Predicted ribonuclease, toxin component of the YeeF-YezG toxin-antitoxin module	1.03663	0.308607	1	other_body_site	COG5444	GC_00073410, GC_00087734, GC_00107314, GC_00111939
Type IV secretory pathway, VirB6 components	1.03663	0.308607	1	other_body_site	COG3704	GC_00020814, GC_00077868, GC_00089241
Uncharacterized protein YaaR, TM1646/DUF327 family	1.03663	0.308607	1	other_body_site	COG1728	GC_00052744, GC_00093555, GC_00097131
Mu-like prophage host-nuclease inhibitor protein Gam	1.03663	0.308607	1	other_body_site	COG4396	GC_00055570, GC_00062652, GC_00088762, GC_00089264
Predicted peroxiredoxin	1.03663	0.308607	1	other_body_site	COG2044	GC_00064397, GC_00083174, GC_00105540
Uncharacterized protein, DUF2225 family	1.03663	0.308607	1	other_body_site	COG1655	GC_00051879, GC_00073900, GC_00103949
Rod binding protein domain	1.03663	0.308607	1	other_body_site	COG3951	GC_00043278, GC_00086741, GC_00115915
tRNA G46 methylase TrmB	1.03663	0.308607	1	gastrointestinal_tract	COG0220	GC_00001903, GC_00002183, GC_00003548, GC_00003967, GC_00005455, GC_00008449, GC_00009933, GC_00012599, GC_00016080, GC_00017331, GC_00020416, GC_00020574, GC_00022483, GC_00026677, GC_00040592, GC_00043687, GC_00044366, GC_00045183, GC_00049274, GC_00049275, GC_00052198, GC_00061410, GC_00074662, GC_00074663, GC_00074864, GC_00080232, GC_00089196, GC_00092489, GC_00113274
Ribosomal protein L35	1.03663	0.308607	1	gastrointestinal_tract	COG0291	GC_00000439, GC_00001353, GC_00006214, GC_00007408, GC_00007441, GC_00008706, GC_00009613, GC_00015342, GC_00016168, GC_00020505, GC_00020521, GC_00021060, GC_00025948, GC_00025949, GC_00025950, GC_00027676, GC_00027872, GC_00029515, GC_00038130, GC_00061670
Cation transport ATPase	1.03663	0.308607	1	gastrointestinal_tract	COG2217	GC_00000145, GC_00000670, GC_00001160, GC_00001736, GC_00002064, GC_00003067, GC_00003515, GC_00004696, GC_00005972, GC_00007560, GC_00007728, GC_00008701, GC_00011427, GC_00011473, GC_00011761, GC_00012615, GC_00012649, GC_00014209, GC_00017872, GC_00019293, GC_00019654, GC_00021119, GC_00022758, GC_00022852, GC_00023527, GC_00023541, GC_00023624, GC_00023625, GC_00024243, GC_00024462, GC_000246…
ABC-type Zn uptake system ZnuABC, Zn-binding component ZnuA	1.03663	0.308607	1	other_body_site	COG0803	GC_00000881, GC_00001739, GC_00002768, GC_00003143, GC_00003144, GC_00003209, GC_00003235, GC_00007037, GC_00007987, GC_00008279, GC_00009554, GC_00012783, GC_00013083, GC_00013359, GC_00013879, GC_00015652, GC_00015892, GC_00017148, GC_00017895, GC_00018381, GC_00019672, GC_00019727, GC_00019728, GC_00020533, GC_00023083, GC_00023341, GC_00024583, GC_00024686, GC_00024962, GC_00026419, GC_000307…
Chromosome segregation ATPase	1.03663	0.308607	1	other_body_site	COG1196	GC_00001313, GC_00002712, GC_00003468, GC_00003846, GC_00005914, GC_00006096, GC_00006809, GC_00007745, GC_00008359, GC_00008494, GC_00008559, GC_00008654, GC_00009337, GC_00009373, GC_00009375, GC_00009381, GC_00009400, GC_00009453, GC_00009518, GC_00011308, GC_00012500, GC_00014039, GC_00014088, GC_00014220, GC_00017279, GC_00018680, GC_00018869, GC_00018912, GC_00019424, GC_00020307, GC_000206…
Glutamate racemase	1.03663	0.308607	1	other_body_site	COG0796	GC_00002894, GC_00002895, GC_00004679, GC_00004930, GC_00005438, GC_00007992, GC_00008000, GC_00010244, GC_00018133, GC_00020002, GC_00022996, GC_00023883, GC_00023884, GC_00024744, GC_00029451, GC_00029452, GC_00034862, GC_00043306, GC_00043346, GC_00048313, GC_00049844, GC_00057220, GC_00058337, GC_00058603, GC_00059509, GC_00059603, GC_00059670, GC_00061680, GC_00062882, GC_00068060, GC_000707…
Sugar diacid utilization regulator	1.01682	0.313275	1	gastrointestinal_tract	COG3835	GC_00006782, GC_00009021, GC_00011447, GC_00012716, GC_00016670, GC_00024899, GC_00036962, GC_00037751, GC_00038235, GC_00051347, GC_00052137, GC_00054945, GC_00077561, GC_00082058, GC_00086290, GC_00087125, GC_00090101, GC_00090359, GC_00094015, GC_00096164, GC_00097477, GC_00098214, GC_00098492, GC_00103006, GC_00103491, GC_00107572, GC_00110588, GC_00111176, GC_00113576
ABC-type phosphate transport system, ATPase component	1.01682	0.313275	1	gastrointestinal_tract	COG1117	GC_00000034, GC_00051632, GC_00051633, GC_00064671, GC_00071825, GC_00098554
ABC-type phosphate transport system, permease component	1.01682	0.313275	1	gastrointestinal_tract	COG0581	GC_00000308, GC_00000311, GC_00004317, GC_00004356, GC_00007614, GC_00008518, GC_00014118, GC_00015909, GC_00016585, GC_00017974, GC_00018162, GC_00019796, GC_00020042, GC_00023077, GC_00024373, GC_00027341, GC_00037373, GC_00040753, GC_00042119, GC_00042951, GC_00043754, GC_00043755, GC_00045562, GC_00047646, GC_00047647, GC_00054032, GC_00057143, GC_00059301, GC_00059302, GC_00059331, GC_000605…
Transcription antitermination factor NusA, contains S1 and KH domains	1.0056	0.31596	1	other_body_site	COG0195	GC_00000358, GC_00001458, GC_00002046, GC_00005494, GC_00005665, GC_00008253, GC_00015244, GC_00018222, GC_00020555, GC_00026997, GC_00027353, GC_00035263, GC_00050907, GC_00052140, GC_00055307, GC_00062008, GC_00079898, GC_00082392
Valyl-tRNA synthetase	1.0056	0.31596	1	other_body_site	COG0525	GC_00000161, GC_00001258, GC_00002049, GC_00005547, GC_00005618, GC_00007129, GC_00019402, GC_00026379, GC_00037246, GC_00037247, GC_00044660, GC_00062816
Ribosome-binding factor A	1.0056	0.31596	1	other_body_site	COG0858	GC_00000454, GC_00001978, GC_00004252, GC_00005301, GC_00007609, GC_00015179, GC_00016312, GC_00017865, GC_00022267, GC_00026088, GC_00026702, GC_00026945, GC_00034047, GC_00034224, GC_00035190, GC_00040920, GC_00041808, GC_00045841, GC_00047058, GC_00058643, GC_00063209, GC_00065209, GC_00069143, GC_00069992, GC_00072867, GC_00082589, GC_00087810, GC_00101224, GC_00112155
tRNA(Ile)-lysidine synthase TilS/MesJ	1.0056	0.31596	1	gastrointestinal_tract	COG0037	GC_00001104, GC_00001845, GC_00002620, GC_00003226, GC_00008092, GC_00008649, GC_00010692, GC_00012040, GC_00016247, GC_00016354, GC_00017821, GC_00018727, GC_00019389, GC_00021194, GC_00029769, GC_00033170, GC_00036474, GC_00038575, GC_00038826, GC_00048550, GC_00049515, GC_00050598, GC_00050627, GC_00050781, GC_00051042, GC_00051956, GC_00052158, GC_00053199, GC_00054990, GC_00055561, GC_000557…
Translation elongation factor EF-Tu, a GTPase	1.0056	0.31596	1	gastrointestinal_tract	COG0050	GC_00000003, GC_00025905
Ribosomal protein S18	1.0056	0.31596	1	gastrointestinal_tract	COG0238	GC_00000067, GC_00001349, GC_00001350, GC_00042722
Protein chain release factor B	1.0056	0.31596	1	other_body_site	COG1186	GC_00000085, GC_00000806, GC_00002283, GC_00003931, GC_00004979, GC_00026695, GC_00026816, GC_00026818, GC_00047299, GC_00062253, GC_00072872, GC_00106488
Tat protein secretion system quality control protein TatD (DNase activity)	1.0056	0.31596	1	other_body_site	COG0084	GC_00002051, GC_00002581, GC_00002862, GC_00004554, GC_00008117, GC_00008233, GC_00008354, GC_00011144, GC_00015591, GC_00016044, GC_00017093, GC_00019170, GC_00019254, GC_00023601, GC_00024239, GC_00028113, GC_00028114, GC_00028115, GC_00030198, GC_00030673, GC_00037895, GC_00040650, GC_00040672, GC_00040673, GC_00040720, GC_00042180, GC_00042235, GC_00046185, GC_00047345, GC_00047542, GC_000491…
Folylpolyglutamate synthase/Dihydropteroate synthase	1.0056	0.31596	1	other_body_site	COG0285	GC_00001831, GC_00004459, GC_00006773, GC_00008309, GC_00011962, GC_00015849, GC_00015850, GC_00016516, GC_00018710, GC_00019666, GC_00020445, GC_00023081, GC_00023979, GC_00024491, GC_00028709, GC_00035016, GC_00035758, GC_00038879, GC_00039846, GC_00041339, GC_00044169, GC_00045483, GC_00045938, GC_00050784, GC_00052483, GC_00054818, GC_00055844, GC_00056586, GC_00058098, GC_00058637, GC_000587…
Ribosomal protein L27	1.0056	0.31596	1	gastrointestinal_tract	COG0211	GC_00000029
Transcription termination factor NusB	1.0056	0.31596	1	other_body_site	COG0781	GC_00003387, GC_00004045, GC_00005387, GC_00006368, GC_00007904, GC_00008765, GC_00016416, GC_00017322, GC_00021494, GC_00024705, GC_00026158, GC_00026747, GC_00031420, GC_00034242, GC_00034243, GC_00041473, GC_00041474, GC_00045019, GC_00045234, GC_00045371, GC_00045704, GC_00048097, GC_00052102, GC_00057367, GC_00058343, GC_00059762, GC_00061503, GC_00061549, GC_00062527, GC_00066520, GC_000775…
Ribosomal protein S9	1.0056	0.31596	1	other_body_site	COG0103	GC_00000048, GC_00002122, GC_00029343, GC_00088382, GC_00093227, GC_00100769
RecG-like helicase	1.0056	0.31596	1	gastrointestinal_tract	COG1200	GC_00000701, GC_00001632, GC_00001942, GC_00005474, GC_00010805, GC_00012580, GC_00015157, GC_00024649, GC_00025238, GC_00029216, GC_00035501, GC_00036081, GC_00036389, GC_00038744, GC_00041550, GC_00041747, GC_00042806, GC_00046590, GC_00046768, GC_00049082, GC_00059841, GC_00060589, GC_00062147, GC_00063017, GC_00068209, GC_00080592, GC_00085002, GC_00104291, GC_00114142
ATP-dependent protease Clp, ATPase subunit	1.0056	0.31596	1	other_body_site	COG1219	GC_00000024, GC_00044359, GC_00071145, GC_00109896, GC_00111086
Prolipoprotein diacylglyceryltransferase	1.0056	0.31596	1	gastrointestinal_tract	COG0682	GC_00000488, GC_00001593, GC_00005050, GC_00005159, GC_00008251, GC_00009796, GC_00012425, GC_00013709, GC_00019787, GC_00023880, GC_00029400, GC_00032176, GC_00035021, GC_00040350, GC_00044389, GC_00044390, GC_00046454, GC_00047773, GC_00051555, GC_00054802, GC_00060460, GC_00060864, GC_00061576, GC_00064942, GC_00066526, GC_00067298, GC_00076948, GC_00085450, GC_00088869, GC_00094908, GC_001000…
Ribosomal protein L29	1.0056	0.31596	1	gastrointestinal_tract	COG0255	GC_00000060, GC_00002166, GC_00005960, GC_00014424, GC_00026827, GC_00040559, GC_00064872
Ribonuclease HII	1.0056	0.31596	1	gastrointestinal_tract	COG0164	GC_00000499, GC_00001921, GC_00002322, GC_00006006, GC_00008515, GC_00011084, GC_00012124, GC_00020265, GC_00030654, GC_00035722, GC_00038616, GC_00040605, GC_00040681, GC_00042995, GC_00048122, GC_00049313, GC_00050199, GC_00050402, GC_00054736, GC_00054737, GC_00062618, GC_00080922, GC_00103416
Ribosomal protein L31	1.0056	0.31596	1	other_body_site	COG0254	GC_00000103, GC_00000260, GC_00001483, GC_00002173, GC_00008772, GC_00026164, GC_00057759
Ribosomal protein S15P/S13E	1.0056	0.31596	1	other_body_site	COG0184	GC_00000027
Small-conductance mechanosensitive channel	1.0056	0.31596	1	gastrointestinal_tract	COG0668	GC_00001730, GC_00002846, GC_00004985, GC_00005733, GC_00005952, GC_00006642, GC_00007605, GC_00009341, GC_00011534, GC_00011536, GC_00013623, GC_00015796, GC_00015938, GC_00016026, GC_00016127, GC_00016429, GC_00017908, GC_00018807, GC_00019385, GC_00023195, GC_00030166, GC_00030470, GC_00030572, GC_00033432, GC_00035835, GC_00037596, GC_00038935, GC_00039105, GC_00040165, GC_00043585, GC_000441…
FKBP-type peptidyl-prolyl cis-trans isomerase (trigger factor)	1.0056	0.31596	1	other_body_site	COG0544	GC_00000418, GC_00002097, GC_00004223, GC_00004813, GC_00007363, GC_00017387, GC_00019584, GC_00020020, GC_00020041, GC_00026231, GC_00029735, GC_00029736, GC_00036119, GC_00040583, GC_00047742, GC_00049136, GC_00051359, GC_00051484, GC_00053314, GC_00055124, GC_00060719, GC_00064527, GC_00064963, GC_00074576, GC_00076668, GC_00102016, GC_00107963, GC_00109093, GC_00109789
Ribosomal protein S20	1.0056	0.31596	1	other_body_site	COG0268	GC_00000512, GC_00000990, GC_00001651, GC_00001737, GC_00005283, GC_00020531, GC_00020872, GC_00022155, GC_00023412, GC_00026454, GC_00026715, GC_00026716, GC_00026717, GC_00033635, GC_00043039, GC_00045319, GC_00053510, GC_00053926, GC_00064991
Translation initiation factor IF-2, a GTPase	1.0056	0.31596	1	other_body_site	COG0532	GC_00000338, GC_00002068, GC_00002931, GC_00003488, GC_00004682, GC_00013741, GC_00014311, GC_00018166, GC_00022919, GC_00022920, GC_00035406, GC_00035407, GC_00035408, GC_00037558, GC_00037969, GC_00043589, GC_00044209, GC_00045133, GC_00045134, GC_00050073, GC_00065655, GC_00065730, GC_00072532, GC_00103096
16S rRNA G527 N7-methylase RsmG (former glucose-inhibited division protein B)	1.0056	0.31596	1	other_body_site	COG0357	GC_00000269, GC_00001659, GC_00003585, GC_00005429, GC_00009594, GC_00016970, GC_00019574, GC_00032419, GC_00032471, GC_00039624, GC_00041602, GC_00047971, GC_00049153, GC_00049671, GC_00050872, GC_00050873, GC_00051987, GC_00055690, GC_00059597, GC_00065044, GC_00067513, GC_00067736, GC_00070501, GC_00082135, GC_00098171, GC_00113436
Uncharacterized membrane protein	1.0056	0.31596	1	other_body_site	COG2510	GC_00001161, GC_00001513, GC_00001895, GC_00002048, GC_00002112, GC_00002520, GC_00002973, GC_00003018, GC_00003212, GC_00003366, GC_00003660, GC_00003822, GC_00005370, GC_00005624, GC_00005644, GC_00005709, GC_00006184, GC_00006220, GC_00006236, GC_00006238, GC_00006318, GC_00006589, GC_00006598, GC_00006681, GC_00006764, GC_00006840, GC_00006886, GC_00007074, GC_00007124, GC_00008100, GC_000081…
ATP-dependent protease ClpP, protease subunit	1.0056	0.31596	1	other_body_site	COG0740	GC_00000004, GC_00009591, GC_00009985, GC_00017368, GC_00021332, GC_00029751, GC_00034399, GC_00034400, GC_00035675, GC_00044500, GC_00046059, GC_00052810, GC_00064683, GC_00067257, GC_00069673, GC_00070053, GC_00070140, GC_00070219, GC_00074804, GC_00076574, GC_00084537, GC_00084598, GC_00087652, GC_00095488, GC_00096322, GC_00096600, GC_00097140, GC_00099136, GC_00099425, GC_00101410, GC_001071…
Glutamyl- or glutaminyl-tRNA synthetase	1.0056	0.31596	1	other_body_site	COG0008	GC_00000302, GC_00000403, GC_00002040, GC_00002067, GC_00004781, GC_00005029, GC_00005528, GC_00007161, GC_00008180, GC_00009515, GC_00012554, GC_00015072, GC_00015580, GC_00017232, GC_00024008, GC_00027904, GC_00032357, GC_00035882, GC_00039082, GC_00039457, GC_00040254, GC_00040662, GC_00042343, GC_00043635, GC_00044268, GC_00045100, GC_00045101, GC_00045102, GC_00045103, GC_00045104, GC_000451…
DNA polymerase III, alpha subunit	1.0056	0.31596	1	other_body_site	COG0587	GC_00002084, GC_00002884, GC_00004718, GC_00008064, GC_00008639, GC_00012675, GC_00015995, GC_00016095, GC_00018479, GC_00019754, GC_00019823, GC_00020099, GC_00022725, GC_00029287, GC_00036600, GC_00036920, GC_00045838, GC_00048022, GC_00048538, GC_00050516, GC_00050886, GC_00050887, GC_00050888, GC_00053455, GC_00054436, GC_00056026, GC_00056513, GC_00057574, GC_00057647, GC_00060911, GC_000614…
Ribosomal protein L14	1.0056	0.31596	1	gastrointestinal_tract	COG0093	GC_00000028
Short-chain dehydrogenase involved in D-alanine esterification of teichoic acids	1.0056	0.31596	1	other_body_site	COG3967	GC_00101003, GC_00103280
Predicted DNA-binding transcriptional regulator, ArsR family	1.0056	0.31596	1	other_body_site	COG4860	GC_00079241
Archaea-specific RecJ-like exonuclease, contains DnaJ-type Zn finger domain	1.0056	0.31596	1	other_body_site	COG1107	GC_00092210
Type IV secretory pathway, VirB3 components	1.0056	0.31596	1	other_body_site	COG3702	GC_00104377
Soluble P-type ATPase	1.0056	0.31596	1	other_body_site	COG4087	GC_00107999
Predicted RNA-binding protein, contains PUA-like EVE domain	1.0056	0.31596	1	other_body_site	COG1673	GC_00107388
Thioredoxin-related protein	1.0056	0.31596	1	other_body_site	COG2143	GC_00074622
Phage-related replication protein YjqB, UPF0714/DUF867 family	1.0056	0.31596	1	other_body_site	COG4195	GC_00066936, GC_00067594
Uncharacterized protein, radical SAM superfamily	1.0056	0.31596	1	other_body_site	COG1856	GC_00106353
Eukaryotic-type DNA primase, catalytic (small) subunit	1.0056	0.31596	1	other_body_site	COG1467	GC_00066692
tRNA(Ile2) C34 agmatinyltransferase TiaS	1.0056	0.31596	1	other_body_site	COG1571	GC_00092039
CRISPR/Cas system-associated protein Csm6, COG1517 family	1.0056	0.31596	1	other_body_site	COG4006	GC_00112957
Secreted protein containing C-terminal beta-propeller domain distantly related to WD-40 repeats	1.0056	0.31596	1	other_body_site	COG4880	GC_00023944
Uncharacterized MnhB-related membrane protein	1.0056	0.31596	1	other_body_site	COG1563	GC_00095677
Uncharacterized protein YwgA	1.0056	0.31596	1	other_body_site	COG3465	GC_00084477
Uncharacterized conserved protein YbcC, UPF0753/DUF2309 family	1.0056	0.31596	1	other_body_site	COG3002	GC_00105746
CO dehydrogenase/acetyl-CoA synthase epsilon subunit	1.0056	0.31596	1	other_body_site	COG1880	GC_00074237
Deoxyhypusine synthase	1.0056	0.31596	1	other_body_site	COG1899	GC_00079815
Plasmid replication initiator protein	1.0056	0.31596	1	other_body_site	COG5534	GC_00023480, GC_00112392
Predicted O-linked N-acetylglucosamine transferase, SPINDLY family	1.0056	0.31596	1	other_body_site	COG3914	GC_00088262, GC_00091987, GC_00101698
Uncharacterized protein YlaI	1.0056	0.31596	1	other_body_site	COG4896	GC_00073716
Uncharacterized conserved protein, DUF427 family	1.0056	0.31596	1	other_body_site	COG2343	GC_00074484
Holliday junction resolvase, archaeal type	1.0056	0.31596	1	other_body_site	COG1591	GC_00065935
Predicted nuclease (RNAse H fold)	1.0056	0.31596	1	other_body_site	COG2410	GC_00071109
DNA-directed RNA polymerase, subunit M/Transcription elongation factor TFIIS	1.0056	0.31596	1	other_body_site	COG1594	GC_00087300
Transcription elongation factor	1.0056	0.31596	1	other_body_site	COG5164	GC_00095067
Mitochondrial DNA-directed RNA polymerase	1.0056	0.31596	1	other_body_site	COG5108	GC_00104271
UV DNA damage repair endonuclease	1.0056	0.31596	1	gastrointestinal_tract	COG4294	GC_00106310
Uncharacterized conserved protein, DUF952 family	1.0056	0.31596	1	gastrointestinal_tract	COG3502	GC_00078816
Uncharacterized protein, UPF0303 family	1.0056	0.31596	1	gastrointestinal_tract	COG4702	GC_00066145
Carbon monoxide dehydrogenase subunit G	1.0056	0.31596	1	gastrointestinal_tract	COG3427	GC_00080572
Uncharacterized conserved protein, tellurite resistance protein B (TerB) family	1.0056	0.31596	1	gastrointestinal_tract	COG4103	GC_00113255
Uncharacterized protein YunC, DUF1805 family	1.0056	0.31596	1	gastrointestinal_tract	COG3377	GC_00113069
Phosphosulfolactate synthase, CoM biosynthesis protein A	1.0056	0.31596	1	gastrointestinal_tract	COG1809	GC_00083611
Purine nucleoside permease	1.0056	0.31596	1	gastrointestinal_tract	COG5042	GC_00097282
Uncharacterized protein related to deoxyribodipyrimidine photolyase	1.0056	0.31596	1	gastrointestinal_tract	COG3046	GC_00094956
BioD-like N-terminal domain of phosphotransacetylase	1.0056	0.31596	1	gastrointestinal_tract	COG0857	GC_00094273
Predicted membrane-bound dolichyl-phosphate-mannose-protein mannosyltransferase	1.0056	0.31596	1	gastrointestinal_tract	COG4346	GC_00081211
Mu-like prophage tail protein gpP	1.0056	0.31596	1	gastrointestinal_tract	COG4379	GC_00077523
Mu-like prophage tail sheath protein gpL	1.0056	0.31596	1	gastrointestinal_tract	COG4386	GC_00093827
Argonaute homolog, implicated in RNA metabolism and viral defense	1.0056	0.31596	1	gastrointestinal_tract	COG1431	GC_00090027
Predicted naringenin-chalcone synthase	1.0056	0.31596	1	gastrointestinal_tract	COG3424	GC_00105289
2-hydroxy-3-keto-5-methylthiopentenyl-1-phosphate phosphatase (methionine salvage)	1.0056	0.31596	1	gastrointestinal_tract	COG4359	GC_00066165
Predicted hydrolase, HAD superfamily	1.0056	0.31596	1	gastrointestinal_tract	COG5610	GC_00070225, GC_00082699
Predicted transport protein	1.0056	0.31596	1	gastrointestinal_tract	COG3586	GC_00104406
Cytochrome c2	1.0056	0.31596	1	gastrointestinal_tract	COG3474	GC_00070781
Anti-sigma-K factor RskA	1.0056	0.31596	1	gastrointestinal_tract	COG5343	GC_00096393
ERCC4-related helicase	1.0056	0.31596	1	gastrointestinal_tract	COG1111	GC_00100755
Predicted phosphohydrolase or phosphomutase, AlkP superfamily	1.0056	0.31596	1	gastrointestinal_tract	COG3379	GC_00081995
tRNA G37 N-methylase Trm5	1.0056	0.31596	1	gastrointestinal_tract	COG2520	GC_00095881
Uncharacterized protein, UPF0280 family, ApbE superfamily	1.0056	0.31596	1	gastrointestinal_tract	COG2122	GC_00076638
Endo-beta-N-acetylglucosaminidase D	1.0056	0.31596	1	gastrointestinal_tract	COG4724	GC_00080962
Uncharacterized protein, RmlC-like cupin domain	1.0056	0.31596	1	gastrointestinal_tract	COG4101	GC_00073594
2-phosphoglycerate kinase	1.0056	0.31596	1	gastrointestinal_tract	COG2074	GC_00077355
Uncharacterized protein, contains Zn-finger domain of CDGSH type	1.0056	0.31596	1	gastrointestinal_tract	COG3369	GC_00109429
HEPN domain	1.0056	0.31596	1	gastrointestinal_tract	COG2250	GC_00091760
Protein distantly related to bacterial ferritins	1.0056	0.31596	1	gastrointestinal_tract	COG2406	GC_00088876
Nucleoside-triphosphatase THEP1	1.0056	0.31596	1	gastrointestinal_tract	COG1618	GC_00072243
Fumarylacetoacetate (FAA) hydrolase family protein	1.0056	0.31596	1	gastrointestinal_tract	COG3970	GC_00111033
Coenzyme F420-reducing hydrogenase, gamma subunit	1.0056	0.31596	1	gastrointestinal_tract	COG1941	GC_00105352
Trimethylamine:corrinoid methyltransferase	1.0056	0.31596	1	gastrointestinal_tract	COG5598	GC_00110225
Uncharacterized protein, contains von Willebrand factor type A (vWA) domain	1.0056	0.31596	1	gastrointestinal_tract	COG4867	GC_00115751
Phosphatidylinositol kinase or protein kinase, PI-3 family	1.0056	0.31596	1	gastrointestinal_tract	COG5032	GC_00097412
Phytoene dehydrogenase-related protein	0.963323	0.326351	1	other_body_site	COG1233	GC_00021155, GC_00022802, GC_00037851, GC_00040800, GC_00044528, GC_00051968, GC_00052407, GC_00059570, GC_00061185, GC_00083248, GC_00086778, GC_00096623, GC_00096959, GC_00104442, GC_00107818
DNA repair photolyase	0.963323	0.326351	1	gastrointestinal_tract	COG1533	GC_00018836, GC_00021825, GC_00025082, GC_00035309, GC_00039631, GC_00043880, GC_00048183, GC_00066442, GC_00070251, GC_00072702, GC_00076564, GC_00077308, GC_00084588, GC_00087032, GC_00093585, GC_00095593, GC_00106601, GC_00106861
Urease alpha subunit	0.963323	0.326351	1	gastrointestinal_tract	COG0804	GC_00000750
Urease gamma subunit	0.963323	0.326351	1	gastrointestinal_tract	COG0831	GC_00000730
ABC-type Co2+ transport system, permease component	0.963323	0.326351	1	gastrointestinal_tract	COG0310	GC_00012165, GC_00012166, GC_00050266, GC_00053598, GC_00060083, GC_00078308, GC_00106223
Restriction endonuclease	0.963323	0.326351	1	gastrointestinal_tract	COG3587	GC_00012575, GC_00013816, GC_00022795, GC_00025885, GC_00029231, GC_00071071, GC_00093762, GC_00104990, GC_00113297
Acetyltransferase (isoleucine patch superfamily)	0.963323	0.326351	1	gastrointestinal_tract	COG0110	GC_00000105, GC_00002136, GC_00008841, GC_00009327, GC_00009705, GC_00009813, GC_00010448, GC_00013025, GC_00013432, GC_00016936, GC_00017104, GC_00017388, GC_00018484, GC_00018587, GC_00018992, GC_00019189, GC_00019559, GC_00020166, GC_00022129, GC_00022551, GC_00023494, GC_00023940, GC_00024199, GC_00024714, GC_00027491, GC_00031195, GC_00033442, GC_00033851, GC_00033994, GC_00034288, GC_000353…
5-methylcytosine-specific restriction endonuclease McrA	0.958722	0.327509	1	gastrointestinal_tract	COG1403	GC_00004073, GC_00009338, GC_00013303, GC_00014216, GC_00015501, GC_00018374, GC_00018491, GC_00018553, GC_00018918, GC_00019032, GC_00020252, GC_00020913, GC_00021805, GC_00021881, GC_00024468, GC_00024482, GC_00025224, GC_00025536, GC_00029830, GC_00030684, GC_00031113, GC_00032945, GC_00035461, GC_00038116, GC_00038117, GC_00041719, GC_00043082, GC_00044492, GC_00045809, GC_00050137, GC_000505…
Uncharacterized membrane protein YcaP, DUF421 family	0.933433	0.333972	1	other_body_site	COG2323	GC_00000611, GC_00002771, GC_00007824, GC_00014042, GC_00014228, GC_00015860, GC_00022026, GC_00026140, GC_00030995, GC_00046775, GC_00050903, GC_00051038, GC_00053576, GC_00056605, GC_00058558, GC_00059073, GC_00064661, GC_00064993, GC_00064994, GC_00084097, GC_00088737, GC_00090399, GC_00094368, GC_00095586, GC_00113242, GC_00115456
AAA+-type ATPase, SpoVK/Ycf46/Vps4 family	0.933433	0.333972	1	gastrointestinal_tract	COG0464	GC_00005951, GC_00007934, GC_00021943, GC_00033345, GC_00036794, GC_00042298, GC_00043201, GC_00043297, GC_00043939, GC_00046444, GC_00046996, GC_00066860, GC_00070638, GC_00076181, GC_00076452, GC_00077993, GC_00082627, GC_00084919, GC_00086092, GC_00087228, GC_00087416, GC_00088601, GC_00089877, GC_00098622, GC_00098896, GC_00102165, GC_00103769, GC_00105473, GC_00109096, GC_00114052, GC_001156…
Predicted pyrophosphatase or phosphodiesterase, AlkP superfamily	0.933433	0.333972	1	gastrointestinal_tract	COG1524	GC_00004777, GC_00007680, GC_00017060, GC_00017639, GC_00020804, GC_00026446, GC_00027603, GC_00031627, GC_00033533, GC_00043848, GC_00044622, GC_00044623, GC_00047692, GC_00053355, GC_00056273, GC_00062101, GC_00065160, GC_00074197, GC_00098110, GC_00102402, GC_00102652, GC_00112038, GC_00113284, GC_00114812
Archaeal DNA helicase HerA or a related bacterial ATPase, contains HAS-barrel and ATPase domains	0.915908	0.338552	1	other_body_site	COG0433	GC_00000965, GC_00002533, GC_00008578, GC_00008680, GC_00013171, GC_00013373, GC_00018397, GC_00018467, GC_00019644, GC_00021414, GC_00022119, GC_00022545, GC_00024648, GC_00026447, GC_00026448, GC_00026777, GC_00029257, GC_00032146, GC_00033455, GC_00033459, GC_00037442, GC_00047617, GC_00047743, GC_00048483, GC_00048951, GC_00051308, GC_00055625, GC_00056066, GC_00059903, GC_00063804, GC_000640…
Transcriptional regulator, predicted component of viral defense system	0.915908	0.338552	1	other_body_site	COG5340	GC_00013654, GC_00013809, GC_00015093, GC_00021054, GC_00023936, GC_00025029, GC_00025495, GC_00027072, GC_00027073, GC_00027830, GC_00032145, GC_00033764, GC_00034386, GC_00035126, GC_00036885, GC_00041650, GC_00041907, GC_00050276, GC_00051396, GC_00052451, GC_00062449, GC_00062450, GC_00063571, GC_00069785, GC_00070039, GC_00071912, GC_00073158, GC_00073665, GC_00074331, GC_00076786, GC_000779…
CRISPR/Cas system-associated endonuclease/helicase Cas3	0.915908	0.338552	1	other_body_site	COG1203	GC_00010733, GC_00020158, GC_00022566, GC_00023269, GC_00024584, GC_00029205, GC_00039532, GC_00040873, GC_00047031, GC_00056937, GC_00068702, GC_00069332, GC_00070982, GC_00072439, GC_00073045, GC_00073400, GC_00074613, GC_00074945, GC_00075211, GC_00076223, GC_00077144, GC_00078140, GC_00079448, GC_00079761, GC_00079790, GC_00081690, GC_00083081, GC_00085220, GC_00088903, GC_00090967, GC_000932…
D-arabinose 1-dehydrogenase, Zn-dependent alcohol dehydrogenase family	0.915908	0.338552	1	gastrointestinal_tract	COG1064	GC_00000792, GC_00003186, GC_00009130, GC_00012635, GC_00014141, GC_00018049, GC_00019465, GC_00045607, GC_00059238, GC_00065673, GC_00103140, GC_00104689, GC_00104724, GC_00110295
Uncharacterized conserved protein YyaL, SSP411 family, contains thoiredoxin and six-hairpin glycosidase-like domains	0.900787	0.342571	1	other_body_site	COG1331	GC_00012776, GC_00016142, GC_00019562, GC_00024852, GC_00050106, GC_00051977, GC_00052865, GC_00096294, GC_00106376, GC_00106477
Predicted dinucleotide-utilizing enzyme	0.900787	0.342571	1	other_body_site	COG1712	GC_00021659, GC_00030938, GC_00037607, GC_00067218, GC_00067441, GC_00090561, GC_00112634
Predicted metal-dependent peptidase	0.900787	0.342571	1	gastrointestinal_tract	COG3864	GC_00043206, GC_00050547, GC_00051461, GC_00051586, GC_00087711, GC_00088391, GC_00108243, GC_00111073
Asp/Glu/hydantoin racemase	0.900787	0.342571	1	other_body_site	COG4126	GC_00006743, GC_00016069, GC_00070658, GC_00078686, GC_00083234, GC_00102996, GC_00111805
FoF1-type ATP synthase, beta subunit	0.900787	0.342571	1	gastrointestinal_tract	COG0055	GC_00000043, GC_00070493
FoF1-type ATP synthase, epsilon subunit	0.900787	0.342571	1	gastrointestinal_tract	COG0355	GC_00002140, GC_00002755, GC_00003033, GC_00006027, GC_00007519, GC_00009846, GC_00014356, GC_00015700, GC_00016188, GC_00016588, GC_00019154, GC_00032764, GC_00036259, GC_00043966, GC_00045684, GC_00045909, GC_00048673, GC_00052593, GC_00056330, GC_00058060, GC_00058556, GC_00062809, GC_00064959, GC_00065003, GC_00083489, GC_00113045
FoF1-type ATP synthase, alpha subunit	0.900787	0.342571	1	gastrointestinal_tract	COG0056	GC_00000041
FoF1-type ATP synthase, membrane subunit a	0.900787	0.342571	1	gastrointestinal_tract	COG0356	GC_00002565, GC_00002958, GC_00004424, GC_00006301, GC_00007510, GC_00013516, GC_00014725, GC_00014733, GC_00019196, GC_00020492, GC_00027261, GC_00027262, GC_00027565, GC_00028103, GC_00031858, GC_00035163, GC_00036677, GC_00042876, GC_00045034, GC_00047223, GC_00051913, GC_00052027, GC_00053388, GC_00056858, GC_00062958, GC_00064764, GC_00065228, GC_00089276, GC_00112400
Nitrogen regulatory protein PII	0.897057	0.343572	1	gastrointestinal_tract	COG0347	GC_00000283, GC_00009699, GC_00020899, GC_00034483, GC_00043538, GC_00049500, GC_00056844, GC_00062418, GC_00075659, GC_00075947, GC_00084627, GC_00087302, GC_00092405, GC_00100310
Multidrug efflux pump subunit AcrA (membrane-fusion protein)	0.894179	0.344347	1	other_body_site	COG0845	GC_00000811, GC_00002574, GC_00002997, GC_00003025, GC_00003201, GC_00003455, GC_00004111, GC_00004956, GC_00005399, GC_00005479, GC_00007412, GC_00008230, GC_00008237, GC_00008920, GC_00010576, GC_00010835, GC_00010890, GC_00011705, GC_00012260, GC_00013348, GC_00013597, GC_00015005, GC_00015298, GC_00015347, GC_00016065, GC_00016283, GC_00016368, GC_00017225, GC_00017230, GC_00017640, GC_000196…
Peptide methionine sulfoxide reductase MsrA	0.894179	0.344347	1	other_body_site	COG0225	GC_00000195, GC_00000470, GC_00003121, GC_00005771, GC_00010894, GC_00017968, GC_00021266, GC_00024385, GC_00026232, GC_00026367, GC_00028881, GC_00035702, GC_00046499, GC_00050406, GC_00062883, GC_00065098, GC_00071355, GC_00079180, GC_00100392, GC_00103023
Uncharacterized phage protein gp47/JayE	0.894179	0.344347	1	other_body_site	COG3299	GC_00009254, GC_00027816, GC_00031823, GC_00034519, GC_00047537, GC_00049034, GC_00069109, GC_00074164, GC_00078261, GC_00079532, GC_00084018, GC_00084224, GC_00086425, GC_00086749, GC_00095678, GC_00104296, GC_00106159, GC_00106708, GC_00108307, GC_00110101, GC_00113590
CRISPR/Cas system-associated endonuclease Cas1	0.885163	0.346791	1	other_body_site	COG1518	GC_00005391, GC_00006109, GC_00012751, GC_00012780, GC_00013174, GC_00013565, GC_00016603, GC_00020900, GC_00021424, GC_00021926, GC_00022362, GC_00022565, GC_00024270, GC_00025831, GC_00029705, GC_00034471, GC_00052138, GC_00053996, GC_00068842, GC_00069288, GC_00071866, GC_00071994, GC_00076091, GC_00082274, GC_00083277, GC_00084701, GC_00085239, GC_00087507, GC_00090467, GC_00091512, GC_000971…
Sulfate permease or related transporter, MFS superfamily	0.885163	0.346791	1	gastrointestinal_tract	COG0659	GC_00002022, GC_00003650, GC_00004984, GC_00008206, GC_00008462, GC_00008904, GC_00011198, GC_00012770, GC_00013225, GC_00015120, GC_00018137, GC_00020122, GC_00024363, GC_00037466, GC_00043648, GC_00050029, GC_00053075, GC_00054540, GC_00054541, GC_00055015, GC_00055443, GC_00056580, GC_00061162, GC_00062428, GC_00086403, GC_00087115, GC_00088826, GC_00092374, GC_00092778, GC_00094149, GC_000951…
Phosphotransferase system, galactitol-specific IIB component	0.871584	0.350517	1	other_body_site	COG3414	GC_00001973, GC_00003637, GC_00005735, GC_00005747, GC_00006545, GC_00010136, GC_00012964, GC_00014455, GC_00014510, GC_00014544, GC_00014562, GC_00014611, GC_00015038, GC_00016420, GC_00016646, GC_00020612, GC_00021577, GC_00022128, GC_00023225, GC_00028410, GC_00028673, GC_00028674, GC_00028968, GC_00030200, GC_00030490, GC_00030873, GC_00031436, GC_00034048, GC_00042278, GC_00049018, GC_000534…
High-affinity Fe2+/Pb2+ permease	0.871584	0.350517	1	other_body_site	COG0672	GC_00000892, GC_00003720, GC_00008689, GC_00046401, GC_00052098, GC_00054883, GC_00059540, GC_00062477, GC_00062856, GC_00079871, GC_00100397
Adenine specific DNA methylase Mod	0.871584	0.350517	1	gastrointestinal_tract	COG2189	GC_00004523, GC_00008574, GC_00009509, GC_00013402, GC_00016336, GC_00020113, GC_00020714, GC_00022734, GC_00025324, GC_00032649, GC_00034537, GC_00047847, GC_00047931, GC_00053529, GC_00054819, GC_00055616, GC_00058001, GC_00062303, GC_00072741, GC_00073394, GC_00078670, GC_00078698, GC_00080022, GC_00081423, GC_00081910, GC_00087134, GC_00087286, GC_00090846, GC_00091186, GC_00091806, GC_000948…
Serine/threonine protein kinase HipA, toxin component of the HipAB toxin-antitoxin module	0.871584	0.350517	1	gastrointestinal_tract	COG3550	GC_00003803, GC_00009505, GC_00013651, GC_00017365, GC_00017737, GC_00017745, GC_00022567, GC_00024942, GC_00025342, GC_00025671, GC_00030301, GC_00032680, GC_00032721, GC_00033064, GC_00033866, GC_00035988, GC_00037374, GC_00039907, GC_00041224, GC_00044326, GC_00045485, GC_00051427, GC_00051787, GC_00061923, GC_00062161, GC_00067462, GC_00068207, GC_00070087, GC_00073714, GC_00078852, GC_000815…
Predicted metal-dependent hydrolase, TIM-barrel fold	0.871584	0.350517	1	gastrointestinal_tract	COG2159	GC_00008812, GC_00011350, GC_00012055, GC_00015527, GC_00016813, GC_00023426, GC_00024426, GC_00024885, GC_00030498, GC_00033938, GC_00036980, GC_00037128, GC_00039925, GC_00041919, GC_00042291, GC_00044505, GC_00049063, GC_00060969, GC_00066196, GC_00066530, GC_00069554, GC_00069656, GC_00070037, GC_00075796, GC_00077281, GC_00079363, GC_00079585, GC_00080654, GC_00080777, GC_00082907, GC_000831…
Type IV secretory pathway, VirB4 component	0.85539	0.355032	1	other_body_site	COG3451	GC_00003818, GC_00006103, GC_00008580, GC_00008590, GC_00009442, GC_00010875, GC_00012460, GC_00012702, GC_00014171, GC_00014916, GC_00016677, GC_00017059, GC_00019075, GC_00020125, GC_00022032, GC_00022510, GC_00023530, GC_00025363, GC_00032490, GC_00035617, GC_00041737, GC_00041738, GC_00042900, GC_00055244, GC_00060679, GC_00065137, GC_00071924, GC_00072635, GC_00072820, GC_00075066, GC_000767…
Predicted transcriptional regulator, contains HTH domain	0.848543	0.356965	1	gastrointestinal_tract	COG2865	GC_00003452, GC_00006139, GC_00007254, GC_00008899, GC_00009529, GC_00011935, GC_00012761, GC_00013412, GC_00014215, GC_00018182, GC_00022816, GC_00024315, GC_00024483, GC_00026394, GC_00030211, GC_00030312, GC_00033964, GC_00035264, GC_00037792, GC_00038858, GC_00040603, GC_00041291, GC_00044176, GC_00045852, GC_00053723, GC_00055635, GC_00056126, GC_00059531, GC_00063152, GC_00064648, GC_000659…
Aspartate oxidase	0.848543	0.356965	1	gastrointestinal_tract	COG0029	GC_00002274, GC_00003356, GC_00008138, GC_00012822, GC_00014235, GC_00021507, GC_00040048, GC_00048739, GC_00050699, GC_00053319, GC_00055704, GC_00076389, GC_00097713, GC_00107846
Zn-dependent peptidase ImmA, M78 family	0.847517	0.357256	1	gastrointestinal_tract	COG2856	GC_00002966, GC_00008713, GC_00011616, GC_00022145, GC_00023519, GC_00024678, GC_00025055, GC_00025613, GC_00037028, GC_00037756, GC_00041918, GC_00043131, GC_00047686, GC_00047911, GC_00060854, GC_00062364, GC_00068374, GC_00071070, GC_00071602, GC_00071605, GC_00071846, GC_00074929, GC_00077581, GC_00077760, GC_00078163, GC_00078270, GC_00082169, GC_00082314, GC_00082448, GC_00083216, GC_000838…
Anion-transporting ATPase, ArsA/GET3 family	0.836932	0.360276	1	other_body_site	COG0003	GC_00003724, GC_00003771, GC_00014046, GC_00014140, GC_00024191, GC_00081119, GC_00084644, GC_00087879, GC_00089367, GC_00108341
Predicted membrane channel-forming protein YqfA, hemolysin III family	0.836932	0.360276	1	gastrointestinal_tract	COG1272	GC_00001376, GC_00003439, GC_00007640, GC_00007646, GC_00008990, GC_00012233, GC_00012852, GC_00016470, GC_00019540, GC_00021866, GC_00022391, GC_00027357, GC_00027358, GC_00036924, GC_00045613, GC_00045843, GC_00048846, GC_00055051, GC_00055396, GC_00062583, GC_00064608, GC_00066916, GC_00067187, GC_00074560, GC_00085313, GC_00093254, GC_00104402, GC_00113575
Aldo/keto reductase, related to diketogulonate reductase	0.836932	0.360276	1	other_body_site	COG0656	GC_00000272, GC_00000694, GC_00001167, GC_00001878, GC_00003564, GC_00005893, GC_00006136, GC_00007404, GC_00008776, GC_00008777, GC_00009082, GC_00010396, GC_00010397, GC_00010958, GC_00011715, GC_00012596, GC_00014560, GC_00015401, GC_00015402, GC_00019807, GC_00023041, GC_00023251, GC_00023984, GC_00024880, GC_00025367, GC_00026160, GC_00026205, GC_00026206, GC_00027429, GC_00027430, GC_000274…
Phosphotransferase system fructose-specific component IIB	0.789477	0.374258	1	other_body_site	COG1445	GC_00000539, GC_00012287, GC_00013386, GC_00015582, GC_00022197, GC_00040318, GC_00043849
Uncharacterized conserved protein, contains GH25 family domain	0.789477	0.374258	1	other_body_site	COG5266	GC_00000734, GC_00001242, GC_00023396, GC_00041703, GC_00054111, GC_00064405, GC_00086083, GC_00089613, GC_00101674, GC_00109610, GC_00109996, GC_00116043
ABC-type phosphate transport system, periplasmic component	0.789477	0.374258	1	gastrointestinal_tract	COG0226	GC_00000240, GC_00004352, GC_00005630, GC_00007285, GC_00008221, GC_00012393, GC_00015101, GC_00016478, GC_00018143, GC_00021589, GC_00022371, GC_00022900, GC_00022952, GC_00024245, GC_00028752, GC_00029687, GC_00032503, GC_00032504, GC_00043527, GC_00043528, GC_00045145, GC_00045685, GC_00047233, GC_00047890, GC_00047891, GC_00049338, GC_00053486, GC_00062898, GC_00068545, GC_00069028, GC_000734…
Type IV secretory pathway, VirB9 components	0.789477	0.374258	1	other_body_site	COG3504	GC_00006064, GC_00013962, GC_00015360, GC_00021064, GC_00023288, GC_00023398, GC_00051561, GC_00056285, GC_00066168, GC_00075285, GC_00083852, GC_00100712, GC_00111157
CRISPR/Cas system endoribonuclease Cas6, RAMP superfamily	0.789477	0.374258	1	other_body_site	COG1583	GC_00006041, GC_00024559, GC_00029465, GC_00042465, GC_00051742, GC_00055875, GC_00060737, GC_00062179, GC_00063202, GC_00066227, GC_00083161, GC_00084319, GC_00092235, GC_00096155, GC_00096868
Uncharacterized membrane protein YkvI	0.789477	0.374258	1	gastrointestinal_tract	COG3949	GC_00022716, GC_00023918, GC_00024334, GC_00038963, GC_00039522, GC_00043339, GC_00043688, GC_00045259, GC_00050485, GC_00054324, GC_00055361, GC_00056700, GC_00056701, GC_00057305, GC_00058274, GC_00062367, GC_00062520, GC_00071075, GC_00071919, GC_00073512, GC_00080038, GC_00082791, GC_00084698, GC_00092487, GC_00093773, GC_00094381, GC_00096598, GC_00097670, GC_00110730, GC_00111068, GC_001137…
Cell wall-associated hydrolase, NlpC family	0.789477	0.374258	1	other_body_site	COG0791	GC_00004109, GC_00004166, GC_00006640, GC_00008512, GC_00008708, GC_00008820, GC_00011477, GC_00011927, GC_00012335, GC_00013269, GC_00013841, GC_00013994, GC_00014125, GC_00015420, GC_00017012, GC_00017013, GC_00018063, GC_00018702, GC_00019044, GC_00019280, GC_00019710, GC_00021125, GC_00023303, GC_00023783, GC_00024038, GC_00025592, GC_00025884, GC_00026971, GC_00026972, GC_00027102, GC_000271…
Transposase InsO and inactivated derivatives	0.779752	0.377217	1	other_body_site	COG2801	GC_00000210, GC_00000767, GC_00001796, GC_00002199, GC_00002656, GC_00003295, GC_00003546, GC_00003821, GC_00003851, GC_00004472, GC_00005161, GC_00005770, GC_00005931, GC_00006128, GC_00006833, GC_00006870, GC_00007910, GC_00008284, GC_00008731, GC_00008732, GC_00008826, GC_00008866, GC_00009161, GC_00009367, GC_00009443, GC_00009477, GC_00010178, GC_00010518, GC_00012895, GC_00012953, GC_000130…
FoF1-type ATP synthase, delta subunit	0.779752	0.377217	1	gastrointestinal_tract	COG0712	GC_00001332, GC_00004184, GC_00006321, GC_00007145, GC_00007657, GC_00010387, GC_00017873, GC_00018539, GC_00023949, GC_00029775, GC_00033301, GC_00036357, GC_00038513, GC_00039760, GC_00041347, GC_00047246, GC_00047247, GC_00047734, GC_00048449, GC_00048587, GC_00053466, GC_00055741, GC_00057387, GC_00061379, GC_00061608, GC_00061964, GC_00070253, GC_00070582, GC_00081795, GC_00102003, GC_001084…
DNA-binding transcriptional regulator, ArsR family	0.779752	0.377217	1	other_body_site	COG0640	GC_00002224, GC_00002349, GC_00003895, GC_00005637, GC_00006459, GC_00006850, GC_00007189, GC_00009469, GC_00010027, GC_00010059, GC_00010665, GC_00011185, GC_00011516, GC_00011618, GC_00011756, GC_00013388, GC_00014083, GC_00014812, GC_00015452, GC_00015658, GC_00016018, GC_00017671, GC_00020393, GC_00020550, GC_00020697, GC_00020994, GC_00021132, GC_00021485, GC_00022547, GC_00022839, GC_000236…
Glycosyltransferase, catalytic subunit of cellulose synthase and poly-beta-1,6-N-acetylglucosamine synthase	0.779752	0.377217	1	gastrointestinal_tract	COG1215	GC_00003532, GC_00004311, GC_00005149, GC_00005396, GC_00006155, GC_00007056, GC_00007274, GC_00007972, GC_00008203, GC_00009300, GC_00009911, GC_00010619, GC_00011557, GC_00012351, GC_00014249, GC_00018549, GC_00020353, GC_00020744, GC_00021115, GC_00022064, GC_00022123, GC_00022577, GC_00023217, GC_00023781, GC_00025116, GC_00025138, GC_00027874, GC_00027984, GC_00028120, GC_00028243, GC_000283…
5-enolpyruvylshikimate-3-phosphate synthase	0.779752	0.377217	1	gastrointestinal_tract	COG0128	GC_00003185, GC_00003518, GC_00004535, GC_00005432, GC_00008624, GC_00008673, GC_00010816, GC_00038982, GC_00038983, GC_00041421, GC_00042470, GC_00045123, GC_00046329, GC_00047001, GC_00050157, GC_00053936, GC_00058857, GC_00059335, GC_00059503, GC_00061418, GC_00062235, GC_00062556, GC_00063525, GC_00069977, GC_00077516, GC_00087720, GC_00088729, GC_00091004, GC_00092568, GC_00100188, GC_001046…
Beta-glucanase, GH16 family	0.779752	0.377217	1	gastrointestinal_tract	COG2273	GC_00038469, GC_00048006, GC_00049495, GC_00054542, GC_00058540, GC_00061118, GC_00066301, GC_00069134, GC_00075917, GC_00079632, GC_00082512, GC_00084291, GC_00089762, GC_00100784, GC_00106739, GC_00108140, GC_00108980, GC_00109185, GC_00115822
2-keto-3-deoxy-L-rhamnonate aldolase RhmA	0.779752	0.377217	1	gastrointestinal_tract	COG3836	GC_00006603, GC_00006895, GC_00014557, GC_00073333, GC_00076265, GC_00110353
Predicted secreted protein	0.779752	0.377217	1	gastrointestinal_tract	COG5513	GC_00034262, GC_00046684, GC_00056865, GC_00061563, GC_00075958, GC_00081631, GC_00094124, GC_00104173, GC_00115076
RecA-family ATPase	0.779752	0.377217	1	other_body_site	COG3598	GC_00023151, GC_00024609, GC_00039270, GC_00039271, GC_00043592, GC_00068767, GC_00070246, GC_00103257, GC_00108318
CRISPR/Cas system-associated protein Cas10, large subunit of type III CRISPR-Cas systems, contains HD superfamily nuclease domain	0.779752	0.377217	1	other_body_site	COG1353	GC_00020115, GC_00072478, GC_00073560, GC_00088791, GC_00091715, GC_00106468, GC_00109919, GC_00113320, GC_00113551, GC_00113622, GC_00116009
Pyruvate-formate lyase	0.749263	0.38671	1	gastrointestinal_tract	COG1882	GC_00000056, GC_00008320, GC_00009482, GC_00012320, GC_00017691, GC_00018906, GC_00023607, GC_00023722, GC_00026085, GC_00042245, GC_00042687, GC_00065468, GC_00065643, GC_00083607, GC_00093581, GC_00095751, GC_00099331
Ethanolamine transporter EutH, required for ethanolamine utilization at low pH	0.749263	0.38671	1	gastrointestinal_tract	COG3192	GC_00000484, GC_00052146, GC_00057644, GC_00112199
Ethanolamine utilization protein EutQ, cupin superfamily (function unknown)	0.749263	0.38671	1	gastrointestinal_tract	COG4766	GC_00003533, GC_00008130, GC_00009794, GC_00057028, GC_00062427
Uncharacterized membrane protein YdcZ, DUF606 family	0.749263	0.38671	1	other_body_site	COG3238	GC_00008098, GC_00009084, GC_00015050, GC_00020702, GC_00021612, GC_00030802, GC_00036379, GC_00040143, GC_00048900, GC_00049546, GC_00052739, GC_00053448, GC_00076385, GC_00080766, GC_00092283, GC_00092486, GC_00107305
Lhr-like helicase	0.715297	0.397691	1	other_body_site	COG1201	GC_00005967, GC_00008539, GC_00027691, GC_00056617, GC_00059457, GC_00060265, GC_00060373, GC_00079552, GC_00088325, GC_00095094, GC_00097683, GC_00103261, GC_00105773, GC_00114421
Uncharacterized membrane protein, oligopeptide transporter (OPT) family	0.715297	0.397691	1	other_body_site	COG1297	GC_00008439, GC_00013838, GC_00022306, GC_00022876, GC_00025819, GC_00037701, GC_00037702, GC_00037728, GC_00055504, GC_00055505, GC_00066374, GC_00103439
Phage- or plasmid-associated DNA primase	0.715297	0.397691	1	gastrointestinal_tract	COG3378	GC_00007592, GC_00013694, GC_00025283, GC_00027524, GC_00027525, GC_00069647, GC_00072998, GC_00075097, GC_00076275, GC_00078113, GC_00082383, GC_00084295, GC_00084524, GC_00085615, GC_00092599, GC_00102151, GC_00102170, GC_00103896, GC_00106351, GC_00107344, GC_00109797, GC_00110542, GC_00113417, GC_00113960, GC_00115260
Uncharacterized protein, contains a von Willebrand factor type A (vWA) domain	0.715297	0.397691	1	gastrointestinal_tract	COG2425	GC_00003780, GC_00004406, GC_00024083, GC_00028165, GC_00049925, GC_00061605, GC_00074813, GC_00080779, GC_00081404, GC_00084273, GC_00084924, GC_00107089
Plasmid stability protein	0.702418	0.401972	1	other_body_site	COG4691	GC_00017223, GC_00072396, GC_00109489
Choline kinase	0.702418	0.401972	1	other_body_site	COG1213	GC_00016392, GC_00100261, GC_00114115
DNA-directed RNA polymerase, subunit RPC12/RpoP, contains C4-type Zn-finger	0.702418	0.401972	1	other_body_site	COG1996	GC_00013850, GC_00112950
Squalene cyclase	0.702418	0.401972	1	other_body_site	COG1657	GC_00042837, GC_00044885, GC_00064455, GC_00072681, GC_00074139, GC_00080148, GC_00095139, GC_00097610, GC_00097847, GC_00101148, GC_00103376
Predicted ATPase of the ABC class	0.702418	0.401972	1	other_body_site	COG3044	GC_00053502, GC_00059951, GC_00084240, GC_00106011
DNA/RNA endonuclease YhcR, contains UshA esterase domain	0.702418	0.401972	1	other_body_site	COG4085	GC_00020922, GC_00021873, GC_00047257, GC_00109016
Hemerythrin-like domain	0.702418	0.401972	1	other_body_site	COG3945	GC_00058055, GC_00060071, GC_00067016, GC_00078570
Zona occludens toxin, predicted ATPase	0.702418	0.401972	1	gastrointestinal_tract	COG4128	GC_00030878, GC_00056585, GC_00070363, GC_00083628, GC_00105652
Predicted metal-binding protein	0.702418	0.401972	1	gastrointestinal_tract	COG5561	GC_00050378, GC_00054425, GC_00058431, GC_00091067, GC_00095263, GC_00111107
Cytochrome P450	0.702418	0.401972	1	gastrointestinal_tract	COG2124	GC_00014274, GC_00040568, GC_00059668, GC_00064824, GC_00071925, GC_00078253, GC_00108160, GC_00109918
Putative component of the toxin-antitoxin plasmid stabilization module	0.702418	0.401972	1	gastrointestinal_tract	COG3657	GC_00031541, GC_00053989, GC_00079355, GC_00103844
Predicted transglutaminase-like cysteine proteinase	0.702418	0.401972	1	gastrointestinal_tract	COG3672	GC_00024294, GC_00037587, GC_00040608, GC_00092057
DNA-directed RNA polymerase specialized sigma subunit, sigma24 family	0.702418	0.401972	1	gastrointestinal_tract	COG1595	GC_00001378, GC_00002147, GC_00002585, GC_00005172, GC_00005231, GC_00005450, GC_00005583, GC_00005913, GC_00006182, GC_00006794, GC_00007270, GC_00007272, GC_00008440, GC_00008917, GC_00009641, GC_00009973, GC_00010170, GC_00011891, GC_00012555, GC_00012862, GC_00014978, GC_00015299, GC_00015566, GC_00016138, GC_00018375, GC_00019002, GC_00019109, GC_00019218, GC_00020108, GC_00020152, GC_000209…
Ribonucleotide reductase alpha subunit	0.702418	0.401972	1	gastrointestinal_tract	COG0209	GC_00000360, GC_00000610, GC_00001289, GC_00002091, GC_00002777, GC_00003682, GC_00004814, GC_00011910, GC_00020078, GC_00025836, GC_00029947, GC_00030703, GC_00031492, GC_00037481, GC_00038568, GC_00044770, GC_00052181, GC_00059686, GC_00067993, GC_00081678, GC_00094157, GC_00102576
Predicted ATP-dependent Lon-type protease	0.686182	0.407466	1	gastrointestinal_tract	COG4930	GC_00003192, GC_00067515, GC_00094492, GC_00113517
RNA-splicing ligase RtcB, repairs tRNA damage	0.686182	0.407466	1	gastrointestinal_tract	COG1690	GC_00008227, GC_00013503, GC_00031709, GC_00041432, GC_00066895, GC_00071566, GC_00095437, GC_00105390
Uncharacterized protein, possibly involved in glyoxylate utilization	0.686182	0.407466	1	gastrointestinal_tract	COG3257	GC_00008747, GC_00012906, GC_00033138, GC_00098983
tRNA A-37 threonylcarbamoyl transferase component Bud32	0.686182	0.407466	1	gastrointestinal_tract	COG3642	GC_00026933, GC_00026934, GC_00028653, GC_00033547, GC_00046371, GC_00061336, GC_00062876, GC_00068121, GC_00108925
Chorismate synthase	0.686182	0.407466	1	gastrointestinal_tract	COG0082	GC_00000778, GC_00000928, GC_00002312, GC_00005060, GC_00005098, GC_00011494, GC_00018686, GC_00022537, GC_00023280, GC_00026022, GC_00029546, GC_00041030, GC_00041669, GC_00041993, GC_00052833, GC_00053239, GC_00065411, GC_00069622, GC_00091410, GC_00094897, GC_00096004, GC_00108939
Membrane protein involved in the export of O-antigen and teichoic acid	0.686182	0.407466	1	gastrointestinal_tract	COG2244	GC_00004489, GC_00006645, GC_00008783, GC_00009237, GC_00009956, GC_00010283, GC_00010404, GC_00010803, GC_00011978, GC_00013784, GC_00013799, GC_00014010, GC_00015156, GC_00016403, GC_00018178, GC_00018415, GC_00018672, GC_00019336, GC_00019414, GC_00021549, GC_00024088, GC_00030941, GC_00032418, GC_00033356, GC_00033775, GC_00034061, GC_00034062, GC_00034199, GC_00035238, GC_00036047, GC_000365…
RNase P protein component	0.686182	0.407466	1	other_body_site	COG0594	GC_00001372, GC_00002002, GC_00002673, GC_00003982, GC_00016347, GC_00017948, GC_00022457, GC_00025934, GC_00027486, GC_00027722, GC_00030373, GC_00031053, GC_00031054, GC_00034469, GC_00038448, GC_00041376, GC_00042450, GC_00052069, GC_00052689, GC_00057037, GC_00060507, GC_00074275, GC_00074934, GC_00077431, GC_00083633, GC_00089553, GC_00094329, GC_00098367, GC_00101762, GC_00102034, GC_001032…
Ethanolamine ammonia-lyase, small subunit	0.686096	0.407495	1	gastrointestinal_tract	COG4302	GC_00002670, GC_00006877, GC_00009637, GC_00014316, GC_00018228, GC_00035298, GC_00042017
4-aminobutyrate aminotransferase or related aminotransferase	0.686096	0.407495	1	gastrointestinal_tract	COG0160	GC_00000862, GC_00002946, GC_00012188, GC_00019647, GC_00032982, GC_00046809, GC_00052566, GC_00056461, GC_00060653, GC_00060654, GC_00064390, GC_00073040, GC_00108547, GC_00109670, GC_00113840, GC_00114284
Archaeal aspartate aminotransferase or a related aminotransferase, includes purine catabolism protein PucG	0.686096	0.407495	1	gastrointestinal_tract	COG0075	GC_00008979, GC_00009095, GC_00010620, GC_00015158, GC_00016518, GC_00022757, GC_00026422, GC_00043922, GC_00052803, GC_00058613, GC_00090697, GC_00091792, GC_00098794, GC_00104645, GC_00115513
Ethanolamine ammonia-lyase, large subunit	0.686096	0.407495	1	gastrointestinal_tract	COG4303	GC_00000213
Predicted ABC-type ATPase	0.686096	0.407495	1	gastrointestinal_tract	COG4185	GC_00003227, GC_00009145, GC_00013092, GC_00019006, GC_00025047, GC_00026427, GC_00034579, GC_00041124, GC_00046123, GC_00065151, GC_00071711, GC_00073478, GC_00104504, GC_00106754, GC_00112405, GC_00115308
Polygalacturonase	0.686096	0.407495	1	other_body_site	COG5434	GC_00002605, GC_00005935, GC_00020297, GC_00022871, GC_00023941, GC_00036547, GC_00040877, GC_00044267, GC_00051652, GC_00052570, GC_00055707, GC_00058692, GC_00059005, GC_00067904, GC_00068200, GC_00068841, GC_00075790, GC_00078824, GC_00082113, GC_00082270, GC_00083039, GC_00083655, GC_00084302, GC_00086351, GC_00089461, GC_00090494, GC_00092031, GC_00094109, GC_00099452, GC_00101107, GC_001048…
Uncharacterized membrane protein YccF, DUF307 family	0.661181	0.416143	1	gastrointestinal_tract	COG3304	GC_00003043, GC_00006586, GC_00010637, GC_00013840, GC_00018556
Phage antirepressor protein YoqD, KilAC domain	0.661181	0.416143	1	other_body_site	COG3645	GC_00002256, GC_00009397, GC_00014153, GC_00018872, GC_00028451, GC_00032638, GC_00053861, GC_00057138, GC_00067824, GC_00071165, GC_00074334, GC_00084854, GC_00087743, GC_00100273, GC_00101763, GC_00110654
Uncharacterized conserved protein YchJ, contains N- and C-terminal SEC-C domains	0.639613	0.423851	1	other_body_site	COG3012	GC_00003979, GC_00006465, GC_00016160, GC_00028361, GC_00029650, GC_00037786, GC_00047621, GC_00050890, GC_00055809, GC_00055905, GC_00057984, GC_00058083, GC_00058517, GC_00071487, GC_00084013, GC_00091453, GC_00092381, GC_00094737, GC_00101424, GC_00107361, GC_00114112
Uncharacterized membrane protein YedE/YeeE, contains two sulfur transport domains	0.639613	0.423851	1	other_body_site	COG2391	GC_00002098, GC_00013148, GC_00013461, GC_00021195, GC_00025378, GC_00034887, GC_00034888, GC_00042847, GC_00047699, GC_00050278, GC_00054354, GC_00054439, GC_00055444, GC_00059086, GC_00062168, GC_00074253, GC_00077916, GC_00084087, GC_00100450, GC_00111695, GC_00115536
Leucine-rich repeat (LRR) protein	0.639613	0.423851	1	gastrointestinal_tract	COG4886	GC_00000335, GC_00007839, GC_00016765, GC_00018111, GC_00019761, GC_00020422, GC_00025474, GC_00027663, GC_00030135, GC_00030645, GC_00033786, GC_00039302, GC_00039777, GC_00046290, GC_00046741, GC_00046742, GC_00050349, GC_00057197, GC_00057867, GC_00065774, GC_00066293, GC_00068144, GC_00069700, GC_00078849, GC_00078850, GC_00080508, GC_00080859, GC_00082987, GC_00083746, GC_00085202, GC_000874…
Phosphoserine phosphatase	0.639613	0.423851	1	gastrointestinal_tract	COG0560	GC_00001841, GC_00002061, GC_00003692, GC_00004177, GC_00006079, GC_00006154, GC_00007175, GC_00009580, GC_00011743, GC_00012865, GC_00014056, GC_00014105, GC_00014629, GC_00015653, GC_00016717, GC_00017775, GC_00020821, GC_00026488, GC_00027552, GC_00028259, GC_00028933, GC_00030886, GC_00030887, GC_00032015, GC_00032016, GC_00036859, GC_00036860, GC_00037378, GC_00037855, GC_00038501, GC_000429…
Molybdopterin or thiamine biosynthesis adenylyltransferase	0.639613	0.423851	1	gastrointestinal_tract	COG0476	GC_00003021, GC_00003075, GC_00004349, GC_00006130, GC_00015982, GC_00018230, GC_00022313, GC_00022653, GC_00023397, GC_00024976, GC_00036831, GC_00040294, GC_00041091, GC_00041259, GC_00044514, GC_00046984, GC_00049244, GC_00050246, GC_00052471, GC_00054638, GC_00056890, GC_00059926, GC_00061337, GC_00061513, GC_00063701, GC_00064056, GC_00069075, GC_00073030, GC_00077994, GC_00080735, GC_000813…
Uncharacterized membrane protein YbjE, DUF340 family	0.62115	0.43062	1	gastrointestinal_tract	COG2431	GC_00002798, GC_00004427, GC_00014081, GC_00018092, GC_00036991, GC_00052502, GC_00067195, GC_00083739, GC_00103785, GC_00108020, GC_00108709
Uncharacterized SPBc2 prophage-derived protein YoqJ	0.62115	0.43062	1	gastrointestinal_tract	COG4474	GC_00007339, GC_00008420, GC_00018004, GC_00018193, GC_00023726, GC_00040199, GC_00040200, GC_00041603, GC_00046137, GC_00063252, GC_00081682, GC_00097858, GC_00111710, GC_00115502
LD-carboxypeptidase LdcB, LAS superfamily	0.62115	0.43062	1	gastrointestinal_tract	COG1876	GC_00005917, GC_00022649, GC_00023031, GC_00023032, GC_00023427, GC_00028324, GC_00029408, GC_00036716, GC_00040944, GC_00041332, GC_00044054, GC_00046435, GC_00053381, GC_00055250, GC_00058258, GC_00064465, GC_00066844, GC_00071511, GC_00073879, GC_00077050, GC_00080929, GC_00091477, GC_00097816, GC_00097896, GC_00105907
Predicted DNA-binding transcriptional regulator AlpA	0.62115	0.43062	1	gastrointestinal_tract	COG3311	GC_00003743, GC_00009356, GC_00011318, GC_00013313, GC_00013568, GC_00016346, GC_00016968, GC_00017819, GC_00021150, GC_00022476, GC_00023638, GC_00023703, GC_00025771, GC_00028168, GC_00028276, GC_00029130, GC_00035111, GC_00043541, GC_00046714, GC_00049735, GC_00056875, GC_00067469, GC_00070727, GC_00070735, GC_00071874, GC_00073846, GC_00075942, GC_00080170, GC_00082761, GC_00083764, GC_000856…
Na+ or H+-translocating membrane pyrophosphatase	0.62115	0.43062	1	other_body_site	COG3808	GC_00000576, GC_00003428, GC_00026354, GC_00113627
Uncharacterized protein probably involved in high-affinity Fe2+ transport	0.62115	0.43062	1	other_body_site	COG3470	GC_00000927, GC_00007142, GC_00039559, GC_00044839, GC_00049147, GC_00058292, GC_00058293, GC_00093013
Phosphate uptake regulator	0.62115	0.43062	1	gastrointestinal_tract	COG0704	GC_00002678, GC_00004305, GC_00007298, GC_00009668, GC_00012007, GC_00020633, GC_00023277, GC_00031967, GC_00031968, GC_00034076, GC_00038212, GC_00038578, GC_00039243, GC_00042239, GC_00042305, GC_00045047, GC_00047399, GC_00048214, GC_00049288, GC_00060521, GC_00063328, GC_00072215, GC_00085473, GC_00086233, GC_00087268, GC_00094370, GC_00097216, GC_00102466, GC_00104751, GC_00109820, GC_001147…
Alkyl hydroperoxide reductase subunit AhpC (peroxiredoxin)	0.619863	0.431098	1	other_body_site	COG0450	GC_00000051, GC_00002320, GC_00012332, GC_00021942, GC_00043664, GC_00078963, GC_00091007
Uncharacterized conserved protein YbaP, TraB family	0.619863	0.431098	1	gastrointestinal_tract	COG3735	GC_00006826, GC_00034900, GC_00048544, GC_00070611, GC_00076032, GC_00083922, GC_00102780, GC_00112616, GC_00113038
Cobalamin biosynthesis protein CobN, Mg-chelatase	0.619863	0.431098	1	gastrointestinal_tract	COG1429	GC_00013701, GC_00018014, GC_00024318, GC_00024784, GC_00024987, GC_00025653, GC_00025746, GC_00039340, GC_00059842
Predicted Fe-Mo cluster-binding protein, NifX family	0.619863	0.431098	1	gastrointestinal_tract	COG1433	GC_00019160, GC_00023498, GC_00023942, GC_00041792, GC_00042873, GC_00068078, GC_00087391, GC_00099104, GC_00100211, GC_00106456, GC_00116183
Flp pilus assembly protein TadB	0.619863	0.431098	1	gastrointestinal_tract	COG4965	GC_00030534, GC_00036634, GC_00042798, GC_00052150, GC_00059886, GC_00076421, GC_00082257, GC_00083360, GC_00085884, GC_00089091, GC_00092690, GC_00103138, GC_00108368, GC_00110115
ABC-type polysaccharide transport system, permease component	0.619863	0.431098	1	other_body_site	COG4209	GC_00001347, GC_00003876, GC_00005576, GC_00005640, GC_00005648, GC_00008454, GC_00009532, GC_00012504, GC_00018509, GC_00018756, GC_00024444, GC_00031128, GC_00035606, GC_00035844, GC_00036176, GC_00037143, GC_00038150, GC_00038458, GC_00038937, GC_00039544, GC_00049293, GC_00049294, GC_00059836, GC_00059837, GC_00077054, GC_00079927, GC_00113121
L-alanine-DL-glutamate epimerase or related enzyme of enolase superfamily	0.605174	0.436611	1	gastrointestinal_tract	COG4948	GC_00000615, GC_00002627, GC_00005384, GC_00005707, GC_00006070, GC_00008186, GC_00008937, GC_00009216, GC_00009243, GC_00011352, GC_00011639, GC_00012956, GC_00015479, GC_00015529, GC_00017960, GC_00019693, GC_00020884, GC_00020885, GC_00025591, GC_00036453, GC_00036765, GC_00039417, GC_00039502, GC_00048482, GC_00051685, GC_00052857, GC_00058033, GC_00060371, GC_00062769, GC_00062788, GC_000725…
dTDP-4-dehydrorhamnose reductase	0.605174	0.436611	1	gastrointestinal_tract	COG1091	GC_00000720, GC_00003302, GC_00008235, GC_00013904, GC_00013960, GC_00017735, GC_00029405, GC_00036653, GC_00036654, GC_00041029, GC_00042397, GC_00046125, GC_00057210, GC_00057397, GC_00060688, GC_00063770, GC_00065629, GC_00072095, GC_00080238, GC_00082211, GC_00086239, GC_00091888, GC_00094341, GC_00097088, GC_00097611, GC_00108783
Diadenosine tetraphosphatase ApaH/serine/threonine protein phosphatase, PP2A family	0.591562	0.441816	1	gastrointestinal_tract	COG0639	GC_00003306, GC_00004918, GC_00006906, GC_00008315, GC_00010103, GC_00011024, GC_00012311, GC_00012348, GC_00016961, GC_00018268, GC_00019946, GC_00020012, GC_00026363, GC_00030692, GC_00032483, GC_00034015, GC_00034016, GC_00036707, GC_00042597, GC_00045335, GC_00045527, GC_00050671, GC_00051127, GC_00054259, GC_00055209, GC_00057480, GC_00058388, GC_00062279, GC_00063026, GC_00069775, GC_000701…
Uracil-DNA glycosylase	0.591562	0.441816	1	gastrointestinal_tract	COG1573	GC_00000267, GC_00003149, GC_00010216, GC_00017654, GC_00019965, GC_00026252, GC_00028239, GC_00028240, GC_00031751, GC_00037224, GC_00037711, GC_00038911, GC_00041766, GC_00043499, GC_00045024, GC_00046254, GC_00048115, GC_00053937, GC_00057981, GC_00059645, GC_00062739, GC_00063210, GC_00075241, GC_00083620, GC_00090405, GC_00092598, GC_00095278, GC_00097490, GC_00098151, GC_00098252, GC_000993…
Peptidase E	0.591562	0.441816	1	other_body_site	COG3340	GC_00002558, GC_00013320, GC_00023643, GC_00023841, GC_00028960, GC_00039566, GC_00040560, GC_00046918, GC_00048146, GC_00048419, GC_00048420, GC_00052398, GC_00055165, GC_00068485, GC_00081935, GC_00104614, GC_00114717
Transcriptional regulator of NAD metabolism, contains HTH and 3H domains	0.591562	0.441816	1	gastrointestinal_tract	COG1827	GC_00002553, GC_00005623, GC_00010961, GC_00031805, GC_00033521, GC_00033579, GC_00057796, GC_00083290, GC_00088285, GC_00098664, GC_00099174, GC_00106181, GC_00111548
Glutamate or tyrosine decarboxylase or a related PLP-dependent protein	0.591562	0.441816	1	gastrointestinal_tract	COG0076	GC_00002705, GC_00004648, GC_00009377, GC_00017762, GC_00017763, GC_00022376, GC_00022546, GC_00034808, GC_00035848, GC_00035970, GC_00053930, GC_00066249, GC_00069975, GC_00080173, GC_00091232
Phosphotransferase system mannitol/fructose-specific IIA domain (Ntr-type)	0.579899	0.446352	1	other_body_site	COG1762	GC_00002062, GC_00004173, GC_00005248, GC_00006416, GC_00008718, GC_00008761, GC_00008966, GC_00009181, GC_00009936, GC_00010555, GC_00010862, GC_00011111, GC_00011658, GC_00011913, GC_00012081, GC_00012959, GC_00013191, GC_00013242, GC_00013273, GC_00013479, GC_00014159, GC_00014423, GC_00014800, GC_00014850, GC_00014920, GC_00015600, GC_00016119, GC_00017651, GC_00020154, GC_00021605, GC_000217…
Histidine ammonia-lyase	0.579899	0.446352	1	other_body_site	COG2986	GC_00000744, GC_00004828, GC_00018900, GC_00019147, GC_00023919, GC_00027064, GC_00036433, GC_00039580, GC_00041288, GC_00060059, GC_00062038, GC_00071114, GC_00072503, GC_00074338, GC_00075333, GC_00089278, GC_00089844, GC_00108862, GC_00110154, GC_00112408
Uncharacterized membrane protein RarD, contains two EamA domains	0.579899	0.446352	1	gastrointestinal_tract	COG2962	GC_00004335, GC_00014291, GC_00017681, GC_00033375, GC_00037743, GC_00038727, GC_00039265, GC_00043123, GC_00044251, GC_00044252, GC_00044484, GC_00047475, GC_00049122, GC_00054825, GC_00059607, GC_00060844, GC_00064532, GC_00071739, GC_00080497, GC_00086315, GC_00089812, GC_00097986, GC_00098792
Phosphorylcholine metabolism protein LicD	0.579899	0.446352	1	gastrointestinal_tract	COG3475	GC_00004955, GC_00011752, GC_00022057, GC_00023317, GC_00025894, GC_00031162, GC_00031163, GC_00038492, GC_00039666, GC_00041391, GC_00050476, GC_00052195, GC_00054106, GC_00056761, GC_00059949, GC_00065798, GC_00066724, GC_00067461, GC_00070022, GC_00075324, GC_00082029, GC_00082568, GC_00083897, GC_00085454, GC_00089626, GC_00090825, GC_00091892, GC_00092607, GC_00093561, GC_00094129, GC_000941…
Carbonic anhydrase or acetyltransferase, isoleucine patch superfamily	0.579899	0.446352	1	gastrointestinal_tract	COG0663	GC_00001186, GC_00006259, GC_00007897, GC_00008881, GC_00010460, GC_00011588, GC_00013190, GC_00013792, GC_00021346, GC_00021818, GC_00029293, GC_00037810, GC_00060499, GC_00078743, GC_00082491, GC_00096907
RecB family exonuclease	0.579899	0.446352	1	gastrointestinal_tract	COG2887	GC_00003486, GC_00013833, GC_00016898, GC_00016899, GC_00019804, GC_00019822, GC_00024736, GC_00042045, GC_00044535, GC_00050332, GC_00066237, GC_00066751, GC_00075242, GC_00087327, GC_00091615, GC_00111098, GC_00111434, GC_00115247
UDP-N-acetyl-D-mannosaminuronic acid transferase, WecB/TagA/CpsF family	0.570121	0.450211	1	gastrointestinal_tract	COG1922	GC_00005397, GC_00018873, GC_00019792, GC_00020134, GC_00027412, GC_00027413, GC_00032167, GC_00038731, GC_00038732, GC_00042274, GC_00043009, GC_00043800, GC_00048761, GC_00069826, GC_00070097, GC_00078299, GC_00079732, GC_00081575, GC_00101272, GC_00102673, GC_00103496, GC_00105139
Phenylacetate-coenzyme A ligase PaaK, adenylate-forming domain family	0.570121	0.450211	1	gastrointestinal_tract	COG1541	GC_00003083, GC_00006072, GC_00006878, GC_00012723, GC_00016196, GC_00021248, GC_00021249, GC_00023265, GC_00028780, GC_00031421, GC_00033574, GC_00037901, GC_00055034, GC_00059122, GC_00060087, GC_00065914, GC_00077801, GC_00079047, GC_00085749, GC_00091313, GC_00097257, GC_00106546, GC_00115397
ATPase/GTPase, AAA15 family	0.570121	0.450211	1	gastrointestinal_tract	COG1106	GC_00005835, GC_00011162, GC_00011509, GC_00011994, GC_00021611, GC_00024182, GC_00025850, GC_00028110, GC_00033499, GC_00046056, GC_00047019, GC_00047514, GC_00056977, GC_00057726, GC_00061446, GC_00063598, GC_00064521, GC_00066996, GC_00067160, GC_00067185, GC_00068838, GC_00070729, GC_00072552, GC_00072601, GC_00072875, GC_00072971, GC_00073941, GC_00074626, GC_00078272, GC_00081659, GC_000841…
Ketopantoate hydroxymethyltransferase	0.570121	0.450211	1	gastrointestinal_tract	COG0413	GC_00002181, GC_00009440, GC_00011451, GC_00014534, GC_00022346, GC_00022602, GC_00029358, GC_00036189, GC_00036190, GC_00042075, GC_00052280, GC_00065023, GC_00065373
Urease accessory protein UreE	0.563588	0.452818	1	gastrointestinal_tract	COG2371	GC_00012409, GC_00015329, GC_00032387, GC_00042503, GC_00049583, GC_00082647, GC_00099656, GC_00100666, GC_00103007
Phage tail sheath protein FI	0.563588	0.452818	1	other_body_site	COG3497	GC_00013494, GC_00015572, GC_00021648, GC_00021769, GC_00048980, GC_00049155, GC_00067350, GC_00073026, GC_00078580, GC_00080794, GC_00080807, GC_00091050, GC_00091983, GC_00109609
Urease beta subunit	0.563588	0.452818	1	gastrointestinal_tract	COG0832	GC_00002499, GC_00008831
Pilus assembly protein TadC	0.563588	0.452818	1	gastrointestinal_tract	COG2064	GC_00033462, GC_00037582, GC_00037583, GC_00041019, GC_00046160, GC_00048155, GC_00048616, GC_00064856, GC_00070266, GC_00071295, GC_00071613, GC_00105809, GC_00106403, GC_00107957
4'-phosphopantetheinyl transferase EntD (siderophore biosynthesis)	0.563588	0.452818	1	other_body_site	COG2977	GC_00015904, GC_00023406, GC_00028782, GC_00035300, GC_00041471, GC_00050304, GC_00050400, GC_00061378, GC_00085515
Uncharacterized damage-inducible protein DinB (forms a four-helix bundle)	0.563588	0.452818	1	gastrointestinal_tract	COG2318	GC_00009419, GC_00018226, GC_00022444, GC_00022610, GC_00049406, GC_00057514, GC_00064477, GC_00067489, GC_00067491, GC_00068094, GC_00074538, GC_00075177, GC_00078720, GC_00082467, GC_00083675, GC_00085769, GC_00085783, GC_00085818, GC_00087473, GC_00092253, GC_00093174, GC_00095295, GC_00099530, GC_00100580, GC_00101114, GC_00111876, GC_00113424, GC_00113469
Methanogenic corrinoid protein MtbC1	0.563588	0.452818	1	gastrointestinal_tract	COG5012	GC_00001244, GC_00064010, GC_00067820, GC_00068764, GC_00110134
Urease accessory protein UreF	0.563588	0.452818	1	gastrointestinal_tract	COG0830	GC_00010510, GC_00015571, GC_00041241, GC_00054746, GC_00058063, GC_00079254, GC_00081301, GC_00089974, GC_00104141
Phage-related baseplate assembly protein	0.563588	0.452818	1	other_body_site	COG3948	GC_00010965, GC_00016201, GC_00021007, GC_00022312, GC_00040646, GC_00059923, GC_00077450, GC_00078478, GC_00102176, GC_00102523, GC_00107385
Diaminopimelate epimerase	0.563588	0.452818	1	gastrointestinal_tract	COG0253	GC_00001014, GC_00002299, GC_00003338, GC_00007211, GC_00008360, GC_00013878, GC_00013968, GC_00014040, GC_00026813, GC_00027695, GC_00030232, GC_00031675, GC_00036824, GC_00041366, GC_00044570, GC_00047869, GC_00047937, GC_00050539, GC_00053507, GC_00058782, GC_00067374, GC_00068143, GC_00080643, GC_00102913, GC_00114084, GC_00115584, GC_00115662
NAD-dependent dihydropyrimidine dehydrogenase, PreA subunit	0.561952	0.453475	1	gastrointestinal_tract	COG1146	GC_00002294, GC_00007447, GC_00007619, GC_00028028, GC_00028828, GC_00030589, GC_00035819, GC_00042004, GC_00044182, GC_00047849, GC_00048010, GC_00058045, GC_00058647, GC_00075053, GC_00077466, GC_00080069, GC_00081510, GC_00087388, GC_00101685, GC_00107897
Fido, protein-threonine AMPylation domain	0.561952	0.453475	1	gastrointestinal_tract	COG2184	GC_00005896, GC_00006999, GC_00007497, GC_00007938, GC_00013633, GC_00014145, GC_00015937, GC_00016591, GC_00024123, GC_00033307, GC_00044316, GC_00067323, GC_00067478, GC_00068003, GC_00072835, GC_00092327, GC_00098357, GC_00099201, GC_00100974, GC_00112434
Kef-type K+ transport system, membrane component KefB	0.561952	0.453475	1	gastrointestinal_tract	COG0475	GC_00004548, GC_00006278, GC_00006597, GC_00008702, GC_00008737, GC_00009775, GC_00011974, GC_00012758, GC_00015151, GC_00018555, GC_00018563, GC_00019501, GC_00020890, GC_00020891, GC_00024828, GC_00026808, GC_00034233, GC_00037447, GC_00037448, GC_00039955, GC_00040528, GC_00042028, GC_00043111, GC_00044903, GC_00045369, GC_00045570, GC_00045783, GC_00047290, GC_00048783, GC_00050938, GC_000542…
Thiamine biosynthesis protein ThiC	0.561952	0.453475	1	gastrointestinal_tract	COG0422	GC_00000222, GC_00000378
Phosphoribosylformimino-5-aminoimidazole carboxamide ribonucleotide (ProFAR) isomerase	0.561952	0.453475	1	gastrointestinal_tract	COG0106	GC_00003272, GC_00004508, GC_00007993, GC_00011482, GC_00012367, GC_00023980, GC_00034011, GC_00040670, GC_00041442, GC_00044945, GC_00047684, GC_00048152, GC_00057749, GC_00063425, GC_00063711, GC_00065387, GC_00069494, GC_00070381, GC_00072276, GC_00073869, GC_00114036, GC_00114626
Uncharacterized conserved protein YurZ, alkylhydroperoxidase/carboxymuconolactone decarboxylase family	0.561952	0.453475	1	gastrointestinal_tract	COG0599	GC_00003281, GC_00005816, GC_00008771, GC_00009190, GC_00012362, GC_00013227, GC_00013648, GC_00015019, GC_00015886, GC_00016171, GC_00020815, GC_00023754, GC_00023860, GC_00024139, GC_00026472, GC_00027784, GC_00028717, GC_00029872, GC_00029873, GC_00029949, GC_00029950, GC_00031869, GC_00031870, GC_00040743, GC_00044086, GC_00044152, GC_00044153, GC_00046776, GC_00050280, GC_00059436, GC_000644…
Imidazoleglycerol phosphate synthase glutamine amidotransferase subunit HisH	0.55536	0.456136	1	gastrointestinal_tract	COG0118	GC_00004295, GC_00007886, GC_00011517, GC_00012119, GC_00012395, GC_00013422, GC_00021831, GC_00021956, GC_00024607, GC_00030346, GC_00032567, GC_00046272, GC_00049449, GC_00055997, GC_00056266, GC_00062256, GC_00065531, GC_00065662, GC_00073481, GC_00078402, GC_00089568, GC_00091765, GC_00108877
Imidazole glycerol phosphate synthase subunit HisF	0.55536	0.456136	1	gastrointestinal_tract	COG0107	GC_00000201, GC_00004571, GC_00007474, GC_00009063, GC_00028034, GC_00034236, GC_00043279, GC_00065280
Fe2+ transport system protein FeoA	0.55536	0.456136	1	gastrointestinal_tract	COG1918	GC_00002824, GC_00003049, GC_00003050, GC_00005828, GC_00014973, GC_00015135, GC_00020785, GC_00021939, GC_00025079, GC_00027273, GC_00027274, GC_00027919, GC_00028427, GC_00029424, GC_00029425, GC_00031727, GC_00031965, GC_00033452, GC_00044756, GC_00044757, GC_00056754, GC_00065154, GC_00065529, GC_00067934, GC_00076745, GC_00079184, GC_00081198, GC_00081424, GC_00082110, GC_00083831, GC_000881…
Imidazoleglycerol phosphate dehydratase HisB	0.55536	0.456136	1	gastrointestinal_tract	COG0131	GC_00000658, GC_00005286, GC_00007186, GC_00007902, GC_00009149, GC_00011812, GC_00021348, GC_00052352, GC_00065370, GC_00099850
ATP phosphoribosyltransferase	0.55536	0.456136	1	gastrointestinal_tract	COG0040	GC_00002643, GC_00004293, GC_00007686, GC_00008045, GC_00011821, GC_00015193, GC_00022422, GC_00025260, GC_00036697, GC_00040498, GC_00048578, GC_00060783, GC_00065577, GC_00065644, GC_00070552, GC_00083387, GC_00094125, GC_00103793, GC_00112635, GC_00113149
Histidinol dehydrogenase	0.55536	0.456136	1	gastrointestinal_tract	COG0141	GC_00002424, GC_00004882, GC_00005290, GC_00008418, GC_00018225, GC_00022869, GC_00033189, GC_00034852, GC_00034853, GC_00036800, GC_00046352, GC_00047401, GC_00053147, GC_00065681, GC_00067447, GC_00067516, GC_00069843, GC_00071297, GC_00102647
Aspartate ammonia-lyase	0.55536	0.456136	1	gastrointestinal_tract	COG1027	GC_00000504, GC_00002591, GC_00007995, GC_00008101, GC_00011289, GC_00027297, GC_00031443, GC_00084519, GC_00092421, GC_00093953, GC_00113440, GC_00114976
Uncharacterized protein, contains FMN-binding domain	0.55536	0.456136	1	other_body_site	COG3976	GC_00002796, GC_00002927, GC_00008035, GC_00010408, GC_00019164, GC_00020222, GC_00021773, GC_00022092, GC_00023141, GC_00031623, GC_00034337, GC_00037657, GC_00046731, GC_00057413, GC_00069008, GC_00070241, GC_00075895, GC_00078086, GC_00085997, GC_00089576, GC_00104049, GC_00104531, GC_00109275, GC_00111654, GC_00113660
Phage terminase large subunit	0.55536	0.456136	1	other_body_site	COG1783	GC_00009386, GC_00012505, GC_00013261, GC_00013823, GC_00020850, GC_00021289, GC_00025108, GC_00025651, GC_00027655, GC_00031982, GC_00032841, GC_00034799, GC_00048691, GC_00051985, GC_00055649, GC_00061640, GC_00065296, GC_00066833, GC_00069198, GC_00070147, GC_00075698, GC_00076002, GC_00079578, GC_00080304, GC_00083927, GC_00088051, GC_00088337, GC_00088385, GC_00089897, GC_00094518, GC_000971…
Type IV secretory pathway, VirD2 components (relaxase)	0.550166	0.45825	1	other_body_site	COG3843	GC_00002655, GC_00005571, GC_00005961, GC_00008455, GC_00013572, GC_00013573, GC_00013756, GC_00014162, GC_00019518, GC_00020978, GC_00023742, GC_00024512, GC_00025007, GC_00044104, GC_00046351, GC_00046471, GC_00049753, GC_00054230, GC_00054625, GC_00057127, GC_00059228, GC_00059306, GC_00063611, GC_00068249, GC_00068700, GC_00071520, GC_00071696, GC_00072550, GC_00073584, GC_00089398, GC_000915…
Glycerol dehydrogenase or related enzyme, iron-containing ADH family	0.550166	0.45825	1	gastrointestinal_tract	COG0371	GC_00001601, GC_00005666, GC_00007494, GC_00007596, GC_00011934, GC_00012454, GC_00013035, GC_00018653, GC_00020717, GC_00023659, GC_00023977, GC_00025609, GC_00029845, GC_00038175, GC_00051604, GC_00055658, GC_00055659, GC_00062763, GC_00068591, GC_00069350, GC_00098217, GC_00104190, GC_00106947, GC_00110533, GC_00112430
Citrate synthase	0.550166	0.45825	1	gastrointestinal_tract	COG0372	GC_00000696, GC_00002566, GC_00008125, GC_00012724, GC_00017115, GC_00022889, GC_00023392, GC_00024358, GC_00030715, GC_00030716, GC_00043931, GC_00047547
O-antigen ligase	0.550166	0.45825	1	gastrointestinal_tract	COG3307	GC_00009202, GC_00013138, GC_00014451, GC_00014743, GC_00025453, GC_00025603, GC_00029111, GC_00031638, GC_00033155, GC_00036246, GC_00036464, GC_00036829, GC_00037648, GC_00038107, GC_00038890, GC_00046253, GC_00047149, GC_00048300, GC_00048371, GC_00052546, GC_00052932, GC_00055000, GC_00055272, GC_00055734, GC_00058766, GC_00063890, GC_00066651, GC_00068011, GC_00073181, GC_00074623, GC_000754…
Antitoxin component of the RelBE or YafQ-DinJ toxin-antitoxin module	0.550166	0.45825	1	gastrointestinal_tract	COG3077	GC_00005790, GC_00005915, GC_00007081, GC_00008786, GC_00009497, GC_00011261, GC_00014787, GC_00015296, GC_00015304, GC_00016662, GC_00018237, GC_00021139, GC_00021200, GC_00021497, GC_00022931, GC_00024593, GC_00026436, GC_00028270, GC_00028832, GC_00028833, GC_00030073, GC_00032057, GC_00032190, GC_00032263, GC_00034136, GC_00037397, GC_00039424, GC_00041957, GC_00044891, GC_00046709, GC_000518…
SAM-dependent methyltransferase	0.550166	0.45825	1	gastrointestinal_tract	COG0500	GC_00000711, GC_00002904, GC_00003014, GC_00003164, GC_00003476, GC_00010867, GC_00012316, GC_00017029, GC_00019384, GC_00024232, GC_00024926, GC_00035099, GC_00035911, GC_00037947, GC_00038149, GC_00038202, GC_00038791, GC_00039017, GC_00040543, GC_00041162, GC_00049559, GC_00054432, GC_00054734, GC_00055416, GC_00056025, GC_00056346, GC_00056607, GC_00057573, GC_00058417, GC_00058447, GC_000615…
Ribosomal protein L7Ae or related RNA K-turn-binding protein	0.550166	0.45825	1	other_body_site	COG1358	GC_00002708, GC_00003424, GC_00005663, GC_00021794, GC_00024674, GC_00026060, GC_00026124, GC_00028170, GC_00028277, GC_00028481, GC_00029857, GC_00031892, GC_00033666, GC_00034222, GC_00034223, GC_00038764, GC_00044775, GC_00045521, GC_00048508, GC_00048806, GC_00054611, GC_00059652, GC_00064431, GC_00068367, GC_00071607, GC_00082087, GC_00089581, GC_00095068, GC_00102326, GC_00112630
Carbon starvation protein CstA	0.550166	0.45825	1	gastrointestinal_tract	COG1966	GC_00000536, GC_00001572, GC_00009329, GC_00012648, GC_00016116, GC_00017276, GC_00020665, GC_00024715, GC_00026332, GC_00033817, GC_00040320, GC_00048605, GC_00050174, GC_00090161
Uncharacterized conserved protein, UPF0210 family	0.546356	0.45981	1	gastrointestinal_tract	COG2848	GC_00000094
Glycerol-3-phosphate cytidylyltransferase, cytidylyltransferase family	0.546356	0.45981	1	gastrointestinal_tract	COG0615	GC_00000571, GC_00000828, GC_00004026, GC_00019134, GC_00028703, GC_00033053, GC_00054980, GC_00055075, GC_00056955, GC_00059744, GC_00100124
ACT domain, binds amino acids and other small ligands	0.546356	0.45981	1	gastrointestinal_tract	COG3830	GC_00003920, GC_00005681, GC_00006383, GC_00008766, GC_00012924, GC_00018668, GC_00020563, GC_00026090, GC_00026091, GC_00027862, GC_00027863, GC_00027864, GC_00028176, GC_00028177, GC_00029280, GC_00049743
Indole-3-glycerol phosphate synthase	0.546356	0.45981	1	gastrointestinal_tract	COG0134	GC_00002388, GC_00005408, GC_00016767, GC_00024844, GC_00027812, GC_00031188, GC_00032561, GC_00032562, GC_00040078, GC_00043293, GC_00045268, GC_00047434, GC_00051122, GC_00058185, GC_00059556, GC_00059729, GC_00060135, GC_00073160, GC_00098027
Sulfatase maturation enzyme AslB, radical SAM superfamily	0.546356	0.45981	1	other_body_site	COG0641	GC_00009556, GC_00013996, GC_00014271, GC_00014623, GC_00014808, GC_00015790, GC_00019393, GC_00028350, GC_00029645, GC_00031925, GC_00032092, GC_00034563, GC_00037703, GC_00041941, GC_00042164, GC_00054660, GC_00054877, GC_00055596, GC_00057789, GC_00058270, GC_00060799, GC_00062566, GC_00065523, GC_00065524, GC_00069302, GC_00071029, GC_00071625, GC_00077315, GC_00079412, GC_00079922, GC_000822…
Threonine/homoserine/homoserine lactone efflux protein	0.543831	0.46085	1	other_body_site	COG1280	GC_00002993, GC_00003211, GC_00004127, GC_00005994, GC_00006834, GC_00007767, GC_00008846, GC_00009199, GC_00009949, GC_00013631, GC_00017305, GC_00017746, GC_00018030, GC_00019901, GC_00021351, GC_00027626, GC_00027627, GC_00027778, GC_00028728, GC_00028913, GC_00028914, GC_00030850, GC_00032038, GC_00034118, GC_00034119, GC_00034522, GC_00035957, GC_00038723, GC_00039129, GC_00040065, GC_000418…
Sensor histidine kinase regulating citrate/malate metabolism	0.543831	0.46085	1	gastrointestinal_tract	COG3290	GC_00008989, GC_00010596, GC_00012254, GC_00013411, GC_00015097, GC_00016473, GC_00016474, GC_00017196, GC_00019922, GC_00021063, GC_00022713, GC_00022960, GC_00023535, GC_00025469, GC_00025680, GC_00025797, GC_00026706, GC_00028189, GC_00029354, GC_00036633, GC_00037110, GC_00039123, GC_00039816, GC_00043177, GC_00043900, GC_00046807, GC_00046965, GC_00046966, GC_00047151, GC_00048019, GC_000482…
Na+/phosphate symporter	0.543831	0.46085	1	gastrointestinal_tract	COG1283	GC_00001214, GC_00002871, GC_00003261, GC_00017930, GC_00018378, GC_00018731, GC_00025783, GC_00031220, GC_00033800, GC_00036245, GC_00036762, GC_00038742, GC_00038743, GC_00043378, GC_00043379, GC_00064042, GC_00070118, GC_00072959
Ammonia channel protein AmtB	0.542584	0.461364	1	gastrointestinal_tract	COG0004	GC_00002075, GC_00004087, GC_00007836, GC_00012345, GC_00013745, GC_00015583, GC_00016896, GC_00020294, GC_00025058, GC_00027910, GC_00035425, GC_00035426, GC_00047992, GC_00052600, GC_00083123, GC_00102263, GC_00112952
DNA-binding transcriptional regulator, XRE family	0.542584	0.461364	1	other_body_site	COG3655	GC_00000199, GC_00006117, GC_00016966, GC_00020074, GC_00020954, GC_00022229, GC_00022897, GC_00025356, GC_00025357, GC_00027170, GC_00037108, GC_00039235, GC_00048748, GC_00055628, GC_00067029, GC_00067030, GC_00067031, GC_00067642, GC_00067905, GC_00068191, GC_00072699, GC_00072848, GC_00082883, GC_00084856, GC_00085115, GC_00096637, GC_00103791, GC_00114104
Pyridoxal biosynthesis lyase PdxS	0.542584	0.461364	1	gastrointestinal_tract	COG0214	GC_00000117
Multimeric flavodoxin WrbA	0.542584	0.461364	1	gastrointestinal_tract	COG0655	GC_00004902, GC_00006402, GC_00007218, GC_00008151, GC_00008628, GC_00020270, GC_00021049, GC_00023831, GC_00024309, GC_00025407, GC_00025630, GC_00027794, GC_00029016, GC_00035367, GC_00035368, GC_00035369, GC_00036373, GC_00044084, GC_00048248, GC_00050923, GC_00064411, GC_00069393, GC_00071264, GC_00072836, GC_00073572, GC_00073765, GC_00073790, GC_00074061, GC_00075311, GC_00081234, GC_000890…
Mg2+ and Co2+ transporter CorA	0.53676	0.463779	1	gastrointestinal_tract	COG0598	GC_00001734, GC_00004088, GC_00006474, GC_00008049, GC_00008088, GC_00009575, GC_00010917, GC_00011094, GC_00012341, GC_00014064, GC_00015865, GC_00015903, GC_00016159, GC_00019541, GC_00024463, GC_00026904, GC_00028166, GC_00029472, GC_00031543, GC_00031561, GC_00031562, GC_00032803, GC_00033072, GC_00033431, GC_00037752, GC_00038856, GC_00039194, GC_00040698, GC_00042738, GC_00042955, GC_000478…
Branched-chain amino acid aminotransferase/4-amino-4-deoxychorismate lyase	0.53676	0.463779	1	gastrointestinal_tract	COG0115	GC_00000399, GC_00002216, GC_00003444, GC_00003677, GC_00005482, GC_00007327, GC_00007360, GC_00008247, GC_00009309, GC_00017222, GC_00018377, GC_00018687, GC_00021712, GC_00023829, GC_00027349, GC_00029529, GC_00029911, GC_00032734, GC_00040744, GC_00042895, GC_00045496, GC_00045898, GC_00045970, GC_00046598, GC_00047838, GC_00049910, GC_00052994, GC_00054997, GC_00057646, GC_00057730, GC_000596…
Mu-like prophage FluMu protein gp28	0.53676	0.463779	1	other_body_site	COG4373	GC_00006885, GC_00050736
Uncharacterized conserved protein, contains a C-terminal beta-barrel porin domain	0.53676	0.463779	1	other_body_site	COG4625	GC_00019591, GC_00064312, GC_00078930, GC_00097908
Oxidoreductase (NAD-binding), involved in siderophore biosynthesis	0.53676	0.463779	1	other_body_site	COG4693	GC_00017434, GC_00058596, GC_00080534, GC_00088706
1,2-phenylacetyl-CoA epoxidase, PaaB subunit	0.53676	0.463779	1	gastrointestinal_tract	COG3460	GC_00006865
Regulation of enolase protein 1 (function unknown), concanavalin A-like superfamily	0.53676	0.463779	1	gastrointestinal_tract	COG3506	GC_00014674, GC_00076019, GC_00081244, GC_00090071, GC_00108997, GC_00109039
Predicted lipase	0.53676	0.463779	1	gastrointestinal_tract	COG3675	GC_00023039, GC_00025377, GC_00054239, GC_00059356, GC_00097227
Uncharacterized protein YrrD, contains PRC-barrel domain	0.53676	0.463779	1	other_body_site	COG3881	GC_00031126, GC_00043658, GC_00054007, GC_00082263, GC_00103931
Uncharacterized protein with protein kinase and helix-hairpin-helix DNA-binding domains	0.53676	0.463779	1	gastrointestinal_tract	COG4248	GC_00038718, GC_00063004, GC_00076020, GC_00088748, GC_00111231, GC_00112648
Tellurite resistance protein	0.53676	0.463779	1	other_body_site	COG3793	GC_00022217, GC_00028857, GC_00030865, GC_00108408
SLT domain protein	0.53676	0.463779	1	gastrointestinal_tract	COG3953	GC_00019538, GC_00038977, GC_00094162, GC_00099922, GC_00104393, GC_00105945, GC_00111404, GC_00112336
Nitric oxide reductase activation protein	0.53676	0.463779	1	other_body_site	COG4548	GC_00061281, GC_00063667, GC_00064645, GC_00102203, GC_00114278
Beta-lactamase class D	0.53676	0.463779	1	other_body_site	COG2602	GC_00024685, GC_00050308, GC_00068915, GC_00106740, GC_00109271
Ketosteroid isomerase homolog	0.53676	0.463779	1	gastrointestinal_tract	COG4319	GC_00015574, GC_00035984, GC_00040711, GC_00052996, GC_00068093, GC_00078459, GC_00101587
Pectate lyase	0.53676	0.463779	1	gastrointestinal_tract	COG3866	GC_00018367, GC_00025617, GC_00063712, GC_00074235, GC_00093988, GC_00094551, GC_00098479, GC_00104182, GC_00105364, GC_00112751, GC_00113230, GC_00113637
Predicted 3-hydroxylacyl-ACP dehydratase, HotDog domain	0.53676	0.463779	1	other_body_site	COG4706	GC_00025088, GC_00053913, GC_00064229, GC_00100299
Uncharacterized protein YjbI, contains pentapeptide repeats	0.52247	0.46979	1	gastrointestinal_tract	COG1357	GC_00008819, GC_00030844, GC_00038602, GC_00048921, GC_00053419, GC_00053464, GC_00058289, GC_00060382, GC_00070965, GC_00071983, GC_00085859
2-Methylaconitate cis-trans-isomerase PrpF (2-methyl citrate pathway)	0.52247	0.46979	1	gastrointestinal_tract	COG2828	GC_00007879, GC_00015765, GC_00016329, GC_00028391, GC_00032963, GC_00044933, GC_00068546, GC_00078871, GC_00089202
Serine protease inhibitor	0.52247	0.46979	1	gastrointestinal_tract	COG4826	GC_00019997, GC_00021309, GC_00025209, GC_00047086, GC_00056224, GC_00061952, GC_00064623, GC_00065993, GC_00072608, GC_00082197, GC_00090900, GC_00106131, GC_00115932
Ethanolamine utilization cobalamin adenosyltransferase	0.52247	0.46979	1	gastrointestinal_tract	COG4812	GC_00007450, GC_00008063, GC_00043018, GC_00053801, GC_00079110, GC_00115789
Plasmid stabilization system protein ParE	0.52247	0.46979	1	gastrointestinal_tract	COG3668	GC_00033366, GC_00043565, GC_00043877, GC_00057949, GC_00063383, GC_00064603, GC_00068039, GC_00070525, GC_00072801, GC_00075735, GC_00077669, GC_00082507, GC_00084886, GC_00097684, GC_00098442, GC_00098894, GC_00104120, GC_00105998, GC_00109902, GC_00110700, GC_00110969, GC_00114864, GC_00115291
D-serine deaminase, pyridoxal phosphate-dependent	0.52247	0.46979	1	gastrointestinal_tract	COG3616	GC_00006003, GC_00015861, GC_00024419, GC_00042560, GC_00057835, GC_00058307, GC_00074898, GC_00102955, GC_00107724
Urease accessory protein UreH	0.52247	0.46979	1	gastrointestinal_tract	COG0829	GC_00011797, GC_00015871, GC_00035265, GC_00039379, GC_00049378, GC_00051764, GC_00091922, GC_00095316, GC_00097736, GC_00099059, GC_00114714
Uncharacterized membrane protein YeiB	0.52247	0.46979	1	gastrointestinal_tract	COG2311	GC_00007739, GC_00024466, GC_00041585, GC_00047700, GC_00049439, GC_00060293, GC_00066049, GC_00067869, GC_00073913, GC_00074586, GC_00078425, GC_00078940, GC_00081188, GC_00094463, GC_00102005, GC_00114867
D-alanyl-D-alanine dipeptidase	0.52247	0.46979	1	other_body_site	COG2173	GC_00013594, GC_00019124, GC_00033028, GC_00038729, GC_00048682, GC_00050708, GC_00065579, GC_00084569, GC_00086936, GC_00112513
1-aminocyclopropane-1-carboxylate deaminase/D-cysteine desulfhydrase, PLP-dependent ACC family	0.52247	0.46979	1	other_body_site	COG2515	GC_00007468, GC_00016216, GC_00047144, GC_00047991, GC_00062019, GC_00073014, GC_00082745, GC_00083886, GC_00109511
Periplasmic ferric-dicitrate binding protein FerR, regulates iron transport through sigma-19	0.52247	0.46979	1	other_body_site	COG3712	GC_00008910, GC_00014025, GC_00026554, GC_00029896, GC_00033509, GC_00034066, GC_00037115, GC_00039692, GC_00040164, GC_00041105, GC_00042800, GC_00043208, GC_00046583, GC_00047471, GC_00049023, GC_00049822, GC_00051869, GC_00053382, GC_00054023, GC_00055656, GC_00057659, GC_00058964, GC_00060070, GC_00060358, GC_00063352, GC_00067527, GC_00067758, GC_00068357, GC_00068548, GC_00069969, GC_000713…
Outer membrane receptor for ferric coprogen and ferric-rhodotorulic acid	0.52247	0.46979	1	other_body_site	COG4773	GC_00007935, GC_00009163, GC_00017663, GC_00018519, GC_00020483, GC_00021041, GC_00021551, GC_00024606, GC_00024647, GC_00028856, GC_00034126, GC_00036053, GC_00041008, GC_00045966, GC_00049104, GC_00050050, GC_00051471, GC_00053124, GC_00054366, GC_00054654, GC_00054836, GC_00059545, GC_00063382, GC_00064712, GC_00067435, GC_00073461, GC_00086591, GC_00086841, GC_00087411, GC_00088569, GC_000889…
Phage-related lysozyme (muramidase), GH24 family	0.52247	0.46979	1	other_body_site	COG3772	GC_00009064, GC_00013349, GC_00013350, GC_00013844, GC_00016786, GC_00018626, GC_00022627, GC_00040869, GC_00041804, GC_00050838, GC_00069278, GC_00075389, GC_00100969, GC_00109338, GC_00110987
Uncharacterized protein related to Endonuclease III	0.52247	0.46979	1	other_body_site	COG2231	GC_00010082, GC_00011648, GC_00024437, GC_00040793, GC_00060583, GC_00072124, GC_00115102
Bifunctional DNA-binding transcriptional regulator of stationary/sporulation/toxin gene expression and antitoxin component of the YhaV-PrlF toxin-antitoxin module	0.52247	0.46979	1	other_body_site	COG2002	GC_00005602, GC_00018885, GC_00022607, GC_00023059, GC_00035132, GC_00035221, GC_00038808, GC_00039952, GC_00066300, GC_00067644, GC_00070060, GC_00075793, GC_00078955, GC_00113728
Glutamate formiminotransferase	0.485168	0.486091	1	other_body_site	COG3643	GC_00001463, GC_00018001, GC_00021036, GC_00026161, GC_00033476
Predicted transposase YdaD	0.485168	0.486091	1	gastrointestinal_tract	COG5464	GC_00000221, GC_00008632, GC_00010494, GC_00018821, GC_00019175, GC_00019736, GC_00019835, GC_00023886, GC_00024481, GC_00024668, GC_00026369, GC_00036549, GC_00040247, GC_00045593, GC_00047203, GC_00066585, GC_00074956, GC_00075978, GC_00087931, GC_00098447, GC_00108191, GC_00113850
Outer membrane receptor proteins, mostly Fe transport	0.485168	0.486091	1	other_body_site	COG1629	GC_00006031, GC_00009128, GC_00012584, GC_00013268, GC_00013482, GC_00014164, GC_00016256, GC_00016654, GC_00017808, GC_00019489, GC_00020476, GC_00021669, GC_00021680, GC_00021817, GC_00022650, GC_00022826, GC_00023223, GC_00023315, GC_00023378, GC_00023410, GC_00023950, GC_00023974, GC_00024397, GC_00024639, GC_00025204, GC_00025213, GC_00025428, GC_00025471, GC_00025597, GC_00025791, GC_000282…
5-methylcytosine-specific restriction endonuclease McrBC, GTP-binding regulatory subunit McrB	0.485168	0.486091	1	gastrointestinal_tract	COG1401	GC_00019733, GC_00023793, GC_00044171, GC_00053178, GC_00054222, GC_00057263, GC_00062923, GC_00063929, GC_00065821, GC_00078181, GC_00079817, GC_00085721, GC_00087974, GC_00092273, GC_00095705, GC_00096989, GC_00098838, GC_00101443, GC_00101564, GC_00107827, GC_00110092, GC_00112398
Ornithine cyclodeaminase/archaeal alanine dehydrogenase, mu-crystallin family	0.485168	0.486091	1	other_body_site	COG2423	GC_00009214, GC_00010662, GC_00020019, GC_00022736, GC_00042357, GC_00050624, GC_00061095, GC_00063313, GC_00082454, GC_00086455, GC_00086571, GC_00092709, GC_00096996, GC_00100219, GC_00103169, GC_00103469, GC_00103518, GC_00105173, GC_00110576, GC_00113381, GC_00114625
Dienelactone hydrolase	0.485168	0.486091	1	gastrointestinal_tract	COG0412	GC_00006490, GC_00006519, GC_00019598, GC_00029346, GC_00030817, GC_00030818, GC_00031546, GC_00034970, GC_00051200, GC_00056756, GC_00062516, GC_00063980, GC_00064694, GC_00068392, GC_00069384, GC_00090593, GC_00107578
Methylthioribose-1-phosphate isomerase (methionine salvage pathway), a paralog of eIF-2B alpha subunit	0.485168	0.486091	1	gastrointestinal_tract	COG0182	GC_00007439, GC_00014244, GC_00015384, GC_00024141, GC_00041483, GC_00072144
Aryl-phospho-beta-D-glucosidase BglC, GH1 family	0.485168	0.486091	1	gastrointestinal_tract	COG2730	GC_00012811, GC_00021042, GC_00031640, GC_00032307, GC_00032308, GC_00036299, GC_00037187, GC_00039629, GC_00043495, GC_00049109, GC_00049684, GC_00063347, GC_00069789, GC_00070033, GC_00070918, GC_00071904, GC_00073718, GC_00076216, GC_00078495, GC_00078933, GC_00085301, GC_00085617, GC_00086704, GC_00087112, GC_00087440, GC_00092379, GC_00093298, GC_00097173, GC_00097379, GC_00098584, GC_001010…
Methionine synthase I, cobalamin-binding domain	0.485168	0.486091	1	gastrointestinal_tract	COG1410	GC_00011441, GC_00021355, GC_00043485, GC_00045903, GC_00050285, GC_00071779, GC_00074048, GC_00079372, GC_00079855, GC_00086762, GC_00090135, GC_00097449, GC_00114479
Nucleoside-diphosphate-sugar epimerase	0.485168	0.486091	1	gastrointestinal_tract	COG0451	GC_00000932, GC_00001705, GC_00002056, GC_00002230, GC_00002594, GC_00003464, GC_00004331, GC_00005138, GC_00005898, GC_00005929, GC_00005932, GC_00006505, GC_00011173, GC_00012153, GC_00013365, GC_00013874, GC_00014008, GC_00014889, GC_00015225, GC_00016078, GC_00016702, GC_00019149, GC_00021949, GC_00022773, GC_00022975, GC_00024030, GC_00026430, GC_00027039, GC_00028033, GC_00030382, GC_000303…
Superfamily II DNA or RNA helicase, SNF2 family	0.485168	0.486091	1	gastrointestinal_tract	COG0553	GC_00002060, GC_00003746, GC_00005118, GC_00005524, GC_00007162, GC_00008042, GC_00008669, GC_00008670, GC_00009201, GC_00009271, GC_00012709, GC_00016290, GC_00019784, GC_00019817, GC_00020129, GC_00020432, GC_00021639, GC_00022541, GC_00024684, GC_00024749, GC_00025123, GC_00025598, GC_00030164, GC_00030165, GC_00030492, GC_00031477, GC_00031478, GC_00034897, GC_00035756, GC_00036164, GC_000361…
Pyruvate-formate lyase-activating enzyme	0.485168	0.486091	1	gastrointestinal_tract	COG1180	GC_00000455, GC_00001446, GC_00003575, GC_00003694, GC_00007059, GC_00012179, GC_00013630, GC_00018604, GC_00018931, GC_00019317, GC_00020263, GC_00022182, GC_00027388, GC_00029176, GC_00036789, GC_00036790, GC_00037531, GC_00039930, GC_00042182, GC_00044350, GC_00044517, GC_00046845, GC_00051529, GC_00053310, GC_00055878, GC_00056091, GC_00058319, GC_00058541, GC_00061039, GC_00062565, GC_000661…
DNA-binding transcriptional regulator, IscR family	0.485168	0.486091	1	gastrointestinal_tract	COG1959	GC_00001233, GC_00001447, GC_00001738, GC_00002762, GC_00004278, GC_00009488, GC_00009586, GC_00009632, GC_00014295, GC_00014699, GC_00015786, GC_00016514, GC_00017210, GC_00017362, GC_00018742, GC_00019768, GC_00022672, GC_00022673, GC_00022836, GC_00023178, GC_00023765, GC_00023875, GC_00024562, GC_00026240, GC_00029794, GC_00030142, GC_00030809, GC_00030810, GC_00033039, GC_00033946, GC_000348…
Type II restriction/modification system, DNA methylase subunit YeeA	0.457744	0.49868	1	other_body_site	COG1002	GC_00023187, GC_00024065, GC_00025247, GC_00038323, GC_00048872, GC_00059484, GC_00064493, GC_00065929, GC_00068024, GC_00074634, GC_00076502, GC_00077685, GC_00083556, GC_00084678, GC_00086864, GC_00092654, GC_00092900, GC_00094552, GC_00099031, GC_00103152, GC_00107989, GC_00112374, GC_00113322, GC_00115963, GC_00116135
Uncharacterized membrane protein YozV, TM2 domain	0.457744	0.49868	1	gastrointestinal_tract	COG2314	GC_00018220, GC_00022456, GC_00023861, GC_00030074, GC_00030075, GC_00033684, GC_00048266, GC_00049369, GC_00061839, GC_00081652, GC_00087762, GC_00094571, GC_00104354, GC_00106311, GC_00107424, GC_00115865
Uncharacterized conserved protein YecT, DUF1311 family	0.457744	0.49868	1	gastrointestinal_tract	COG3755	GC_00003981, GC_00010189, GC_00028249, GC_00032554, GC_00044094, GC_00045980, GC_00079337, GC_00101429, GC_00107154
Lysophospholipase L1 or related esterase	0.457744	0.49868	1	gastrointestinal_tract	COG2755	GC_00004976, GC_00006522, GC_00008435, GC_00009749, GC_00010464, GC_00010731, GC_00011152, GC_00011585, GC_00013142, GC_00015160, GC_00017586, GC_00017856, GC_00018390, GC_00020083, GC_00021184, GC_00023720, GC_00024028, GC_00026491, GC_00026951, GC_00027630, GC_00031186, GC_00031187, GC_00031353, GC_00031354, GC_00033376, GC_00034198, GC_00034435, GC_00035707, GC_00037381, GC_00040841, GC_000411…
Magnesium-transporting ATPase (P-type)	0.457744	0.49868	1	gastrointestinal_tract	COG0474	GC_00000567, GC_00001275, GC_00003596, GC_00003618, GC_00005826, GC_00005891, GC_00005910, GC_00005975, GC_00006199, GC_00008104, GC_00008487, GC_00008587, GC_00008660, GC_00010590, GC_00010591, GC_00011453, GC_00012232, GC_00012490, GC_00014071, GC_00014098, GC_00016465, GC_00016466, GC_00016999, GC_00018890, GC_00018994, GC_00021826, GC_00022109, GC_00022868, GC_00023235, GC_00023828, GC_000245…
Fermentation-respiration switch protein FrsA, has esterase activity, DUF1100 family	0.437061	0.508544	1	other_body_site	COG1073	GC_00001605, GC_00002462, GC_00003939, GC_00005117, GC_00005643, GC_00007101, GC_00007396, GC_00009860, GC_00010611, GC_00011118, GC_00012022, GC_00012527, GC_00013085, GC_00014223, GC_00015491, GC_00015728, GC_00018508, GC_00019000, GC_00019445, GC_00020033, GC_00020726, GC_00021562, GC_00021640, GC_00021948, GC_00023533, GC_00024696, GC_00024961, GC_00025226, GC_00025463, GC_00027628, GC_000276…
NAD-dependent protein deacetylase, SIR2 family	0.437061	0.508544	1	gastrointestinal_tract	COG0846	GC_00000700, GC_00000842, GC_00004586, GC_00005239, GC_00006601, GC_00007095, GC_00008238, GC_00013661, GC_00014556, GC_00022965, GC_00023583, GC_00025708, GC_00026203, GC_00026204, GC_00027568, GC_00029225, GC_00038138, GC_00039942, GC_00042315, GC_00045737, GC_00047012, GC_00048166, GC_00052210, GC_00052245, GC_00057728, GC_00061771, GC_00062864, GC_00070005, GC_00073015, GC_00075611, GC_000770…
FoF1-type ATP synthase, gamma subunit	0.437061	0.508544	1	gastrointestinal_tract	COG0224	GC_00001085, GC_00001517, GC_00003001, GC_00005335, GC_00005784, GC_00005969, GC_00007515, GC_00017612, GC_00017712, GC_00021877, GC_00027761, GC_00032158, GC_00035254, GC_00035255, GC_00041521, GC_00041822, GC_00049607, GC_00053531, GC_00058186, GC_00058713, GC_00061801, GC_00071539, GC_00102980
16S rRNA U1498 N3-methylase RsmE	0.437061	0.508544	1	gastrointestinal_tract	COG1385	GC_00001848, GC_00003641, GC_00005188, GC_00006978, GC_00007802, GC_00012031, GC_00016808, GC_00017792, GC_00018284, GC_00018331, GC_00019907, GC_00037244, GC_00037605, GC_00040567, GC_00041055, GC_00041320, GC_00043176, GC_00049353, GC_00052691, GC_00054428, GC_00054675, GC_00054852, GC_00056277, GC_00056456, GC_00058074, GC_00059210, GC_00063588, GC_00081908, GC_00084194, GC_00091041, GC_001082…
Alanine racemase	0.437061	0.508544	1	gastrointestinal_tract	COG0787	GC_00002580, GC_00002887, GC_00003279, GC_00004665, GC_00005749, GC_00008688, GC_00008849, GC_00015768, GC_00017041, GC_00017955, GC_00018733, GC_00018996, GC_00020196, GC_00020379, GC_00024179, GC_00026282, GC_00029004, GC_00032558, GC_00035799, GC_00036177, GC_00036778, GC_00039463, GC_00040876, GC_00045309, GC_00047703, GC_00047855, GC_00048637, GC_00049728, GC_00056079, GC_00056080, GC_000573…
Membrane proteinase PrsW, cleaves anti-sigma factor RsiW, M82 family	0.437061	0.508544	1	gastrointestinal_tract	COG2339	GC_00041614, GC_00051647, GC_00053629, GC_00063775, GC_00072328, GC_00073980, GC_00093663, GC_00098850, GC_00108126, GC_00111015, GC_00113006
DNA-binding transcriptional regulator GbsR, MarR family	0.437061	0.508544	1	gastrointestinal_tract	COG1510	GC_00039420, GC_00054134, GC_00056940, GC_00062112, GC_00082001, GC_00092746
Sialic acid synthase SpsE, contains C-terminal SAF domain	0.437061	0.508544	1	other_body_site	COG2089	GC_00025321, GC_00052533, GC_00077559, GC_00080157, GC_00086733, GC_00099387, GC_00111919
Flp pilus assembly protein CpaB	0.437061	0.508544	1	gastrointestinal_tract	COG3745	GC_00035815, GC_00070259, GC_00070294, GC_00071301, GC_00087509, GC_00089405, GC_00094875, GC_00099645, GC_00108278, GC_00110840, GC_00115685
Pseudouridine-5'-phosphate glycosidase (pseudoU degradation)	0.437061	0.508544	1	other_body_site	COG2313	GC_00005082
1,2-phenylacetyl-CoA epoxidase, catalytic subunit	0.437061	0.508544	1	gastrointestinal_tract	COG3396	GC_00007884, GC_00008961, GC_00048925, GC_00106240
Uncharacterized conserved protein, DUF488 family	0.437061	0.508544	1	other_body_site	COG5483	GC_00021931, GC_00036394, GC_00060207, GC_00065958, GC_00084399, GC_00110260, GC_00110717
High-affinity nickel permease	0.437061	0.508544	1	gastrointestinal_tract	COG3376	GC_00011460, GC_00051141, GC_00083362, GC_00107959
Flp pilus assembly protein TadG	0.437061	0.508544	1	gastrointestinal_tract	COG4961	GC_00025178, GC_00032121, GC_00035514, GC_00090495, GC_00109810, GC_00115394
Uncharacterized conserved protein YbbC, DUF1343 family	0.437061	0.508544	1	other_body_site	COG3876	GC_00011255, GC_00040263, GC_00080522, GC_00094168, GC_00099753, GC_00115403
Glycerate-2-kinase	0.437061	0.508544	1	gastrointestinal_tract	COG2379	GC_00022892, GC_00037302, GC_00037799, GC_00051410, GC_00101258
CRISPR/Cas system CSM-associated protein Csm3, group 7 of RAMP superfamily	0.437061	0.508544	1	other_body_site	COG1337	GC_00023894, GC_00024560, GC_00057865, GC_00066540, GC_00067831, GC_00079068, GC_00083910, GC_00096060, GC_00106720, GC_00107454, GC_00116173
Uncharacterized protein, contains Primase-polymerase (Primpol) domain	0.437061	0.508544	1	other_body_site	COG4983	GC_00029732, GC_00052209, GC_00069966, GC_00072530, GC_00076515, GC_00077705, GC_00098572, GC_00103634, GC_00104615
Uncharacterized protein YPO0702	0.437061	0.508544	1	other_body_site	COG4461	GC_00015894, GC_00058865, GC_00061584, GC_00075456, GC_00093234, GC_00101176, GC_00104403
Predicted house-cleaning noncanonical NTP pyrophosphatase, all-alpha NTP-PPase (MazG) superfamily	0.437061	0.508544	1	gastrointestinal_tract	COG4997	GC_00005904, GC_00091259
Uncharacterized domain associated with phage/plasmid primase	0.437061	0.508544	1	other_body_site	COG4643	GC_00021452, GC_00021759, GC_00026774, GC_00070303, GC_00073979, GC_00074943, GC_00079524, GC_00086142, GC_00089619, GC_00096206, GC_00105119
Protein-S-isoprenylcysteine O-methyltransferase Ste14	0.431448	0.511279	1	other_body_site	COG2020	GC_00017971, GC_00022351, GC_00023644, GC_00024641, GC_00034542, GC_00043028, GC_00053803, GC_00061530, GC_00062965, GC_00064370, GC_00067023, GC_00067876, GC_00070281, GC_00086604, GC_00087211, GC_00091358, GC_00094322, GC_00094642, GC_00101528, GC_00101736, GC_00107051
Recombinational DNA repair protein RecT	0.431448	0.511279	1	gastrointestinal_tract	COG3723	GC_00011307, GC_00021412, GC_00022596, GC_00031473, GC_00037459, GC_00042581, GC_00044638, GC_00071092, GC_00074732, GC_00075011, GC_00078188, GC_00079359, GC_00080150, GC_00088444, GC_00089819, GC_00090691, GC_00100830
Predicted Zn-dependent protease	0.431448	0.511279	1	other_body_site	COG5549	GC_00011863, GC_00023631, GC_00023753, GC_00023808, GC_00023989, GC_00029818, GC_00034981, GC_00041035, GC_00042037, GC_00044466, GC_00044617, GC_00049374, GC_00050525, GC_00054002, GC_00057042, GC_00059014, GC_00112951, GC_00113587
L-ribulose-5-phosphate 3-epimerase UlaE	0.431448	0.511279	1	other_body_site	COG3623	GC_00007974, GC_00009224, GC_00011732, GC_00013445, GC_00030670, GC_00051949, GC_00064920
Capsular polysaccharide biosynthesis protein	0.431448	0.511279	1	gastrointestinal_tract	COG3944	GC_00009979, GC_00011755, GC_00019413, GC_00033782, GC_00042599, GC_00044511, GC_00046346, GC_00048042, GC_00048154, GC_00051309, GC_00057022, GC_00066849, GC_00070085, GC_00072000, GC_00083905, GC_00087645, GC_00094429, GC_00112003, GC_00115769
Tyrosine-protein phosphatase YwqE	0.431448	0.511279	1	gastrointestinal_tract	COG4464	GC_00009284, GC_00015237, GC_00021801, GC_00038135, GC_00047220, GC_00049062, GC_00051888, GC_00052172, GC_00060315, GC_00064512, GC_00088667
Predicted deacylase	0.431448	0.511279	1	gastrointestinal_tract	COG3608	GC_00009670, GC_00018814, GC_00021130, GC_00028530, GC_00035422, GC_00037694, GC_00046770, GC_00047331, GC_00053112, GC_00057288, GC_00063268, GC_00067290, GC_00069268, GC_00069404, GC_00069657, GC_00078851, GC_00084503, GC_00092501, GC_00095494, GC_00099374, GC_00106757
Dissimilatory sulfite reductase (desulfoviridin), alpha and beta subunits	0.431448	0.511279	1	gastrointestinal_tract	COG2221	GC_00002352, GC_00023789, GC_00026183, GC_00038275, GC_00041824, GC_00043701, GC_00051212, GC_00059155, GC_00076443, GC_00089929, GC_00095868, GC_00100329
Uncharacterized Fe-S center protein	0.431448	0.511279	1	gastrointestinal_tract	COG2768	GC_00004810, GC_00007856, GC_00012842, GC_00016597, GC_00022574, GC_00025626, GC_00026182, GC_00028605, GC_00029937, GC_00063666, GC_00069568, GC_00072086, GC_00073553, GC_00075936, GC_00076315, GC_00080715, GC_00083007, GC_00106398, GC_00111966
C-terminal processing protease CtpA/Prc, contains a PDZ domain	0.412335	0.520787	1	gastrointestinal_tract	COG0793	GC_00001304, GC_00002175, GC_00004079, GC_00005207, GC_00005319, GC_00007558, GC_00009183, GC_00009363, GC_00013995, GC_00015088, GC_00016015, GC_00022657, GC_00023214, GC_00023485, GC_00023747, GC_00027714, GC_00029874, GC_00033587, GC_00034802, GC_00042041, GC_00045932, GC_00046377, GC_00049568, GC_00050997, GC_00054282, GC_00054571, GC_00055113, GC_00055413, GC_00055806, GC_00057967, GC_000593…
G:T-mismatch repair DNA endonuclease, very short patch repair protein	0.412335	0.520787	1	other_body_site	COG3727	GC_00006778, GC_00008517, GC_00022473, GC_00037032, GC_00037609, GC_00057973, GC_00067443, GC_00081411, GC_00090341, GC_00091724, GC_00109699
Zn-dependent amino- or carboxypeptidase, M28 family	0.412335	0.520787	1	gastrointestinal_tract	COG2234	GC_00006941, GC_00007157, GC_00034368, GC_00042237, GC_00054058, GC_00055374, GC_00061601, GC_00063203, GC_00064201, GC_00078733, GC_00079595, GC_00081116, GC_00084351, GC_00087135, GC_00090513, GC_00091772, GC_00091887, GC_00099445, GC_00101140
Metal-dependent hydrolase, beta-lactamase superfamily II	0.412335	0.520787	1	other_body_site	COG2333	GC_00002647, GC_00035701, GC_00036994, GC_00038708, GC_00040181, GC_00041768, GC_00049574, GC_00054820, GC_00056483, GC_00058141, GC_00060218, GC_00061040, GC_00066188, GC_00067336, GC_00070767, GC_00071749, GC_00072675, GC_00083140, GC_00084091, GC_00084470, GC_00085254, GC_00086373, GC_00089102, GC_00091664, GC_00095351, GC_00096430, GC_00098208, GC_00099433, GC_00100048, GC_00101198, GC_001069…
Predicted branched-chain amino acid permease (azaleucine resistance)	0.412335	0.520787	1	other_body_site	COG1296	GC_00002849, GC_00003878, GC_00005924, GC_00007422, GC_00008468, GC_00009748, GC_00012695, GC_00014886, GC_00019861, GC_00020023, GC_00023647, GC_00023839, GC_00024109, GC_00024975, GC_00034700, GC_00037552, GC_00038317, GC_00040072, GC_00042711, GC_00043444, GC_00047612, GC_00048083, GC_00054492, GC_00055684, GC_00057504, GC_00060009, GC_00071755, GC_00081451, GC_00084023, GC_00086946, GC_000901…
Beta-phosphoglucomutase or related phosphatase, HAD superfamily	0.412335	0.520787	1	other_body_site	COG0637	GC_00002710, GC_00004178, GC_00004746, GC_00004869, GC_00006299, GC_00006617, GC_00006928, GC_00007241, GC_00007633, GC_00007769, GC_00008376, GC_00008695, GC_00009680, GC_00011657, GC_00014116, GC_00015848, GC_00016054, GC_00016693, GC_00018803, GC_00019329, GC_00021863, GC_00022070, GC_00023207, GC_00024758, GC_00024945, GC_00025431, GC_00025839, GC_00027067, GC_00028617, GC_00032141, GC_000359…
Mn2+ and Fe2+ transporters of the NRAMP family	0.393048	0.530701	1	other_body_site	COG1914	GC_00000629, GC_00000971, GC_00001200, GC_00003328, GC_00003519, GC_00007159, GC_00007880, GC_00008727, GC_00012713, GC_00025087, GC_00028784, GC_00043943, GC_00052874, GC_00057133, GC_00060884, GC_00066268, GC_00069382, GC_00072914, GC_00076326, GC_00080782, GC_00082504, GC_00090902, GC_00094049
ABC-type nitrate/sulfonate/bicarbonate transport system, periplasmic component	0.393048	0.530701	1	gastrointestinal_tract	COG0715	GC_00003456, GC_00005862, GC_00008850, GC_00011247, GC_00011665, GC_00013612, GC_00013691, GC_00015405, GC_00015434, GC_00016472, GC_00016922, GC_00017677, GC_00018208, GC_00018365, GC_00018698, GC_00018998, GC_00019010, GC_00019412, GC_00020404, GC_00021750, GC_00021751, GC_00021928, GC_00022564, GC_00023204, GC_00023462, GC_00027479, GC_00027546, GC_00027547, GC_00031498, GC_00031743, GC_000337…
Fe2+ transport system protein B	0.393048	0.530701	1	gastrointestinal_tract	COG0370	GC_00002225, GC_00002538, GC_00005418, GC_00006908, GC_00008887, GC_00009352, GC_00013043, GC_00013735, GC_00016319, GC_00017599, GC_00018313, GC_00025216, GC_00025636, GC_00026365, GC_00030030, GC_00032536, GC_00032537, GC_00033276, GC_00035161, GC_00040056, GC_00044357, GC_00045543, GC_00050283, GC_00057258, GC_00060791, GC_00069919, GC_00072202, GC_00075813, GC_00076241, GC_00076267, GC_000901…
Putative Zn-dependent protease, contains TPR repeats	0.393048	0.530701	1	gastrointestinal_tract	COG4783	GC_00003610, GC_00016891, GC_00018645, GC_00030317, GC_00038120, GC_00038515, GC_00039314, GC_00041570, GC_00049637, GC_00049638, GC_00055216, GC_00059359, GC_00061737, GC_00073260, GC_00082053, GC_00113597
Wyosine [tRNA(Phe)-imidazoG37] synthetase, radical SAM superfamily	0.393048	0.530701	1	gastrointestinal_tract	COG0731	GC_00003319, GC_00005842, GC_00018125, GC_00034729, GC_00060250, GC_00074837, GC_00082737
RNA:NAD 2'-phosphotransferase, TPT1/KptA family	0.393048	0.530701	1	gastrointestinal_tract	COG1859	GC_00002369, GC_00008034, GC_00021386, GC_00029491, GC_00029492, GC_00034924, GC_00084403, GC_00101976
mRNA-degrading endonuclease (mRNA interferase) YafQ, toxin component of the YafQ-DinJ toxin-antitoxin module	0.393048	0.530701	1	gastrointestinal_tract	COG3041	GC_00007665, GC_00008810, GC_00010064, GC_00014505, GC_00020597, GC_00021550, GC_00026851, GC_00045642, GC_00045643, GC_00053016, GC_00069342, GC_00083194, GC_00085195, GC_00098617, GC_00109182
Pyruvate carboxylase	0.393048	0.530701	1	gastrointestinal_tract	COG1038	GC_00000452, GC_00061250
sRNA-binding regulator protein Hfq	0.393048	0.530701	1	gastrointestinal_tract	COG1923	GC_00001081, GC_00009037, GC_00026288, GC_00027174, GC_00056814
Lipid II:glycine glycyltransferase (Peptidoglycan interpeptide bridge formation enzyme)	0.393048	0.530701	1	other_body_site	COG2348	GC_00008396, GC_00009058, GC_00009540, GC_00010913, GC_00021874, GC_00023807, GC_00024003, GC_00033983, GC_00042309, GC_00043374, GC_00044052, GC_00045773, GC_00045774, GC_00047042, GC_00049608, GC_00050183, GC_00054506, GC_00055506, GC_00059357, GC_00063718, GC_00101561, GC_00111170
Rhamnogalacturonyl hydrolase YesR	0.393048	0.530701	1	other_body_site	COG4225	GC_00002196, GC_00002258, GC_00007053, GC_00009044, GC_00019974, GC_00020811, GC_00023348, GC_00024460, GC_00029898, GC_00037998, GC_00038285, GC_00041666, GC_00046723, GC_00052928, GC_00053671, GC_00054262, GC_00056209, GC_00057903, GC_00063991, GC_00066861, GC_00070445, GC_00075262, GC_00087403, GC_00088210, GC_00089163, GC_00091828, GC_00098948, GC_00110007, GC_00114666
Mannose-6-phosphate isomerase, cupin superfamily	0.379402	0.537923	1	other_body_site	COG0662	GC_00003068, GC_00003656, GC_00006148, GC_00006919, GC_00007509, GC_00010447, GC_00012990, GC_00013182, GC_00013236, GC_00014580, GC_00014679, GC_00014835, GC_00015814, GC_00015931, GC_00022644, GC_00024080, GC_00024304, GC_00024428, GC_00026775, GC_00028393, GC_00029100, GC_00029164, GC_00032391, GC_00033475, GC_00036888, GC_00039256, GC_00041232, GC_00042014, GC_00044483, GC_00045508, GC_000456…
Peroxiredoxin	0.379402	0.537923	1	other_body_site	COG2077	GC_00000797, GC_00004138, GC_00004668, GC_00004926, GC_00008060, GC_00008835, GC_00011959, GC_00012463, GC_00012719, GC_00013126, GC_00015081, GC_00018599, GC_00021169, GC_00021996, GC_00022304, GC_00022470, GC_00023230, GC_00037706, GC_00040086, GC_00041760, GC_00045982, GC_00048500, GC_00050600, GC_00050601, GC_00051027, GC_00051375, GC_00053847, GC_00058191, GC_00059960, GC_00062613, GC_000650…
Site-specific DNA recombinase related to the DNA invertase Pin	0.379402	0.537923	1	gastrointestinal_tract	COG1961	GC_00001191, GC_00001197, GC_00001944, GC_00003773, GC_00003832, GC_00005575, GC_00006179, GC_00007100, GC_00012661, GC_00012676, GC_00013862, GC_00014030, GC_00014086, GC_00015000, GC_00015001, GC_00015943, GC_00019212, GC_00019311, GC_00019615, GC_00019797, GC_00020255, GC_00020285, GC_00020659, GC_00020812, GC_00021030, GC_00021272, GC_00021285, GC_00021999, GC_00022585, GC_00022586, GC_000227…
Na+/H+ antiporter NhaC	0.379402	0.537923	1	gastrointestinal_tract	COG1757	GC_00000834, GC_00000857, GC_00001326, GC_00001720, GC_00002004, GC_00003141, GC_00003842, GC_00005654, GC_00006085, GC_00008200, GC_00013672, GC_00014248, GC_00015214, GC_00015822, GC_00017986, GC_00018532, GC_00018689, GC_00019327, GC_00019586, GC_00020678, GC_00022752, GC_00025490, GC_00026037, GC_00027990, GC_00030609, GC_00036171, GC_00039045, GC_00039862, GC_00040952, GC_00044571, GC_000456…
Dihydropteroate synthase	0.379402	0.537923	1	gastrointestinal_tract	COG0294	GC_00001712, GC_00004921, GC_00008534, GC_00010375, GC_00015231, GC_00016289, GC_00018480, GC_00020681, GC_00025110, GC_00026494, GC_00026973, GC_00029928, GC_00035399, GC_00036767, GC_00036768, GC_00041940, GC_00048142, GC_00048436, GC_00048437, GC_00052990, GC_00054794, GC_00056726, GC_00058167, GC_00062598, GC_00096227, GC_00114426, GC_00114785
Predicted metalloprotease	0.379402	0.537923	1	other_body_site	COG2321	GC_00003023, GC_00017146, GC_00017432, GC_00020754, GC_00025355, GC_00035130, GC_00056806, GC_00056807, GC_00060284
Phage-related tail protein	0.379402	0.537923	1	other_body_site	COG5283	GC_00016565, GC_00021904, GC_00022154, GC_00024854, GC_00025755, GC_00026460, GC_00029312, GC_00030098, GC_00030099, GC_00042159, GC_00048887, GC_00073712, GC_00074450, GC_00074517, GC_00076117, GC_00076708, GC_00078412, GC_00088993, GC_00091345, GC_00093104, GC_00095804, GC_00097406, GC_00098702, GC_00099148, GC_00100596, GC_00106526, GC_00109530, GC_00112015, GC_00113324
Uncharacterized protein YhfF	0.379402	0.537923	1	other_body_site	COG4405	GC_00009740, GC_00011614, GC_00014276, GC_00014434, GC_00015500, GC_00019718, GC_00026133, GC_00031540, GC_00040243, GC_00043903, GC_00056889
Phage repressor protein C, contains Cro/C1-type HTH and peptisase s24 domains	0.379402	0.537923	1	other_body_site	COG2932	GC_00002788, GC_00020909, GC_00022212, GC_00025494, GC_00027143, GC_00027587, GC_00030336, GC_00030813, GC_00032921, GC_00041073, GC_00057102, GC_00060574, GC_00069717, GC_00071436, GC_00071498, GC_00080556, GC_00081313, GC_00087197, GC_00089448, GC_00098858, GC_00099465, GC_00104199, GC_00108173
ATP phosphoribosyltransferase regulatory subunit HisZ	0.379402	0.537923	1	gastrointestinal_tract	COG3705	GC_00011932, GC_00015010, GC_00024399, GC_00034915, GC_00044863, GC_00047271, GC_00050857, GC_00051943, GC_00056455, GC_00060450, GC_00076362, GC_00079112, GC_00097634, GC_00099214, GC_00103714, GC_00112700, GC_00114907
Heat shock protein HslJ	0.379402	0.537923	1	gastrointestinal_tract	COG3187	GC_00002857, GC_00008150, GC_00015812, GC_00027856, GC_00032043, GC_00032044, GC_00044759, GC_00047603, GC_00069402, GC_00070647, GC_00083421, GC_00109887, GC_00113989
Transcriptional regulator GlxA family, contains an amidase domain and an AraC-type DNA-binding HTH domain	0.379402	0.537923	1	gastrointestinal_tract	COG4977	GC_00006734, GC_00011388, GC_00014410, GC_00014806, GC_00016320, GC_00018214, GC_00019231, GC_00019740, GC_00020565, GC_00022205, GC_00022518, GC_00023455, GC_00025852, GC_00026656, GC_00035357, GC_00036066, GC_00038084, GC_00038495, GC_00039007, GC_00040691, GC_00044794, GC_00050372, GC_00051171, GC_00052000, GC_00052056, GC_00053415, GC_00054271, GC_00054467, GC_00065303, GC_00069482, GC_000738…
Two-component sensor histidine kinase, HisKA and HATPase domains	0.379402	0.537923	1	gastrointestinal_tract	COG3920	GC_00007631, GC_00008287, GC_00010304, GC_00040402, GC_00045119, GC_00047698, GC_00060160, GC_00064313, GC_00078431, GC_00087953
Cytochrome c peroxidase	0.371252	0.542323	1	gastrointestinal_tract	COG1858	GC_00016940, GC_00024194, GC_00042590, GC_00054422, GC_00056826, GC_00082192, GC_00092417, GC_00110813
Endonuclease, HJR/Mrr/RecB family	0.371252	0.542323	1	gastrointestinal_tract	COG1787	GC_00009932, GC_00026805, GC_00069323, GC_00072473, GC_00079086, GC_00087171, GC_00087899
Nitrous oxidase accessory protein NosD, contains tandem CASH domains	0.371252	0.542323	1	gastrointestinal_tract	COG3420	GC_00032088, GC_00040852, GC_00041872, GC_00051678, GC_00060026, GC_00061573, GC_00069911, GC_00070054, GC_00072965, GC_00081248, GC_00089422, GC_00090448, GC_00104853, GC_00110810
Uncharacterized conserved protein YcaQ, contains winged helix DNA-binding domain	0.371252	0.542323	1	gastrointestinal_tract	COG3214	GC_00007077, GC_00043825, GC_00082094, GC_00094126
Uncharacterized N-terminal domain of peptidoglycan hydrolase CwlO	0.371252	0.542323	1	gastrointestinal_tract	COG3883	GC_00011438, GC_00020829, GC_00026499, GC_00059704, GC_00069506, GC_00076934, GC_00083093
Spore germination protein YaaH	0.371252	0.542323	1	gastrointestinal_tract	COG3858	GC_00033379, GC_00035082, GC_00046184, GC_00053720, GC_00067358, GC_00067634, GC_00071547, GC_00074694, GC_00076180, GC_00076959, GC_00078032, GC_00079362, GC_00082566, GC_00089859, GC_00091478, GC_00104948, GC_00106819, GC_00108882, GC_00111311, GC_00114861, GC_00114993
Uncharacterized protein, DUF2075 family	0.371252	0.542323	1	gastrointestinal_tract	COG3410	GC_00009537, GC_00034659, GC_00047217, GC_00059793, GC_00084652
Uncharacterized protein YjcR	0.371252	0.542323	1	gastrointestinal_tract	COG5484	GC_00012162, GC_00022370, GC_00041651, GC_00076454, GC_00085288, GC_00116051
D-aminopeptidase	0.371252	0.542323	1	gastrointestinal_tract	COG2362	GC_00004529, GC_00023186, GC_00079951, GC_00083726, GC_00110496, GC_00112879, GC_00114260
Carbohydrate-selective porin OprB	0.371252	0.542323	1	gastrointestinal_tract	COG3659	GC_00003411, GC_00014809, GC_00030545, GC_00060106
Zn-dependent metalloprotease	0.371252	0.542323	1	gastrointestinal_tract	COG3227	GC_00013338, GC_00021232, GC_00048069, GC_00052775, GC_00094287, GC_00094651, GC_00112968
Negative regulator of flagellin synthesis (anti-sigma28 factor)	0.371252	0.542323	1	other_body_site	COG2747	GC_00015621, GC_00037229, GC_00037659, GC_00038851, GC_00079165, GC_00104230
Glucan-binding domain (YG repeat)	0.371252	0.542323	1	other_body_site	COG5263	GC_00041462, GC_00048833, GC_00049711, GC_00050675, GC_00061288, GC_00066713, GC_00066906, GC_00081082, GC_00081657, GC_00089631
Plastocyanin domain containing protein	0.371252	0.542323	1	other_body_site	COG4633	GC_00003838, GC_00013715, GC_00018523, GC_00110258
3-methyladenine DNA glycosylase AlkC	0.371252	0.542323	1	other_body_site	COG4335	GC_00011306, GC_00015272, GC_00085610, GC_00105306, GC_00105592
FoF1-type ATP synthase, membrane subunit b or b'	0.371252	0.542323	1	gastrointestinal_tract	COG0711	GC_00001542, GC_00002758, GC_00006611, GC_00007321, GC_00009110, GC_00011553, GC_00012620, GC_00016152, GC_00020018, GC_00020437, GC_00027049, GC_00028594, GC_00029783, GC_00032588, GC_00035181, GC_00035537, GC_00039565, GC_00042227, GC_00044032, GC_00045299, GC_00045300, GC_00049246, GC_00052611, GC_00054821, GC_00056109, GC_00058261, GC_00073915
Undecaprenyl pyrophosphate phosphatase UppP	0.371252	0.542323	1	gastrointestinal_tract	COG1968	GC_00000271, GC_00001837, GC_00005705, GC_00007822, GC_00009331, GC_00015024, GC_00017120, GC_00018146, GC_00018309, GC_00021225, GC_00023450, GC_00036279, GC_00046644, GC_00048098, GC_00049075, GC_00051689, GC_00054923, GC_00075580, GC_00078530, GC_00082435, GC_00085880, GC_00091663, GC_00095564
Nucleoside phosphorylase	0.371252	0.542323	1	other_body_site	COG0775	GC_00001773, GC_00002290, GC_00002674, GC_00004007, GC_00004345, GC_00007122, GC_00008694, GC_00010194, GC_00010195, GC_00017920, GC_00019125, GC_00021962, GC_00025946, GC_00026137, GC_00027521, GC_00027522, GC_00029030, GC_00030432, GC_00043351, GC_00043936, GC_00045744, GC_00046309, GC_00048776, GC_00048777, GC_00048795, GC_00050614, GC_00054569, GC_00056189, GC_00059189, GC_00060356, GC_000620…
Broad specificity phosphatase PhoE	0.371252	0.542323	1	other_body_site	COG0406	GC_00001714, GC_00002321, GC_00002753, GC_00003799, GC_00004135, GC_00007240, GC_00007352, GC_00007372, GC_00007418, GC_00007827, GC_00007990, GC_00008119, GC_00008140, GC_00008825, GC_00008880, GC_00009167, GC_00010066, GC_00010938, GC_00011020, GC_00011439, GC_00011644, GC_00012434, GC_00014232, GC_00014569, GC_00015408, GC_00017806, GC_00018600, GC_00018863, GC_00019898, GC_00020053, GC_000203…
Abortive infection bacteriophage resistance protein	0.364902	0.545796	1	other_body_site	COG4823	GC_00018511, GC_00019401, GC_00025099, GC_00026442, GC_00029504, GC_00049704, GC_00050814, GC_00056486, GC_00056796, GC_00063854, GC_00067240, GC_00068262, GC_00069596, GC_00071017, GC_00073995, GC_00076608, GC_00077093, GC_00077457, GC_00080046, GC_00080630, GC_00084103, GC_00085625, GC_00085704, GC_00087496, GC_00089802, GC_00090933, GC_00093117, GC_00096351, GC_00097589, GC_00099687, GC_001024…
Uncharacterized conserved protein, DUF58 family, contains vWF domain	0.364902	0.545796	1	gastrointestinal_tract	COG1721	GC_00005348, GC_00008593, GC_00008641, GC_00022703, GC_00029636, GC_00035904, GC_00035905, GC_00036051, GC_00036193, GC_00046588, GC_00051552, GC_00053867, GC_00053868, GC_00056887, GC_00059066, GC_00062084, GC_00071255, GC_00075497, GC_00077479, GC_00078921, GC_00079576, GC_00089218, GC_00099722, GC_00105678
Alkyl hydroperoxide reductase subunit AhpF	0.364902	0.545796	1	other_body_site	COG3634	GC_00002616, GC_00005236, GC_00007996, GC_00011689, GC_00040418, GC_00051841, GC_00065223, GC_00065445
Glutamine amidotransferase PdxT (pyridoxal biosynthesis)	0.364902	0.545796	1	gastrointestinal_tract	COG0311	GC_00002088, GC_00008257, GC_00019532, GC_00040324, GC_00040325, GC_00057135, GC_00081977, GC_00091617
Signal transduction histidine kinase regulating C4-dicarboxylate transport system	0.364902	0.545796	1	gastrointestinal_tract	COG4191	GC_00007736, GC_00008059, GC_00015508, GC_00023963, GC_00025450, GC_00027962, GC_00029342, GC_00033578, GC_00042000, GC_00047940, GC_00048434, GC_00055174, GC_00058526, GC_00061485, GC_00062115, GC_00068758, GC_00071298, GC_00071500, GC_00072613, GC_00072945, GC_00073969, GC_00076445, GC_00076595, GC_00084060, GC_00088243, GC_00089985, GC_00091209, GC_00094685, GC_00096415, GC_00098482, GC_000987…
Beta-xylosidase	0.364902	0.545796	1	gastrointestinal_tract	COG3507	GC_00007810, GC_00017036, GC_00017167, GC_00018253, GC_00019370, GC_00019405, GC_00019580, GC_00021391, GC_00021884, GC_00022450, GC_00023087, GC_00023440, GC_00023719, GC_00024093, GC_00024874, GC_00025212, GC_00025307, GC_00028681, GC_00033213, GC_00033251, GC_00034238, GC_00036107, GC_00036506, GC_00043274, GC_00043654, GC_00045207, GC_00045954, GC_00045955, GC_00052239, GC_00052995, GC_000538…
N-acetyltransferase, GNAT superfamily (includes histone acetyltransferase HPA2)	0.364902	0.545796	1	gastrointestinal_tract	COG0454	GC_00003336, GC_00003614, GC_00005824, GC_00009000, GC_00011721, GC_00012377, GC_00012403, GC_00012427, GC_00013176, GC_00014509, GC_00014712, GC_00014793, GC_00016059, GC_00019652, GC_00021022, GC_00023343, GC_00024492, GC_00025572, GC_00027476, GC_00028005, GC_00031591, GC_00033208, GC_00035306, GC_00037284, GC_00038785, GC_00038786, GC_00040892, GC_00046065, GC_00050626, GC_00052489, GC_000532…
Uncharacterized membrane protein YadS	0.364902	0.545796	1	other_body_site	COG2855	GC_00000631, GC_00005767, GC_00005978, GC_00007383, GC_00012857, GC_00020005, GC_00023298, GC_00025341, GC_00030360, GC_00042113, GC_00049210, GC_00050943, GC_00052620, GC_00057704, GC_00059150, GC_00059504, GC_00064791, GC_00081837, GC_00088554, GC_00102631, GC_00110855, GC_00112515
Basic membrane lipoprotein Med, periplasmic binding protein (PBP1-ABC) superfamily	0.355093	0.551244	1	gastrointestinal_tract	COG1744	GC_00002120, GC_00005636, GC_00022909, GC_00025350, GC_00025970, GC_00033981, GC_00042890, GC_00042968, GC_00042969, GC_00046007, GC_00047704, GC_00064137, GC_00067471, GC_00068763, GC_00072003, GC_00075074, GC_00082356, GC_00083508, GC_00085448, GC_00089054, GC_00089273, GC_00089516, GC_00092286, GC_00094595, GC_00096073, GC_00098010, GC_00098544, GC_00107458, GC_00108553, GC_00112550
Uncharacterized conserved protein YaaN involved in tellurite resistance	0.355093	0.551244	1	gastrointestinal_tract	COG3853	GC_00002164, GC_00014057, GC_00014420, GC_00016058, GC_00018380, GC_00024064, GC_00043624, GC_00080031, GC_00099818, GC_00104892
B3/B4 domain (DNA/RNA-binding domain of Phe-tRNA-synthetase)	0.355093	0.551244	1	gastrointestinal_tract	COG3382	GC_00005588, GC_00007132, GC_00007541, GC_00016099, GC_00017427, GC_00023626, GC_00073283, GC_00074052, GC_00079602, GC_00085224, GC_00086782, GC_00088484, GC_00094720, GC_00104496
Uncharacterized membrane protein YkoI	0.355093	0.551244	1	gastrointestinal_tract	COG3212	GC_00002586, GC_00005143, GC_00012370, GC_00024174, GC_00028698, GC_00032577, GC_00034795, GC_00038147, GC_00045759, GC_00048034, GC_00048301, GC_00061388, GC_00067830, GC_00074283, GC_00079841, GC_00080776, GC_00082584, GC_00092602, GC_00093674, GC_00096209, GC_00103771, GC_00104650, GC_00111255, GC_00112446, GC_00113724, GC_00114833
Predicted acylesterase/phospholipase RssA, containd patatin domain	0.355093	0.551244	1	other_body_site	COG1752	GC_00007067, GC_00011905, GC_00016208, GC_00016282, GC_00017189, GC_00020178, GC_00028955, GC_00031598, GC_00034934, GC_00035971, GC_00037191, GC_00037778, GC_00039707, GC_00042821, GC_00042934, GC_00042958, GC_00045153, GC_00053405, GC_00056655, GC_00059718, GC_00069578, GC_00075943, GC_00082752, GC_00089024, GC_00097148, GC_00103657, GC_00114648
Cobalamin biosynthesis protein CbiK, Co2+ chelatase	0.355093	0.551244	1	other_body_site	COG4822	GC_00003207, GC_00010534, GC_00011489, GC_00025135, GC_00039147, GC_00040452, GC_00041085, GC_00046288, GC_00046596, GC_00065705, GC_00069196, GC_00073373, GC_00081196, GC_00101388, GC_00106282, GC_00114816
Alcohol dehydrogenase, class IV	0.355093	0.551244	1	gastrointestinal_tract	COG1454	GC_00000663, GC_00002336, GC_00002506, GC_00006125, GC_00007588, GC_00008208, GC_00010422, GC_00010624, GC_00011847, GC_00011858, GC_00013325, GC_00013542, GC_00015092, GC_00015952, GC_00017367, GC_00017909, GC_00018160, GC_00018376, GC_00019224, GC_00021173, GC_00022388, GC_00023725, GC_00023925, GC_00024683, GC_00024977, GC_00029134, GC_00030272, GC_00030273, GC_00030274, GC_00030826, GC_000348…
3-deoxy-D-arabino-heptulosonate 7-phosphate (DAHP) synthase	0.355093	0.551244	1	gastrointestinal_tract	COG2876	GC_00000247, GC_00001544, GC_00002331, GC_00002921, GC_00003490, GC_00003653, GC_00004350, GC_00007191, GC_00019667, GC_00034738, GC_00047045, GC_00060656, GC_00083143
dTDP-4-dehydrorhamnose 3,5-epimerase or related enzyme	0.355093	0.551244	1	gastrointestinal_tract	COG1898	GC_00000886, GC_00001741, GC_00005171, GC_00007443, GC_00009051, GC_00014259, GC_00017559, GC_00026027, GC_00027888, GC_00027889, GC_00030180, GC_00052783, GC_00057464, GC_00064936, GC_00064937, GC_00065268, GC_00065269, GC_00065270, GC_00078840, GC_00082047, GC_00114163
6,7-dimethyl-8-ribityllumazine synthase (Riboflavin synthase beta chain)	0.355093	0.551244	1	other_body_site	COG0054	GC_00000121, GC_00004990, GC_00011355, GC_00017490, GC_00026400, GC_00060568, GC_00100387
Riboflavin synthase alpha chain	0.355093	0.551244	1	other_body_site	COG0307	GC_00001727, GC_00002991, GC_00005409, GC_00011833, GC_00015742, GC_00018610, GC_00018611, GC_00019719, GC_00027126, GC_00036347, GC_00039511, GC_00041882, GC_00042826, GC_00057565, GC_00057731, GC_00058316, GC_00059748, GC_00074501, GC_00080089, GC_00115948
tRNA A37 threonylcarbamoyltransferase TsaD	0.344398	0.557302	1	gastrointestinal_tract	COG0533	GC_00000318, GC_00000944, GC_00001156, GC_00001866, GC_00005275, GC_00005606, GC_00020286, GC_00030675, GC_00040290, GC_00041360, GC_00055348, GC_00064518, GC_00065261, GC_00070293, GC_00096104
Adenylosuccinate lyase	0.344398	0.557302	1	gastrointestinal_tract	COG0015	GC_00000192, GC_00000551, GC_00001096, GC_00005472, GC_00005531, GC_00016284, GC_00017266, GC_00019008, GC_00025844, GC_00029921, GC_00032032, GC_00035852, GC_00048472, GC_00048705, GC_00050581, GC_00052224, GC_00054241, GC_00059487, GC_00067385, GC_00072509, GC_00085256, GC_00087104, GC_00087176, GC_00113610, GC_00113862
Negative regulator of GroEL, contains thioredoxin-like and TPR-like domains	0.344398	0.557302	1	gastrointestinal_tract	COG3118	GC_00000287, GC_00001967, GC_00002727, GC_00003549, GC_00003592, GC_00007455, GC_00008089, GC_00008404, GC_00008767, GC_00009633, GC_00011279, GC_00013124, GC_00014347, GC_00014377, GC_00014411, GC_00014412, GC_00015851, GC_00019079, GC_00019163, GC_00029895, GC_00030729, GC_00031841, GC_00031842, GC_00033668, GC_00034327, GC_00034932, GC_00040655, GC_00041237, GC_00048026, GC_00049245, GC_000497…
Biotin-(acetyl-CoA carboxylase) ligase	0.344398	0.557302	1	gastrointestinal_tract	COG0340	GC_00003443, GC_00004232, GC_00010594, GC_00012013, GC_00012814, GC_00016901, GC_00018591, GC_00019692, GC_00020022, GC_00022587, GC_00023078, GC_00023079, GC_00024923, GC_00025749, GC_00026415, GC_00030782, GC_00036239, GC_00038933, GC_00039958, GC_00041494, GC_00044593, GC_00044722, GC_00044800, GC_00048319, GC_00049180, GC_00050127, GC_00051353, GC_00051717, GC_00051737, GC_00053107, GC_000562…
Transcriptional regulator, contains XRE-family HTH domain	0.344398	0.557302	1	gastrointestinal_tract	COG1396	GC_00001474, GC_00003048, GC_00003887, GC_00004585, GC_00004691, GC_00005712, GC_00005758, GC_00006171, GC_00006779, GC_00007463, GC_00008288, GC_00008803, GC_00008806, GC_00009682, GC_00009729, GC_00009867, GC_00010032, GC_00010095, GC_00010274, GC_00010418, GC_00010469, GC_00010503, GC_00010604, GC_00010791, GC_00010879, GC_00011395, GC_00011881, GC_00012079, GC_00012193, GC_00012942, GC_000141…
Recombinational DNA repair ATPase RecF	0.344398	0.557302	1	gastrointestinal_tract	COG1195	GC_00000889, GC_00003498, GC_00004566, GC_00005526, GC_00008495, GC_00009823, GC_00017255, GC_00018745, GC_00020235, GC_00020553, GC_00022979, GC_00025404, GC_00026052, GC_00027291, GC_00030807, GC_00033004, GC_00037303, GC_00038514, GC_00043945, GC_00047157, GC_00049831, GC_00052072, GC_00052893, GC_00053209, GC_00065326, GC_00071122, GC_00072947, GC_00073443, GC_00074409, GC_00077129, GC_000797…
Phosphoribosylamine-glycine ligase	0.344398	0.557302	1	other_body_site	COG0151	GC_00001162, GC_00001820, GC_00004643, GC_00005424, GC_00005902, GC_00006127, GC_00007133, GC_00010851, GC_00018438, GC_00018844, GC_00020834, GC_00021157, GC_00023469, GC_00034948, GC_00037699, GC_00040651, GC_00043165, GC_00043166, GC_00045830, GC_00047702, GC_00061556, GC_00062330, GC_00063759, GC_00067849, GC_00073054, GC_00083345, GC_00086980, GC_00106723, GC_00110756, GC_00114222
Preprotein translocase subunit YajC	0.344398	0.557302	1	other_body_site	COG1862	GC_00001911, GC_00004298, GC_00006237, GC_00007872, GC_00011184, GC_00011649, GC_00016780, GC_00019036, GC_00022089, GC_00025893, GC_00029930, GC_00029931, GC_00030853, GC_00032992, GC_00033303, GC_00034147, GC_00035681, GC_00041235, GC_00042956, GC_00045235, GC_00046355, GC_00046691, GC_00049899, GC_00055182, GC_00057760, GC_00058244, GC_00058439, GC_00059216, GC_00060206, GC_00061525, GC_000626…
DNA uptake protein ComE and related DNA-binding proteins	0.344398	0.557302	1	other_body_site	COG1555	GC_00003257, GC_00006715, GC_00010823, GC_00011874, GC_00013062, GC_00021255, GC_00021633, GC_00024183, GC_00028802, GC_00030221, GC_00031609, GC_00032491, GC_00033633, GC_00033770, GC_00037780, GC_00039026, GC_00041189, GC_00041270, GC_00044499, GC_00044641, GC_00047219, GC_00048936, GC_00048953, GC_00049451, GC_00050086, GC_00053227, GC_00053439, GC_00053952, GC_00056658, GC_00056860, GC_000587…
DNA-binding transcriptional regulator, MarR family	0.344398	0.557302	1	other_body_site	COG1846	GC_00001522, GC_00002083, GC_00002123, GC_00002486, GC_00003937, GC_00003988, GC_00004688, GC_00006413, GC_00006537, GC_00006547, GC_00006845, GC_00007978, GC_00008122, GC_00008726, GC_00008799, GC_00009303, GC_00009673, GC_00009737, GC_00009950, GC_00010052, GC_00010441, GC_00010652, GC_00011372, GC_00011400, GC_00012054, GC_00012210, GC_00013817, GC_00014463, GC_00014464, GC_00015091, GC_000155…
Ribosomal protein L19	0.344398	0.557302	1	other_body_site	COG0335	GC_00000033
Dephospho-CoA kinase	0.344398	0.557302	1	other_body_site	COG0237	GC_00002335, GC_00003985, GC_00006828, GC_00007532, GC_00011250, GC_00012480, GC_00017100, GC_00018927, GC_00030031, GC_00033651, GC_00036733, GC_00037044, GC_00037545, GC_00039380, GC_00040297, GC_00042671, GC_00042892, GC_00043817, GC_00045740, GC_00047583, GC_00049930, GC_00050497, GC_00054532, GC_00057074, GC_00058502, GC_00060202, GC_00060390, GC_00060601, GC_00060615, GC_00060883, GC_000613…
Bacterial effector-binding domain	0.344398	0.557302	1	other_body_site	COG4978	GC_00040479, GC_00105717
TRAP-type mannitol/chloroaromatic compound transport system, small permease component	0.344398	0.557302	1	other_body_site	COG4665	GC_00061461, GC_00069862
Mu-like prophage protein gp16	0.344398	0.557302	1	other_body_site	COG4382	GC_00044563, GC_00074505
Predicted N-formylglutamate amidohydrolase	0.344398	0.557302	1	other_body_site	COG3931	GC_00053134, GC_00082291
Periplasmic molybdate-binding protein/domain	0.344398	0.557302	1	other_body_site	COG1910	GC_00056664, GC_00106446
Uncharacterized conserved protein, DUF885 familyt	0.344398	0.557302	1	other_body_site	COG4805	GC_00048217, GC_00082188
tRNA Uridine 5-carbamoylmethylation protein Kti12 (Killer toxin insensitivity protein)	0.344398	0.557302	1	other_body_site	COG4088	GC_00057073, GC_00106629
Uncharacterized conserved protein YegJ, DUF2314 family	0.344398	0.557302	1	other_body_site	COG3779	GC_00033118, GC_00088773
Flagellar motility protein MotE, a chaperone for MotC folding	0.344398	0.557302	1	other_body_site	COG3334	GC_00080025, GC_00089983, GC_00103892
Spore coat polysaccharide biosynthesis protein SpsG, predicted glycosyltransferase	0.344398	0.557302	1	other_body_site	COG3980	GC_00041539, GC_00097678
Cyanate lyase	0.344398	0.557302	1	other_body_site	COG1513	GC_00053296, GC_00107125
WD40 repeat	0.344398	0.557302	1	other_body_site	COG2319	GC_00051081, GC_00068822
Uncharacterized conserved protein YdaU, DUF1376 family	0.344398	0.557302	1	other_body_site	COG3756	GC_00051531, GC_00084121
Endonuclease, Uma2 family (restriction endonuclease fold)	0.344398	0.557302	1	other_body_site	COG4636	GC_00087342, GC_00094537, GC_00108693
Uncharacterized membrane protein, DUF373 family	0.344398	0.557302	1	other_body_site	COG3431	GC_00019326
Cytochrome c	0.344398	0.557302	1	other_body_site	COG3258	GC_00053838, GC_00089723
Mu-like prophage major head subunit gpT	0.344398	0.557302	1	other_body_site	COG4397	GC_00024856, GC_00100808
Mu-like prophage protein gp36	0.344398	0.557302	1	other_body_site	COG4387	GC_00039262, GC_00110724
Predicted ester cyclase	0.344398	0.557302	1	other_body_site	COG5485	GC_00025742, GC_00027433
Alpha-tubulin suppressor and related RCC1 domain-containing proteins	0.344398	0.557302	1	other_body_site	COG5184	GC_00040362, GC_00072905, GC_00085564, GC_00089549, GC_00090716, GC_00093563, GC_00101830, GC_00102429, GC_00109747
Uncharacterized protein YtpQ, UPF0354 family	0.344398	0.557302	1	other_body_site	COG4848	GC_00047129, GC_00082357
Na+-transporting methylmalonyl-CoA/oxaloacetate decarboxylase, gamma subunit	0.344398	0.557302	1	other_body_site	COG3630	GC_00054693, GC_00100314, GC_00103968
Xanthosine utilization system component, XapX domain	0.344398	0.557302	1	other_body_site	COG4317	GC_00021677, GC_00031048
BRCT domain type II	0.344398	0.557302	1	other_body_site	COG5275	GC_00025264
N-methylhydantoinase B/oxoprolinase/acetone carboxylase, alpha subunit	0.344398	0.557302	1	other_body_site	COG0146	GC_00068217, GC_00077171, GC_00081477
Post-segregation antitoxin (ccd killing mechanism protein) encoded by the F plasmid	0.344398	0.557302	1	other_body_site	COG5302	GC_00035044, GC_00084215, GC_00106098
Uncharacterized protein YfkK, UPF0435 family	0.344398	0.557302	1	other_body_site	COG4840	GC_00047868, GC_00094170
Glucoamylase (glucan-1,4-alpha-glucosidase), GH15 family	0.344398	0.557302	1	other_body_site	COG3387	GC_00046203, GC_00101143, GC_00114901
Virulence-associated protein VapD (function unknown)	0.344398	0.557302	1	other_body_site	COG3309	GC_00027300, GC_00076199
Antitoxin component of toxin-antitoxin stability system, DNA-binding transcriptional repressor	0.344398	0.557302	1	other_body_site	COG4118	GC_00095524, GC_00102727, GC_00104547
Uncharacterized protein, DUF1919 family	0.344398	0.557302	1	other_body_site	COG3955	GC_00059393, GC_00110286
Extracellular (periplasmic) sensor domain CHASE (specificity unknown)	0.344398	0.557302	1	gastrointestinal_tract	COG3322	GC_00039096, GC_00086143
Pyruvate:ferredoxin oxidoreductase or related 2-oxoacid:ferredoxin oxidoreductase, delta subunit	0.344398	0.557302	1	gastrointestinal_tract	COG1144	GC_00063175, GC_00071023
5'(3')-deoxyribonucleotidase	0.344398	0.557302	1	gastrointestinal_tract	COG4502	GC_00052767, GC_00063514
Uncharacterized protein, UPF0261 family	0.344398	0.557302	1	gastrointestinal_tract	COG5441	GC_00064303, GC_00092874
Predicted nucleic-acid-binding protein, contains PIN domain	0.344398	0.557302	1	gastrointestinal_tract	COG5611	GC_00057468, GC_00092846
Erythromycin esterase homolog	0.344398	0.557302	1	gastrointestinal_tract	COG2312	GC_00019689, GC_00075870, GC_00099181
Acetyltransferase involved in cellulose biosynthesis, CelD/BcsL family	0.344398	0.557302	1	gastrointestinal_tract	COG5653	GC_00060995, GC_00111177
Uncharacterized conserved protein, contains von Willebrand factor type A (vWA) domain	0.344398	0.557302	1	gastrointestinal_tract	COG3552	GC_00030438, GC_00084691
Uncharacterized conserved protein, contains RES domain	0.344398	0.557302	1	gastrointestinal_tract	COG5654	GC_00057611, GC_00091884
Nitric oxide synthase, oxygenase domain	0.344398	0.557302	1	gastrointestinal_tract	COG4362	GC_00055539, GC_00104455
Cyanophycinase and related exopeptidases	0.344398	0.557302	1	gastrointestinal_tract	COG4242	GC_00050321, GC_00113185
Coenzyme F420-reducing hydrogenase, alpha subunit	0.344398	0.557302	1	gastrointestinal_tract	COG3259	GC_00060912, GC_00073829
Two-component response regulator, ActR/RegA family, consists of REC and Fis-type HTH domains	0.344398	0.557302	1	gastrointestinal_tract	COG4567	GC_00034874, GC_00068356
Uncharacterized conserved protein YlxP, DUF503 family	0.344398	0.557302	1	gastrointestinal_tract	COG1550	GC_00050623, GC_00069834
Two-component response regulator, YesN/AraC family, consists of REC and AraC-type DNA-binding domains	0.344398	0.557302	1	gastrointestinal_tract	COG4753	GC_00023934, GC_00099300
tRNA(His) 5'-end guanylyltransferase	0.344398	0.557302	1	gastrointestinal_tract	COG4021	GC_00023040
Predicted acetyltransferase, GNAT family	0.344398	0.557302	1	gastrointestinal_tract	COG3393	GC_00081108, GC_00081172, GC_00083245, GC_00097313, GC_00109934
Streptogramin lyase	0.344398	0.557302	1	gastrointestinal_tract	COG4257	GC_00050978, GC_00081645, GC_00095107
Uncharacterized conserved protein, contains Saccharopine dehydrogenase N-terminal (SDHN) domain	0.344398	0.557302	1	gastrointestinal_tract	COG1915	GC_00047713, GC_00066278, GC_00090883
Uncharacterized protein YjlB	0.344398	0.557302	1	gastrointestinal_tract	COG4297	GC_00037525, GC_00076962
Methylaspartate ammonia-lyase	0.344398	0.557302	1	gastrointestinal_tract	COG3799	GC_00036971, GC_00091627
Esterase/lipase superfamily enzyme	0.344398	0.557302	1	gastrointestinal_tract	COG4947	GC_00059942, GC_00065989
Predicted phosphoesterase, related to the Icc protein	0.344398	0.557302	1	gastrointestinal_tract	COG2129	GC_00068154, GC_00081783, GC_00112912
Uncharacterized Fe-S cluster-containing protein	0.344398	0.557302	1	gastrointestinal_tract	COG2000	GC_00036773, GC_00089827
Uncharacterized protein, DUF1810 family	0.344398	0.557302	1	gastrointestinal_tract	COG5579	GC_00030978, GC_00113919
Signal recognition particle receptor subunit beta, a GTPase	0.344398	0.557302	1	gastrointestinal_tract	COG2229	GC_00031043, GC_00107544
Type IV secretory pathway, TrbD component	0.344398	0.557302	1	gastrointestinal_tract	COG5268	GC_00056589, GC_00068658
Predicted RNA polymerase sigma factor, contains C-terminal TPR domain	0.344398	0.557302	1	gastrointestinal_tract	COG4941	GC_00063025, GC_00112194
Uncharacterized protein YjaZ	0.344398	0.557302	1	gastrointestinal_tract	COG5504	GC_00068804, GC_00079754, GC_00115392
Cytolysin, a secreted calcineurin-like phosphatase	0.344398	0.557302	1	gastrointestinal_tract	COG5555	GC_00033580, GC_00105342
Predicted SAM-depedendent methyltransferase	0.344398	0.557302	1	gastrointestinal_tract	COG4627	GC_00055207, GC_00067785
Mannosyltransferase related to Gpi18	0.344398	0.557302	1	gastrointestinal_tract	COG5542	GC_00084078, GC_00097677, GC_00099043, GC_00114841
Muramidase (phage lambda lysozyme)	0.344398	0.557302	1	gastrointestinal_tract	COG4678	GC_00033715, GC_00079770
Hexokinase	0.344398	0.557302	1	gastrointestinal_tract	COG5026	GC_00061886, GC_00085823
Flp pilus assembly protein, secretin CpaC	0.344398	0.557302	1	gastrointestinal_tract	COG4964	GC_00027151, GC_00098947
UDP-N-acetylglucosamine transferase subunit ALG13	0.344398	0.557302	1	gastrointestinal_tract	COG5017	GC_00020183
Protein involved in chromosome segregation, interacts with SMC proteins	0.344398	0.557302	1	gastrointestinal_tract	COG5185	GC_00075635, GC_00102855, GC_00114140
RNase P subunit RPR2	0.344398	0.557302	1	gastrointestinal_tract	COG2023	GC_00025361
Adenine-specific DNA methylase, contains a Zn-ribbon domain	0.344398	0.557302	1	gastrointestinal_tract	COG1743	GC_00070411, GC_00080723, GC_00086998, GC_00105687
Urocanate hydratase	0.344055	0.557498	1	other_body_site	COG2987	GC_00000582, GC_00002249, GC_00019818, GC_00039486
Periplasmic deferrochelatase/peroxidase EfeB	0.344055	0.557498	1	other_body_site	COG2837	GC_00002310, GC_00004498, GC_00007448, GC_00019143, GC_00022201, GC_00034466, GC_00039450, GC_00039517, GC_00041519, GC_00045755, GC_00046867, GC_00058587, GC_00088479, GC_00097901, GC_00105897
NhaP-type Na+/H+ and K+/H+ antiporter with C-terminal TrkAC and CorC domains	0.344055	0.557498	1	gastrointestinal_tract	COG3263	GC_00003815, GC_00004169, GC_00016132, GC_00024113, GC_00037323, GC_00043012, GC_00054623, GC_00058198, GC_00061202, GC_00092538, GC_00099878
3,4-dihydroxy-2-butanone 4-phosphate synthase	0.344055	0.557498	1	other_body_site	COG0108	GC_00000428, GC_00000820, GC_00001988, GC_00008842, GC_00018683, GC_00026269, GC_00026343, GC_00034621, GC_00034622, GC_00058570, GC_00065761
Transaldolase	0.344055	0.557498	1	other_body_site	COG0176	GC_00000755, GC_00000827, GC_00002226, GC_00003535, GC_00007504, GC_00011739, GC_00016385, GC_00018901, GC_00019731, GC_00025337, GC_00028969, GC_00031713, GC_00037441, GC_00057484, GC_00060449, GC_00074083
ABC-type sugar transport system, ATPase component	0.344055	0.557498	1	other_body_site	COG1129	GC_00000363, GC_00000843, GC_00002521, GC_00003094, GC_00003304, GC_00006456, GC_00006995, GC_00008704, GC_00008838, GC_00011694, GC_00012265, GC_00013522, GC_00014595, GC_00014864, GC_00014988, GC_00015392, GC_00015946, GC_00016681, GC_00018127, GC_00018466, GC_00020772, GC_00025344, GC_00026726, GC_00030993, GC_00031479, GC_00034433, GC_00034806, GC_00037939, GC_00040149, GC_00041973, GC_000475…
ABC-type nitrate/sulfonate/bicarbonate transport system, permease component	0.344055	0.557498	1	gastrointestinal_tract	COG0600	GC_00002203, GC_00003218, GC_00004598, GC_00010267, GC_00013026, GC_00013619, GC_00014507, GC_00015503, GC_00016088, GC_00017759, GC_00017760, GC_00019378, GC_00019839, GC_00020200, GC_00022028, GC_00022274, GC_00024576, GC_00029310, GC_00029331, GC_00030808, GC_00030839, GC_00032300, GC_00034740, GC_00039162, GC_00039916, GC_00041190, GC_00044568, GC_00044789, GC_00044864, GC_00051102, GC_000558…
DNA replication protein DnaC	0.344055	0.557498	1	gastrointestinal_tract	COG1484	GC_00005724, GC_00006925, GC_00007764, GC_00008378, GC_00009345, GC_00010290, GC_00012204, GC_00012222, GC_00014146, GC_00014671, GC_00015311, GC_00018708, GC_00020143, GC_00020266, GC_00020497, GC_00022235, GC_00022326, GC_00024791, GC_00024792, GC_00024840, GC_00024870, GC_00029923, GC_00034761, GC_00038640, GC_00039537, GC_00039538, GC_00039719, GC_00040918, GC_00047402, GC_00049717, GC_000523…
Fructoselysine-6-P-deglycase FrlB and related proteins with duplicated sugar isomerase (SIS) domain	0.337094	0.561511	1	other_body_site	COG2222	GC_00001971, GC_00004790, GC_00006820, GC_00020746, GC_00021368, GC_00021541, GC_00033886, GC_00034363, GC_00035862, GC_00047605, GC_00050475, GC_00055991, GC_00085302, GC_00092931, GC_00108125
Predicted nucleotidyltransferase component of viral defense system	0.337094	0.561511	1	other_body_site	COG2253	GC_00011390, GC_00013061, GC_00016288, GC_00019443, GC_00020253, GC_00022086, GC_00022528, GC_00024469, GC_00027604, GC_00029728, GC_00029729, GC_00035754, GC_00049829, GC_00051210, GC_00063223, GC_00065988, GC_00070706, GC_00070818, GC_00072413, GC_00073135, GC_00073668, GC_00076135, GC_00077595, GC_00078346, GC_00079826, GC_00080416, GC_00080539, GC_00080960, GC_00081468, GC_00093188, GC_000939…
Phosphotransferase system, galactitol-specific IIC component	0.337094	0.561511	1	other_body_site	COG3775	GC_00003003, GC_00006804, GC_00007341, GC_00009576, GC_00014190, GC_00015863, GC_00016764, GC_00017595, GC_00022030, GC_00022328, GC_00026384, GC_00034576, GC_00052107, GC_00056068, GC_00058344, GC_00089344, GC_00102497, GC_00112758
Predicted amidohydrolase YtcJ	0.337094	0.561511	1	gastrointestinal_tract	COG1574	GC_00006088, GC_00006164, GC_00013112, GC_00013608, GC_00016209, GC_00018681, GC_00021767, GC_00027079, GC_00029646, GC_00034703, GC_00038348, GC_00041794, GC_00045023, GC_00051087, GC_00054463, GC_00059628, GC_00068074, GC_00071477, GC_00073151, GC_00076845, GC_00077357, GC_00082527, GC_00083010, GC_00084059, GC_00087786, GC_00089630, GC_00092664, GC_00093080, GC_00094349, GC_00097939, GC_001076…
CheY chemotaxis protein or a CheY-like REC (receiver) domain	0.337094	0.561511	1	gastrointestinal_tract	COG0784	GC_00004834, GC_00005856, GC_00006929, GC_00011904, GC_00018056, GC_00031775, GC_00037365, GC_00038344, GC_00039418, GC_00039769, GC_00043133, GC_00043240, GC_00044031, GC_00045094, GC_00045129, GC_00046243, GC_00048734, GC_00049059, GC_00049771, GC_00049907, GC_00049957, GC_00052530, GC_00052564, GC_00054090, GC_00054140, GC_00055814, GC_00059364, GC_00059612, GC_00060002, GC_00061898, GC_000619…
Phage-related protein, tail component	0.337094	0.561511	1	gastrointestinal_tract	COG4733	GC_00009555, GC_00012418, GC_00014112, GC_00019340, GC_00021683, GC_00023244, GC_00023367, GC_00030798, GC_00038103, GC_00040464, GC_00043021, GC_00043918, GC_00044734, GC_00045435, GC_00045717, GC_00046215, GC_00047398, GC_00054298, GC_00056614, GC_00061976, GC_00062530, GC_00066007, GC_00066036, GC_00067535, GC_00076843, GC_00077512, GC_00077668, GC_00078380, GC_00080010, GC_00081157, GC_000812…
Retron-type reverse transcriptase	0.337094	0.561511	1	gastrointestinal_tract	COG3344	GC_00012160, GC_00013099, GC_00018978, GC_00020792, GC_00022407, GC_00022829, GC_00023145, GC_00023572, GC_00024465, GC_00025078, GC_00031121, GC_00032819, GC_00032938, GC_00034967, GC_00041069, GC_00042276, GC_00042825, GC_00052143, GC_00064708, GC_00066093, GC_00066185, GC_00067612, GC_00068023, GC_00074244, GC_00074460, GC_00076329, GC_00076475, GC_00077340, GC_00080364, GC_00082914, GC_000878…
NAD(P)H-dependent FMN reductase	0.328691	0.566431	1	other_body_site	COG0431	GC_00001975, GC_00002384, GC_00004124, GC_00004842, GC_00006556, GC_00008072, GC_00008226, GC_00011474, GC_00012046, GC_00013502, GC_00013595, GC_00018134, GC_00018340, GC_00018521, GC_00018644, GC_00018884, GC_00019014, GC_00019833, GC_00023161, GC_00023628, GC_00024809, GC_00024819, GC_00024985, GC_00027198, GC_00030728, GC_00038289, GC_00038971, GC_00040051, GC_00046070, GC_00047382, GC_000479…
Anthranilate/para-aminobenzoate synthase component II	0.328691	0.566431	1	gastrointestinal_tract	COG0512	GC_00001147, GC_00003158, GC_00004800, GC_00009409, GC_00010931, GC_00027331, GC_00027332, GC_00027333, GC_00029668, GC_00036491, GC_00036628, GC_00042098, GC_00042228, GC_00046013, GC_00058856, GC_00065233, GC_00065234, GC_00065398, GC_00066248, GC_00100615, GC_00101966
Nitrate/nitrite transporter NarK	0.328691	0.566431	1	gastrointestinal_tract	COG2223	GC_00000728, GC_00001250, GC_00003629, GC_00005746, GC_00005769, GC_00006575, GC_00009390, GC_00009475, GC_00010323, GC_00012406, GC_00013977, GC_00014210, GC_00014824, GC_00016781, GC_00017277, GC_00017412, GC_00019056, GC_00019241, GC_00019420, GC_00019471, GC_00024802, GC_00025364, GC_00030487, GC_00033174, GC_00035488, GC_00035489, GC_00037379, GC_00040457, GC_00042020, GC_00043361, GC_000438…
Seryl-tRNA(Sec) selenium transferase	0.328691	0.566431	1	other_body_site	COG1921	GC_00001303, GC_00005083, GC_00012151, GC_00025843, GC_00028954, GC_00036655, GC_00038280, GC_00042545, GC_00048826, GC_00053594, GC_00053652, GC_00053715, GC_00064793, GC_00065273, GC_00070556, GC_00071609, GC_00078796, GC_00088263, GC_00100358
Major membrane immunogen, membrane-anchored lipoprotein	0.328691	0.566431	1	other_body_site	COG4939	GC_00000657, GC_00006450, GC_00009957, GC_00041226, GC_00045632, GC_00064279, GC_00088133, GC_00103525
Nucleoside 2-deoxyribosyltransferase	0.328691	0.566431	1	other_body_site	COG3613	GC_00002315, GC_00011332, GC_00012735, GC_00014212, GC_00015379, GC_00020370, GC_00021407, GC_00024538, GC_00029186, GC_00029633, GC_00030955, GC_00031935, GC_00038242, GC_00052255, GC_00055710, GC_00059739, GC_00064795, GC_00066309, GC_00102929
Fatty acid repression mutant protein (predicted oxidoreductase)	0.328691	0.566431	1	gastrointestinal_tract	COG3560	GC_00001407, GC_00001962, GC_00012921, GC_00034267, GC_00034268, GC_00035297, GC_00064964, GC_00073057
Carbamate kinase	0.328691	0.566431	1	gastrointestinal_tract	COG0549	GC_00001370, GC_00003550, GC_00003551, GC_00009647, GC_00009939, GC_00012147, GC_00013736, GC_00016618, GC_00020575, GC_00021988, GC_00026117, GC_00034555, GC_00034719, GC_00089746, GC_00114705
Formate-dependent phosphoribosylglycinamide formyltransferase (GAR transformylase)	0.328691	0.566431	1	gastrointestinal_tract	COG0027	GC_00001318, GC_00008232, GC_00008573, GC_00015970, GC_00063362, GC_00088351, GC_00096942, GC_00104388, GC_00111509
Trk K+ transport system, NAD-binding component	0.324194	0.569098	1	gastrointestinal_tract	COG0569	GC_00001236, GC_00001413, GC_00002864, GC_00005328, GC_00005463, GC_00005628, GC_00007148, GC_00009115, GC_00014263, GC_00017439, GC_00018448, GC_00019721, GC_00020305, GC_00022641, GC_00025931, GC_00028501, GC_00030732, GC_00035906, GC_00036224, GC_00036384, GC_00041757, GC_00042211, GC_00042356, GC_00043106, GC_00047913, GC_00049190, GC_00052859, GC_00053663, GC_00054220, GC_00056185, GC_000573…
Chromosome partitioning ATPase, Mrp family, contains Fe-S cluster	0.324194	0.569098	1	gastrointestinal_tract	COG0489	GC_00001947, GC_00003495, GC_00004745, GC_00004831, GC_00007564, GC_00008254, GC_00010760, GC_00011403, GC_00012143, GC_00012674, GC_00014234, GC_00017236, GC_00018404, GC_00019459, GC_00019497, GC_00024142, GC_00024439, GC_00029347, GC_00032710, GC_00034626, GC_00034965, GC_00034966, GC_00035274, GC_00035934, GC_00039130, GC_00040967, GC_00046080, GC_00048648, GC_00048649, GC_00048802, GC_000508…
DNA segregation ATPase FtsK/SpoIIIE and related proteins	0.324194	0.569098	1	other_body_site	COG1674	GC_00000677, GC_00002461, GC_00006282, GC_00007245, GC_00008006, GC_00008513, GC_00009019, GC_00010957, GC_00011208, GC_00012549, GC_00013997, GC_00018385, GC_00018402, GC_00018623, GC_00022615, GC_00025997, GC_00025998, GC_00025999, GC_00026931, GC_00027540, GC_00027820, GC_00029006, GC_00033777, GC_00036143, GC_00037738, GC_00037739, GC_00037740, GC_00037741, GC_00037875, GC_00037876, GC_000378…
L-serine deaminase	0.324194	0.569098	1	other_body_site	COG1760	GC_00000574, GC_00000577, GC_00000783, GC_00001955, GC_00002688, GC_00006260, GC_00008161, GC_00008797, GC_00014670, GC_00018393, GC_00019074, GC_00019121, GC_00021141, GC_00021835, GC_00023094, GC_00024596, GC_00025163, GC_00028247, GC_00028248, GC_00031991, GC_00032078, GC_00033536, GC_00037724, GC_00038088, GC_00038336, GC_00038628, GC_00038669, GC_00041643, GC_00043366, GC_00043570, GC_000442…
Glycosyltransferase, GT2 family	0.324194	0.569098	1	other_body_site	COG1216	GC_00000370, GC_00004969, GC_00005262, GC_00005527, GC_00007020, GC_00007878, GC_00008546, GC_00011490, GC_00011852, GC_00011981, GC_00012214, GC_00012344, GC_00012849, GC_00013052, GC_00013150, GC_00013241, GC_00013659, GC_00013726, GC_00015469, GC_00017621, GC_00017784, GC_00018386, GC_00018464, GC_00018987, GC_00020103, GC_00020711, GC_00021023, GC_00021443, GC_00021572, GC_00022271, GC_000222…
Mg-chelatase subunit ChlI	0.324194	0.569098	1	gastrointestinal_tract	COG1239	GC_00015541, GC_00022073, GC_00027763, GC_00033227, GC_00033236, GC_00033903, GC_00034933, GC_00036914, GC_00047693, GC_00063509, GC_00065595, GC_00072286, GC_00093777, GC_00103712, GC_00108372
ABC-type cobalt transport system, periplasmic component	0.324194	0.569098	1	gastrointestinal_tract	COG1930	GC_00002917, GC_00047753
Response regulator c-di-GMP phosphodiesterase, RpfG family, contains REC and HD-GYP domains	0.324194	0.569098	1	other_body_site	COG3437	GC_00041411, GC_00048257, GC_00048258, GC_00049417, GC_00051665, GC_00061436, GC_00064767, GC_00075812, GC_00076291, GC_00078672, GC_00093412, GC_00094369, GC_00098923, GC_00113435
Flagellar hook-length control protein FliK	0.324194	0.569098	1	other_body_site	COG3144	GC_00029298, GC_00046149, GC_00048790, GC_00050126, GC_00058039, GC_00061472, GC_00073494, GC_00087065, GC_00090285, GC_00107924
Uncharacterized protein YcsI, UPF0317 family	0.324194	0.569098	1	other_body_site	COG4336	GC_00003691, GC_00027754, GC_00027755
Secreted phosphatase, PhoX family	0.324194	0.569098	1	gastrointestinal_tract	COG3211	GC_00018741, GC_00023948, GC_00026480, GC_00044778, GC_00073703, GC_00074285, GC_00110087, GC_00111158
3-phenylpropionate/cinnamic acid dioxygenase, small subunit	0.324194	0.569098	1	gastrointestinal_tract	COG5517	GC_00004735, GC_00015185, GC_00030208, GC_00030209, GC_00033458, GC_00034275, GC_00034688, GC_00097468
DMSO reductase anchor subunit	0.324194	0.569098	1	other_body_site	COG3302	GC_00001033, GC_00032126, GC_00056692, GC_00062660, GC_00073148, GC_00074875, GC_00075604, GC_00080708, GC_00081629, GC_00082620, GC_00087395, GC_00104657, GC_00111245, GC_00115746
Uncharacterized conserved protein YvlB, contains DUF4097 and DUF4098 domains	0.324194	0.569098	1	gastrointestinal_tract	COG3595	GC_00009209, GC_00024005, GC_00036336, GC_00046759, GC_00047118, GC_00067623, GC_00086539, GC_00109223
S-adenosylmethionine hydrolase (SAM-hydroxide adenosyltransferase)	0.324194	0.569098	1	other_body_site	COG1912	GC_00005716, GC_00014514, GC_00074432
Predicted enzyme related to lactoylglutathione lyase	0.324194	0.569098	1	gastrointestinal_tract	COG3324	GC_00010308, GC_00040087, GC_00058836, GC_00060748, GC_00062410, GC_00084749, GC_00091939, GC_00103789
CBS-domain-containing membrane protein	0.324194	0.569098	1	gastrointestinal_tract	COG3448	GC_00014471, GC_00017888, GC_00035637, GC_00054895, GC_00066142, GC_00069010, GC_00111793
Pyrimidine reductase, riboflavin biosynthesis	0.324194	0.569098	1	other_body_site	COG1985	GC_00021501, GC_00022466, GC_00041476, GC_00060155, GC_00076097, GC_00077454, GC_00092839, GC_00094483, GC_00096163, GC_00104670, GC_00113419
Flagellar biosynthesis GTPase FlhF	0.324194	0.569098	1	other_body_site	COG1419	GC_00010694, GC_00055227, GC_00057124, GC_00080613, GC_00082757, GC_00089603, GC_00094601
Uncharacterized conserved protein, contains HEPN domain	0.324194	0.569098	1	gastrointestinal_tract	COG2361	GC_00023889, GC_00038835, GC_00040661, GC_00041311, GC_00051344, GC_00051547, GC_00067086, GC_00068007, GC_00081526, GC_00085024, GC_00089822, GC_00114501
c-di-GMP-binding flagellar brake protein YcgR, contains PilZNR and PilZ domains	0.324194	0.569098	1	other_body_site	COG5581	GC_00014527, GC_00034735, GC_00034736, GC_00036150, GC_00048729, GC_00060241, GC_00081327, GC_00090120, GC_00091914
TusA-related sulfurtransferase	0.323958	0.569239	1	other_body_site	COG0425	GC_00002092, GC_00002494, GC_00003205, GC_00004558, GC_00009186, GC_00009635, GC_00012482, GC_00015016, GC_00015143, GC_00023526, GC_00026196, GC_00027692, GC_00044721, GC_00045647, GC_00046747, GC_00047374, GC_00052543, GC_00056040, GC_00056991, GC_00058784, GC_00061443, GC_00061490, GC_00070268, GC_00071178, GC_00072902, GC_00073747, GC_00075236, GC_00083990, GC_00084382, GC_00095620, GC_001004…
H+/gluconate symporter or related permease	0.323958	0.569239	1	other_body_site	COG2610	GC_00001619, GC_00002383, GC_00002529, GC_00003019, GC_00003574, GC_00004015, GC_00004973, GC_00006879, GC_00007814, GC_00011077, GC_00013467, GC_00013989, GC_00016772, GC_00017025, GC_00019188, GC_00024305, GC_00025627, GC_00026855, GC_00027209, GC_00028353, GC_00031175, GC_00031843, GC_00033710, GC_00035958, GC_00040504, GC_00041823, GC_00044888, GC_00046349, GC_00048246, GC_00050768, GC_000624…
Acyl-CoA thioesterase FadM	0.323958	0.569239	1	gastrointestinal_tract	COG0824	GC_00003081, GC_00004066, GC_00004237, GC_00005288, GC_00012350, GC_00015708, GC_00015771, GC_00017353, GC_00018234, GC_00025059, GC_00025223, GC_00028788, GC_00030131, GC_00033332, GC_00037077, GC_00038228, GC_00040415, GC_00041434, GC_00042443, GC_00043443, GC_00044401, GC_00050833, GC_00053759, GC_00054263, GC_00054321, GC_00056764, GC_00057488, GC_00058573, GC_00059159, GC_00061534, GC_000621…
Homoserine trans-succinylase	0.323958	0.569239	1	gastrointestinal_tract	COG1897	GC_00000423, GC_00007119, GC_00009987, GC_00011147, GC_00021608, GC_00021609, GC_00024693, GC_00026141, GC_00026142, GC_00029453, GC_00031044, GC_00036500, GC_00037627, GC_00045144, GC_00056723, GC_00065185, GC_00065475, GC_00066514, GC_00066515
DNA-binding transcriptional regulator, MurR/RpiR family, contains HTH and SIS domains	0.323958	0.569239	1	other_body_site	COG1737	GC_00002784, GC_00006417, GC_00008725, GC_00008790, GC_00008896, GC_00008932, GC_00009674, GC_00009789, GC_00009918, GC_00010001, GC_00010061, GC_00010187, GC_00010762, GC_00010919, GC_00011277, GC_00011505, GC_00011572, GC_00011753, GC_00012565, GC_00013617, GC_00014072, GC_00014513, GC_00014573, GC_00014614, GC_00014790, GC_00015112, GC_00015189, GC_00016521, GC_00017635, GC_00017979, GC_000209…
Murein DD-endopeptidase MepM and murein hydrolase activator NlpD, contain LysM domain	0.323958	0.569239	1	other_body_site	COG0739	GC_00002201, GC_00004294, GC_00005990, GC_00007449, GC_00011931, GC_00013616, GC_00016310, GC_00020472, GC_00021316, GC_00022500, GC_00023433, GC_00023704, GC_00025841, GC_00026616, GC_00026617, GC_00027726, GC_00030665, GC_00031587, GC_00031676, GC_00032621, GC_00034180, GC_00037708, GC_00039177, GC_00039383, GC_00039812, GC_00040883, GC_00041351, GC_00041478, GC_00041793, GC_00041896, GC_000423…
Non-ribosomal peptide synthetase component F	0.323958	0.569239	1	other_body_site	COG1020	GC_00000299, GC_00003611, GC_00006816, GC_00007807, GC_00010369, GC_00012595, GC_00012929, GC_00013635, GC_00014177, GC_00014646, GC_00014805, GC_00014831, GC_00015448, GC_00015449, GC_00015512, GC_00016975, GC_00017108, GC_00017135, GC_00017512, GC_00017970, GC_00018211, GC_00018878, GC_00022872, GC_00023381, GC_00023382, GC_00038022, GC_00039156, GC_00039157, GC_00040465, GC_00040969, GC_000409…
Type II secretory pathway, pseudopilin PulG	0.323958	0.569239	1	gastrointestinal_tract	COG2165	GC_00003051, GC_00003795, GC_00009938, GC_00014413, GC_00015656, GC_00015922, GC_00017092, GC_00017269, GC_00017309, GC_00017369, GC_00026116, GC_00028317, GC_00030907, GC_00031327, GC_00031554, GC_00033439, GC_00033865, GC_00035393, GC_00036977, GC_00041573, GC_00045266, GC_00045488, GC_00050962, GC_00053229, GC_00063663, GC_00063787, GC_00067529, GC_00072706, GC_00073796, GC_00074343, GC_000863…
p-Aminobenzoyl-glutamate transporter AbgT	0.323958	0.569239	1	other_body_site	COG2978	GC_00000545, GC_00009142, GC_00009405, GC_00013584, GC_00013805, GC_00014784, GC_00022932, GC_00025052, GC_00030429, GC_00033614, GC_00035895, GC_00037745, GC_00053471, GC_00056215, GC_00073471, GC_00074319, GC_00077954, GC_00083431, GC_00105533, GC_00108739
Uncharacterized OsmC-related protein	0.317658	0.573019	1	gastrointestinal_tract	COG1765	GC_00000915, GC_00007120, GC_00008855, GC_00018463, GC_00022257, GC_00029415, GC_00043157, GC_00048354, GC_00049538, GC_00050471, GC_00050914, GC_00055308, GC_00086047, GC_00091571, GC_00101947, GC_00104238, GC_00105671, GC_00105811, GC_00111021, GC_00111453, GC_00111631
ABC-type polysaccharide/polyol phosphate export permease	0.317658	0.573019	1	other_body_site	COG1682	GC_00006322, GC_00012059, GC_00012728, GC_00020452, GC_00022160, GC_00022412, GC_00032019, GC_00032659, GC_00045589, GC_00046315, GC_00050874, GC_00051219, GC_00055631, GC_00064332, GC_00065706, GC_00072520, GC_00072685, GC_00079735, GC_00082579, GC_00083106, GC_00090783, GC_00095950, GC_00097934, GC_00106968, GC_00113781
Uncharacterized membrane protein YqiK, contains Band7/PHB/SPFH domain	0.317658	0.573019	1	other_body_site	COG2268	GC_00003892, GC_00010804, GC_00013892, GC_00018684, GC_00022448, GC_00023803, GC_00024297, GC_00041322, GC_00042542, GC_00053230, GC_00058632, GC_00063329, GC_00067889, GC_00068412, GC_00080989, GC_00093423, GC_00102103
Sugar (pentulose or hexulose) kinase	0.317658	0.573019	1	gastrointestinal_tract	COG1070	GC_00000589, GC_00002401, GC_00004600, GC_00004794, GC_00005810, GC_00006149, GC_00007805, GC_00008648, GC_00013091, GC_00013116, GC_00013170, GC_00013356, GC_00014151, GC_00015116, GC_00016630, GC_00016774, GC_00016918, GC_00017076, GC_00017468, GC_00017626, GC_00019308, GC_00020871, GC_00021918, GC_00022404, GC_00023375, GC_00025196, GC_00025330, GC_00025557, GC_00028659, GC_00033550, GC_000343…
Predicted phospholipase, patatin/cPLA2 family	0.317658	0.573019	1	gastrointestinal_tract	COG4667	GC_00002066, GC_00004185, GC_00006092, GC_00008615, GC_00012859, GC_00020275, GC_00021033, GC_00023454, GC_00025713, GC_00027677, GC_00046555, GC_00047550, GC_00047588, GC_00049826, GC_00053613, GC_00060847, GC_00070669, GC_00105966
Na+/alanine symporter	0.317658	0.573019	1	gastrointestinal_tract	COG1115	GC_00000709, GC_00001103, GC_00001838, GC_00002356, GC_00002412, GC_00002815, GC_00009350, GC_00010995, GC_00012568, GC_00012725, GC_00013208, GC_00015346, GC_00015472, GC_00017245, GC_00019993, GC_00020973, GC_00024007, GC_00025083, GC_00025194, GC_00026359, GC_00027282, GC_00028435, GC_00036744, GC_00036777, GC_00038802, GC_00042773, GC_00042774, GC_00043991, GC_00045393, GC_00047213, GC_000488…
Asparagine synthetase B (glutamine-hydrolyzing)	0.314759	0.574775	1	gastrointestinal_tract	COG0367	GC_00000912, GC_00004208, GC_00009445, GC_00016457, GC_00018915, GC_00022832, GC_00036206, GC_00041196, GC_00043408, GC_00052309, GC_00057001, GC_00059212, GC_00078551, GC_00086862, GC_00088613, GC_00093101, GC_00105627, GC_00107401, GC_00108967, GC_00113057
Tfp pilus assembly protein PilT, pilus retraction ATPase	0.314759	0.574775	1	other_body_site	COG2805	GC_00003402, GC_00005780, GC_00007281, GC_00018379, GC_00022835, GC_00024708, GC_00026375, GC_00036486, GC_00047721, GC_00048441, GC_00050422, GC_00056334, GC_00075132, GC_00078958, GC_00079965, GC_00103076, GC_00105983, GC_00109678, GC_00113433
Flavin-dependent oxidoreductase, luciferase family (includes alkanesulfonate monooxygenase SsuD and methylene tetrahydromethanopterin reductase)	0.314759	0.574775	1	other_body_site	COG2141	GC_00000838, GC_00004080, GC_00007040, GC_00007301, GC_00007380, GC_00007668, GC_00008936, GC_00010040, GC_00010535, GC_00010841, GC_00013251, GC_00013660, GC_00014200, GC_00014858, GC_00016590, GC_00017699, GC_00018080, GC_00018929, GC_00019407, GC_00019512, GC_00023617, GC_00032089, GC_00035438, GC_00035584, GC_00046183, GC_00049602, GC_00053740, GC_00054081, GC_00056190, GC_00060226, GC_000612…
D-ribose pyranose/furanose isomerase RbsD	0.314759	0.574775	1	gastrointestinal_tract	COG1869	GC_00002491, GC_00003571, GC_00006580, GC_00017952, GC_00020605, GC_00023634, GC_00041433, GC_00042588, GC_00065684, GC_00069703, GC_00070486, GC_00094971, GC_00104153
Beta-glucosidase/6-phospho-beta-glucosidase/beta-galactosidase	0.314759	0.574775	1	other_body_site	COG2723	GC_00000025, GC_00000789, GC_00001627, GC_00006455, GC_00007233, GC_00008940, GC_00009449, GC_00010182, GC_00012690, GC_00013076, GC_00013405, GC_00014055, GC_00014287, GC_00016684, GC_00020652, GC_00020760, GC_00020938, GC_00025287, GC_00029311, GC_00031522, GC_00054552, GC_00065135, GC_00065136, GC_00068432, GC_00088103
ABC-type polysaccharide/polyol phosphate transport system, ATPase component	0.314759	0.574775	1	other_body_site	COG1134	GC_00009679, GC_00012570, GC_00016427, GC_00018006, GC_00020525, GC_00021183, GC_00021671, GC_00023820, GC_00024935, GC_00025562, GC_00028537, GC_00035654, GC_00044748, GC_00047683, GC_00051997, GC_00058878, GC_00060121, GC_00064744, GC_00073899, GC_00074705, GC_00075679, GC_00091542, GC_00104178, GC_00104655, GC_00110946, GC_00111657
Predicted DNA-binding protein with double-wing structural motif, MmcQ/YjbR family	0.314759	0.574775	1	other_body_site	COG2315	GC_00003379, GC_00006469, GC_00006758, GC_00010431, GC_00021335, GC_00021902, GC_00023708, GC_00032354, GC_00038216, GC_00038827, GC_00047784, GC_00050924, GC_00051931, GC_00052458, GC_00053066, GC_00053083, GC_00054686, GC_00054979, GC_00060458, GC_00064050, GC_00069637, GC_00073838, GC_00085504, GC_00090125, GC_00095465, GC_00098034, GC_00101747, GC_00111970, GC_00114850, GC_00114872
O-acetylhomoserine/O-acetylserine sulfhydrylase, pyridoxal phosphate-dependent	0.314759	0.574775	1	gastrointestinal_tract	COG2873	GC_00000274, GC_00000557, GC_00003716, GC_00009133, GC_00016608, GC_00019856, GC_00033266, GC_00036682, GC_00040034, GC_00051429, GC_00057891, GC_00065330, GC_00088535, GC_00114304
Predicted metal-dependent hydrolase	0.31022	0.577545	1	gastrointestinal_tract	COG1451	GC_00003487, GC_00005156, GC_00011690, GC_00015884, GC_00017048, GC_00020399, GC_00030145, GC_00030146, GC_00030147, GC_00030148, GC_00030690, GC_00032522, GC_00032523, GC_00034379, GC_00034865, GC_00034866, GC_00034867, GC_00035062, GC_00036028, GC_00036062, GC_00043853, GC_00045735, GC_00046418, GC_00048450, GC_00049641, GC_00050089, GC_00052005, GC_00052081, GC_00053014, GC_00054633, GC_000569…
Molecular chaperone IbpA, HSP20 family	0.31022	0.577545	1	gastrointestinal_tract	COG0071	GC_00004289, GC_00006462, GC_00006868, GC_00008229, GC_00008349, GC_00008945, GC_00011248, GC_00012127, GC_00014967, GC_00019108, GC_00021062, GC_00021246, GC_00025070, GC_00026597, GC_00028770, GC_00035723, GC_00037013, GC_00037167, GC_00039008, GC_00039009, GC_00040879, GC_00040880, GC_00043363, GC_00045785, GC_00055752, GC_00059440, GC_00065158, GC_00066118, GC_00068890, GC_00091898, GC_001058…
Phosphoserine aminotransferase	0.31022	0.577545	1	gastrointestinal_tract	COG1932	GC_00002389, GC_00002442, GC_00005480, GC_00019263, GC_00019383, GC_00030922, GC_00043077, GC_00043078, GC_00043079, GC_00043080, GC_00043081, GC_00046558, GC_00061589, GC_00061876, GC_00065635, GC_00065636, GC_00072112
Ketopantoate reductase	0.31022	0.577545	1	gastrointestinal_tract	COG1893	GC_00002006, GC_00002607, GC_00004479, GC_00005930, GC_00007772, GC_00016955, GC_00023347, GC_00023853, GC_00025077, GC_00028834, GC_00029574, GC_00035593, GC_00038822, GC_00041759, GC_00048782, GC_00051174, GC_00056014, GC_00061566, GC_00066297, GC_00066926, GC_00071241, GC_00072640, GC_00072808, GC_00075723, GC_00076335, GC_00076831, GC_00078242, GC_00078465, GC_00078880, GC_00086135, GC_000872…
Predicted acetyltransferase	0.31022	0.577545	1	other_body_site	COG3981	GC_00002055, GC_00002115, GC_00003377, GC_00008905, GC_00012093, GC_00014730, GC_00017107, GC_00017419, GC_00025930, GC_00026399, GC_00027952, GC_00027953, GC_00044589, GC_00044909, GC_00046752, GC_00047867, GC_00048296, GC_00053234, GC_00053674, GC_00054128, GC_00056799, GC_00061489, GC_00062787, GC_00062830, GC_00075626, GC_00076895, GC_00079512, GC_00082288, GC_00088537, GC_00097278, GC_000976…
Type IV secretory pathway, VirD4 component, TraG/TraD family ATPase	0.31022	0.577545	1	other_body_site	COG3505	GC_00001178, GC_00002622, GC_00003100, GC_00003382, GC_00006036, GC_00006158, GC_00009568, GC_00012581, GC_00012801, GC_00012823, GC_00014264, GC_00015453, GC_00019097, GC_00019773, GC_00020349, GC_00022246, GC_00022490, GC_00023679, GC_00025845, GC_00029097, GC_00030723, GC_00037000, GC_00042926, GC_00047260, GC_00047675, GC_00065206, GC_00066483, GC_00068808, GC_00074847, GC_00075350, GC_000753…
Na+/serine symporter	0.31022	0.577545	1	other_body_site	COG3633	GC_00001128, GC_00001211, GC_00009843, GC_00009844, GC_00009845, GC_00026067, GC_00046690
Uncharacterized conserved protein, contains PQ loop repeat	0.31022	0.577545	1	other_body_site	COG4095	GC_00002025, GC_00004000, GC_00008784, GC_00009143, GC_00010962, GC_00012940, GC_00013098, GC_00020581, GC_00026131, GC_00026132, GC_00032586, GC_00032587, GC_00064805, GC_00065365
Uncharacterized conserved protein, DUF438 domain, may contain hemerythrin domain	0.31022	0.577545	1	other_body_site	COG2461	GC_00001132, GC_00016981, GC_00020034, GC_00024656, GC_00027100, GC_00036178, GC_00039392, GC_00044877, GC_00045292, GC_00045937, GC_00048250, GC_00055958, GC_00055976, GC_00056228, GC_00057279, GC_00060696, GC_00062518, GC_00068293, GC_00073944, GC_00080995, GC_00083743
Fucose permease	0.31022	0.577545	1	gastrointestinal_tract	COG0738	GC_00005874, GC_00005907, GC_00006406, GC_00007035, GC_00008044, GC_00008793, GC_00009101, GC_00009164, GC_00011480, GC_00016162, GC_00020743, GC_00024037, GC_00025488, GC_00025622, GC_00035688, GC_00035689, GC_00036445, GC_00041479, GC_00046873, GC_00047024, GC_00047957, GC_00048979, GC_00050758, GC_00052992, GC_00054410, GC_00058392, GC_00070407, GC_00070664, GC_00071934, GC_00073849, GC_000751…
Uncharacterized membrane protein (does not regulate perfringolysin O expression)	0.31022	0.577545	1	gastrointestinal_tract	COG3641	GC_00001217, GC_00001333, GC_00010041, GC_00012278, GC_00013260, GC_00015669, GC_00018524, GC_00019569, GC_00019899, GC_00037308, GC_00046266, GC_00048254, GC_00050116, GC_00050117, GC_00054178, GC_00060984, GC_00065010, GC_00066343, GC_00074747, GC_00087439, GC_00104101, GC_00111663
DNA-binding transcriptional regulator, IclR family	0.308911	0.578349	1	gastrointestinal_tract	COG1414	GC_00004129, GC_00005197, GC_00006271, GC_00006670, GC_00010466, GC_00011207, GC_00011606, GC_00012870, GC_00014567, GC_00014568, GC_00015654, GC_00015758, GC_00016047, GC_00016226, GC_00016866, GC_00022175, GC_00022433, GC_00026555, GC_00026556, GC_00026557, GC_00028842, GC_00028979, GC_00029321, GC_00029954, GC_00030176, GC_00030792, GC_00030816, GC_00031104, GC_00031973, GC_00031974, GC_000337…
Uncharacterized conserved protein YqeY	0.308911	0.578349	1	other_body_site	COG1610	GC_00001365, GC_00009625, GC_00012015, GC_00017019, GC_00020316, GC_00020516, GC_00029271, GC_00029450, GC_00031902, GC_00034638, GC_00040690, GC_00042718, GC_00043164, GC_00044527, GC_00044737, GC_00049668, GC_00054384, GC_00056445, GC_00064881, GC_00064882
Quinol monooxygenase YgiN	0.308911	0.578349	1	gastrointestinal_tract	COG1359	GC_00002127, GC_00003037, GC_00004796, GC_00007477, GC_00016157, GC_00016727, GC_00021567, GC_00022209, GC_00027003, GC_00028616, GC_00031107, GC_00035868, GC_00035869, GC_00039698, GC_00040000, GC_00040282, GC_00040283, GC_00043885, GC_00050605, GC_00050740, GC_00055791, GC_00058108, GC_00060738, GC_00064189, GC_00081483, GC_00090354, GC_00098743, GC_00098874, GC_00107067
Site-specific DNA-adenine methylase	0.308911	0.578349	1	other_body_site	COG0338	GC_00000845, GC_00004082, GC_00012479, GC_00013157, GC_00013562, GC_00016958, GC_00031644, GC_00035069, GC_00035570, GC_00044825, GC_00044826, GC_00044827, GC_00059991, GC_00067005, GC_00067365, GC_00071903, GC_00074001, GC_00074840, GC_00074844, GC_00077764, GC_00077787, GC_00079171, GC_00079795, GC_00080903, GC_00080941, GC_00081426, GC_00082934, GC_00083085, GC_00083319, GC_00086035, GC_000862…
NADH pyrophosphatase NudC, Nudix superfamily	0.308911	0.578349	1	gastrointestinal_tract	COG2816	GC_00004320, GC_00006043, GC_00008301, GC_00014061, GC_00015284, GC_00032314, GC_00038992, GC_00043507, GC_00045342, GC_00053643, GC_00056197, GC_00059821, GC_00076115, GC_00077407, GC_00079072, GC_00080726, GC_00092196, GC_00100862
Putative N-acetylmannosamine-6-phosphate epimerase	0.306067	0.580104	1	other_body_site	COG3010	GC_00003108, GC_00003115, GC_00005845, GC_00007382, GC_00009608, GC_00011669, GC_00017055, GC_00020509, GC_00020906, GC_00023070, GC_00026921, GC_00076191, GC_00113777
Phage-related protein	0.306067	0.580104	1	other_body_site	COG4926	GC_00006134, GC_00006157, GC_00009086, GC_00009184, GC_00009269, GC_00009563, GC_00010359, GC_00010386, GC_00012182, GC_00013722, GC_00019025, GC_00019660, GC_00020261, GC_00021399, GC_00022292, GC_00022686, GC_00024473, GC_00024550, GC_00025156, GC_00025476, GC_00025491, GC_00025834, GC_00027371, GC_00031899, GC_00049886, GC_00051853, GC_00052953, GC_00056290, GC_00057852, GC_00060876, GC_000610…
Uncharacterized protein YnzC, UPF0291/DUF896 family	0.306067	0.580104	1	gastrointestinal_tract	COG4224	GC_00001608, GC_00003600, GC_00006380, GC_00009859, GC_00009882, GC_00014680, GC_00019467, GC_00020050, GC_00026078, GC_00064462, GC_00089914, GC_00095849, GC_00108645
FAD/FMN-containing dehydrogenase	0.306067	0.580104	1	other_body_site	COG0277	GC_00000725, GC_00001073, GC_00003754, GC_00011968, GC_00016541, GC_00016817, GC_00019177, GC_00023972, GC_00025276, GC_00025710, GC_00027351, GC_00027352, GC_00028897, GC_00031243, GC_00035861, GC_00035896, GC_00036080, GC_00037159, GC_00041316, GC_00047747, GC_00049170, GC_00049866, GC_00055890, GC_00056943, GC_00061167, GC_00064775, GC_00074019, GC_00074390, GC_00083107, GC_00092425, GC_000926…
Tryptophan synthase alpha chain	0.306067	0.580104	1	gastrointestinal_tract	COG0159	GC_00004290, GC_00007106, GC_00007516, GC_00016750, GC_00018636, GC_00021149, GC_00023103, GC_00036052, GC_00036142, GC_00038044, GC_00039946, GC_00048988, GC_00052971, GC_00056120, GC_00059408, GC_00059702, GC_00064084, GC_00097425, GC_00102079
Beta-lactamase class A	0.306067	0.580104	1	gastrointestinal_tract	COG2367	GC_00005868, GC_00010214, GC_00011600, GC_00017215, GC_00023138, GC_00027601, GC_00027972, GC_00028416, GC_00032552, GC_00035162, GC_00035596, GC_00035597, GC_00043972, GC_00045177, GC_00049175, GC_00051315, GC_00052902, GC_00058163, GC_00059093, GC_00063300, GC_00063655, GC_00063926, GC_00064386, GC_00077985, GC_00093796, GC_00094376, GC_00100943, GC_00103290, GC_00106151, GC_00106821, GC_001091…
Acylphosphatase	0.306067	0.580104	1	gastrointestinal_tract	COG1254	GC_00006761, GC_00007203, GC_00010039, GC_00015148, GC_00023578, GC_00024530, GC_00033826, GC_00034502, GC_00038509, GC_00044081, GC_00044082, GC_00048755, GC_00049043, GC_00049044, GC_00052073, GC_00053877, GC_00054617, GC_00055378, GC_00061919, GC_00074983, GC_00101231, GC_00113215, GC_00116024
O-acetyl-ADP-ribose deacetylase (regulator of RNase III), contains Macro domain	0.306067	0.580104	1	gastrointestinal_tract	COG2110	GC_00003259, GC_00005777, GC_00005778, GC_00013863, GC_00019197, GC_00021738, GC_00022231, GC_00023017, GC_00024081, GC_00031390, GC_00031724, GC_00034010, GC_00034541, GC_00034644, GC_00043714, GC_00045334, GC_00046028, GC_00063784, GC_00065106, GC_00065341, GC_00065659, GC_00072303, GC_00072951, GC_00072975, GC_00075359, GC_00081918, GC_00091017
Endonuclease IV	0.306067	0.580104	1	gastrointestinal_tract	COG0648	GC_00000682, GC_00002206, GC_00005589, GC_00012785, GC_00014226, GC_00018881, GC_00032690, GC_00042284, GC_00052296, GC_00070346, GC_00094202, GC_00113528
Lyzozyme M1 (1,4-beta-N-acetylmuramidase), GH25 family	0.305922	0.580194	1	gastrointestinal_tract	COG3757	GC_00000662, GC_00008250, GC_00008980, GC_00009047, GC_00011800, GC_00011816, GC_00012820, GC_00015502, GC_00016550, GC_00016979, GC_00021784, GC_00024500, GC_00033871, GC_00035420, GC_00035421, GC_00040438, GC_00041140, GC_00042152, GC_00046196, GC_00047416, GC_00048199, GC_00049511, GC_00052193, GC_00053585, GC_00054223, GC_00055234, GC_00055406, GC_00057419, GC_00057454, GC_00057455, GC_000640…
Predicted nuclease of the RNAse H fold, HicB family	0.305922	0.580194	1	gastrointestinal_tract	COG1598	GC_00006012, GC_00016539, GC_00020077, GC_00021781, GC_00022745, GC_00023700, GC_00024091, GC_00025370, GC_00025470, GC_00031998, GC_00044386, GC_00044387, GC_00045241, GC_00045242, GC_00047976, GC_00049481, GC_00055597, GC_00055673, GC_00056151, GC_00063629, GC_00064756, GC_00066875, GC_00070535, GC_00070703, GC_00071327, GC_00073117, GC_00081183, GC_00081306, GC_00082822, GC_00083590, GC_000863…
Nicotinamide riboside transporter PnuC	0.305922	0.580194	1	gastrointestinal_tract	COG3201	GC_00003072, GC_00004580, GC_00009361, GC_00009404, GC_00010057, GC_00014993, GC_00034413, GC_00034698, GC_00053923, GC_00057543, GC_00065611, GC_00067619, GC_00098285, GC_00102420, GC_00105125, GC_00107842, GC_00110367
Uncharacterized membrane protein YfcC, ion transporter superfamily	0.305922	0.580194	1	gastrointestinal_tract	COG1288	GC_00000332, GC_00001265, GC_00006032, GC_00007030, GC_00008750, GC_00012282, GC_00013223, GC_00013224, GC_00014895, GC_00016700, GC_00020819, GC_00022193, GC_00022626, GC_00025393, GC_00025828, GC_00026991, GC_00026992, GC_00033824, GC_00033825, GC_00035301, GC_00036380, GC_00049488, GC_00057884, GC_00067036, GC_00068131, GC_00072837, GC_00075932, GC_00083027, GC_00083454, GC_00084226, GC_000944…
Uncharacterized membrane protein YbaN, DUF454 family	0.305922	0.580194	1	other_body_site	COG2832	GC_00003298, GC_00005134, GC_00009803, GC_00015743, GC_00018500, GC_00019227, GC_00035940, GC_00045597, GC_00054268, GC_00063243, GC_00091531, GC_00091684, GC_00098937, GC_00102286, GC_00108981, GC_00109290, GC_00115020, GC_00115421, GC_00115442
Dihydroxyacetone kinase	0.305922	0.580194	1	other_body_site	COG2376	GC_00000796, GC_00001484, GC_00002861, GC_00011919, GC_00021359, GC_00024052, GC_00025827, GC_00035557, GC_00035558, GC_00057103, GC_00072111, GC_00095363, GC_00106185, GC_00111153, GC_00112603, GC_00113523
Diacylglycerol kinase	0.304516	0.581065	1	other_body_site	COG0818	GC_00003915, GC_00006174, GC_00010222, GC_00013201, GC_00017688, GC_00020455, GC_00025909, GC_00027507, GC_00034370, GC_00034371, GC_00047479, GC_00051373, GC_00054732, GC_00065765, GC_00072749, GC_00083361, GC_00090669, GC_00093304, GC_00093334, GC_00097160, GC_00100322
Beta-galactosidase, beta subunit	0.304516	0.581065	1	gastrointestinal_tract	COG2731	GC_00002886, GC_00007698, GC_00013290, GC_00013540, GC_00016688, GC_00018857, GC_00019702, GC_00032535, GC_00033040, GC_00034112, GC_00034753, GC_00048096, GC_00048414, GC_00051110, GC_00051397, GC_00054479, GC_00060035, GC_00064019, GC_00065818, GC_00065883, GC_00067134, GC_00074769, GC_00076110, GC_00077867, GC_00084844, GC_00090963, GC_00095587, GC_00099070, GC_00101514, GC_00107402, GC_001077…
Sortase (surface protein transpeptidase)	0.304516	0.581065	1	other_body_site	COG3764	GC_00002103, GC_00003867, GC_00008020, GC_00008353, GC_00011285, GC_00011662, GC_00013927, GC_00015579, GC_00018323, GC_00019561, GC_00019701, GC_00023033, GC_00023072, GC_00023211, GC_00023224, GC_00023991, GC_00024407, GC_00027897, GC_00031349, GC_00034384, GC_00035214, GC_00035729, GC_00035790, GC_00036875, GC_00036876, GC_00037327, GC_00039953, GC_00039954, GC_00043337, GC_00043488, GC_000436…
N-acetyl-gamma-glutamylphosphate reductase	0.304516	0.581065	1	gastrointestinal_tract	COG0002	GC_00003736, GC_00007417, GC_00008485, GC_00011889, GC_00013776, GC_00019857, GC_00024633, GC_00040492, GC_00043776, GC_00049621, GC_00058690, GC_00071928, GC_00074954, GC_00076076, GC_00097629, GC_00110139, GC_00110500, GC_00110862
Fumarate hydratase class II	0.304516	0.581065	1	other_body_site	COG0114	GC_00000402, GC_00005901, GC_00009076, GC_00016090, GC_00016091, GC_00029283, GC_00040401, GC_00065308, GC_00065674, GC_00068418, GC_00072051
Inosine-uridine nucleoside N-ribohydrolase	0.304516	0.581065	1	gastrointestinal_tract	COG1957	GC_00002514, GC_00004431, GC_00007565, GC_00009152, GC_00009364, GC_00010163, GC_00011964, GC_00012526, GC_00013497, GC_00016181, GC_00020620, GC_00021196, GC_00021358, GC_00021979, GC_00023360, GC_00024524, GC_00034382, GC_00034383, GC_00036148, GC_00037067, GC_00039635, GC_00045894, GC_00046138, GC_00046565, GC_00046929, GC_00049329, GC_00051483, GC_00067111, GC_00071025, GC_00103122, GC_001085…
Acetylglutamate kinase	0.304516	0.581065	1	gastrointestinal_tract	COG0548	GC_00003329, GC_00004759, GC_00005838, GC_00006533, GC_00012301, GC_00014089, GC_00014503, GC_00020992, GC_00022076, GC_00046120, GC_00048747, GC_00050039, GC_00050688, GC_00057122, GC_00065014, GC_00065238, GC_00071784, GC_00077065, GC_00081415, GC_00087723, GC_00107961
Metal-dependent amidase/aminoacylase/carboxypeptidase	0.289322	0.590655	1	other_body_site	COG1473	GC_00000331, GC_00000756, GC_00001187, GC_00004880, GC_00008110, GC_00008296, GC_00009534, GC_00011061, GC_00011110, GC_00011370, GC_00011544, GC_00012126, GC_00013618, GC_00013643, GC_00013677, GC_00014665, GC_00014869, GC_00014929, GC_00015683, GC_00019362, GC_00019826, GC_00022742, GC_00025013, GC_00025410, GC_00025444, GC_00026421, GC_00027235, GC_00027560, GC_00028041, GC_00028105, GC_000292…
CBS domain	0.289322	0.590655	1	gastrointestinal_tract	COG0517	GC_00000510, GC_00001002, GC_00001555, GC_00001635, GC_00001916, GC_00006283, GC_00006293, GC_00007002, GC_00007242, GC_00009247, GC_00009360, GC_00009548, GC_00009781, GC_00009940, GC_00011977, GC_00013759, GC_00015040, GC_00019620, GC_00022569, GC_00024930, GC_00026118, GC_00027266, GC_00027555, GC_00027556, GC_00029305, GC_00030315, GC_00030316, GC_00033585, GC_00033935, GC_00035314, GC_000353…
Transcription elongation factor, GreA/GreB family	0.289322	0.590655	1	other_body_site	COG0782	GC_00000348, GC_00001006, GC_00001531, GC_00003354, GC_00003384, GC_00004115, GC_00007322, GC_00012131, GC_00014334, GC_00016755, GC_00018983, GC_00019394, GC_00020540, GC_00026581, GC_00028254, GC_00031157, GC_00031158, GC_00034666, GC_00034875, GC_00039244, GC_00040244, GC_00043308, GC_00045262, GC_00055562, GC_00057336, GC_00059956, GC_00065631
Cupin domain protein related to quercetin dioxygenase	0.289322	0.590655	1	gastrointestinal_tract	COG1917	GC_00002546, GC_00002928, GC_00003989, GC_00005677, GC_00006491, GC_00007038, GC_00007368, GC_00007900, GC_00008882, GC_00008948, GC_00012026, GC_00012297, GC_00014828, GC_00015018, GC_00015561, GC_00015806, GC_00016666, GC_00018761, GC_00018853, GC_00020816, GC_00020817, GC_00021231, GC_00021985, GC_00022479, GC_00022739, GC_00023049, GC_00023154, GC_00023155, GC_00024842, GC_00026500, GC_000268…
Thiamine biosynthesis lipoprotein ApbE	0.289322	0.590655	1	other_body_site	COG1477	GC_00001535, GC_00005389, GC_00005558, GC_00005598, GC_00005738, GC_00005968, GC_00010208, GC_00010960, GC_00011414, GC_00015954, GC_00032886, GC_00033186, GC_00036582, GC_00039053, GC_00044273, GC_00044274, GC_00044275, GC_00044436, GC_00046749, GC_00047694, GC_00048276, GC_00050731, GC_00054419, GC_00055065, GC_00059624, GC_00062751, GC_00068925, GC_00074008, GC_00075970, GC_00079244, GC_000832…
Succinate dehydrogenase/fumarate reductase, flavoprotein subunit	0.289322	0.590655	1	other_body_site	COG1053	GC_00000518, GC_00001150, GC_00003260, GC_00003807, GC_00004454, GC_00007650, GC_00008555, GC_00012812, GC_00014027, GC_00015178, GC_00016067, GC_00017728, GC_00018543, GC_00020352, GC_00022161, GC_00022683, GC_00022985, GC_00023271, GC_00023637, GC_00024510, GC_00025063, GC_00025705, GC_00029994, GC_00038365, GC_00039174, GC_00040834, GC_00041938, GC_00042779, GC_00044304, GC_00046992, GC_000492…
Uncharacterized protein YPO0396	0.289322	0.590655	1	gastrointestinal_tract	COG4913	GC_00016583, GC_00037550, GC_00040083, GC_00040436, GC_00040437, GC_00057065, GC_00072790, GC_00111273
Wobble nucleotide-excising tRNase	0.289322	0.590655	1	gastrointestinal_tract	COG4694	GC_00035352, GC_00042314, GC_00050724, GC_00066144, GC_00072734, GC_00074112, GC_00084937, GC_00086198, GC_00090002, GC_00092534, GC_00093865, GC_00104856, GC_00105756, GC_00114329
Pectin methylesterase and related acyl-CoA thioesterases	0.289322	0.590655	1	gastrointestinal_tract	COG4677	GC_00008225, GC_00023044, GC_00024861, GC_00025573, GC_00033104, GC_00046486, GC_00058092, GC_00075602, GC_00094724, GC_00095687
Ca2+-binding protein, RTX toxin-related	0.289322	0.590655	1	gastrointestinal_tract	COG2931	GC_00012744, GC_00019421, GC_00019422, GC_00022623, GC_00024453, GC_00031166, GC_00036089, GC_00039888, GC_00044430, GC_00048243, GC_00048244, GC_00048245, GC_00051522, GC_00056378, GC_00058030, GC_00059502, GC_00076040, GC_00087530, GC_00091285, GC_00094614, GC_00097512, GC_00098757, GC_00104884, GC_00111279, GC_00111928
Acyl carrier protein phosphodiesterase	0.289322	0.590655	1	gastrointestinal_tract	COG3124	GC_00005170, GC_00020223, GC_00055005
L-fucose mutarotase/ribose pyranase, RbsD/FucU family	0.289322	0.590655	1	gastrointestinal_tract	COG4154	GC_00006422, GC_00013771, GC_00052431, GC_00088966, GC_00102958
Predicted component of the type VI protein secretion system	0.289322	0.590655	1	gastrointestinal_tract	COG3516	GC_00005760, GC_00005959, GC_00006977, GC_00008958, GC_00013121, GC_00013288, GC_00013622, GC_00013720, GC_00014427, GC_00017398, GC_00017638, GC_00021058, GC_00021168, GC_00022276, GC_00025313, GC_00027553, GC_00027857, GC_00027954, GC_00028343, GC_00028414, GC_00028571, GC_00029018, GC_00029061, GC_00029295, GC_00030003, GC_00030628, GC_00030629, GC_00030900, GC_00030901, GC_00030902, GC_000310…
Predicted NAD-dependent protein-ADP-ribosyltransferase YbiA, DUF1768 family	0.289322	0.590655	1	gastrointestinal_tract	COG3236	GC_00002295, GC_00033982
ABC-type xylose transport system, permease component	0.289322	0.590655	1	other_body_site	COG4214	GC_00010071, GC_00012185, GC_00019296, GC_00028863, GC_00072427, GC_00087070, GC_00098796
ATP-dependent 26S proteasome regulatory subunit	0.289322	0.590655	1	other_body_site	COG1222	GC_00008526, GC_00011513, GC_00023016, GC_00038531, GC_00038532, GC_00091479
ATP-dependent exoDNAse (exonuclease V), alpha subunit, helicase superfamily I	0.26224	0.608585	1	other_body_site	COG0507	GC_00000877, GC_00002611, GC_00005514, GC_00008126, GC_00008258, GC_00008337, GC_00009577, GC_00011232, GC_00012627, GC_00015882, GC_00016656, GC_00019999, GC_00021613, GC_00021967, GC_00022880, GC_00029043, GC_00034132, GC_00035479, GC_00036531, GC_00038313, GC_00044264, GC_00044724, GC_00046011, GC_00047563, GC_00047611, GC_00049249, GC_00049708, GC_00052393, GC_00054862, GC_00055286, GC_000564…
Folate-dependent phosphoribosylglycinamide formyltransferase PurN	0.26224	0.608585	1	other_body_site	COG0299	GC_00003334, GC_00008054, GC_00011253, GC_00011642, GC_00015672, GC_00015681, GC_00015682, GC_00015808, GC_00015809, GC_00018498, GC_00018889, GC_00020011, GC_00020114, GC_00020458, GC_00023231, GC_00030212, GC_00036643, GC_00049139, GC_00049140, GC_00049869, GC_00053390, GC_00055284, GC_00056956, GC_00060569, GC_00060928, GC_00060929, GC_00060930, GC_00063389, GC_00068133, GC_00088746, GC_000940…
Curved DNA-binding protein CbpA, contains a DnaJ-like domain	0.26224	0.608585	1	gastrointestinal_tract	COG2214	GC_00014865, GC_00030297, GC_00038586, GC_00043601, GC_00046567, GC_00051001, GC_00059386, GC_00069860, GC_00074795, GC_00092923
Uncharacterized conserved protein YraI	0.26224	0.608585	1	gastrointestinal_tract	COG4991	GC_00003987, GC_00022624, GC_00024508, GC_00041375, GC_00063254
Creatinine amidohydrolase/Fe(II)-dependent formamide hydrolase involved in riboflavin and F420 biosynthesis	0.26224	0.608585	1	gastrointestinal_tract	COG1402	GC_00017751, GC_00017841, GC_00025718, GC_00031685, GC_00031686, GC_00037562, GC_00068914, GC_00072434, GC_00074650, GC_00096326
Uncharacterized conserved protein, implicated in type VI secretion and phage assembly	0.26224	0.608585	1	gastrointestinal_tract	COG3501	GC_00008118, GC_00009220, GC_00009578, GC_00013523, GC_00013769, GC_00013770, GC_00020130, GC_00021591, GC_00021697, GC_00023475, GC_00024101, GC_00024933, GC_00030578, GC_00034777, GC_00035222, GC_00036225, GC_00038828, GC_00043950, GC_00045722, GC_00045919, GC_00048253, GC_00051011, GC_00051847, GC_00052425, GC_00052772, GC_00074597, GC_00077999, GC_00079753, GC_00085720, GC_00095796, GC_000979…
Cu/Zn superoxide dismutase	0.26224	0.608585	1	gastrointestinal_tract	COG2032	GC_00004640, GC_00021018, GC_00056732, GC_00067313, GC_00067685, GC_00078229
N-Dimethylarginine dimethylaminohydrolase	0.26224	0.608585	1	gastrointestinal_tract	COG1834	GC_00009919, GC_00020247, GC_00022106, GC_00023014, GC_00025297, GC_00056766, GC_00072697, GC_00072931, GC_00081916
NADPH-dependent curcumin reductase CurA	0.26224	0.608585	1	gastrointestinal_tract	COG2130	GC_00008858, GC_00008859, GC_00014703, GC_00022083, GC_00036479
Uncharacterized conserved protein YtfP, gamma-glutamylcyclotransferase (GGCT)/AIG2-like family	0.26224	0.608585	1	gastrointestinal_tract	COG2105	GC_00004011, GC_00010157, GC_00024227, GC_00026221, GC_00041107, GC_00108309, GC_00112489, GC_00112742
Sugar kinase of the NBD/HSP70 family, may contain an N-terminal HTH domain	0.26224	0.608585	1	gastrointestinal_tract	COG1940	GC_00000492, GC_00000705, GC_00001733, GC_00003237, GC_00003689, GC_00003785, GC_00004355, GC_00004619, GC_00004919, GC_00006811, GC_00007398, GC_00007430, GC_00007452, GC_00008499, GC_00008837, GC_00009009, GC_00009180, GC_00011062, GC_00011679, GC_00012730, GC_00012973, GC_00013147, GC_00013777, GC_00014442, GC_00018263, GC_00019081, GC_00020191, GC_00020728, GC_00021789, GC_00024041, GC_000242…
Bacteriophage capsid protein	0.26224	0.608585	1	other_body_site	COG5511	GC_00016659, GC_00021488, GC_00025400, GC_00064794, GC_00067346, GC_00069150, GC_00074440, GC_00079027, GC_00087957, GC_00088273, GC_00091149, GC_00098458, GC_00106621
L-aminopeptidase/D-esterase	0.26224	0.608585	1	other_body_site	COG3191	GC_00024632, GC_00046154, GC_00047383, GC_00050759, GC_00056159, GC_00057467, GC_00057953, GC_00107381, GC_00109178, GC_00112923, GC_00113263
Serine/threonine protein kinase	0.26224	0.608585	1	gastrointestinal_tract	COG0515	GC_00003225, GC_00003256, GC_00007358, GC_00008202, GC_00008522, GC_00009055, GC_00009148, GC_00011425, GC_00013240, GC_00016492, GC_00019387, GC_00019657, GC_00020031, GC_00020161, GC_00021766, GC_00022096, GC_00022608, GC_00023492, GC_00025472, GC_00029009, GC_00029264, GC_00030029, GC_00032161, GC_00032415, GC_00033354, GC_00033419, GC_00035715, GC_00036289, GC_00036290, GC_00040820, GC_000427…
Phage terminase, large subunit GpA	0.26224	0.608585	1	other_body_site	COG5525	GC_00009486, GC_00018177, GC_00022016, GC_00038093, GC_00069466, GC_00080234, GC_00082489, GC_00083291, GC_00086120, GC_00090351, GC_00113697, GC_00116071
Tryptophan-rich sensory protein (mitochondrial benzodiazepine receptor homolog)	0.26224	0.608585	1	other_body_site	COG3476	GC_00006799, GC_00019276, GC_00050908, GC_00058605, GC_00070571, GC_00109137, GC_00109415
K+/H+ antiporter YhaU, regulatory subunit KhtT	0.26224	0.608585	1	other_body_site	COG0490	GC_00006268, GC_00024075, GC_00029851, GC_00048237, GC_00055121, GC_00058264, GC_00070993, GC_00097229, GC_00107686, GC_00114561
Thymidylate synthase	0.26224	0.608585	1	gastrointestinal_tract	COG0207	GC_00000090, GC_00001443, GC_00018941, GC_00019011, GC_00019916, GC_00025384, GC_00027013, GC_00041506, GC_00085297, GC_00097556
Acetolactate synthase large subunit or other thiamine pyrophosphate-requiring enzyme	0.240889	0.623565	1	other_body_site	COG0028	GC_00000540, GC_00002169, GC_00002309, GC_00003038, GC_00004269, GC_00004457, GC_00005991, GC_00007258, GC_00007296, GC_00008114, GC_00012259, GC_00012696, GC_00013172, GC_00013331, GC_00014052, GC_00014882, GC_00015592, GC_00018482, GC_00020369, GC_00020668, GC_00020928, GC_00022243, GC_00022731, GC_00025091, GC_00026156, GC_00028923, GC_00028924, GC_00030895, GC_00030896, GC_00034078, GC_000343…
Predicted nucleotidyltransferase	0.240889	0.623565	1	gastrointestinal_tract	COG1323	GC_00002032, GC_00003278, GC_00008168, GC_00010711, GC_00010752, GC_00015203, GC_00016213, GC_00016790, GC_00017242, GC_00017825, GC_00017959, GC_00018593, GC_00018799, GC_00022763, GC_00022971, GC_00023962, GC_00024263, GC_00024754, GC_00025252, GC_00029967, GC_00035822, GC_00036262, GC_00036720, GC_00037126, GC_00037127, GC_00041979, GC_00042720, GC_00045184, GC_00046945, GC_00046946, GC_000474…
DNA-binding transcriptional regulator of sugar metabolism, DeoR/GlpR family	0.240889	0.623565	1	gastrointestinal_tract	COG1349	GC_00001992, GC_00002288, GC_00003684, GC_00004677, GC_00006612, GC_00006785, GC_00006803, GC_00006963, GC_00007025, GC_00007607, GC_00007615, GC_00007677, GC_00007738, GC_00008926, GC_00009246, GC_00009879, GC_00009937, GC_00009947, GC_00010231, GC_00010450, GC_00010465, GC_00011334, GC_00013347, GC_00013554, GC_00014564, GC_00014642, GC_00014933, GC_00014969, GC_00015100, GC_00015482, GC_000161…
Homoserine dehydrogenase	0.240889	0.623565	1	gastrointestinal_tract	COG0460	GC_00002644, GC_00004655, GC_00004864, GC_00005302, GC_00007522, GC_00008703, GC_00011758, GC_00012838, GC_00015890, GC_00016237, GC_00021010, GC_00021636, GC_00022685, GC_00022882, GC_00027478, GC_00038141, GC_00038142, GC_00038324, GC_00042848, GC_00049272, GC_00049537, GC_00055033, GC_00057525, GC_00058277, GC_00059196, GC_00082437, GC_00082938, GC_00112605
Predicted oxidoreductase, contains short-chain dehydrogenase (SDR) and DUF2520 domains	0.240889	0.623565	1	gastrointestinal_tract	COG5495	GC_00017144, GC_00023425, GC_00031501, GC_00033902, GC_00035552, GC_00064141, GC_00066206, GC_00067096, GC_00072921, GC_00081084, GC_00093105
Predicted peptidase	0.240889	0.623565	1	gastrointestinal_tract	COG4099	GC_00013593, GC_00024908, GC_00031386, GC_00048841, GC_00054639, GC_00071672, GC_00078375, GC_00095373, GC_00096718, GC_00098750, GC_00103766, GC_00109717, GC_00112196, GC_00114609, GC_00116091
HD-GYP domain, c-di-GMP phosphodiesterase class II (or its inactivated variant)	0.240889	0.623565	1	gastrointestinal_tract	COG2206	GC_00014581, GC_00034816, GC_00046304, GC_00048074, GC_00051152, GC_00051272, GC_00051542, GC_00056353, GC_00063799, GC_00064621, GC_00087226, GC_00088703, GC_00093613, GC_00096132, GC_00096258, GC_00096679, GC_00098388, GC_00102867, GC_00104415, GC_00105758, GC_00106330, GC_00107295, GC_00108845, GC_00108875, GC_00109639, GC_00111911, GC_00115670
Uncharacterized conserved protein, DUF1015 family	0.240889	0.623565	1	gastrointestinal_tract	COG4198	GC_00005496, GC_00022704, GC_00024980, GC_00034343, GC_00043548, GC_00055060, GC_00081170, GC_00087971, GC_00094932
3D (Asp-Asp-Asp) domain	0.240889	0.623565	1	gastrointestinal_tract	COG3584	GC_00010589, GC_00023463, GC_00030136, GC_00040029, GC_00047134, GC_00058677, GC_00074466, GC_00102076, GC_00102295, GC_00105312, GC_00107242, GC_00108591, GC_00110122
Methionyl-tRNA synthetase	0.240889	0.623565	1	gastrointestinal_tract	COG0143	GC_00002434, GC_00025553, GC_00041536, GC_00062011, GC_00098093
Choline dehydrogenase or related flavoprotein	0.240889	0.623565	1	gastrointestinal_tract	COG2303	GC_00002942, GC_00011444, GC_00014123, GC_00024732, GC_00036050, GC_00042156, GC_00046428, GC_00062673, GC_00069020, GC_00100729, GC_00112277, GC_00115495, GC_00116146
Uncharacterized conserved protein, DUF1680 family	0.240889	0.623565	1	gastrointestinal_tract	COG3533	GC_00005481, GC_00013922, GC_00017845, GC_00017846, GC_00029965, GC_00031535, GC_00033299, GC_00034174, GC_00043193, GC_00071366, GC_00078827, GC_00081709, GC_00085100, GC_00099063, GC_00101406, GC_00103865, GC_00109835, GC_00114796
Leu/Phe-tRNA-protein transferase	0.240889	0.623565	1	gastrointestinal_tract	COG2360	GC_00004225, GC_00016983, GC_00039382, GC_00050786, GC_00057229
Predicted P-loop ATPase, KAP-like	0.240889	0.623565	1	other_body_site	COG4928	GC_00009057, GC_00022332, GC_00047633, GC_00068106, GC_00071292, GC_00075320, GC_00078510, GC_00085154, GC_00086372, GC_00086884, GC_00090656, GC_00100731, GC_00101317, GC_00102387, GC_00102986, GC_00110518, GC_00111941, GC_00113137, GC_00113708, GC_00115317
Uncharacterized short protein YbdD, DUF466 family	0.240889	0.623565	1	other_body_site	COG2879	GC_00000787, GC_00015014, GC_00021740, GC_00066904
ABC-type xylose transport system, periplasmic component	0.240889	0.623565	1	other_body_site	COG4213	GC_00008847, GC_00013938, GC_00016070, GC_00019621, GC_00046979, GC_00051223, GC_00060344, GC_00063336, GC_00093348, GC_00115469
Uncharacterized conserved protein, DUF2252 family	0.223499	0.636387	1	gastrointestinal_tract	COG4320	GC_00012276, GC_00012389, GC_00014133, GC_00046297, GC_00060722, GC_00092983, GC_00101284
Arabinogalactan endo-1,4-beta-galactosidase	0.223499	0.636387	1	gastrointestinal_tract	COG3867	GC_00016993, GC_00020116, GC_00021649, GC_00025137, GC_00025544, GC_00026995, GC_00031730, GC_00037038, GC_00053485, GC_00071213, GC_00085664, GC_00092229, GC_00114905
Exopolysaccharide biosynthesis protein related to N-acetylglucosamine-1-phosphodiester alpha-N-acety...	0.223499	0.636387	1	other_body_site	COG4632	GC_00013810, GC_00018176, GC_00039950, GC_00042074, GC_00042387, GC_00045055, GC_00049861, GC_00051251, GC_00051435, GC_00054846, GC_00055760, GC_00060604, GC_00074344, GC_00081746, GC_00085586, GC_00086291, GC_00095551, GC_00096887, GC_00101565, GC_00109234, GC_00109364, GC_00110546, GC_00113857, GC_00115108
Uncharacterized conserved protein YbgA, DUF1722 family	0.223499	0.636387	1	other_body_site	COG3272	GC_00009100, GC_00012692, GC_00023609, GC_00031381, GC_00039912, GC_00057338, GC_00072073, GC_00113361
Phage protein D	0.223499	0.636387	1	other_body_site	COG3500	GC_00011069, GC_00017457, GC_00022300, GC_00030170, GC_00038299, GC_00048633, GC_00062437, GC_00065791, GC_00071509, GC_00074175, GC_00076034, GC_00084861, GC_00099590, GC_00109552, GC_00109798, GC_00112049
Preprotein translocase subunit SecB	0.223499	0.636387	1	other_body_site	COG1952	GC_00002866, GC_00015645, GC_00024429, GC_00030557, GC_00034824, GC_00104806
DNA-binding transcriptional regulator, GntR family	0.223499	0.636387	1	other_body_site	COG2188	GC_00000417, GC_00002883, GC_00003269, GC_00004108, GC_00005751, GC_00005801, GC_00006716, GC_00006766, GC_00006921, GC_00008716, GC_00008758, GC_00008778, GC_00009276, GC_00009650, GC_00009971, GC_00010141, GC_00010598, GC_00010811, GC_00012773, GC_00013042, GC_00013696, GC_00014043, GC_00014416, GC_00014438, GC_00014498, GC_00014888, GC_00014921, GC_00015162, GC_00015241, GC_00015788, GC_000165…
ABC-type multidrug transport system, permease component	0.223499	0.636387	1	other_body_site	COG0842	GC_00000606, GC_00003095, GC_00004460, GC_00004795, GC_00008028, GC_00008370, GC_00009415, GC_00010741, GC_00010986, GC_00011826, GC_00011855, GC_00012787, GC_00012963, GC_00012989, GC_00014194, GC_00015476, GC_00016973, GC_00017520, GC_00018114, GC_00019042, GC_00022062, GC_00022420, GC_00024451, GC_00024701, GC_00024845, GC_00026639, GC_00027251, GC_00027730, GC_00028699, GC_00029641, GC_000326…
Pimeloyl-ACP methyl ester carboxylesterase	0.223499	0.636387	1	gastrointestinal_tract	COG0596	GC_00002634, GC_00003030, GC_00003238, GC_00004500, GC_00005168, GC_00007768, GC_00007911, GC_00011346, GC_00011700, GC_00013450, GC_00015552, GC_00017132, GC_00017500, GC_00017863, GC_00018372, GC_00018487, GC_00019392, GC_00022687, GC_00023506, GC_00025005, GC_00025060, GC_00025241, GC_00025263, GC_00025678, GC_00025848, GC_00025886, GC_00032832, GC_00034055, GC_00035899, GC_00037054, GC_000380…
Phosphoribosyl 1,2-cyclic phosphodiesterase	0.223499	0.636387	1	gastrointestinal_tract	COG1235	GC_00000683, GC_00001584, GC_00004798, GC_00005444, GC_00007306, GC_00009865, GC_00010517, GC_00013783, GC_00016581, GC_00025575, GC_00029792, GC_00030695, GC_00030849, GC_00035452, GC_00038195, GC_00038590, GC_00043375, GC_00046409, GC_00049750, GC_00050430, GC_00054229, GC_00054995, GC_00054996, GC_00061261, GC_00065019, GC_00080488, GC_00081487, GC_00082643, GC_00086823, GC_00096870, GC_001029…
CTP synthase (UTP-ammonia lyase)	0.223499	0.636387	1	gastrointestinal_tract	COG0504	GC_00000052, GC_00010674, GC_00046440
ABC-type dipeptide/oligopeptide/nickel transport system, ATPase component	0.223499	0.636387	1	gastrointestinal_tract	COG0444	GC_00000137, GC_00000521, GC_00000584, GC_00000632, GC_00002507, GC_00002523, GC_00002540, GC_00003975, GC_00005178, GC_00005200, GC_00005909, GC_00007694, GC_00007901, GC_00007986, GC_00008647, GC_00009476, GC_00010709, GC_00012080, GC_00012240, GC_00013585, GC_00015144, GC_00015261, GC_00015436, GC_00015437, GC_00015680, GC_00015718, GC_00019165, GC_00019215, GC_00019216, GC_00021011, GC_000237…
Predicted house-cleaning NTP pyrophosphatase, Maf/HAM1 superfamily	0.223499	0.636387	1	gastrointestinal_tract	COG0424	GC_00002754, GC_00002995, GC_00004283, GC_00005492, GC_00007014, GC_00007695, GC_00011549, GC_00016112, GC_00017436, GC_00019455, GC_00020503, GC_00027949, GC_00035049, GC_00035808, GC_00038079, GC_00039866, GC_00041183, GC_00048973, GC_00049625, GC_00053395, GC_00053453, GC_00054549, GC_00059997, GC_00061579, GC_00068713, GC_00077326, GC_00101650, GC_00105496, GC_00105520, GC_00111580
Predicted DNA-binding transcriptional regulator YafY, contains an HTH and WYL domains	0.209272	0.647339	1	other_body_site	COG2378	GC_00002285, GC_00007521, GC_00008091, GC_00010388, GC_00011273, GC_00011805, GC_00011973, GC_00012380, GC_00015011, GC_00016551, GC_00020923, GC_00024314, GC_00027194, GC_00029441, GC_00031309, GC_00032713, GC_00034255, GC_00034612, GC_00037268, GC_00039603, GC_00041531, GC_00041903, GC_00042535, GC_00042637, GC_00043320, GC_00043506, GC_00044057, GC_00044496, GC_00044497, GC_00045482, GC_000485…
Fructose/tagatose bisphosphate aldolase	0.209272	0.647339	1	gastrointestinal_tract	COG0191	GC_00000460, GC_00000634, GC_00002548, GC_00002899, GC_00003492, GC_00006001, GC_00007425, GC_00008149, GC_00009847, GC_00012982, GC_00012983, GC_00013009, GC_00013228, GC_00014522, GC_00014672, GC_00016365, GC_00017985, GC_00018624, GC_00020602, GC_00031017, GC_00043033, GC_00059646, GC_00066025, GC_00089696, GC_00099910, GC_00103230, GC_00107997
Transcriptional accessory protein Tex/SPT6	0.209272	0.647339	1	gastrointestinal_tract	COG2183	GC_00000475, GC_00001173, GC_00001331, GC_00005439, GC_00011341, GC_00015113, GC_00021270, GC_00023308, GC_00026756, GC_00040507, GC_00040508, GC_00065189, GC_00080371
Glyoxylase or a related metal-dependent hydrolase, beta-lactamase superfamily II	0.209272	0.647339	1	gastrointestinal_tract	COG0491	GC_00001465, GC_00001473, GC_00003128, GC_00003447, GC_00003572, GC_00006364, GC_00007350, GC_00009073, GC_00011406, GC_00015731, GC_00016567, GC_00017463, GC_00017880, GC_00018097, GC_00019871, GC_00019926, GC_00019967, GC_00020076, GC_00021976, GC_00022858, GC_00029790, GC_00029924, GC_00031314, GC_00031475, GC_00033727, GC_00034044, GC_00034467, GC_00034593, GC_00035142, GC_00036691, GC_000389…
Short-chain dehydrogenase	0.209272	0.647339	1	gastrointestinal_tract	COG0300	GC_00001616, GC_00003087, GC_00003230, GC_00004740, GC_00009245, GC_00013229, GC_00014392, GC_00017628, GC_00017823, GC_00017828, GC_00018433, GC_00018691, GC_00019253, GC_00021301, GC_00022630, GC_00027796, GC_00034052, GC_00034141, GC_00034142, GC_00037202, GC_00038388, GC_00038397, GC_00038409, GC_00038420, GC_00038429, GC_00038430, GC_00038431, GC_00043130, GC_00044328, GC_00046639, GC_000489…
Amino acid transporter	0.209272	0.647339	1	gastrointestinal_tract	COG0531	GC_00000459, GC_00000602, GC_00000697, GC_00001035, GC_00001225, GC_00001800, GC_00001965, GC_00002340, GC_00002568, GC_00003401, GC_00003446, GC_00003903, GC_00004829, GC_00005075, GC_00005242, GC_00005879, GC_00005905, GC_00006061, GC_00006894, GC_00007717, GC_00008133, GC_00008401, GC_00009049, GC_00009081, GC_00009562, GC_00010831, GC_00010947, GC_00011278, GC_00011446, GC_00012430, GC_000127…
Phage-related minor tail protein	0.209272	0.647339	1	gastrointestinal_tract	COG5281	GC_00002365, GC_00020904, GC_00029835, GC_00030607, GC_00039220, GC_00060255, GC_00061372, GC_00066060, GC_00067239, GC_00078448, GC_00092455, GC_00098769
Predicted flavoprotein CzcO associated with the cation diffusion facilitator CzcD	0.209272	0.647339	1	gastrointestinal_tract	COG2072	GC_00011988, GC_00013553, GC_00013916, GC_00016318, GC_00017977, GC_00018832, GC_00021597, GC_00027526, GC_00034701, GC_00042788, GC_00047376, GC_00058775, GC_00073588, GC_00077639, GC_00078201, GC_00083865, GC_00085466, GC_00100426, GC_00106366, GC_00108376, GC_00110355, GC_00112192
Predicted transcriptional regulator containing CBS domains	0.209272	0.647339	1	gastrointestinal_tract	COG4109	GC_00006626, GC_00012293, GC_00020617, GC_00043024, GC_00043282, GC_00043283, GC_00068483, GC_00111251
2-polyprenyl-6-methoxyphenol hydroxylase and related FAD-dependent oxidoreductases	0.209272	0.647339	1	gastrointestinal_tract	COG0654	GC_00004725, GC_00005276, GC_00005371, GC_00008763, GC_00009111, GC_00009342, GC_00015119, GC_00016464, GC_00025290, GC_00028882, GC_00029304, GC_00034785, GC_00041287, GC_00045351, GC_00049627, GC_00058321, GC_00059948, GC_00061070, GC_00064566, GC_00067177, GC_00075160, GC_00079515, GC_00085946, GC_00091629, GC_00102633, GC_00110133, GC_00115378
Hemoglobin-like flavoprotein	0.209272	0.647339	1	gastrointestinal_tract	COG1017	GC_00004906, GC_00019287, GC_00029508, GC_00041884, GC_00052957, GC_00053253, GC_00053535, GC_00056176, GC_00086407, GC_00098817
Uncharacterized lipoprotein NlpE involved in copper resistance	0.209272	0.647339	1	gastrointestinal_tract	COG3015	GC_00007501, GC_00021548, GC_00029474, GC_00029475, GC_00030638, GC_00053828, GC_00060958, GC_00075469, GC_00077695, GC_00085131, GC_00085478, GC_00086300, GC_00091509, GC_00099038, GC_00112574
Uncharacterized lipoprotein YddW, UPF0748 family	0.209272	0.647339	1	gastrointestinal_tract	COG1649	GC_00005489, GC_00006482, GC_00008236, GC_00019214, GC_00025449, GC_00029270, GC_00036411, GC_00041377, GC_00043027, GC_00047512, GC_00048890, GC_00052361, GC_00074710, GC_00075058, GC_00084911, GC_00087615, GC_00093321, GC_00094921, GC_00100066, GC_00102529, GC_00103972, GC_00109104
Vancomycin resistance protein YoaR (function unknown), contains peptidoglycan-binding and VanW domains	0.209272	0.647339	1	other_body_site	COG2720	GC_00023995, GC_00036943, GC_00041025, GC_00041687, GC_00042533, GC_00042619, GC_00045191, GC_00045192, GC_00051572, GC_00071592, GC_00077210, GC_00080920, GC_00082700, GC_00085357, GC_00091180, GC_00092759, GC_00093715, GC_00098079, GC_00099054, GC_00100959, GC_00102771, GC_00107174
Uncharacterized conserved protein YgbK, DUF1537 family	0.209272	0.647339	1	other_body_site	COG3395	GC_00003107, GC_00012095, GC_00017390, GC_00028654, GC_00047642, GC_00062924, GC_00072043, GC_00085162, GC_00086089, GC_00103642, GC_00112435
Uncharacterized membrane protein YkvA, DUF1232 family	0.209272	0.647339	1	other_body_site	COG3339	GC_00013230, GC_00023365, GC_00030292, GC_00033408, GC_00044614, GC_00045782, GC_00047280, GC_00055295, GC_00058921, GC_00063699, GC_00066431, GC_00078440
Membrane-associated enzyme, PAP2 (acid phosphatase) superfamily	0.207747	0.648539	1	gastrointestinal_tract	COG3907	GC_00018206, GC_00056452
Uncharacterized protein YjfI, DUF2170 family	0.207747	0.648539	1	gastrointestinal_tract	COG3789	GC_00022168, GC_00053558
Glutamate synthase domain 3	0.207747	0.648539	1	gastrointestinal_tract	COG0070	GC_00024688, GC_00061325
Uncharacterized conserved protein, DUF2062 family	0.207747	0.648539	1	gastrointestinal_tract	COG3216	GC_00022855, GC_00038455, GC_00092907
Flp pilus assembly protein, ATPase CpaE	0.207747	0.648539	1	gastrointestinal_tract	COG4963	GC_00030602, GC_00069244, GC_00070425, GC_00074903
Streptomycin 6-kinase	0.207747	0.648539	1	gastrointestinal_tract	COG3570	GC_00037074, GC_00048196, GC_00098007
Stress response protein YsnF (function unknown)	0.207747	0.648539	1	gastrointestinal_tract	COG3861	GC_00054735, GC_00082401, GC_00090261, GC_00098975, GC_00109889
Sterol desaturase/sphingolipid hydroxylase, fatty acid hydroxylase superfamily	0.207747	0.648539	1	gastrointestinal_tract	COG3000	GC_00030348, GC_00031457, GC_00059059, GC_00088179
Uncharacterized conserved protein, DUF169 family	0.207747	0.648539	1	gastrointestinal_tract	COG2043	GC_00045563, GC_00079787, GC_00080482, GC_00081898
Uncharacterized protein YmfQ in lambdoid prophage, DUF2313 family	0.207747	0.648539	1	gastrointestinal_tract	COG3778	GC_00058583, GC_00062406, GC_00080107, GC_00081182, GC_00098857, GC_00106828
Uncharacterized conserved protein YodC, DUF2158 family	0.207747	0.648539	1	gastrointestinal_tract	COG5475	GC_00016612, GC_00113538
Exopolysaccharide biosynthesis protein EpsI, predicted pyruvyl transferase	0.207747	0.648539	1	gastrointestinal_tract	COG5039	GC_00021708, GC_00082074, GC_00106418, GC_00115800
Uncharacterized protein CbrC, UPF0167 family	0.207747	0.648539	1	gastrointestinal_tract	COG3196	GC_00050504, GC_00079378, GC_00083145, GC_00114040
Predicted acyltransferase, LPLAT superfamily	0.207747	0.648539	1	other_body_site	COG4261	GC_00041980, GC_00059069, GC_00104763
Transcriptional regulator, contains Arc/MetJ-type RHH (ribbon-helix-helix) DNA-binding domain	0.207747	0.648539	1	other_body_site	COG3609	GC_00034411, GC_00086933, GC_00110148, GC_00110536
Predicted phosphohydrolase, HAD superfamily	0.207747	0.648539	1	other_body_site	COG4030	GC_00022264, GC_00045124
Hydrogenase-4 membrane subunit HyfE	0.207747	0.648539	1	other_body_site	COG4237	GC_00027782, GC_00056402, GC_00078426
mRNA-degrading endonuclease (mRNA interferase) HigB, toxic component of the HigAB toxin-antitoxin module	0.207747	0.648539	1	other_body_site	COG4680	GC_00032900, GC_00097836, GC_00106036, GC_00113346
Uncharacterized protein, PA2063/DUF2235 family	0.207747	0.648539	1	other_body_site	COG3673	GC_00029443, GC_00029444, GC_00044119, GC_00050241
Plasmid rolling circle replication initiator protein REP and truncated derivatives	0.207747	0.648539	1	other_body_site	COG5655	GC_00044533, GC_00066753, GC_00084986, GC_00091419, GC_00105202
Uncharacterized protein YcnI	0.207747	0.648539	1	other_body_site	COG4549	GC_00036382, GC_00039470, GC_00086702
Peptide chain release factor 1 (eRF1)	0.207747	0.648539	1	other_body_site	COG1503	GC_00027056, GC_00054289, GC_00069517
Tfp pilus assembly protein, tip-associated adhesin PilY1	0.207747	0.648539	1	other_body_site	COG3419	GC_00036356, GC_00060410, GC_00109712
Predicted exporter	0.207747	0.648539	1	other_body_site	COG4258	GC_00037465, GC_00038877, GC_00095321
Uncharacterized conserved protein, contains DUF4213 and DUF364 domains	0.207747	0.648539	1	other_body_site	COG2014	GC_00040135, GC_00053710, GC_00084973
Uncharacterized protein YjiK	0.207747	0.648539	1	other_body_site	COG3204	GC_00031331, GC_00036208, GC_00036847, GC_00056554, GC_00086688
Acetoacetate decarboxylase	0.207747	0.648539	1	other_body_site	COG4689	GC_00022552, GC_00077710, GC_00095355
Predicted nucleotide-binding protein containing TIR -like domain	0.207747	0.648539	1	other_body_site	COG4271	GC_00067676, GC_00080748, GC_00095075, GC_00098451, GC_00100050
Predicted dienelactone hydrolase	0.207747	0.648539	1	other_body_site	COG4188	GC_00054191, GC_00079074, GC_00084920, GC_00092055, GC_00097391, GC_00097525, GC_00102759
Acyl transferase domain in polyketide synthase (PKS) enzymes	0.207747	0.648539	1	other_body_site	COG3321	GC_00014487, GC_00071501
Ligand-binding sensor domain	0.207747	0.648539	1	other_body_site	COG4936	GC_00013199
Urea transporter	0.207747	0.648539	1	other_body_site	COG4413	GC_00040769, GC_00093223, GC_00104953, GC_00113524
Iron only hydrogenase large subunit, C-terminal domain	0.207747	0.648539	1	other_body_site	COG4624	GC_00021764, GC_00023778
ATP sulfurylase (sulfate adenylyltransferase)	0.207747	0.648539	1	other_body_site	COG2046	GC_00022474, GC_00052769
Mu-like prophage I protein	0.207747	0.648539	1	other_body_site	COG4388	GC_00057425, GC_00066404, GC_00067739, GC_00074020, GC_00099738
Selenophosphate synthetase-related protein	0.207747	0.648539	1	other_body_site	COG2144	GC_00039579, GC_00045873, GC_00075821
Predicted component of virus defense system, contains PD-(D/E)xK nuclease domain, DUF524	0.207747	0.648539	1	other_body_site	COG1700	GC_00048390, GC_00091852, GC_00093340, GC_00099941
Predicted protein-disulfide isomerase , contains CxxC motif	0.207747	0.648539	1	other_body_site	COG3531	GC_00042085, GC_00043787, GC_00056212, GC_00071351, GC_00090146
8-oxo-dGTP pyrophosphatase MutT and related house-cleaning NTP pyrophosphohydrolases, NUDIX family	0.207747	0.648539	1	gastrointestinal_tract	COG0494	GC_00001051, GC_00002042, GC_00002457, GC_00002869, GC_00002881, GC_00002948, GC_00003199, GC_00003385, GC_00004069, GC_00004328, GC_00004469, GC_00004700, GC_00005419, GC_00006623, GC_00007454, GC_00007567, GC_00007754, GC_00008058, GC_00008197, GC_00008683, GC_00009349, GC_00010691, GC_00010728, GC_00010787, GC_00011116, GC_00012217, GC_00013256, GC_00014776, GC_00015372, GC_00015644, GC_000165…
Large-conductance mechanosensitive channel	0.207747	0.648539	1	gastrointestinal_tract	COG1970	GC_00000187, GC_00002935, GC_00006224, GC_00011661, GC_00015466, GC_00015639, GC_00015866, GC_00015867, GC_00018256, GC_00020644, GC_00024479, GC_00026121, GC_00026208, GC_00030321, GC_00038360, GC_00041976, GC_00051679, GC_00058704, GC_00063396, GC_00064414, GC_00064986, GC_00114977
Membrane-associated phospholipid phosphatase	0.207747	0.648539	1	gastrointestinal_tract	COG0671	GC_00003441, GC_00004594, GC_00004751, GC_00006568, GC_00007623, GC_00007899, GC_00008267, GC_00009285, GC_00009872, GC_00009974, GC_00011263, GC_00011985, GC_00012371, GC_00013366, GC_00015901, GC_00016743, GC_00017263, GC_00017267, GC_00019624, GC_00019858, GC_00019955, GC_00024060, GC_00026551, GC_00026552, GC_00026830, GC_00027839, GC_00028989, GC_00029106, GC_00029511, GC_00029560, GC_000324…
Adenylosuccinate synthase	0.207747	0.648539	1	gastrointestinal_tract	COG0104	GC_00000077, GC_00001020, GC_00005291, GC_00013883, GC_00056049, GC_00060015, GC_00105586
D-Tyr-tRNAtyr deacylase	0.207747	0.648539	1	gastrointestinal_tract	COG1490	GC_00000562, GC_00000563, GC_00001203, GC_00002692, GC_00006276, GC_00012601, GC_00014342, GC_00014343, GC_00020809, GC_00026012, GC_00026466, GC_00030931, GC_00058290, GC_00064923, GC_00064924, GC_00065144, GC_00065145
Preprotein translocase subunit SecG	0.207747	0.648539	1	gastrointestinal_tract	COG1314	GC_00000982, GC_00001489, GC_00003631, GC_00004627, GC_00006360, GC_00015034, GC_00015035, GC_00016214, GC_00016948, GC_00017580, GC_00018671, GC_00021595, GC_00030358, GC_00031524, GC_00033747, GC_00033748, GC_00035921, GC_00036585, GC_00039858, GC_00045691, GC_00047077, GC_00074873, GC_00076619, GC_00083772, GC_00098632, GC_00105813
Malonyl CoA-acyl carrier protein transacylase	0.207747	0.648539	1	gastrointestinal_tract	COG0331	GC_00001652, GC_00002679, GC_00003029, GC_00003824, GC_00005279, GC_00005537, GC_00011154, GC_00012396, GC_00014395, GC_00016030, GC_00022230, GC_00026412, GC_00029596, GC_00034008, GC_00034009, GC_00036917, GC_00040899, GC_00042033, GC_00045238, GC_00048323, GC_00049913, GC_00049914, GC_00052364, GC_00054034, GC_00059525, GC_00061991, GC_00063484, GC_00076238, GC_00078068, GC_00079007, GC_000823…
dUTPase	0.207747	0.648539	1	other_body_site	COG0756	GC_00000262, GC_00000890, GC_00001032, GC_00007400, GC_00008759, GC_00009873, GC_00014359, GC_00015499, GC_00037717, GC_00049259, GC_00050297, GC_00057570, GC_00057942, GC_00060340, GC_00063782, GC_00064989, GC_00065017, GC_00090529, GC_00093862, GC_00100201, GC_00101687
Fe2+ or Zn2+ uptake regulation protein	0.207747	0.648539	1	other_body_site	COG0735	GC_00001045, GC_00001561, GC_00002469, GC_00002683, GC_00004039, GC_00006233, GC_00007440, GC_00007527, GC_00009708, GC_00012710, GC_00015131, GC_00015741, GC_00016691, GC_00017062, GC_00018079, GC_00018311, GC_00021720, GC_00021809, GC_00022410, GC_00024355, GC_00027163, GC_00027759, GC_00027760, GC_00027933, GC_00029291, GC_00030977, GC_00033778, GC_00033932, GC_00033948, GC_00034045, GC_000348…
Xanthine/uracil/vitamin C permease, AzgA family	0.207747	0.648539	1	other_body_site	COG2252	GC_00000391, GC_00000497, GC_00001434, GC_00002489, GC_00002770, GC_00005341, GC_00006466, GC_00008381, GC_00010671, GC_00011738, GC_00014063, GC_00015361, GC_00018038, GC_00020364, GC_00020805, GC_00023046, GC_00026138, GC_00034282, GC_00034283, GC_00040581, GC_00041146, GC_00043683, GC_00044738, GC_00049801, GC_00058985, GC_00061831, GC_00108253
Transcriptional regulator NrdR, contains Zn-ribbon and ATP-cone domains	0.207747	0.648539	1	other_body_site	COG1327	GC_00000259, GC_00001052, GC_00001654, GC_00001824, GC_00002382, GC_00014004, GC_00014325, GC_00020528, GC_00020529, GC_00020530, GC_00025966, GC_00027671, GC_00027672, GC_00044080, GC_00045318, GC_00046363, GC_00047147, GC_00056537, GC_00065591, GC_00065592, GC_00088811
Cell division septal protein FtsQ	0.207747	0.648539	1	other_body_site	COG1589	GC_00002992, GC_00004119, GC_00007924, GC_00009355, GC_00010228, GC_00012762, GC_00015521, GC_00018301, GC_00020055, GC_00030043, GC_00031817, GC_00033083, GC_00035890, GC_00036065, GC_00036070, GC_00036538, GC_00036642, GC_00037238, GC_00040007, GC_00041926, GC_00043043, GC_00045427, GC_00047827, GC_00049836, GC_00051650, GC_00051828, GC_00052920, GC_00055352, GC_00058228, GC_00058758, GC_000625…
Recombinational DNA repair protein (RecF pathway)	0.207747	0.648539	1	other_body_site	COG1381	GC_00000586, GC_00003949, GC_00006784, GC_00007576, GC_00008066, GC_00008067, GC_00017252, GC_00018496, GC_00019581, GC_00022355, GC_00028582, GC_00028583, GC_00030386, GC_00030462, GC_00031677, GC_00032201, GC_00039550, GC_00042986, GC_00044266, GC_00045168, GC_00046247, GC_00047053, GC_00048463, GC_00048901, GC_00051090, GC_00051676, GC_00053237, GC_00055395, GC_00060497, GC_00065289, GC_000715…
Outer membrane protein assembly factor BamB, contains PQQ-like beta-propeller repeat	0.197337	0.656879	1	gastrointestinal_tract	COG1520	GC_00004490, GC_00018057, GC_00033215, GC_00035968, GC_00035969, GC_00057331, GC_00062397, GC_00088037, GC_00088181, GC_00088294, GC_00089116, GC_00099678, GC_00111605, GC_00114385, GC_00115534, GC_00115892
Oligoribonuclease NrnB or cAMP/cGMP phosphodiesterase, DHH superfamily	0.197337	0.656879	1	gastrointestinal_tract	COG2404	GC_00001666, GC_00011031, GC_00056739, GC_00083998, GC_00097319
Altronate dehydratase	0.197337	0.656879	1	gastrointestinal_tract	COG2721	GC_00001142, GC_00002229, GC_00020937, GC_00037509, GC_00064275, GC_00073614, GC_00081294, GC_00087103, GC_00088402, GC_00088450, GC_00088732, GC_00095099, GC_00100745, GC_00102575, GC_00102609, GC_00109973
Uncharacterized membrane protein YcgQ, UPF0703/DUF1980 family	0.197337	0.656879	1	gastrointestinal_tract	COG3689	GC_00006618, GC_00012818, GC_00026215, GC_00036230, GC_00037642, GC_00059958, GC_00071720, GC_00098291, GC_00098299, GC_00115535
EAL domain, c-di-GMP-specific phosphodiesterase class I (or its enzymatically inactive variant)	0.197337	0.656879	1	gastrointestinal_tract	COG2200	GC_00005699, GC_00007036, GC_00008159, GC_00011138, GC_00011613, GC_00014685, GC_00014690, GC_00014765, GC_00015663, GC_00015891, GC_00016325, GC_00016546, GC_00016617, GC_00017080, GC_00026342, GC_00027308, GC_00027485, GC_00031406, GC_00031407, GC_00035582, GC_00039264, GC_00039605, GC_00043456, GC_00053451, GC_00053774, GC_00056303, GC_00063472, GC_00071589, GC_00073736, GC_00098267, GC_001012…
Methyl-accepting chemotaxis protein	0.197337	0.656879	1	gastrointestinal_tract	COG0840	GC_00004712, GC_00007431, GC_00011043, GC_00012561, GC_00012613, GC_00012875, GC_00014020, GC_00015222, GC_00015301, GC_00016823, GC_00018007, GC_00019179, GC_00021456, GC_00021457, GC_00022715, GC_00025846, GC_00026558, GC_00027631, GC_00030069, GC_00030070, GC_00034549, GC_00036729, GC_00037683, GC_00039644, GC_00040429, GC_00041526, GC_00042080, GC_00042647, GC_00043265, GC_00043679, GC_000441…
Homocysteine/selenocysteine methylase (S-methylmethionine-dependent)	0.197337	0.656879	1	gastrointestinal_tract	COG2040	GC_00012355, GC_00012361, GC_00015194, GC_00022296, GC_00026470, GC_00026471, GC_00034496, GC_00039491, GC_00041756, GC_00063351
Predicted small secreted protein	0.197337	0.656879	1	gastrointestinal_tract	COG5510	GC_00006738, GC_00006805, GC_00010272, GC_00031904, GC_00035228, GC_00050808, GC_00050809, GC_00079906, GC_00087263
Uncharacterized conserved protein, contains DUF3084 domain	0.197337	0.656879	1	gastrointestinal_tract	COG4372	GC_00008303, GC_00011187, GC_00013903, GC_00017870, GC_00021323, GC_00031756, GC_00040467, GC_00044793, GC_00044988, GC_00059639, GC_00060136, GC_00061262, GC_00071508, GC_00072575, GC_00074025, GC_00105782, GC_00108071, GC_00108720
Predicted DNA-binding protein with the Helix-hairpin-helix motif	0.197337	0.656879	1	gastrointestinal_tract	COG4277	GC_00000552
Mannitol/fructose-specific phosphotransferase system, IIA domain	0.197337	0.656879	1	other_body_site	COG4668	GC_00003875, GC_00006243, GC_00006425, GC_00014899, GC_00041830, GC_00053512
Mg2+/citrate symporter	0.197337	0.656879	1	other_body_site	COG2851	GC_00002144, GC_00019697, GC_00020895, GC_00026832, GC_00028197, GC_00058599, GC_00078908, GC_00083629, GC_00083659, GC_00084090, GC_00114623
Antirestriction protein ArdC	0.197337	0.656879	1	other_body_site	COG4227	GC_00012705, GC_00023569, GC_00023696, GC_00024859, GC_00024869, GC_00025740, GC_00044183, GC_00044184, GC_00050265, GC_00055009, GC_00063332, GC_00070164, GC_00071974, GC_00073606, GC_00078233, GC_00079423, GC_00083930, GC_00089941, GC_00095338, GC_00098587, GC_00111199, GC_00111957, GC_00113617, GC_00113636, GC_00114111
Phosphoenolpyruvate synthase/pyruvate phosphate dikinase	0.197337	0.656879	1	gastrointestinal_tract	COG0574	GC_00000914, GC_00001668, GC_00001669, GC_00003711, GC_00003833, GC_00004651, GC_00008999, GC_00010901, GC_00011929, GC_00024201, GC_00024433, GC_00040354, GC_00049682, GC_00067355, GC_00075524, GC_00079327, GC_00083467, GC_00098074
DNA-binding transcriptional regulator, HxlR family	0.197337	0.656879	1	gastrointestinal_tract	COG1733	GC_00001566, GC_00002681, GC_00002699, GC_00003061, GC_00003537, GC_00004530, GC_00006312, GC_00008953, GC_00009727, GC_00010668, GC_00011010, GC_00013058, GC_00013179, GC_00013543, GC_00014881, GC_00015030, GC_00015495, GC_00015715, GC_00016037, GC_00016038, GC_00017862, GC_00018673, GC_00020524, GC_00020660, GC_00020825, GC_00022265, GC_00022589, GC_00023009, GC_00024630, GC_00025952, GC_000260…
DNA-binding response regulator, NarL/FixJ family, contains REC and HTH domains	0.197337	0.656879	1	gastrointestinal_tract	COG2197	GC_00000672, GC_00002729, GC_00003667, GC_00004359, GC_00004860, GC_00006083, GC_00006610, GC_00006755, GC_00007032, GC_00007632, GC_00007867, GC_00008009, GC_00008298, GC_00009559, GC_00010104, GC_00012099, GC_00012318, GC_00012433, GC_00012455, GC_00012869, GC_00013281, GC_00014283, GC_00014418, GC_00014421, GC_00014523, GC_00014697, GC_00014731, GC_00014901, GC_00015292, GC_00015564, GC_000157…
Deoxyxylulose-5-phosphate synthase	0.197337	0.656879	1	gastrointestinal_tract	COG1154	GC_00000548, GC_00001786, GC_00004546, GC_00005232, GC_00008597, GC_00013475, GC_00014870, GC_00016805, GC_00022068, GC_00023830, GC_00031280, GC_00031281, GC_00035365, GC_00043212, GC_00058059, GC_00059133, GC_00059134, GC_00059244, GC_00059366, GC_00065117, GC_00065704, GC_00073004, GC_00073005, GC_00086545, GC_00091415, GC_00096184, GC_00101125, GC_00102401, GC_00111136, GC_00113554
NAD(P)H-flavin reductase	0.197337	0.656879	1	gastrointestinal_tract	COG0543	GC_00002390, GC_00003408, GC_00004410, GC_00005358, GC_00007857, GC_00008158, GC_00008743, GC_00011357, GC_00013650, GC_00017376, GC_00021291, GC_00022203, GC_00022452, GC_00022845, GC_00024960, GC_00026785, GC_00027493, GC_00030228, GC_00030413, GC_00031646, GC_00031903, GC_00033759, GC_00033760, GC_00033862, GC_00033863, GC_00033875, GC_00037294, GC_00037646, GC_00037647, GC_00039756, GC_000458…
Predicted permease	0.197337	0.656879	1	gastrointestinal_tract	COG0679	GC_00001512, GC_00001771, GC_00002920, GC_00007249, GC_00007743, GC_00010300, GC_00012622, GC_00015515, GC_00016170, GC_00016351, GC_00019063, GC_00020889, GC_00022110, GC_00023461, GC_00026573, GC_00027119, GC_00032473, GC_00033417, GC_00035057, GC_00035993, GC_00037423, GC_00039425, GC_00039735, GC_00040363, GC_00041344, GC_00041345, GC_00041711, GC_00041712, GC_00042270, GC_00042271, GC_000423…
Endonuclease NucS, RecB family	0.187341	0.665139	1	gastrointestinal_tract	COG1637	GC_00002357, GC_00025459, GC_00030697, GC_00033686, GC_00064192, GC_00064219, GC_00080380, GC_00096444, GC_00100554, GC_00107803, GC_00109732
Phage regulatory protein Rha	0.187341	0.665139	1	gastrointestinal_tract	COG3646	GC_00007297, GC_00009406, GC_00034786, GC_00049603, GC_00056160, GC_00059003, GC_00068348, GC_00071541, GC_00074017, GC_00077376, GC_00077766, GC_00085532, GC_00090904, GC_00097021, GC_00098890, GC_00100069, GC_00101537, GC_00102953, GC_00103494, GC_00106202
Spore maturation protein SpmB (function unknown)	0.187341	0.665139	1	gastrointestinal_tract	COG0700	GC_00003378, GC_00012310, GC_00022233, GC_00023693, GC_00039995, GC_00055739, GC_00075572, GC_00109925
Malate/lactate/ureidoglycolate dehydrogenase, LDH2 family	0.187341	0.665139	1	gastrointestinal_tract	COG2055	GC_00002366, GC_00006965, GC_00009012, GC_00017168, GC_00025012, GC_00029276, GC_00034298, GC_00035329, GC_00041111, GC_00069475, GC_00082973, GC_00096591, GC_00104163, GC_00115370
2-Methylisocitrate lyase and related enzymes, PEP mutase family	0.187341	0.665139	1	gastrointestinal_tract	COG2513	GC_00003181, GC_00013184, GC_00018254, GC_00028241, GC_00048180, GC_00049001, GC_00050488, GC_00061191, GC_00070352, GC_00078888, GC_00081253, GC_00095558, GC_00101477
Neuraminidase (sialidase)	0.187341	0.665139	1	gastrointestinal_tract	COG4409	GC_00020479, GC_00021307, GC_00024362, GC_00027257, GC_00034941, GC_00042090, GC_00044319, GC_00044739, GC_00045512, GC_00052544, GC_00055050, GC_00057070, GC_00060967, GC_00062032, GC_00069391, GC_00069556, GC_00073600, GC_00076983, GC_00077782, GC_00079065, GC_00081065, GC_00085934, GC_00087719, GC_00087802, GC_00091091, GC_00096231, GC_00096962, GC_00101103, GC_00101525, GC_00104483, GC_001091…
L-rhamnose mutarotase	0.187341	0.665139	1	other_body_site	COG3254	GC_00001451, GC_00012944, GC_00022963, GC_00063263, GC_00072295, GC_00107591
Predicted glutamine amidotransferase	0.187341	0.665139	1	other_body_site	COG0121	GC_00000995, GC_00008556, GC_00092293, GC_00103627
Agmatine/peptidylarginine deiminase	0.187341	0.665139	1	other_body_site	COG2957	GC_00007275, GC_00010865, GC_00013468, GC_00021700, GC_00042997, GC_00047314, GC_00052609, GC_00077569, GC_00079498, GC_00087629, GC_00090066, GC_00097149, GC_00097575, GC_00113516, GC_00113658
Meiotically up-regulated gene 157 (Mug157) protein (function unknown)	0.187341	0.665139	1	other_body_site	COG3538	GC_00002404, GC_00009129, GC_00017216, GC_00037538, GC_00037539, GC_00046126, GC_00099824
N-acetylglucosaminyl deacetylase, LmbE family	0.187341	0.665139	1	other_body_site	COG2120	GC_00015540, GC_00019939, GC_00021339, GC_00022938, GC_00026862, GC_00026863, GC_00035599, GC_00043649, GC_00044085, GC_00051549, GC_00053775, GC_00061357, GC_00063047, GC_00063822, GC_00064305, GC_00064672, GC_00066831, GC_00081200, GC_00095055, GC_00098522, GC_00103254
Type II secretory pathway ATPase GspE/PulE or T4P pilus assembly pathway ATPase PilB	0.187341	0.665139	1	other_body_site	COG2804	GC_00002549, GC_00003514, GC_00007126, GC_00007513, GC_00009841, GC_00011837, GC_00012305, GC_00012416, GC_00015036, GC_00017006, GC_00019029, GC_00025793, GC_00030634, GC_00030635, GC_00032434, GC_00039804, GC_00040226, GC_00040227, GC_00041961, GC_00045098, GC_00047427, GC_00047431, GC_00047616, GC_00048819, GC_00049656, GC_00051335, GC_00052019, GC_00052548, GC_00054919, GC_00056184, GC_000597…
Type II secretory pathway, component PulF	0.187341	0.665139	1	other_body_site	COG1459	GC_00003483, GC_00007278, GC_00008808, GC_00009883, GC_00011970, GC_00012174, GC_00015331, GC_00018950, GC_00019589, GC_00021816, GC_00022964, GC_00024172, GC_00026806, GC_00026807, GC_00027646, GC_00032181, GC_00036652, GC_00037709, GC_00039161, GC_00042293, GC_00043920, GC_00044707, GC_00046423, GC_00046429, GC_00046829, GC_00047714, GC_00048992, GC_00053933, GC_00059225, GC_00064967, GC_000666…
Cystathionine beta-lyase/cystathionine gamma-synthase	0.187341	0.665139	1	other_body_site	COG0626	GC_00000698, GC_00000825, GC_00002745, GC_00004465, GC_00004610, GC_00005577, GC_00005832, GC_00010530, GC_00010680, GC_00010777, GC_00011180, GC_00011860, GC_00012548, GC_00012833, GC_00013133, GC_00016205, GC_00019198, GC_00021151, GC_00026462, GC_00026744, GC_00028542, GC_00040810, GC_00041447, GC_00046267, GC_00049480, GC_00052784, GC_00053031, GC_00064658, GC_00081590, GC_00086883, GC_001013…
Predicted dehydrogenase	0.187341	0.665139	1	other_body_site	COG0673	GC_00002615, GC_00004808, GC_00005224, GC_00005327, GC_00006045, GC_00006245, GC_00006551, GC_00006756, GC_00007033, GC_00007173, GC_00007426, GC_00007427, GC_00008638, GC_00010765, GC_00011284, GC_00011326, GC_00011374, GC_00011740, GC_00011786, GC_00012158, GC_00012731, GC_00012980, GC_00012981, GC_00013247, GC_00013387, GC_00013389, GC_00013638, GC_00014922, GC_00014923, GC_00015730, GC_000160…
ABC-type cobalamin/Fe3+-siderophores transport system, ATPase component	0.187341	0.665139	1	other_body_site	COG1120	GC_00001475, GC_00002380, GC_00002551, GC_00003607, GC_00004687, GC_00005714, GC_00007863, GC_00008836, GC_00008997, GC_00010091, GC_00010337, GC_00010583, GC_00011300, GC_00012374, GC_00012492, GC_00013054, GC_00013161, GC_00014745, GC_00016846, GC_00017174, GC_00018039, GC_00023407, GC_00024724, GC_00024814, GC_00026179, GC_00027043, GC_00027044, GC_00028480, GC_00028488, GC_00031028, GC_000353…
Glycine/serine hydroxymethyltransferase	0.187341	0.665139	1	other_body_site	COG0112	GC_00000071, GC_00001202, GC_00016711, GC_00038259, GC_00049496, GC_00080764, GC_00088528
Malic enzyme	0.187341	0.665139	1	other_body_site	COG0281	GC_00000216, GC_00000231, GC_00000989, GC_00006099, GC_00010713, GC_00022484, GC_00030687, GC_00039622, GC_00062892
Soluble lytic murein transglycosylase and related regulatory proteins (some contain LysM/invasin domains)	0.187341	0.665139	1	gastrointestinal_tract	COG0741	GC_00001359, GC_00004769, GC_00005065, GC_00005305, GC_00006239, GC_00006427, GC_00006445, GC_00008909, GC_00009085, GC_00013103, GC_00015559, GC_00016953, GC_00018349, GC_00018525, GC_00018925, GC_00021217, GC_00021379, GC_00023023, GC_00023656, GC_00024124, GC_00024697, GC_00027051, GC_00028632, GC_00029435, GC_00030258, GC_00034547, GC_00035083, GC_00035359, GC_00036736, GC_00043302, GC_000435…
Thiamine monophosphate synthase	0.187341	0.665139	1	gastrointestinal_tract	COG0352	GC_00003193, GC_00003355, GC_00003449, GC_00004474, GC_00011551, GC_00014157, GC_00015517, GC_00015888, GC_00017270, GC_00018242, GC_00018984, GC_00024140, GC_00024435, GC_00032595, GC_00032679, GC_00035936, GC_00038005, GC_00041198, GC_00043275, GC_00043782, GC_00047353, GC_00050111, GC_00051591, GC_00051594, GC_00053166, GC_00055044, GC_00056728, GC_00056880, GC_00061083, GC_00061894, GC_000629…
Lysophospholipase, alpha-beta hydrolase superfamily	0.187341	0.665139	1	gastrointestinal_tract	COG2267	GC_00000993, GC_00004802, GC_00005678, GC_00007843, GC_00008348, GC_00009235, GC_00009925, GC_00010358, GC_00010708, GC_00011151, GC_00011301, GC_00011831, GC_00011916, GC_00011930, GC_00012242, GC_00013392, GC_00015458, GC_00015596, GC_00016381, GC_00016481, GC_00016674, GC_00017694, GC_00018529, GC_00020029, GC_00020136, GC_00021350, GC_00021845, GC_00024425, GC_00024434, GC_00024730, GC_000261…
ABC-type oligopeptide transport system, ATPase component	0.187341	0.665139	1	gastrointestinal_tract	COG4608	GC_00000323, GC_00000507, GC_00000570, GC_00000998, GC_00002484, GC_00002541, GC_00002848, GC_00003661, GC_00004353, GC_00006428, GC_00008081, GC_00008156, GC_00009187, GC_00012251, GC_00019341, GC_00023795, GC_00026114, GC_00026115, GC_00029628, GC_00034415, GC_00034770, GC_00034771, GC_00036591, GC_00039573, GC_00044964, GC_00048120, GC_00050572, GC_00062309, GC_00062470, GC_00074415, GC_000748…
K+-sensing histidine kinase KdpD	0.187341	0.665139	1	gastrointestinal_tract	COG2205	GC_00004112, GC_00004150, GC_00004174, GC_00004583, GC_00005263, GC_00005360, GC_00005703, GC_00005989, GC_00007206, GC_00007621, GC_00008387, GC_00011286, GC_00011685, GC_00011912, GC_00012125, GC_00015393, GC_00016113, GC_00017157, GC_00017717, GC_00017727, GC_00017868, GC_00018078, GC_00018499, GC_00021871, GC_00022499, GC_00023297, GC_00024326, GC_00024361, GC_00025030, GC_00025249, GC_000262…
Ribosomal protein L34	0.1788	0.672407	1	other_body_site	COG0230	GC_00000058
Glycerol uptake facilitator and related aquaporins (Major Intrinsic Protein Family)	0.1788	0.672407	1	other_body_site	COG0580	GC_00000613, GC_00001239, GC_00001374, GC_00001375, GC_00002513, GC_00003863, GC_00006698, GC_00008719, GC_00010622, GC_00012264, GC_00012525, GC_00012562, GC_00020523, GC_00026550, GC_00031917, GC_00039964, GC_00040601, GC_00046509, GC_00049457, GC_00065070, GC_00109692
ABC-type Fe3+-siderophore transport system, permease component	0.1788	0.672407	1	other_body_site	COG0609	GC_00002008, GC_00002556, GC_00005614, GC_00006549, GC_00007970, GC_00008085, GC_00008877, GC_00008888, GC_00009043, GC_00009174, GC_00009250, GC_00009489, GC_00010493, GC_00010861, GC_00011531, GC_00011622, GC_00011776, GC_00011954, GC_00012075, GC_00012098, GC_00012200, GC_00015192, GC_00016234, GC_00016942, GC_00016944, GC_00018412, GC_00019801, GC_00021861, GC_00022554, GC_00023042, GC_000230…
Phosphoglycerate mutase (BPG-dependent)	0.1788	0.672407	1	other_body_site	COG0588	GC_00000146, GC_00000350, GC_00001534, GC_00005717, GC_00012898, GC_00026274, GC_00026428, GC_00048919, GC_00090040
MFS family permease	0.1788	0.672407	1	gastrointestinal_tract	COG0477	GC_00000871, GC_00002957, GC_00003057, GC_00003544, GC_00003943, GC_00004437, GC_00004629, GC_00005337, GC_00005745, GC_00005926, GC_00006481, GC_00007017, GC_00007018, GC_00007050, GC_00007107, GC_00007160, GC_00007288, GC_00007456, GC_00008094, GC_00008768, GC_00008947, GC_00010351, GC_00010570, GC_00010676, GC_00010695, GC_00010768, GC_00012543, GC_00012808, GC_00012839, GC_00012934, GC_000132…
Uncharacterized membrane protein YvbJ	0.1788	0.672407	1	gastrointestinal_tract	COG4640	GC_00010820, GC_00011666, GC_00011760, GC_00023593, GC_00029158, GC_00045552, GC_00046241, GC_00046799, GC_00056813, GC_00062016, GC_00066563, GC_00077374, GC_00083688, GC_00084594, GC_00085449, GC_00088424, GC_00110432, GC_00112056
Mannosyltransferase OCH1 or related enzyme	0.1788	0.672407	1	gastrointestinal_tract	COG3774	GC_00011605, GC_00013244, GC_00019400, GC_00028011, GC_00029858, GC_00035051, GC_00044427, GC_00063558, GC_00074423, GC_00075096, GC_00078332, GC_00080936, GC_00085124, GC_00088282, GC_00089246, GC_00090030, GC_00092430, GC_00108292, GC_00110412, GC_00115841
Uncharacterized conserved protein YndB, AHSA1/START domain	0.1788	0.672407	1	gastrointestinal_tract	COG3832	GC_00009827, GC_00016174, GC_00016830, GC_00019872, GC_00023529, GC_00038223, GC_00041927, GC_00051480, GC_00055062, GC_00058581, GC_00060563, GC_00063269, GC_00066088, GC_00070237, GC_00076423, GC_00076865, GC_00080733, GC_00081132, GC_00083019, GC_00084970, GC_00085377, GC_00087608, GC_00087850, GC_00089538, GC_00091165, GC_00092703, GC_00105233, GC_00106429, GC_00107002, GC_00111698, GC_001134…
Propanediol utilization protein	0.1788	0.672407	1	gastrointestinal_tract	COG4869	GC_00005670, GC_00010536, GC_00011149, GC_00015247, GC_00015248, GC_00040735, GC_00076993
HEAT repeat	0.1788	0.672407	1	gastrointestinal_tract	COG1413	GC_00000959, GC_00002344, GC_00020032, GC_00024804, GC_00032717, GC_00036198, GC_00043882, GC_00045825, GC_00046595, GC_00046618, GC_00049443, GC_00052463, GC_00062628, GC_00073998, GC_00080172, GC_00080976, GC_00082494, GC_00097151, GC_00099417, GC_00099462, GC_00104842, GC_00114356
DNA-binding transcriptional regulator YiaG, XRE-type HTH domain	0.1788	0.672407	1	gastrointestinal_tract	COG2944	GC_00006371, GC_00011471, GC_00014561, GC_00021031, GC_00029071, GC_00030402, GC_00032401, GC_00033712, GC_00033997, GC_00034848, GC_00035040, GC_00041634, GC_00059154, GC_00060109, GC_00070200, GC_00071104, GC_00076079, GC_00076847, GC_00081192, GC_00083188, GC_00084471, GC_00085482, GC_00089677, GC_00098546, GC_00100534, GC_00100985
Uncharacterized protein YxjI	0.1788	0.672407	1	gastrointestinal_tract	COG4894	GC_00006194, GC_00015826, GC_00020163, GC_00028964, GC_00036475, GC_00041628, GC_00056198, GC_00059530, GC_00061329, GC_00083298, GC_00103270
Pyruvate:ferredoxin oxidoreductase or related 2-oxoacid:ferredoxin oxidoreductase, beta subunit	0.1788	0.672407	1	gastrointestinal_tract	COG1013	GC_00002426, GC_00008358, GC_00009425, GC_00028378, GC_00050141, GC_00057997, GC_00060184, GC_00060836, GC_00064284, GC_00072250, GC_00090504
Acyl CoA:acetate/3-ketoacid CoA transferase	0.1788	0.672407	1	gastrointestinal_tract	COG4670	GC_00002023, GC_00007246, GC_00010840, GC_00013149, GC_00015989, GC_00016828, GC_00028862, GC_00034477, GC_00079466, GC_00084220, GC_00089781, GC_00100812
ABC-type proline/glycine betaine transport system, periplasmic component	0.1788	0.672407	1	other_body_site	COG2113	GC_00004962, GC_00007247, GC_00029286, GC_00031108, GC_00038239, GC_00043960, GC_00043961, GC_00047347, GC_00057421, GC_00058866, GC_00060909, GC_00061901, GC_00082370, GC_00100347, GC_00110660
3-polyprenyl-4-hydroxybenzoate decarboxylase	0.1788	0.672407	1	other_body_site	COG0043	GC_00002158, GC_00002573, GC_00005786, GC_00006528, GC_00008805, GC_00012140, GC_00013727, GC_00014855, GC_00023101, GC_00024157, GC_00027417, GC_00043225, GC_00050076, GC_00058915, GC_00066323, GC_00096424, GC_00100581
Predicted CoA-binding protein	0.1788	0.672407	1	other_body_site	COG1832	GC_00002195, GC_00004680, GC_00045836, GC_00050167, GC_00083063, GC_00102563
Uncharacterized conserved protein YiiM, contains MOSC domain	0.171543	0.678744	1	gastrointestinal_tract	COG2258	GC_00005020, GC_00009701, GC_00012888, GC_00025967, GC_00028547, GC_00032988, GC_00045408, GC_00055021, GC_00060435, GC_00069422, GC_00071006, GC_00071759, GC_00079537, GC_00097307
Redox-sensitive bicupin YhaK, pirin superfamily	0.171543	0.678744	1	gastrointestinal_tract	COG1741	GC_00001151, GC_00003973, GC_00004396, GC_00017878, GC_00018774, GC_00019642, GC_00022048, GC_00040206, GC_00043641, GC_00045468, GC_00046788, GC_00048382, GC_00077840, GC_00080576, GC_00083696, GC_00084528, GC_00085529, GC_00093750
Putative SOS response-associated peptidase YedK	0.171543	0.678744	1	gastrointestinal_tract	COG2135	GC_00003119, GC_00016454, GC_00018782, GC_00022724, GC_00022857, GC_00030401, GC_00040740, GC_00041595, GC_00042318, GC_00051671, GC_00060372, GC_00074271, GC_00093723, GC_00105347, GC_00110981
Predicted nuclease of restriction endonuclease-like (RecB) superfamily, DUF1016 family	0.171543	0.678744	1	gastrointestinal_tract	COG4804	GC_00003000, GC_00007421, GC_00011455, GC_00014845, GC_00019780, GC_00021534, GC_00022853, GC_00023951, GC_00024313, GC_00024588, GC_00029686, GC_00030271, GC_00037942, GC_00043120, GC_00044179, GC_00044815, GC_00057856, GC_00070379, GC_00076093, GC_00103347, GC_00103412, GC_00107777, GC_00110362, GC_00111144
S-adenosylhomocysteine hydrolase	0.171543	0.678744	1	gastrointestinal_tract	COG0499	GC_00003507, GC_00012216, GC_00017393, GC_00027047, GC_00027048, GC_00040067, GC_00040068, GC_00056002
Ethanolamine utilization protein EutL, ethanolamine utilization microcompartment shell protein	0.171543	0.678744	1	gastrointestinal_tract	COG4816	GC_00000485, GC_00001315
Ethanolamine utilization protein EutP, contains a P-loop NTPase domain	0.171543	0.678744	1	gastrointestinal_tract	COG4917	GC_00005821, GC_00006394, GC_00006563, GC_00011423, GC_00037690, GC_00056974, GC_00082616, GC_00085012, GC_00093899, GC_00107738, GC_00111502
Phosphoketolase	0.171543	0.678744	1	gastrointestinal_tract	COG3957	GC_00000550, GC_00007780, GC_00060189, GC_00084887
Competence protein CoiA-like family, contains a predicted nuclease domain	0.171543	0.678744	1	gastrointestinal_tract	COG4469	GC_00010830, GC_00012088, GC_00032398, GC_00037566, GC_00059987, GC_00060104, GC_00060673, GC_00062036, GC_00064177, GC_00068832, GC_00072650, GC_00096540, GC_00099832, GC_00104128, GC_00105369, GC_00105509, GC_00109795
Ethanolamine utilization protein EutS, ethanolamine utilization microcompartment shell protein	0.171543	0.678744	1	gastrointestinal_tract	COG4810	GC_00000495, GC_00004193, GC_00026275, GC_00095024
Threonine dehydratase	0.171543	0.678744	1	other_body_site	COG1171	GC_00000655, GC_00002903, GC_00003612, GC_00006167, GC_00007216, GC_00008244, GC_00010376, GC_00012473, GC_00013090, GC_00013763, GC_00013861, GC_00014073, GC_00014647, GC_00016014, GC_00017166, GC_00018903, GC_00030910, GC_00035178, GC_00036112, GC_00040713, GC_00050225, GC_00054461, GC_00058379, GC_00065088, GC_00065199, GC_00065355, GC_00073591, GC_00098040, GC_00114297
N-acetylglucosamine-6-phosphate deacetylase	0.171543	0.678744	1	gastrointestinal_tract	COG1820	GC_00001776, GC_00002916, GC_00003178, GC_00003579, GC_00003991, GC_00006636, GC_00008754, GC_00010161, GC_00018913, GC_00020619, GC_00021318, GC_00026924, GC_00028006, GC_00038090, GC_00039189, GC_00042835, GC_00047339, GC_00052510, GC_00059203, GC_00061922, GC_00063796, GC_00071648, GC_00072507, GC_00087456, GC_00092257, GC_00093028, GC_00105174, GC_00107249, GC_00111319, GC_00114439
Superfamily II DNA or RNA helicase	0.171543	0.678744	1	gastrointestinal_tract	COG1061	GC_00003126, GC_00003655, GC_00004683, GC_00009468, GC_00009543, GC_00009557, GC_00011528, GC_00018502, GC_00019191, GC_00020043, GC_00020409, GC_00020887, GC_00021380, GC_00023000, GC_00024244, GC_00025053, GC_00025103, GC_00025478, GC_00031304, GC_00032706, GC_00035098, GC_00036820, GC_00042426, GC_00042507, GC_00047515, GC_00048753, GC_00049501, GC_00050112, GC_00050658, GC_00050680, GC_000513…
GrpB domain, predicted nucleotidyltransferase, UPF0157 family	0.171543	0.678744	1	other_body_site	COG2320	GC_00008634, GC_00009396, GC_00015747, GC_00023062, GC_00025254, GC_00043690, GC_00048722, GC_00059181, GC_00072574, GC_00075916, GC_00080258, GC_00083017
Metal-responsive transcriptional regulator, contains CopG/Arc/MetJ DNA-binding domain	0.171543	0.678744	1	other_body_site	COG0864	GC_00006814, GC_00011811, GC_00018431, GC_00021666, GC_00021820, GC_00032812, GC_00036127, GC_00039061, GC_00046204, GC_00083023, GC_00095042, GC_00102944
Precorrin-6B methylase 2	0.171543	0.678744	1	other_body_site	COG2242	GC_00001764, GC_00010058, GC_00018537, GC_00024272, GC_00036002, GC_00046601, GC_00063012, GC_00080709, GC_00112924
Fe-S cluster assembly iron-binding protein IscA	0.171543	0.678744	1	other_body_site	COG0316	GC_00001034, GC_00001189, GC_00004013, GC_00004136, GC_00011033, GC_00026139, GC_00039929, GC_00042147, GC_00056323, GC_00064250, GC_00067217, GC_00087027
3-methyladenine DNA glycosylase/8-oxoguanine DNA glycosylase	0.171543	0.678744	1	other_body_site	COG0122	GC_00007374, GC_00019549, GC_00025168, GC_00033707, GC_00036536, GC_00045751, GC_00063613, GC_00064059, GC_00065952, GC_00076833, GC_00088868, GC_00088916, GC_00092157, GC_00098130, GC_00098134, GC_00106816, GC_00114152
Aromatic ring-opening dioxygenase, catalytic subunit, LigB family	0.171543	0.678744	1	other_body_site	COG3384	GC_00005213, GC_00010433, GC_00012390, GC_00012632, GC_00013104, GC_00019723, GC_00028574, GC_00031999, GC_00032000, GC_00039876, GC_00044754, GC_00055205, GC_00059286, GC_00087634, GC_00095596, GC_00103693, GC_00109225, GC_00109770
5-keto 4-deoxyuronate isomerase	0.171543	0.678744	1	other_body_site	COG3717	GC_00000561, GC_00007718, GC_00012897
Cell division protein DedD (periplasmic protein involved in septation)	0.171543	0.678744	1	other_body_site	COG3147	GC_00007913, GC_00013819, GC_00028867, GC_00029385, GC_00031665, GC_00037560, GC_00042768, GC_00045084, GC_00046152, GC_00051884, GC_00059162, GC_00068136, GC_00068839, GC_00081557, GC_00097053, GC_00100128, GC_00102256, GC_00113422
Glucan phosphorylase	0.165278	0.684343	1	gastrointestinal_tract	COG0058	GC_00001195, GC_00003545, GC_00004911, GC_00005507, GC_00006825, GC_00009590, GC_00012386, GC_00012517, GC_00013704, GC_00014282, GC_00018044, GC_00022942, GC_00024939, GC_00034798, GC_00040723, GC_00041855, GC_00048788, GC_00050885, GC_00051525, GC_00062676, GC_00064976, GC_00091405, GC_00100326, GC_00101151, GC_00103056, GC_00113599
Predicted O-methyltransferase YrrM	0.165278	0.684343	1	other_body_site	COG4122	GC_00001890, GC_00005513, GC_00006975, GC_00007929, GC_00008423, GC_00013078, GC_00015819, GC_00019915, GC_00022124, GC_00022198, GC_00025442, GC_00028001, GC_00033460, GC_00036064, GC_00044967, GC_00045609, GC_00047057, GC_00047619, GC_00048959, GC_00049460, GC_00050935, GC_00051793, GC_00052232, GC_00052318, GC_00053837, GC_00056006, GC_00056474, GC_00057862, GC_00059284, GC_00061044, GC_000634…
Catalase	0.165278	0.684343	1	other_body_site	COG0753	GC_00000572, GC_00001219, GC_00018489, GC_00029847, GC_00029848, GC_00033257, GC_00039003, GC_00076270, GC_00091842
Secreted protein containing bacterial Ig-like domain and vWFA domain	0.165278	0.684343	1	other_body_site	COG2304	GC_00001991, GC_00005377, GC_00005403, GC_00005411, GC_00005607, GC_00005806, GC_00008078, GC_00008385, GC_00013001, GC_00014051, GC_00019339, GC_00020767, GC_00024722, GC_00025002, GC_00025464, GC_00031320, GC_00038026, GC_00040635, GC_00041325, GC_00042005, GC_00042911, GC_00048092, GC_00051615, GC_00053292, GC_00053372, GC_00058043, GC_00058093, GC_00058106, GC_00058981, GC_00059695, GC_000610…
tRNA (Thr-GGU) A37 N-methylase	0.165278	0.684343	1	other_body_site	COG1720	GC_00004470, GC_00013345, GC_00016104, GC_00016925, GC_00022843, GC_00035427, GC_00057175, GC_00074793, GC_00085819, GC_00092197, GC_00098114, GC_00115563
Archaeal/vacuolar-type H+-ATPase catalytic subunit A/Vma1	0.165278	0.684343	1	gastrointestinal_tract	COG1155	GC_00000373, GC_00037212, GC_00051297
Carboxysome shell and ethanolamine utilization microcompartment protein CcmL/EutN	0.165278	0.684343	1	gastrointestinal_tract	COG4577	GC_00000089, GC_00006860, GC_00007220, GC_00009666, GC_00010573, GC_00011030, GC_00013295, GC_00024954, GC_00026420, GC_00028686, GC_00039203, GC_00051718, GC_00052096, GC_00064612, GC_00064900, GC_00074970, GC_00097648, GC_00101052, GC_00107558
Arginine deiminase	0.165278	0.684343	1	gastrointestinal_tract	COG2235	GC_00002110, GC_00009010, GC_00020506, GC_00021995, GC_00025910, GC_00046317, GC_00047156, GC_00069181, GC_00098977
D-mannonate dehydratase	0.165278	0.684343	1	gastrointestinal_tract	COG1312	GC_00002980, GC_00003054, GC_00010456, GC_00014782, GC_00018715, GC_00026350, GC_00059072, GC_00085756
Carboxysome shell and ethanolamine utilization microcompartment protein CcmK/EutM	0.165278	0.684343	1	gastrointestinal_tract	COG4576	GC_00006372, GC_00006822, GC_00008272, GC_00009964, GC_00013136, GC_00015339, GC_00029161, GC_00044575, GC_00065617, GC_00072680, GC_00088860, GC_00091740
Lipopolysaccharide export system protein LptA	0.165278	0.684343	1	gastrointestinal_tract	COG1934	GC_00003962, GC_00008341, GC_00015354, GC_00034733, GC_00035127, GC_00039501, GC_00052625, GC_00053351, GC_00104611, GC_00114200
Response regulator of citrate/malate metabolism	0.165278	0.684343	1	gastrointestinal_tract	COG4565	GC_00006581, GC_00009463, GC_00010772, GC_00011943, GC_00014748, GC_00017989, GC_00039783, GC_00044439, GC_00046641, GC_00078265, GC_00080045, GC_00082103, GC_00091812, GC_00092024, GC_00092769, GC_00096123, GC_00096144, GC_00101153
Zn-dependent alcohol dehydrogenase	0.165278	0.684343	1	gastrointestinal_tract	COG1062	GC_00001183, GC_00002640, GC_00013692, GC_00019680, GC_00036577, GC_00065622
HrpA-like RNA helicase	0.159918	0.689232	1	gastrointestinal_tract	COG1643	GC_00004608, GC_00005379, GC_00008642, GC_00014970, GC_00017941, GC_00020189, GC_00032835, GC_00036376, GC_00036401, GC_00043841, GC_00050404, GC_00054137, GC_00054469, GC_00055191
Poly D-alanine transfer protein DltD, involved inesterification of teichoic acids	0.159918	0.689232	1	gastrointestinal_tract	COG3966	GC_00007554, GC_00010663, GC_00017542, GC_00017753, GC_00039473, GC_00039474, GC_00042386, GC_00049326, GC_00050754, GC_00058912, GC_00085108, GC_00087018, GC_00101271
ABC-type maltose transport system, permease component	0.159918	0.689232	1	gastrointestinal_tract	COG3833	GC_00002584, GC_00006438, GC_00012961, GC_00013332, GC_00020420, GC_00051135, GC_00051965, GC_00056763
Uncharacterized Zn-ribbon-containing protein	0.159918	0.689232	1	gastrointestinal_tract	COG2824	GC_00000239
Aspartate carbamoyltransferase, regulatory subunit	0.159918	0.689232	1	other_body_site	COG1781	GC_00002863, GC_00005493, GC_00007265, GC_00018632, GC_00037989
Cobalamin biosynthesis protein CbiG	0.159918	0.689232	1	other_body_site	COG2073	GC_00001759, GC_00011950, GC_00042805, GC_00051449, GC_00057024, GC_00058993, GC_00061265, GC_00073118, GC_00078354, GC_00087759, GC_00087838
NDP-sugar pyrophosphorylase, includes eIF-2Bgamma, eIF-2Bepsilon, and LPS biosynthesis proteins	0.159918	0.689232	1	gastrointestinal_tract	COG1208	GC_00005447, GC_00008182, GC_00009731, GC_00012545, GC_00016910, GC_00018449, GC_00024944, GC_00025729, GC_00031534, GC_00037762, GC_00043487, GC_00056668, GC_00060989, GC_00065987, GC_00093833
ABC-type phosphate/phosphonate transport system, ATPase component	0.159918	0.689232	1	other_body_site	COG3638	GC_00003093, GC_00003747, GC_00011252, GC_00014757, GC_00019806, GC_00047520, GC_00063408, GC_00109686
Gamma-glutamyl-gamma-aminobutyrate hydrolase PuuD (putrescine degradation), contains GATase1-like domain	0.159918	0.689232	1	gastrointestinal_tract	COG2071	GC_00002016, GC_00002939, GC_00006306, GC_00007771, GC_00008949, GC_00010081, GC_00010701, GC_00012235, GC_00015043, GC_00016737, GC_00026391, GC_00026392, GC_00032071, GC_00033453, GC_00033454, GC_00039810, GC_00041801, GC_00041802, GC_00041803, GC_00043578, GC_00045069, GC_00045402, GC_00046579, GC_00050197, GC_00052568, GC_00052962, GC_00053087, GC_00060664, GC_00066462, GC_00070893, GC_000833…
Peptide methionine sulfoxide reductase MsrB	0.159918	0.689232	1	other_body_site	COG0229	GC_00000108, GC_00001462, GC_00018481, GC_00026366, GC_00036153, GC_00081940
MoxR-like ATPase	0.159918	0.689232	1	gastrointestinal_tract	COG0714	GC_00003658, GC_00004453, GC_00005264, GC_00005533, GC_00005982, GC_00007213, GC_00008627, GC_00013448, GC_00018621, GC_00018880, GC_00023314, GC_00025754, GC_00029832, GC_00029946, GC_00030725, GC_00030726, GC_00032822, GC_00037929, GC_00039982, GC_00043519, GC_00043919, GC_00044156, GC_00044185, GC_00047769, GC_00047948, GC_00048523, GC_00048524, GC_00052814, GC_00053714, GC_00055449, GC_000558…
Pyrimidine deaminase domain of riboflavin biosynthesis protein RibD	0.159918	0.689232	1	other_body_site	COG0117	GC_00001661, GC_00002905, GC_00016417, GC_00016418, GC_00017379, GC_00018403, GC_00022639, GC_00029533, GC_00031778, GC_00035608, GC_00035609, GC_00038705, GC_00039516, GC_00041641, GC_00043007, GC_00043119, GC_00043185, GC_00048374, GC_00049532, GC_00053646, GC_00057481, GC_00059297, GC_00059321, GC_00075838, GC_00085831, GC_00094846, GC_00097722
Phosphoglycerate dehydrogenase or related dehydrogenase	0.159918	0.689232	1	gastrointestinal_tract	COG0111	GC_00001562, GC_00004572, GC_00004818, GC_00004892, GC_00007925, GC_00009531, GC_00009982, GC_00010712, GC_00011693, GC_00013607, GC_00014780, GC_00015606, GC_00016178, GC_00018050, GC_00019897, GC_00020317, GC_00021090, GC_00025322, GC_00027669, GC_00027993, GC_00035060, GC_00036678, GC_00038634, GC_00041079, GC_00042580, GC_00042807, GC_00042850, GC_00045239, GC_00047872, GC_00048370, GC_000504…
Cytoplasmic iron level regulating protein YaaA, DUF328/UPF0246 family	0.159918	0.689232	1	other_body_site	COG3022	GC_00001131, GC_00008090, GC_00010991, GC_00012491, GC_00022334, GC_00023037, GC_00023268, GC_00025438, GC_00028998, GC_00041698, GC_00044768, GC_00045198, GC_00046619, GC_00049631, GC_00051142, GC_00052766, GC_00052891, GC_00054669, GC_00058610, GC_00058662, GC_00061165, GC_00064825, GC_00071604, GC_00077213, GC_00088147, GC_00089440, GC_00097813, GC_00098718, GC_00102782
NADPH:quinone reductase or related Zn-dependent oxidoreductase	0.159918	0.689232	1	other_body_site	COG0604	GC_00001292, GC_00003315, GC_00004429, GC_00004905, GC_00005214, GC_00008224, GC_00008411, GC_00009121, GC_00009306, GC_00009837, GC_00011068, GC_00011230, GC_00011385, GC_00012170, GC_00012669, GC_00014735, GC_00015897, GC_00015899, GC_00016194, GC_00016432, GC_00017316, GC_00018535, GC_00019040, GC_00019069, GC_00021037, GC_00021257, GC_00021822, GC_00022060, GC_00022676, GC_00025153, GC_000260…
Predicted transcriptional regulator with C-terminal CBS domains	0.155275	0.693545	1	other_body_site	COG3620	GC_00002446, GC_00007951, GC_00013731, GC_00014211, GC_00018974, GC_00022138, GC_00024721, GC_00026697, GC_00033545, GC_00039236, GC_00055030, GC_00062737, GC_00069130, GC_00082230, GC_00089830, GC_00091682, GC_00097361, GC_00105055, GC_00107112
TPR repeat	0.155275	0.693545	1	gastrointestinal_tract	COG0790	GC_00001320, GC_00003837, GC_00006458, GC_00015071, GC_00018907, GC_00018947, GC_00019927, GC_00022774, GC_00024331, GC_00025533, GC_00029067, GC_00034679, GC_00034680, GC_00035155, GC_00039798, GC_00042154, GC_00043305, GC_00044625, GC_00047189, GC_00049385, GC_00050434, GC_00051024, GC_00051700, GC_00054076, GC_00054201, GC_00057771, GC_00061277, GC_00071290, GC_00073611, GC_00073806, GC_000751…
ABC-type phosphate/phosphonate transport system, permease component	0.155275	0.693545	1	other_body_site	COG3639	GC_00003397, GC_00007864, GC_00010891, GC_00012477, GC_00015857, GC_00015993, GC_00024557, GC_00044116, GC_00054031, GC_00057657, GC_00061825, GC_00061892, GC_00070536, GC_00075767, GC_00077277, GC_00097904, GC_00103614, GC_00106912, GC_00112545
NADH:ubiquinone oxidoreductase subunit 5 (chain L)/Multisubunit Na+/H+ antiporter, MnhA subunit	0.155275	0.693545	1	other_body_site	COG1009	GC_00001468, GC_00004923, GC_00022360, GC_00047649, GC_00055419, GC_00055587, GC_00055961, GC_00056765, GC_00059009, GC_00074151
Serine phosphatase RsbU, regulator of sigma subunit	0.155275	0.693545	1	gastrointestinal_tract	COG2208	GC_00002595, GC_00015754, GC_00015925, GC_00031132, GC_00037972, GC_00043547, GC_00043781, GC_00055933, GC_00059769, GC_00068281, GC_00088778, GC_00094095, GC_00103019, GC_00103502, GC_00104367, GC_00107880, GC_00113203, GC_00115754
Cell division protein DamX, binds to the septal ring, contains C-terminal SPOR domain	0.155275	0.693545	1	other_body_site	COG3266	GC_00008544, GC_00011102, GC_00015425, GC_00016914, GC_00022874, GC_00031927, GC_00039107, GC_00040427, GC_00043550, GC_00043964, GC_00044279, GC_00044280, GC_00045311, GC_00047097, GC_00050928, GC_00053349, GC_00053443, GC_00053824, GC_00060743, GC_00061398, GC_00061906, GC_00062508, GC_00065873, GC_00080661, GC_00087487, GC_00091262, GC_00093194, GC_00093285, GC_00096660, GC_00100730, GC_001020…
Predicted oxidoreductase	0.155275	0.693545	1	gastrointestinal_tract	COG4989	GC_00001382, GC_00005642, GC_00007357, GC_00009745, GC_00020538, GC_00025225, GC_00043997, GC_00070690, GC_00075625, GC_00078428, GC_00109997
Uncharacterized membrane protein YczE	0.155275	0.693545	1	gastrointestinal_tract	COG2364	GC_00007873, GC_00012072, GC_00012423, GC_00013292, GC_00014231, GC_00024682, GC_00025737, GC_00037727, GC_00041099, GC_00047421, GC_00047422, GC_00052590, GC_00058222, GC_00058826, GC_00063676, GC_00072611, GC_00073673, GC_00074782, GC_00075839, GC_00082296, GC_00092917, GC_00100122, GC_00106270, GC_00110606
Calcineurin-like phosphoesterase	0.155275	0.693545	1	gastrointestinal_tract	COG1692	GC_00001176, GC_00002132, GC_00026029, GC_00051920, GC_00064938, GC_00064939, GC_00101345
CRISPR/Cas system Type II associated protein, contains McrA/HNH and RuvC-like nuclease domains	0.155275	0.693545	1	gastrointestinal_tract	COG3513	GC_00012704, GC_00021299, GC_00022780, GC_00023502, GC_00028293, GC_00037943, GC_00038655, GC_00044001, GC_00044016, GC_00071964, GC_00076401, GC_00078081, GC_00079572, GC_00082814, GC_00087406, GC_00087777, GC_00091131, GC_00101810, GC_00102385, GC_00105835, GC_00112366, GC_00114406, GC_00114600, GC_00114856, GC_00115427, GC_00115895
Predicted ATP-dependent endonuclease of the OLD family, contains P-loop ATPase and TOPRIM domains	0.155275	0.693545	1	other_body_site	COG3593	GC_00001302, GC_00004040, GC_00017891, GC_00022281, GC_00045902, GC_00050448, GC_00062048, GC_00067705, GC_00070713, GC_00081437, GC_00081839, GC_00086215, GC_00091786, GC_00103539, GC_00115209
Branched-chain amino acid transport protein	0.155275	0.693545	1	other_body_site	COG4392	GC_00003608, GC_00012946, GC_00014552, GC_00023082, GC_00027673, GC_00039885, GC_00043767, GC_00043768, GC_00043769, GC_00043770, GC_00051489, GC_00054614, GC_00082681, GC_00104480, GC_00110707, GC_00115418
Predicted kinase, aminoglycoside phosphotransferase (APT) family	0.155275	0.693545	1	other_body_site	COG3173	GC_00007644, GC_00009287, GC_00012877, GC_00015726, GC_00031868, GC_00042243, GC_00045904, GC_00048760, GC_00057643, GC_00061386, GC_00062333, GC_00065307, GC_00065835, GC_00066327, GC_00066666, GC_00070907, GC_00073705, GC_00078590, GC_00086689, GC_00086761, GC_00088814, GC_00090386, GC_00098240, GC_00100149, GC_00100424, GC_00100432, GC_00102205, GC_00111677, GC_00113479
Pyridoxal/pyridoxine/pyridoxamine kinase	0.155275	0.693545	1	gastrointestinal_tract	COG2240	GC_00002801, GC_00004786, GC_00006998, GC_00007428, GC_00010686, GC_00013226, GC_00018316, GC_00020427, GC_00023746, GC_00026870, GC_00042279, GC_00044534, GC_00045458, GC_00046491, GC_00047717, GC_00052479, GC_00052709, GC_00054364, GC_00056544, GC_00058146, GC_00058650, GC_00060147, GC_00062782, GC_00063713, GC_00069096, GC_00085230, GC_00086282, GC_00092384, GC_00096548, GC_00113257
Anthranilate/para-aminobenzoate synthases component I	0.155275	0.693545	1	gastrointestinal_tract	COG0147	GC_00003250, GC_00004589, GC_00005063, GC_00006953, GC_00009407, GC_00013886, GC_00016083, GC_00016486, GC_00017249, GC_00020722, GC_00021568, GC_00022580, GC_00030425, GC_00032396, GC_00037230, GC_00038118, GC_00038177, GC_00039391, GC_00041507, GC_00041851, GC_00044271, GC_00048828, GC_00048993, GC_00050774, GC_00051420, GC_00052049, GC_00052053, GC_00058542, GC_00060281, GC_00061625, GC_000647…
Deoxycytidylate deaminase	0.155275	0.693545	1	gastrointestinal_tract	COG2131	GC_00000773, GC_00000863, GC_00002676, GC_00005497, GC_00009664, GC_00011677, GC_00038948, GC_00056542, GC_00064134
Fluoride ion exporter CrcB/FEX, affects chromosome condensation	0.155275	0.693545	1	gastrointestinal_tract	COG0239	GC_00005685, GC_00007419, GC_00010726, GC_00012010, GC_00012381, GC_00016394, GC_00016881, GC_00018266, GC_00020173, GC_00023102, GC_00031020, GC_00031462, GC_00032029, GC_00032053, GC_00033653, GC_00034404, GC_00034405, GC_00035312, GC_00040182, GC_00042617, GC_00042618, GC_00043720, GC_00049090, GC_00049205, GC_00050138, GC_00050214, GC_00051924, GC_00056772, GC_00057402, GC_00057773, GC_000596…
S-ribosylhomocysteine lyase LuxS, autoinducer biosynthesis	0.155275	0.693545	1	other_body_site	COG1854	GC_00000203, GC_00001285, GC_00002202, GC_00011796, GC_00024853, GC_00030899
L-ascorbate metabolism protein UlaG, beta-lactamase superfamily	0.155275	0.693545	1	other_body_site	COG2220	GC_00000325, GC_00002626, GC_00007340, GC_00011199, GC_00011486, GC_00013839, GC_00019238, GC_00020151, GC_00021397, GC_00022766, GC_00022789, GC_00029586, GC_00036250, GC_00039023, GC_00039024, GC_00041075, GC_00041733, GC_00042226, GC_00046806, GC_00048187, GC_00050891, GC_00050910, GC_00057624, GC_00058926, GC_00059018, GC_00059876, GC_00061672, GC_00063656, GC_00064497, GC_00065806, GC_000724…
SOS response regulatory protein OraA/RecX, interacts with RecA	0.152832	0.695844	1	other_body_site	COG2137	GC_00003450, GC_00005958, GC_00007569, GC_00011839, GC_00012197, GC_00013509, GC_00015585, GC_00017378, GC_00018203, GC_00018860, GC_00030509, GC_00031055, GC_00031135, GC_00031136, GC_00035428, GC_00035508, GC_00037829, GC_00041871, GC_00042695, GC_00045472, GC_00045473, GC_00046376, GC_00047125, GC_00050075, GC_00051259, GC_00052462, GC_00059909, GC_00062459, GC_00063725, GC_00064538, GC_000679…
DNA polymerase III, delta prime subunit	0.152832	0.695844	1	other_body_site	COG0470	GC_00000661, GC_00006370, GC_00006913, GC_00007154, GC_00007365, GC_00011653, GC_00017496, GC_00018299, GC_00018320, GC_00026593, GC_00032871, GC_00034657, GC_00037935, GC_00039315, GC_00039913, GC_00040762, GC_00044005, GC_00045713, GC_00046854, GC_00047674, GC_00048623, GC_00049818, GC_00054044, GC_00054418, GC_00055048, GC_00056286, GC_00057383, GC_00058609, GC_00059649, GC_00061692, GC_000638…
Organic radical activating enzyme	0.152832	0.695844	1	other_body_site	COG0602	GC_00000214, GC_00001563, GC_00004657, GC_00004720, GC_00009582, GC_00012741, GC_00013811, GC_00013987, GC_00018189, GC_00019306, GC_00019864, GC_00022298, GC_00025182, GC_00026322, GC_00026323, GC_00030125, GC_00030126, GC_00037295, GC_00042329, GC_00047313, GC_00050995, GC_00051093, GC_00051577, GC_00052089, GC_00054312, GC_00055259, GC_00057195, GC_00061554, GC_00073440, GC_00085200, GC_000853…
Hydroxymethylpyrimidine pyrophosphatase and other HAD family phosphatases	0.152832	0.695844	1	other_body_site	COG0561	GC_00002470, GC_00002718, GC_00002876, GC_00003318, GC_00004198, GC_00004235, GC_00006319, GC_00006329, GC_00006373, GC_00006377, GC_00006451, GC_00006540, GC_00006613, GC_00006614, GC_00007256, GC_00007373, GC_00007476, GC_00008446, GC_00008640, GC_00009125, GC_00010102, GC_00010771, GC_00010800, GC_00010806, GC_00011691, GC_00011865, GC_00011951, GC_00011957, GC_00012471, GC_00013212, GC_000146…
Phosphotransacetylase	0.152832	0.695844	1	other_body_site	COG0280	GC_00000193, GC_00001074, GC_00002030, GC_00004899, GC_00005055, GC_00005426, GC_00007212, GC_00007696, GC_00008001, GC_00018658, GC_00029482, GC_00034320, GC_00036029, GC_00036030, GC_00037746, GC_00037747, GC_00040209, GC_00040607, GC_00045618, GC_00054971, GC_00057394, GC_00057823, GC_00060520, GC_00062727, GC_00065386, GC_00072776, GC_00073638, GC_00074569, GC_00083356, GC_00099712, GC_001015…
Carbamoylphosphate synthase large subunit	0.152832	0.695844	1	other_body_site	COG0458	GC_00000047, GC_00002639, GC_00005177, GC_00018492, GC_00020614, GC_00023063, GC_00030579, GC_00038354, GC_00061727, GC_00063418, GC_00094177, GC_00108226
Bacterial nucleoid DNA-binding protein	0.152832	0.695844	1	other_body_site	COG0776	GC_00000045, GC_00000994, GC_00001029, GC_00001041, GC_00003719, GC_00004329, GC_00004715, GC_00008031, GC_00010278, GC_00012533, GC_00013921, GC_00016075, GC_00018914, GC_00021016, GC_00023776, GC_00024020, GC_00030278, GC_00031404, GC_00032054, GC_00032374, GC_00033114, GC_00036726, GC_00039758, GC_00042526, GC_00043406, GC_00046658, GC_00046762, GC_00048924, GC_00049943, GC_00063394, GC_000634…
23S rRNA pseudoU1915 N3-methylase RlmH	0.152832	0.695844	1	other_body_site	COG1576	GC_00000205, GC_00001918, GC_00003341, GC_00005216, GC_00005655, GC_00016100, GC_00021908, GC_00024200, GC_00031106, GC_00036023, GC_00045807, GC_00046057, GC_00052435, GC_00061212, GC_00064945, GC_00064946, GC_00076985, GC_00104432, GC_00115200
Inosine/xanthosine triphosphate pyrophosphatase, all-alpha NTP-PPase family	0.152832	0.695844	1	gastrointestinal_tract	COG0127	GC_00001084, GC_00002945, GC_00005523, GC_00008658, GC_00008852, GC_00010306, GC_00011145, GC_00015619, GC_00015631, GC_00017507, GC_00018368, GC_00019834, GC_00031415, GC_00035814, GC_00036494, GC_00038069, GC_00040136, GC_00040248, GC_00040815, GC_00041806, GC_00042843, GC_00043727, GC_00047504, GC_00047653, GC_00055605, GC_00056350, GC_00056641, GC_00065066, GC_00066042, GC_00068669, GC_000716…
Membrane carboxypeptidase (penicillin-binding protein)	0.152832	0.695844	1	gastrointestinal_tract	COG0744	GC_00003123, GC_00004365, GC_00004711, GC_00004767, GC_00006071, GC_00006367, GC_00006725, GC_00007759, GC_00008531, GC_00010911, GC_00012086, GC_00013006, GC_00015773, GC_00017816, GC_00018164, GC_00019016, GC_00019043, GC_00019557, GC_00020160, GC_00020248, GC_00020254, GC_00020486, GC_00026293, GC_00027620, GC_00032276, GC_00035230, GC_00035724, GC_00037103, GC_00038767, GC_00039158, GC_000399…
Nucleotidyltransferase/DNA polymerase involved in DNA repair	0.152832	0.695844	1	gastrointestinal_tract	COG0389	GC_00001297, GC_00001394, GC_00002645, GC_00002974, GC_00003804, GC_00004446, GC_00004847, GC_00005277, GC_00007941, GC_00009091, GC_00010495, GC_00012225, GC_00013279, GC_00015905, GC_00018830, GC_00018976, GC_00021185, GC_00022084, GC_00023278, GC_00024815, GC_00025320, GC_00028786, GC_00030144, GC_00032209, GC_00033290, GC_00035541, GC_00035542, GC_00035959, GC_00039805, GC_00040426, GC_000418…
5-formyltetrahydrofolate cyclo-ligase	0.152832	0.695844	1	gastrointestinal_tract	COG0212	GC_00003174, GC_00005095, GC_00006890, GC_00011386, GC_00011498, GC_00017669, GC_00019828, GC_00022461, GC_00029103, GC_00030544, GC_00032826, GC_00032827, GC_00034498, GC_00035332, GC_00037168, GC_00043937, GC_00044914, GC_00044920, GC_00047919, GC_00047975, GC_00048284, GC_00048486, GC_00048975, GC_00049425, GC_00050367, GC_00055555, GC_00056382, GC_00057451, GC_00058584, GC_00060326, GC_000666…
Signal transduction histidine kinase	0.152832	0.695844	1	gastrointestinal_tract	COG5002	GC_00000979, GC_00002515, GC_00002535, GC_00002797, GC_00003136, GC_00003344, GC_00004182, GC_00005661, GC_00006186, GC_00006513, GC_00006874, GC_00007003, GC_00007627, GC_00008132, GC_00008219, GC_00009188, GC_00009238, GC_00009907, GC_00010171, GC_00010565, GC_00010813, GC_00010833, GC_00011330, GC_00011901, GC_00012211, GC_00012536, GC_00012605, GC_00012636, GC_00012824, GC_00013034, GC_000133…
Trans-2-enoyl-CoA reductase	0.152832	0.695844	1	gastrointestinal_tract	COG3007	GC_00022512, GC_00035656, GC_00035657
Inhibitor of the KinA pathway to sporulation, predicted exonuclease	0.152832	0.695844	1	gastrointestinal_tract	COG5018	GC_00044170, GC_00056828, GC_00060947, GC_00078477
MinD superfamily P-loop ATPase, contains an inserted ferredoxin domain	0.152832	0.695844	1	gastrointestinal_tract	COG1149	GC_00010077, GC_00030226, GC_00113406, GC_00114047
Spore maturation protein SpmA (function unknown)	0.152832	0.695844	1	gastrointestinal_tract	COG2715	GC_00042565, GC_00044543, GC_00068862, GC_00080143, GC_00097537
Two-component response regulator, FixJ family, consists of REC and HTH domains	0.152832	0.695844	1	gastrointestinal_tract	COG4566	GC_00028122, GC_00060744, GC_00061133, GC_00061134, GC_00103708
Type IV secretory pathway, VirB2 components (pilins)	0.152832	0.695844	1	gastrointestinal_tract	COG3838	GC_00041370, GC_00048448, GC_00048769, GC_00052021, GC_00066864
Proline racemase	0.152832	0.695844	1	gastrointestinal_tract	COG3938	GC_00022844, GC_00022849, GC_00025608, GC_00043015, GC_00075791, GC_00104363
Type II secretory pathway, component ExeA (predicted ATPase)	0.152832	0.695844	1	gastrointestinal_tract	COG3267	GC_00034001, GC_00038176, GC_00050739, GC_00063139
Ribulose 1,5-bisphosphate carboxylase, large subunit, or a RuBisCO-like protein	0.152832	0.695844	1	gastrointestinal_tract	COG1850	GC_00025577, GC_00040038, GC_00060360, GC_00069026
Ribosome modulation factor	0.152832	0.695844	1	gastrointestinal_tract	COG3130	GC_00009096
Hemerythrin superfamily protein	0.152832	0.695844	1	gastrointestinal_tract	COG5592	GC_00015699, GC_00052007, GC_00089720, GC_00098608
Uncharacterized membrane protein, DUF4010 family	0.152832	0.695844	1	gastrointestinal_tract	COG3174	GC_00021994, GC_00034987, GC_00037658, GC_00044538, GC_00114860
Transcriptional regulator, Middle operon regulator (Mor) family	0.152832	0.695844	1	gastrointestinal_tract	COG5566	GC_00024436, GC_00039324, GC_00049168, GC_00060878, GC_00091127, GC_00101777, GC_00109531
Uncharacterized conserved protein, Alpha-E superfamily	0.152832	0.695844	1	gastrointestinal_tract	COG2307	GC_00017839, GC_00030420, GC_00058088, GC_00112639
Histone deacetylase complex, regulatory component SIN3	0.152832	0.695844	1	gastrointestinal_tract	COG5602	GC_00036501, GC_00048148, GC_00048149, GC_00080958
Stage III sporulation protein SpoIIIAA	0.152832	0.695844	1	gastrointestinal_tract	COG3854	GC_00051556, GC_00057934, GC_00072353, GC_00074360, GC_00081039
Chitodextrinase	0.152832	0.695844	1	gastrointestinal_tract	COG3979	GC_00034569, GC_00039732, GC_00056065, GC_00077228
ATP-dependent RNA circularization protein, DNA/RNA ligase (PAB1020) family	0.152832	0.695844	1	gastrointestinal_tract	COG1423	GC_00016824, GC_00031330, GC_00076763
Type IV secretory pathway, TrbL components	0.152832	0.695844	1	gastrointestinal_tract	COG3846	GC_00020216, GC_00029904, GC_00047810, GC_00047811, GC_00054579
Septin family protein	0.152832	0.695844	1	gastrointestinal_tract	COG5019	GC_00013877, GC_00038853
Uncharacterized conserved protein, DUF2164 family	0.152832	0.695844	1	gastrointestinal_tract	COG5460	GC_00017214, GC_00057610, GC_00089271
Sulfite exporter TauE/SafE	0.152832	0.695844	1	gastrointestinal_tract	COG2836	GC_00034402, GC_00046531, GC_00050883, GC_00078810
4-hydroxyphenylpyruvate dioxygenase and related hemolysins	0.152832	0.695844	1	gastrointestinal_tract	COG3185	GC_00018020, GC_00034731, GC_00043066, GC_00043067, GC_00093515
CHAD domain (function unknown)	0.152832	0.695844	1	gastrointestinal_tract	COG5607	GC_00038217, GC_00047262, GC_00047754, GC_00081786, GC_00083911
DNA-binding prophage protein	0.152832	0.695844	1	gastrointestinal_tract	COG3636	GC_00025830, GC_00050715, GC_00077912, GC_00083857, GC_00101363
Acireductone dioxygenase (methionine salvage), cupin superfamily	0.152832	0.695844	1	gastrointestinal_tract	COG1791	GC_00010406, GC_00110639
Sporulation protein YlmC, PRC-barrel domain family	0.152832	0.695844	1	gastrointestinal_tract	COG1873	GC_00032102, GC_00032723, GC_00038213, GC_00055893, GC_00114130
Proteasome lid subunit RPN8/RPN11, contains Jab1/MPN domain metalloenzyme (JAMM) motif	0.152832	0.695844	1	other_body_site	COG1310	GC_00023201, GC_00067124, GC_00068812, GC_00072147, GC_00088064, GC_00095272, GC_00110018
ASC-1 homology (ASCH) domain, predicted RNA-binding domain	0.152832	0.695844	1	other_body_site	COG4043	GC_00012226, GC_00080770
Predicted thiol-disulfide oxidoreductase YuxK, DCC family	0.152832	0.695844	1	other_body_site	COG3011	GC_00042827, GC_00053928, GC_00060431, GC_00105363
Uncharacterized membrane protein YukC	0.152832	0.695844	1	other_body_site	COG4499	GC_00014997, GC_00023565, GC_00073605, GC_00074752
2-keto-3-deoxy-galactonokinase	0.152832	0.695844	1	other_body_site	COG3734	GC_00012132, GC_00017905, GC_00028941, GC_00088151
Predicted nicotinamide N-methyase	0.152832	0.695844	1	other_body_site	COG3897	GC_00015651, GC_00050248, GC_00103331
Lysozyme family protein	0.152832	0.695844	1	other_body_site	COG3926	GC_00016013, GC_00035392, GC_00088763, GC_00089540, GC_00093643, GC_00114365
Uncharacterized conserved protein, cupin superfamily	0.152832	0.695844	1	other_body_site	COG3837	GC_00010233, GC_00089157
Putative heme iron utilization protein	0.152832	0.695844	1	other_body_site	COG3721	GC_00016458, GC_00052044, GC_00086739, GC_00112129
Adenosylcobinamide amidohydrolase	0.152832	0.695844	1	other_body_site	COG1865	GC_00026641, GC_00038253, GC_00066652, GC_00074939, GC_00094074, GC_00101315
Plasmid maintenance system killer protein	0.152832	0.695844	1	other_body_site	COG3549	GC_00021067, GC_00072460, GC_00075093, GC_00080544, GC_00091749
Uncharacterized conserved protein YprB, contains RNaseH-like and TPR domains	0.152832	0.695844	1	other_body_site	COG3359	GC_00033516, GC_00047188, GC_00052768, GC_00073700
Predicted deacetylase	0.152832	0.695844	1	other_body_site	COG3233	GC_00058580, GC_00063913, GC_00064665, GC_00087405
Plastocyanin	0.152832	0.695844	1	other_body_site	COG3794	GC_00039339, GC_00056012, GC_00059891, GC_00079885, GC_00086798
Predicted aspartyl protease	0.152832	0.695844	1	other_body_site	COG3577	GC_00038475, GC_00053520, GC_00071293, GC_00085816, GC_00091033, GC_00091818, GC_00103099, GC_00110103
Ectoine hydroxylase-related dioxygenase, phytanoyl-CoA dioxygenase (PhyH) family	0.152832	0.695844	1	other_body_site	COG5285	GC_00034364, GC_00045769, GC_00054730, GC_00066446, GC_00074371, GC_00082771, GC_00089064, GC_00101117, GC_00104416, GC_00106576, GC_00109480, GC_00110351, GC_00111990, GC_00113854
Membrane-bound acyltransferase YfiQ, involved in biofilm formation	0.152832	0.695844	1	other_body_site	COG3936	GC_00010549, GC_00070417, GC_00103104
Ferritin-like metal-binding protein YciE	0.152832	0.695844	1	other_body_site	COG3685	GC_00008822, GC_00011611, GC_00014541
Ni/Fe-hydrogenase 2 integral membrane subunit HybB	0.152832	0.695844	1	other_body_site	COG5557	GC_00012253, GC_00036496, GC_00068877, GC_00111949
Predicted acyltransferase	0.152832	0.695844	1	other_body_site	COG4299	GC_00023212, GC_00025274, GC_00028629, GC_00037200, GC_00039887, GC_00073052, GC_00115527
Protein tyrosine phosphatase	0.152832	0.695844	1	other_body_site	COG5599	GC_00050536, GC_00051114, GC_00063918, GC_00080237, GC_00092586
dTDP-glucose pyrophosphorylase	0.151304	0.697292	1	other_body_site	COG1209	GC_00000069, GC_00005477, GC_00018608, GC_00069235, GC_00091821
Serine acetyltransferase	0.151304	0.697292	1	gastrointestinal_tract	COG1045	GC_00000515, GC_00002725, GC_00003884, GC_00009320, GC_00012896, GC_00014341, GC_00018960, GC_00028618, GC_00029762, GC_00029763, GC_00039088, GC_00039922, GC_00049229, GC_00056443, GC_00065823, GC_00068957, GC_00070091, GC_00090431, GC_00093669, GC_00097578
1,4-alpha-glucan branching enzyme	0.151304	0.697292	1	gastrointestinal_tract	COG0296	GC_00001291, GC_00002343, GC_00004607, GC_00005331, GC_00011636, GC_00012850, GC_00019236, GC_00019237, GC_00024178, GC_00026433, GC_00037039, GC_00037209, GC_00046397, GC_00048278, GC_00056779, GC_00058754, GC_00065153, GC_00069052, GC_00072895, GC_00074587, GC_00074588
Sec-independent protein translocase protein TatA	0.151304	0.697292	1	other_body_site	COG1826	GC_00002168, GC_00006837, GC_00012708, GC_00013746, GC_00014433, GC_00020065, GC_00020863, GC_00025508, GC_00035023, GC_00041144, GC_00041535, GC_00042790, GC_00042791, GC_00046001, GC_00048857, GC_00051242, GC_00052941, GC_00057804, GC_00057838, GC_00060779, GC_00064507, GC_00074465, GC_00075089, GC_00078674, GC_00090809, GC_00095182, GC_00104032, GC_00105798, GC_00108801, GC_00109903, GC_001113…
Formiminotetrahydrofolate cyclodeaminase	0.151304	0.697292	1	other_body_site	COG3404	GC_00001797, GC_00021523, GC_00024087, GC_00049539, GC_00053051, GC_00057937, GC_00059939, GC_00060903, GC_00063993, GC_00064555, GC_00069085, GC_00076589, GC_00079756, GC_00083989, GC_00086156, GC_00087535, GC_00088552, GC_00093012, GC_00101550, GC_00102514, GC_00114133
ABC-type phosphate/phosphonate transport system, periplasmic component	0.151304	0.697292	1	other_body_site	COG3221	GC_00002867, GC_00005569, GC_00012156, GC_00017191, GC_00018072, GC_00022430, GC_00037311, GC_00044069, GC_00051596, GC_00056562, GC_00071979, GC_00088835, GC_00089043, GC_00104212, GC_00109011
Deoxycytidine triphosphate deaminase	0.151304	0.697292	1	other_body_site	COG0717	GC_00002085, GC_00004245, GC_00005222, GC_00024295, GC_00074314, GC_00083394
Prophage maintenance system killer protein	0.151304	0.697292	1	gastrointestinal_tract	COG3654	GC_00005841, GC_00011750, GC_00012919, GC_00013433, GC_00020882, GC_00022542, GC_00024166, GC_00042607, GC_00051058, GC_00052715, GC_00064568, GC_00081235, GC_00087877, GC_00089144, GC_00093743, GC_00110331, GC_00115164
Prophage antirepressor	0.151304	0.697292	1	gastrointestinal_tract	COG3617	GC_00003521, GC_00022913, GC_00022930, GC_00030994, GC_00031321, GC_00033045, GC_00033874, GC_00045777, GC_00046122, GC_00049216, GC_00049892, GC_00051768, GC_00052332, GC_00054234, GC_00054842, GC_00067244, GC_00068324, GC_00070484, GC_00075800, GC_00077700, GC_00080048, GC_00080206, GC_00080299, GC_00083065, GC_00090334, GC_00093648, GC_00094705, GC_00094745, GC_00095021, GC_00096356, GC_001000…
Uncharacterized beta-barrel protein YwiB, DUF1934 family	0.151304	0.697292	1	gastrointestinal_tract	COG4506	GC_00006206, GC_00011176, GC_00028227, GC_00028280, GC_00029817, GC_00037960, GC_00039889, GC_00045114, GC_00045887, GC_00055230, GC_00058425, GC_00063459, GC_00079260, GC_00087039, GC_00088462, GC_00098693, GC_00101159, GC_00107768
Anti-sigma regulatory factor (Ser/Thr protein kinase)	0.151304	0.697292	1	gastrointestinal_tract	COG2172	GC_00001430, GC_00009031, GC_00015471, GC_00023342, GC_00025177, GC_00029587, GC_00046999, GC_00050545, GC_00052649, GC_00056035, GC_00056812, GC_00060161, GC_00061582, GC_00075125, GC_00089164, GC_00108101
Phosphotransferase system cellobiose-specific component IIB	0.151304	0.697292	1	gastrointestinal_tract	COG1440	GC_00000158, GC_00001981, GC_00003584, GC_00004024, GC_00005727, GC_00006159, GC_00009767, GC_00010213, GC_00012984, GC_00014598, GC_00014738, GC_00017072, GC_00028265, GC_00034263, GC_00040776, GC_00048105, GC_00076075, GC_00086859, GC_00103566, GC_00106688
Peptidoglycan-binding (PGRP) domain of peptidoglycan hydrolases	0.151304	0.697292	1	gastrointestinal_tract	COG3409	GC_00010921, GC_00016199, GC_00016676, GC_00017323, GC_00022220, GC_00029852, GC_00033970, GC_00035761, GC_00035909, GC_00035935, GC_00038349, GC_00040055, GC_00042604, GC_00046361, GC_00050609, GC_00051781, GC_00052673, GC_00053698, GC_00053789, GC_00054386, GC_00062867, GC_00066448, GC_00069613, GC_00077231, GC_00080790, GC_00081269, GC_00081905, GC_00084050, GC_00084216, GC_00091018, GC_000914…
Uncharacterized protein YaaQ	0.151304	0.697292	1	gastrointestinal_tract	COG3870	GC_00000514, GC_00020539, GC_00021699, GC_00028901, GC_00030439, GC_00030440, GC_00031178, GC_00035169, GC_00055500, GC_00064912
1,4-dihydroxy-2-naphthoate octaprenyltransferase	0.147881	0.700568	1	other_body_site	COG1575	GC_00003671, GC_00003723, GC_00005223, GC_00007302, GC_00008183, GC_00010810, GC_00011190, GC_00011448, GC_00012215, GC_00020386, GC_00027354, GC_00032511, GC_00036913, GC_00038801, GC_00058919, GC_00062183, GC_00063640, GC_00064248, GC_00069017, GC_00071414, GC_00090381, GC_00091634, GC_00097338, GC_00099173
5,10-methylenetetrahydrofolate reductase	0.147881	0.700568	1	gastrointestinal_tract	COG0685	GC_00002819, GC_00005928, GC_00007230, GC_00011437, GC_00012084, GC_00012199, GC_00021352, GC_00023599, GC_00028824, GC_00029658, GC_00036609, GC_00040521, GC_00042783, GC_00042784, GC_00045820, GC_00045821, GC_00046729, GC_00050694, GC_00065371, GC_00072341, GC_00073580, GC_00074510, GC_00075168, GC_00101505
Serine protease, subtilisin family	0.147881	0.700568	1	gastrointestinal_tract	COG1404	GC_00003395, GC_00005329, GC_00008268, GC_00009502, GC_00012248, GC_00013255, GC_00013466, GC_00013524, GC_00015316, GC_00019369, GC_00019411, GC_00019546, GC_00020206, GC_00021763, GC_00023188, GC_00024974, GC_00025509, GC_00025704, GC_00027738, GC_00027975, GC_00031131, GC_00036300, GC_00036546, GC_00036650, GC_00037225, GC_00037226, GC_00037433, GC_00037557, GC_00037933, GC_00039494, GC_000406…
Uncharacterized conserved protein YloU, alkaline shock protein (Asp23) family	0.147881	0.700568	1	gastrointestinal_tract	COG1302	GC_00000347, GC_00000781, GC_00000972, GC_00002026, GC_00010123, GC_00010124, GC_00015264, GC_00017927, GC_00019446, GC_00022361, GC_00024911, GC_00027373, GC_00027449, GC_00027511, GC_00027512, GC_00028147, GC_00028578, GC_00028761, GC_00029551, GC_00029785, GC_00030954, GC_00034810, GC_00037307, GC_00037384, GC_00040213, GC_00043271, GC_00043272, GC_00044688, GC_00046199, GC_00046200, GC_000471…
Periplasmic beta-glucosidase and related glycosidases	0.147881	0.700568	1	gastrointestinal_tract	COG1472	GC_00004832, GC_00004954, GC_00007071, GC_00007982, GC_00009018, GC_00011105, GC_00011415, GC_00012592, GC_00012644, GC_00012789, GC_00012851, GC_00018922, GC_00021752, GC_00024107, GC_00024445, GC_00024531, GC_00025040, GC_00025134, GC_00031015, GC_00034583, GC_00036173, GC_00039779, GC_00040069, GC_00040779, GC_00040780, GC_00041645, GC_00042153, GC_00046364, GC_00046594, GC_00046620, GC_000474…
Phenylpyruvate tautomerase PptA, 4-oxalocrotonate tautomerase family	0.147881	0.700568	1	gastrointestinal_tract	COG1942	GC_00001872, GC_00001957, GC_00002131, GC_00007355, GC_00008397, GC_00011864, GC_00012970, GC_00014709, GC_00017217, GC_00020609, GC_00026024, GC_00030555, GC_00034083, GC_00050054, GC_00057171, GC_00060805, GC_00064562, GC_00064931, GC_00068420, GC_00072323, GC_00090237, GC_00107718
Phosphoethanolamine transferase for periplasmic glucans (OPG), alkaline phosphatase superfamily	0.147881	0.700568	1	other_body_site	COG2194	GC_00005757, GC_00006639, GC_00007346, GC_00009430, GC_00010313, GC_00011840, GC_00012809, GC_00013713, GC_00015417, GC_00021946, GC_00024967, GC_00025714, GC_00032371, GC_00033059, GC_00035277, GC_00038551, GC_00042733, GC_00044797, GC_00050324, GC_00052313, GC_00052661, GC_00052727, GC_00053235, GC_00053931, GC_00056016, GC_00061656, GC_00077859, GC_00081173, GC_00084260, GC_00098493, GC_001005…
Multicopper oxidase with three cupredoxin domains (includes cell division protein FtsP and spore coat protein CotA)	0.147881	0.700568	1	other_body_site	COG2132	GC_00002337, GC_00002495, GC_00003753, GC_00004765, GC_00008824, GC_00035659, GC_00037245, GC_00038816, GC_00038817, GC_00038818, GC_00039043, GC_00039588, GC_00081784, GC_00106738, GC_00113091
Na+/citrate or Na+/malate symporter	0.147881	0.700568	1	other_body_site	COG3493	GC_00001731, GC_00003009, GC_00014953, GC_00021461, GC_00024271, GC_00032884, GC_00032885, GC_00046957, GC_00046958, GC_00093626, GC_00107708
Acyl dehydratase	0.147881	0.700568	1	other_body_site	COG2030	GC_00003886, GC_00004927, GC_00005089, GC_00017795, GC_00017810, GC_00029160, GC_00032816, GC_00035242, GC_00041775, GC_00042734, GC_00044994, GC_00056205, GC_00058075, GC_00095280, GC_00098256, GC_00100192
Predicted RNA-binding protein containing a PIN domain	0.147881	0.700568	1	other_body_site	COG3688	GC_00006313, GC_00010489, GC_00019716, GC_00026043, GC_00026708, GC_00037366, GC_00039247, GC_00044744, GC_00049121, GC_00049181, GC_00049821, GC_00056381, GC_00058886, GC_00063709, GC_00086439, GC_00095491
Voltage-gated potassium channel Kch	0.147881	0.700568	1	gastrointestinal_tract	COG1226	GC_00002723, GC_00010384, GC_00016697, GC_00018317, GC_00021034, GC_00024455, GC_00025660, GC_00027255, GC_00032267, GC_00036213, GC_00036499, GC_00048261, GC_00068930, GC_00069204, GC_00074417, GC_00083000, GC_00086550, GC_00099287, GC_00099382, GC_00108546
NADH:ubiquinone oxidoreductase, NADH-binding 51 kD subunit (chain F)	0.147881	0.700568	1	gastrointestinal_tract	COG1894	GC_00001337, GC_00001551, GC_00012655, GC_00021282, GC_00048413, GC_00060628, GC_00062994
Fe-S-cluster containining protein	0.147881	0.700568	1	gastrointestinal_tract	COG0727	GC_00005551, GC_00006797, GC_00006891, GC_00020347, GC_00025548, GC_00032273, GC_00035877, GC_00044564, GC_00055574, GC_00055845, GC_00060113, GC_00061548, GC_00075104, GC_00075351, GC_00076057, GC_00077012, GC_00086764, GC_00092794, GC_00098253, GC_00100138, GC_00106266, GC_00106482
Fructosamine-3-kinase	0.147881	0.700568	1	gastrointestinal_tract	COG3001	GC_00004916, GC_00007536, GC_00008606, GC_00009427, GC_00018891, GC_00056252, GC_00057095, GC_00060887, GC_00062429, GC_00113930
2-succinyl-5-enolpyruvyl-6-hydroxy-3-cyclohexene-1-carboxylate synthase	0.147881	0.700568	1	gastrointestinal_tract	COG1165	GC_00003741, GC_00012244, GC_00039596, GC_00040004, GC_00040005, GC_00041007, GC_00041373, GC_00053110, GC_00054806, GC_00055326, GC_00058184, GC_00062844, GC_00064781, GC_00071969, GC_00094709, GC_00110655, GC_00111403, GC_00112157
Purine-cytosine permease or related protein	0.147881	0.700568	1	gastrointestinal_tract	COG1457	GC_00009098, GC_00009283, GC_00009362, GC_00010584, GC_00013544, GC_00017629, GC_00023220, GC_00027232, GC_00032954, GC_00041500, GC_00051498, GC_00056250, GC_00060655, GC_00079061, GC_00080787, GC_00086703, GC_00086912, GC_00088039, GC_00104326, GC_00106126, GC_00112083
2,4-dienoyl-CoA reductase or related NADH-dependent reductase, Old Yellow Enzyme (OYE) family	0.144983	0.703377	1	other_body_site	COG1902	GC_00001533, GC_00005954, GC_00007761, GC_00007950, GC_00009077, GC_00011153, GC_00011868, GC_00018059, GC_00021009, GC_00025618, GC_00025752, GC_00025879, GC_00027471, GC_00031731, GC_00037334, GC_00037391, GC_00038227, GC_00039632, GC_00046574, GC_00047510, GC_00048703, GC_00049936, GC_00050506, GC_00050738, GC_00052684, GC_00056368, GC_00059510, GC_00071368, GC_00071902, GC_00073810, GC_000744…
Activator of 2-hydroxyglutaryl-CoA dehydratase (HSP70-class ATPase domain)	0.144983	0.703377	1	gastrointestinal_tract	COG1924	GC_00000619, GC_00000955, GC_00003506, GC_00007811, GC_00008657, GC_00009399, GC_00013390, GC_00019921, GC_00021402, GC_00023797, GC_00023838, GC_00024522, GC_00037274, GC_00037275, GC_00039112, GC_00039835, GC_00044742, GC_00067156, GC_00070844, GC_00077301, GC_00078363, GC_00104713, GC_00113041
TPP-dependent pyruvate or acetoin dehydrogenase subunit alpha	0.144983	0.703377	1	other_body_site	COG1071	GC_00000538, GC_00008585, GC_00009066, GC_00021495, GC_00030064, GC_00041244, GC_00041491, GC_00041492, GC_00041493, GC_00041895, GC_00045967, GC_00056131, GC_00080956, GC_00107403
Uroporphyrinogen-III decarboxylase	0.144983	0.703377	1	other_body_site	COG0407	GC_00001175, GC_00020095, GC_00020153, GC_00024352, GC_00025736, GC_00025855, GC_00038207, GC_00048569, GC_00051320, GC_00053306, GC_00053634, GC_00054556, GC_00058168, GC_00070635, GC_00071131, GC_00082329, GC_00084604, GC_00088505, GC_00088713, GC_00092323, GC_00101288, GC_00105709, GC_00115292
Ascorbate-specific PTS system EIIC-type component UlaA	0.144983	0.703377	1	other_body_site	COG3037	GC_00001726, GC_00002468, GC_00003905, GC_00005679, GC_00005752, GC_00006976, GC_00013004, GC_00013005, GC_00014378, GC_00014447, GC_00014927, GC_00024616, GC_00032240, GC_00032241, GC_00035917, GC_00045181, GC_00073677
Cobyric acid synthase	0.144983	0.703377	1	other_body_site	COG1492	GC_00001314, GC_00001756, GC_00008809, GC_00010063, GC_00012688, GC_00018597, GC_00040951, GC_00054070, GC_00057029
3-methyladenine DNA glycosylase Mpg	0.144983	0.703377	1	other_body_site	COG2094	GC_00006353, GC_00010329, GC_00016921, GC_00018493, GC_00028777, GC_00034901, GC_00038203, GC_00038377, GC_00038476, GC_00042600, GC_00047798, GC_00053027, GC_00053783, GC_00056963, GC_00068238, GC_00068852
Large exoprotein involved in heme utilization or adhesion	0.144983	0.703377	1	other_body_site	COG3210	GC_00000182, GC_00005132, GC_00005916, GC_00005945, GC_00007390, GC_00008137, GC_00008951, GC_00009061, GC_00009062, GC_00009487, GC_00009500, GC_00010999, GC_00011315, GC_00011625, GC_00011626, GC_00012574, GC_00012798, GC_00012805, GC_00013210, GC_00013287, GC_00013820, GC_00015815, GC_00017996, GC_00018281, GC_00018540, GC_00019337, GC_00020289, GC_00021330, GC_00021510, GC_00021718, GC_000217…
6-pyruvoyl-tetrahydropterin synthase	0.144983	0.703377	1	other_body_site	COG0720	GC_00002838, GC_00009147, GC_00011650, GC_00016093, GC_00023900, GC_00024929, GC_00029148, GC_00029149, GC_00030649, GC_00034636, GC_00047910, GC_00063226, GC_00070397, GC_00086122, GC_00092306
Phage terminase, small subunit	0.144983	0.703377	1	other_body_site	COG3747	GC_00013270, GC_00023800, GC_00024567, GC_00024636, GC_00025657, GC_00031471, GC_00032783, GC_00033934, GC_00036387, GC_00049737, GC_00052793, GC_00053289, GC_00060582, GC_00068415, GC_00069936, GC_00072057, GC_00073893, GC_00074801, GC_00076881, GC_00076960, GC_00079606, GC_00080700, GC_00081351, GC_00081886, GC_00083221, GC_00086779, GC_00087172, GC_00091042, GC_00093309, GC_00093620, GC_000946…
Succinyl-CoA synthetase, beta subunit	0.144983	0.703377	1	other_body_site	COG0045	GC_00000788, GC_00005539, GC_00008172, GC_00008782, GC_00013272, GC_00017987, GC_00025451, GC_00047002, GC_00053964, GC_00074405, GC_00078755
Branched-chain amino acid transport protein AzlD	0.144983	0.703377	1	other_body_site	COG1687	GC_00003263, GC_00009510, GC_00012091, GC_00023399, GC_00028377, GC_00031944, GC_00031945, GC_00032405, GC_00049757, GC_00059593, GC_00059773, GC_00078795, GC_00093993
Radical SAM superfamily enzyme, MoaA/NifB/PqqE/SkfB family	0.144983	0.703377	1	gastrointestinal_tract	COG0535	GC_00009310, GC_00009493, GC_00012532, GC_00022575, GC_00023627, GC_00024198, GC_00033223, GC_00034060, GC_00035344, GC_00044232, GC_00045118, GC_00047035, GC_00048457, GC_00051050, GC_00052850, GC_00052863, GC_00057440, GC_00058571, GC_00062325, GC_00066485, GC_00069114, GC_00069159, GC_00070117, GC_00070839, GC_00072178, GC_00080684, GC_00083618, GC_00084388, GC_00085568, GC_00086154, GC_000879…
Phosphotransferase system cellobiose-specific component IIA	0.144983	0.703377	1	gastrointestinal_tract	COG1447	GC_00000245, GC_00003952, GC_00005730, GC_00005813, GC_00006126, GC_00006703, GC_00011014, GC_00012029, GC_00012935, GC_00014397, GC_00014592, GC_00014593, GC_00020621, GC_00026106, GC_00026188, GC_00026623, GC_00029388, GC_00037178, GC_00064238, GC_00072183, GC_00076325, GC_00078285, GC_00105558
NADH:ubiquinone oxidoreductase 24 kD subunit (chain E)	0.144983	0.703377	1	gastrointestinal_tract	COG1905	GC_00001441, GC_00008096, GC_00008730, GC_00018977, GC_00021179, GC_00023143, GC_00031878, GC_00045226, GC_00054293, GC_00059818, GC_00069934, GC_00084786, GC_00085275, GC_00087354, GC_00115750
ABC-type molybdenum transport system, ATPase component/photorepair protein PhrA	0.144983	0.703377	1	gastrointestinal_tract	COG1119	GC_00004861, GC_00007415, GC_00012795, GC_00018939, GC_00025214, GC_00025550, GC_00040490, GC_00047195, GC_00048994, GC_00080021, GC_00087934, GC_00088126, GC_00092110, GC_00110349
UDP-N-acetyl-D-mannosaminuronate dehydrogenase	0.144983	0.703377	1	gastrointestinal_tract	COG0677	GC_00001822, GC_00008147, GC_00012049, GC_00018988, GC_00021844, GC_00021885, GC_00025412, GC_00032013, GC_00037668, GC_00040938, GC_00080528, GC_00084532, GC_00088204, GC_00102262
Putative NADH-flavin reductase	0.144983	0.703377	1	gastrointestinal_tract	COG2910	GC_00003475, GC_00010130, GC_00010537, GC_00012304, GC_00021287, GC_00023276, GC_00024626, GC_00043875, GC_00044470, GC_00050136, GC_00050745, GC_00058929, GC_00062574, GC_00065346, GC_00066869, GC_00095576, GC_00099128
L-amino acid N-acyltransferase YncA	0.142524	0.705785	1	gastrointestinal_tract	COG1247	GC_00002749, GC_00003834, GC_00012005, GC_00012567, GC_00013454, GC_00014694, GC_00015876, GC_00016034, GC_00020217, GC_00020870, GC_00024555, GC_00028675, GC_00031031, GC_00034997, GC_00037235, GC_00038440, GC_00039840, GC_00040865, GC_00041947, GC_00043317, GC_00044288, GC_00044819, GC_00045818, GC_00051022, GC_00051023, GC_00051492, GC_00053860, GC_00054727, GC_00056816, GC_00059962, GC_000600…
Uncharacterized SAM-binding protein YcdF, DUF218 family	0.142524	0.705785	1	gastrointestinal_tract	COG1434	GC_00003609, GC_00006358, GC_00007734, GC_00009758, GC_00009824, GC_00012041, GC_00017714, GC_00020413, GC_00024936, GC_00025615, GC_00027861, GC_00028313, GC_00031322, GC_00034279, GC_00035616, GC_00036524, GC_00039586, GC_00042215, GC_00043433, GC_00043483, GC_00043665, GC_00048063, GC_00048885, GC_00049978, GC_00050697, GC_00051792, GC_00052771, GC_00053156, GC_00057519, GC_00060496, GC_000605…
CubicO group peptidase, beta-lactamase class C family	0.142524	0.705785	1	gastrointestinal_tract	COG1680	GC_00006936, GC_00006937, GC_00006981, GC_00009384, GC_00010345, GC_00011056, GC_00011123, GC_00011409, GC_00011583, GC_00012018, GC_00012573, GC_00012740, GC_00014457, GC_00015477, GC_00015497, GC_00017205, GC_00018786, GC_00019547, GC_00019887, GC_00020282, GC_00020342, GC_00024474, GC_00024753, GC_00024905, GC_00033101, GC_00033102, GC_00035373, GC_00037662, GC_00038064, GC_00039507, GC_000432…
Adenine-specific DNA methylase	0.142524	0.705785	1	gastrointestinal_tract	COG0827	GC_00003022, GC_00005369, GC_00006343, GC_00009034, GC_00011060, GC_00016502, GC_00017886, GC_00018627, GC_00018867, GC_00020194, GC_00024551, GC_00033819, GC_00033820, GC_00037888, GC_00037889, GC_00046399, GC_00048055, GC_00050690, GC_00055303, GC_00064777, GC_00066856, GC_00068247, GC_00069737, GC_00069868, GC_00070822, GC_00071018, GC_00072117, GC_00072410, GC_00074320, GC_00074419, GC_000772…
ABC-type sugar transport system, periplasmic component, contains N-terminal xre family HTH domain	0.142524	0.705785	1	gastrointestinal_tract	COG1879	GC_00001494, GC_00001524, GC_00004176, GC_00005865, GC_00006714, GC_00007076, GC_00007471, GC_00010220, GC_00011468, GC_00013023, GC_00013601, GC_00014384, GC_00014398, GC_00014466, GC_00014474, GC_00014524, GC_00014728, GC_00015488, GC_00016452, GC_00016723, GC_00017394, GC_00020673, GC_00026107, GC_00029716, GC_00031994, GC_00032546, GC_00032828, GC_00035872, GC_00038670, GC_00042710, GC_000427…
Anionic cell wall polymer biosynthesis enzyme, LytR-Cps2A-Psr (LCP) family	0.142524	0.705785	1	other_body_site	COG1316	GC_00003900, GC_00006342, GC_00008749, GC_00009829, GC_00010312, GC_00010400, GC_00012101, GC_00012375, GC_00013203, GC_00015817, GC_00016286, GC_00018185, GC_00018514, GC_00018991, GC_00019639, GC_00020084, GC_00023316, GC_00025353, GC_00025712, GC_00030320, GC_00035033, GC_00036322, GC_00036754, GC_00037633, GC_00039677, GC_00040549, GC_00043469, GC_00044225, GC_00046721, GC_00047464, GC_000482…
Glycine/D-amino acid oxidase (deaminating)	0.142524	0.705785	1	gastrointestinal_tract	COG0665	GC_00001027, GC_00005353, GC_00006566, GC_00006577, GC_00007751, GC_00010079, GC_00014814, GC_00017102, GC_00017122, GC_00019020, GC_00023577, GC_00025176, GC_00025683, GC_00027480, GC_00030942, GC_00031203, GC_00031510, GC_00032977, GC_00032978, GC_00034229, GC_00039135, GC_00039524, GC_00039649, GC_00040052, GC_00040311, GC_00040801, GC_00044108, GC_00044987, GC_00045602, GC_00046648, GC_000482…
Uncharacterized membrane protein YgcG, contains a TPM-fold domain	0.142524	0.705785	1	gastrointestinal_tract	COG1512	GC_00008864, GC_00010994, GC_00011193, GC_00011872, GC_00020132, GC_00022636, GC_00024834, GC_00030350, GC_00030642, GC_00031831, GC_00032400, GC_00033216, GC_00041598, GC_00042508, GC_00046340, GC_00048384, GC_00050969, GC_00054720, GC_00060851, GC_00062936, GC_00064400, GC_00065081, GC_00066037, GC_00066473, GC_00067741, GC_00076177, GC_00077485, GC_00086512, GC_00087793, GC_00088565, GC_000967…
Aspartate 1-decarboxylase	0.142524	0.705785	1	gastrointestinal_tract	COG0853	GC_00000474, GC_00001408, GC_00026084
Protein-disulfide isomerase	0.142524	0.705785	1	gastrointestinal_tract	COG1651	GC_00002736, GC_00006585, GC_00007155, GC_00009097, GC_00010641, GC_00014535, GC_00014609, GC_00016578, GC_00016877, GC_00017851, GC_00019115, GC_00021661, GC_00026765, GC_00030953, GC_00032232, GC_00033583, GC_00033711, GC_00035047, GC_00037915, GC_00037975, GC_00043296, GC_00043775, GC_00045218, GC_00047183, GC_00048104, GC_00048909, GC_00051006, GC_00051007, GC_00054218, GC_00060332, GC_000617…
Adenosine deaminase	0.142524	0.705785	1	gastrointestinal_tract	COG1816	GC_00004660, GC_00008184, GC_00011651, GC_00016667, GC_00016668, GC_00018410, GC_00022851, GC_00049934, GC_00060376, GC_00064067, GC_00068757, GC_00072155, GC_00075286, GC_00087038
3'-5' exoribonuclease YhaM, can participate in 23S rRNA maturation, HD superfamily	0.142524	0.705785	1	gastrointestinal_tract	COG3481	GC_00002530, GC_00005781, GC_00017179, GC_00040870, GC_00044262, GC_00049087, GC_00055508, GC_00056401, GC_00062925, GC_00064065, GC_00077073, GC_00080073, GC_00085645, GC_00089446, GC_00091343, GC_00093683, GC_00106502
Two-component response regulator, PleD family, consists of two REC domains and a diguanylate cyclase (GGDEF) domain	0.142524	0.705785	1	other_body_site	COG3706	GC_00010632, GC_00011146, GC_00011369, GC_00011601, GC_00015089, GC_00015114, GC_00015199, GC_00015665, GC_00015704, GC_00016761, GC_00017118, GC_00017842, GC_00018475, GC_00021233, GC_00022956, GC_00024666, GC_00028820, GC_00029021, GC_00030724, GC_00031480, GC_00034588, GC_00035908, GC_00035989, GC_00038861, GC_00044006, GC_00049692, GC_00050570, GC_00051677, GC_00051892, GC_00055022, GC_000560…
Predicted transcriptional regulator YheO, contains PAS and DNA-binding HTH domains	0.142524	0.705785	1	other_body_site	COG2964	GC_00001724, GC_00003934, GC_00005647, GC_00009805, GC_00015234, GC_00029418, GC_00029793, GC_00043851, GC_00053827, GC_00053924, GC_00059590, GC_00069779, GC_00076208, GC_00076465, GC_00077798, GC_00078505, GC_00084360, GC_00088486, GC_00089096, GC_00093799, GC_00095463, GC_00097441
4-hydroxy-L-threonine phosphate dehydrogenase PdxA	0.142524	0.705785	1	other_body_site	COG1995	GC_00001098, GC_00002260, GC_00009420, GC_00010128, GC_00032615, GC_00044569, GC_00057828, GC_00058494, GC_00065691, GC_00071401, GC_00072137, GC_00103215, GC_00111524
Arginase family enzyme	0.140493	0.707791	1	gastrointestinal_tract	COG0010	GC_00001674, GC_00001740, GC_00004139, GC_00011067, GC_00011746, GC_00012854, GC_00020698, GC_00024763, GC_00033185, GC_00035546, GC_00041850, GC_00042424, GC_00043466, GC_00055032, GC_00057854, GC_00059309, GC_00070687, GC_00079487, GC_00079497, GC_00081973, GC_00082162, GC_00083341, GC_00089496, GC_00095073, GC_00096395, GC_00104117, GC_00108481, GC_00113147, GC_00113191
TRAP-type C4-dicarboxylate transport system, large permease component	0.140493	0.707791	1	gastrointestinal_tract	COG1593	GC_00000738, GC_00003613, GC_00006671, GC_00009002, GC_00009252, GC_00011893, GC_00012487, GC_00017859, GC_00021371, GC_00025262, GC_00027221, GC_00031189, GC_00034512, GC_00034752, GC_00035287, GC_00045950, GC_00052736, GC_00054944, GC_00060417, GC_00067520, GC_00067827, GC_00076369, GC_00081715, GC_00083389, GC_00084875, GC_00085793, GC_00090075, GC_00092264, GC_00093603, GC_00094995, GC_000950…
Predicted ATPase, archaeal AAA+ ATPase superfamily	0.140493	0.707791	1	other_body_site	COG1672	GC_00003792, GC_00012513, GC_00019433, GC_00020365, GC_00022588, GC_00023444, GC_00023602, GC_00023890, GC_00023891, GC_00023971, GC_00024830, GC_00024903, GC_00025402, GC_00025587, GC_00027963, GC_00034454, GC_00034455, GC_00042894, GC_00043684, GC_00043826, GC_00049880, GC_00050634, GC_00051131, GC_00051132, GC_00053188, GC_00056621, GC_00058129, GC_00059499, GC_00061027, GC_00065545, GC_000667…
TRAP-type C4-dicarboxylate transport system, periplasmic component	0.140493	0.707791	1	gastrointestinal_tract	COG1638	GC_00001492, GC_00003558, GC_00005955, GC_00007028, GC_00010893, GC_00011672, GC_00014240, GC_00016185, GC_00016421, GC_00021811, GC_00025437, GC_00025669, GC_00029131, GC_00030269, GC_00030270, GC_00030479, GC_00030885, GC_00035048, GC_00045246, GC_00055693, GC_00056089, GC_00058295, GC_00058424, GC_00059123, GC_00062415, GC_00067587, GC_00068252, GC_00069907, GC_00077582, GC_00078240, GC_000786…
DNA anti-recombination protein (rearrangement mutator) RmuC	0.140493	0.707791	1	gastrointestinal_tract	COG1322	GC_00004321, GC_00008591, GC_00013264, GC_00018635, GC_00022740, GC_00035330, GC_00036732, GC_00040860, GC_00048027, GC_00057977, GC_00072648, GC_00074200, GC_00074846, GC_00076789, GC_00077662, GC_00084441, GC_00084912, GC_00100108, GC_00108900
Tartrate dehydratase beta subunit/Fumarate hydratase class I, C-terminal domain	0.140493	0.707791	1	gastrointestinal_tract	COG1838	GC_00000473, GC_00002079, GC_00005855, GC_00009155, GC_00011475, GC_00043614, GC_00070726, GC_00111514, GC_00112561
Iron-sulfur cluster repair protein YtfE, RIC family, contains ScdAN and hemerythrin domains	0.140493	0.707791	1	other_body_site	COG2846	GC_00001460, GC_00007073, GC_00007749, GC_00029537, GC_00033885, GC_00040516, GC_00048663, GC_00049828, GC_00056253, GC_00064366, GC_00066173, GC_00097113, GC_00097658, GC_00114847
Putative effector of murein hydrolase LrgA, UPF0299 family	0.140493	0.707791	1	gastrointestinal_tract	COG1380	GC_00002220, GC_00002542, GC_00004760, GC_00006541, GC_00010401, GC_00016278, GC_00018966, GC_00021455, GC_00024651, GC_00025731, GC_00027922, GC_00029192, GC_00030035, GC_00033300, GC_00034418, GC_00036342, GC_00041920, GC_00046033, GC_00048567, GC_00048965, GC_00052383, GC_00056050, GC_00059430, GC_00063407, GC_00070056, GC_00073990, GC_00077199, GC_00088489, GC_00094474, GC_00105498, GC_001130…
Putative effector of murein hydrolase	0.140493	0.707791	1	gastrointestinal_tract	COG1346	GC_00001229, GC_00002483, GC_00004402, GC_00006189, GC_00006407, GC_00017334, GC_00020358, GC_00022830, GC_00022831, GC_00024603, GC_00025859, GC_00028927, GC_00032177, GC_00032180, GC_00034075, GC_00037925, GC_00049802, GC_00053848, GC_00054413, GC_00061245, GC_00061700, GC_00062893, GC_00063212, GC_00063963, GC_00112369
NDP-sugar epimerase, includes UDP-GlcNAc-inverting 4,6-dehydratase FlaA1 and capsular polysaccharide biosynthesis protein EpsC	0.140493	0.707791	1	other_body_site	COG1086	GC_00003700, GC_00009470, GC_00010910, GC_00016229, GC_00020046, GC_00020375, GC_00025111, GC_00025285, GC_00026648, GC_00027199, GC_00029693, GC_00029694, GC_00032150, GC_00032377, GC_00035929, GC_00036686, GC_00040949, GC_00042207, GC_00042208, GC_00042433, GC_00044772, GC_00045988, GC_00045989, GC_00046014, GC_00046706, GC_00048054, GC_00049198, GC_00050946, GC_00052033, GC_00057723, GC_000600…
Predicted acetyltransferase, GNAT superfamily	0.140493	0.707791	1	other_body_site	COG2388	GC_00003626, GC_00006205, GC_00006802, GC_00012299, GC_00021727, GC_00028037, GC_00031939, GC_00033959, GC_00033960, GC_00034317, GC_00034318, GC_00034747, GC_00043148, GC_00046785, GC_00052738, GC_00053798, GC_00055302, GC_00056284, GC_00058743, GC_00060080, GC_00060763, GC_00070591, GC_00077175, GC_00093932, GC_00102600
Uncharacterized conserved protein YfaS, alpha-2-macroglobulin family	0.138836	0.709441	1	other_body_site	COG2373	GC_00003316, GC_00005422, GC_00009462, GC_00021250, GC_00022674, GC_00023993, GC_00029619, GC_00034274, GC_00039863, GC_00043396, GC_00047089, GC_00047090, GC_00057332, GC_00061351, GC_00062993, GC_00067674, GC_00070567, GC_00070671, GC_00074853, GC_00076635, GC_00076636, GC_00078583, GC_00092753, GC_00095733, GC_00095839, GC_00102430
Acetyl/propionyl-CoA carboxylase, alpha subunit	0.138836	0.709441	1	gastrointestinal_tract	COG4770	GC_00007512, GC_00008506, GC_00009393, GC_00012337, GC_00015159, GC_00023432, GC_00023511, GC_00028226, GC_00029902, GC_00045952, GC_00047456, GC_00047791, GC_00049768, GC_00055938, GC_00058644, GC_00062398, GC_00063453, GC_00080785, GC_00080950, GC_00083244, GC_00094010, GC_00096778, GC_00098101, GC_00099263, GC_00102484, GC_00108453
DNA modification methylase	0.138836	0.709441	1	gastrointestinal_tract	COG0863	GC_00005025, GC_00009056, GC_00011859, GC_00015608, GC_00023418, GC_00029556, GC_00029564, GC_00031690, GC_00032058, GC_00033943, GC_00034557, GC_00036324, GC_00040872, GC_00042762, GC_00045826, GC_00048060, GC_00050529, GC_00055839, GC_00062152, GC_00066720, GC_00069164, GC_00070112, GC_00071951, GC_00073492, GC_00073872, GC_00074012, GC_00074442, GC_00077517, GC_00078760, GC_00086654, GC_000869…
NADPH-dependent 7-cyano-7-deazaguanine reductase QueF, C-terminal domain, T-fold superfamily	0.138836	0.709441	1	other_body_site	COG0780	GC_00000376, GC_00002990, GC_00017529, GC_00041240
Predicted dithiol-disulfide isomerase, DsbA family	0.138836	0.709441	1	other_body_site	COG2761	GC_00010636, GC_00011242, GC_00012213, GC_00016002, GC_00018270, GC_00019684, GC_00029029, GC_00034319, GC_00040863, GC_00041953, GC_00049967, GC_00052846, GC_00054147, GC_00059805, GC_00060215, GC_00062650, GC_00065961, GC_00069019, GC_00073064, GC_00087012, GC_00091578, GC_00099508, GC_00103427, GC_00107092, GC_00109596
Thiamine kinase and related kinases	0.138836	0.709441	1	gastrointestinal_tract	COG0510	GC_00006717, GC_00007994, GC_00010303, GC_00013778, GC_00028803, GC_00028804, GC_00037763, GC_00040626, GC_00041529, GC_00041530, GC_00042789, GC_00042874, GC_00048717, GC_00057567, GC_00062750, GC_00066422, GC_00075696, GC_00087320, GC_00088510, GC_00091252, GC_00096125, GC_00097526, GC_00099995, GC_00100161, GC_00104540, GC_00116213
Ankyrin repeat	0.138836	0.709441	1	gastrointestinal_tract	COG0666	GC_00007323, GC_00008220, GC_00011984, GC_00012175, GC_00017027, GC_00017794, GC_00025126, GC_00025534, GC_00032183, GC_00032184, GC_00032699, GC_00033604, GC_00037811, GC_00037892, GC_00039258, GC_00040757, GC_00041959, GC_00043003, GC_00049688, GC_00061448, GC_00061470, GC_00075409, GC_00077765, GC_00091593, GC_00102926, GC_00104012, GC_00114933
Uncharacterized PurR-regulated membrane protein YhhQ, DUF165 family	0.138836	0.709441	1	other_body_site	COG1738	GC_00001765, GC_00001987, GC_00005194, GC_00020017, GC_00053256, GC_00057108, GC_00061693, GC_00080496, GC_00112282
Dethiobiotin synthetase	0.138836	0.709441	1	other_body_site	COG0132	GC_00001732, GC_00004264, GC_00004434, GC_00009423, GC_00022327, GC_00023930, GC_00050555, GC_00055974, GC_00059529, GC_00060212, GC_00063618, GC_00113932
Ribonuclease PH	0.138836	0.709441	1	other_body_site	COG0689	GC_00000143, GC_00031385
Carbonic anhydrase	0.138836	0.709441	1	gastrointestinal_tract	COG0288	GC_00002889, GC_00003969, GC_00006297, GC_00008384, GC_00011055, GC_00012606, GC_00013893, GC_00015525, GC_00017769, GC_00018280, GC_00019228, GC_00020774, GC_00027076, GC_00036202, GC_00036410, GC_00040405, GC_00042281, GC_00052538, GC_00055749, GC_00058021, GC_00061602, GC_00067496, GC_00113755
Biotin carboxylase	0.138836	0.709441	1	gastrointestinal_tract	COG0439	GC_00000293, GC_00001230, GC_00002189, GC_00020615, GC_00021104, GC_00023916, GC_00028075, GC_00038488, GC_00040291, GC_00040455, GC_00052360, GC_00065033, GC_00065034, GC_00074037, GC_00075337
Fe-S oxidoreductase	0.138836	0.709441	1	other_body_site	COG0247	GC_00002014, GC_00003662, GC_00004414, GC_00005532, GC_00007590, GC_00009479, GC_00010357, GC_00018383, GC_00023467, GC_00026314, GC_00029773, GC_00029774, GC_00031155, GC_00033050, GC_00036100, GC_00036265, GC_00036939, GC_00041525, GC_00041590, GC_00044857, GC_00044858, GC_00045265, GC_00046930, GC_00048143, GC_00050998, GC_00054141, GC_00055797, GC_00072847, GC_00086699, GC_00105405, GC_001112…
GTPase, G3E family	0.138836	0.709441	1	other_body_site	COG0523	GC_00003470, GC_00005740, GC_00005986, GC_00007704, GC_00012556, GC_00013267, GC_00015821, GC_00016699, GC_00021201, GC_00024165, GC_00028545, GC_00035464, GC_00038859, GC_00038872, GC_00039102, GC_00041660, GC_00044045, GC_00046090, GC_00050514, GC_00053476, GC_00053872, GC_00055038, GC_00063806, GC_00064596, GC_00065057, GC_00065453, GC_00068016, GC_00073316, GC_00073692, GC_00076680, GC_000812…
NhaP-type Na+/H+ or K+/H+ antiporter	0.138836	0.709441	1	other_body_site	COG0025	GC_00002716, GC_00006961, GC_00007889, GC_00009137, GC_00012002, GC_00014708, GC_00017445, GC_00018015, GC_00018713, GC_00024129, GC_00024927, GC_00029058, GC_00034303, GC_00042593, GC_00045812, GC_00045969, GC_00050905, GC_00053987, GC_00054458, GC_00054516, GC_00056424, GC_00058675, GC_00061211, GC_00062854, GC_00064213, GC_00068802, GC_00072777, GC_00088043, GC_00092438, GC_00102066, GC_001048…
Amino acid permease	0.138836	0.709441	1	other_body_site	COG0833	GC_00000159, GC_00000894, GC_00000904, GC_00002319, GC_00002722, GC_00002739, GC_00004478, GC_00006382, GC_00006838, GC_00011820, GC_00012967, GC_00014373, GC_00016221, GC_00020601, GC_00021827, GC_00027876, GC_00031796, GC_00037292, GC_00037293, GC_00042985, GC_00052191, GC_00059736, GC_00061917, GC_00063160, GC_00071748, GC_00074407, GC_00078237, GC_00088661, GC_00089487, GC_00091899, GC_001081…
dTDP-4-amino-4,6-dideoxygalactose transaminase	0.138836	0.709441	1	other_body_site	COG0399	GC_00000876, GC_00003365, GC_00004164, GC_00009127, GC_00009236, GC_00009552, GC_00010742, GC_00012876, GC_00019066, GC_00022027, GC_00023328, GC_00025789, GC_00039173, GC_00044464, GC_00045171, GC_00047059, GC_00047835, GC_00049674, GC_00050762, GC_00052770, GC_00053373, GC_00056914, GC_00059787, GC_00059801, GC_00063551, GC_00069912, GC_00078170, GC_00080145, GC_00083924, GC_00091057, GC_000933…
Biotin synthase or related enzyme	0.138836	0.709441	1	other_body_site	COG0502	GC_00001056, GC_00001274, GC_00001814, GC_00001854, GC_00004179, GC_00006152, GC_00011231, GC_00015528, GC_00016085, GC_00018105, GC_00019399, GC_00019548, GC_00022891, GC_00023439, GC_00024175, GC_00025147, GC_00026631, GC_00027732, GC_00034906, GC_00044695, GC_00052607, GC_00052608, GC_00057271, GC_00057944, GC_00067006, GC_00069040, GC_00072064, GC_00075655, GC_00075797, GC_00087883, GC_000881…
Sulfur carrier protein ThiS (thiamine biosynthesis)	0.137545	0.710734	1	gastrointestinal_tract	COG2104	GC_00002662, GC_00007201, GC_00009905, GC_00015962, GC_00017598, GC_00023255, GC_00024264, GC_00025908, GC_00027021, GC_00032171, GC_00032888, GC_00033446, GC_00038601, GC_00046898, GC_00051748, GC_00053205, GC_00055975, GC_00063917, GC_00071597, GC_00078574, GC_00079676, GC_00093196, GC_00100844, GC_00115851
Histidinol phosphatase or related hydrolase of the PHP family	0.137545	0.710734	1	gastrointestinal_tract	COG1387	GC_00004374, GC_00008986, GC_00011129, GC_00019225, GC_00021012, GC_00022592, GC_00022764, GC_00022903, GC_00025794, GC_00029594, GC_00033426, GC_00037537, GC_00039547, GC_00039948, GC_00042831, GC_00043799, GC_00044293, GC_00045507, GC_00045617, GC_00052999, GC_00055668, GC_00057511, GC_00059715, GC_00060272, GC_00061486, GC_00061682, GC_00062792, GC_00062834, GC_00063502, GC_00064163, GC_000664…
Methionine synthase I (cobalamin-dependent), methyltransferase domain	0.137545	0.710734	1	gastrointestinal_tract	COG0646	GC_00000590, GC_00002300, GC_00013964, GC_00042633, GC_00044240, GC_00045547, GC_00047482, GC_00048205, GC_00052197, GC_00052504, GC_00056405, GC_00062004, GC_00064823, GC_00070400, GC_00085321, GC_00086209, GC_00089917, GC_00092891, GC_00095333, GC_00100515, GC_00114788, GC_00115000
Membrane protein TerC, possibly involved in tellurium resistance	0.137545	0.710734	1	gastrointestinal_tract	COG0861	GC_00001061, GC_00003284, GC_00007591, GC_00007842, GC_00009952, GC_00011574, GC_00014254, GC_00014775, GC_00018980, GC_00025266, GC_00026119, GC_00026125, GC_00037964, GC_00037965, GC_00038618, GC_00041228, GC_00044465, GC_00046165, GC_00048619, GC_00048844, GC_00050779, GC_00055053, GC_00056442, GC_00058831, GC_00060491, GC_00061854, GC_00064130
Putative NADPH-quinone reductase (modulator of drug activity B)	0.137545	0.710734	1	gastrointestinal_tract	COG2249	GC_00001224, GC_00003984, GC_00005189, GC_00006608, GC_00006801, GC_00010219, GC_00012456, GC_00013128, GC_00013459, GC_00013518, GC_00013591, GC_00014572, GC_00018082, GC_00027084, GC_00032251, GC_00034181, GC_00034886, GC_00035018, GC_00037754, GC_00038268, GC_00050328, GC_00050901, GC_00052968, GC_00053152, GC_00056698, GC_00058340, GC_00060411, GC_00068090, GC_00075099, GC_00082520, GC_000855…
Polyphosphate kinase	0.137545	0.710734	1	gastrointestinal_tract	COG0855	GC_00001715, GC_00004259, GC_00007264, GC_00010900, GC_00012474, GC_00014612, GC_00035759, GC_00037463, GC_00037464, GC_00046255, GC_00048930, GC_00048931, GC_00048932, GC_00048933, GC_00048934
Uncharacterized membrane protein HdeD, DUF308 family	0.137545	0.710734	1	gastrointestinal_tract	COG3247	GC_00006339, GC_00006576, GC_00009230, GC_00010610, GC_00012176, GC_00014095, GC_00016751, GC_00020237, GC_00022383, GC_00027395, GC_00031129, GC_00032737, GC_00032790, GC_00034183, GC_00042212, GC_00047039, GC_00053733, GC_00055400, GC_00058617, GC_00059693, GC_00078276, GC_00078348, GC_00081589, GC_00083066, GC_00087121, GC_00093071, GC_00093987, GC_00094224, GC_00096984, GC_00102278
3-hydroxyisobutyrate dehydrogenase or related beta-hydroxyacid dehydrogenase	0.137545	0.710734	1	other_body_site	COG2084	GC_00000599, GC_00003591, GC_00009282, GC_00010856, GC_00011181, GC_00011338, GC_00015315, GC_00017284, GC_00017337, GC_00018196, GC_00020541, GC_00021978, GC_00025200, GC_00030111, GC_00038125, GC_00038126, GC_00039612, GC_00039613, GC_00041212, GC_00051191, GC_00057762, GC_00058257, GC_00077509, GC_00085101, GC_00086491, GC_00088781, GC_00089150, GC_00092760, GC_00104822, GC_00105505, GC_001076…
Multidrug resistance efflux pump	0.137545	0.710734	1	other_body_site	COG1566	GC_00004272, GC_00004654, GC_00006666, GC_00006792, GC_00007549, GC_00007581, GC_00009139, GC_00009842, GC_00010101, GC_00013344, GC_00014631, GC_00016650, GC_00016977, GC_00017544, GC_00018100, GC_00018784, GC_00025821, GC_00029558, GC_00029559, GC_00030705, GC_00034137, GC_00034140, GC_00034490, GC_00048178, GC_00048346, GC_00050636, GC_00051336, GC_00053962, GC_00055804, GC_00056466, GC_000586…
Triphosphoribosyl-dephospho-CoA synthetase	0.137545	0.710734	1	other_body_site	COG1767	GC_00003326, GC_00009176, GC_00009257, GC_00011986, GC_00014885, GC_00017384, GC_00020742, GC_00026719, GC_00030742, GC_00039365, GC_00052703, GC_00052704, GC_00052705, GC_00082445, GC_00089402, GC_00094066
L-lactate utilization protein LutC, contains LUD domain	0.137545	0.710734	1	other_body_site	COG1556	GC_00003563, GC_00010766, GC_00011898, GC_00012076, GC_00022866, GC_00024919, GC_00032341, GC_00033927, GC_00037680, GC_00042523, GC_00050132, GC_00057050, GC_00059554, GC_00063468, GC_00064686, GC_00065496
Adenosyl cobinamide kinase/adenosyl cobinamide phosphate guanylyltransferase	0.137545	0.710734	1	other_body_site	COG2087	GC_00001788, GC_00008382, GC_00012336, GC_00016398, GC_00036463, GC_00040376, GC_00041632, GC_00041909, GC_00043455, GC_00043722, GC_00047598, GC_00058328, GC_00074514, GC_00085395, GC_00102468, GC_00106409, GC_00107970, GC_00112268
2-keto-3-deoxy-6-phosphogluconate aldolase	0.137545	0.710734	1	other_body_site	COG0800	GC_00001994, GC_00002212, GC_00002766, GC_00005097, GC_00010270, GC_00011127, GC_00012941, GC_00016840, GC_00022014, GC_00026396, GC_00031150, GC_00031776, GC_00037183, GC_00040154, GC_00044939, GC_00071773, GC_00075578, GC_00087561, GC_00092375, GC_00095815, GC_00099898, GC_00102291, GC_00107731, GC_00108826, GC_00110545, GC_00112311
Histidinol phosphatase or a related phosphatase	0.137545	0.710734	1	gastrointestinal_tract	COG0241	GC_00001898, GC_00004023, GC_00017265, GC_00017461, GC_00018769, GC_00018770, GC_00024892, GC_00032011, GC_00037761, GC_00055571, GC_00055572, GC_00056819, GC_00084108, GC_00085518, GC_00091087
UDP-glucose 6-dehydrogenase	0.137545	0.710734	1	gastrointestinal_tract	COG1004	GC_00000651, GC_00000918, GC_00013550, GC_00018895, GC_00019766, GC_00023354, GC_00028154, GC_00032345, GC_00032346, GC_00040904, GC_00072273, GC_00089786
Muramoyltetrapeptide carboxypeptidase LdcA (peptidoglycan recycling)	0.137545	0.710734	1	gastrointestinal_tract	COG1619	GC_00005943, GC_00006882, GC_00009432, GC_00010822, GC_00022411, GC_00040371, GC_00042753, GC_00046919, GC_00049126, GC_00049446, GC_00050373, GC_00053649, GC_00054477, GC_00057677, GC_00059703, GC_00076269, GC_00095460, GC_00099390, GC_00107871, GC_00113795
Phage portal protein BeeE	0.137545	0.710734	1	gastrointestinal_tract	COG4695	GC_00006009, GC_00009141, GC_00012611, GC_00017061, GC_00020655, GC_00021449, GC_00025258, GC_00031442, GC_00032326, GC_00034059, GC_00045337, GC_00045338, GC_00046151, GC_00047587, GC_00049316, GC_00061628, GC_00061837, GC_00062209, GC_00063545, GC_00067972, GC_00068723, GC_00069522, GC_00077731, GC_00079771, GC_00080100, GC_00085011, GC_00086608, GC_00086991, GC_00088641, GC_00089653, GC_000905…
Panthothenate synthetase	0.137545	0.710734	1	gastrointestinal_tract	COG0414	GC_00002642, GC_00004092, GC_00009521, GC_00017684, GC_00022256, GC_00026172, GC_00030324, GC_00034208, GC_00041886, GC_00042302, GC_00047559, GC_00055913, GC_00057304, GC_00081897, GC_00082687, GC_00095825, GC_00096099
N-acetyl-anhydromuramyl-L-alanine amidase AmpD	0.137545	0.710734	1	gastrointestinal_tract	COG3023	GC_00001429, GC_00003079, GC_00008417, GC_00014091, GC_00019110, GC_00019961, GC_00021181, GC_00024122, GC_00024333, GC_00027945, GC_00033430, GC_00035025, GC_00040380, GC_00043458, GC_00046887, GC_00047384, GC_00047986, GC_00048391, GC_00055305, GC_00064131, GC_00068395, GC_00070996, GC_00072884, GC_00072885, GC_00079395, GC_00079720, GC_00079866, GC_00080805, GC_00081243, GC_00082469, GC_000851…
NTP pyrophosphatase, house-cleaning of non-canonical NTPs	0.136587	0.711698	1	other_body_site	COG1694	GC_00002207, GC_00002667, GC_00003748, GC_00005261, GC_00007078, GC_00008828, GC_00010165, GC_00010206, GC_00013614, GC_00018107, GC_00022501, GC_00028457, GC_00032393, GC_00032394, GC_00032524, GC_00034497, GC_00038234, GC_00053482, GC_00063244, GC_00068079, GC_00068824, GC_00080740, GC_00092718, GC_00094514, GC_00104566, GC_00108407, GC_00110097, GC_00111804, GC_00116050
ABC-type Fe3+ transport system, periplasmic component	0.136587	0.711698	1	other_body_site	COG1840	GC_00001414, GC_00001772, GC_00002033, GC_00012291, GC_00012340, GC_00014256, GC_00014853, GC_00014913, GC_00017000, GC_00019508, GC_00022037, GC_00023497, GC_00023864, GC_00024459, GC_00025191, GC_00032785, GC_00032804, GC_00036976, GC_00037561, GC_00041787, GC_00046330, GC_00047926, GC_00047983, GC_00049223, GC_00051149, GC_00052838, GC_00054738, GC_00054841, GC_00056321, GC_00059614, GC_000601…
Regulator of PEP synthase PpsR, kinase-PPPase family (combines ADP:protein kinase and phosphorylase activities)	0.136587	0.711698	1	other_body_site	COG1806	GC_00004334, GC_00005691, GC_00006335, GC_00009607, GC_00012343, GC_00012879, GC_00016757, GC_00023282, GC_00029115, GC_00030322, GC_00031171, GC_00034509, GC_00035880, GC_00039436, GC_00040319, GC_00044601, GC_00045327, GC_00050822, GC_00067341, GC_00067648, GC_00076144, GC_00082951, GC_00085860, GC_00109452
6-phosphogluconate dehydrogenase	0.136587	0.711698	1	other_body_site	COG0362	GC_00000102, GC_00034529, GC_00039938, GC_00048445, GC_00094402
Na+-dependent transporter, SNF family	0.136587	0.711698	1	gastrointestinal_tract	COG0733	GC_00000462, GC_00000996, GC_00001915, GC_00003800, GC_00012660, GC_00016410, GC_00018335, GC_00019592, GC_00019827, GC_00020368, GC_00024219, GC_00027065, GC_00031711, GC_00034845, GC_00034846, GC_00035843, GC_00043219, GC_00043220, GC_00048322, GC_00054598, GC_00057089, GC_00058171, GC_00061352, GC_00069241
Uncharacterized conserved protein, contains ParB-like and HNH nuclease domains	0.136587	0.711698	1	gastrointestinal_tract	COG1479	GC_00003153, GC_00012797, GC_00015911, GC_00021937, GC_00021938, GC_00022316, GC_00027844, GC_00031735, GC_00032533, GC_00035124, GC_00044685, GC_00049292, GC_00049653, GC_00049813, GC_00052804, GC_00058586, GC_00061818, GC_00062213, GC_00072718, GC_00073484, GC_00074739, GC_00074941, GC_00076679, GC_00077850, GC_00078104, GC_00078876, GC_00080001, GC_00080617, GC_00081159, GC_00081406, GC_000814…
Formamidopyrimidine-DNA glycosylase	0.136587	0.711698	1	gastrointestinal_tract	COG0266	GC_00002161, GC_00002944, GC_00007637, GC_00013010, GC_00015483, GC_00016068, GC_00026307, GC_00026308, GC_00026309, GC_00026310, GC_00027612, GC_00035727, GC_00037808, GC_00043464, GC_00045544, GC_00049498, GC_00050961, GC_00053065, GC_00055887, GC_00057422, GC_00059904, GC_00110213, GC_00114745
Hydroxyethylthiazole kinase, sugar kinase family	0.136587	0.711698	1	gastrointestinal_tract	COG2145	GC_00002063, GC_00007643, GC_00007815, GC_00008087, GC_00011597, GC_00017429, GC_00023071, GC_00033947, GC_00036219, GC_00038892, GC_00038893, GC_00038894, GC_00038895, GC_00038896, GC_00038897
Chromate transport protein ChrA	0.136587	0.711698	1	gastrointestinal_tract	COG2059	GC_00001435, GC_00001488, GC_00005208, GC_00008365, GC_00013414, GC_00013451, GC_00013458, GC_00015941, GC_00017991, GC_00021526, GC_00027197, GC_00028398, GC_00030217, GC_00030824, GC_00036972, GC_00040696, GC_00042323, GC_00042984, GC_00046994, GC_00048555, GC_00049675, GC_00054887, GC_00055464, GC_00055663, GC_00056227, GC_00061734, GC_00063752, GC_00065021, GC_00065466, GC_00071000, GC_000729…
Inorganic pyrophosphatase	0.136587	0.711698	1	other_body_site	COG0221	GC_00001529, GC_00002317, GC_00003772, GC_00011707, GC_00020337, GC_00020852, GC_00026609, GC_00029300, GC_00051207, GC_00103405
Cobalamin synthase	0.136587	0.711698	1	other_body_site	COG0368	GC_00003213, GC_00008173, GC_00015709, GC_00017343, GC_00021193, GC_00025547, GC_00028505, GC_00039259, GC_00039726, GC_00043537, GC_00047762, GC_00051739, GC_00057116, GC_00072196, GC_00075452, GC_00086507, GC_00099683, GC_00101013, GC_00104807, GC_00112039
NaMN:DMB phosphoribosyltransferase	0.136587	0.711698	1	other_body_site	COG2038	GC_00001312, GC_00003312, GC_00012173, GC_00015293, GC_00024307, GC_00027147, GC_00036891, GC_00048359, GC_00048718, GC_00058066, GC_00060140, GC_00062128, GC_00063333, GC_00063634, GC_00075373, GC_00076373, GC_00083343, GC_00092361, GC_00106463, GC_00110012
Dipeptidyl aminopeptidase/acylaminoacyl peptidase	0.136587	0.711698	1	gastrointestinal_tract	COG1506	GC_00001613, GC_00006166, GC_00016166, GC_00022325, GC_00022496, GC_00022798, GC_00023862, GC_00024156, GC_00025343, GC_00034565, GC_00035709, GC_00038274, GC_00038840, GC_00048468, GC_00049119, GC_00052354, GC_00054781, GC_00058949, GC_00059248, GC_00064281, GC_00068438, GC_00072254, GC_00073436, GC_00094406, GC_00095923, GC_00104211, GC_00105387, GC_00107979, GC_00109813
ABC-type Fe3+ transport system, permease component	0.136587	0.711698	1	other_body_site	COG1178	GC_00001752, GC_00001870, GC_00005008, GC_00014827, GC_00015020, GC_00017404, GC_00020372, GC_00023243, GC_00027527, GC_00036374, GC_00038638, GC_00043557, GC_00044127, GC_00052001, GC_00053721, GC_00053820, GC_00059897, GC_00059983, GC_00060517, GC_00063547, GC_00063861, GC_00064186, GC_00065723, GC_00066081, GC_00066742, GC_00076663, GC_00079533, GC_00080542, GC_00084208, GC_00087687, GC_001054…
DNA replication protein DnaD	0.135959	0.712332	1	other_body_site	COG3935	GC_00006757, GC_00010761, GC_00011608, GC_00013462, GC_00016906, GC_00018620, GC_00019167, GC_00019204, GC_00019610, GC_00020081, GC_00021486, GC_00023442, GC_00025312, GC_00029890, GC_00031812, GC_00033352, GC_00034253, GC_00037860, GC_00037898, GC_00038016, GC_00040236, GC_00043702, GC_00043703, GC_00046936, GC_00047458, GC_00047602, GC_00048219, GC_00049076, GC_00051673, GC_00061279, GC_000629…
Predicted transcriptional regulator	0.135959	0.712332	1	other_body_site	COG3054	GC_00003175, GC_00004476, GC_00009448, GC_00010085, GC_00011843, GC_00012239, GC_00014251, GC_00019941, GC_00026804, GC_00030657, GC_00032179, GC_00032413, GC_00035624, GC_00036516, GC_00039742, GC_00045303, GC_00045757, GC_00046448, GC_00048684, GC_00050578, GC_00051182, GC_00054393, GC_00058072, GC_00062875, GC_00066288, GC_00071281, GC_00071942, GC_00077267, GC_00081358, GC_00082220, GC_000855…
Rubrerythrin	0.135959	0.712332	1	gastrointestinal_tract	COG1592	GC_00000943, GC_00001298, GC_00001781, GC_00004848, GC_00008195, GC_00018075, GC_00021638, GC_00021780, GC_00024319, GC_00027841, GC_00032026, GC_00033749, GC_00033751, GC_00035692, GC_00037046, GC_00037409, GC_00047664, GC_00049853, GC_00061859, GC_00061971, GC_00068015, GC_00070640, GC_00093883, GC_00095914, GC_00106830, GC_00108873
Sensor histidine kinase, LytS/YehU family	0.135959	0.712332	1	gastrointestinal_tract	COG3275	GC_00001411, GC_00003080, GC_00003913, GC_00006227, GC_00007330, GC_00016405, GC_00021288, GC_00023978, GC_00025165, GC_00028695, GC_00031359, GC_00044380, GC_00048440, GC_00054914, GC_00060397
Lipopolysaccharide biosynthesis protein, LPS:glycosyltransferase	0.135959	0.712332	1	other_body_site	COG1442	GC_00002704, GC_00003797, GC_00006324, GC_00007915, GC_00010974, GC_00012510, GC_00014167, GC_00016291, GC_00017130, GC_00018417, GC_00020552, GC_00021559, GC_00023236, GC_00028971, GC_00029870, GC_00031746, GC_00033829, GC_00035293, GC_00041257, GC_00042686, GC_00049837, GC_00051729, GC_00053114, GC_00060144, GC_00069888, GC_00075999, GC_00076788, GC_00077674, GC_00078088, GC_00084760, GC_000881…
2-polyprenyl-3-methyl-5-hydroxy-6-metoxy-1,4-benzoquinol methylase	0.135959	0.712332	1	gastrointestinal_tract	COG2227	GC_00000986, GC_00003755, GC_00004059, GC_00010347, GC_00014265, GC_00019523, GC_00020224, GC_00021560, GC_00036701, GC_00037320, GC_00039260, GC_00044557, GC_00050143, GC_00052212, GC_00053258, GC_00053888, GC_00055096, GC_00057915, GC_00059650, GC_00068510, GC_00068972, GC_00073013, GC_00090821, GC_00091955, GC_00095168, GC_00096355, GC_00098724, GC_00101473, GC_00102539, GC_00103668, GC_001049…
Citrate lyase, gamma subunit	0.135959	0.712332	1	other_body_site	COG3052	GC_00002449, GC_00002677, GC_00009994, GC_00009995, GC_00012954, GC_00013355, GC_00015068, GC_00017514, GC_00021153, GC_00026150, GC_00029744, GC_00030096, GC_00035202, GC_00048998, GC_00054264, GC_00088523, GC_00110348, GC_00114506
Acetylornithine/succinyldiaminopimelate/putrescine aminotransferase	0.135959	0.712332	1	gastrointestinal_tract	COG4992	GC_00000425, GC_00006994, GC_00007700, GC_00010906, GC_00014156, GC_00015713, GC_00019602, GC_00020198, GC_00020202, GC_00021404, GC_00025236, GC_00025245, GC_00048480, GC_00059388, GC_00061031, GC_00070095, GC_00082014, GC_00082769, GC_00088227, GC_00094628, GC_00108562
Uncharacterized conserved protein YbjQ, UPF0145 family	0.135959	0.712332	1	other_body_site	COG0393	GC_00000768, GC_00000847, GC_00002563, GC_00015719, GC_00015720, GC_00016775, GC_00054078, GC_00097111, GC_00104335
Uncharacterized conserved protein YeaO, DUF488 family	0.135959	0.712332	1	gastrointestinal_tract	COG3189	GC_00002477, GC_00005686, GC_00011389, GC_00012937, GC_00014488, GC_00014489, GC_00026120, GC_00027718, GC_00027719, GC_00029135, GC_00029136, GC_00029593, GC_00033081, GC_00048349, GC_00056394, GC_00060706, GC_00063671
Superoxide dismutase	0.135959	0.712332	1	other_body_site	COG0605	GC_00000295, GC_00001129, GC_00009014, GC_00012464, GC_00012987, GC_00026243, GC_00030343, GC_00032850, GC_00046189, GC_00080086, GC_00081491, GC_00090713, GC_00107765
Periplasmic protein TonB, links inner and outer membranes	0.135959	0.712332	1	gastrointestinal_tract	COG0810	GC_00002964, GC_00003073, GC_00006861, GC_00009171, GC_00015438, GC_00016459, GC_00021421, GC_00021665, GC_00022151, GC_00024597, GC_00024766, GC_00027302, GC_00027570, GC_00027571, GC_00028020, GC_00028022, GC_00028212, GC_00029390, GC_00029828, GC_00029891, GC_00030985, GC_00030986, GC_00032027, GC_00033730, GC_00033984, GC_00037580, GC_00038474, GC_00039293, GC_00041511, GC_00043871, GC_000444…
Metal-dependent hydrolase, endonuclease/exonuclease/phosphatase family	0.135959	0.712332	1	gastrointestinal_tract	COG3568	GC_00004518, GC_00004991, GC_00007746, GC_00009099, GC_00009122, GC_00009162, GC_00010625, GC_00013496, GC_00013963, GC_00014122, GC_00025527, GC_00031626, GC_00032539, GC_00039786, GC_00040249, GC_00052808, GC_00055482, GC_00056741, GC_00061621, GC_00064495, GC_00069923, GC_00072492, GC_00078116, GC_00079586, GC_00079952, GC_00090006, GC_00096458, GC_00103118, GC_00109081, GC_00114875
Predicted RNA-binding protein YlxR, DUF448 family	0.135646	0.712649	1	gastrointestinal_tract	COG2740	GC_00000408, GC_00020988, GC_00020989, GC_00021966, GC_00025925, GC_00027360, GC_00027361, GC_00030041, GC_00030042, GC_00032599, GC_00032600, GC_00033978, GC_00049322, GC_00059899, GC_00078838
Predicted oxidoreductase (related to aryl-alcohol dehydrogenase)	0.135646	0.712649	1	gastrointestinal_tract	COG0667	GC_00000268, GC_00000905, GC_00002481, GC_00007229, GC_00007500, GC_00007727, GC_00008115, GC_00009394, GC_00010202, GC_00010579, GC_00011347, GC_00011396, GC_00011627, GC_00011899, GC_00013346, GC_00016145, GC_00017678, GC_00017997, GC_00021375, GC_00021754, GC_00022347, GC_00022405, GC_00022647, GC_00028926, GC_00029031, GC_00030128, GC_00034692, GC_00036911, GC_00036912, GC_00038122, GC_000393…
Anthranilate phosphoribosyltransferase	0.135646	0.712649	1	gastrointestinal_tract	COG0547	GC_00002959, GC_00003730, GC_00007594, GC_00008456, GC_00012023, GC_00021378, GC_00021958, GC_00023998, GC_00036113, GC_00036114, GC_00040669, GC_00048453, GC_00048862, GC_00049330, GC_00051384, GC_00054346, GC_00054500, GC_00055270, GC_00056278, GC_00056703, GC_00064292, GC_00065555, GC_00086104, GC_00087122
Aminopeptidase N	0.135646	0.712649	1	gastrointestinal_tract	COG0308	GC_00000748, GC_00004219, GC_00008594, GC_00018248, GC_00022582, GC_00032860, GC_00040049, GC_00042097, GC_00043693, GC_00044373, GC_00044989, GC_00048401, GC_00050455, GC_00053973, GC_00056627, GC_00063327, GC_00064828, GC_00094200, GC_00103805, GC_00108946
7-keto-8-aminopelargonate synthetase or related enzyme	0.135646	0.712649	1	gastrointestinal_tract	COG0156	GC_00001243, GC_00001763, GC_00005003, GC_00005267, GC_00009565, GC_00012121, GC_00034670, GC_00054053, GC_00055891, GC_00056840, GC_00059676, GC_00061848, GC_00074068, GC_00081676, GC_00100701, GC_00113240, GC_00114677
Glutamyl-tRNA reductase	0.135646	0.712649	1	gastrointestinal_tract	COG0373	GC_00001753, GC_00004398, GC_00015334, GC_00018655, GC_00029536, GC_00030303, GC_00036571, GC_00043605, GC_00050346, GC_00051446, GC_00051488, GC_00056155, GC_00058037, GC_00060631, GC_00061494, GC_00072236, GC_00074972, GC_00089868, GC_00115364
HD superfamily phosphohydrolase	0.135646	0.712649	1	other_body_site	COG1078	GC_00000407, GC_00000524, GC_00002329, GC_00013214, GC_00013342, GC_00036595, GC_00047663, GC_00079644, GC_00085535, GC_00087293, GC_00095699
Transglutaminase-like enzyme, putative cysteine protease	0.135646	0.712649	1	gastrointestinal_tract	COG1305	GC_00007685, GC_00008612, GC_00009369, GC_00010834, GC_00011387, GC_00017292, GC_00018101, GC_00023296, GC_00024829, GC_00029237, GC_00033675, GC_00035527, GC_00039734, GC_00040890, GC_00042225, GC_00046476, GC_00047886, GC_00047955, GC_00049650, GC_00051109, GC_00054136, GC_00054146, GC_00054655, GC_00055678, GC_00058914, GC_00059446, GC_00060214, GC_00063762, GC_00064335, GC_00069345, GC_000716…
S-formylglutathione hydrolase FrmB	0.135646	0.712649	1	gastrointestinal_tract	COG0627	GC_00001227, GC_00006532, GC_00008198, GC_00016172, GC_00017290, GC_00017570, GC_00020249, GC_00022908, GC_00031789, GC_00036091, GC_00038757, GC_00042082, GC_00042209, GC_00046049, GC_00048687, GC_00048848, GC_00049834, GC_00052732, GC_00053313, GC_00055541, GC_00056514, GC_00063179, GC_00070701, GC_00072422, GC_00074507, GC_00077336, GC_00081396, GC_00083622, GC_00090081, GC_00090397, GC_001031…
Dipeptide/tripeptide permease	0.135646	0.712649	1	other_body_site	COG3104	GC_00000564, GC_00001972, GC_00004241, GC_00004242, GC_00005653, GC_00008952, GC_00016270, GC_00021102, GC_00028060, GC_00028061, GC_00041572, GC_00044771, GC_00045883, GC_00046054, GC_00054829, GC_00057325, GC_00064664, GC_00065462, GC_00094035, GC_00097779
Cyclopropane fatty-acyl-phospholipid synthase and related methyltransferases	0.135646	0.712649	1	gastrointestinal_tract	COG2230	GC_00000916, GC_00002473, GC_00007024, GC_00010318, GC_00012817, GC_00017721, GC_00020274, GC_00027249, GC_00033046, GC_00041098, GC_00041951, GC_00043856, GC_00046913, GC_00048571, GC_00050457, GC_00058773, GC_00059330, GC_00059560, GC_00062607, GC_00063424
Ribosome maturation factor RimP	0.119619	0.729448	1	other_body_site	COG0779	GC_00000674, GC_00002080, GC_00005023, GC_00005101, GC_00014324, GC_00016028, GC_00017646, GC_00025962, GC_00026300, GC_00030266, GC_00030380, GC_00030661, GC_00030662, GC_00030663, GC_00033358, GC_00038087, GC_00038263, GC_00047881, GC_00048089, GC_00050109, GC_00052453, GC_00054290, GC_00056141, GC_00064558, GC_00067360, GC_00085044, GC_00092446, GC_00097972, GC_00100086, GC_00115549
Dihydrodipicolinate synthase/N-acetylneuraminate lyase	0.119619	0.729448	1	other_body_site	COG0329	GC_00000945, GC_00002759, GC_00002809, GC_00003997, GC_00005078, GC_00008325, GC_00009223, GC_00009314, GC_00009335, GC_00009958, GC_00010075, GC_00011213, GC_00011287, GC_00011900, GC_00013440, GC_00013753, GC_00013959, GC_00018617, GC_00018828, GC_00023710, GC_00023994, GC_00028814, GC_00035787, GC_00037071, GC_00038134, GC_00038450, GC_00043949, GC_00047423, GC_00048432, GC_00048679, GC_000573…
Chromosome segregation protein Spo0J, contains ParB-like nuclease domain	0.119619	0.729448	1	other_body_site	COG1475	GC_00000511, GC_00003696, GC_00005427, GC_00008528, GC_00009514, GC_00010988, GC_00014449, GC_00018117, GC_00018334, GC_00019031, GC_00019973, GC_00020048, GC_00020586, GC_00020677, GC_00020793, GC_00021511, GC_00021694, GC_00024687, GC_00025291, GC_00025566, GC_00026151, GC_00026705, GC_00027946, GC_00027985, GC_00028765, GC_00029362, GC_00033233, GC_00037839, GC_00039402, GC_00039587, GC_000398…
DNA-binding transcriptional regulator, MerR family	0.119619	0.729448	1	gastrointestinal_tract	COG0789	GC_00001401, GC_00001963, GC_00002281, GC_00002414, GC_00003681, GC_00003861, GC_00003911, GC_00004094, GC_00004632, GC_00006769, GC_00007082, GC_00007890, GC_00008013, GC_00008209, GC_00008261, GC_00009158, GC_00009455, GC_00009687, GC_00010172, GC_00010210, GC_00010773, GC_00011367, GC_00011699, GC_00012001, GC_00012123, GC_00012152, GC_00012275, GC_00012757, GC_00012816, GC_00012955, GC_000133…
AraC-type DNA-binding domain and AraC-containing proteins	0.119619	0.729448	1	gastrointestinal_tract	COG2207	GC_00001444, GC_00002560, GC_00003512, GC_00003924, GC_00004766, GC_00005693, GC_00006388, GC_00006736, GC_00006749, GC_00007518, GC_00007882, GC_00008736, GC_00009075, GC_00009669, GC_00009894, GC_00010150, GC_00010751, GC_00011211, GC_00011433, GC_00011807, GC_00011880, GC_00011975, GC_00013484, GC_00013808, GC_00014653, GC_00014994, GC_00015153, GC_00015154, GC_00015949, GC_00015977, GC_000164…
Phosphopantothenoylcysteine synthetase/decarboxylase	0.119619	0.729448	1	gastrointestinal_tract	COG0452	GC_00001922, GC_00002010, GC_00004929, GC_00009268, GC_00009581, GC_00010640, GC_00013430, GC_00013988, GC_00015759, GC_00017946, GC_00018391, GC_00018783, GC_00022779, GC_00023391, GC_00023957, GC_00028369, GC_00035487, GC_00036111, GC_00037243, GC_00041798, GC_00043194, GC_00044841, GC_00044894, GC_00045389, GC_00048056, GC_00048779, GC_00050222, GC_00051346, GC_00054094, GC_00061121, GC_000621…
Dihydrofolate reductase	0.119619	0.729448	1	gastrointestinal_tract	COG0262	GC_00002839, GC_00005307, GC_00007651, GC_00008146, GC_00009165, GC_00009736, GC_00012191, GC_00014578, GC_00020260, GC_00020398, GC_00020453, GC_00023738, GC_00028449, GC_00029588, GC_00030334, GC_00038071, GC_00039621, GC_00040156, GC_00042611, GC_00044220, GC_00045373, GC_00046627, GC_00050777, GC_00052288, GC_00052695, GC_00054277, GC_00055085, GC_00057689, GC_00058550, GC_00058709, GC_000598…
Catechol 2,3-dioxygenase or other lactoylglutathione lyase family enzyme	0.119619	0.729448	1	gastrointestinal_tract	COG0346	GC_00000362, GC_00000741, GC_00000816, GC_00001641, GC_00003090, GC_00003604, GC_00003844, GC_00004074, GC_00005723, GC_00005940, GC_00006914, GC_00007042, GC_00008869, GC_00008927, GC_00009877, GC_00010074, GC_00010372, GC_00010631, GC_00010819, GC_00012047, GC_00013315, GC_00013364, GC_00013488, GC_00013733, GC_00013822, GC_00014419, GC_00014547, GC_00015256, GC_00015289, GC_00016905, GC_000172…
Uncharacterized conserved protein	0.119619	0.729448	1	gastrointestinal_tract	COG1704	GC_00001928, GC_00002039, GC_00003273, GC_00003640, GC_00004881, GC_00007112, GC_00008326, GC_00009112, GC_00010011, GC_00010012, GC_00010881, GC_00012943, GC_00014823, GC_00014883, GC_00015090, GC_00016055, GC_00017324, GC_00017345, GC_00018026, GC_00018971, GC_00019798, GC_00020827, GC_00021230, GC_00021930, GC_00023540, GC_00025600, GC_00026444, GC_00028089, GC_00028090, GC_00028692, GC_000286…
Prolyl oligopeptidase PreP, S9A serine peptidase family	0.119619	0.729448	1	other_body_site	COG1505	GC_00013843, GC_00058534, GC_00058962
Uncharacterized conserved protein YegL, contains vWA domain of TerY type	0.119619	0.729448	1	other_body_site	COG4245	GC_00050554, GC_00060548, GC_00066076, GC_00075423, GC_00083670, GC_00097843, GC_00102873
Uncharacterized conserved protein, DUF924 family	0.119619	0.729448	1	other_body_site	COG3803	GC_00009192, GC_00042818, GC_00057839
Flagellar assembly factor FliW	0.119619	0.729448	1	other_body_site	COG1699	GC_00037510, GC_00067410, GC_00083539, GC_00095608, GC_00105480, GC_00109894, GC_00112656, GC_00115958
Flagellar basal body rod protein FlgF	0.119619	0.729448	1	gastrointestinal_tract	COG4787	GC_00009402, GC_00035346, GC_00106122
Uncharacterized conserved protein, DUF305 family	0.119619	0.729448	1	gastrointestinal_tract	COG3544	GC_00042904, GC_00053186, GC_00054399, GC_00094902, GC_00095756, GC_00106955
Glycosyltransferase involved in LPS biosynthesis, GR25 family	0.119619	0.729448	1	other_body_site	COG3306	GC_00027808, GC_00027809, GC_00029421, GC_00030351, GC_00035804, GC_00052409, GC_00055524, GC_00080084, GC_00108797
DNA-binding transcriptional activator of the SARP family	0.119619	0.729448	1	gastrointestinal_tract	COG3629	GC_00021650, GC_00033304, GC_00042326, GC_00065469, GC_00065470, GC_00076848, GC_00090996, GC_00106755, GC_00112171
Uncharacterized membrane protein YiaA	0.119619	0.729448	1	gastrointestinal_tract	COG4682	GC_00010049, GC_00016232, GC_00018236, GC_00106893
Uncharacterized protein YpiB, UPF0302 family	0.119619	0.729448	1	other_body_site	COG5582	GC_00007462, GC_00076884
Acetaldehyde dehydrogenase (acetylating)	0.119619	0.729448	1	gastrointestinal_tract	COG4569	GC_00011262, GC_00021205
Uncharacterized metalloenzyme YdcJ, glyoxalase superfamily	0.119619	0.729448	1	gastrointestinal_tract	COG5383	GC_00007294, GC_00086945
DNA-binding transcriptional regulator PaaX (phenylacetic acid degradation)	0.119619	0.729448	1	gastrointestinal_tract	COG3327	GC_00012938, GC_00032863, GC_00064564
Cytoplasmic chaperone NapD for the signal peptide of periplasmic nitrate reductase NapAB	0.119619	0.729448	1	other_body_site	COG3062	GC_00016853, GC_00035498, GC_00049189, GC_00092545
Chemotaxis regulator CheZ, phosphatase of CheY~P	0.119619	0.729448	1	other_body_site	COG3143	GC_00008972, GC_00047778
Uncharacterized conserved protein, contains von Willebrand factor type A (vWA) domain	0.119619	0.729448	1	other_body_site	COG3825	GC_00012312, GC_00048913, GC_00076572
Lipopolysaccharide biosynthesis protein	0.119619	0.729448	1	other_body_site	COG3754	GC_00018469, GC_00037009, GC_00061038, GC_00069678
Uncharacterized conserved protein, DUF302 family	0.119619	0.729448	1	gastrointestinal_tract	COG3439	GC_00037033, GC_00058398, GC_00063728, GC_00090887, GC_00098117, GC_00106440
Fe-S oxidoreductase, related to NifB/MoaA family	0.119619	0.729448	1	gastrointestinal_tract	COG1625	GC_00037477, GC_00059433, GC_00063035, GC_00066628, GC_00104181, GC_00111161
Tagatose-1,6-bisphosphate aldolase non-catalytic subunit AgaZ/GatZ	0.119619	0.729448	1	other_body_site	COG4573	GC_00007572, GC_00096105, GC_00102596, GC_00110811
Nitrate reductase cytochrome c-type subunit	0.119619	0.729448	1	other_body_site	COG3043	GC_00015121, GC_00028282, GC_00050566, GC_00079598
Mu-like prophage protein gp29	0.119619	0.729448	1	other_body_site	COG4383	GC_00021793, GC_00027702, GC_00027703, GC_00052301, GC_00068284, GC_00072540
MHYT domain, NO-binding membrane sensor	0.119619	0.729448	1	other_body_site	COG3300	GC_00016554, GC_00024040, GC_00024256, GC_00046610
NADH:ubiquinone oxidoreductase 27 kD subunit (chain C)	0.119619	0.729448	1	other_body_site	COG0852	GC_00035769, GC_00040053, GC_00040620, GC_00064265, GC_00080065
Uncharacterized conserved protein, FlaG/YvyC family	0.119619	0.729448	1	other_body_site	COG1334	GC_00037744, GC_00057970, GC_00066607, GC_00071072, GC_00072267, GC_00111428, GC_00115465
Aldehyde:ferredoxin oxidoreductase	0.119619	0.729448	1	gastrointestinal_tract	COG2414	GC_00008346, GC_00073587
General stress protein 26 (function unknown)	0.119619	0.729448	1	gastrointestinal_tract	COG3871	GC_00028848, GC_00040121, GC_00056229, GC_00058990, GC_00060668
Catalase (peroxidase I)	0.119619	0.729448	1	other_body_site	COG0376	GC_00005944
Predicted methyltransferase, contains TPR repeat	0.119619	0.729448	1	gastrointestinal_tract	COG4976	GC_00011354, GC_00040077, GC_00060038, GC_00096835
Sigma54-dependent transcription regulator containing an AAA-type ATPase domain and a DNA-binding domain	0.119619	0.729448	1	gastrointestinal_tract	COG4650	GC_00006048
GTPase SAR1 family domain	0.119619	0.729448	1	gastrointestinal_tract	COG1100	GC_00023677, GC_00053741, GC_00068800, GC_00074765, GC_00079596, GC_00087657, GC_00101842, GC_00113607
ABC-type Fe3+-citrate transport system, periplasmic component	0.119619	0.729448	1	other_body_site	COG4594	GC_00008890, GC_00057232
Proline 4-hydroxylase (includes Rps23 Pro-64 3,4-dihydroxylase Tpa1), contains SM-20 domain	0.119619	0.729448	1	other_body_site	COG3751	GC_00017261, GC_00028597, GC_00036553, GC_00051360, GC_00084681, GC_00112309
Beta-mannanase	0.119619	0.729448	1	gastrointestinal_tract	COG4124	GC_00047067, GC_00052552, GC_00055781, GC_00060793, GC_00079692, GC_00081166, GC_00083806, GC_00084799, GC_00087095, GC_00090417, GC_00091066, GC_00091822, GC_00094593, GC_00102628, GC_00111413
Integral membrane sensor domain MASE1	0.119619	0.729448	1	gastrointestinal_tract	COG3447	GC_00012407, GC_00019623, GC_00066705
Oxalate decarboxylase/archaeal phosphoglucose isomerase, cupin superfamily	0.119619	0.729448	1	gastrointestinal_tract	COG2140	GC_00010603, GC_00035371, GC_00089896
Uncharacterized membrane protein YcfT	0.119619	0.729448	1	other_body_site	COG4763	GC_00017332, GC_00038931, GC_00066276, GC_00069137, GC_00093514
Spore coat protein CotF	0.119619	0.729448	1	other_body_site	COG5577	GC_00041362, GC_00054447, GC_00062959, GC_00065783, GC_00082957, GC_00087937, GC_00095894, GC_00098421, GC_00098557, GC_00105054, GC_00109251
Uncharacterized conserved protein, AMMECR1 domain	0.119619	0.729448	1	gastrointestinal_tract	COG2078	GC_00020063, GC_00025325, GC_00052279, GC_00114852
Phytoene/squalene synthetase	0.119619	0.729448	1	gastrointestinal_tract	COG1562	GC_00035247, GC_00053348, GC_00059137, GC_00069465, GC_00071139, GC_00072725, GC_00072780, GC_00080674
DNA polymerase I - 3'-5' exonuclease and polymerase domains	0.119619	0.729448	1	gastrointestinal_tract	COG0749	GC_00023302, GC_00023510, GC_00032789, GC_00048204, GC_00069768, GC_00069769, GC_00070946, GC_00072133, GC_00076562, GC_00093049
Uncharacterized membrane protein YidH, DUF202 family	0.119619	0.729448	1	other_body_site	COG2149	GC_00006685, GC_00072387
Beta- N-acetylglucosaminidase	0.119619	0.729448	1	gastrointestinal_tract	COG4193	GC_00045791, GC_00056824, GC_00057986, GC_00064711, GC_00069136, GC_00096174, GC_00102764, GC_00115234
Protein N-acetyltransferase, RimJ/RimL family	0.100878	0.750778	1	gastrointestinal_tract	COG1670	GC_00000920, GC_00003352, GC_00004062, GC_00005049, GC_00005254, GC_00006693, GC_00006873, GC_00006990, GC_00007190, GC_00007635, GC_00008373, GC_00008607, GC_00008662, GC_00009013, GC_00010162, GC_00010328, GC_00010512, GC_00010541, GC_00010563, GC_00010895, GC_00011269, GC_00011335, GC_00011382, GC_00012181, GC_00013336, GC_00014053, GC_00014715, GC_00015853, GC_00016021, GC_00016904, GC_000191…
Hydroxymethylpyrimidine/phosphomethylpyrimidine kinase	0.100878	0.750778	1	other_body_site	COG0351	GC_00002818, GC_00003243, GC_00003323, GC_00003683, GC_00003763, GC_00007582, GC_00009109, GC_00010099, GC_00010478, GC_00011275, GC_00014201, GC_00015332, GC_00015840, GC_00017590, GC_00018359, GC_00020026, GC_00022572, GC_00023139, GC_00023538, GC_00033606, GC_00034235, GC_00039932, GC_00048133, GC_00048215, GC_00051799, GC_00051800, GC_00051801, GC_00065328, GC_00068971, GC_00115017
Carbamoylphosphate synthase small subunit	0.100878	0.750778	1	gastrointestinal_tract	COG0505	GC_00000230, GC_00000929, GC_00002476, GC_00005981, GC_00007267, GC_00012579, GC_00013517, GC_00018603, GC_00018639, GC_00020936, GC_00022329, GC_00026112, GC_00026113, GC_00027938, GC_00049475, GC_00056341, GC_00064984, GC_00095841, GC_00097005
Acetylornithine deacetylase/Succinyl-diaminopimelate desuccinylase or related deacylase	0.100878	0.750778	1	gastrointestinal_tract	COG0624	GC_00001063, GC_00001745, GC_00001998, GC_00003032, GC_00003603, GC_00003646, GC_00004228, GC_00007184, GC_00008328, GC_00008537, GC_00009456, GC_00011503, GC_00011716, GC_00011782, GC_00012030, GC_00012550, GC_00012738, GC_00012786, GC_00013952, GC_00015446, GC_00016126, GC_00018848, GC_00019612, GC_00020833, GC_00021434, GC_00022487, GC_00022735, GC_00023560, GC_00023834, GC_00023985, GC_000240…
DNA-binding transcriptional regulator YdaS, prophage-encoded, Cro superfamily	0.100878	0.750778	1	gastrointestinal_tract	COG4197	GC_00027900, GC_00030376, GC_00035324, GC_00053366, GC_00070689, GC_00074425, GC_00083960, GC_00089221, GC_00092524, GC_00108682
Phage protein U	0.100878	0.750778	1	gastrointestinal_tract	COG3499	GC_00008273, GC_00063599, GC_00072923, GC_00080883, GC_00089622, GC_00095802, GC_00114225
Uncharacterized protein involved in copper resistance	0.100878	0.750778	1	gastrointestinal_tract	COG3667	GC_00008893, GC_00016228, GC_00017972, GC_00030933, GC_00030934
Uncharacterized protein related to plant photosystem II stability/assembly factor	0.100878	0.750778	1	gastrointestinal_tract	COG4447	GC_00033343, GC_00042126, GC_00043205, GC_00058966, GC_00068715, GC_00073622, GC_00074969, GC_00075424, GC_00083881, GC_00092884, GC_00108299, GC_00111441, GC_00114866
Antibiotic biosynthesis monooxygenase (ABM) superfamily enzyme	0.100878	0.750778	1	gastrointestinal_tract	COG3224	GC_00010139, GC_00021615, GC_00035996
Primosomal replication protein N	0.100878	0.750778	1	gastrointestinal_tract	COG2965	GC_00004399, GC_00095482
Predicted alternative tryptophan synthase beta-subunit (paralog of TrpB)	0.100878	0.750778	1	gastrointestinal_tract	COG1350	GC_00003728
Muconolactone delta-isomerase	0.100878	0.750778	1	gastrointestinal_tract	COG4829	GC_00008922, GC_00010623
Lysine/ornithine N-monooxygenase	0.100878	0.750778	1	gastrointestinal_tract	COG3486	GC_00021021, GC_00025717, GC_00034484, GC_00045509, GC_00057742, GC_00114997
Uncharacterized spore protein YtfJ	0.100878	0.750778	1	gastrointestinal_tract	COG3874	GC_00038108, GC_00051239, GC_00060856, GC_00064147, GC_00072580, GC_00083952, GC_00093776
Dimeric dUTPase, all-alpha-NTP-PPase (MazG) superfamily	0.100878	0.750778	1	gastrointestinal_tract	COG4508	GC_00045077, GC_00046127, GC_00050930, GC_00052396, GC_00064510, GC_00109975
Chemotaxis receptor (MCP) glutamine deamidase CheD	0.100878	0.750778	1	gastrointestinal_tract	COG1871	GC_00025588, GC_00026919, GC_00073438, GC_00082055, GC_00108998, GC_00111714, GC_00112407, GC_00113404
Transposase and inactivated derivatives, IS1 family	0.100878	0.750778	1	gastrointestinal_tract	COG1662	GC_00000209, GC_00022419, GC_00035028
Predicted amino acid racemase	0.100878	0.750778	1	gastrointestinal_tract	COG3457	GC_00020944, GC_00022056, GC_00084300, GC_00086580, GC_00088782, GC_00093637, GC_00097951, GC_00114877
23S rRNA A1618 N6-methylase RlmF	0.100878	0.750778	1	gastrointestinal_tract	COG3129	GC_00007583, GC_00021211
Uncharacterized protein/domain, possibly involved in tellurite resistance	0.100878	0.750778	1	gastrointestinal_tract	COG3615	GC_00004519, GC_00008773, GC_00096202
Predicted restriction endonuclease, HNH family	0.100878	0.750778	1	gastrointestinal_tract	COG3183	GC_00013333, GC_00031523, GC_00071504, GC_00075763, GC_00112972, GC_00113429
Alkyl sulfatase BDS1 and related hydrolases, metallo-beta-lactamase superfamily	0.100878	0.750778	1	gastrointestinal_tract	COG2015	GC_00023690, GC_00024581, GC_00025623, GC_00042316, GC_00061068, GC_00090253
Transposase and inactivated derivatives, TnpA family	0.100878	0.750778	1	gastrointestinal_tract	COG4644	GC_00003738, GC_00021489, GC_00021814, GC_00021815, GC_00021899, GC_00023970, GC_00030034, GC_00050418, GC_00077812, GC_00077896, GC_00078049, GC_00089612
Uncharacterized conserved protein YbdZ, MbtH family	0.100878	0.750778	1	gastrointestinal_tract	COG3251	GC_00007757, GC_00031563, GC_00104098
Bacillopeptidase F, M6 metalloprotease family	0.100878	0.750778	1	gastrointestinal_tract	COG4412	GC_00030848, GC_00032904, GC_00049144, GC_00070335, GC_00075886, GC_00078789, GC_00091801, GC_00094366, GC_00098680, GC_00099857, GC_00102270, GC_00103338, GC_00106327, GC_00106595, GC_00109103, GC_00110737
Ribosomal protein L14E/L6E/L27E	0.100878	0.750778	1	gastrointestinal_tract	COG2163	GC_00046169, GC_00055534, GC_00056946, GC_00072277, GC_00073174, GC_00088394, GC_00101783, GC_00115882
Stage V sporulation protein SpoVS (function unknown)	0.100878	0.750778	1	gastrointestinal_tract	COG2359	GC_00003669, GC_00096128
Putative salt-induced outer membrane protein YdiY	0.100878	0.750778	1	gastrointestinal_tract	COG3137	GC_00006695, GC_00041754, GC_00043227, GC_00073033
Type III secretion system substrate exporter, FlhB-like	0.100878	0.750778	1	other_body_site	COG2257	GC_00036429, GC_00045075, GC_00063066, GC_00066204, GC_00071735, GC_00080894, GC_00086004, GC_00099003, GC_00111765
Cytoskeletal protein CcmA, bactofilin family	0.100878	0.750778	1	other_body_site	COG1664	GC_00015291, GC_00031600, GC_00032513, GC_00052032, GC_00066167, GC_00074851, GC_00081257, GC_00088323, GC_00089212, GC_00091197, GC_00099713, GC_00110373
Alpha-amylase/alpha-mannosidase, GH57 family	0.100878	0.750778	1	other_body_site	COG1449	GC_00005435, GC_00074172
Predicted SnoaL-like aldol condensation-catalyzing enzyme	0.100878	0.750778	1	other_body_site	COG4922	GC_00018641, GC_00032493, GC_00048797, GC_00099441, GC_00108717, GC_00116217
DNA gyrase inhibitor GyrI	0.100878	0.750778	1	other_body_site	COG3449	GC_00006917, GC_00011731, GC_00013400, GC_00082354, GC_00095855
Predicted spermidine synthase with an N-terminal membrane domain	0.100878	0.750778	1	other_body_site	COG4262	GC_00015150, GC_00033481, GC_00049462, GC_00070409, GC_00076799, GC_00080007
Predicted alpha/beta hydrolase	0.100878	0.750778	1	other_body_site	COG4757	GC_00015004, GC_00020674, GC_00032773, GC_00047032, GC_00056460, GC_00059466, GC_00067595
Curli biogenesis system outer membrane secretion channel CsgG	0.100878	0.750778	1	other_body_site	COG1462	GC_00012097, GC_00016254, GC_00083683, GC_00114807
Guanyl-specific ribonuclease Sa	0.100878	0.750778	1	other_body_site	COG4290	GC_00038446, GC_00040932, GC_00041438, GC_00044410, GC_00061100, GC_00071978
Predicted heme/steroid binding protein	0.100878	0.750778	1	other_body_site	COG4892	GC_00007731, GC_00035713, GC_00037930
Chitinase	0.100878	0.750778	1	other_body_site	COG3469	GC_00005312, GC_00012207, GC_00065586, GC_00069265
RecA-superfamily ATPase, KaiC/GvpD/RAD55 family	0.100878	0.750778	1	other_body_site	COG0467	GC_00018701, GC_00024625, GC_00024799, GC_00025631, GC_00048379, GC_00067887, GC_00084092, GC_00115927
Flagellar basal body P-ring protein FlgI	0.100878	0.750778	1	other_body_site	COG1706	GC_00011466, GC_00026767, GC_00053267, GC_00074118, GC_00096063
ABC-type anion transport system, duplicated permease component	0.100878	0.750778	1	other_body_site	COG4986	GC_00009752, GC_00014090
CMP-N-acetylneuraminic acid synthetase	0.100878	0.750778	1	other_body_site	COG1083	GC_00013918, GC_00026529, GC_00026530, GC_00058306, GC_00094952, GC_00107657
Alpha-D-ribose 1-methylphosphonate 5-triphosphate diphosphatase PhnM	0.100878	0.750778	1	other_body_site	COG3454	GC_00004532, GC_00085381
ABC-type uncharacterized transport system YnjBCD, periplasmic component	0.100878	0.750778	1	other_body_site	COG4134	GC_00008295, GC_00014684, GC_00057972, GC_00112775
Flagellar basal body L-ring protein FlgH	0.100878	0.750778	1	other_body_site	COG2063	GC_00012294, GC_00032147, GC_00058005, GC_00071066, GC_00076653
Nitric oxide reductase large subunit	0.100878	0.750778	1	other_body_site	COG3256	GC_00017459, GC_00032981, GC_00047836, GC_00056780, GC_00088653
Putative Ca2+/H+ antiporter, TMEM165/GDT1 family	0.100878	0.750778	1	other_body_site	COG2119	GC_00020331, GC_00033014, GC_00060020, GC_00078717, GC_00079569, GC_00109307
Lysylphosphatidylglycerol synthetase, C-terminal domain, DUF2156 family	0.100878	0.750778	1	other_body_site	COG2898	GC_00012799, GC_00040785, GC_00052052, GC_00082253
Uncharacterized membrane protein YjfL, UPF0719 family	0.100878	0.750778	1	other_body_site	COG3766	GC_00021148, GC_00025541, GC_00040307, GC_00043764, GC_00047655, GC_00079164, GC_00106840
Cysteine protease, C1A family	0.100878	0.750778	1	other_body_site	COG4870	GC_00021618, GC_00043252, GC_00054618, GC_00071737, GC_00079883, GC_00092719, GC_00107941
Predicted RNA methylase	0.08596	0.769377	1	other_body_site	COG2263	GC_00017075, GC_00052365, GC_00059199, GC_00059954, GC_00059955, GC_00062605
Uncharacterized membrane protein YkgB	0.08596	0.769377	1	other_body_site	COG3059	GC_00009315, GC_00013119, GC_00021542, GC_00032839, GC_00060489
Trehalose-6-phosphatase	0.08596	0.769377	1	other_body_site	COG1877	GC_00006606, GC_00031288, GC_00087499, GC_00106140, GC_00113107
Nitrogenase subunit NifH, an ATPase	0.08596	0.769377	1	other_body_site	COG1348	GC_00013764, GC_00013765, GC_00017297, GC_00074430, GC_00089006
Intracellular sulfur oxidation protein, DsrE/DsrF family	0.08596	0.769377	1	other_body_site	COG1416	GC_00011298, GC_00031122, GC_00037809, GC_00053078, GC_00104533
DNA relaxase NicK	0.08596	0.769377	1	other_body_site	COG2946	GC_00014301, GC_00024251, GC_00024676, GC_00041866, GC_00056663, GC_00080487, GC_00091835, GC_00108894
Iron uptake system EfeUOB, periplasmic (or lipoprotein) component EfeO/EfeM	0.08596	0.769377	1	other_body_site	COG2822	GC_00003959, GC_00054091, GC_00074783
Spore maturation protein CgeB	0.08596	0.769377	1	other_body_site	COG4641	GC_00025010, GC_00053495, GC_00056397, GC_00064804, GC_00064870, GC_00072949, GC_00081273, GC_00088346, GC_00093178, GC_00096201, GC_00096947, GC_00097559, GC_00098153, GC_00103048, GC_00105097
Predicted hydrolase, HD superfamily	0.08596	0.769377	1	other_body_site	COG2316	GC_00016992, GC_00021791, GC_00022646, GC_00042667, GC_00112523
ABC-type uncharacterized transport system, permease and ATPase components	0.08596	0.769377	1	other_body_site	COG4178	GC_00022771, GC_00029743, GC_00040432, GC_00055759, GC_00056329, GC_00057707, GC_00058137, GC_00111755
Nitrogenase molybdenum-iron protein, alpha and beta chains	0.08596	0.769377	1	other_body_site	COG2710	GC_00014245, GC_00058086, GC_00058448, GC_00069971, GC_00070837, GC_00081370, GC_00083841, GC_00084011, GC_00085672, GC_00087155, GC_00088254, GC_00095965, GC_00097402, GC_00098973, GC_00102818, GC_00103011, GC_00108724, GC_00109184, GC_00109558, GC_00111029, GC_00111873, GC_00115208
Phosphate-selective porin	0.08596	0.769377	1	other_body_site	COG3746	GC_00005518, GC_00018151, GC_00020082, GC_00021629, GC_00022637, GC_00031678, GC_00046712, GC_00075643, GC_00082772, GC_00093741, GC_00105318
Aerobic-type carbon monoxide dehydrogenase, small subunit, CoxS/CutS family	0.08596	0.769377	1	other_body_site	COG2080	GC_00019299, GC_00029841, GC_00029842, GC_00032270, GC_00039998, GC_00040329, GC_00043526, GC_00057509, GC_00057510, GC_00070017, GC_00070018, GC_00070019, GC_00070507, GC_00072485, GC_00079098, GC_00082672, GC_00109336
Ribulose kinase	0.08596	0.769377	1	other_body_site	COG1069	GC_00006935, GC_00017709, GC_00023845, GC_00025415, GC_00063353, GC_00071782
Thermostable 8-oxoguanine DNA glycosylase	0.08596	0.769377	1	gastrointestinal_tract	COG1059	GC_00002988, GC_00072952
Uncharacterized membrane protein YhhN	0.08596	0.769377	1	gastrointestinal_tract	COG3714	GC_00007045, GC_00031268, GC_00034419, GC_00098998
Uncharacterized membrane protein YqhA	0.08596	0.769377	1	gastrointestinal_tract	COG2862	GC_00004149, GC_00061282, GC_00094604
Endo-1,4-beta-mannosidase	0.08596	0.769377	1	gastrointestinal_tract	COG3934	GC_00019157, GC_00020006, GC_00038679, GC_00055591, GC_00071128, GC_00089363, GC_00090855, GC_00104972
Uncharacterized protein YhaN	0.08596	0.769377	1	gastrointestinal_tract	COG4717	GC_00010845, GC_00037081, GC_00037300, GC_00053286, GC_00106304
Uncharacterized conserved protein, heparinase superfamily	0.08596	0.769377	1	gastrointestinal_tract	COG5360	GC_00011710, GC_00071949, GC_00080369, GC_00089076, GC_00105276, GC_00108995, GC_00111975, GC_00112529
Chlorite dismutase	0.08596	0.769377	1	gastrointestinal_tract	COG3253	GC_00019442, GC_00020425, GC_00046162, GC_00063019, GC_00072394
Putative exporter of polyketide antibiotics	0.08596	0.769377	1	gastrointestinal_tract	COG3559	GC_00011411, GC_00023630, GC_00062758, GC_00074697, GC_00092301, GC_00115484
Uncharacterized conserved protein YdgA, DUF945 family	0.08596	0.769377	1	gastrointestinal_tract	COG5339	GC_00008409, GC_00021293, GC_00050302, GC_00060694
Negative regulator of sigma E activity	0.08596	0.769377	1	gastrointestinal_tract	COG3026	GC_00006376, GC_00006574, GC_00028546, GC_00029051, GC_00034789, GC_00047321, GC_00078549
TPP-dependent indolepyruvate ferredoxin oxidoreductase, alpha subunit	0.08596	0.769377	1	gastrointestinal_tract	COG4231	GC_00016411, GC_00025540, GC_00025785, GC_00028734, GC_00051751, GC_00061679, GC_00077752, GC_00103526
Predicted 2-oxoglutarate- and Fe(II)-dependent dioxygenase YbiX	0.08596	0.769377	1	gastrointestinal_tract	COG3128	GC_00007087, GC_00020794, GC_00060203, GC_00104441
Type II secretory pathway, component PulL	0.08596	0.769377	1	gastrointestinal_tract	COG3297	GC_00016832, GC_00017274, GC_00022170, GC_00030710, GC_00050160, GC_00084674
Uncharacterized protein YqkB	0.08596	0.769377	1	gastrointestinal_tract	COG4918	GC_00006790, GC_00020004, GC_00027377, GC_00074563
Serine protease, subtilase family	0.08596	0.769377	1	gastrointestinal_tract	COG4934	GC_00003830, GC_00007377, GC_00024103, GC_00024821, GC_00039606, GC_00039607, GC_00041607, GC_00057585, GC_00097708, GC_00108028
Low temperature requirement protein LtrA (function unknown)	0.08596	0.769377	1	gastrointestinal_tract	COG4292	GC_00009359, GC_00013624, GC_00040933, GC_00094050, GC_00107425
Uncharacterized protein YlaN, UPF0358 family	0.08596	0.769377	1	gastrointestinal_tract	COG4838	GC_00006257, GC_00057799, GC_00057800, GC_00094136
Arylamine N-acetyltransferase	0.08596	0.769377	1	gastrointestinal_tract	COG2162	GC_00007624, GC_00061713, GC_00073294, GC_00076258, GC_00089796, GC_00110686, GC_00113133, GC_00115588
TPP-dependent 2-oxoacid decarboxylase, includes indolepyruvate decarboxylase	0.08596	0.769377	1	gastrointestinal_tract	COG3961	GC_00010618, GC_00038007, GC_00038848, GC_00051862, GC_00086277, GC_00096367
Protoporphyrinogen IX oxidase, menaquinone-dependent (flavodoxin domain)	0.08596	0.769377	1	gastrointestinal_tract	COG4635	GC_00004254, GC_00051680, GC_00075272
Exonuclease VII small subunit	0.08596	0.769377	1	other_body_site	COG1722	GC_00001389, GC_00002858, GC_00003998, GC_00006696, GC_00007540, GC_00008148, GC_00020221, GC_00026238, GC_00026258, GC_00026661, GC_00027915, GC_00029993, GC_00031634, GC_00034787, GC_00035721, GC_00036640, GC_00037940, GC_00042653, GC_00051595, GC_00053997, GC_00055758, GC_00057908, GC_00060966, GC_00063680, GC_00064492, GC_00085825, GC_00103382, GC_00108730
Pyruvate/2-oxoglutarate dehydrogenase complex, dihydrolipoamide dehydrogenase (E3) component or related enzyme	0.08596	0.769377	1	other_body_site	COG1249	GC_00000375, GC_00000519, GC_00000527, GC_00001436, GC_00002721, GC_00003133, GC_00003480, GC_00006094, GC_00007472, GC_00011806, GC_00012068, GC_00013465, GC_00013567, GC_00013972, GC_00016809, GC_00016810, GC_00017829, GC_00018338, GC_00018822, GC_00019671, GC_00021663, GC_00022614, GC_00024497, GC_00028245, GC_00030961, GC_00030962, GC_00031884, GC_00031885, GC_00033448, GC_00034093, GC_000367…
ABC-type amino acid transport system, permease component	0.08596	0.769377	1	other_body_site	COG0765	GC_00000276, GC_00001137, GC_00001212, GC_00001249, GC_00001676, GC_00002737, GC_00002741, GC_00003705, GC_00003726, GC_00003751, GC_00003809, GC_00004155, GC_00004263, GC_00004471, GC_00005888, GC_00006244, GC_00006675, GC_00006788, GC_00007523, GC_00008368, GC_00008483, GC_00009074, GC_00009712, GC_00010008, GC_00010592, GC_00011124, GC_00012410, GC_00012750, GC_00013059, GC_00014111, GC_000143…
tRNA(Leu) C34 or U34 (ribose-2'-O)-methylase TrmL, contains SPOUT domain	0.08596	0.769377	1	gastrointestinal_tract	COG0219	GC_00000345, GC_00000513, GC_00002121, GC_00007178, GC_00008069, GC_00010757, GC_00015102, GC_00015103, GC_00035259, GC_00039986
DNA-directed RNA polymerase, subunit K/omega	0.08596	0.769377	1	gastrointestinal_tract	COG1758	GC_00001459, GC_00002278, GC_00003847, GC_00003849, GC_00009600, GC_00009601, GC_00012150, GC_00019353, GC_00025912, GC_00026510, GC_00027334, GC_00027335, GC_00027336, GC_00027928, GC_00028186, GC_00033807, GC_00034217, GC_00035797, GC_00036730, GC_00047883, GC_00047884, GC_00061024, GC_00064207, GC_00093244, GC_00094843, GC_00098270
Shikimate 5-dehydrogenase	0.08596	0.769377	1	gastrointestinal_tract	COG0169	GC_00003288, GC_00004565, GC_00005100, GC_00005684, GC_00006843, GC_00011288, GC_00013051, GC_00014403, GC_00014404, GC_00014934, GC_00016317, GC_00017169, GC_00019691, GC_00020208, GC_00023516, GC_00028642, GC_00029045, GC_00029046, GC_00033920, GC_00036793, GC_00038437, GC_00039500, GC_00044228, GC_00044441, GC_00045745, GC_00049057, GC_00050348, GC_00051937, GC_00052940, GC_00054216, GC_000608…
ABC-type multidrug transport system, ATPase component	0.08596	0.769377	1	gastrointestinal_tract	COG1131	GC_00000297, GC_00000609, GC_00001288, GC_00002651, GC_00003082, GC_00003784, GC_00004809, GC_00005273, GC_00005366, GC_00005900, GC_00007066, GC_00007488, GC_00007550, GC_00007762, GC_00008608, GC_00008970, GC_00009398, GC_00009524, GC_00010516, GC_00010918, GC_00010978, GC_00011316, GC_00011393, GC_00011548, GC_00011729, GC_00011960, GC_00012195, GC_00012263, GC_00012642, GC_00013570, GC_000139…
Putative intracellular protease/amidase	0.08596	0.769377	1	gastrointestinal_tract	COG0693	GC_00001548, GC_00002387, GC_00003465, GC_00004556, GC_00005754, GC_00006030, GC_00009258, GC_00011042, GC_00011706, GC_00013452, GC_00014078, GC_00014097, GC_00014155, GC_00014675, GC_00018806, GC_00022343, GC_00022495, GC_00026859, GC_00026860, GC_00027788, GC_00030486, GC_00030523, GC_00031282, GC_00031866, GC_00032633, GC_00032634, GC_00032661, GC_00032662, GC_00034131, GC_00036584, GC_000371…
L-asparaginase/archaeal Glu-tRNAGln amidotransferase subunit D	0.08596	0.769377	1	gastrointestinal_tract	COG0252	GC_00000681, GC_00001557, GC_00003425, GC_00003664, GC_00004440, GC_00009460, GC_00009564, GC_00016151, GC_00016338, GC_00022967, GC_00024712, GC_00028013, GC_00042368, GC_00043121, GC_00043122, GC_00051775, GC_00053139, GC_00054114, GC_00054115, GC_00054344, GC_00059409, GC_00059965, GC_00060137, GC_00065377, GC_00070061, GC_00079528, GC_00079588, GC_00083691, GC_00090108, GC_00093822, GC_000951…
Cell shape-determining protein MreC	0.0768442	0.781621	1	gastrointestinal_tract	COG1792	GC_00002359, GC_00003162, GC_00003919, GC_00006232, GC_00012358, GC_00016259, GC_00017641, GC_00018267, GC_00020562, GC_00031182, GC_00033204, GC_00034468, GC_00035468, GC_00035846, GC_00036405, GC_00037174, GC_00040782, GC_00044691, GC_00047440, GC_00047650, GC_00047787, GC_00049917, GC_00051936, GC_00054765, GC_00055188, GC_00062263, GC_00065736, GC_00068113, GC_00076907, GC_00086995, GC_000909…
ABC-type metal ion transport system, periplasmic component/surface antigen	0.0768442	0.781621	1	gastrointestinal_tract	COG1464	GC_00000334, GC_00000801, GC_00003835, GC_00005036, GC_00005805, GC_00010119, GC_00010362, GC_00010601, GC_00010602, GC_00012036, GC_00012281, GC_00012349, GC_00013189, GC_00014187, GC_00014372, GC_00014795, GC_00014982, GC_00015481, GC_00015555, GC_00016031, GC_00016076, GC_00016547, GC_00017139, GC_00017318, GC_00017381, GC_00021026, GC_00025394, GC_00026199, GC_00028316, GC_00029245, GC_000305…
ABC-type Fe3+/spermidine/putrescine transport systems, ATPase components	0.0768442	0.781621	1	gastrointestinal_tract	COG3842	GC_00000127, GC_00000184, GC_00000848, GC_00001123, GC_00001617, GC_00002362, GC_00002822, GC_00004009, GC_00004118, GC_00004312, GC_00006892, GC_00007585, GC_00008974, GC_00009212, GC_00009433, GC_00010940, GC_00011652, GC_00012960, GC_00013294, GC_00014727, GC_00014778, GC_00014938, GC_00016279, GC_00017697, GC_00018261, GC_00022861, GC_00022875, GC_00023632, GC_00024895, GC_00025968, GC_000279…
Trk-type K+ transport system, membrane component	0.0768442	0.781621	1	gastrointestinal_tract	COG0168	GC_00000952, GC_00001894, GC_00003576, GC_00005646, GC_00006472, GC_00007932, GC_00009560, GC_00011961, GC_00016661, GC_00018538, GC_00024027, GC_00025220, GC_00025269, GC_00029699, GC_00030916, GC_00036543, GC_00042473, GC_00046068, GC_00046823, GC_00049499, GC_00049759, GC_00051784, GC_00051929, GC_00052926, GC_00055116, GC_00056870, GC_00057203, GC_00057204, GC_00058232, GC_00059146, GC_000619…
[truncated: 2,166 more rows]
