# Supplementary material for: Genomic Expansions in the Human Gut Microbiome
Source: Genome Biol Evol. 2021 Jul 11;13(7):evab156. doi: 10.1093/gbe/evab156 (PMC8325571; doi:10.1093/gbe/evab156)
Supplement: evab156_Supplementary_Data [file evab156_supplementary_data.zip › TableS9_genomicExpansions.xlsx]

## Sheet: Sheet1
Table S9. Statistics for KEGG class annotation enrichment between the gut and oral body sites for phylogenetically matched bacterial lineages.
KEGG_Class	Enrichment score	Unadjusted p value	Adjusted q value	Associated groups	Accession	Gene clusters IDs
Pathway modules; Amino acid metabolism; Aromatic amino acid metabolism!!!Pathway modules; Metabolism of cofactors and vitamins; Cofactor and vitamin metabolism	1.09934	0.294411	1	gastrointestinal_tract	M00038!!!M00912	GC_00029201, GC_00035820, GC_00039254, GC_00039971, GC_00046257, GC_00048507, GC_00051864
Pathway modules; Glycan metabolism; Glycosaminoglycan metabolism!!!Pathway modules; Glycan metabolism; Glycosaminoglycan metabolism	1.09934	0.294411	1	gastrointestinal_tract	M00076!!!M00077	GC_00017797, GC_00031374, GC_00047676, GC_00049365, GC_00051354
Pathway modules; Carbohydrate metabolism; Central carbohydrate metabolism!!!Pathway modules; Carbohydrate metabolism; Central carbohydrate metabolism!!!Pathway modules; Carbohydrate metabolism; Central carbohydrate metabolism!!!Pathway modules; Energy metabolism; Methane metabolism	1.0243	0.3115	1	oral_cavity	M00001!!!M00002!!!M00003!!!M00346	GC_00000009, GC_00035584
Signature modules; Gene set; Drug resistance	1.0243	0.3115	1	gastrointestinal_tract	M00705	GC_00000491, GC_00002300, GC_00002578, GC_00002646, GC_00002676, GC_00002979, GC_00003350, GC_00003360, GC_00003515, GC_00003945, GC_00005158, GC_00005862, GC_00006117, GC_00006134, GC_00006180, GC_00006428, GC_00009237, GC_00009454, GC_00010274, GC_00010402, GC_00010594, GC_00010595, GC_00011447, GC_00011572, GC_00012242, GC_00012386, GC_00012387, GC_00012975, GC_00013040, GC_00013275, GC_000133…
Pathway modules; Amino acid metabolism; Lysine metabolism!!!Pathway modules; Amino acid metabolism; Arginine and proline metabolism	1.0243	0.3115	1	gastrointestinal_tract	M00031!!!M00763	GC_00029566, GC_00034037, GC_00035423
Pathway modules; Amino acid metabolism; Serine and threonine metabolism!!!Pathway modules; Amino acid metabolism; Serine and threonine metabolism	1.0243	0.3115	1	gastrointestinal_tract	M00020!!!M00018	GC_00048563
Pathway modules; Biosynthesis of other secondary metabolites; Biosynthesis of beta-lactams	1.0243	0.3115	1	gastrointestinal_tract	M00736	GC_00049913
Pathway modules; Biosynthesis of terpenoids and polyketides; Type II polyketide biosynthesis	1.0243	0.3115	1	gastrointestinal_tract	M00779	GC_00035683
Pathway modules; Carbohydrate metabolism; Central carbohydrate metabolism!!!Pathway modules; Carbohydrate metabolism; Central carbohydrate metabolism!!!Pathway modules; Carbohydrate metabolism; Other carbohydrate metabolism!!!Pathway modules; Energy metabolism; Carbon fixation!!!Signature modules; Module set; Metabolic capacity	0.910849	0.339889	1	gastrointestinal_tract	M00009!!!M00010!!!M00740!!!M00173!!!M00614	GC_00003009, GC_00004373, GC_00005780, GC_00017177
Pathway modules; Amino acid metabolism; Other amino acid metabolism	0.834137	0.361079	1	gastrointestinal_tract	M00027	GC_00002933, GC_00006942, GC_00012176, GC_00014989, GC_00017705, GC_00023007, GC_00023074, GC_00024162, GC_00024797, GC_00026550, GC_00027436, GC_00030649, GC_00056871
Pathway modules; Carbohydrate metabolism; Central carbohydrate metabolism!!!Pathway modules; Carbohydrate metabolism; Central carbohydrate metabolism!!!Pathway modules; Energy metabolism; Carbon fixation!!!Pathway modules; Energy metabolism; Carbon fixation!!!Pathway modules; Energy metabolism; Carbon fixation!!!Pathway modules; Energy metabolism; ATP synthesis!!!Signature modules; Module set; Me…	0.820309	0.36509	1	oral_cavity	M00009!!!M00011!!!M00173!!!M00376!!!M00374!!!M00149!!!M00613!!!M00614	GC_00000692, GC_00000838, GC_00002030, GC_00004784, GC_00005570, GC_00008763, GC_00008797, GC_00012048, GC_00016728, GC_00018779, GC_00019686, GC_00019687, GC_00021584, GC_00024046, GC_00024316, GC_00025438, GC_00026239, GC_00027152, GC_00029042, GC_00043373, GC_00053026
Signature modules; Gene set; Pathogenicity	0.771841	0.379648	1	oral_cavity	M00850	GC_00023136, GC_00032936, GC_00038103, GC_00040690, GC_00043945, GC_00050789, GC_00055026
Signature modules; Gene set; Drug resistance!!!Signature modules; Gene set; Drug resistance!!!Signature modules; Gene set; Drug resistance	0.610906	0.434447	1	gastrointestinal_tract	M00718!!!M00642!!!M00643	GC_00017828, GC_00018520, GC_00026406, GC_00038193, GC_00056492
Pathway modules; Carbohydrate metabolism; Central carbohydrate metabolism!!!Pathway modules; Carbohydrate metabolism; Central carbohydrate metabolism!!!Pathway modules; Energy metabolism; Carbon fixation!!!Pathway modules; Energy metabolism; Carbon fixation!!!Pathway modules; Energy metabolism; Carbon fixation!!!Signature modules; Module set; Metabolic capacity!!!Signature modules; Module set; Me…	0.51758	0.471876	1	gastrointestinal_tract	M00009!!!M00011!!!M00173!!!M00374!!!M00620!!!M00613!!!M00614	GC_00004033, GC_00004034, GC_00004537, GC_00008344, GC_00008345, GC_00036774, GC_00054251
Pathway modules; Amino acid metabolism; Lysine metabolism!!!Pathway modules; Amino acid metabolism; Lysine metabolism!!!Pathway modules; Amino acid metabolism; Lysine metabolism	0.392773	0.530846	1	gastrointestinal_tract	M00016!!!M00525!!!M00527	GC_00003461, GC_00004594, GC_00006956, GC_00010871, GC_00013877, GC_00015919, GC_00017422, GC_00018281, GC_00018994, GC_00024599, GC_00055770, GC_00056618, GC_00056657
Pathway modules; Energy metabolism; Carbon fixation!!!Pathway modules; Lipid metabolism; Fatty acid metabolism!!!Signature modules; Module set; Metabolic capacity	0.392773	0.530846	1	gastrointestinal_tract	M00376!!!M00082!!!M00613	GC_00000155, GC_00000578, GC_00001504, GC_00001505, GC_00002611, GC_00008186, GC_00008187, GC_00009572, GC_00010077, GC_00011231, GC_00011232, GC_00011604, GC_00012152, GC_00015882, GC_00017639, GC_00017807, GC_00018554, GC_00018638, GC_00018725, GC_00019655, GC_00024315, GC_00027215, GC_00056364
Pathway modules; Amino acid metabolism; Polyamine biosynthesis!!!Pathway modules; Metabolism of cofactors and vitamins; Cofactor and vitamin metabolism	0.366593	0.544867	1	gastrointestinal_tract	M00135!!!M00913	GC_00000123
Pathway modules; Carbohydrate metabolism; Central carbohydrate metabolism!!!Pathway modules; Carbohydrate metabolism; Central carbohydrate metabolism!!!Pathway modules; Energy metabolism; Carbon fixation!!!Pathway modules; Energy metabolism; ATP synthesis!!!Signature modules; Module set; Metabolic capacity!!!Signature modules; Module set; Metabolic capacity	0.366593	0.544867	1	oral_cavity	M00009!!!M00011!!!M00173!!!M00150!!!M00613!!!M00614	GC_00002418, GC_00005347, GC_00005702, GC_00006052, GC_00011909, GC_00014610, GC_00018149, GC_00021298, GC_00034918, GC_00038141, GC_00040461, GC_00045639
Pathway modules; Amino acid metabolism; Polyamine biosynthesis	0.364364	0.546093	1	oral_cavity	M00133	GC_00004195, GC_00004756, GC_00005024, GC_00005399, GC_00008921, GC_00020024, GC_00020664, GC_00022957, GC_00024549, GC_00025841, GC_00027206, GC_00028302, GC_00035420, GC_00036874, GC_00037634, GC_00040271, GC_00045325, GC_00046346, GC_00048035, GC_00053593, GC_00055219, GC_00055251
Pathway modules; Energy metabolism; Nitrogen metabolism	0.364364	0.546093	1	oral_cavity	M00530	GC_00002625, GC_00002787, GC_00003422, GC_00003423, GC_00003505, GC_00004771, GC_00006812, GC_00015132, GC_00016670, GC_00017809, GC_00019761, GC_00022115, GC_00022591, GC_00024226, GC_00036331, GC_00036762, GC_00039542
Pathway modules; Carbohydrate metabolism; Central carbohydrate metabolism!!!Pathway modules; Energy metabolism; Carbon fixation!!!Pathway modules; Energy metabolism; Carbon fixation!!!Pathway modules; Energy metabolism; Carbon fixation!!!Signature modules; Module set; Metabolic capacity	0.356778	0.550301	1	gastrointestinal_tract	M00307!!!M00173!!!M00374!!!M00620!!!M00614	GC_00005803, GC_00006031, GC_00030542, GC_00031243, GC_00045899, GC_00056603
Pathway modules; Energy metabolism; Methane metabolism!!!Signature modules; Module set; Metabolic capacity	0.356778	0.550301	1	gastrointestinal_tract	M00567!!!M00617	GC_00023513, GC_00037072, GC_00039066, GC_00053488, GC_00053919
Pathway modules; Amino acid metabolism; Lysine metabolism	0.356778	0.550301	1	gastrointestinal_tract	M00030	GC_00000278, GC_00000672, GC_00001170, GC_00001244, GC_00002453, GC_00005922, GC_00007153, GC_00007154, GC_00007155, GC_00007367, GC_00007368, GC_00009158, GC_00010009, GC_00010805, GC_00010806, GC_00014150, GC_00016464, GC_00016928, GC_00017447, GC_00018051, GC_00019820, GC_00024489, GC_00025000, GC_00025116, GC_00025943, GC_00026227, GC_00036091, GC_00054752
Pathway modules; Carbohydrate metabolism; Central carbohydrate metabolism!!!Pathway modules; Carbohydrate metabolism; Central carbohydrate metabolism!!!Pathway modules; Amino acid metabolism; Lysine metabolism	0.226069	0.634454	1	gastrointestinal_tract	M00009!!!M00011!!!M00032	GC_00014875, GC_00027016, GC_00049593
Pathway modules; Carbohydrate metabolism; Other carbohydrate metabolism!!!Pathway modules; Energy metabolism; Carbon fixation!!!Pathway modules; Energy metabolism; Carbon fixation!!!Signature modules; Module set; Metabolic capacity	0.226069	0.634454	1	gastrointestinal_tract	M00741!!!M00376!!!M00375!!!M00613	GC_00003010, GC_00005764, GC_00005765
Pathway modules; Energy metabolism; Carbon fixation!!!Pathway modules; Energy metabolism; Carbon fixation!!!Signature modules; Module set; Metabolic capacity	0.226069	0.634454	1	oral_cavity	M00173!!!M00374!!!M00614	GC_00011573, GC_00017313, GC_00028430
Pathway modules; Lipid metabolism; Lipid metabolism!!!Pathway modules; Amino acid metabolism; Branched-chain amino acid metabolism	0.226069	0.634454	1	oral_cavity	M00088!!!M00036	GC_00020537, GC_00029444, GC_00036666, GC_00039101, GC_00051872
Pathway modules; Xenobiotics biodegradation; Aromatics degradation!!!Pathway modules; Xenobiotics biodegradation; Aromatics degradation	0.226069	0.634454	1	oral_cavity	M00538!!!M00537	GC_00012033, GC_00017829, GC_00036576
Signature modules; Gene set; Pathogenicity!!!Signature modules; Gene set; Plant pathogenicity	0.226069	0.634454	1	oral_cavity	M00542!!!M00660	GC_00003592
Pathway modules; Amino acid metabolism; Histidine metabolism	0.226069	0.634454	1	gastrointestinal_tract	M00026	GC_00000090, GC_00000221, GC_00000358, GC_00000362, GC_00000547, GC_00000558, GC_00001142, GC_00002678, GC_00002679, GC_00002693, GC_00002780, GC_00002783, GC_00002957, GC_00002988, GC_00003299, GC_00004002, GC_00004375, GC_00005032, GC_00005038, GC_00005896, GC_00006141, GC_00006411, GC_00006673, GC_00008803, GC_00008977, GC_00009005, GC_00009677, GC_00010171, GC_00010477, GC_00010604, GC_000109…
Pathway modules; Amino acid metabolism; Branched-chain amino acid metabolism	0.169469	0.680584	1	gastrointestinal_tract	M00570	GC_00000130, GC_00002651, GC_00002655, GC_00003617, GC_00004333, GC_00004474, GC_00004646, GC_00006861, GC_00010155, GC_00010156, GC_00010967, GC_00015543, GC_00015544, GC_00019227, GC_00020050, GC_00021585, GC_00022082, GC_00022926, GC_00023634, GC_00023998, GC_00024045, GC_00024844, GC_00025052, GC_00046306, GC_00056602
Pathway modules; Carbohydrate metabolism; Other carbohydrate metabolism!!!Pathway modules; Carbohydrate metabolism; Other carbohydrate metabolism!!!Pathway modules; Energy metabolism; Carbon fixation!!!Signature modules; Module set; Metabolic capacity	0.169469	0.680584	1	oral_cavity	M00373!!!M00741!!!M00376!!!M00613	GC_00002464
Pathway modules; Glycan metabolism; Glycan biosynthesis	0.169469	0.680584	1	gastrointestinal_tract	M00074	GC_00011368, GC_00020629, GC_00025601, GC_00036437
Pathway modules; Carbohydrate metabolism; Central carbohydrate metabolism!!!Pathway modules; Carbohydrate metabolism; Central carbohydrate metabolism!!!Pathway modules; Carbohydrate metabolism; Other carbohydrate metabolism!!!Pathway modules; Carbohydrate metabolism; Other carbohydrate metabolism!!!Pathway modules; Energy metabolism; Carbon fixation!!!Pathway modules; Energy metabolism; Carbon fi…	0.139961	0.70832	1	gastrointestinal_tract	M00009!!!M00011!!!M00012!!!M00740!!!M00168!!!M00173!!!M00374!!!M00620!!!M00346!!!M00614	GC_00014725, GC_00014726, GC_00018501, GC_00023987, GC_00030468
Pathway modules; Energy metabolism; Nitrogen metabolism!!!Pathway modules; Energy metabolism; Nitrogen metabolism	0.139961	0.70832	1	oral_cavity	M00528!!!M00804	GC_00015085, GC_00018990, GC_00020211, GC_00020971, GC_00023550, GC_00023772, GC_00031831, GC_00035490
Pathway modules; Energy metabolism; Sulfur metabolism!!!Signature modules; Module set; Metabolic capacity	0.139961	0.70832	1	gastrointestinal_tract	M00176!!!M00616	GC_00005690, GC_00014775, GC_00016688, GC_00016851, GC_00017567, GC_00017766, GC_00020816, GC_00023933, GC_00030133, GC_00031234, GC_00034269, GC_00042430, GC_00049005, GC_00052485
Signature modules; Module set; Metabolic capacity	0.139961	0.70832	1	oral_cavity	M00616	GC_00003538, GC_00005667, GC_00005812, GC_00015230, GC_00017432, GC_00017651, GC_00020132, GC_00023494, GC_00025531, GC_00032873, GC_00044373, GC_00050131
Pathway modules; Amino acid metabolism; Cysteine and methionine metabolism!!!Pathway modules; Amino acid metabolism; Cysteine and methionine metabolism	0.139961	0.70832	1	oral_cavity	M00609!!!M00034	GC_00000717, GC_00002507, GC_00008372, GC_00009900, GC_00011235, GC_00017146, GC_00022145, GC_00023173, GC_00024385, GC_00024951, GC_00025813, GC_00034629, GC_00040421, GC_00051533, GC_00054146
Pathway modules; Carbohydrate metabolism; Other carbohydrate metabolism!!!Pathway modules; Energy metabolism; Methane metabolism!!!Pathway modules; Metabolism of cofactors and vitamins; Cofactor and vitamin metabolism!!!Pathway modules; Metabolism of cofactors and vitamins; Cofactor and vitamin metabolism	0.139961	0.70832	1	oral_cavity	M00532!!!M00346!!!M00140!!!M00141	GC_00000037, GC_00028779, GC_00036158, GC_00040682
Pathway modules; Amino acid metabolism; Branched-chain amino acid metabolism!!!Pathway modules; Amino acid metabolism; Branched-chain amino acid metabolism	0.139961	0.70832	1	gastrointestinal_tract	M00535!!!M00432	GC_00000183, GC_00000261, GC_00000281, GC_00001070, GC_00001235, GC_00001243, GC_00001408, GC_00001487, GC_00001812, GC_00001947, GC_00002306, GC_00002604, GC_00002675, GC_00002880, GC_00003632, GC_00003819, GC_00003857, GC_00003975, GC_00004067, GC_00004244, GC_00004460, GC_00004593, GC_00004931, GC_00005770, GC_00006589, GC_00006836, GC_00007802, GC_00007803, GC_00008834, GC_00008835, GC_000116…
Pathway modules; Carbohydrate metabolism; Other carbohydrate metabolism!!!Pathway modules; Carbohydrate metabolism; Other carbohydrate metabolism!!!Pathway modules; Carbohydrate metabolism; Other carbohydrate metabolism	0.139961	0.70832	1	gastrointestinal_tract	M00129!!!M00854!!!M00549	GC_00000063, GC_00009649, GC_00015435, GC_00017581, GC_00022524, GC_00026942
Pathway modules; Amino acid metabolism; Branched-chain amino acid metabolism!!!Pathway modules; Amino acid metabolism; Branched-chain amino acid metabolism!!!Pathway modules; Amino acid metabolism; Branched-chain amino acid metabolism!!!Pathway modules; Metabolism of cofactors and vitamins; Cofactor and vitamin metabolism	0.120922	0.728037	1	gastrointestinal_tract	M00019!!!M00570!!!M00036!!!M00119	GC_00002125, GC_00003587, GC_00004530, GC_00005930, GC_00017584, GC_00017585, GC_00018052, GC_00018053, GC_00020436, GC_00025695, GC_00025900, GC_00042044
Pathway modules; Amino acid metabolism; Lysine metabolism!!!Pathway modules; Amino acid metabolism; Lysine metabolism!!!Pathway modules; Amino acid metabolism; Lysine metabolism!!!Pathway modules; Amino acid metabolism; Lysine metabolism	0.120922	0.728037	1	oral_cavity	M00016!!!M00525!!!M00526!!!M00527	GC_00001581, GC_00001675, GC_00002065, GC_00003011, GC_00004218, GC_00004549, GC_00007106, GC_00007107, GC_00007108, GC_00007443, GC_00008310, GC_00009815, GC_00010903, GC_00013704, GC_00013966, GC_00014545, GC_00015012, GC_00015121, GC_00017292, GC_00018708, GC_00019167, GC_00020626, GC_00020709, GC_00020710, GC_00021898, GC_00023672, GC_00023723, GC_00024896, GC_00025055, GC_00025324, GC_000255…
Pathway modules; Glycan metabolism; Lipopolysaccharide metabolism	0.120922	0.728037	1	oral_cavity	M00063	GC_00000102, GC_00000177, GC_00000597, GC_00000712, GC_00000982, GC_00000987, GC_00000989, GC_00001025, GC_00001201, GC_00001569, GC_00001952, GC_00002907, GC_00004472, GC_00005710, GC_00005902, GC_00006526, GC_00006762, GC_00006813, GC_00007123, GC_00010427, GC_00010833, GC_00011554, GC_00012614, GC_00013255, GC_00013256, GC_00013494, GC_00013566, GC_00014603, GC_00014745, GC_00014750, GC_000147…
Pathway modules; Amino acid metabolism; Lysine metabolism!!!Pathway modules; Amino acid metabolism; Arginine and proline metabolism!!!Pathway modules; Amino acid metabolism; Arginine and proline metabolism	0.120922	0.728037	1	gastrointestinal_tract	M00016!!!M00028!!!M00845	GC_00005057, GC_00008974, GC_00016028, GC_00018932, GC_00019195, GC_00022262, GC_00036898
Pathway modules; Carbohydrate metabolism; Other carbohydrate metabolism!!!Pathway modules; Carbohydrate metabolism; Other carbohydrate metabolism!!!Pathway modules; Energy metabolism; Carbon fixation!!!Pathway modules; Energy metabolism; Carbon fixation!!!Signature modules; Module set; Metabolic capacity	0.120922	0.728037	1	oral_cavity	M00373!!!M00741!!!M00376!!!M00375!!!M00613	GC_00005212, GC_00006425, GC_00015985, GC_00025713, GC_00034980
Pathway modules; Glycan metabolism; Glycosaminoglycan metabolism	0.109401	0.740828	1	oral_cavity	M00079	GC_00002920, GC_00004347, GC_00004798, GC_00005444, GC_00006683, GC_00011342, GC_00012004, GC_00012005, GC_00012107, GC_00014062, GC_00014236, GC_00015212, GC_00017610, GC_00023259, GC_00023817, GC_00026295, GC_00026802, GC_00028094, GC_00029551, GC_00029772, GC_00030825, GC_00031720, GC_00037321, GC_00039333, GC_00040619, GC_00043914, GC_00046733, GC_00047026, GC_00049989, GC_00050444, GC_000508…
Pathway modules; Amino acid metabolism; Arginine and proline metabolism!!!Pathway modules; Amino acid metabolism; Polyamine biosynthesis	0.109401	0.740828	1	gastrointestinal_tract	M00029!!!M00134	GC_00000354, GC_00030366, GC_00035426
Pathway modules; Amino acid metabolism; Serine and threonine metabolism!!!Pathway modules; Amino acid metabolism; Cysteine and methionine metabolism	0.109401	0.740828	1	gastrointestinal_tract	M00018!!!M00017	GC_00002771, GC_00005670, GC_00013819, GC_00020679, GC_00022383, GC_00022523, GC_00022539, GC_00023568, GC_00023819, GC_00023955, GC_00024388, GC_00026545, GC_00026896, GC_00037127, GC_00037399, GC_00054895
Pathway modules; Energy metabolism; Carbon fixation!!!Pathway modules; Energy metabolism; Carbon fixation!!!Pathway modules; Energy metabolism; Carbon fixation!!!Pathway modules; Energy metabolism; Carbon fixation!!!Signature modules; Module set; Metabolic capacity	0.109401	0.740828	1	gastrointestinal_tract	M00169!!!M00172!!!M00171!!!M00173!!!M00614	GC_00000915, GC_00001127, GC_00002622, GC_00012748, GC_00015463, GC_00015464
Pathway modules; Carbohydrate metabolism; Central carbohydrate metabolism!!!Pathway modules; Carbohydrate metabolism; Other carbohydrate metabolism!!!Pathway modules; Carbohydrate metabolism; Other carbohydrate metabolism!!!Pathway modules; Carbohydrate metabolism; Other carbohydrate metabolism	0.100908	0.750743	1	gastrointestinal_tract	M00001!!!M00549!!!M00892!!!M00909	GC_00000896, GC_00001196, GC_00007905, GC_00008634, GC_00008635, GC_00010633, GC_00014066, GC_00017022, GC_00017661, GC_00024198, GC_00032983, GC_00033505, GC_00033515, GC_00042055, GC_00048452, GC_00049372, GC_00051893, GC_00052244
Pathway modules; Energy metabolism; Methane metabolism	0.100908	0.750743	1	gastrointestinal_tract	M00346	GC_00001608, GC_00002380, GC_00003963, GC_00011080, GC_00012109, GC_00013603, GC_00026788, GC_00030541, GC_00032417, GC_00038209, GC_00042224, GC_00048259, GC_00054284
Pathway modules; Energy metabolism; Carbon fixation!!!Pathway modules; Energy metabolism; Carbon fixation	0.0960536	0.756618	1	oral_cavity	M00169!!!M00172	GC_00000145, GC_00000400, GC_00002620, GC_00039708
Pathway modules; Carbohydrate metabolism; Central carbohydrate metabolism!!!Pathway modules; Energy metabolism; Carbon fixation!!!Pathway modules; Energy metabolism; Carbon fixation!!!Signature modules; Module set; Metabolic capacity!!!Signature modules; Module set; Metabolic capacity	0.0960536	0.756618	1	gastrointestinal_tract	M00003!!!M00165!!!M00167!!!M00611!!!M00612	GC_00000832, GC_00005427, GC_00013590, GC_00021434
Pathway modules; Lipid metabolism; Fatty acid metabolism!!!Pathway modules; Amino acid metabolism; Branched-chain amino acid metabolism	0.0960536	0.756618	1	oral_cavity	M00087!!!M00036	GC_00000355, GC_00000584, GC_00001097, GC_00002286, GC_00003689, GC_00007678, GC_00018130, GC_00024627, GC_00030085
Pathway modules; Carbohydrate metabolism; Central carbohydrate metabolism!!!Pathway modules; Carbohydrate metabolism; Central carbohydrate metabolism!!!Pathway modules; Energy metabolism; Carbon fixation!!!Pathway modules; Energy metabolism; Carbon fixation!!!Signature modules; Module set; Metabolic capacity	0.0924103	0.761135	1	gastrointestinal_tract	M00009!!!M00011!!!M00173!!!M00620!!!M00614	GC_00000403, GC_00001204, GC_00001577, GC_00001647, GC_00002388, GC_00002433, GC_00006009, GC_00013668, GC_00014723, GC_00015306, GC_00017244, GC_00018621, GC_00022479, GC_00022940, GC_00023811, GC_00024122, GC_00024217, GC_00024302, GC_00024837, GC_00024874, GC_00026820, GC_00026935, GC_00029633, GC_00031533, GC_00032851, GC_00036607, GC_00044634, GC_00049374, GC_00050747
Pathway modules; Amino acid metabolism; Serine and threonine metabolism!!!Pathway modules; Metabolism of cofactors and vitamins; Cofactor and vitamin metabolism	0.0924103	0.761135	1	gastrointestinal_tract	M00020!!!M00124	GC_00002123, GC_00004727, GC_00016718, GC_00016719, GC_00016720, GC_00025579, GC_00025720, GC_00031152, GC_00032881, GC_00032882
Pathway modules; Carbohydrate metabolism; Central carbohydrate metabolism!!!Signature modules; Module set; Metabolic capacity!!!Signature modules; Module set; Metabolic capacity	0.0924103	0.761135	1	gastrointestinal_tract	M00003!!!M00611!!!M00612	GC_00000207, GC_00005267, GC_00016305, GC_00016512, GC_00017978, GC_00027365
Pathway modules; Carbohydrate metabolism; Central carbohydrate metabolism!!!Pathway modules; Carbohydrate metabolism; Central carbohydrate metabolism!!!Pathway modules; Carbohydrate metabolism; Central carbohydrate metabolism!!!Pathway modules; Carbohydrate metabolism; Other carbohydrate metabolism!!!Pathway modules; Amino acid metabolism; Branched-chain amino acid metabolism!!!Pathway modules; A…	0.09128	0.762556	1	oral_cavity	M00307!!!M00009!!!M00011!!!M00532!!!M00036!!!M00032	GC_00002764, GC_00004775, GC_00005171, GC_00006362, GC_00008084, GC_00015591, GC_00016620, GC_00017742, GC_00021856, GC_00022029, GC_00025665, GC_00028194, GC_00032895, GC_00037859
Pathway modules; Carbohydrate metabolism; Other carbohydrate metabolism!!!Pathway modules; Energy metabolism; Carbon fixation!!!Pathway modules; Energy metabolism; Carbon fixation!!!Pathway modules; Lipid metabolism; Lipid metabolism!!!Pathway modules; Biosynthesis of terpenoids and polyketides; Terpenoid backbone biosynthesis!!!Pathway modules; Biosynthesis of terpenoids and polyketides; Terpeno…	0.09128	0.762556	1	gastrointestinal_tract	M00373!!!M00375!!!M00374!!!M00088!!!M00095!!!M00849	GC_00000582, GC_00004366, GC_00012349, GC_00018267, GC_00019852, GC_00020690, GC_00021167, GC_00023774, GC_00033474, GC_00038130, GC_00038870, GC_00040981
Pathway modules; Carbohydrate metabolism; Central carbohydrate metabolism!!!Pathway modules; Carbohydrate metabolism; Central carbohydrate metabolism!!!Pathway modules; Carbohydrate metabolism; Other carbohydrate metabolism!!!Pathway modules; Carbohydrate metabolism; Other carbohydrate metabolism!!!Pathway modules; Energy metabolism; Carbon fixation!!!Signature modules; Module set; Metabolic capa…	2.16453e-52	1	1	NA	M00009!!!M00010!!!M00012!!!M00740!!!M00173!!!M00614	GC_00003070
Pathway modules; Energy metabolism; Carbon fixation!!!Pathway modules; Energy metabolism; Carbon fixation!!!Pathway modules; Energy metabolism; Carbon fixation!!!Pathway modules; Energy metabolism; Carbon fixation!!!Pathway modules; Energy metabolism; Carbon fixation!!!Pathway modules; Energy metabolism; Carbon fixation!!!Pathway modules; Energy metabolism; Methane metabolism!!!Signature modules;…	2.16453e-52	1	1	NA	M00168!!!M00172!!!M00171!!!M00170!!!M00173!!!M00374!!!M00346!!!M00614	GC_00014744, GC_00017850, GC_00024735
Pathway modules; Energy metabolism; Nitrogen metabolism!!!Pathway modules; Energy metabolism; Nitrogen metabolism!!!Pathway modules; Energy metabolism; Nitrogen metabolism	2.16453e-52	1	1	NA	M00530!!!M00529!!!M00804	GC_00003015, GC_00023330, GC_00026378, GC_00026379
Signature modules; Gene set; Drug resistance!!!Signature modules; Gene set; Drug resistance	2.16453e-52	1	1	NA	M00700!!!M00702	GC_00019007, GC_00020346, GC_00021747, GC_00027920, GC_00050227
Pathway modules; Amino acid metabolism; Arginine and proline metabolism	0	1	1	NA	M00015	GC_00002794, GC_00002935, GC_00004783, GC_00004879, GC_00004880, GC_00005185, GC_00005338, GC_00006896, GC_00007255, GC_00008296, GC_00008341, GC_00008342, GC_00008687, GC_00009273, GC_00010318, GC_00010794, GC_00010941, GC_00013277, GC_00014642, GC_00014657, GC_00015289, GC_00016486, GC_00016979, GC_00017346, GC_00017905, GC_00018116, GC_00018284, GC_00019345, GC_00019787, GC_00019850, GC_000199…
Pathway modules; Amino acid metabolism; Arginine and proline metabolism!!!Pathway modules; Amino acid metabolism; Arginine and proline metabolism	0	1	1	NA	M00844!!!M00029	GC_00002223, GC_00002804, GC_00003023, GC_00003112, GC_00005554, GC_00012357, GC_00012358, GC_00013999, GC_00015534, GC_00015720, GC_00022571, GC_00023275, GC_00024146, GC_00031049, GC_00032798, GC_00033448, GC_00036589, GC_00045942, GC_00046047, GC_00053437, GC_00053852, GC_00055319
Pathway modules; Amino acid metabolism; Arginine and proline metabolism!!!Pathway modules; Amino acid metabolism; Arginine and proline metabolism!!!Pathway modules; Amino acid metabolism; Arginine and proline metabolism	0	1	1	NA	M00844!!!M00845!!!M00029	GC_00001234, GC_00002331, GC_00002851, GC_00002925, GC_00003636, GC_00004211, GC_00009060, GC_00012255, GC_00012337, GC_00012338, GC_00014481, GC_00015175, GC_00016693, GC_00022997, GC_00023099, GC_00027247, GC_00027338, GC_00028680, GC_00029459, GC_00029460, GC_00041442, GC_00048680, GC_00052603
Pathway modules; Amino acid metabolism; Aromatic amino acid metabolism	0	1	1	NA	M00023	GC_00000077, GC_00000704, GC_00000994, GC_00001145, GC_00001219, GC_00001317, GC_00001386, GC_00001399, GC_00001442, GC_00001654, GC_00001696, GC_00001697, GC_00001732, GC_00001768, GC_00002070, GC_00002159, GC_00002167, GC_00002332, GC_00002966, GC_00002969, GC_00002984, GC_00003657, GC_00004320, GC_00005539, GC_00005547, GC_00005639, GC_00005755, GC_00005761, GC_00005836, GC_00006062, GC_000061…
Pathway modules; Amino acid metabolism; Aromatic amino acid metabolism!!!Pathway modules; Amino acid metabolism; Aromatic amino acid metabolism	0	1	1	NA	M00024!!!M00025	GC_00001002, GC_00001939, GC_00004274, GC_00010983, GC_00016172, GC_00016173, GC_00043324, GC_00048406, GC_00048475, GC_00052995
Pathway modules; Amino acid metabolism; Aromatic amino acid metabolism!!!Pathway modules; Amino acid metabolism; Aromatic amino acid metabolism!!!Pathway modules; Amino acid metabolism; Aromatic amino acid metabolism	0	1	1	NA	M00024!!!M00025!!!M00040	GC_00012249, GC_00026356
Pathway modules; Amino acid metabolism; Cysteine and methionine metabolism	0	1	1	NA	M00021	GC_00000048, GC_00000352, GC_00000545, GC_00000659, GC_00000673, GC_00001167, GC_00001230, GC_00001558, GC_00001589, GC_00001633, GC_00001678, GC_00001679, GC_00002264, GC_00002420, GC_00003196, GC_00003418, GC_00003487, GC_00003493, GC_00003645, GC_00003808, GC_00004219, GC_00004265, GC_00004266, GC_00004326, GC_00004428, GC_00004898, GC_00005450, GC_00005481, GC_00005504, GC_00005890, GC_000060…
Pathway modules; Amino acid metabolism; Cysteine and methionine metabolism!!!Pathway modules; Amino acid metabolism; Aromatic amino acid metabolism!!!Pathway modules; Amino acid metabolism; Aromatic amino acid metabolism!!!Pathway modules; Amino acid metabolism; Aromatic amino acid metabolism!!!Pathway modules; Amino acid metabolism; Aromatic amino acid metabolism	0	1	1	NA	M00034!!!M00024!!!M00025!!!M00040!!!M00044	GC_00022390
Pathway modules; Amino acid metabolism; Cysteine and methionine metabolism!!!Pathway modules; Amino acid metabolism; Cysteine and methionine metabolism!!!Pathway modules; Amino acid metabolism; Cysteine and methionine metabolism!!!Pathway modules; Amino acid metabolism; Cysteine and methionine metabolism	0	1	1	NA	M00609!!!M00034!!!M00035!!!M00368	GC_00000088, GC_00000344, GC_00001083, GC_00025765, GC_00055744
Pathway modules; Amino acid metabolism; Cysteine and methionine metabolism!!!Pathway modules; Amino acid metabolism; Polyamine biosynthesis	0	1	1	NA	M00034!!!M00133	GC_00002450, GC_00004774, GC_00018478, GC_00019685, GC_00020107, GC_00020304, GC_00023805, GC_00024710, GC_00033874, GC_00034413
Pathway modules; Amino acid metabolism; Histidine metabolism!!!Pathway modules; Amino acid metabolism; Aromatic amino acid metabolism	0	1	1	NA	M00026!!!M00023	GC_00015946, GC_00018042
Pathway modules; Amino acid metabolism; Serine and threonine metabolism	0	1	1	NA	M00018	GC_00002116, GC_00002320, GC_00002438, GC_00003440, GC_00004223, GC_00004356, GC_00004485, GC_00004698, GC_00005861, GC_00006431, GC_00008064, GC_00008837, GC_00009317, GC_00012973, GC_00014200, GC_00014203, GC_00015561, GC_00015562, GC_00015676, GC_00015799, GC_00016497, GC_00017517, GC_00017518, GC_00017904, GC_00019367, GC_00019827, GC_00020203, GC_00020327, GC_00020401, GC_00021024, GC_000210…
Pathway modules; Amino acid metabolism; Serine and threonine metabolism!!!Pathway modules; Amino acid metabolism; Cysteine and methionine metabolism!!!Pathway modules; Amino acid metabolism; Lysine metabolism!!!Pathway modules; Amino acid metabolism; Lysine metabolism!!!Pathway modules; Amino acid metabolism; Lysine metabolism	0	1	1	NA	M00018!!!M00017!!!M00016!!!M00526!!!M00527	GC_00001284
Pathway modules; Amino acid metabolism; Serine and threonine metabolism!!!Pathway modules; Amino acid metabolism; Serine and threonine metabolism!!!Pathway modules; Amino acid metabolism; Cysteine and methionine metabolism!!!Pathway modules; Amino acid metabolism; Lysine metabolism!!!Pathway modules; Amino acid metabolism; Lysine metabolism!!!Pathway modules; Amino acid metabolism; Lysine metabol…	0	1	1	NA	M00018!!!M00033!!!M00017!!!M00016!!!M00525!!!M00526!!!M00527	GC_00001068, GC_00002029, GC_00002661, GC_00003783, GC_00003887, GC_00003925, GC_00007592, GC_00007593, GC_00008806, GC_00012749, GC_00012750, GC_00013402, GC_00015675, GC_00016026, GC_00023629, GC_00034510, GC_00037717, GC_00049699, GC_00053056
Pathway modules; Biosynthesis of other secondary metabolites; Biosynthesis of other antibiotics	0	1	1	NA	M00848	GC_00000054, GC_00004199, GC_00004431, GC_00004890, GC_00004891, GC_00004950, GC_00005936, GC_00006881, GC_00006989, GC_00006990, GC_00006991, GC_00007810, GC_00007811, GC_00008126, GC_00008149, GC_00010913, GC_00016148, GC_00020377, GC_00028068, GC_00035779, GC_00036290, GC_00036782, GC_00038090, GC_00054714, GC_00054748
Pathway modules; Biosynthesis of other secondary metabolites; Biosynthesis of other bacterial compounds	0	1	1	NA	M00835	GC_00002052, GC_00010613, GC_00023420, GC_00024786, GC_00028475, GC_00029209, GC_00038221, GC_00039524, GC_00040697, GC_00043716, GC_00046260, GC_00049546, GC_00053696
Pathway modules; Biosynthesis of other secondary metabolites; Biosynthesis of phytochemical compounds	0	1	1	NA	M00039	GC_00000984, GC_00002168, GC_00010626, GC_00018535, GC_00020384, GC_00022855, GC_00025295, GC_00048626
Pathway modules; Biosynthesis of terpenoids and polyketides; Plant terpenoid biosynthesis	0	1	1	NA	M00097	GC_00024361
Pathway modules; Biosynthesis of terpenoids and polyketides; Polyketide sugar unit biosynthesis	0	1	1	NA	M00793	GC_00000080, GC_00000166, GC_00000996, GC_00001644, GC_00002220, GC_00002430, GC_00003246, GC_00004092, GC_00004122, GC_00004390, GC_00004524, GC_00004595, GC_00004830, GC_00005014, GC_00005425, GC_00009043, GC_00013909, GC_00013910, GC_00015774, GC_00018119, GC_00021820, GC_00025132, GC_00027445, GC_00031144, GC_00035846, GC_00036997, GC_00044134, GC_00045745, GC_00046036, GC_00046813
Pathway modules; Biosynthesis of terpenoids and polyketides; Terpenoid backbone biosynthesis	0	1	1	NA	M00096	GC_00000076, GC_00000171, GC_00000178, GC_00000345, GC_00000857, GC_00000913, GC_00001446, GC_00001539, GC_00001618, GC_00001828, GC_00001877, GC_00001993, GC_00002174, GC_00002241, GC_00004287, GC_00004514, GC_00004567, GC_00005019, GC_00008093, GC_00008094, GC_00008946, GC_00009417, GC_00009612, GC_00009613, GC_00009881, GC_00011679, GC_00013437, GC_00013688, GC_00014483, GC_00014484, GC_000155…
Pathway modules; Biosynthesis of terpenoids and polyketides; Terpenoid backbone biosynthesis!!!Pathway modules; Biosynthesis of terpenoids and polyketides; Terpenoid backbone biosynthesis	0	1	1	NA	M00095!!!M00849	GC_00012287, GC_00019988, GC_00021470, GC_00023666
Pathway modules; Biosynthesis of terpenoids and polyketides; Terpenoid backbone biosynthesis!!!Pathway modules; Biosynthesis of terpenoids and polyketides; Terpenoid backbone biosynthesis!!!Pathway modules; Biosynthesis of other secondary metabolites; Biosynthesis of other bacterial compounds	0	1	1	NA	M00364!!!M00365!!!M00921	GC_00002081
Pathway modules; Biosynthesis of terpenoids and polyketides; Terpenoid backbone biosynthesis!!!Pathway modules; Biosynthesis of terpenoids and polyketides; Terpenoid backbone biosynthesis!!!Pathway modules; Biosynthesis of terpenoids and polyketides; Terpenoid backbone biosynthesis!!!Pathway modules; Biosynthesis of terpenoids and polyketides; Terpenoid backbone biosynthesis!!!Pathway modules; Bi…	0	1	1	NA	M00095!!!M00849!!!M00096!!!M00364!!!M00365!!!M00366!!!M00367	GC_00003498, GC_00007987, GC_00019669, GC_00021396, GC_00023944, GC_00038593, GC_00042343
Pathway modules; Carbohydrate metabolism; Central carbohydrate metabolism	0	1	1	NA	M00005	GC_00000049, GC_00002118, GC_00002750, GC_00003004, GC_00006043, GC_00006570, GC_00006903, GC_00007826, GC_00011122, GC_00011216, GC_00012285, GC_00012286, GC_00013113, GC_00013292, GC_00014678, GC_00015539, GC_00015748, GC_00015962, GC_00019469, GC_00019832, GC_00023888, GC_00024561, GC_00032017, GC_00041495, GC_00053174
Pathway modules; Carbohydrate metabolism; Central carbohydrate metabolism!!!Pathway modules; Carbohydrate metabolism; Central carbohydrate metabolism	0	1	1	NA	M00004!!!M00007	GC_00000199, GC_00001082, GC_00001236, GC_00002609, GC_00002730, GC_00004146, GC_00004168, GC_00004592, GC_00004847, GC_00007160, GC_00007161, GC_00008221, GC_00008995, GC_00009390, GC_00009411, GC_00009614, GC_00013923, GC_00013924, GC_00013925, GC_00014982, GC_00015381, GC_00015672, GC_00016250, GC_00016971, GC_00017977, GC_00018972, GC_00019174, GC_00019258, GC_00019372, GC_00023548, GC_000250…
Pathway modules; Carbohydrate metabolism; Central carbohydrate metabolism!!!Pathway modules; Carbohydrate metabolism; Central carbohydrate metabolism!!!Pathway modules; Carbohydrate metabolism; Central carbohydrate metabolism	0	1	1	NA	M00001!!!M00002!!!M00003	GC_00000050, GC_00000490, GC_00001226, GC_00001651, GC_00002657, GC_00002803, GC_00004079, GC_00005253, GC_00007175, GC_00008004, GC_00008005, GC_00009062, GC_00009824, GC_00010425, GC_00010522, GC_00010523, GC_00011175, GC_00011460, GC_00011461, GC_00011462, GC_00011690, GC_00013087, GC_00013088, GC_00013089, GC_00014136, GC_00014896, GC_00016996, GC_00019099, GC_00019589, GC_00020053, GC_000200…
Pathway modules; Carbohydrate metabolism; Central carbohydrate metabolism!!!Pathway modules; Carbohydrate metabolism; Central carbohydrate metabolism!!!Pathway modules; Carbohydrate metabolism; Central carbohydrate metabolism!!!Pathway modules; Carbohydrate metabolism; Central carbohydrate metabolism!!!Pathway modules; Carbohydrate metabolism; Other carbohydrate metabolism!!!Pathway modules; Ener…	0	1	1	NA	M00001!!!M00002!!!M00003!!!M00308!!!M00552!!!M00165!!!M00166!!!M00611!!!M00612	GC_00000068, GC_00000262, GC_00001222, GC_00001307, GC_00002309, GC_00003840, GC_00004280, GC_00004352, GC_00012010, GC_00014328, GC_00014329, GC_00015311, GC_00016203, GC_00019711, GC_00020303, GC_00028579, GC_00029905
Pathway modules; Carbohydrate metabolism; Central carbohydrate metabolism!!!Pathway modules; Carbohydrate metabolism; Central carbohydrate metabolism!!!Pathway modules; Carbohydrate metabolism; Central carbohydrate metabolism!!!Pathway modules; Energy metabolism; Carbon fixation!!!Pathway modules; Energy metabolism; Carbon fixation!!!Signature modules; Module set; Metabolic capacity!!!Signature m…	0	1	1	NA	M00004!!!M00007!!!M00580!!!M00165!!!M00167!!!M00611!!!M00612	GC_00006326, GC_00008866, GC_00008867, GC_00008868, GC_00013438
Pathway modules; Carbohydrate metabolism; Central carbohydrate metabolism!!!Pathway modules; Carbohydrate metabolism; Central carbohydrate metabolism!!!Pathway modules; Carbohydrate metabolism; Other carbohydrate metabolism!!!Pathway modules; Carbohydrate metabolism; Other carbohydrate metabolism	0	1	1	NA	M00001!!!M00004!!!M00892!!!M00909	GC_00000079, GC_00002597, GC_00003237, GC_00004995, GC_00005188, GC_00006126, GC_00007572, GC_00008626, GC_00012134, GC_00012135, GC_00013072, GC_00014050, GC_00015875, GC_00019213, GC_00019619, GC_00021601, GC_00025251, GC_00025328, GC_00025840, GC_00026419, GC_00026772, GC_00030956, GC_00035309, GC_00040100, GC_00042947, GC_00045004, GC_00052256, GC_00053676
Pathway modules; Carbohydrate metabolism; Central carbohydrate metabolism!!!Pathway modules; Carbohydrate metabolism; Central carbohydrate metabolism!!!Pathway modules; Energy metabolism; Carbon fixation!!!Pathway modules; Energy metabolism; Carbon fixation!!!Pathway modules; Energy metabolism; Carbon fixation!!!Signature modules; Module set; Metabolic capacity	0	1	1	NA	M00009!!!M00011!!!M00173!!!M00374!!!M00620!!!M00614	GC_00000370, GC_00003528, GC_00003747, GC_00017538, GC_00023475, GC_00025029, GC_00025030
Pathway modules; Carbohydrate metabolism; Central carbohydrate metabolism!!!Pathway modules; Carbohydrate metabolism; Central carbohydrate metabolism!!!Pathway modules; Energy metabolism; Carbon fixation!!!Pathway modules; Energy metabolism; Carbon fixation!!!Pathway modules; Energy metabolism; Methane metabolism!!!Pathway modules; Energy metabolism; Methane metabolism!!!Signature modules; Module…	0	1	1	NA	M00001!!!M00003!!!M00165!!!M00167!!!M00345!!!M00344!!!M00611!!!M00612	GC_00000197, GC_00005066, GC_00007933, GC_00010086, GC_00010997, GC_00011262, GC_00011263, GC_00011998, GC_00012410, GC_00013016, GC_00014403, GC_00016701, GC_00018846, GC_00020833, GC_00020834, GC_00022937, GC_00041392, GC_00047419, GC_00049402, GC_00052188
Pathway modules; Carbohydrate metabolism; Central carbohydrate metabolism!!!Pathway modules; Carbohydrate metabolism; Central carbohydrate metabolism!!!Pathway modules; Energy metabolism; Carbon fixation!!!Pathway modules; Energy metabolism; Carbon fixation!!!Signature modules; Module set; Metabolic capacity!!!Signature modules; Module set; Metabolic capacity	0	1	1	NA	M00004!!!M00007!!!M00165!!!M00167!!!M00611!!!M00612	GC_00000053, GC_00000125, GC_00000181, GC_00000340, GC_00000486, GC_00001896, GC_00002458, GC_00002721, GC_00003820, GC_00004505, GC_00004506, GC_00004842, GC_00005095, GC_00006905, GC_00010027, GC_00015091, GC_00015092, GC_00015093, GC_00016521, GC_00017771, GC_00019642, GC_00020064, GC_00021790, GC_00022068, GC_00022787, GC_00026878, GC_00026879, GC_00027237, GC_00027255, GC_00027256, GC_000310…
Pathway modules; Carbohydrate metabolism; Central carbohydrate metabolism!!!Pathway modules; Carbohydrate metabolism; Central carbohydrate metabolism!!!Pathway modules; Energy metabolism; Carbon fixation!!!Signature modules; Module set; Metabolic capacity!!!Signature modules; Module set; Metabolic capacity	0	1	1	NA	M00009!!!M00011!!!M00173!!!M00613!!!M00614	GC_00001474, GC_00006325, GC_00016986
Pathway modules; Carbohydrate metabolism; Central carbohydrate metabolism!!!Pathway modules; Carbohydrate metabolism; Central carbohydrate metabolism!!!Pathway modules; Nucleotide metabolism; Purine metabolism!!!Pathway modules; Nucleotide metabolism; Purine metabolism	0	1	1	NA	M00001!!!M00002!!!M00049!!!M00050	GC_00000689, GC_00002213, GC_00002296, GC_00007744, GC_00010827, GC_00013265, GC_00013266, GC_00014535, GC_00015007, GC_00019210, GC_00020095, GC_00035769
Pathway modules; Carbohydrate metabolism; Central carbohydrate metabolism!!!Pathway modules; Carbohydrate metabolism; Other carbohydrate metabolism	0	1	1	NA	M00001!!!M00549	GC_00010743, GC_00010744, GC_00022202
Pathway modules; Carbohydrate metabolism; Central carbohydrate metabolism!!!Pathway modules; Carbohydrate metabolism; Other carbohydrate metabolism!!!Pathway modules; Carbohydrate metabolism; Other carbohydrate metabolism	0	1	1	NA	M00308!!!M00631!!!M00061	GC_00001229, GC_00004245, GC_00009019, GC_00009640, GC_00011621, GC_00011622, GC_00013009, GC_00022896, GC_00024751, GC_00025726, GC_00026361, GC_00030589, GC_00039070
Pathway modules; Carbohydrate metabolism; Central carbohydrate metabolism!!!Pathway modules; Energy metabolism; Carbon fixation	0	1	1	NA	M00003!!!M00170	GC_00000366, GC_00001153, GC_00003965
Pathway modules; Carbohydrate metabolism; Central carbohydrate metabolism!!!Pathway modules; Energy metabolism; Carbon fixation!!!Pathway modules; Energy metabolism; Carbon fixation!!!Pathway modules; Energy metabolism; Methane metabolism!!!Signature modules; Module set; Metabolic capacity!!!Signature modules; Module set; Metabolic capacity	0	1	1	NA	M00003!!!M00165!!!M00167!!!M00344!!!M00611!!!M00612	GC_00022714, GC_00024078
Pathway modules; Carbohydrate metabolism; Central carbohydrate metabolism!!!Pathway modules; Energy metabolism; Carbon fixation!!!Signature modules; Module set; Metabolic capacity	0	1	1	NA	M00307!!!M00173!!!M00614	GC_00000006, GC_00007076
Pathway modules; Carbohydrate metabolism; Central carbohydrate metabolism!!!Pathway modules; Energy metabolism; Methane metabolism	0	1	1	NA	M00001!!!M00345	GC_00000721, GC_00001667, GC_00003930, GC_00004493, GC_00010435, GC_00010436, GC_00011296, GC_00017079, GC_00017108, GC_00020353, GC_00023965, GC_00033796, GC_00041093, GC_00056913
Pathway modules; Carbohydrate metabolism; Other carbohydrate metabolism	0	1	1	NA	M00632	GC_00000116, GC_00000280, GC_00000402, GC_00000590, GC_00000816, GC_00001239, GC_00001294, GC_00001301, GC_00001311, GC_00001788, GC_00001843, GC_00001872, GC_00002161, GC_00002203, GC_00002449, GC_00002509, GC_00002618, GC_00002714, GC_00003425, GC_00003437, GC_00003475, GC_00003801, GC_00003910, GC_00004171, GC_00004193, GC_00004212, GC_00004306, GC_00004532, GC_00004723, GC_00004732, GC_000049…
Pathway modules; Carbohydrate metabolism; Other carbohydrate metabolism!!!Pathway modules; Carbohydrate metabolism; Other carbohydrate metabolism	0	1	1	NA	M00854!!!M00565	GC_00000174, GC_00000285, GC_00000349, GC_00000440, GC_00000602, GC_00000694, GC_00000851, GC_00001045, GC_00001049, GC_00001935, GC_00001955, GC_00002098, GC_00002215, GC_00002288, GC_00003996, GC_00003997, GC_00004413, GC_00005059, GC_00005600, GC_00005763, GC_00005889, GC_00006103, GC_00006417, GC_00006909, GC_00007059, GC_00007060, GC_00007412, GC_00008968, GC_00009029, GC_00009030, GC_000092…
Pathway modules; Carbohydrate metabolism; Other carbohydrate metabolism!!!Pathway modules; Carbohydrate metabolism; Other carbohydrate metabolism!!!Pathway modules; Glycan metabolism; Glycosaminoglycan metabolism!!!Pathway modules; Glycan metabolism; Glycosaminoglycan metabolism!!!Pathway modules; Glycan metabolism; Glycosaminoglycan metabolism	0	1	1	NA	M00014!!!M00129!!!M00076!!!M00077!!!M00078	GC_00009260, GC_00015796
Pathway modules; Carbohydrate metabolism; Other carbohydrate metabolism!!!Pathway modules; Carbohydrate metabolism; Other carbohydrate metabolism!!!Signature modules; Module set; Metabolic capacity	0	1	1	NA	M00373!!!M00741!!!M00613	GC_00000141
Pathway modules; Energy metabolism; ATP synthesis	0	1	1	NA	M00157	GC_00000034, GC_00000035, GC_00000108, GC_00000113, GC_00000231, GC_00000244, GC_00000257, GC_00000350, GC_00000494, GC_00000624, GC_00000625, GC_00000787, GC_00000855, GC_00000963, GC_00000969, GC_00001010, GC_00001336, GC_00001376, GC_00001495, GC_00001511, GC_00001664, GC_00001710, GC_00001824, GC_00001978, GC_00001987, GC_00001992, GC_00002024, GC_00002339, GC_00002379, GC_00002662, GC_000027…
Pathway modules; Energy metabolism; ATP synthesis!!!Pathway modules; Energy metabolism; ATP synthesis	0	1	1	NA	M00151!!!M00152	GC_00014392, GC_00015140, GC_00020372, GC_00023995, GC_00024365, GC_00026702
Pathway modules; Energy metabolism; Carbon fixation!!!Pathway modules; Energy metabolism; Methane metabolism!!!Signature modules; Module set; Metabolic capacity!!!Signature modules; Module set; Metabolic capacity	0	1	1	NA	M00579!!!M00357!!!M00617!!!M00618	GC_00000222, GC_00002544, GC_00003157, GC_00003802, GC_00003803, GC_00010509, GC_00010510, GC_00010511, GC_00011546, GC_00011547, GC_00015444, GC_00021241, GC_00021242, GC_00022407
Pathway modules; Energy metabolism; Carbon fixation!!!Pathway modules; Metabolism of cofactors and vitamins; Cofactor and vitamin metabolism!!!Signature modules; Module set; Metabolic capacity	0	1	1	NA	M00377!!!M00140!!!M00618	GC_00000122, GC_00000238, GC_00000537, GC_00001329, GC_00002262, GC_00005358, GC_00007317, GC_00007318, GC_00008068, GC_00011997, GC_00023595, GC_00028399
Pathway modules; Energy metabolism; Carbon fixation!!!Signature modules; Module set; Metabolic capacity	0	1	1	NA	M00377!!!M00618	GC_00001572, GC_00002310, GC_00002854, GC_00003002, GC_00005036, GC_00005476, GC_00006778, GC_00009764, GC_00013565, GC_00013772, GC_00015456, GC_00015643, GC_00018398, GC_00027302, GC_00031304, GC_00032014, GC_00032771, GC_00034138
Pathway modules; Energy metabolism; Carbon fixation!!!Signature modules; Module set; Metabolic capacity!!!Signature modules; Module set; Metabolic capacity	0	1	1	NA	M00579!!!M00617!!!M00618	GC_00016714, GC_00022351, GC_00022352, GC_00023728
Pathway modules; Energy metabolism; Methane metabolism!!!Pathway modules; Energy metabolism; Methane metabolism!!!Pathway modules; Energy metabolism; Methane metabolism!!!Pathway modules; Energy metabolism; Methane metabolism	0	1	1	NA	M00567!!!M00357!!!M00356!!!M00563	GC_00015980, GC_00022760
Pathway modules; Energy metabolism; Methane metabolism!!!Pathway modules; Energy metabolism; Methane metabolism!!!Pathway modules; Energy metabolism; Methane metabolism!!!Pathway modules; Energy metabolism; Methane metabolism!!!Signature modules; Module set; Metabolic capacity	0	1	1	NA	M00567!!!M00357!!!M00356!!!M00563!!!M00617	GC_00015810
Pathway modules; Energy metabolism; Nitrogen metabolism!!!Signature modules; Module set; Metabolic capacity	0	1	1	NA	M00531!!!M00615	GC_00031876, GC_00055928
Pathway modules; Energy metabolism; Sulfur metabolism	0	1	1	NA	M00596	GC_00024962, GC_00033867, GC_00046203
Pathway modules; Energy metabolism; Sulfur metabolism!!!Pathway modules; Energy metabolism; Sulfur metabolism!!!Signature modules; Module set; Metabolic capacity	0	1	1	NA	M00176!!!M00596!!!M00616	GC_00013210
Pathway modules; Glycan metabolism; Lipopolysaccharide metabolism!!!Pathway modules; Glycan metabolism; Lipopolysaccharide metabolism	0	1	1	NA	M00060!!!M00866	GC_00000705, GC_00000840, GC_00000932, GC_00000935, GC_00000972, GC_00001019, GC_00001129, GC_00001680, GC_00001709, GC_00002010, GC_00002134, GC_00002240, GC_00002760, GC_00002895, GC_00004150, GC_00005479, GC_00005952, GC_00008389, GC_00009934, GC_00011250, GC_00013671, GC_00014146, GC_00015789, GC_00016058, GC_00016228, GC_00017336, GC_00017684, GC_00019147, GC_00019148, GC_00019427, GC_000197…
Pathway modules; Lipid metabolism; Fatty acid metabolism	0	1	1	NA	M00082	GC_00000205, GC_00000209, GC_00001128, GC_00001895, GC_00004342, GC_00005954, GC_00006920, GC_00008993, GC_00009083, GC_00010458, GC_00010459, GC_00011972, GC_00013046, GC_00013285, GC_00013678, GC_00013983, GC_00014187, GC_00015287, GC_00019001, GC_00019002, GC_00019081, GC_00020234, GC_00023399, GC_00023522, GC_00024675, GC_00025170, GC_00025860, GC_00025934, GC_00026714, GC_00026822, GC_000305…
Pathway modules; Lipid metabolism; Fatty acid metabolism!!!Pathway modules; Lipid metabolism; Fatty acid metabolism	0	1	1	NA	M00082!!!M00083	GC_00014336, GC_00014337
Pathway modules; Lipid metabolism; Fatty acid metabolism!!!Pathway modules; Lipid metabolism; Fatty acid metabolism!!!Pathway modules; Lipid metabolism; Fatty acid metabolism	0	1	1	NA	M00082!!!M00873!!!M00874	GC_00000538, GC_00002192, GC_00004737, GC_00008178, GC_00010245, GC_00013926, GC_00014198, GC_00017724, GC_00022977, GC_00024539, GC_00025788, GC_00042545, GC_00043995
Pathway modules; Lipid metabolism; Fatty acid metabolism!!!Pathway modules; Lipid metabolism; Fatty acid metabolism!!!Pathway modules; Lipid metabolism; Fatty acid metabolism!!!Pathway modules; Metabolism of cofactors and vitamins; Cofactor and vitamin metabolism	0	1	1	NA	M00083!!!M00873!!!M00874!!!M00572	GC_00000920, GC_00001007, GC_00001741, GC_00003654, GC_00007296, GC_00009638, GC_00011063, GC_00015414, GC_00022609
Pathway modules; Lipid metabolism; Fatty acid metabolism!!!Pathway modules; Lipid metabolism; Fatty acid metabolism!!!Pathway modules; Metabolism of cofactors and vitamins; Cofactor and vitamin metabolism	0	1	1	NA	M00083!!!M00874!!!M00572	GC_00000256, GC_00000357, GC_00000516, GC_00003031, GC_00003159, GC_00004860, GC_00006770, GC_00007436, GC_00008594, GC_00008595, GC_00009858, GC_00014967, GC_00018408, GC_00019452, GC_00019911, GC_00021085, GC_00021255, GC_00021376, GC_00024791, GC_00027087, GC_00027281, GC_00028199, GC_00028418, GC_00033769, GC_00038842, GC_00042679, GC_00042973, GC_00045449, GC_00046513, GC_00046683, GC_000472…
Pathway modules; Lipid metabolism; Fatty acid metabolism!!!Pathway modules; Metabolism of cofactors and vitamins; Cofactor and vitamin metabolism	0	1	1	NA	M00083!!!M00572	GC_00000536, GC_00002018, GC_00002515, GC_00004660, GC_00005536, GC_00007295, GC_00008886, GC_00009366, GC_00009367, GC_00009368, GC_00009849, GC_00012963, GC_00012964, GC_00012965, GC_00019944, GC_00020713, GC_00021412, GC_00022312, GC_00022483, GC_00024621, GC_00035392, GC_00036746, GC_00038413, GC_00038659, GC_00045071, GC_00047035, GC_00047037
Pathway modules; Lipid metabolism; Fatty acid metabolism!!!Pathway modules; Xenobiotics biodegradation; Aromatics degradation	0	1	1	NA	M00087!!!M00878	GC_00000368, GC_00005352, GC_00012793, GC_00014029, GC_00015835, GC_00019499, GC_00026840, GC_00029705, GC_00033614, GC_00034152
Pathway modules; Lipid metabolism; Lipid metabolism	0	1	1	NA	M00089	GC_00000483, GC_00000561, GC_00000710, GC_00001202, GC_00001725, GC_00001777, GC_00001805, GC_00001823, GC_00002114, GC_00002736, GC_00002861, GC_00005731, GC_00006212, GC_00006257, GC_00006382, GC_00006800, GC_00006815, GC_00007231, GC_00007551, GC_00007955, GC_00008917, GC_00008918, GC_00011145, GC_00012129, GC_00013891, GC_00014752, GC_00015195, GC_00016737, GC_00017120, GC_00018190, GC_000182…
Pathway modules; Lipid metabolism; Lipid metabolism!!!Pathway modules; Biosynthesis of terpenoids and polyketides; Terpenoid backbone biosynthesis!!!Pathway modules; Biosynthesis of terpenoids and polyketides; Terpenoid backbone biosynthesis	0	1	1	NA	M00088!!!M00095!!!M00849	GC_00011017, GC_00023615
Pathway modules; Metabolism of cofactors and vitamins; Cofactor and vitamin metabolism	0	1	1	NA	M00916	GC_00000067, GC_00000234, GC_00000254, GC_00000310, GC_00000459, GC_00000460, GC_00000475, GC_00000476, GC_00000506, GC_00000546, GC_00000550, GC_00000574, GC_00000591, GC_00000691, GC_00000695, GC_00000699, GC_00000701, GC_00000741, GC_00000751, GC_00000908, GC_00001011, GC_00001104, GC_00001476, GC_00001488, GC_00001501, GC_00001508, GC_00001509, GC_00001510, GC_00001602, GC_00001665, GC_000019…
Pathway modules; Metabolism of cofactors and vitamins; Cofactor and vitamin metabolism!!!Pathway modules; Metabolism of cofactors and vitamins; Cofactor and vitamin metabolism	0	1	1	NA	M00125!!!M00911	GC_00000114, GC_00000170, GC_00000203, GC_00000343, GC_00000418, GC_00000478, GC_00000589, GC_00000640, GC_00000681, GC_00000684, GC_00000743, GC_00000789, GC_00000822, GC_00000869, GC_00000914, GC_00000968, GC_00001028, GC_00001033, GC_00001046, GC_00001251, GC_00001314, GC_00001585, GC_00001657, GC_00001764, GC_00002000, GC_00002047, GC_00002280, GC_00002669, GC_00002691, GC_00002795, GC_000030…
Pathway modules; Metabolism of cofactors and vitamins; Cofactor and vitamin metabolism!!!Pathway modules; Metabolism of cofactors and vitamins; Cofactor and vitamin metabolism!!!Pathway modules; Metabolism of cofactors and vitamins; Cofactor and vitamin metabolism	0	1	1	NA	M00846!!!M00121!!!M00926	GC_00000570, GC_00000637, GC_00000785, GC_00001006, GC_00001345, GC_00001875, GC_00002233, GC_00002680, GC_00003034, GC_00003086, GC_00004291, GC_00004562, GC_00004655, GC_00004947, GC_00005440, GC_00006399, GC_00006677, GC_00006748, GC_00007166, GC_00008106, GC_00008792, GC_00008793, GC_00008794, GC_00010036, GC_00013902, GC_00013911, GC_00014209, GC_00014295, GC_00014527, GC_00014686, GC_000149…
Pathway modules; Metabolism of cofactors and vitamins; Cofactor and vitamin metabolism!!!Pathway modules; Metabolism of cofactors and vitamins; Cofactor and vitamin metabolism!!!Pathway modules; Metabolism of cofactors and vitamins; Cofactor and vitamin metabolism!!!Pathway modules; Metabolism of cofactors and vitamins; Cofactor and vitamin metabolism	0	1	1	NA	M00846!!!M00868!!!M00121!!!M00926	GC_00000112, GC_00000210, GC_00000566, GC_00000802, GC_00000841, GC_00000992, GC_00001069, GC_00001242, GC_00001726, GC_00002109, GC_00004351, GC_00004644, GC_00004768, GC_00004939, GC_00005323, GC_00005829, GC_00006040, GC_00006340, GC_00006378, GC_00007871, GC_00009008, GC_00010691, GC_00011008, GC_00011687, GC_00012459, GC_00013807, GC_00013808, GC_00014224, GC_00015297, GC_00015307, GC_000158…
Pathway modules; Nucleotide metabolism; Purine metabolism	0	1	1	NA	M00050	GC_00000030, GC_00000036, GC_00000109, GC_00000121, GC_00000172, GC_00000383, GC_00000458, GC_00000479, GC_00000563, GC_00000800, GC_00000812, GC_00000887, GC_00000906, GC_00000926, GC_00000949, GC_00000958, GC_00001020, GC_00001600, GC_00001677, GC_00001718, GC_00001898, GC_00002048, GC_00002053, GC_00002063, GC_00002091, GC_00002100, GC_00002242, GC_00002365, GC_00002403, GC_00002552, GC_000026…
Pathway modules; Nucleotide metabolism; Purine metabolism!!!Pathway modules; Nucleotide metabolism; Purine metabolism	0	1	1	NA	M00048!!!M00049	GC_00000227, GC_00001968, GC_00002110, GC_00010957, GC_00013964, GC_00013965, GC_00015772, GC_00020221, GC_00020988, GC_00025074, GC_00026299, GC_00037862
Pathway modules; Nucleotide metabolism; Purine metabolism!!!Pathway modules; Nucleotide metabolism; Purine metabolism!!!Pathway modules; Nucleotide metabolism; Pyrimidine metabolism!!!Pathway modules; Nucleotide metabolism; Pyrimidine metabolism	0	1	1	NA	M00049!!!M00050!!!M00052!!!M00053	GC_00004481, GC_00008340, GC_00010935, GC_00014362, GC_00019472, GC_00020876, GC_00021465, GC_00027311, GC_00031352, GC_00031353, GC_00040196
Pathway modules; Nucleotide metabolism; Pyrimidine metabolism	0	1	1	NA	M00052	GC_00000029, GC_00000084, GC_00000106, GC_00000140, GC_00000176, GC_00000267, GC_00000342, GC_00000376, GC_00000379, GC_00000437, GC_00000507, GC_00000702, GC_00000775, GC_00000807, GC_00001259, GC_00001375, GC_00001403, GC_00001434, GC_00001455, GC_00001570, GC_00001779, GC_00002142, GC_00002344, GC_00002392, GC_00002398, GC_00002411, GC_00002521, GC_00002822, GC_00002886, GC_00003060, GC_000031…
Pathway modules; Xenobiotics biodegradation; Aromatics degradation	0	1	1	NA	M00878	GC_00000329, GC_00001283, GC_00003524, GC_00003813, GC_00004996, GC_00008622, GC_00008623, GC_00008628, GC_00012779, GC_00013534, GC_00014396, GC_00014480, GC_00016213, GC_00017127, GC_00022601, GC_00024830, GC_00025187, GC_00026868, GC_00027582, GC_00028350, GC_00030520, GC_00031862, GC_00034436, GC_00035154, GC_00039028, GC_00042335, GC_00047790, GC_00049049, GC_00051329, GC_00052025, GC_000546…
Signature modules; Gene set; Pathogenicity!!!Signature modules; Gene set; Drug resistance!!!Signature modules; Gene set; Drug resistance	0	1	1	NA	M00575!!!M00696!!!M00697	GC_00002789, GC_00013861, GC_00015073, GC_00018200, GC_00018564, GC_00020969, GC_00022248, GC_00027769, GC_00028814, GC_00029799, GC_00035740, GC_00038560, GC_00038568, GC_00051084, GC_00054959
