# Supplementary material for: Genomic Expansions in the Human Gut Microbiome
Source: Genome Biol Evol. 2021 Jul 11;13(7):evab156. doi: 10.1093/gbe/evab156 (PMC8325571; doi:10.1093/gbe/evab156)
Supplement: evab156_Supplementary_Data [file evab156_supplementary_data.zip › TableS10_genomicexpansions.xlsx]

## Sheet: Sheet1
Table S10. Statistics for KEGG module annotation enrichment between the gut and oral body sites for phylogenetically matched bacterial lineages.
KEGG_Module	Enrichment score	Unadjusted p value	Adjusted q value	Associated groups	Accession	Gene clusters IDs
Melatonin biosynthesis, plants, tryptophan => serotonin => melatonin	2.09502	0.14778	1	oral_cavity	M00936	GC_00042851, GC_00056044	0.0909
Purine degradation, xanthine => urea	2.02869	0.154354	1	gastrointestinal_tract	M00546	GC_00015657, GC_00025768, GC_00033258, GC_00034467, GC_00036242, GC_00043193, GC_00044405	0.0455
Histidine degradation, histidine => N-formiminoglutamate => glutamate	1.50397	0.220062	1	oral_cavity	M00045	GC_00000221, GC_00000358, GC_00000362, GC_00000547, GC_00000558, GC_00008803, GC_00014985, GC_00015617, GC_00015858, GC_00021529, GC_00024378, GC_00024812, GC_00025814, GC_00031406, GC_00031984, GC_00032438, GC_00033019, GC_00037152, GC_00041485, GC_00043521, GC_00049925, GC_00053445, GC_00053950	0.5
beta-Lactam resistance, Bla system	1.50397	0.220062	1	gastrointestinal_tract	M00627	GC_00002300, GC_00003360, GC_00005158, GC_00009237, GC_00009454, GC_00010402, GC_00011447, GC_00013311, GC_00014638, GC_00015009, GC_00017457, GC_00020251, GC_00022050, GC_00027936, GC_00028238, GC_00028254, GC_00030671, GC_00031058, GC_00034536, GC_00037002, GC_00038516, GC_00038915, GC_00041239, GC_00042478, GC_00044157, GC_00044603, GC_00048487, GC_00049538, GC_00049909, GC_00049951, GC_000502…	0.5
Malonate semialdehyde pathway, propanoyl-CoA => acetyl-CoA	1.25595	0.262419	1	oral_cavity	M00013	GC_00002509, GC_00023457, GC_00028712	0.2727
Dermatan sulfate degradation!!!Chondroitin sulfate degradation	1.09934	0.294411	1	gastrointestinal_tract	M00076!!!M00077	GC_00017797, GC_00031374, GC_00047676, GC_00051354	0.0455
Pentose phosphate pathway, archaea, fructose 6P => ribose 5P!!!Formaldehyde assimilation, ribulose monophosphate pathway	1.09934	0.294411	1	gastrointestinal_tract	M00580!!!M00345	GC_00020353, GC_00023965, GC_00033796, GC_00041093, GC_00056913	0.0455
Tryptophan metabolism, tryptophan => kynurenine => 2-aminomuconate!!!NAD biosynthesis, tryptophan => quinolinate => NAD	1.09934	0.294411	1	gastrointestinal_tract	M00038!!!M00912	GC_00029201, GC_00035820, GC_00039254, GC_00039971, GC_00046257, GC_00048507, GC_00051864	0.0455
Citrate cycle (TCA cycle, Krebs cycle)!!!Citrate cycle, first carbon oxidation, oxaloacetate => 2-oxoglutarate!!!Methylaspartate cycle!!!Reductive citrate cycle (Arnon-Buchanan cycle)!!!Anoxygenic photosynthesis in green sulfur bacteria	1.09149	0.296141	1	gastrointestinal_tract	M00009!!!M00010!!!M00740!!!M00173!!!M00614	GC_00003009, GC_00005780, GC_00017177	0.1818
Cobalamin biosynthesis, aerobic, uroporphyrinogen III => precorrin 2 => cobyrinate a,c-diamide	1.09149	0.296141	1	gastrointestinal_tract	M00925	GC_00004141, GC_00006475, GC_00006850, GC_00034841, GC_00039879, GC_00044101	0.1818
Thiamine biosynthesis, prokaryotes, AIR (+ DXP/tyrosine) => TMP/TPP!!!Thiamine biosynthesis, prokaryotes, AIR (+ DXP/glycine) => TMP/TPP	1.09149	0.296141	1	gastrointestinal_tract	M00127!!!M00895	GC_00000203, GC_00001251, GC_00005522, GC_00005833, GC_00007214, GC_00008332, GC_00008333, GC_00008745, GC_00014573, GC_00014983, GC_00017384, GC_00020565, GC_00021468, GC_00022181, GC_00022325, GC_00026776, GC_00027109, GC_00030852, GC_00033278, GC_00034877, GC_00056760	0.6818
Glycolysis (Embden-Meyerhof pathway), glucose => pyruvate!!!Glycolysis, core module involving three-carbon compounds!!!Gluconeogenesis, oxaloacetate => fructose-6P!!!Formaldehyde assimilation, serine pathway	1.0243	0.3115	1	oral_cavity	M00001!!!M00002!!!M00003!!!M00346	GC_00000009, GC_00035584	1
Heme biosynthesis, plants and bacteria, glutamate => heme	1.0243	0.3115	1	gastrointestinal_tract	M00121	GC_00001104, GC_00001997, GC_00002181, GC_00004368, GC_00004453, GC_00005119, GC_00005315, GC_00008691, GC_00008864, GC_00008865, GC_00009709, GC_00010147, GC_00011567, GC_00013398, GC_00013445, GC_00013800, GC_00014923, GC_00015070, GC_00015399, GC_00015418, GC_00015480, GC_00017473, GC_00017529, GC_00017558, GC_00017721, GC_00019256, GC_00019692, GC_00020536, GC_00020634, GC_00020720, GC_000240…	0.9545
Glycogen biosynthesis, glucose-1P => glycogen/starch	1.0243	0.3115	1	oral_cavity	M00854	GC_00042347	0.0455
Helicobacter pylori pathogenicity signature, cagA pathogenicity island	1.0243	0.3115	1	oral_cavity	M00564	GC_00055026	0.0455
Multidrug resistance, efflux pump MexPQ-OpmE	1.0243	0.3115	1	oral_cavity	M00769	GC_00049668	0.0455
Phthalate degradation, phthalate => protocatechuate	1.0243	0.3115	1	oral_cavity	M00623	GC_00054672	0.0455
Thiamine biosynthesis, archaea, AIR (+ NAD+) => TMP/TPP	1.0243	0.3115	1	oral_cavity	M00896	GC_00037311	0.0455
Tocopherol/tocotorienol biosynthesis, homogentisate + phytyl/geranylgeranyl-PP => tocopherol/tocotorienol	1.0243	0.3115	1	oral_cavity	M00112	GC_00044375	0.0455
Dermatan sulfate degradation!!!Heparan sulfate degradation	1.0243	0.3115	1	gastrointestinal_tract	M00076!!!M00078	GC_00049365	0
Dihydrokalafungin biosynthesis, octaketide => dihydrokalafungin	1.0243	0.3115	1	gastrointestinal_tract	M00779	GC_00035683	0
Ectoine biosynthesis, aspartate => ectoine	1.0243	0.3115	1	gastrointestinal_tract	M00033	GC_00044302, GC_00045809, GC_00051464	0
Formaldehyde assimilation, xylulose monophosphate pathway	1.0243	0.3115	1	gastrointestinal_tract	M00344	GC_00054284	0
Glycolysis (Embden-Meyerhof pathway), glucose => pyruvate!!!Pentose phosphate pathway (Pentose phosphate cycle)	1.0243	0.3115	1	gastrointestinal_tract	M00001!!!M00004	GC_00041518	0
Ketone body biosynthesis, acetyl-CoA => acetoacetate/3-hydroxybutyrate/acetone	1.0243	0.3115	1	gastrointestinal_tract	M00088	GC_00044739	0
Lysine biosynthesis, mediated by LysW, 2-aminoadipate => lysine	1.0243	0.3115	1	gastrointestinal_tract	M00031	GC_00054752	0
Lysine biosynthesis, mediated by LysW, 2-aminoadipate => lysine!!!Ornithine biosynthesis, mediated by LysW, glutamate => ornithine	1.0243	0.3115	1	gastrointestinal_tract	M00031!!!M00763	GC_00029566, GC_00034037, GC_00035423	0
Methanogenesis, methanol => methane!!!Methanogen	1.0243	0.3115	1	gastrointestinal_tract	M00356!!!M00617	GC_00037072	0
Methanogenesis, methylamine/dimethylamine/trimethylamine => methane!!!Methanogen	1.0243	0.3115	1	gastrointestinal_tract	M00563!!!M00617	GC_00053488, GC_00053919	0
Multidrug resistance, efflux pump MexCD-OprJ	1.0243	0.3115	1	gastrointestinal_tract	M00639	GC_00035204	0
Nocardicin A biosynthesis, L-pHPG + arginine + serine => nocardicin A	1.0243	0.3115	1	gastrointestinal_tract	M00736	GC_00049913	0
Polyamine biosynthesis, arginine => ornithine => putrescine	1.0243	0.3115	1	gastrointestinal_tract	M00134	GC_00053593	0
Serine biosynthesis, glycerate-3P => serine!!!Threonine biosynthesis, aspartate => homoserine => threonine	1.0243	0.3115	1	gastrointestinal_tract	M00020!!!M00018	GC_00048563	0
GABA (gamma-Aminobutyrate) shunt	0.910849	0.339889	1	gastrointestinal_tract	M00027	GC_00002933, GC_00006942, GC_00012176, GC_00017705, GC_00023074, GC_00026550, GC_00027436, GC_00030649, GC_00056871	0.2727
Methionine degradation	0.910849	0.339889	1	gastrointestinal_tract	M00035	GC_00001230, GC_00003808, GC_00006727, GC_00007522, GC_00011912, GC_00014681, GC_00016017, GC_00022853, GC_00027994, GC_00029176, GC_00031356, GC_00031889, GC_00031905, GC_00032277, GC_00035582, GC_00036546, GC_00037689, GC_00038008, GC_00038827, GC_00039414, GC_00039439, GC_00039895, GC_00042519, GC_00043542, GC_00044851, GC_00045143, GC_00047863, GC_00048443, GC_00051645, GC_00054239, GC_000555…	0.5909
Glucuronate pathway (uronate pathway)!!!Ascorbate biosynthesis, animals, glucose-1P => ascorbate	0.861953	0.353193	1	gastrointestinal_tract	M00014!!!M00129	GC_00000285, GC_00003996, GC_00003997, GC_00029969, GC_00031257, GC_00035931	0.3182
Citrate cycle (TCA cycle, Krebs cycle)!!!Citrate cycle, second carbon oxidation, 2-oxoglutarate => oxaloacetate!!!Reductive citrate cycle (Arnon-Buchanan cycle)!!!3-Hydroxypropionate bi-cycle!!!Dicarboxylate-hydroxybutyrate cycle!!!Succinate dehydrogenase, prokaryotes!!!Anoxygenic photosynthesis in green nonsulfur bacteria!!!Anoxygenic photosynthesis in green sulfur bacteria	0.820309	0.36509	1	oral_cavity	M00009!!!M00011!!!M00173!!!M00376!!!M00374!!!M00149!!!M00613!!!M00614	GC_00000692, GC_00000838, GC_00002030, GC_00004784, GC_00005570, GC_00008763, GC_00008797, GC_00012048, GC_00016728, GC_00018779, GC_00019686, GC_00019687, GC_00021584, GC_00024046, GC_00024316, GC_00025438, GC_00026239, GC_00027152, GC_00029042, GC_00043373, GC_00053026	0.5909
Vancomycin resistance, D-Ala-D-Lac type	0.820309	0.36509	1	oral_cavity	M00651	GC_00003350, GC_00003945, GC_00006134, GC_00011572, GC_00013724, GC_00016510, GC_00023410, GC_00024947, GC_00027014, GC_00028124, GC_00030803, GC_00030848, GC_00030853, GC_00031687, GC_00032186, GC_00034024, GC_00036254, GC_00037254, GC_00038366, GC_00038817, GC_00043189, GC_00043760, GC_00046216, GC_00048065, GC_00050959, GC_00051712, GC_00052833, GC_00054749, GC_00054836	0.5909
F-type ATPase, prokaryotes and chloroplasts	0.771841	0.379648	1	gastrointestinal_tract	M00157	GC_00000034, GC_00000035, GC_00000624, GC_00000625, GC_00000963, GC_00001376, GC_00001495, GC_00001992, GC_00002339, GC_00002379, GC_00002662, GC_00002753, GC_00002784, GC_00003227, GC_00003319, GC_00006110, GC_00007206, GC_00007538, GC_00007621, GC_00007628, GC_00008227, GC_00008494, GC_00008964, GC_00008965, GC_00009067, GC_00009288, GC_00010692, GC_00010779, GC_00010854, GC_00011255, GC_000113…	0.8182
Pectin degradation	0.771841	0.379648	1	gastrointestinal_tract	M00081	GC_00004212, GC_00005728, GC_00013649, GC_00037262, GC_00044940	0.0909
Cationic antimicrobial peptide (CAMP) resistance, dltABCD operon	0.610906	0.434447	1	gastrointestinal_tract	M00725	GC_00010594, GC_00010595, GC_00012386, GC_00012387, GC_00013040, GC_00016294, GC_00016408, GC_00024542, GC_00024543, GC_00026212, GC_00026821, GC_00032129, GC_00038679, GC_00039773, GC_00040184, GC_00048238, GC_00048268, GC_00055267	0.1364
Multidrug resistance, efflux pump MexAB-OprM!!!Multidrug resistance, efflux pump MexJK-OprM!!!Multidrug resistance, efflux pump MexXY-OprM	0.610906	0.434447	1	gastrointestinal_tract	M00718!!!M00642!!!M00643	GC_00017828, GC_00018520, GC_00026406, GC_00038193, GC_00056492	0.1364
Nitrogen fixation, nitrogen => ammonia	0.610906	0.434447	1	oral_cavity	M00175	GC_00003422, GC_00003423	0.2273
Reductive citrate cycle (Arnon-Buchanan cycle)!!!Anoxygenic photosynthesis in green sulfur bacteria	0.610906	0.434447	1	gastrointestinal_tract	M00173!!!M00614	GC_00003002, GC_00013565	0.1364
Citrate cycle (TCA cycle, Krebs cycle)!!!Citrate cycle, second carbon oxidation, 2-oxoglutarate => oxaloacetate!!!Reductive citrate cycle (Arnon-Buchanan cycle)!!!Dicarboxylate-hydroxybutyrate cycle!!!Incomplete reductive citrate cycle, acetyl-CoA => oxoglutarate!!!Anoxygenic photosynthesis in green nonsulfur bacteria!!!Anoxygenic photosynthesis in green sulfur bacteria	0.51758	0.471876	1	gastrointestinal_tract	M00009!!!M00011!!!M00173!!!M00374!!!M00620!!!M00613!!!M00614	GC_00004033, GC_00004034, GC_00004537, GC_00008344, GC_00008345, GC_00036774, GC_00054251	0.1818
Pantothenate biosynthesis, valine/L-aspartate => pantothenate!!!Pantothenate biosynthesis, 2-oxoisovalerate/spermine => pantothenate!!!Coenzyme A biosynthesis, archaea, 2-oxoisovalerate => 4-phosphopantoate => CoA	0.458223	0.498456	1	gastrointestinal_tract	M00119!!!M00913!!!M00914	GC_00002680, GC_00003034, GC_00005440, GC_00008792, GC_00008793, GC_00008794, GC_00013902, GC_00014295, GC_00016264, GC_00025567, GC_00026529, GC_00027794, GC_00028181, GC_00033247, GC_00034682, GC_00034815, GC_00039266, GC_00039934, GC_00045105, GC_00047650, GC_00048792, GC_00048857, GC_00049262, GC_00050086, GC_00054107	0.6818
D-Glucuronate degradation, D-glucuronate => pyruvate + D-glyceraldehyde 3P	0.418987	0.517443	1	gastrointestinal_tract	M00061	GC_00003910, GC_00004306, GC_00010213, GC_00018315, GC_00018709, GC_00039030, GC_00052984	0.2727
Lysine biosynthesis, AAA pathway, 2-oxoglutarate => 2-aminoadipate => lysine	0.418987	0.517443	1	oral_cavity	M00030	GC_00000278	0.3636
Menaquinone biosynthesis, chorismate (+ polyprenyl-PP) => menaquinol!!!Phylloquinone biosynthesis, chorismate (+ phytyl-PP) => phylloquinol	0.418987	0.517443	1	gastrointestinal_tract	M00116!!!M00932	GC_00000640, GC_00002795, GC_00007682, GC_00011366, GC_00013714, GC_00014689, GC_00014988, GC_00015136, GC_00018594, GC_00019701, GC_00020606, GC_00021417, GC_00021502, GC_00022529, GC_00025042, GC_00025581, GC_00027151, GC_00034181, GC_00036796, GC_00044363, GC_00049021	0.2727
Methionine salvage pathway	0.418987	0.517443	1	gastrointestinal_tract	M00034	GC_00005450, GC_00006203, GC_00006768, GC_00011105, GC_00011106, GC_00019854, GC_00021857, GC_00026319, GC_00027726, GC_00029389, GC_00031179, GC_00044487, GC_00053738	0.2727
3-Hydroxypropionate bi-cycle!!!Fatty acid biosynthesis, initiation!!!Anoxygenic photosynthesis in green nonsulfur bacteria	0.392773	0.530846	1	gastrointestinal_tract	M00376!!!M00082!!!M00613	GC_00000155, GC_00000578, GC_00001504, GC_00001505, GC_00002611, GC_00008186, GC_00008187, GC_00009572, GC_00010077, GC_00011231, GC_00011232, GC_00011604, GC_00012152, GC_00015882, GC_00017639, GC_00017807, GC_00018554, GC_00018638, GC_00018725, GC_00019655, GC_00024315, GC_00027215, GC_00056364	0.5909
Lysine biosynthesis, succinyl-DAP pathway, aspartate => lysine!!!Lysine biosynthesis, acetyl-DAP pathway, aspartate => lysine!!!Lysine biosynthesis, DAP aminotransferase pathway, aspartate => lysine	0.392773	0.530846	1	gastrointestinal_tract	M00016!!!M00525!!!M00527	GC_00003461, GC_00004594, GC_00006956, GC_00010871, GC_00013877, GC_00015919, GC_00017422, GC_00018281, GC_00018994, GC_00024599, GC_00055770, GC_00056618, GC_00056657	0.5909
Citrate cycle (TCA cycle, Krebs cycle)!!!Citrate cycle, second carbon oxidation, 2-oxoglutarate => oxaloacetate!!!Reductive citrate cycle (Arnon-Buchanan cycle)!!!Fumarate reductase, prokaryotes!!!Anoxygenic photosynthesis in green nonsulfur bacteria!!!Anoxygenic photosynthesis in green sulfur bacteria	0.376005	0.539749	1	oral_cavity	M00009!!!M00011!!!M00173!!!M00150!!!M00613!!!M00614	GC_00002418, GC_00005347, GC_00005702, GC_00006052, GC_00011909, GC_00014610, GC_00021298, GC_00034918, GC_00038141, GC_00040461, GC_00045639	0.4545
Thiamine biosynthesis, prokaryotes, AIR (+ DXP/tyrosine) => TMP/TPP!!!Thiamine biosynthesis, prokaryotes, AIR (+ DXP/glycine) => TMP/TPP!!!Thiamine biosynthesis, archaea, AIR (+ NAD+) => TMP/TPP!!!Thiamine biosynthesis, plants, AIR (+ NAD+) => TMP/thiamine/TPP	0.376005	0.539749	1	gastrointestinal_tract	M00127!!!M00895!!!M00896!!!M00897	GC_00000210, GC_00001069	0.5455
GABA biosynthesis, eukaryotes, putrescine => GABA!!!Pantothenate biosynthesis, 2-oxoisovalerate/spermine => pantothenate	0.366593	0.544867	1	gastrointestinal_tract	M00135!!!M00913	GC_00000123	0.4091
ADP-L-glycero-D-manno-heptose biosynthesis	0.366593	0.544867	1	gastrointestinal_tract	M00064	GC_00000177, GC_00000597, GC_00000989, GC_00001201, GC_00005902, GC_00006526, GC_00006762, GC_00007123, GC_00010833, GC_00013566, GC_00014945, GC_00015897, GC_00016306, GC_00016307, GC_00017295, GC_00020666, GC_00021329, GC_00022646, GC_00023235, GC_00024291, GC_00024645, GC_00038902, GC_00039091, GC_00040698, GC_00042207, GC_00043129	0.5
Multidrug resistance, efflux pump MepA	0.366593	0.544867	1	gastrointestinal_tract	M00705	GC_00000491, GC_00002676, GC_00002979, GC_00006428, GC_00010274, GC_00012975, GC_00018889, GC_00025379, GC_00041959, GC_00045057, GC_00052373, GC_00056916	0.5
Pentose phosphate pathway (Pentose phosphate cycle)!!!Pentose phosphate pathway, oxidative phase, glucose 6P => ribulose 5P!!!Entner-Doudoroff pathway, glucose-6P => glyceraldehyde-3P + pyruvate	0.364364	0.546093	1	gastrointestinal_tract	M00004!!!M00006!!!M00008	GC_00004079, GC_00005253, GC_00009062, GC_00009824, GC_00010522, GC_00010523, GC_00011460, GC_00011461, GC_00011462, GC_00014896, GC_00019589, GC_00020076, GC_00020312, GC_00023741, GC_00024343, GC_00025067, GC_00028218, GC_00029946, GC_00032732, GC_00033409, GC_00037911, GC_00043557, GC_00044531, GC_00048127	0.4545
Glycolysis (Embden-Meyerhof pathway), glucose => pyruvate!!!Nucleotide sugar biosynthesis, glucose => UDP-glucose!!!UDP-N-acetyl-D-glucosamine biosynthesis, eukaryotes, glucose => UDP-GlcNAc	0.356778	0.550301	1	gastrointestinal_tract	M00001!!!M00549!!!M00892	GC_00025726, GC_00039070	0.0455
Methanogenesis, CO2 => methane!!!Methanogen	0.356778	0.550301	1	gastrointestinal_tract	M00567!!!M00617	GC_00023513, GC_00039066	0.0455
Non-phosphorylative Entner-Doudoroff pathway, gluconate/galactonate => glycerate	0.356778	0.550301	1	gastrointestinal_tract	M00309	GC_00013292, GC_00032017	0.0455
Pyruvate oxidation, pyruvate => acetyl-CoA!!!Reductive citrate cycle (Arnon-Buchanan cycle)!!!Dicarboxylate-hydroxybutyrate cycle!!!Incomplete reductive citrate cycle, acetyl-CoA => oxoglutarate!!!Anoxygenic photosynthesis in green sulfur bacteria	0.356778	0.550301	1	gastrointestinal_tract	M00307!!!M00173!!!M00374!!!M00620!!!M00614	GC_00005803, GC_00006031, GC_00030542, GC_00031243, GC_00045899, GC_00056603	0.0455
Staphyloferrin A biosynthesis, L-ornithine => staphyloferrin A	0.356778	0.550301	1	gastrointestinal_tract	M00876	GC_00038221, GC_00039524, GC_00043716, GC_00046260	0.0455
Catechol meta-cleavage, catechol => acetyl-CoA / 4-methylcatechol => propanoyl-CoA!!!Trans-cinnamate degradation, trans-cinnamate => acetyl-CoA	0.356778	0.550301	1	oral_cavity	M00569!!!M00545	GC_00017829, GC_00036576	0.0909
Catechol ortho-cleavage, catechol => 3-oxoadipate	0.356778	0.550301	1	oral_cavity	M00568	GC_00014480, GC_00030520, GC_00049049, GC_00054974	0.0909
Fosfomycin biosynthesis, phosphoenolpyruvate => fosfomycin	0.356778	0.550301	1	oral_cavity	M00903	GC_00004431, GC_00028068, GC_00036290, GC_00054714	0.0909
Multidrug resistance, efflux pump AbcA	0.356778	0.550301	1	oral_cavity	M00700	GC_00005862, GC_00032239	0.0909
Nicotinate degradation, nicotinate => fumarate	0.356778	0.550301	1	oral_cavity	M00622	GC_00019643, GC_00031959, GC_00045706	0.0909
Thiamine biosynthesis, prokaryotes, AIR (+ DXP/glycine) => TMP/TPP	0.356778	0.550301	1	oral_cavity	M00895	GC_00015160, GC_00049923	0.0909
Vibrio cholerae pathogenicity signature, cholera toxins	0.356778	0.550301	1	oral_cavity	M00850	GC_00023136, GC_00038103, GC_00050789	0.0909
Tetrahydrofolate biosynthesis, GTP => THF!!!Tetrahydrofolate biosynthesis, mediated by PTPS, GTP => THF	0.356778	0.550301	1	oral_cavity	M00126!!!M00841	GC_00000822, GC_00005746, GC_00006127, GC_00008512, GC_00008513, GC_00008514, GC_00011777, GC_00012248, GC_00012822, GC_00015909, GC_00022263, GC_00022780, GC_00023867, GC_00024115, GC_00024185, GC_00045300, GC_00047486, GC_00047964	0.9545
Citrate cycle (TCA cycle, Krebs cycle)!!!Citrate cycle, second carbon oxidation, 2-oxoglutarate => oxaloacetate!!!Lysine degradation, lysine => saccharopine => acetoacetyl-CoA	0.226069	0.634454	1	gastrointestinal_tract	M00009!!!M00011!!!M00032	GC_00014875, GC_00027016, GC_00049593	0.0909
D-galactonate degradation, De Ley-Doudoroff pathway, D-galactonate => glycerate-3P	0.226069	0.634454	1	gastrointestinal_tract	M00552	GC_00003425, GC_00040457, GC_00046737, GC_00051004	0.0909
Ethylmalonyl pathway	0.226069	0.634454	1	gastrointestinal_tract	M00373	GC_00002618, GC_00008334	0.0909
Inositol phosphate metabolism, Ins(1,3,4,5)P4 => Ins(1,3,4)P3 => myo-inositol	0.226069	0.634454	1	gastrointestinal_tract	M00131	GC_00014690, GC_00018318, GC_00021701, GC_00044184	0.0909
O-glycan biosynthesis, mannose type (core M3)	0.226069	0.634454	1	gastrointestinal_tract	M00872	GC_00020629, GC_00025601, GC_00036437	0.0909
Propanoyl-CoA metabolism, propanoyl-CoA => succinyl-CoA!!!3-Hydroxypropionate bi-cycle!!!Hydroxypropionate-hydroxybutylate cycle!!!Anoxygenic photosynthesis in green nonsulfur bacteria	0.226069	0.634454	1	gastrointestinal_tract	M00741!!!M00376!!!M00375!!!M00613	GC_00003010, GC_00005764, GC_00005765	0.0909
EHEC/EPEC pathogenicity signature, T3SS and effectors!!!Xanthomonas spp. pathogenicity signature, T3SS and effectors	0.226069	0.634454	1	oral_cavity	M00542!!!M00660	GC_00003592	0.1364
Ketone body biosynthesis, acetyl-CoA => acetoacetate/3-hydroxybutyrate/acetone!!!Leucine degradation, leucine => acetoacetate + acetyl-CoA	0.226069	0.634454	1	oral_cavity	M00088!!!M00036	GC_00020537, GC_00029444, GC_00036666, GC_00039101, GC_00051872	0.1364
Phosphatidylcholine (PC) biosynthesis, PE => PC	0.226069	0.634454	1	oral_cavity	M00091	GC_00006800, GC_00025593, GC_00036825, GC_00045406	0.1364
Reductive citrate cycle (Arnon-Buchanan cycle)!!!Dicarboxylate-hydroxybutyrate cycle!!!Anoxygenic photosynthesis in green sulfur bacteria	0.226069	0.634454	1	oral_cavity	M00173!!!M00374!!!M00614	GC_00011573, GC_00017313, GC_00028430	0.1364
Sulfate-sulfur assimilation	0.226069	0.634454	1	oral_cavity	M00616	GC_00003538, GC_00005667, GC_00005812, GC_00015230, GC_00020132, GC_00025531, GC_00032873, GC_00050131	0.1364
Fatty acid biosynthesis, initiation	0.226069	0.634454	1	oral_cavity	M00082	GC_00000205, GC_00001128, GC_00001895, GC_00011972, GC_00013678, GC_00014187, GC_00015287, GC_00019081, GC_00024675, GC_00025860, GC_00026714, GC_00026822, GC_00030528, GC_00032269, GC_00044911, GC_00052143, GC_00055048	0.9091
Coenzyme A biosynthesis, pantothenate => CoA!!!Coenzyme A biosynthesis, archaea, 2-oxoisovalerate => 4-phosphopantoate => CoA	0.226069	0.634454	1	gastrointestinal_tract	M00120!!!M00914	GC_00001046, GC_00003101, GC_00005557, GC_00005887, GC_00006754, GC_00013246, GC_00016765, GC_00017556, GC_00017795, GC_00020049, GC_00021360, GC_00025332, GC_00027850, GC_00036766	0.8636
Denitrification, nitrate => nitrogen	0.169469	0.680584	1	oral_cavity	M00529	GC_00004771, GC_00006812, GC_00015132, GC_00016670, GC_00024226, GC_00036762	0.1818
Ethylmalonyl pathway!!!Propanoyl-CoA metabolism, propanoyl-CoA => succinyl-CoA!!!3-Hydroxypropionate bi-cycle!!!Anoxygenic photosynthesis in green nonsulfur bacteria	0.169469	0.680584	1	oral_cavity	M00373!!!M00741!!!M00376!!!M00613	GC_00002464	0.1818
Leucine degradation, leucine => acetoacetate + acetyl-CoA	0.169469	0.680584	1	gastrointestinal_tract	M00036	GC_00003617, GC_00022926, GC_00024844, GC_00056602	0.1364
Tetracycline resistance, efflux pump Tet38	0.169469	0.680584	1	gastrointestinal_tract	M00704	GC_00013434, GC_00018523, GC_00019100, GC_00039846	0.1364
Assimilatory sulfate reduction, sulfate => H2S!!!Sulfate-sulfur assimilation	0.139961	0.70832	1	gastrointestinal_tract	M00176!!!M00616	GC_00005690, GC_00014775, GC_00016688, GC_00016851, GC_00017567, GC_00017766, GC_00020816, GC_00023933, GC_00030133, GC_00031234, GC_00034269, GC_00042430, GC_00049005, GC_00052485	0.1818
Cationic antimicrobial peptide (CAMP) resistance, lysyl-phosphatidylglycerol (L-PG) synthase MprF	0.139961	0.70832	1	gastrointestinal_tract	M00726	GC_00012242, GC_00013275, GC_00014818, GC_00017551, GC_00020892, GC_00052792	0.1818
Citrate cycle (TCA cycle, Krebs cycle)!!!Citrate cycle, second carbon oxidation, 2-oxoglutarate => oxaloacetate!!!Glyoxylate cycle!!!Methylaspartate cycle!!!CAM (Crassulacean acid metabolism), dark!!!Reductive citrate cycle (Arnon-Buchanan cycle)!!!Dicarboxylate-hydroxybutyrate cycle!!!Incomplete reductive citrate cycle, acetyl-CoA => oxoglutarate!!!Formaldehyde assimilation, serine pathway!!!Ano…	0.139961	0.70832	1	gastrointestinal_tract	M00009!!!M00011!!!M00012!!!M00740!!!M00168!!!M00173!!!M00374!!!M00620!!!M00346!!!M00614	GC_00014725, GC_00014726, GC_00018501, GC_00023987, GC_00030468	0.1818
Dissimilatory nitrate reduction, nitrate => ammonia!!!Denitrification, nitrate => nitrogen	0.139961	0.70832	1	oral_cavity	M00530!!!M00529	GC_00018990, GC_00020211, GC_00020971, GC_00023550, GC_00023772, GC_00031831, GC_00035490	0.2273
Glucuronate pathway (uronate pathway)	0.139961	0.70832	1	gastrointestinal_tract	M00014	GC_00009080, GC_00010514, GC_00021882, GC_00021998, GC_00036229	0.1818
Lysine biosynthesis, DAP aminotransferase pathway, aspartate => lysine	0.139961	0.70832	1	gastrointestinal_tract	M00527	GC_00001244	0.1818
Menaquinone biosynthesis, futalosine pathway	0.139961	0.70832	1	gastrointestinal_tract	M00930	GC_00012015, GC_00016445, GC_00018700, GC_00026268, GC_00030730	0.1818
Polyamine biosynthesis, arginine => agmatine => putrescine => spermidine	0.139961	0.70832	1	oral_cavity	M00133	GC_00004195, GC_00004756, GC_00020664, GC_00022957, GC_00035420, GC_00036874, GC_00037634, GC_00040271, GC_00045325, GC_00055219, GC_00055251	0.2273
Siroheme biosynthesis, glutamyl-tRNA => siroheme!!!Cobalamin biosynthesis, anaerobic, uroporphyrinogen III => sirohydrochlorin => cobyrinate a,c-diamide	0.139961	0.70832	1	oral_cavity	M00846!!!M00924	GC_00022506, GC_00027141, GC_00032809, GC_00037181, GC_00050707, GC_00051224, GC_00054879	0.2273
Vancomycin resistance, D-Ala-D-Ser type	0.139961	0.70832	1	gastrointestinal_tract	M00652	GC_00002646, GC_00003515, GC_00006180, GC_00032607, GC_00032648, GC_00038344, GC_00040366, GC_00042323, GC_00043412, GC_00050160, GC_00051209, GC_00052873	0.1818
Biotin biosynthesis, pimeloyl-ACP/CoA => biotin!!!Biotin biosynthesis, BioI pathway, long-chain-acyl-ACP => pimeloyl-ACP => biotin!!!Biotin biosynthesis, BioW pathway, pimelate => pimeloyl-CoA => biotin	0.139961	0.70832	1	oral_cavity	M00123!!!M00573!!!M00577	GC_00000637, GC_00000785, GC_00001875, GC_00003086, GC_00004562, GC_00004655, GC_00006399, GC_00006677, GC_00006748, GC_00016274, GC_00016875, GC_00017725, GC_00017949, GC_00021522, GC_00021949, GC_00022802, GC_00023205, GC_00023456, GC_00032288, GC_00037186, GC_00052061	0.8182
Cysteine biosynthesis, methionine => cysteine!!!Methionine salvage pathway	0.139961	0.70832	1	oral_cavity	M00609!!!M00034	GC_00000717, GC_00002507, GC_00009900, GC_00011235, GC_00017146, GC_00022145, GC_00023173, GC_00024385, GC_00024951, GC_00025813, GC_00034629, GC_00040421, GC_00051533, GC_00054146	0.8182
Photorespiration!!!Formaldehyde assimilation, serine pathway!!!C1-unit interconversion, prokaryotes!!!C1-unit interconversion, eukaryotes	0.139961	0.70832	1	oral_cavity	M00532!!!M00346!!!M00140!!!M00141	GC_00000037, GC_00028779, GC_00036158, GC_00040682	0.8182
Siroheme biosynthesis, glutamyl-tRNA => siroheme!!!Heme biosynthesis, animals and fungi, glycine => heme!!!Heme biosynthesis, plants and bacteria, glutamate => heme!!!Heme biosynthesis, bacteria, glutamyl-tRNA => coproporphyrin III => heme	0.139961	0.70832	1	oral_cavity	M00846!!!M00868!!!M00121!!!M00926	GC_00000112, GC_00000566, GC_00000992, GC_00002109, GC_00004351, GC_00004768, GC_00004939, GC_00005829, GC_00006378, GC_00015307, GC_00016446, GC_00018532, GC_00018913, GC_00019013, GC_00023450, GC_00024244, GC_00025100, GC_00025436, GC_00025588, GC_00032690, GC_00046214, GC_00049360, GC_00052027, GC_00056806	0.8182
Tetrahydrofolate biosynthesis, GTP => THF!!!Tetrahydrofolate biosynthesis, mediated by PTPS, GTP => THF!!!Tetrahydrobiopterin biosynthesis, GTP => BH4!!!L-threo-Tetrahydrobiopterin biosynthesis, GTP => L-threo-BH4	0.139961	0.70832	1	oral_cavity	M00126!!!M00841!!!M00842!!!M00843	GC_00000802, GC_00000841, GC_00001242, GC_00012459, GC_00014224, GC_00019523, GC_00021796	0.8182
Thiamine biosynthesis, plants, AIR (+ NAD+) => TMP/thiamine/TPP!!!Thiamine biosynthesis, pyridoxal-5P => TMP/thiamine/TPP	0.139961	0.70832	1	oral_cavity	M00897!!!M00898	GC_00001033, GC_00007644, GC_00009619, GC_00014870, GC_00016611, GC_00017084, GC_00021819, GC_00025454, GC_00026275, GC_00028567, GC_00028830, GC_00033597, GC_00036316, GC_00037031, GC_00040352, GC_00048089, GC_00049042, GC_00050728	0.8182
Ascorbate biosynthesis, animals, glucose-1P => ascorbate!!!Glycogen biosynthesis, glucose-1P => glycogen/starch!!!Nucleotide sugar biosynthesis, glucose => UDP-glucose	0.139961	0.70832	1	gastrointestinal_tract	M00129!!!M00854!!!M00549	GC_00000063, GC_00009649, GC_00015435, GC_00017581, GC_00022524, GC_00026942	0.7727
Histidine biosynthesis, PRPP => histidine	0.139961	0.70832	1	gastrointestinal_tract	M00026	GC_00000090, GC_00001142, GC_00002678, GC_00002679, GC_00002693, GC_00002780, GC_00002783, GC_00002957, GC_00002988, GC_00003299, GC_00004002, GC_00004375, GC_00005032, GC_00005038, GC_00005896, GC_00006141, GC_00006411, GC_00006673, GC_00008977, GC_00009005, GC_00009677, GC_00010171, GC_00010477, GC_00010604, GC_00010920, GC_00011103, GC_00011237, GC_00012657, GC_00012927, GC_00013090, GC_000136…	0.7727
Valine/isoleucine biosynthesis, pyruvate => valine / 2-oxobutanoate => isoleucine!!!Isoleucine biosynthesis, threonine => 2-oxobutanoate => isoleucine!!!Leucine degradation, leucine => acetoacetate + acetyl-CoA!!!Pantothenate biosynthesis, valine/L-aspartate => pantothenate	0.120922	0.728037	1	gastrointestinal_tract	M00019!!!M00570!!!M00036!!!M00119	GC_00002125, GC_00003587, GC_00004530, GC_00005930, GC_00017584, GC_00017585, GC_00018052, GC_00018053, GC_00020436, GC_00025695, GC_00025900, GC_00042044	0.7273
Lysine biosynthesis, succinyl-DAP pathway, aspartate => lysine!!!Lysine biosynthesis, acetyl-DAP pathway, aspartate => lysine!!!Lysine biosynthesis, DAP dehydrogenase pathway, aspartate => lysine!!!Lysine biosynthesis, DAP aminotransferase pathway, aspartate => lysine	0.120922	0.728037	1	oral_cavity	M00016!!!M00525!!!M00526!!!M00527	GC_00001581, GC_00001675, GC_00002065, GC_00003011, GC_00004218, GC_00004549, GC_00007106, GC_00007107, GC_00007108, GC_00007443, GC_00008310, GC_00009815, GC_00010903, GC_00013704, GC_00013966, GC_00014545, GC_00015012, GC_00015121, GC_00017292, GC_00018708, GC_00019167, GC_00020626, GC_00020709, GC_00020710, GC_00021898, GC_00023672, GC_00023723, GC_00024896, GC_00025055, GC_00025324, GC_000255…	0.7727
Catechol meta-cleavage, catechol => acetyl-CoA / 4-methylcatechol => propanoyl-CoA	0.120922	0.728037	1	gastrointestinal_tract	M00569	GC_00008622, GC_00008623, GC_00012779, GC_00013534, GC_00016213, GC_00017127, GC_00022601, GC_00025187, GC_00026868, GC_00031862, GC_00047790, GC_00052025	0.2273
Dissimilatory nitrate reduction, nitrate => ammonia	0.120922	0.728037	1	oral_cavity	M00530	GC_00002625, GC_00002787, GC_00003505, GC_00017809, GC_00019761, GC_00022115, GC_00022591, GC_00036331, GC_00039542	0.2727
Ethylmalonyl pathway!!!Propanoyl-CoA metabolism, propanoyl-CoA => succinyl-CoA!!!3-Hydroxypropionate bi-cycle!!!Hydroxypropionate-hydroxybutylate cycle!!!Anoxygenic photosynthesis in green nonsulfur bacteria	0.120922	0.728037	1	oral_cavity	M00373!!!M00741!!!M00376!!!M00375!!!M00613	GC_00005212, GC_00006425, GC_00015985, GC_00025713, GC_00034980	0.2727
Glycolysis (Embden-Meyerhof pathway), glucose => pyruvate!!!Gluconeogenesis, oxaloacetate => fructose-6P!!!Reductive pentose phosphate cycle (Calvin cycle)!!!Reductive pentose phosphate cycle, glyceraldehyde-3P => ribulose-5P!!!Oxygenic photosynthesis in plants and cyanobacteria!!!Anoxygenic photosynthesis in purple bacteria	0.120922	0.728037	1	oral_cavity	M00001!!!M00003!!!M00165!!!M00167!!!M00611!!!M00612	GC_00000486	0.2727
Lysine biosynthesis, succinyl-DAP pathway, aspartate => lysine!!!Ornithine biosynthesis, glutamate => ornithine!!!Arginine biosynthesis, glutamate => acetylcitrulline => arginine	0.120922	0.728037	1	gastrointestinal_tract	M00016!!!M00028!!!M00845	GC_00005057, GC_00008974, GC_00016028, GC_00018932, GC_00019195, GC_00022262, GC_00036898	0.2273
Keratan sulfate degradation	0.109401	0.740828	1	oral_cavity	M00079	GC_00002920, GC_00004798, GC_00011342, GC_00012004, GC_00012005, GC_00012107, GC_00014236, GC_00015212, GC_00017610, GC_00023259, GC_00023817, GC_00026295, GC_00026802, GC_00029551, GC_00029772, GC_00030825, GC_00037321, GC_00039333, GC_00040619, GC_00043914, GC_00046733, GC_00047026, GC_00050853, GC_00055914	0.3182
Urea cycle!!!Polyamine biosynthesis, arginine => ornithine => putrescine	0.109401	0.740828	1	gastrointestinal_tract	M00029!!!M00134	GC_00000354, GC_00030366, GC_00035426	0.2727
CAM (Crassulacean acid metabolism), light!!!C4-dicarboxylic acid cycle, NADP - malic enzyme type!!!C4-dicarboxylic acid cycle, NAD - malic enzyme type!!!Reductive citrate cycle (Arnon-Buchanan cycle)!!!Anoxygenic photosynthesis in green sulfur bacteria	0.109401	0.740828	1	gastrointestinal_tract	M00169!!!M00172!!!M00171!!!M00173!!!M00614	GC_00000915, GC_00001127, GC_00002622, GC_00012748, GC_00015463, GC_00015464	0.6818
CMP-KDO biosynthesis	0.109401	0.740828	1	oral_cavity	M00063	GC_00000102, GC_00000982, GC_00000987, GC_00001025, GC_00001569, GC_00001952, GC_00002907, GC_00004472, GC_00010427, GC_00011554, GC_00013255, GC_00013256, GC_00013494, GC_00014603, GC_00014745, GC_00014750, GC_00014797, GC_00016096, GC_00016576, GC_00017418, GC_00017605, GC_00020999, GC_00021955, GC_00024012, GC_00024620, GC_00053066, GC_00055523	0.7273
Cobalamin biosynthesis, cobyrinate a,c-diamide => cobalamin	0.109401	0.740828	1	oral_cavity	M00122	GC_00000310, GC_00000459, GC_00000460, GC_00000506, GC_00000550, GC_00000691, GC_00000741, GC_00001902, GC_00002728, GC_00002883, GC_00002945, GC_00004277, GC_00004278, GC_00004445, GC_00004971, GC_00005426, GC_00006695, GC_00007526, GC_00008437, GC_00011155, GC_00012997, GC_00013372, GC_00015798, GC_00016091, GC_00016092, GC_00016377, GC_00016909, GC_00016955, GC_00017036, GC_00017773, GC_000179…	0.7273
Cysteine biosynthesis, serine => cysteine	0.109401	0.740828	1	gastrointestinal_tract	M00021	GC_00000048, GC_00001679, GC_00003645, GC_00004265, GC_00004266, GC_00004326, GC_00009272, GC_00009603, GC_00010003, GC_00014927, GC_00015877, GC_00020866, GC_00021822, GC_00023064, GC_00028186, GC_00029351, GC_00029987, GC_00037021, GC_00037269, GC_00042256	0.6818
Glycogen biosynthesis, glucose-1P => glycogen/starch!!!Trehalose biosynthesis, D-glucose 1P => trehalose	0.109401	0.740828	1	gastrointestinal_tract	M00854!!!M00565	GC_00000174, GC_00000440, GC_00000694, GC_00000851, GC_00001955, GC_00004413, GC_00006103, GC_00006417, GC_00012734, GC_00012735, GC_00012862, GC_00018753, GC_00019736, GC_00023710, GC_00025201, GC_00025878, GC_00031997, GC_00032587, GC_00032588, GC_00038569, GC_00040280, GC_00045177, GC_00045886, GC_00049305, GC_00054814, GC_00056100	0.6818
Riboflavin biosynthesis, plants and bacteria, GTP => riboflavin/FMN/FAD!!!Riboflavin biosynthesis, fungi, GTP => riboflavin/FMN/FAD	0.109401	0.740828	1	oral_cavity	M00125!!!M00911	GC_00000114, GC_00000343, GC_00001028, GC_00001314, GC_00001585, GC_00002047, GC_00002280, GC_00006783, GC_00016595, GC_00019355, GC_00021359, GC_00022902, GC_00023685, GC_00024647, GC_00025066, GC_00035757, GC_00056823	0.7273
Threonine biosynthesis, aspartate => homoserine => threonine!!!Methionine biosynthesis, apartate => homoserine => methionine	0.109401	0.740828	1	gastrointestinal_tract	M00018!!!M00017	GC_00002771, GC_00005670, GC_00013819, GC_00020679, GC_00022383, GC_00022523, GC_00022539, GC_00023568, GC_00023819, GC_00023955, GC_00024388, GC_00026545, GC_00026896, GC_00037127, GC_00037399, GC_00054895	0.6818
Citrate cycle (TCA cycle, Krebs cycle)!!!Citrate cycle, second carbon oxidation, 2-oxoglutarate => oxaloacetate	0.100908	0.750743	1	gastrointestinal_tract	M00009!!!M00011	GC_00004592, GC_00013923, GC_00013924, GC_00013925, GC_00015672, GC_00017977, GC_00027147, GC_00028130, GC_00029229	0.3182
Fatty acid biosynthesis, elongation	0.100908	0.750743	1	gastrointestinal_tract	M00083	GC_00000209, GC_00006920, GC_00010458, GC_00010459, GC_00013046, GC_00023522, GC_00031153, GC_00033797, GC_00046124	0.6364
Glycolysis (Embden-Meyerhof pathway), glucose => pyruvate!!!Nucleotide sugar biosynthesis, glucose => UDP-glucose!!!UDP-N-acetyl-D-glucosamine biosynthesis, eukaryotes, glucose => UDP-GlcNAc!!!UDP-N-acetyl-D-glucosamine biosynthesis, prokaryotes, glucose => UDP-GlcNAc	0.100908	0.750743	1	gastrointestinal_tract	M00001!!!M00549!!!M00892!!!M00909	GC_00000896, GC_00001196, GC_00007905, GC_00008634, GC_00008635, GC_00010633, GC_00014066, GC_00017022, GC_00017661, GC_00024198, GC_00032983, GC_00033505, GC_00033515, GC_00042055, GC_00048452, GC_00049372, GC_00051893, GC_00052244	0.6364
Isoleucine biosynthesis, pyruvate => 2-oxobutanoate!!!Leucine biosynthesis, 2-oxoisovalerate => 2-oxoisocaproate	0.100908	0.750743	1	gastrointestinal_tract	M00535!!!M00432	GC_00000183, GC_00001235, GC_00001243, GC_00001487, GC_00002604, GC_00002675, GC_00002880, GC_00003632, GC_00003819, GC_00003857, GC_00004593, GC_00008834, GC_00008835, GC_00018697, GC_00021050, GC_00032534, GC_00032677, GC_00035644, GC_00046578, GC_00047850, GC_00056365	0.6364
Lysine biosynthesis, DAP dehydrogenase pathway, aspartate => lysine	0.100908	0.750743	1	gastrointestinal_tract	M00526	GC_00001170, GC_00002453	0.3182
Pantothenate biosynthesis, valine/L-aspartate => pantothenate	0.100908	0.750743	1	gastrointestinal_tract	M00119	GC_00000234	0.3182
Pyocyanine biosynthesis, chorismate => pyocyanine	0.100908	0.750743	1	gastrointestinal_tract	M00835	GC_00002052, GC_00010613, GC_00023420, GC_00024786, GC_00028475, GC_00029209, GC_00040697	0.3182
Pyridoxal-P biosynthesis, R5P + glyceraldehyde-3P + glutamine => pyridoxal-P	0.100908	0.750743	1	gastrointestinal_tract	M00916	GC_00000067, GC_00002382, GC_00010766, GC_00011839, GC_00015447, GC_00017878, GC_00024181	0.6364
Citrate cycle (TCA cycle, Krebs cycle)!!!Citrate cycle, second carbon oxidation, 2-oxoglutarate => oxaloacetate!!!Reductive citrate cycle (Arnon-Buchanan cycle)!!!3-Hydroxypropionate bi-cycle!!!Anoxygenic photosynthesis in green nonsulfur bacteria!!!Anoxygenic photosynthesis in green sulfur bacteria	0.100908	0.750743	1	oral_cavity	M00009!!!M00011!!!M00173!!!M00376!!!M00613!!!M00614	GC_00002458, GC_00015091, GC_00015092, GC_00015093, GC_00017771	0.3636
GABA biosynthesis, eukaryotes, putrescine => GABA	0.100908	0.750743	1	oral_cavity	M00135	GC_00005024, GC_00005399, GC_00008921, GC_00020024, GC_00024549, GC_00025841, GC_00028302, GC_00046346, GC_00048035	0.3636
Cysteine biosynthesis, methionine => cysteine	0.0960536	0.756618	1	oral_cavity	M00609	GC_00000352, GC_00001167, GC_00004428, GC_00006507	0.6364
D-Galacturonate degradation (bacteria), D-galacturonate => pyruvate + D-glyceraldehyde 3P!!!D-Glucuronate degradation, D-glucuronate => pyruvate + D-glyceraldehyde 3P	0.0960536	0.756618	1	gastrointestinal_tract	M00631!!!M00061	GC_00000602, GC_00002288, GC_00005889, GC_00008968, GC_00015420, GC_00027335	0.3636
Gluconeogenesis, oxaloacetate => fructose-6P!!!Reductive pentose phosphate cycle (Calvin cycle)!!!Reductive pentose phosphate cycle, glyceraldehyde-3P => ribulose-5P!!!Oxygenic photosynthesis in plants and cyanobacteria!!!Anoxygenic photosynthesis in purple bacteria	0.0960536	0.756618	1	gastrointestinal_tract	M00003!!!M00165!!!M00167!!!M00611!!!M00612	GC_00000832, GC_00005427, GC_00013590, GC_00021434	0.3636
Molybdenum cofactor biosynthesis, GTP => molybdenum cofactor	0.0960536	0.756618	1	gastrointestinal_tract	M00880	GC_00004410, GC_00004587, GC_00005301, GC_00006318, GC_00013492, GC_00013585, GC_00013682, GC_00014522, GC_00015122, GC_00015425, GC_00015486, GC_00015766, GC_00016184, GC_00018117, GC_00019020, GC_00020187, GC_00020300, GC_00020762, GC_00021106, GC_00021395, GC_00022441, GC_00022885, GC_00023104, GC_00023172, GC_00023367, GC_00023640, GC_00023643, GC_00025012, GC_00025517, GC_00025980, GC_000260…	0.3636
Multidrug resistance, efflux pump MexAB-OprM	0.0960536	0.756618	1	gastrointestinal_tract	M00718	GC_00002578, GC_00006117, GC_00013633, GC_00013820, GC_00016154, GC_00017717, GC_00017942, GC_00020386, GC_00021505, GC_00022670, GC_00026858, GC_00033707, GC_00033810, GC_00039483, GC_00040719, GC_00041002, GC_00043558, GC_00050864, GC_00051911, GC_00052810, GC_00053337, GC_00054565	0.3636
Thiamine salvage pathway, HMP/HET => TMP	0.0960536	0.756618	1	gastrointestinal_tract	M00899	GC_00009428, GC_00013076, GC_00013841, GC_00015008, GC_00023654, GC_00032362, GC_00032891, GC_00038763, GC_00040777, GC_00041601, GC_00045894, GC_00049693, GC_00049858	0.3636
Pentose phosphate pathway (Pentose phosphate cycle)!!!Pentose phosphate pathway, oxidative phase, glucose 6P => ribulose 5P	0.0960536	0.756618	1	oral_cavity	M00004!!!M00006	GC_00001082, GC_00004146, GC_00004847, GC_00007160, GC_00007161, GC_00009411, GC_00019174, GC_00019258	0.4091
beta-Oxidation!!!Leucine degradation, leucine => acetoacetate + acetyl-CoA	0.0960536	0.756618	1	oral_cavity	M00087!!!M00036	GC_00000355, GC_00000584, GC_00001097, GC_00002286, GC_00003689, GC_00007678, GC_00018130, GC_00024627, GC_00030085	0.4091
Ascorbate degradation, ascorbate => D-xylulose-5P	0.0924103	0.761135	1	oral_cavity	M00550	GC_00000280, GC_00004171, GC_00004912, GC_00005391, GC_00005412, GC_00005488, GC_00007372, GC_00007373, GC_00007930, GC_00007931, GC_00008251, GC_00008271, GC_00008685, GC_00010237, GC_00010238, GC_00010324, GC_00011500, GC_00011708, GC_00011877, GC_00011878, GC_00012144, GC_00012432, GC_00012465, GC_00012466, GC_00013813, GC_00014304, GC_00017699, GC_00019477, GC_00020416, GC_00023642, GC_000254…	0.4545
Heme biosynthesis, animals and fungi, glycine => heme!!!Heme biosynthesis, plants and bacteria, glutamate => heme!!!Heme biosynthesis, bacteria, glutamyl-tRNA => coproporphyrin III => heme	0.0924103	0.761135	1	oral_cavity	M00868!!!M00121!!!M00926	GC_00004947, GC_00008106, GC_00010036, GC_00014209, GC_00014946, GC_00019057, GC_00019244, GC_00021492, GC_00022134, GC_00022569, GC_00023130, GC_00023904, GC_00024611, GC_00025545, GC_00026884, GC_00033906, GC_00037530, GC_00038170, GC_00053134	0.4545
Photorespiration	0.0924103	0.761135	1	oral_cavity	M00532	GC_00003437, GC_00005331, GC_00005599, GC_00005810, GC_00009379, GC_00012444, GC_00012445, GC_00012839, GC_00015223, GC_00015396, GC_00015521, GC_00016492, GC_00017489, GC_00018785, GC_00025257, GC_00025449, GC_00026225, GC_00027443, GC_00028293, GC_00031860, GC_00033569, GC_00048450	0.4545
Semi-phosphorylative Entner-Doudoroff pathway, gluconate => glycerate-3P!!!D-Galacturonate degradation (bacteria), D-galacturonate => pyruvate + D-glyceraldehyde 3P!!!D-Glucuronate degradation, D-glucuronate => pyruvate + D-glyceraldehyde 3P	0.0924103	0.761135	1	oral_cavity	M00308!!!M00631!!!M00061	GC_00001229, GC_00004245, GC_00009019, GC_00009640, GC_00011621, GC_00011622, GC_00013009, GC_00022896, GC_00024751, GC_00026361, GC_00030589	0.4545
Citrate cycle (TCA cycle, Krebs cycle)!!!Citrate cycle, second carbon oxidation, 2-oxoglutarate => oxaloacetate!!!Reductive citrate cycle (Arnon-Buchanan cycle)!!!Incomplete reductive citrate cycle, acetyl-CoA => oxoglutarate!!!Anoxygenic photosynthesis in green sulfur bacteria	0.0924103	0.761135	1	gastrointestinal_tract	M00009!!!M00011!!!M00173!!!M00620!!!M00614	GC_00000403, GC_00001204, GC_00001577, GC_00001647, GC_00002388, GC_00002433, GC_00006009, GC_00013668, GC_00014723, GC_00015306, GC_00017244, GC_00018621, GC_00022479, GC_00022940, GC_00023811, GC_00024122, GC_00024217, GC_00024302, GC_00024837, GC_00024874, GC_00026820, GC_00026935, GC_00029633, GC_00031533, GC_00032851, GC_00036607, GC_00044634, GC_00049374, GC_00050747	0.4091
Pantothenate biosynthesis, valine/L-aspartate => pantothenate!!!Pantothenate biosynthesis, 2-oxoisovalerate/spermine => pantothenate	0.0924103	0.761135	1	gastrointestinal_tract	M00119!!!M00913	GC_00003065, GC_00013503, GC_00016169, GC_00016607, GC_00016608, GC_00018766, GC_00022810, GC_00031253	0.4091
Tetrahydrobiopterin biosynthesis, GTP => BH4!!!L-threo-Tetrahydrobiopterin biosynthesis, GTP => L-threo-BH4	0.0924103	0.761135	1	gastrointestinal_tract	M00842!!!M00843	GC_00003074, GC_00005577, GC_00008870, GC_00012644, GC_00025077, GC_00026417, GC_00027180, GC_00031915	0.4091
Formaldehyde assimilation, serine pathway	0.0924103	0.761135	1	gastrointestinal_tract	M00346	GC_00001608, GC_00002380, GC_00003963, GC_00012109, GC_00013603, GC_00026788, GC_00032417, GC_00038209, GC_00048259	0.5455
Gluconeogenesis, oxaloacetate => fructose-6P!!!Oxygenic photosynthesis in plants and cyanobacteria!!!Anoxygenic photosynthesis in purple bacteria	0.0924103	0.761135	1	gastrointestinal_tract	M00003!!!M00611!!!M00612	GC_00000207, GC_00005267, GC_00016305, GC_00016512, GC_00017978, GC_00027365	0.5455
Serine biosynthesis, glycerate-3P => serine	0.0924103	0.761135	1	gastrointestinal_tract	M00020	GC_00002438, GC_00004485, GC_00006431, GC_00014203, GC_00016497, GC_00017517, GC_00017518, GC_00019367, GC_00020327, GC_00021024, GC_00024978, GC_00026397, GC_00026665, GC_00028999, GC_00032356, GC_00032357, GC_00032358, GC_00033256, GC_00033583, GC_00033648, GC_00033972, GC_00035131, GC_00035293, GC_00045027, GC_00045774, GC_00052301, GC_00055386, GC_00055650	0.5455
Serine biosynthesis, glycerate-3P => serine!!!Pyridoxal-P biosynthesis, erythrose-4P => pyridoxal-P	0.0924103	0.761135	1	gastrointestinal_tract	M00020!!!M00124	GC_00002123, GC_00004727, GC_00016718, GC_00016719, GC_00016720, GC_00025579, GC_00025720, GC_00031152, GC_00032881, GC_00032882	0.5455
Ascorbate biosynthesis, plants, fructose-6P => ascorbate	0.09128	0.762556	1	oral_cavity	M00114	GC_00004930, GC_00005155, GC_00007941, GC_00010024, GC_00010465, GC_00015340, GC_00015893, GC_00019023, GC_00023724, GC_00024202, GC_00029740, GC_00037033, GC_00037902, GC_00042276, GC_00051458	0.5
CAM (Crassulacean acid metabolism), light!!!C4-dicarboxylic acid cycle, NADP - malic enzyme type	0.09128	0.762556	1	oral_cavity	M00169!!!M00172	GC_00000145, GC_00000400	0.5455
Cobalamin biosynthesis, anaerobic, uroporphyrinogen III => sirohydrochlorin => cobyrinate a,c-diamide	0.09128	0.762556	1	oral_cavity	M00924	GC_00000574, GC_00000695, GC_00000701, GC_00001476, GC_00001508, GC_00004484, GC_00007502, GC_00013505, GC_00014123, GC_00014718, GC_00015589, GC_00016583, GC_00016723, GC_00018196, GC_00019132, GC_00019838, GC_00020351, GC_00024292, GC_00027464, GC_00029485, GC_00031762, GC_00031904, GC_00036428, GC_00037708, GC_00038934, GC_00040221, GC_00040266, GC_00048340, GC_00050236, GC_00054863, GC_000561…	0.5
Entner-Doudoroff pathway, glucose-6P => glyceraldehyde-3P + pyruvate!!!Semi-phosphorylative Entner-Doudoroff pathway, gluconate => glycerate-3P!!!D-Galacturonate degradation (bacteria), D-galacturonate => pyruvate + D-glyceraldehyde 3P!!!D-Glucuronate degradation, D-glucuronate => pyruvate + D-glyceraldehyde 3P	0.09128	0.762556	1	oral_cavity	M00008!!!M00308!!!M00631!!!M00061	GC_00002597, GC_00003237, GC_00004995, GC_00005188, GC_00006126, GC_00008626, GC_00014050, GC_00026772, GC_00030956, GC_00040100, GC_00042947, GC_00045004, GC_00053676	0.5
NADH:quinone oxidoreductase, prokaryotes	0.09128	0.762556	1	gastrointestinal_tract	M00144	GC_00000494, GC_00001336, GC_00001511, GC_00001664, GC_00001710, GC_00001978, GC_00001987, GC_00002024, GC_00002870, GC_00003365, GC_00004963, GC_00005006, GC_00005460, GC_00005519, GC_00006330, GC_00007611, GC_00008470, GC_00011050, GC_00012022, GC_00012087, GC_00012088, GC_00013280, GC_00014243, GC_00014746, GC_00014758, GC_00015314, GC_00015335, GC_00015353, GC_00017212, GC_00018137, GC_000183…	0.4545
Ornithine biosynthesis, glutamate => ornithine!!!Arginine biosynthesis, glutamate => acetylcitrulline => arginine	0.09128	0.762556	1	gastrointestinal_tract	M00028!!!M00845	GC_00002804, GC_00003023, GC_00013999, GC_00015534, GC_00015720, GC_00024146, GC_00031049, GC_00032798, GC_00033448, GC_00046047, GC_00053437, GC_00053852, GC_00055319	0.4545
Pyruvate oxidation, pyruvate => acetyl-CoA!!!Citrate cycle (TCA cycle, Krebs cycle)!!!Citrate cycle, second carbon oxidation, 2-oxoglutarate => oxaloacetate!!!Photorespiration!!!Leucine degradation, leucine => acetoacetate + acetyl-CoA!!!Lysine degradation, lysine => saccharopine => acetoacetyl-CoA	0.09128	0.762556	1	oral_cavity	M00307!!!M00009!!!M00011!!!M00532!!!M00036!!!M00032	GC_00002764, GC_00004775, GC_00005171, GC_00006362, GC_00008084, GC_00015591, GC_00016620, GC_00017742, GC_00021856, GC_00022029, GC_00025665, GC_00028194, GC_00032895, GC_00037859	0.5
Ethylmalonyl pathway!!!Hydroxypropionate-hydroxybutylate cycle!!!Dicarboxylate-hydroxybutyrate cycle!!!Ketone body biosynthesis, acetyl-CoA => acetoacetate/3-hydroxybutyrate/acetone!!!C5 isoprenoid biosynthesis, mevalonate pathway!!!C5 isoprenoid biosynthesis, mevalonate pathway, archaea	0.09128	0.762556	1	gastrointestinal_tract	M00373!!!M00375!!!M00374!!!M00088!!!M00095!!!M00849	GC_00000582, GC_00004366, GC_00012349, GC_00018267, GC_00019852, GC_00020690, GC_00021167, GC_00023774, GC_00033474, GC_00038130, GC_00038870, GC_00040981	0.5
Lysine biosynthesis, succinyl-DAP pathway, aspartate => lysine	0.09128	0.762556	1	gastrointestinal_tract	M00016	GC_00000672, GC_00005922, GC_00009158, GC_00010009, GC_00014150, GC_00016928, GC_00017447, GC_00018051, GC_00019820, GC_00024489, GC_00025000, GC_00025116, GC_00025943, GC_00026227, GC_00036091	0.5
NAD biosynthesis, aspartate => quinolinate => NAD	0.09128	0.762556	1	gastrointestinal_tract	M00115	GC_00000476, GC_00000908, GC_00002844, GC_00002962, GC_00006278, GC_00019338, GC_00021136, GC_00031894, GC_00036807, GC_00041889	0.5
CAM (Crassulacean acid metabolism), dark!!!C4-dicarboxylic acid cycle, NADP - malic enzyme type!!!C4-dicarboxylic acid cycle, NAD - malic enzyme type!!!C4-dicarboxylic acid cycle, phosphoenolpyruvate carboxykinase type!!!Reductive citrate cycle (Arnon-Buchanan cycle)!!!Dicarboxylate-hydroxybutyrate cycle!!!Formaldehyde assimilation, serine pathway!!!Anoxygenic photosynthesis in green sulfur bacte…	2.16453e-52	1	1	NA	M00168!!!M00172!!!M00171!!!M00170!!!M00173!!!M00374!!!M00346!!!M00614	GC_00014744, GC_00017850, GC_00024735	0.1364
Citrate cycle (TCA cycle, Krebs cycle)!!!Citrate cycle, first carbon oxidation, oxaloacetate => 2-oxoglutarate!!!Glyoxylate cycle!!!Methylaspartate cycle!!!Reductive citrate cycle (Arnon-Buchanan cycle)!!!Anoxygenic photosynthesis in green sulfur bacteria	2.16453e-52	1	1	NA	M00009!!!M00010!!!M00012!!!M00740!!!M00173!!!M00614	GC_00003070	0.1364
Dissimilatory nitrate reduction, nitrate => ammonia!!!Denitrification, nitrate => nitrogen!!!Complete nitrification, comammox, ammonia => nitrite => nitrate	2.16453e-52	1	1	NA	M00530!!!M00529!!!M00804	GC_00003015, GC_00023330, GC_00026378, GC_00026379	0.1364
Heparan sulfate degradation	2.16453e-52	1	1	NA	M00078	GC_00004347, GC_00005444, GC_00006683, GC_00014062, GC_00028094, GC_00031720, GC_00049989, GC_00050444, GC_00050890, GC_00054520	0.1364
Isoleucine biosynthesis, pyruvate => 2-oxobutanoate	2.16453e-52	1	1	NA	M00535	GC_00002655	0.1364
KDO2-lipid A modification pathway	2.16453e-52	1	1	NA	M00867	GC_00012614, GC_00025615, GC_00053700, GC_00053754	0.1364
Lactosylceramide biosynthesis	2.16453e-52	1	1	NA	M00066	GC_00002736	0.1364
Lipoic acid biosynthesis, animals and bacteria, octanoyl-ACP => dihydrolipoyl-H => dihydrolipoyl-E2	2.16453e-52	1	1	NA	M00883	GC_00012193, GC_00012984, GC_00030891, GC_00054171	0.1364
Lipoic acid biosynthesis, plants and bacteria, octanoyl-ACP => dihydrolipoyl-E2/H	2.16453e-52	1	1	NA	M00881	GC_00016384, GC_00019486, GC_00020856	0.1364
Lysine biosynthesis, acetyl-DAP pathway, aspartate => lysine	2.16453e-52	1	1	NA	M00525	GC_00007153, GC_00007154, GC_00007155, GC_00007367, GC_00007368, GC_00010805, GC_00010806, GC_00016464	0.1364
Menaquinone biosynthesis, futalosine pathway!!!Menaquinone biosynthesis, modified futalosine pathway	2.16453e-52	1	1	NA	M00930!!!M00931	GC_00015443, GC_00015523, GC_00016754, GC_00017731, GC_00018156, GC_00019913, GC_00020444, GC_00020735, GC_00021119, GC_00023909, GC_00026568, GC_00038511	0.1364
Multidrug resistance, efflux pump AbcA!!!Multidrug resistance, efflux pump NorB	2.16453e-52	1	1	NA	M00700!!!M00702	GC_00019007, GC_00020346, GC_00021747, GC_00027920, GC_00050227	0.1364
Nitrate assimilation	2.16453e-52	1	1	NA	M00615	GC_00017432, GC_00017651, GC_00023494, GC_00044373	0.1364
UDP-L-FucNAm biosynthesis	2.16453e-52	1	1	NA	M00923	GC_00005710, GC_00018382, GC_00026939, GC_00028964, GC_00032381, GC_00037802, GC_00038290, GC_00056318	0.1364
Acylglycerol degradation	0	1	1	NA	M00098	GC_00013891, GC_00019587, GC_00021250, GC_00024126, GC_00027711, GC_00043210, GC_00047657	0.2273
Adenine ribonucleotide biosynthesis, IMP => ADP,ATP	0	1	1	NA	M00049	GC_00000121, GC_00000172, GC_00000926, GC_00001898, GC_00002048, GC_00003302, GC_00003465, GC_00007924, GC_00008534, GC_00010942, GC_00016140, GC_00017294, GC_00022878, GC_00024087, GC_00050745	1
Adenine ribonucleotide biosynthesis, IMP => ADP,ATP!!!Guanine ribonucleotide biosynthesis IMP => GDP,GTP!!!Pyrimidine ribonucleotide biosynthesis, UMP => UDP/UTP,CDP/CTP!!!Pyrimidine deoxyribonuleotide biosynthesis, CDP/CTP => dCDP/dCTP,dTDP/dTTP	0	1	1	NA	M00049!!!M00050!!!M00052!!!M00053	GC_00004481, GC_00008340, GC_00010935, GC_00014362, GC_00019472, GC_00020876, GC_00021465, GC_00027311, GC_00031352, GC_00031353, GC_00040196	0.4545
Arginine biosynthesis, ornithine => arginine!!!Arginine biosynthesis, glutamate => acetylcitrulline => arginine!!!Urea cycle	0	1	1	NA	M00844!!!M00845!!!M00029	GC_00001234, GC_00002331, GC_00002851, GC_00002925, GC_00003636, GC_00004211, GC_00009060, GC_00012255, GC_00012337, GC_00012338, GC_00014481, GC_00015175, GC_00016693, GC_00022997, GC_00023099, GC_00027247, GC_00027338, GC_00028680, GC_00029459, GC_00029460, GC_00041442, GC_00048680, GC_00052603	0.6818
Arginine biosynthesis, ornithine => arginine!!!Urea cycle	0	1	1	NA	M00844!!!M00029	GC_00002223, GC_00003112, GC_00005554, GC_00012357, GC_00012358, GC_00022571, GC_00023275, GC_00036589, GC_00045942	0.5
Assimilatory nitrate reduction, nitrate => ammonia!!!Nitrate assimilation	0	1	1	NA	M00531!!!M00615	GC_00031876, GC_00055928	0.0455
Assimilatory sulfate reduction, sulfate => H2S!!!Dissimilatory sulfate reduction, sulfate => H2S!!!Sulfate-sulfur assimilation	0	1	1	NA	M00176!!!M00596!!!M00616	GC_00013210	0.0455
Aurachin biosynthesis, anthranilate => aurachin A	0	1	1	NA	M00848	GC_00000054, GC_00004199, GC_00004890, GC_00004891, GC_00004950, GC_00005936, GC_00006881, GC_00006989, GC_00006990, GC_00006991, GC_00007810, GC_00007811, GC_00008126, GC_00008149, GC_00010913, GC_00016148, GC_00020377, GC_00035779, GC_00036782, GC_00038090, GC_00054748	0.9091
Bacillus anthracis pathogenicity signature, polyglutamic acid capsule biosynthesis	0	1	1	NA	M00860	GC_00032936, GC_00040690, GC_00043945	0.0455
Biotin biosynthesis, BioW pathway, pimelate => pimeloyl-CoA => biotin	0	1	1	NA	M00577	GC_00016033	0.0455
Biotin biosynthesis, pimeloyl-ACP/CoA => biotin!!!Biotin biosynthesis, BioW pathway, pimelate => pimeloyl-CoA => biotin	0	1	1	NA	M00123!!!M00577	GC_00000743, GC_00004498	0.3182
C1-unit interconversion, prokaryotes	0	1	1	NA	M00140	GC_00000751, GC_00020201, GC_00025233, GC_00029422, GC_00038038, GC_00040081, GC_00040701, GC_00043336, GC_00048967	0.4091
C10-C20 isoprenoid biosynthesis, bacteria	0	1	1	NA	M00364	GC_00013437, GC_00024008	0.0909
C10-C20 isoprenoid biosynthesis, bacteria!!!C10-C20 isoprenoid biosynthesis, archaea!!!Cyclooctatin biosynthesis, dimethylallyl-PP + isopentenyl-PP => cyclooctatin	0	1	1	NA	M00364!!!M00365!!!M00921	GC_00002081	0.1818
C10-C20 isoprenoid biosynthesis, bacteria!!!C10-C20 isoprenoid biosynthesis, plants	0	1	1	NA	M00364!!!M00366	GC_00021470, GC_00023666	0.0909
C5 isoprenoid biosynthesis, mevalonate pathway	0	1	1	NA	M00095	GC_00008093, GC_00008094, GC_00008946, GC_00009881	0.0909
C5 isoprenoid biosynthesis, mevalonate pathway!!!C5 isoprenoid biosynthesis, mevalonate pathway, archaea	0	1	1	NA	M00095!!!M00849	GC_00012287, GC_00019988	0.0909
C5 isoprenoid biosynthesis, mevalonate pathway!!!C5 isoprenoid biosynthesis, mevalonate pathway, archaea!!!C5 isoprenoid biosynthesis, non-mevalonate pathway!!!C10-C20 isoprenoid biosynthesis, bacteria!!!C10-C20 isoprenoid biosynthesis, archaea!!!C10-C20 isoprenoid biosynthesis, plants!!!C10-C20 isoprenoid biosynthesis, non-plant eukaryotes	0	1	1	NA	M00095!!!M00849!!!M00096!!!M00364!!!M00365!!!M00366!!!M00367	GC_00003498, GC_00007987, GC_00019669, GC_00021396, GC_00023944, GC_00038593, GC_00042343	0.3182
C5 isoprenoid biosynthesis, mevalonate pathway, archaea	0	1	1	NA	M00849	GC_00023487	0.0455
C5 isoprenoid biosynthesis, non-mevalonate pathway	0	1	1	NA	M00096	GC_00000076, GC_00000171, GC_00000178, GC_00000345, GC_00000857, GC_00000913, GC_00001446, GC_00001539, GC_00001618, GC_00001828, GC_00001877, GC_00001993, GC_00002174, GC_00002241, GC_00004287, GC_00004514, GC_00004567, GC_00005019, GC_00009417, GC_00009612, GC_00009613, GC_00011679, GC_00013688, GC_00014483, GC_00014484, GC_00015506, GC_00015725, GC_00016301, GC_00016358, GC_00016772, GC_000172…	1
CMP-Neu5Ac biosynthesis	0	1	1	NA	M00922	GC_00006813, GC_00053508	0.0455
Citrate cycle (TCA cycle, Krebs cycle)!!!Citrate cycle, first carbon oxidation, oxaloacetate => 2-oxoglutarate!!!Glyoxylate cycle!!!Methylaspartate cycle	0	1	1	NA	M00009!!!M00010!!!M00012!!!M00740	GC_00013072, GC_00019619, GC_00021601, GC_00025251	0.1818
Citrate cycle (TCA cycle, Krebs cycle)!!!Citrate cycle, first carbon oxidation, oxaloacetate => 2-oxoglutarate!!!Glyoxylate cycle!!!Reductive citrate cycle (Arnon-Buchanan cycle)!!!Anoxygenic photosynthesis in green sulfur bacteria	0	1	1	NA	M00009!!!M00010!!!M00012!!!M00173!!!M00614	GC_00004373	0.0909
Citrate cycle (TCA cycle, Krebs cycle)!!!Citrate cycle, second carbon oxidation, 2-oxoglutarate => oxaloacetate!!!Reductive citrate cycle (Arnon-Buchanan cycle)!!!Anoxygenic photosynthesis in green nonsulfur bacteria!!!Anoxygenic photosynthesis in green sulfur bacteria	0	1	1	NA	M00009!!!M00011!!!M00173!!!M00613!!!M00614	GC_00001474, GC_00006325, GC_00016986	0.2727
Citrate cycle (TCA cycle, Krebs cycle)!!!Citrate cycle, second carbon oxidation, 2-oxoglutarate => oxaloacetate!!!Reductive citrate cycle (Arnon-Buchanan cycle)!!!Dicarboxylate-hydroxybutyrate cycle!!!Incomplete reductive citrate cycle, acetyl-CoA => oxoglutarate!!!Anoxygenic photosynthesis in green sulfur bacteria	0	1	1	NA	M00009!!!M00011!!!M00173!!!M00374!!!M00620!!!M00614	GC_00000370, GC_00003528, GC_00003747, GC_00017538, GC_00023475, GC_00025029, GC_00025030	0.3636
Citrate cycle (TCA cycle, Krebs cycle)!!!Citrate cycle, second carbon oxidation, 2-oxoglutarate => oxaloacetate!!!Reductive citrate cycle (Arnon-Buchanan cycle)!!!Succinate dehydrogenase, prokaryotes!!!Anoxygenic photosynthesis in green nonsulfur bacteria!!!Anoxygenic photosynthesis in green sulfur bacteria	0	1	1	NA	M00009!!!M00011!!!M00173!!!M00149!!!M00613!!!M00614	GC_00018149	0.0455
Cobalamin biosynthesis, anaerobic, uroporphyrinogen III => sirohydrochlorin => cobyrinate a,c-diamide!!!Cobalamin biosynthesis, aerobic, uroporphyrinogen III => precorrin 2 => cobyrinate a,c-diamide	0	1	1	NA	M00924!!!M00925	GC_00000170, GC_00000418, GC_00000589, GC_00000681, GC_00000789, GC_00000914, GC_00003021, GC_00004187, GC_00004667, GC_00006065, GC_00006274, GC_00011510, GC_00017329, GC_00019478, GC_00021409, GC_00021896, GC_00027250, GC_00036029, GC_00039374, GC_00040467, GC_00042445, GC_00043774, GC_00048329, GC_00049415, GC_00050051, GC_00052311, GC_00054449	0.4091
Coenzyme A biosynthesis, pantothenate => CoA	0	1	1	NA	M00120	GC_00001011, GC_00001488, GC_00001501, GC_00002170, GC_00002619, GC_00002788, GC_00003077, GC_00006306, GC_00007013, GC_00007179, GC_00007495, GC_00007496, GC_00007700, GC_00010188, GC_00010393, GC_00011107, GC_00011108, GC_00012542, GC_00012960, GC_00013834, GC_00014225, GC_00014307, GC_00014308, GC_00014363, GC_00014687, GC_00015936, GC_00016235, GC_00016629, GC_00016836, GC_00017073, GC_000172…	1
Coenzyme M biosynthesis	0	1	1	NA	M00358	GC_00011080, GC_00030541, GC_00042224	0.0909
Creatine pathway	0	1	1	NA	M00047	GC_00005338	0.0455
Cysteine biosynthesis, homocysteine + serine => cysteine!!!Methionine degradation	0	1	1	NA	M00338!!!M00035	GC_00008372	0.0455
Cysteine biosynthesis, methionine => cysteine!!!Methionine salvage pathway!!!Methionine degradation!!!Ethylene biosynthesis, methionine => ethylene	0	1	1	NA	M00609!!!M00034!!!M00035!!!M00368	GC_00000088, GC_00000344, GC_00001083, GC_00025765, GC_00055744	1
Cytochrome aa3-600 menaquinol oxidase	0	1	1	NA	M00416	GC_00014003, GC_00019812, GC_00019870, GC_00021841	0.0455
Cytochrome bc1 complex respiratory unit	0	1	1	NA	M00151	GC_00014798, GC_00015740, GC_00023203	0.0455
Cytochrome bc1 complex respiratory unit!!!Cytochrome bc1 complex	0	1	1	NA	M00151!!!M00152	GC_00014392, GC_00015140, GC_00020372, GC_00023995, GC_00024365, GC_00026702	0.0909
Cytochrome bd ubiquinol oxidase	0	1	1	NA	M00153	GC_00000969, GC_00001010, GC_00003400, GC_00003866, GC_00005883, GC_00006749, GC_00009493, GC_00009748, GC_00012826, GC_00012993, GC_00017776, GC_00018193, GC_00019491, GC_00019492, GC_00022324, GC_00027052, GC_00029627, GC_00036531	0.5455
Cytochrome c oxidase	0	1	1	NA	M00154	GC_00017615, GC_00020484	0.0455
Cytochrome c oxidase, cbb3-type	0	1	1	NA	M00156	GC_00002998, GC_00007144, GC_00012351, GC_00013185, GC_00015094, GC_00024870	0.0909
Cytochrome c oxidase, prokaryotes	0	1	1	NA	M00155	GC_00014408, GC_00018748, GC_00023002	0.0455
D-Galacturonate degradation (bacteria), D-galacturonate => pyruvate + D-glyceraldehyde 3P	0	1	1	NA	M00631	GC_00001239, GC_00003475, GC_00016753, GC_00016811, GC_00026934, GC_00031577, GC_00032038, GC_00036483, GC_00040608, GC_00040811, GC_00047939, GC_00048977, GC_00049010	0.2727
Dissimilatory sulfate reduction, sulfate => H2S	0	1	1	NA	M00596	GC_00024962, GC_00033867, GC_00046203	0.0455
Entner-Doudoroff pathway, glucose-6P => glyceraldehyde-3P + pyruvate	0	1	1	NA	M00008	GC_00019832	0.0455
Ethylmalonyl pathway!!!Propanoyl-CoA metabolism, propanoyl-CoA => succinyl-CoA!!!Anoxygenic photosynthesis in green nonsulfur bacteria	0	1	1	NA	M00373!!!M00741!!!M00613	GC_00000141	0.3636
Fatty acid biosynthesis, elongation!!!Fatty acid biosynthesis in mitochondria, animals!!!Fatty acid biosynthesis in mitochondria, fungi!!!Pimeloyl-ACP biosynthesis, BioC-BioH pathway, malonyl-ACP => pimeloyl-ACP	0	1	1	NA	M00083!!!M00873!!!M00874!!!M00572	GC_00000920, GC_00001007, GC_00001741, GC_00003654, GC_00007296, GC_00009638, GC_00011063, GC_00015414, GC_00022609	0.8636
Fatty acid biosynthesis, elongation!!!Fatty acid biosynthesis in mitochondria, fungi!!!Pimeloyl-ACP biosynthesis, BioC-BioH pathway, malonyl-ACP => pimeloyl-ACP	0	1	1	NA	M00083!!!M00874!!!M00572	GC_00000256, GC_00000357, GC_00000516, GC_00003031, GC_00003159, GC_00004860, GC_00006770, GC_00007436, GC_00008594, GC_00008595, GC_00009858, GC_00014967, GC_00018408, GC_00019452, GC_00019911, GC_00021085, GC_00021255, GC_00021376, GC_00024791, GC_00027087, GC_00027281, GC_00028199, GC_00028418, GC_00033769, GC_00038842, GC_00042679, GC_00042973, GC_00045449, GC_00046513, GC_00046683, GC_000472…	0.9091
Fatty acid biosynthesis, elongation!!!Pimeloyl-ACP biosynthesis, BioC-BioH pathway, malonyl-ACP => pimeloyl-ACP	0	1	1	NA	M00083!!!M00572	GC_00000536, GC_00002018, GC_00002515, GC_00004660, GC_00005536, GC_00007295, GC_00008886, GC_00009366, GC_00009367, GC_00009368, GC_00009849, GC_00012963, GC_00012964, GC_00012965, GC_00019944, GC_00020713, GC_00021412, GC_00022312, GC_00022483, GC_00024621, GC_00035392, GC_00036746, GC_00038413, GC_00038659, GC_00045071, GC_00047035, GC_00047037	0.9091
Fatty acid biosynthesis, initiation!!!Fatty acid biosynthesis in mitochondria, animals!!!Fatty acid biosynthesis in mitochondria, fungi	0	1	1	NA	M00082!!!M00873!!!M00874	GC_00000538, GC_00002192, GC_00004737, GC_00008178, GC_00010245, GC_00013926, GC_00014198, GC_00017724, GC_00022977, GC_00024539, GC_00025788, GC_00042545, GC_00043995	0.9091
Fatty acid biosynthesis, initiation!!!Fatty acid biosynthesis, elongation	0	1	1	NA	M00082!!!M00083	GC_00014336, GC_00014337	0.0909
GABA biosynthesis, prokaryotes, putrescine => GABA	0	1	1	NA	M00136	GC_00027206	0.0455
Galactose degradation, Leloir pathway, galactose => alpha-D-glucose-1P	0	1	1	NA	M00632	GC_00000116, GC_00001301, GC_00001788, GC_00002203, GC_00002449, GC_00003801, GC_00004532, GC_00004732, GC_00005041, GC_00006520, GC_00007307, GC_00007713, GC_00009286, GC_00009445, GC_00009711, GC_00009908, GC_00010843, GC_00010949, GC_00010950, GC_00011969, GC_00013978, GC_00015693, GC_00016962, GC_00017912, GC_00019714, GC_00023200, GC_00025061, GC_00027123, GC_00027187, GC_00027264, GC_000395…	1
Galactose degradation, Leloir pathway, galactose => alpha-D-glucose-1P!!!Nucleotide sugar biosynthesis, galactose => UDP-galactose	0	1	1	NA	M00632!!!M00554	GC_00000349, GC_00001935, GC_00007412, GC_00013038, GC_00015086, GC_00015514, GC_00017527, GC_00019270	0.6818
Gluconeogenesis, oxaloacetate => fructose-6P	0	1	1	NA	M00003	GC_00006043, GC_00023888	0.0909
Gluconeogenesis, oxaloacetate => fructose-6P!!!C4-dicarboxylic acid cycle, phosphoenolpyruvate carboxykinase type	0	1	1	NA	M00003!!!M00170	GC_00000366, GC_00001153, GC_00003965	0.5455
Gluconeogenesis, oxaloacetate => fructose-6P!!!Reductive pentose phosphate cycle (Calvin cycle)!!!Reductive pentose phosphate cycle, glyceraldehyde-3P => ribulose-5P!!!Formaldehyde assimilation, xylulose monophosphate pathway!!!Oxygenic photosynthesis in plants and cyanobacteria!!!Anoxygenic photosynthesis in purple bacteria	0	1	1	NA	M00003!!!M00165!!!M00167!!!M00344!!!M00611!!!M00612	GC_00022714, GC_00024078	0.0909
Glucuronate pathway (uronate pathway)!!!Ascorbate biosynthesis, animals, glucose-1P => ascorbate!!!Dermatan sulfate degradation!!!Chondroitin sulfate degradation!!!Heparan sulfate degradation	0	1	1	NA	M00014!!!M00129!!!M00076!!!M00077!!!M00078	GC_00009260, GC_00015796	0.0909
Glutathione biosynthesis, glutamate => glutathione	0	1	1	NA	M00118	GC_00014989, GC_00023007, GC_00024162, GC_00024797	0.1818
Glycogen degradation, glycogen => glucose-6P	0	1	1	NA	M00855	GC_00000402, GC_00001311, GC_00001872, GC_00002161, GC_00002714, GC_00006552, GC_00007731, GC_00013560, GC_00017976, GC_00018415, GC_00018863, GC_00020930, GC_00021625, GC_00022042, GC_00022836, GC_00022840, GC_00023016, GC_00023339, GC_00023659, GC_00024553, GC_00028364, GC_00039012, GC_00041210, GC_00043389, GC_00046838, GC_00047668, GC_00048180, GC_00049096, GC_00049296, GC_00053212, GC_000548…	0.7727
Glycogen degradation, glycogen => glucose-6P!!!Nucleotide sugar biosynthesis, glucose => UDP-glucose	0	1	1	NA	M00855!!!M00549	GC_00001049, GC_00002098, GC_00005059, GC_00005600, GC_00006909, GC_00009029, GC_00009030, GC_00009209, GC_00017174, GC_00017343, GC_00020758, GC_00023856, GC_00025069, GC_00044293	0.9545
Glycolysis (Embden-Meyerhof pathway), glucose => pyruvate	0	1	1	NA	M00001	GC_00014678, GC_00041495, GC_00053174	0.0909
Glycolysis (Embden-Meyerhof pathway), glucose => pyruvate!!!Formaldehyde assimilation, ribulose monophosphate pathway	0	1	1	NA	M00001!!!M00345	GC_00000721, GC_00001667, GC_00003930, GC_00004493, GC_00010435, GC_00010436, GC_00011296, GC_00017079, GC_00017108	0.7727
Glycolysis (Embden-Meyerhof pathway), glucose => pyruvate!!!Gluconeogenesis, oxaloacetate => fructose-6P	0	1	1	NA	M00001!!!M00003	GC_00004168	0.0909
Glycolysis (Embden-Meyerhof pathway), glucose => pyruvate!!!Gluconeogenesis, oxaloacetate => fructose-6P!!!Reductive pentose phosphate cycle (Calvin cycle)!!!Reductive pentose phosphate cycle, glyceraldehyde-3P => ribulose-5P!!!Formaldehyde assimilation, ribulose monophosphate pathway!!!Formaldehyde assimilation, xylulose monophosphate pathway!!!Oxygenic photosynthesis in plants and cyanobacteria…	0	1	1	NA	M00001!!!M00003!!!M00165!!!M00167!!!M00345!!!M00344!!!M00611!!!M00612	GC_00000197, GC_00005066, GC_00007933, GC_00010086, GC_00010997, GC_00011262, GC_00011263, GC_00011998, GC_00012410, GC_00013016, GC_00014403, GC_00016701, GC_00018846, GC_00020833, GC_00020834, GC_00022937, GC_00041392, GC_00047419, GC_00049402, GC_00052188	0.7273
Glycolysis (Embden-Meyerhof pathway), glucose => pyruvate!!!Glycolysis, core module involving three-carbon compounds!!!Adenine ribonucleotide biosynthesis, IMP => ADP,ATP!!!Guanine ribonucleotide biosynthesis IMP => GDP,GTP	0	1	1	NA	M00001!!!M00002!!!M00049!!!M00050	GC_00000689, GC_00002213, GC_00002296, GC_00007744, GC_00010827, GC_00013265, GC_00013266, GC_00014535, GC_00015007, GC_00019210, GC_00020095, GC_00035769	0.9091
Glycolysis (Embden-Meyerhof pathway), glucose => pyruvate!!!Glycolysis, core module involving three-carbon compounds!!!Gluconeogenesis, oxaloacetate => fructose-6P	0	1	1	NA	M00001!!!M00002!!!M00003	GC_00000050, GC_00000490, GC_00001226, GC_00001651, GC_00002657, GC_00002803, GC_00007175, GC_00008004, GC_00008005, GC_00010425, GC_00011175, GC_00011690, GC_00013087, GC_00013088, GC_00013089, GC_00014136, GC_00016996, GC_00019099, GC_00020053, GC_00020992, GC_00023285, GC_00025795, GC_00026834, GC_00027774, GC_00029178, GC_00036224, GC_00041599, GC_00041681, GC_00045167	1
Glycolysis (Embden-Meyerhof pathway), glucose => pyruvate!!!Glycolysis, core module involving three-carbon compounds!!!Gluconeogenesis, oxaloacetate => fructose-6P!!!Semi-phosphorylative Entner-Doudoroff pathway, gluconate => glycerate-3P!!!D-galactonate degradation, De Ley-Doudoroff pathway, D-galactonate => glycerate-3P!!!Reductive pentose phosphate cycle (Calvin cycle)!!!Reductive pentose phos…	0	1	1	NA	M00001!!!M00002!!!M00003!!!M00308!!!M00552!!!M00165!!!M00166!!!M00611!!!M00612	GC_00000068, GC_00000262, GC_00001222, GC_00001307, GC_00002309, GC_00003840, GC_00004280, GC_00004352, GC_00012010, GC_00014328, GC_00014329, GC_00015311, GC_00016203, GC_00019711, GC_00020303, GC_00028579, GC_00029905	1
Glycolysis (Embden-Meyerhof pathway), glucose => pyruvate!!!Nucleotide sugar biosynthesis, glucose => UDP-glucose	0	1	1	NA	M00001!!!M00549	GC_00010743, GC_00010744, GC_00022202	0.0909
Glycolysis (Embden-Meyerhof pathway), glucose => pyruvate!!!Pentose phosphate pathway (Pentose phosphate cycle)!!!UDP-N-acetyl-D-glucosamine biosynthesis, eukaryotes, glucose => UDP-GlcNAc!!!UDP-N-acetyl-D-glucosamine biosynthesis, prokaryotes, glucose => UDP-GlcNAc	0	1	1	NA	M00001!!!M00004!!!M00892!!!M00909	GC_00000079, GC_00007572, GC_00012134, GC_00012135, GC_00015875, GC_00019213, GC_00025328, GC_00025840, GC_00026419, GC_00035309, GC_00052256	0.9545
Guanine ribonucleotide biosynthesis IMP => GDP,GTP	0	1	1	NA	M00050	GC_00000030, GC_00000036, GC_00000906, GC_00002091, GC_00002242, GC_00002552, GC_00002694, GC_00007286, GC_00007499, GC_00007500, GC_00009841, GC_00015448, GC_00015449, GC_00015637, GC_00018079, GC_00021009, GC_00022418, GC_00022864, GC_00022866, GC_00023547	1
Heme biosynthesis, animals and fungi, glycine => heme!!!Heme biosynthesis, plants and bacteria, glutamate => heme	0	1	1	NA	M00868!!!M00121	GC_00020069	0.0455
Heme biosynthesis, archaea, siroheme => heme	0	1	1	NA	M00847	GC_00005537, GC_00006229, GC_00014477, GC_00018177, GC_00044062	0.0909
Heme biosynthesis, bacteria, glutamyl-tRNA => coproporphyrin III => heme	0	1	1	NA	M00926	GC_00027094	0.0455
Histidine biosynthesis, PRPP => histidine!!!Tryptophan biosynthesis, chorismate => tryptophan	0	1	1	NA	M00026!!!M00023	GC_00015946, GC_00018042	0.0909
Hydroxypropionate-hydroxybutylate cycle!!!Dicarboxylate-hydroxybutyrate cycle	0	1	1	NA	M00375!!!M00374	GC_00002620, GC_00039708	0.0909
Inosine monophosphate biosynthesis, PRPP + glutamine => IMP	0	1	1	NA	M00048	GC_00000109, GC_00000383, GC_00000458, GC_00000479, GC_00000563, GC_00000800, GC_00000812, GC_00000887, GC_00000949, GC_00000958, GC_00001020, GC_00001600, GC_00001677, GC_00001718, GC_00002053, GC_00002063, GC_00002100, GC_00002365, GC_00002403, GC_00002601, GC_00002967, GC_00003044, GC_00003249, GC_00003789, GC_00003943, GC_00004268, GC_00004336, GC_00004531, GC_00004556, GC_00004708, GC_000058…	1
Inosine monophosphate biosynthesis, PRPP + glutamine => IMP!!!Adenine ribonucleotide biosynthesis, IMP => ADP,ATP	0	1	1	NA	M00048!!!M00049	GC_00000227, GC_00001968, GC_00002110, GC_00010957, GC_00013964, GC_00013965, GC_00015772, GC_00020221, GC_00020988, GC_00025074, GC_00026299, GC_00037862	1
Isoleucine biosynthesis, threonine => 2-oxobutanoate => isoleucine	0	1	1	NA	M00570	GC_00000130, GC_00004333, GC_00006861, GC_00010967, GC_00020050, GC_00022082, GC_00023998, GC_00024045, GC_00046306	0.6818
KDO2-lipid A biosynthesis, Raetz pathway, LpxL-LpxM type!!!KDO2-lipid A biosynthesis, Raetz pathway, non-LpxL-LpxM type	0	1	1	NA	M00060!!!M00866	GC_00000705, GC_00000840, GC_00000932, GC_00000935, GC_00000972, GC_00001019, GC_00001129, GC_00001680, GC_00001709, GC_00002010, GC_00002134, GC_00002240, GC_00002760, GC_00002895, GC_00004150, GC_00005479, GC_00005952, GC_00008389, GC_00009934, GC_00011250, GC_00013671, GC_00014146, GC_00015789, GC_00016058, GC_00016228, GC_00017336, GC_00017684, GC_00019147, GC_00019148, GC_00019427, GC_000197…	0.6364
KDO2-lipid A biosynthesis, Raetz pathway, non-LpxL-LpxM type	0	1	1	NA	M00866	GC_00000712, GC_00019831	0.2727
Ketone body biosynthesis, acetyl-CoA => acetoacetate/3-hydroxybutyrate/acetone!!!C5 isoprenoid biosynthesis, mevalonate pathway!!!C5 isoprenoid biosynthesis, mevalonate pathway, archaea	0	1	1	NA	M00088!!!M00095!!!M00849	GC_00011017, GC_00023615	0.0909
Leucine biosynthesis, 2-oxoisovalerate => 2-oxoisocaproate	0	1	1	NA	M00432	GC_00002651, GC_00004474, GC_00004646, GC_00010155, GC_00010156, GC_00015543, GC_00015544, GC_00019227, GC_00021585, GC_00023634, GC_00025052	0.5909
Lipoic acid biosynthesis, plants and bacteria, octanoyl-ACP => dihydrolipoyl-E2/H!!!Lipoic acid biosynthesis, eukaryotes, octanoyl-ACP => dihydrolipoyl-H!!!Lipoic acid biosynthesis, animals and bacteria, octanoyl-ACP => dihydrolipoyl-H => dihydrolipoyl-E2!!!Lipoic acid biosynthesis, octanoyl-CoA => dihydrolipoyl-E2	0	1	1	NA	M00881!!!M00882!!!M00883!!!M00884	GC_00009008, GC_00013807, GC_00013808, GC_00018804, GC_00024247	0.2273
Menaquinone biosynthesis, chorismate (+ polyprenyl-PP) => menaquinol	0	1	1	NA	M00116	GC_00003835, GC_00004006, GC_00004007, GC_00009009, GC_00013741, GC_00024254, GC_00024912, GC_00026632, GC_00026925, GC_00029387, GC_00041790, GC_00046991	0.5455
Methanogenesis, CO2 => methane!!!Methanogenesis, acetate => methane!!!Methanogenesis, methanol => methane!!!Methanogenesis, methylamine/dimethylamine/trimethylamine => methane	0	1	1	NA	M00567!!!M00357!!!M00356!!!M00563	GC_00015980, GC_00022760	0.0909
Methanogenesis, CO2 => methane!!!Methanogenesis, acetate => methane!!!Methanogenesis, methanol => methane!!!Methanogenesis, methylamine/dimethylamine/trimethylamine => methane!!!Methanogen	0	1	1	NA	M00567!!!M00357!!!M00356!!!M00563!!!M00617	GC_00015810	0.0455
Methionine biosynthesis, apartate => homoserine => methionine	0	1	1	NA	M00017	GC_00000545, GC_00000659, GC_00000673, GC_00001558, GC_00001589, GC_00001633, GC_00001678, GC_00002264, GC_00002420, GC_00003196, GC_00003418, GC_00003487, GC_00003493, GC_00004219, GC_00004898, GC_00005481, GC_00005504, GC_00005890, GC_00006076, GC_00007964, GC_00008945, GC_00009053, GC_00009069, GC_00009631, GC_00011464, GC_00011675, GC_00013102, GC_00013121, GC_00013608, GC_00013949, GC_000139…	1
Methionine salvage pathway!!!Phenylalanine biosynthesis, chorismate => phenylpyruvate => phenylalanine!!!Tyrosine biosynthesis, chorismate => HPP => tyrosine!!!Tyrosine biosynthesis, chorismate => arogenate => tyrosine!!!Tyrosine degradation, tyrosine => homogentisate	0	1	1	NA	M00034!!!M00024!!!M00025!!!M00040!!!M00044	GC_00022390	0.0455
Methionine salvage pathway!!!Polyamine biosynthesis, arginine => agmatine => putrescine => spermidine	0	1	1	NA	M00034!!!M00133	GC_00002450, GC_00004774, GC_00018478, GC_00019685, GC_00020107, GC_00020304, GC_00023805, GC_00024710, GC_00033874, GC_00034413	0.2273
Methylaspartate cycle	0	1	1	NA	M00740	GC_00001294, GC_00001843, GC_00042526, GC_00049749	0.2273
Monolignol biosynthesis, phenylalanine/tyrosine => monolignol	0	1	1	NA	M00039	GC_00000984, GC_00002168, GC_00010626, GC_00018535, GC_00020384, GC_00022855, GC_00025295, GC_00048626	0.6364
Multidrug resistance, efflux pump MexJK-OprM	0	1	1	NA	M00642	GC_00026560	0.0455
N-glycan biosynthesis, high-mannose type	0	1	1	NA	M00074	GC_00011368	0.0455
NAD biosynthesis, aspartate => quinolinate => NAD!!!NAD biosynthesis, tryptophan => quinolinate => NAD	0	1	1	NA	M00115!!!M00912	GC_00000478, GC_00000869, GC_00001657, GC_00002000, GC_00002669, GC_00004035, GC_00004607, GC_00005052, GC_00006356, GC_00007409, GC_00007410, GC_00009725, GC_00009726, GC_00012753, GC_00014466, GC_00014492, GC_00015333, GC_00016222, GC_00016601, GC_00017924, GC_00019441, GC_00019894, GC_00021507, GC_00021979, GC_00023566, GC_00025261, GC_00026243, GC_00026905, GC_00026958, GC_00045469, GC_000500…	1
Nitrification, ammonia => nitrite!!!Complete nitrification, comammox, ammonia => nitrite => nitrate	0	1	1	NA	M00528!!!M00804	GC_00015085	0.0455
Ornithine biosynthesis, glutamate => ornithine	0	1	1	NA	M00028	GC_00002935, GC_00004879, GC_00004880, GC_00008687, GC_00009273, GC_00014642, GC_00016486, GC_00016979, GC_00018116, GC_00019345, GC_00020314, GC_00020651, GC_00022077, GC_00022223, GC_00026464, GC_00035364, GC_00045704, GC_00053850	0.4545
PRPP biosynthesis, ribose 5P => PRPP	0	1	1	NA	M00005	GC_00000049, GC_00002118, GC_00003004, GC_00007826, GC_00011122, GC_00011216	1
Pentose phosphate pathway (Pentose phosphate cycle)!!!Pentose phosphate pathway, non-oxidative phase, fructose 6P => ribose 5P	0	1	1	NA	M00004!!!M00007	GC_00000199, GC_00001236, GC_00002609, GC_00002730, GC_00008221, GC_00008995, GC_00009390, GC_00009614, GC_00014982, GC_00015381, GC_00016250, GC_00016971, GC_00018972, GC_00019372, GC_00023548, GC_00025005, GC_00027304, GC_00032299, GC_00040636	1
Pentose phosphate pathway (Pentose phosphate cycle)!!!Pentose phosphate pathway, non-oxidative phase, fructose 6P => ribose 5P!!!Pentose phosphate pathway, archaea, fructose 6P => ribose 5P!!!Reductive pentose phosphate cycle (Calvin cycle)!!!Reductive pentose phosphate cycle, glyceraldehyde-3P => ribulose-5P!!!Oxygenic photosynthesis in plants and cyanobacteria!!!Anoxygenic photosynthesis in pur…	0	1	1	NA	M00004!!!M00007!!!M00580!!!M00165!!!M00167!!!M00611!!!M00612	GC_00006326, GC_00008866, GC_00008867, GC_00008868, GC_00013438	0.2273
Pentose phosphate pathway (Pentose phosphate cycle)!!!Pentose phosphate pathway, non-oxidative phase, fructose 6P => ribose 5P!!!Reductive pentose phosphate cycle (Calvin cycle)!!!Reductive pentose phosphate cycle, glyceraldehyde-3P => ribulose-5P!!!Oxygenic photosynthesis in plants and cyanobacteria!!!Anoxygenic photosynthesis in purple bacteria	0	1	1	NA	M00004!!!M00007!!!M00165!!!M00167!!!M00611!!!M00612	GC_00000053, GC_00000125, GC_00000181, GC_00000340, GC_00001896, GC_00002721, GC_00003820, GC_00004505, GC_00004506, GC_00004842, GC_00005095, GC_00006905, GC_00010027, GC_00016521, GC_00019642, GC_00020064, GC_00021790, GC_00022068, GC_00022787, GC_00026878, GC_00026879, GC_00027237, GC_00027255, GC_00027256, GC_00031027, GC_00031605, GC_00042928, GC_00049337, GC_00052896	1
Pertussis pathogenicity signature, T1SS!!!Multidrug resistance, efflux pump AcrEF-TolC!!!Multidrug resistance, efflux pump MdtEF-TolC	0	1	1	NA	M00575!!!M00696!!!M00697	GC_00002789, GC_00013861, GC_00015073, GC_00018200, GC_00018564, GC_00020969, GC_00022248, GC_00027769, GC_00028814, GC_00029799, GC_00035740, GC_00038560, GC_00038568, GC_00051084, GC_00054959	0.3182
Phenylacetate degradation, phenylaxetate => acetyl-CoA/succinyl-CoA	0	1	1	NA	M00878	GC_00000329, GC_00001283, GC_00003524, GC_00003813, GC_00004996, GC_00008628, GC_00014396, GC_00024830, GC_00027582, GC_00028350, GC_00034436, GC_00035154, GC_00039028, GC_00042335, GC_00051329	0.5455
Phenylalanine biosynthesis, chorismate => phenylpyruvate => phenylalanine	0	1	1	NA	M00024	GC_00001732, GC_00005836, GC_00007794, GC_00014067, GC_00015285, GC_00015687, GC_00016168, GC_00025082, GC_00025149, GC_00031621, GC_00032454, GC_00036882, GC_00039969, GC_00039983, GC_00048395, GC_00051024, GC_00054076	0.6818
Phenylalanine biosynthesis, chorismate => phenylpyruvate => phenylalanine!!!Tyrosine biosynthesis, chorismate => HPP => tyrosine	0	1	1	NA	M00024!!!M00025	GC_00001002, GC_00001939, GC_00004274, GC_00010983, GC_00016172, GC_00016173, GC_00043324, GC_00048406, GC_00048475, GC_00052995	0.6364
Phenylalanine biosynthesis, chorismate => phenylpyruvate => phenylalanine!!!Tyrosine biosynthesis, chorismate => HPP => tyrosine!!!Tyrosine biosynthesis, chorismate => arogenate => tyrosine	0	1	1	NA	M00024!!!M00025!!!M00040	GC_00012249, GC_00026356	0.0909
Phosphate acetyltransferase-acetate kinase pathway, acetyl-CoA => acetate!!!Acetogen	0	1	1	NA	M00579!!!M00618	GC_00002310, GC_00005476, GC_00015643, GC_00027302	0.2727
Phosphate acetyltransferase-acetate kinase pathway, acetyl-CoA => acetate!!!Methanogen!!!Acetogen	0	1	1	NA	M00579!!!M00617!!!M00618	GC_00016714, GC_00022351, GC_00022352, GC_00023728	0.1818
Phosphate acetyltransferase-acetate kinase pathway, acetyl-CoA => acetate!!!Methanogenesis, acetate => methane!!!Methanogen!!!Acetogen	0	1	1	NA	M00579!!!M00357!!!M00617!!!M00618	GC_00000222, GC_00002544, GC_00003157, GC_00003802, GC_00003803, GC_00010509, GC_00010510, GC_00010511, GC_00011546, GC_00011547, GC_00015444, GC_00021241, GC_00021242, GC_00022407	0.9091
Phosphatidylethanolamine (PE) biosynthesis, PA => PS => PE	0	1	1	NA	M00093	GC_00000561, GC_00000710, GC_00001725, GC_00001777, GC_00001805, GC_00002114, GC_00002861, GC_00005731, GC_00006257, GC_00006382, GC_00007231, GC_00007551, GC_00007955, GC_00011145, GC_00012129, GC_00015195, GC_00016737, GC_00017120, GC_00018531, GC_00018865, GC_00020489, GC_00021017, GC_00021061, GC_00022119, GC_00022530, GC_00022982, GC_00024271, GC_00024739, GC_00025865, GC_00026691, GC_000267…	1
Pimeloyl-ACP biosynthesis, BioC-BioH pathway, malonyl-ACP => pimeloyl-ACP	0	1	1	NA	M00572	GC_00001602, GC_00008363, GC_00021236, GC_00022550	0.3182
Proline biosynthesis, glutamate => proline	0	1	1	NA	M00015	GC_00002794, GC_00004783, GC_00005185, GC_00006896, GC_00007255, GC_00008296, GC_00008341, GC_00008342, GC_00010318, GC_00010794, GC_00010941, GC_00013277, GC_00014657, GC_00015289, GC_00017346, GC_00017905, GC_00018284, GC_00019787, GC_00019850, GC_00019903, GC_00020124, GC_00020199, GC_00020324, GC_00020631, GC_00020767, GC_00021600, GC_00021620, GC_00021964, GC_00022122, GC_00024034, GC_000247…	0.6364
Pyridoxal-P biosynthesis, erythrose-4P => pyridoxal-P	0	1	1	NA	M00124	GC_00013667, GC_00016396, GC_00016609, GC_00016827, GC_00019862, GC_00021825, GC_00023729, GC_00026193, GC_00026955	0.1818
Pyrimidine degradation, uracil => beta-alanine, thymine => 3-aminoisobutanoate	0	1	1	NA	M00046	GC_00008522, GC_00019823, GC_00022649, GC_00028742, GC_00029432, GC_00031269, GC_00031408, GC_00043855, GC_00054553, GC_00054594	0.2273
Pyrimidine deoxyribonuleotide biosynthesis, CDP/CTP => dCDP/dCTP,dTDP/dTTP	0	1	1	NA	M00053	GC_00000140, GC_00000176, GC_00000437, GC_00000702, GC_00000775, GC_00000807, GC_00001403, GC_00002392, GC_00002411, GC_00002822, GC_00003060, GC_00003178, GC_00003694, GC_00003976, GC_00004177, GC_00004185, GC_00004433, GC_00005266, GC_00006013, GC_00006272, GC_00006678, GC_00006736, GC_00006950, GC_00007456, GC_00007457, GC_00007458, GC_00007820, GC_00008060, GC_00008061, GC_00008062, GC_000091…	1
Pyrimidine ribonucleotide biosynthesis, UMP => UDP/UTP,CDP/CTP	0	1	1	NA	M00052	GC_00000029, GC_00000084, GC_00002398, GC_00007202	1
Pyruvate oxidation, pyruvate => acetyl-CoA	0	1	1	NA	M00307	GC_00002750, GC_00006570, GC_00006903, GC_00012285, GC_00012286, GC_00013113, GC_00015539, GC_00015748, GC_00015962, GC_00019469, GC_00024561	0.3182
Pyruvate oxidation, pyruvate => acetyl-CoA!!!Reductive citrate cycle (Arnon-Buchanan cycle)!!!Anoxygenic photosynthesis in green sulfur bacteria	0	1	1	NA	M00307!!!M00173!!!M00614	GC_00000006, GC_00007076	0.7273
Reductive acetyl-CoA pathway (Wood-Ljungdahl pathway)!!!Acetogen	0	1	1	NA	M00377!!!M00618	GC_00001572, GC_00002854, GC_00005036, GC_00006778, GC_00009764, GC_00013772, GC_00015456, GC_00018398, GC_00031304, GC_00032014, GC_00032771, GC_00034138	0.6818
Reductive acetyl-CoA pathway (Wood-Ljungdahl pathway)!!!C1-unit interconversion, prokaryotes!!!Acetogen	0	1	1	NA	M00377!!!M00140!!!M00618	GC_00000122, GC_00000238, GC_00000537, GC_00001329, GC_00002262, GC_00005358, GC_00007317, GC_00007318, GC_00008068, GC_00011997, GC_00023595, GC_00028399	0.9545
Riboflavin biosynthesis, fungi, GTP => riboflavin/FMN/FAD	0	1	1	NA	M00911	GC_00016682	0.0455
Riboflavin biosynthesis, plants and bacteria, GTP => riboflavin/FMN/FAD	0	1	1	NA	M00125	GC_00000546, GC_00000591, GC_00001509, GC_00001665, GC_00003850, GC_00003851, GC_00004062, GC_00005508, GC_00005707, GC_00006860, GC_00007258, GC_00007971, GC_00007972, GC_00007997, GC_00009628, GC_00010093, GC_00010504, GC_00010543, GC_00010693, GC_00010951, GC_00011494, GC_00011589, GC_00011735, GC_00014312, GC_00015626, GC_00015971, GC_00016338, GC_00016460, GC_00016724, GC_00016933, GC_000170…	1
Riboflavin biosynthesis, plants and bacteria, GTP => riboflavin/FMN/FAD!!!Tetrahydrofolate biosynthesis, mediated by ribA and trpF, GTP => THF	0	1	1	NA	M00125!!!M00840	GC_00015683, GC_00024075	0.0909
Shikimate pathway, phosphoenolpyruvate + erythrose-4P => chorismate	0	1	1	NA	M00022	GC_00000704, GC_00000994, GC_00001219, GC_00001317, GC_00001386, GC_00001442, GC_00001654, GC_00001696, GC_00001697, GC_00001768, GC_00002070, GC_00002159, GC_00002167, GC_00002966, GC_00002984, GC_00004320, GC_00005639, GC_00006062, GC_00008781, GC_00008782, GC_00008783, GC_00008804, GC_00011405, GC_00011993, GC_00013055, GC_00013056, GC_00013213, GC_00013486, GC_00013631, GC_00013632, GC_000139…	0.9091
Siroheme biosynthesis, glutamyl-tRNA => siroheme	0	1	1	NA	M00846	GC_00017626	0.0455
Siroheme biosynthesis, glutamyl-tRNA => siroheme!!!Cobalamin biosynthesis, anaerobic, uroporphyrinogen III => sirohydrochlorin => cobyrinate a,c-diamide!!!Cobalamin biosynthesis, aerobic, uroporphyrinogen III => precorrin 2 => cobyrinate a,c-diamide	0	1	1	NA	M00846!!!M00924!!!M00925	GC_00026405	0.0455
Siroheme biosynthesis, glutamyl-tRNA => siroheme!!!Heme biosynthesis, plants and bacteria, glutamate => heme!!!Heme biosynthesis, bacteria, glutamyl-tRNA => coproporphyrin III => heme	0	1	1	NA	M00846!!!M00121!!!M00926	GC_00000570, GC_00001006, GC_00002233, GC_00004291, GC_00007166, GC_00013911, GC_00014527, GC_00015348, GC_00015349, GC_00016978, GC_00020113, GC_00020625, GC_00022933, GC_00031233, GC_00032807, GC_00035520, GC_00041504	0.5909
Staphyloferrin B biosynthesis, L-serine => staphyloferrin B	0	1	1	NA	M00875	GC_00049546, GC_00053696	0.0455
Tetrahydrofolate biosynthesis, GTP => THF	0	1	1	NA	M00126	GC_00000254, GC_00000699, GC_00001510, GC_00002176, GC_00002743, GC_00003181, GC_00007376, GC_00009756, GC_00012897, GC_00013725, GC_00013943, GC_00014301, GC_00014695, GC_00014968, GC_00015620, GC_00016198, GC_00016498, GC_00017189, GC_00017449, GC_00017452, GC_00018032, GC_00020194, GC_00020317, GC_00020576, GC_00020620, GC_00022249, GC_00023192, GC_00023903, GC_00024371, GC_00025161, GC_000256…	1
Tetrahydrofolate biosynthesis, GTP => THF!!!Tetrahydrofolate biosynthesis, mediated by ribA and trpF, GTP => THF	0	1	1	NA	M00126!!!M00840	GC_00000684, GC_00000968, GC_00002691, GC_00003876, GC_00005134, GC_00008063, GC_00009168, GC_00009688, GC_00011029, GC_00012488, GC_00015147, GC_00015696, GC_00016419, GC_00016506, GC_00018352, GC_00020267, GC_00021019, GC_00022504, GC_00023057, GC_00025292, GC_00025319, GC_00025856, GC_00026915, GC_00029002, GC_00048480, GC_00048740	0.9091
Thiamine biosynthesis, prokaryotes, AIR (+ DXP/tyrosine) => TMP/TPP	0	1	1	NA	M00127	GC_00000475, GC_00002232, GC_00005907, GC_00007892, GC_00029395	0.4545
Thiamine biosynthesis, prokaryotes, AIR (+ DXP/tyrosine) => TMP/TPP!!!Thiamine biosynthesis, prokaryotes, AIR (+ DXP/glycine) => TMP/TPP!!!Thiamine biosynthesis, archaea, AIR (+ NAD+) => TMP/TPP	0	1	1	NA	M00127!!!M00895!!!M00896	GC_00001345, GC_00014686, GC_00015622, GC_00020633, GC_00022092	0.3636
Thiamine biosynthesis, prokaryotes, AIR (+ DXP/tyrosine) => TMP/TPP!!!Thiamine biosynthesis, prokaryotes, AIR (+ DXP/glycine) => TMP/TPP!!!Thiamine biosynthesis, archaea, AIR (+ NAD+) => TMP/TPP!!!Thiamine salvage pathway, HMP/HET => TMP	0	1	1	NA	M00127!!!M00895!!!M00896!!!M00899	GC_00001726, GC_00004644, GC_00005323, GC_00006040, GC_00006340, GC_00007871, GC_00010691, GC_00011008, GC_00011687, GC_00015297, GC_00015843, GC_00016223, GC_00017918, GC_00018671, GC_00019271, GC_00020232, GC_00020233, GC_00021448, GC_00024006, GC_00026443, GC_00030107, GC_00034080, GC_00034081, GC_00039466, GC_00046980, GC_00048745, GC_00052660, GC_00052830	0.7727
Threonine biosynthesis, aspartate => homoserine => threonine	0	1	1	NA	M00018	GC_00002116, GC_00002320, GC_00003440, GC_00004223, GC_00004356, GC_00004698, GC_00005861, GC_00008064, GC_00008837, GC_00009317, GC_00012973, GC_00014200, GC_00015561, GC_00015562, GC_00015676, GC_00015799, GC_00017904, GC_00019827, GC_00020203, GC_00020401, GC_00021077, GC_00024666, GC_00025013, GC_00025265, GC_00026117, GC_00027065, GC_00027157, GC_00027314, GC_00028443, GC_00031695, GC_000365…	0.9545
Threonine biosynthesis, aspartate => homoserine => threonine!!!Ectoine biosynthesis, aspartate => ectoine!!!Methionine biosynthesis, apartate => homoserine => methionine!!!Lysine biosynthesis, succinyl-DAP pathway, aspartate => lysine!!!Lysine biosynthesis, acetyl-DAP pathway, aspartate => lysine!!!Lysine biosynthesis, DAP dehydrogenase pathway, aspartate => lysine!!!Lysine biosynthesis, DAP amin…	0	1	1	NA	M00018!!!M00033!!!M00017!!!M00016!!!M00525!!!M00526!!!M00527	GC_00001068, GC_00002029, GC_00002661, GC_00003783, GC_00003887, GC_00003925, GC_00007592, GC_00007593, GC_00008806, GC_00012749, GC_00012750, GC_00013402, GC_00015675, GC_00016026, GC_00023629, GC_00034510, GC_00037717, GC_00049699, GC_00053056	0.8636
Threonine biosynthesis, aspartate => homoserine => threonine!!!Methionine biosynthesis, apartate => homoserine => methionine!!!Lysine biosynthesis, succinyl-DAP pathway, aspartate => lysine!!!Lysine biosynthesis, DAP dehydrogenase pathway, aspartate => lysine!!!Lysine biosynthesis, DAP aminotransferase pathway, aspartate => lysine	0	1	1	NA	M00018!!!M00017!!!M00016!!!M00526!!!M00527	GC_00001284	0.1818
Toluene degradation, toluene => benzoate!!!Xylene degradation, xylene => methylbenzoate	0	1	1	NA	M00538!!!M00537	GC_00012033	0.0455
Trehalose biosynthesis, D-glucose 1P => trehalose	0	1	1	NA	M00565	GC_00009833, GC_00009834	0.0909
Triacylglycerol biosynthesis	0	1	1	NA	M00089	GC_00000483, GC_00001202, GC_00001823, GC_00006212, GC_00006815, GC_00008917, GC_00008918, GC_00014752, GC_00018190, GC_00018224, GC_00021580, GC_00025331, GC_00026910, GC_00026989, GC_00032231, GC_00040436, GC_00045150, GC_00048110	0.9545
Tryptophan biosynthesis, chorismate => tryptophan	0	1	1	NA	M00023	GC_00000077, GC_00001145, GC_00001399, GC_00002332, GC_00002969, GC_00003657, GC_00005539, GC_00005547, GC_00005755, GC_00005761, GC_00006138, GC_00007010, GC_00007358, GC_00008269, GC_00008270, GC_00009162, GC_00009163, GC_00011111, GC_00011293, GC_00013558, GC_00013783, GC_00013784, GC_00014529, GC_00015301, GC_00015347, GC_00015607, GC_00016689, GC_00016802, GC_00017063, GC_00017940, GC_000181…	0.8636
Tyrosine biosynthesis, chorismate => HPP => tyrosine	0	1	1	NA	M00025	GC_00006443, GC_00009465, GC_00011229, GC_00013373, GC_00013524, GC_00014633, GC_00015199, GC_00017947, GC_00018450, GC_00019784, GC_00023445, GC_00025807, GC_00030822, GC_00046171, GC_00047448, GC_00049643	0.5455
UDP-N-acetyl-D-glucosamine biosynthesis, eukaryotes, glucose => UDP-GlcNAc!!!UDP-N-acetyl-D-glucosamine biosynthesis, prokaryotes, glucose => UDP-GlcNAc	0	1	1	NA	M00892!!!M00909	GC_00001045, GC_00002215, GC_00005763, GC_00007059, GC_00007060, GC_00012396, GC_00013337, GC_00018853, GC_00018854, GC_00020315, GC_00021553, GC_00025718	0.8636
UDP-N-acetyl-D-glucosamine biosynthesis, prokaryotes, glucose => UDP-GlcNAc	0	1	1	NA	M00909	GC_00000590, GC_00000816, GC_00004193, GC_00004723, GC_00004972, GC_00007485, GC_00008451, GC_00008452, GC_00008815, GC_00008816, GC_00008817, GC_00014724, GC_00020165, GC_00020166, GC_00020274, GC_00020972, GC_00021953, GC_00022848, GC_00023541, GC_00024515, GC_00024915, GC_00026667, GC_00038245, GC_00038505, GC_00043758, GC_00049162, GC_00049442, GC_00050729, GC_00053736	0.8182
Ubiquinone biosynthesis, prokaryotes, chorismate (+ polyprenyl-PP) => ubiquinol	0	1	1	NA	M00117	GC_00003402, GC_00005754, GC_00009392, GC_00011074, GC_00014272, GC_00015871, GC_00017433, GC_00019989, GC_00020042, GC_00021251, GC_00021488, GC_00023993, GC_00024252, GC_00026769, GC_00027809, GC_00045343, GC_00051222	0.2273
Ubiquinone biosynthesis, prokaryotes, chorismate (+ polyprenyl-PP) => ubiquinol!!!Menaquinone biosynthesis, chorismate (+ polyprenyl-PP) => menaquinol	0	1	1	NA	M00117!!!M00116	GC_00001764, GC_00007174, GC_00018006, GC_00023438, GC_00024306	0.3636
Undecaprenylphosphate alpha-L-Ara4N biosynthesis, UDP-GlcA => undecaprenyl phosphate alpha-L-Ara4N	0	1	1	NA	M00761	GC_00035334, GC_00036903, GC_00046085, GC_00053610, GC_00056140	0.0455
Uridine monophosphate biosynthesis, glutamine (+ PRPP) => UMP	0	1	1	NA	M00051	GC_00000106, GC_00000267, GC_00000342, GC_00000376, GC_00000379, GC_00000507, GC_00001259, GC_00001375, GC_00001434, GC_00001455, GC_00001570, GC_00001779, GC_00002142, GC_00002344, GC_00002521, GC_00002886, GC_00003681, GC_00004288, GC_00004384, GC_00004477, GC_00004542, GC_00004661, GC_00004663, GC_00004990, GC_00006063, GC_00006269, GC_00007431, GC_00007994, GC_00008222, GC_00008223, GC_000082…	1
V/A-type ATPase, prokaryotes	0	1	1	NA	M00159	GC_00000108, GC_00000113, GC_00000231, GC_00000244, GC_00000257, GC_00000350, GC_00000787, GC_00000855, GC_00001824, GC_00005514, GC_00008841, GC_00009476, GC_00009751, GC_00010010, GC_00018343, GC_00019064, GC_00019473, GC_00019620, GC_00022227, GC_00022465, GC_00022723, GC_00022992, GC_00023266, GC_00023524, GC_00025327, GC_00026068, GC_00026309, GC_00027159, GC_00027842, GC_00030124, GC_000313…	0.4545
Valine/isoleucine biosynthesis, pyruvate => valine / 2-oxobutanoate => isoleucine!!!Isoleucine biosynthesis, threonine => 2-oxobutanoate => isoleucine	0	1	1	NA	M00019!!!M00570	GC_00000261, GC_00000281, GC_00001070, GC_00001408, GC_00001812, GC_00001947, GC_00002306, GC_00003975, GC_00004067, GC_00004244, GC_00004460, GC_00004931, GC_00005770, GC_00006589, GC_00006836, GC_00007802, GC_00007803, GC_00011641, GC_00011783, GC_00012078, GC_00013939, GC_00014409, GC_00014740, GC_00015955, GC_00016061, GC_00016918, GC_00016919, GC_00019076, GC_00022067, GC_00022579, GC_000238…	0.7727
beta-Carotene biosynthesis, GGAP => beta-carotene	0	1	1	NA	M00097	GC_00024361	0.0455
beta-Oxidation!!!Phenylacetate degradation, phenylaxetate => acetyl-CoA/succinyl-CoA	0	1	1	NA	M00087!!!M00878	GC_00000368, GC_00005352, GC_00012793, GC_00014029, GC_00015835, GC_00019499, GC_00026840, GC_00029705, GC_00033614, GC_00034152	0.4091
beta-Oxidation, acyl-CoA synthesis	0	1	1	NA	M00086	GC_00004342, GC_00005954, GC_00008993, GC_00009083, GC_00013285, GC_00013983, GC_00019001, GC_00019002, GC_00020234, GC_00023399, GC_00025170, GC_00025934	0.3182
dTDP-L-rhamnose biosynthesis	0	1	1	NA	M00793	GC_00000080, GC_00000166, GC_00000996, GC_00001644, GC_00002220, GC_00002430, GC_00003246, GC_00004092, GC_00004122, GC_00004390, GC_00004524, GC_00004595, GC_00004830, GC_00005014, GC_00005425, GC_00009043, GC_00013909, GC_00013910, GC_00015774, GC_00018119, GC_00021820, GC_00025132, GC_00027445, GC_00031144, GC_00035846, GC_00036997, GC_00044134, GC_00045745, GC_00046036, GC_00046813	0.8182
