# Supplementary material for: Genomic Expansions in the Human Gut Microbiome
Source: Genome Biol Evol. 2021 Jul 11;13(7):evab156. doi: 10.1093/gbe/evab156 (PMC8325571; doi:10.1093/gbe/evab156)
Supplement: evab156_Supplementary_Data [file evab156_supplementary_data.zip › TableS11_genomicexpansions.xlsx]

## Sheet: Sheet1
Table S11. Statistics for Pfam annotation enrichment between the gut and oral body sites for phylogenetically matched bacterial lineages.
Pfam	Enrichment score	Unadjusted p value	Adjusted q value	Associated groups	Accession	Gene clusters IDs
DUF1016 N-terminal domain	4.65825	0.0309047	1	gastrointestinal_tract	PF17761.2	GC_00001144, GC_00003643, GC_00007902, GC_00009233, GC_00017243, GC_00049471, GC_00052063, GC_00053568
Phage lysozyme	4.39952	0.0359491	1	oral_cavity	PF00959.20	GC_00004492, GC_00016126
Carboxylesterase family	4.39952	0.0359491	1	gastrointestinal_tract	PF00135.29	GC_00028355, GC_00031914, GC_00034783, GC_00035195, GC_00043357, GC_00047394, GC_00050192
alpha/beta hydrolase fold	4.39952	0.0359491	1	gastrointestinal_tract	PF00561.21	GC_00001926, GC_00002634, GC_00005307, GC_00005398, GC_00005769, GC_00005933, GC_00007270, GC_00007883, GC_00007884, GC_00008046, GC_00008320, GC_00010728, GC_00011453, GC_00011516, GC_00011947, GC_00012232, GC_00012510, GC_00013367, GC_00013987, GC_00014212, GC_00014480, GC_00016150, GC_00017071, GC_00017281, GC_00017708, GC_00017811, GC_00018311, GC_00018596, GC_00019089, GC_00019752, GC_000199…
TSCPD domain	4.24441	0.0393798	1	gastrointestinal_tract	PF12637.8	GC_00004692, GC_00016308, GC_00047347
TraG P-loop domain	4.12396	0.0422799	1	oral_cavity	PF19044.1	GC_00002225, GC_00003589, GC_00004721, GC_00006044, GC_00032859, GC_00034665, GC_00036827, GC_00041113, GC_00048213, GC_00049137
Helicase conserved C-terminal domain	3.49286	0.0616341	1	oral_cavity	PF00271.32	GC_00002112, GC_00003053, GC_00003651, GC_00006424, GC_00006610, GC_00006611, GC_00007257, GC_00010325, GC_00011507, GC_00011816, GC_00013284, GC_00013538, GC_00015745, GC_00015999, GC_00018336, GC_00019505, GC_00022088, GC_00023201, GC_00024607, GC_00024700, GC_00025557, GC_00030635, GC_00032727, GC_00035153, GC_00035579, GC_00035708, GC_00040101, GC_00040912, GC_00042918, GC_00046942, GC_000504…
Protein of unknown function (DUF4065)	3.49286	0.0616341	1	gastrointestinal_tract	PF13274.7	GC_00019526, GC_00020754, GC_00026940, GC_00029618, GC_00030301, GC_00033306, GC_00040478, GC_00042080, GC_00042833
Leucine carboxyl methyltransferase	3.3864	0.0657364	1	oral_cavity	PF04072.15	GC_00000829, GC_00003197, GC_00005105, GC_00011311, GC_00015433, GC_00018265, GC_00018285, GC_00020290, GC_00020426, GC_00033194, GC_00039928, GC_00049720, GC_00049892, GC_00052852
Type IV secretory system Conjugative DNA transfer	3.27447	0.0703655	1	oral_cavity	PF02534.15	GC_00002459, GC_00003100, GC_00003324, GC_00003542, GC_00003698, GC_00005432, GC_00005499, GC_00015129, GC_00024590, GC_00027278, GC_00033030, GC_00033651, GC_00039338, GC_00039814, GC_00041326, GC_00042925, GC_00053145, GC_00055445
vWA found in TerF C terminus	3.22043	0.0727243	1	oral_cavity	PF10138.10	GC_00005857
TraQ conjugal transfer protein	3.22043	0.0727243	1	oral_cavity	PF12988.8	GC_00004578, GC_00056448
SMP-30/Gluconolactonase/LRE-like region	3.22043	0.0727243	1	gastrointestinal_tract	PF08450.13	GC_00029447, GC_00036685, GC_00053432
Protein of unknown function (DUF1349)	3.22043	0.0727243	1	gastrointestinal_tract	PF07081.12	GC_00033415, GC_00036455, GC_00052785, GC_00052809
Conjugative transposon protein TraO	3.22043	0.0727243	1	oral_cavity	PF10626.10	GC_00006911, GC_00023606
Putative member of DMT superfamily (DUF486)	3.22043	0.0727243	1	gastrointestinal_tract	PF04342.13	GC_00024709, GC_00032055
RteC protein	3.22043	0.0727243	1	oral_cavity	PF09357.11	GC_00006649, GC_00043217, GC_00053248
Domain of unknown function (DUF4176)	3.22043	0.0727243	1	gastrointestinal_tract	PF13780.7	GC_00032430, GC_00043101, GC_00046618, GC_00046708, GC_00047919
Domain of unknown function (DUF4138)	3.22043	0.0727243	1	oral_cavity	PF13595.7	GC_00003576, GC_00026690
Homologues of TraJ from Bacteroides conjugative transposon	3.22043	0.0727243	1	oral_cavity	PF07863.12	GC_00003431
Domain of unknown function (DUF4141)	3.22043	0.0727243	1	oral_cavity	PF13605.7	GC_00006642, GC_00021984
Conjugative transposon, TraM	3.22043	0.0727243	1	oral_cavity	PF12508.9	GC_00006087, GC_00035120, GC_00050662, GC_00053420, GC_00055408
HicB family	3.22043	0.0727243	1	gastrointestinal_tract	PF05534.13	GC_00036146, GC_00037328, GC_00042964, GC_00056627
Potassium-transporting ATPase A subunit	3.0865	0.0789442	1	gastrointestinal_tract	PF03814.16	GC_00006037, GC_00022302, GC_00037869
Osmosensitive K+ channel His kinase sensor domain	3.0865	0.0789442	1	gastrointestinal_tract	PF02702.18	GC_00004685, GC_00043103, GC_00056815
Chloramphenicol acetyltransferase	3.0865	0.0789442	1	gastrointestinal_tract	PF00302.19	GC_00024245, GC_00028783, GC_00029931, GC_00034864, GC_00035340, GC_00042581
PAS fold	3.0865	0.0789442	1	gastrointestinal_tract	PF08447.13	GC_00018822, GC_00036087, GC_00040219, GC_00044166, GC_00047056, GC_00051285, GC_00052484
K+-transporting ATPase, c chain	3.0865	0.0789442	1	gastrointestinal_tract	PF02669.16	GC_00031448, GC_00032879, GC_00034491, GC_00036430, GC_00047527, GC_00048007
Ammonium Transporter Family	2.73021	0.0984665	1	gastrointestinal_tract	PF00909.22	GC_00005493, GC_00009483, GC_00010479, GC_00013293, GC_00021188, GC_00021742, GC_00023446, GC_00037505, GC_00049206, GC_00050020
CRISPR associated protein Cas1	2.52715	0.111902	1	oral_cavity	PF01867.17	GC_00003073, GC_00003419, GC_00003881, GC_00006947, GC_00007543, GC_00013483, GC_00016598, GC_00018601, GC_00019117, GC_00020939, GC_00021861, GC_00027712, GC_00037348, GC_00038444, GC_00040046, GC_00040065, GC_00050023, GC_00052466, GC_00052672, GC_00056977
Ribbon-helix-helix protein, copG family	2.52715	0.111902	1	gastrointestinal_tract	PF01402.22	GC_00003612, GC_00005487, GC_00013594, GC_00018162, GC_00034262, GC_00035161, GC_00036062, GC_00037420, GC_00037749, GC_00038983, GC_00043827, GC_00048696, GC_00049477, GC_00050759
Phage portal protein	2.52715	0.111902	1	gastrointestinal_tract	PF04860.13	GC_00006527, GC_00006671, GC_00008889, GC_00010426, GC_00028486, GC_00028777, GC_00029226, GC_00034401, GC_00035317, GC_00041896, GC_00045120, GC_00047499, GC_00048944, GC_00051580, GC_00056430
Protein of unknown function with HXXEE motif	2.44415	0.117964	1	oral_cavity	PF13787.7	GC_00005310, GC_00031477, GC_00039508, GC_00042026, GC_00044761, GC_00054125
LemA family	2.44415	0.117964	1	gastrointestinal_tract	PF04011.13	GC_00000662, GC_00002639, GC_00007639, GC_00008768, GC_00009596, GC_00012183, GC_00013018, GC_00018374, GC_00019277, GC_00019519, GC_00019520, GC_00020507, GC_00024401, GC_00027199, GC_00044876, GC_00048499, GC_00052917
Replication initiator protein A (RepA) N-terminus	2.44415	0.117964	1	gastrointestinal_tract	PF06970.12	GC_00004815, GC_00004953, GC_00006714, GC_00031986, GC_00040502, GC_00050468, GC_00054212
TraB family	2.44415	0.117964	1	gastrointestinal_tract	PF01963.18	GC_00012865, GC_00028800, GC_00030319, GC_00033422, GC_00037995, GC_00049127, GC_00054900, GC_00055156
CRISPR associated protein Cas2	2.31631	0.128024	1	oral_cavity	PF09827.10	GC_00002400, GC_00003629, GC_00003898, GC_00006225, GC_00007622, GC_00011559, GC_00012469, GC_00016922, GC_00026391, GC_00033523, GC_00035999, GC_00039287, GC_00048725, GC_00049244, GC_00056016
CRISPR associated protein	2.09502	0.14778	1	oral_cavity	PF08798.12	GC_00040957, GC_00045781
ssDNA thymidine ADP-ribosyltransferase, DarT	2.09502	0.14778	1	oral_cavity	PF14487.7	GC_00030456, GC_00042300
Uncharacterized protein conserved in bacteria (DUF2321)	2.09502	0.14778	1	oral_cavity	PF10083.10	GC_00028984, GC_00055751
LydA holin phage, holin superfamily III	2.09502	0.14778	1	oral_cavity	PF16083.6	GC_00038064, GC_00041649, GC_00045802
SnoaL-like polyketide cyclase	2.09502	0.14778	1	oral_cavity	PF07366.13	GC_00051274, GC_00056991
Beta galactosidase small chain	2.09502	0.14778	1	oral_cavity	PF02929.18	GC_00024266, GC_00043531
Type VI secretion system/phage-baseplate injector OB domain	2.09502	0.14778	1	oral_cavity	PF04717.13	GC_00022013, GC_00032787
Protein of unknown function (DUF4256)	2.09502	0.14778	1	oral_cavity	PF14066.7	GC_00022923
CRISPR-associated protein (Cas_Cas2CT1978)	2.09502	0.14778	1	oral_cavity	PF09707.11	GC_00041200, GC_00050113
MutS domain I	2.09502	0.14778	1	oral_cavity	PF01624.21	GC_00036810, GC_00042919
Domain of unknown function (DUF4133)	2.09502	0.14778	1	oral_cavity	PF13571.7	GC_00004350, GC_00045119
BsuBI/PstI restriction endonuclease domain	2.09502	0.14778	1	oral_cavity	PF06616.12	GC_00019437
Conjugative transposon protein TraL	2.09502	0.14778	1	oral_cavity	PF13150.7	GC_00041441, GC_00054804
Outer membrane lipoprotein-sorting protein	2.09502	0.14778	1	oral_cavity	PF17131.5	GC_00016676, GC_00054723
Domain of unknown function (DUF4365)	2.09502	0.14778	1	oral_cavity	PF14280.7	GC_00051782, GC_00052351
Protein of unknown function, DUF255	2.09502	0.14778	1	oral_cavity	PF03190.16	GC_00045264, GC_00049704, GC_00051291
Protein of unknown function (DUF1097)	2.09502	0.14778	1	oral_cavity	PF06496.12	GC_00036435, GC_00051568
Domain of unknown function (DUF4349)	2.09502	0.14778	1	oral_cavity	PF14257.7	GC_00027719, GC_00033976
C-terminal lipocalin-like domain	2.09502	0.14778	1	oral_cavity	PF16369.6	GC_00032121, GC_00038525
Selenoprotein, putative	2.09502	0.14778	1	oral_cavity	PF04328.14	GC_00028165, GC_00028654
Transcriptional regulator, AbiEi antitoxin, Type IV TA system	2.09502	0.14778	1	oral_cavity	PF09952.10	GC_00031827, GC_00034796
RES domain	2.09502	0.14778	1	oral_cavity	PF08808.12	GC_00048802, GC_00054473
Secretion system C-terminal sorting domain	2.09502	0.14778	1	oral_cavity	PF18962.1	GC_00028398, GC_00032215
Protein of unknown function (DUF2726)	2.09502	0.14778	1	oral_cavity	PF10881.9	GC_00023536, GC_00031266
Protein of unknown function (DUF1533)	2.09502	0.14778	1	oral_cavity	PF07550.12	GC_00035190, GC_00055355
Domain of unknown function (DUF4258)	2.09502	0.14778	1	oral_cavity	PF14076.7	GC_00034070, GC_00044346
Domain of unknown function (DUF1905)	2.09502	0.14778	1	oral_cavity	PF08922.12	GC_00034826, GC_00056375
Acyl-CoA reductase (LuxC)	2.09502	0.14778	1	oral_cavity	PF05893.15	GC_00040668, GC_00050533
Protein of unknown function (DUF1847)	2.09502	0.14778	1	gastrointestinal_tract	PF08901.12	GC_00031724, GC_00051694
Protein of unknown function (DUF3791)	2.09502	0.14778	1	gastrointestinal_tract	PF12668.8	GC_00027086, GC_00029335, GC_00030491, GC_00041673, GC_00043952
DAPG hydrolase PhiG domain	2.09502	0.14778	1	gastrointestinal_tract	PF18089.2	GC_00037735, GC_00056520
Anabaena sensory rhodopsin transducer	2.09502	0.14778	1	gastrointestinal_tract	PF07100.12	GC_00046649, GC_00052834
Gamma-glutamyl cyclotransferase, AIG2-like	2.09502	0.14778	1	gastrointestinal_tract	PF06094.13	GC_00052391, GC_00054985
Family of unknown function (DUF5643)	2.09502	0.14778	1	gastrointestinal_tract	PF18705.2	GC_00043037, GC_00043690, GC_00056561
Predicted metal-binding protein (DUF2284)	2.09502	0.14778	1	gastrointestinal_tract	PF10050.10	GC_00024020, GC_00042197, GC_00053998
Core-2/I-Branching enzyme	2.09502	0.14778	1	gastrointestinal_tract	PF02485.22	GC_00030950, GC_00042546
Domain of unknown function (DUF4465)	2.09502	0.14778	1	gastrointestinal_tract	PF14717.7	GC_00027515, GC_00028240
Protein of unknown function (DUF1064)	2.09502	0.14778	1	gastrointestinal_tract	PF06356.12	GC_00030283, GC_00035419
Urease, gamma subunit	2.09502	0.14778	1	gastrointestinal_tract	PF00547.19	GC_00026420
zinc-finger of transposase IS204/IS1001/IS1096/IS1165	2.09502	0.14778	1	gastrointestinal_tract	PF14690.7	GC_00037354, GC_00037358
Adenylylsulphate kinase	2.09502	0.14778	1	gastrointestinal_tract	PF01583.21	GC_00028970, GC_00055857
O-Glycosyl hydrolase family 30	2.09502	0.14778	1	gastrointestinal_tract	PF14587.7	GC_00028159, GC_00032971
Protein of unknown function (DUF2992)	2.09502	0.14778	1	gastrointestinal_tract	PF11208.9	GC_00032717, GC_00033147
Regulatory protein YrvL	2.09502	0.14778	1	gastrointestinal_tract	PF14184.7	GC_00045504, GC_00050150
Putative amidoligase enzyme	2.09502	0.14778	1	gastrointestinal_tract	PF12224.9	GC_00046564, GC_00056723
Protein of unknown function (DUF669)	2.09502	0.14778	1	gastrointestinal_tract	PF05037.14	GC_00037387, GC_00046793
ATP-binding sugar transporter from pro-phage	2.09502	0.14778	1	gastrointestinal_tract	PF13856.7	GC_00039786, GC_00041391
Type II restriction endonuclease EcoO109I	2.09502	0.14778	1	gastrointestinal_tract	PF14511.7	GC_00032433, GC_00051979
Protein of unknown function (DUF3795)	2.09502	0.14778	1	gastrointestinal_tract	PF12675.8	GC_00035691, GC_00047285, GC_00049659
Cobalt transport protein component CbiN	2.09502	0.14778	1	gastrointestinal_tract	PF02553.16	GC_00031258, GC_00055693
Domain of unknown function (DUF5054)	2.09502	0.14778	1	gastrointestinal_tract	PF16477.6	GC_00028824, GC_00048199
Domain of unknown function (DUF5111)	2.09502	0.14778	1	gastrointestinal_tract	PF17138.5	GC_00030048, GC_00054401
gag-polyprotein putative aspartyl protease	2.09502	0.14778	1	gastrointestinal_tract	PF13975.7	GC_00030307, GC_00036613
BclA C-terminal domain	2.09502	0.14778	1	gastrointestinal_tract	PF18573.2	GC_00042346, GC_00043475, GC_00052059
WXG100 protein secretion system (Wss), protein YukC	2.09502	0.14778	1	gastrointestinal_tract	PF10140.10	GC_00027478, GC_00032684
Domain of unknown function (DUF3784)	2.09502	0.14778	1	gastrointestinal_tract	PF12650.8	GC_00035906, GC_00051324
AefR-like transcriptional repressor, C-terminal domain	2.09502	0.14778	1	gastrointestinal_tract	PF14246.7	GC_00042885, GC_00053715
Protein of unknown function (DUF2871)	2.09502	0.14778	1	gastrointestinal_tract	PF11070.9	GC_00037308, GC_00046495
Domain of unknown function (DUF4160)	2.09502	0.14778	1	gastrointestinal_tract	PF13711.7	GC_00031013, GC_00034060, GC_00044193, GC_00044403, GC_00046161
Sporulation protein Cse60	2.09502	0.14778	1	gastrointestinal_tract	PF10957.9	GC_00030800, GC_00033088
Protein of unknown function (DUF551)	2.09502	0.14778	1	gastrointestinal_tract	PF04448.13	GC_00013490, GC_00023404, GC_00054841
Polyphosphate kinase C-terminal domain 2	2.09502	0.14778	1	gastrointestinal_tract	PF13090.7	GC_00050190, GC_00051588
Accessory gene regulator B	2.09502	0.14778	1	gastrointestinal_tract	PF04647.16	GC_00047047, GC_00047187
WYL_2, Sm-like SH3 beta-barrel fold	2.09502	0.14778	1	gastrointestinal_tract	PF10902.9	GC_00030000, GC_00040846, GC_00054038
HPP family	2.09502	0.14778	1	gastrointestinal_tract	PF04982.14	GC_00027709, GC_00029383
Oligopeptide/dipeptide transporter, C-terminal region	2.09502	0.14778	1	gastrointestinal_tract	PF08352.13	GC_00007721
Prokaryotic E2 family D	2.09502	0.14778	1	gastrointestinal_tract	PF14460.7	GC_00038994, GC_00041756
Serine/Threonine/Tyrosine Kinase found in polyvalent proteins	2.09502	0.14778	1	gastrointestinal_tract	PF18762.2	GC_00028241, GC_00053698, GC_00055997
Protein of unknown function (DUF1156)	2.09502	0.14778	1	gastrointestinal_tract	PF06634.13	GC_00030206, GC_00039761, GC_00050814
Domain of unknown function (DUF4314)	2.09502	0.14778	1	gastrointestinal_tract	PF14192.7	GC_00006656, GC_00046591, GC_00046883
Tubulin like	2.09502	0.14778	1	gastrointestinal_tract	PF13809.7	GC_00050764, GC_00056049
Domain of Unknown Function (DUF1080)	2.09502	0.14778	1	gastrointestinal_tract	PF06439.12	GC_00041857, GC_00048264
Domain of unknown function (DUF4925)	2.09502	0.14778	1	gastrointestinal_tract	PF16272.6	GC_00030398, GC_00042879, GC_00044486
Domain of unknown function (DUF5082)	2.09502	0.14778	1	gastrointestinal_tract	PF16888.6	GC_00029897, GC_00053305
Cysteine-rich VLP	2.09502	0.14778	1	gastrointestinal_tract	PF14194.7	GC_00003579, GC_00028707, GC_00030089, GC_00032622, GC_00043956
Protein of unknown function (DUF499)	2.09502	0.14778	1	gastrointestinal_tract	PF04465.13	GC_00034278, GC_00050615
HEPN domain	2.09502	0.14778	1	gastrointestinal_tract	PF05168.15	GC_00040033, GC_00042605
FR47-like protein	2.09502	0.14778	1	gastrointestinal_tract	PF08445.11	GC_00036413, GC_00042694
Phage holin family Hol44, in holin superfamily V	2.09502	0.14778	1	gastrointestinal_tract	PF16079.6	GC_00041753, GC_00043275
Pyridine nucleotide-disulphide oxidoreductase, dimerisation domain	2.09502	0.14778	1	gastrointestinal_tract	PF02852.23	GC_00034307, GC_00056750
Nucleotidyltransferase substrate binding protein like	2.09502	0.14778	1	gastrointestinal_tract	PF08780.12	GC_00037919, GC_00051317
LXG domain of WXG superfamily	2.09502	0.14778	1	gastrointestinal_tract	PF04740.13	GC_00006934, GC_00029588, GC_00037868, GC_00043544, GC_00052040
Alginate lyase	2.09502	0.14778	1	gastrointestinal_tract	PF08787.12	GC_00031135, GC_00037511
Group II intron, maturase-specific domain	2.09502	0.14778	1	gastrointestinal_tract	PF08388.12	GC_00015124, GC_00032369
Protein of unknown function (DUF3843)	2.09502	0.14778	1	gastrointestinal_tract	PF12954.8	GC_00044454, GC_00049629
Phage conserved hypothetical protein BR0599	2.09502	0.14778	1	gastrointestinal_tract	PF09356.11	GC_00032139, GC_00040052
Domain of unknown function (DUF4147)	2.09502	0.14778	1	gastrointestinal_tract	PF13660.7	GC_00032417, GC_00048259
Thaumarchaeal output domain 1	2.09502	0.14778	1	gastrointestinal_tract	PF18551.2	GC_00032518, GC_00043575
Protein of unknown function (DUF3990)	2.09502	0.14778	1	gastrointestinal_tract	PF13151.7	GC_00039978, GC_00052910, GC_00055256
4Fe-4S double cluster binding domain	2.09502	0.14778	1	gastrointestinal_tract	PF13484.7	GC_00048777, GC_00050975
Family of unknown function (DUF5713)	2.09502	0.14778	1	gastrointestinal_tract	PF18977.1	GC_00029620, GC_00054796
Bacterial toxin 50	2.09502	0.14778	1	gastrointestinal_tract	PF15542.7	GC_00013707
Dam-replacing family	2.09502	0.14778	1	gastrointestinal_tract	PF06044.13	GC_00035625, GC_00042113
Carbohydrate binding module 77	2.09502	0.14778	1	gastrointestinal_tract	PF18283.2	GC_00044259, GC_00055272
Domain of unknown function (DUF4179)	2.09502	0.14778	1	gastrointestinal_tract	PF13786.7	GC_00036895, GC_00044886, GC_00054347
LysR substrate binding domain	2.09502	0.14778	1	oral_cavity	PF03466.21	GC_00001096, GC_00002340, GC_00002442, GC_00005123, GC_00006067, GC_00006522, GC_00006528, GC_00006583, GC_00007674, GC_00008913, GC_00009349, GC_00010091, GC_00010550, GC_00011196, GC_00011294, GC_00012178, GC_00012327, GC_00012674, GC_00012729, GC_00012820, GC_00013611, GC_00013989, GC_00014028, GC_00014211, GC_00014273, GC_00015773, GC_00016118, GC_00017082, GC_00017608, GC_00017823, GC_000181…
Ribosomal protein L35	2.09502	0.14778	1	gastrointestinal_tract	PF01632.20	GC_00000522, GC_00003306, GC_00003810, GC_00004911, GC_00007740, GC_00007741, GC_00010338, GC_00010697, GC_00010741, GC_00011119, GC_00022707, GC_00025550, GC_00027380, GC_00034345, GC_00046632, GC_00056377
Tetratricopeptide repeat	2.09502	0.14778	1	gastrointestinal_tract	PF00515.29	GC_00001055, GC_00001388, GC_00001436, GC_00001957, GC_00002115, GC_00002146, GC_00002153, GC_00002292, GC_00002707, GC_00002818, GC_00002869, GC_00003724, GC_00003814, GC_00003832, GC_00004059, GC_00004381, GC_00004575, GC_00004937, GC_00005222, GC_00005610, GC_00006102, GC_00006864, GC_00007021, GC_00007278, GC_00007758, GC_00007962, GC_00008066, GC_00008233, GC_00008458, GC_00008459, GC_000085…
Maf-like protein	2.09502	0.14778	1	gastrointestinal_tract	PF02545.15	GC_00001380, GC_00002141, GC_00009275, GC_00013411, GC_00014482, GC_00015265, GC_00019455, GC_00019774, GC_00021564, GC_00021582, GC_00023433, GC_00025575, GC_00026158, GC_00027089, GC_00034177, GC_00050700, GC_00050711, GC_00054290
Peptidase_C39 like family	2.07	0.150222	1	gastrointestinal_tract	PF13529.7	GC_00014504, GC_00018269, GC_00023288, GC_00023364, GC_00032517, GC_00033542, GC_00034417, GC_00044713, GC_00045906, GC_00047295, GC_00048561, GC_00048716, GC_00048843
Type III restriction enzyme, res subunit	2.07	0.150222	1	gastrointestinal_tract	PF04851.16	GC_00002806, GC_00002971, GC_00003339, GC_00004238, GC_00004305, GC_00004857, GC_00006319, GC_00013420, GC_00018522, GC_00019043, GC_00020569, GC_00020712, GC_00022858, GC_00026220, GC_00027385, GC_00029569, GC_00029688, GC_00030565, GC_00032951, GC_00033504, GC_00034057, GC_00034088, GC_00034247, GC_00034371, GC_00034439, GC_00035250, GC_00035432, GC_00037578, GC_00039911, GC_00040474, GC_000410…
Protein of unknown function (Porph_ging)	2.02869	0.154354	1	oral_cavity	PF09697.11	GC_00005494, GC_00010474, GC_00014716, GC_00024853, GC_00027804, GC_00036115, GC_00042826, GC_00046155, GC_00049803, GC_00052054
Transposase IS66 family	2.02869	0.154354	1	gastrointestinal_tract	PF03050.15	GC_00004668, GC_00005564, GC_00020589, GC_00028460, GC_00043513, GC_00047590, GC_00047640, GC_00054534
BlaR1 peptidase M56	2.02869	0.154354	1	gastrointestinal_tract	PF05569.12	GC_00017457, GC_00027936, GC_00028238, GC_00028254, GC_00031520, GC_00038516, GC_00042478, GC_00044603, GC_00049538, GC_00049986, GC_00051154, GC_00051689, GC_00053818, GC_00054440, GC_00054820, GC_00055534
Arm DNA-binding domain	2.02869	0.154354	1	oral_cavity	PF17293.3	GC_00014971, GC_00028759, GC_00030544, GC_00034020, GC_00043638, GC_00044171, GC_00046682
Coenzyme F420 hydrogenase/dehydrogenase, beta subunit C terminus	2.02869	0.154354	1	gastrointestinal_tract	PF04432.14	GC_00010686, GC_00041256, GC_00043470, GC_00047718
D-lyxose isomerase	2.02869	0.154354	1	oral_cavity	PF07385.13	GC_00005319, GC_00011595
Uncharacterized protein conserved in bacteria (DUF2263)	2.02869	0.154354	1	gastrointestinal_tract	PF10021.10	GC_00011541, GC_00035894, GC_00042273, GC_00044808
Adenine-specific methyltransferase EcoRI	2.02869	0.154354	1	gastrointestinal_tract	PF13651.7	GC_00004186, GC_00015039, GC_00043354, GC_00052544
Domain of unknown function (DUF4406)	2.02869	0.154354	1	oral_cavity	PF14359.7	GC_00013481, GC_00034743, GC_00046709, GC_00049039
Peptide methionine sulfoxide reductase	2.02869	0.154354	1	oral_cavity	PF01625.22	GC_00000105, GC_00001099, GC_00001367, GC_00002553, GC_00007510, GC_00008692, GC_00008693, GC_00020139, GC_00026260, GC_00027284, GC_00049278
MerR HTH family regulatory protein	2.02869	0.154354	1	gastrointestinal_tract	PF13411.7	GC_00000902, GC_00002909, GC_00005080, GC_00005246, GC_00007722, GC_00009175, GC_00009775, GC_00009976, GC_00011002, GC_00011199, GC_00011273, GC_00011438, GC_00011463, GC_00011893, GC_00013971, GC_00014962, GC_00015565, GC_00015783, GC_00017545, GC_00019743, GC_00020763, GC_00021928, GC_00022339, GC_00022725, GC_00022837, GC_00023645, GC_00024036, GC_00024173, GC_00024191, GC_00026229, GC_000265…
Ribonucleotide reductase, barrel domain	2.02869	0.154354	1	gastrointestinal_tract	PF02867.16	GC_00000437, GC_00001403, GC_00002392, GC_00003976, GC_00006950, GC_00010816, GC_00014180, GC_00014684, GC_00017523, GC_00022641, GC_00028791, GC_00036705, GC_00049011
CoA-transferase family III	1.83308	0.175764	1	oral_cavity	PF02515.18	GC_00008631, GC_00009749, GC_00013869, GC_00015043, GC_00019413, GC_00019471, GC_00021309, GC_00026251, GC_00027653, GC_00032772, GC_00039696, GC_00040026, GC_00042317, GC_00047454, GC_00049917, GC_00055520, GC_00056881
Phage major capsid protein E	1.83308	0.175764	1	oral_cavity	PF03864.16	GC_00005193, GC_00005744, GC_00021254, GC_00033252, GC_00038858, GC_00046879, GC_00050242, GC_00050592, GC_00055483
VirB8 protein	1.83308	0.175764	1	oral_cavity	PF04335.14	GC_00003377, GC_00003506, GC_00003667, GC_00026156, GC_00051400, GC_00056504
KilA-N domain	1.83308	0.175764	1	gastrointestinal_tract	PF04383.14	GC_00000980, GC_00010494, GC_00027386, GC_00040064, GC_00041803, GC_00046616
McrBC 5-methylcytosine restriction system component	1.83308	0.175764	1	gastrointestinal_tract	PF10117.10	GC_00005546, GC_00024807, GC_00024808, GC_00029933, GC_00036153, GC_00036352, GC_00039317, GC_00040611, GC_00046390, GC_00051881, GC_00056609
Integrase core domain	1.83308	0.175764	1	oral_cavity	PF13333.7	GC_00002346, GC_00002499, GC_00003035, GC_00003121, GC_00003122, GC_00003611, GC_00004325, GC_00004584, GC_00004664, GC_00004865, GC_00006265, GC_00006357, GC_00006449, GC_00006450, GC_00006708, GC_00007297, GC_00014125, GC_00014197, GC_00015638, GC_00016339, GC_00018129, GC_00018134, GC_00019406, GC_00020044, GC_00020815, GC_00024091, GC_00027269, GC_00028205, GC_00031620, GC_00031718, GC_000319…
Protein of unknown function DUF86	1.83308	0.175764	1	gastrointestinal_tract	PF01934.18	GC_00014819, GC_00015600, GC_00020577, GC_00020668, GC_00022311, GC_00028804, GC_00030466, GC_00031883, GC_00036616, GC_00038628, GC_00040732, GC_00041466, GC_00055019, GC_00056002
Eco57I restriction-modification methylase	1.6758	0.195483	1	oral_cavity	PF07669.12	GC_00001432, GC_00029857, GC_00030432, GC_00030540, GC_00032202, GC_00046686, GC_00047366, GC_00047395, GC_00051431, GC_00051711, GC_00055508, GC_00055882
GHKL domain	1.6758	0.195483	1	gastrointestinal_tract	PF14501.7	GC_00003557, GC_00006284, GC_00011971, GC_00013786, GC_00014018, GC_00014537, GC_00014944, GC_00018428, GC_00018966, GC_00022154, GC_00022459, GC_00032196, GC_00035356, GC_00040620, GC_00051910, GC_00054184, GC_00055945, GC_00056360
EpsG family	1.6758	0.195483	1	gastrointestinal_tract	PF14897.7	GC_00012203, GC_00012676, GC_00020437, GC_00029199, GC_00031308, GC_00031597, GC_00032388, GC_00033534, GC_00035380, GC_00035682, GC_00036779, GC_00044756, GC_00045485, GC_00052432, GC_00054710, GC_00056384
BRO family, N-terminal domain	1.57118	0.210035	1	gastrointestinal_tract	PF02498.18	GC_00001247, GC_00006285, GC_00008683, GC_00012861, GC_00030249, GC_00035734, GC_00041758, GC_00044540, GC_00047953, GC_00052913, GC_00055648
Peptidase propeptide and YPEB domain	1.57118	0.210035	1	gastrointestinal_tract	PF03413.20	GC_00002421, GC_00002731, GC_00004208, GC_00006440, GC_00007020, GC_00018971, GC_00020051, GC_00020091, GC_00023062, GC_00028691, GC_00033781, GC_00036076, GC_00036164, GC_00049719, GC_00053231, GC_00054030, GC_00054090, GC_00056206
Aromatic amino acid lyase	1.57118	0.210035	1	oral_cavity	PF00221.20	GC_00000362, GC_00013705, GC_00024812, GC_00025814, GC_00031406, GC_00031984, GC_00032438, GC_00033019, GC_00041485, GC_00052708, GC_00053445, GC_00053950, GC_00054778
Cro/C1-type HTH DNA-binding domain	1.57118	0.210035	1	oral_cavity	PF13443.7	GC_00001233, GC_00004811, GC_00004886, GC_00005693, GC_00006565, GC_00011943, GC_00014978, GC_00015653, GC_00016351, GC_00024900, GC_00027424, GC_00027425, GC_00027426, GC_00027755, GC_00027840, GC_00029657, GC_00030757, GC_00031284, GC_00031519, GC_00033420, GC_00038684, GC_00039413, GC_00039592, GC_00041477, GC_00042779, GC_00044314, GC_00044827, GC_00049469, GC_00049731, GC_00049757, GC_000503…
Carbon starvation protein CstA	1.57118	0.210035	1	gastrointestinal_tract	PF02554.15	GC_00000446, GC_00003341, GC_00004516, GC_00015445, GC_00019421, GC_00019470, GC_00024893, GC_00027411, GC_00041661, GC_00049267
Uncharacterized conserved protein (DUF2075)	1.5297	0.216157	1	gastrointestinal_tract	PF09848.10	GC_00012068, GC_00018077, GC_00024681, GC_00033394, GC_00050274, GC_00053626
Acyl-coenzyme A:6-aminopenicillanic acid acyl-transferase	1.5297	0.216157	1	gastrointestinal_tract	PF03417.17	GC_00028246, GC_00029033, GC_00032676, GC_00034832, GC_00038178, GC_00041351, GC_00046855, GC_00048432, GC_00050367, GC_00056420
Membrane domain of glycerophosphoryl diester phosphodiesterase	1.5297	0.216157	1	oral_cavity	PF10110.10	GC_00007071, GC_00014401, GC_00024299, GC_00027577, GC_00029165, GC_00036456
Collagen triple helix repeat (20 copies)	1.5297	0.216157	1	oral_cavity	PF01391.19	GC_00029370, GC_00032421, GC_00034672, GC_00037338, GC_00038618, GC_00041779, GC_00045779, GC_00048120, GC_00053472, GC_00055453, GC_00056116
PrgI family protein	1.5297	0.216157	1	oral_cavity	PF12666.8	GC_00002992, GC_00017692, GC_00039406, GC_00043970, GC_00053759
Putative transposase of IS4/5 family (DUF4096)	1.5297	0.216157	1	oral_cavity	PF13340.7	GC_00000950, GC_00006004, GC_00018000, GC_00032897, GC_00035501, GC_00038680, GC_00046987
NAD/NADP octopine/nopaline dehydrogenase, alpha-helical domain	1.5297	0.216157	1	oral_cavity	PF02317.18	GC_00015671, GC_00019215, GC_00031583, GC_00032770, GC_00034257, GC_00037516, GC_00043922
Phage virion morphogenesis family	1.5297	0.216157	1	oral_cavity	PF05069.14	GC_00009789, GC_00029384, GC_00039725, GC_00040856, GC_00054037, GC_00056439, GC_00056638
Zinc-binding dehydrogenase	1.50397	0.220062	1	oral_cavity	PF00107.27	GC_00004363, GC_00006275, GC_00007995, GC_00008839, GC_00010017, GC_00010770, GC_00011522, GC_00011702, GC_00012033, GC_00015002, GC_00017938, GC_00019624, GC_00019680, GC_00020321, GC_00020691, GC_00024687, GC_00025645, GC_00027033, GC_00029942, GC_00032539, GC_00033162, GC_00034339, GC_00034486, GC_00035683, GC_00038980, GC_00042579, GC_00043291, GC_00049347
Peptidase family S51	1.50397	0.220062	1	oral_cavity	PF03575.18	GC_00001091, GC_00006069, GC_00018479, GC_00021071, GC_00022448, GC_00030923, GC_00032440, GC_00036857, GC_00055245
Sodium:sulfate symporter transmembrane region	1.50397	0.220062	1	gastrointestinal_tract	PF00939.20	GC_00002285, GC_00005510, GC_00006603, GC_00009593, GC_00010978, GC_00014227, GC_00018821, GC_00021639, GC_00021903, GC_00027124, GC_00030841, GC_00045425, GC_00056983
Major intrinsic protein	1.50397	0.220062	1	oral_cavity	PF00230.21	GC_00000575, GC_00002921, GC_00003862, GC_00007066, GC_00008936, GC_00008937, GC_00009695, GC_00016146, GC_00019682, GC_00021972, GC_00027248, GC_00046698, GC_00050261, GC_00051491
Bacterial regulatory proteins, luxR family	1.46798	0.225664	1	gastrointestinal_tract	PF00196.20	GC_00002860, GC_00002932, GC_00003754, GC_00004041, GC_00008419, GC_00011135, GC_00014641, GC_00014833, GC_00014834, GC_00017081, GC_00018028, GC_00019411, GC_00020060, GC_00023504, GC_00026097, GC_00027686, GC_00027718, GC_00027731, GC_00028335, GC_00028713, GC_00028869, GC_00029021, GC_00029025, GC_00029087, GC_00029213, GC_00029385, GC_00030574, GC_00030828, GC_00031416, GC_00031747, GC_000318…
Iron permease FTR1 family	1.46798	0.225664	1	oral_cavity	PF03239.15	GC_00000300, GC_00018771, GC_00022296, GC_00025434, GC_00026052, GC_00026245, GC_00035646
Predicted membrane protein (DUF2318)	1.45425	0.227846	1	oral_cavity	PF10080.10	GC_00000947, GC_00009985, GC_00013340, GC_00019828, GC_00022307, GC_00023689, GC_00028717, GC_00033336, GC_00033612, GC_00049905
ParE toxin of type II toxin-antitoxin system, parDE	1.45425	0.227846	1	gastrointestinal_tract	PF05016.16	GC_00002303, GC_00002333, GC_00002690, GC_00003817, GC_00005355, GC_00009188, GC_00009189, GC_00009616, GC_00017112, GC_00018561, GC_00027342, GC_00027343, GC_00027344, GC_00027345, GC_00027438, GC_00033388, GC_00034364, GC_00034816, GC_00037170, GC_00038754, GC_00040782, GC_00040972, GC_00046082, GC_00046540, GC_00049543, GC_00049873, GC_00049928, GC_00053310, GC_00056222, GC_00056459
Fe2+ transport protein	1.45425	0.227846	1	oral_cavity	PF10634.10	GC_00000302, GC_00007068, GC_00015118, GC_00019540, GC_00025681, GC_00027249
Fic/DOC family	1.25595	0.262419	1	gastrointestinal_tract	PF02661.19	GC_00000610, GC_00000986, GC_00001486, GC_00002343, GC_00002526, GC_00003173, GC_00003228, GC_00003863, GC_00003932, GC_00004082, GC_00004335, GC_00006741, GC_00006855, GC_00010381, GC_00011733, GC_00018183, GC_00018677, GC_00021683, GC_00022107, GC_00022631, GC_00022678, GC_00025692, GC_00027428, GC_00028799, GC_00030819, GC_00032726, GC_00036449, GC_00037350, GC_00040296, GC_00041047, GC_000429…
Haemolysin-III related	1.25595	0.262419	1	gastrointestinal_tract	PF03006.21	GC_00002152, GC_00002283, GC_00006175, GC_00010682, GC_00011840, GC_00013931, GC_00015754, GC_00018890, GC_00019394, GC_00026114, GC_00028172, GC_00028337, GC_00038790, GC_00050083, GC_00055475
Ethanolamine utilisation protein, EutH	1.25595	0.262419	1	gastrointestinal_tract	PF04346.13	GC_00000774, GC_00054660
Ethanolamine utilisation protein EutQ	1.25595	0.262419	1	gastrointestinal_tract	PF06249.13	GC_00001736, GC_00026032
Nitrogen regulatory protein P-II	1.25595	0.262419	1	gastrointestinal_tract	PF00543.23	GC_00002876, GC_00011414, GC_00019707, GC_00042971
Ethanolamine utilisation protein EutA	1.25595	0.262419	1	gastrointestinal_tract	PF06277.12	GC_00003140, GC_00022467, GC_00026092, GC_00038984
MerR family regulatory protein	1.25595	0.262419	1	gastrointestinal_tract	PF00376.24	GC_00009394, GC_00024525, GC_00025316, GC_00028152, GC_00031567, GC_00033352, GC_00036592, GC_00042955, GC_00048698, GC_00051357
Cobalt uptake substrate-specific transmembrane region	1.25595	0.262419	1	gastrointestinal_tract	PF01891.17	GC_00019254, GC_00024502, GC_00024826, GC_00034717, GC_00037844, GC_00051131
Probable transposase	1.25595	0.262419	1	gastrointestinal_tract	PF01385.20	GC_00000064, GC_00000378, GC_00003239, GC_00005642, GC_00005745, GC_00029506, GC_00039193
WD40-like Beta Propeller Repeat	1.25595	0.262419	1	gastrointestinal_tract	PF07676.13	GC_00004426, GC_00006906, GC_00018218, GC_00027580, GC_00031301, GC_00032145, GC_00036392, GC_00048394, GC_00053126
Toxic anion resistance protein (TelA)	1.25595	0.262419	1	gastrointestinal_tract	PF05816.12	GC_00006629, GC_00007909, GC_00007910, GC_00038332, GC_00050366
Bacterial Ig domain	1.25595	0.262419	1	gastrointestinal_tract	PF17961.2	GC_00004316, GC_00005568, GC_00017227, GC_00018508, GC_00021765, GC_00025163, GC_00025735, GC_00029882, GC_00040473, GC_00048034, GC_00049968, GC_00052276
Archaea bacterial proteins of unknown function	1.25595	0.262419	1	gastrointestinal_tract	PF03008.15	GC_00005271, GC_00020236, GC_00023157, GC_00028058, GC_00046624, GC_00047293
Inner membrane component domain	1.25595	0.262419	1	gastrointestinal_tract	PF03733.14	GC_00004281, GC_00006461, GC_00014183
Polymerase beta, Nucleotidyltransferase	1.25595	0.262419	1	gastrointestinal_tract	PF18765.2	GC_00006668, GC_00013826, GC_00017700, GC_00028266, GC_00035540, GC_00036442, GC_00037573, GC_00041740, GC_00043907, GC_00047722, GC_00049766
MOSC domain	1.25595	0.262419	1	gastrointestinal_tract	PF03473.18	GC_00005301, GC_00005302, GC_00029619, GC_00030533, GC_00045866
Ethanolamine ammonia lyase large subunit (EutB)	1.25595	0.262419	1	gastrointestinal_tract	PF06751.12	GC_00000484
Ethanolamine ammonia-lyase light chain (EutC)	1.25595	0.262419	1	gastrointestinal_tract	PF05985.12	GC_00000461
Polysaccharide biosynthesis C-terminal domain	1.25595	0.262419	1	oral_cavity	PF14667.7	GC_00016544, GC_00024089, GC_00025495, GC_00033483, GC_00043503, GC_00049760
Hydrogen maturase F tetramerization domain	1.25595	0.262419	1	oral_cavity	PF18133.2	GC_00004650, GC_00020659, GC_00047504, GC_00049930, GC_00052280
DNA mismatch endonuclease Vsr	1.25595	0.262419	1	oral_cavity	PF03852.16	GC_00006563, GC_00014435, GC_00023797, GC_00036543, GC_00042588
D-ala-D-ala dipeptidase	1.25595	0.262419	1	oral_cavity	PF01427.18	GC_00003350, GC_00011572, GC_00038366, GC_00054836
Lanthionine synthetase C-like protein	1.09934	0.294411	1	oral_cavity	PF05147.14	GC_00008559, GC_00030965, GC_00032226, GC_00035257
TIR domain	1.09934	0.294411	1	oral_cavity	PF13676.7	GC_00019901, GC_00034019, GC_00034242
Chemotaxis phosphatase CheX	1.09934	0.294411	1	oral_cavity	PF13690.7	GC_00027071, GC_00030516, GC_00037872, GC_00039377
Protein of unknown function (DUF4099)	1.09934	0.294411	1	oral_cavity	PF13351.7	GC_00020414, GC_00037532, GC_00054387, GC_00055680
Abortive infection C-terminus	1.09934	0.294411	1	oral_cavity	PF14355.7	GC_00009218, GC_00037907, GC_00056175
YcbB domain	1.09934	0.294411	1	oral_cavity	PF08664.11	GC_00036656, GC_00044401, GC_00046828, GC_00052321
RuvC endonuclease subdomain 3	1.09934	0.294411	1	oral_cavity	PF18541.2	GC_00008279, GC_00055948, GC_00056785
Uncharacterized conserved protein (DUF2249)	1.09934	0.294411	1	oral_cavity	PF10006.10	GC_00017572, GC_00021362, GC_00038039, GC_00044901, GC_00047997, GC_00054486
Domain of unknown function (DUF4134)	1.09934	0.294411	1	oral_cavity	PF13572.7	GC_00003518, GC_00015970, GC_00036998, GC_00043939, GC_00052793
ORF6N domain	1.09934	0.294411	1	oral_cavity	PF10543.10	GC_00034203, GC_00038913, GC_00039056, GC_00041775, GC_00041848, GC_00043065
Protein of unknown function (DUF1492)	1.09934	0.294411	1	oral_cavity	PF07374.12	GC_00033502, GC_00038547, GC_00041843, GC_00050697
Protein of unknown function (DUF3408)	1.09934	0.294411	1	oral_cavity	PF11888.9	GC_00001238, GC_00004328, GC_00024668, GC_00035989, GC_00036371, GC_00042260, GC_00046990, GC_00050206, GC_00050275, GC_00054651, GC_00056004
Transposase DDE domain group 1	1.09934	0.294411	1	oral_cavity	PF13701.7	GC_00003469, GC_00006970, GC_00022079, GC_00035516, GC_00051888
DMSO reductase anchor subunit (DmsC)	1.09934	0.294411	1	oral_cavity	PF04976.13	GC_00032760, GC_00033178, GC_00036124, GC_00037228, GC_00039471, GC_00039999, GC_00050229, GC_00056701
Gene 25-like lysozyme	1.09934	0.294411	1	oral_cavity	PF04965.15	GC_00008040, GC_00022207, GC_00026819, GC_00035570, GC_00043886
Anaphase-promoting complex, cyclosome, subunit 3	1.09934	0.294411	1	oral_cavity	PF12895.8	GC_00035817, GC_00036716, GC_00038657, GC_00042897
Beta protein	1.09934	0.294411	1	oral_cavity	PF14350.7	GC_00009318, GC_00029922, GC_00051032
Pilus formation protein N terminal region	1.09934	0.294411	1	oral_cavity	PF13629.7	GC_00005875, GC_00038788, GC_00039916
Protein of unknown function (DUF1018)	1.09934	0.294411	1	oral_cavity	PF06252.13	GC_00025154, GC_00029651, GC_00032540, GC_00038466, GC_00044538, GC_00050350
ANTAR domain	1.09934	0.294411	1	gastrointestinal_tract	PF03861.15	GC_00032152, GC_00042582, GC_00044434, GC_00050781, GC_00056729
Succinylglutamate desuccinylase / Aspartoacylase family	1.09934	0.294411	1	gastrointestinal_tract	PF04952.15	GC_00028391, GC_00029535, GC_00029609, GC_00035040, GC_00038334, GC_00049588
FdhD/NarQ family	1.09934	0.294411	1	gastrointestinal_tract	PF02634.16	GC_00025916, GC_00043527, GC_00045537
YhhN family	1.09934	0.294411	1	gastrointestinal_tract	PF07947.15	GC_00015123, GC_00046878, GC_00056027
Protein of unknown function (DUF4236)	1.09934	0.294411	1	gastrointestinal_tract	PF14020.7	GC_00033650, GC_00036787, GC_00043867, GC_00044276
RNA repair pathway DNA polymerase beta family	1.09934	0.294411	1	gastrointestinal_tract	PF10127.10	GC_00023223, GC_00026547, GC_00045786, GC_00049325
TadE-like protein	1.09934	0.294411	1	gastrointestinal_tract	PF07811.13	GC_00041858, GC_00050636, GC_00052126, GC_00056513
Divergent InlB B-repeat domain	1.09934	0.294411	1	gastrointestinal_tract	PF18998.1	GC_00030256, GC_00030387, GC_00036110, GC_00040459, GC_00052383, GC_00053280
Cation transporting ATPase, C-terminus	1.09934	0.294411	1	gastrointestinal_tract	PF00689.22	GC_00014816, GC_00017788
Domain of unknown function (DUF4194)	1.09934	0.294411	1	gastrointestinal_tract	PF13835.7	GC_00016998, GC_00036358, GC_00040785
Papain-like cysteine protease AvrRpt2	1.09934	0.294411	1	gastrointestinal_tract	PF12385.9	GC_00037780, GC_00045145, GC_00048076, GC_00048622, GC_00052831
Sigma factor regulator C-terminal	1.09934	0.294411	1	gastrointestinal_tract	PF13791.7	GC_00013530, GC_00048656, GC_00052304, GC_00053220
D5 N terminal like	1.09934	0.294411	1	gastrointestinal_tract	PF08706.12	GC_00018663, GC_00038217, GC_00038345, GC_00038964
L-fucose isomerase, C-terminal domain	1.09934	0.294411	1	gastrointestinal_tract	PF02952.18	GC_00004638
Protein of unknown function (DUF3021)	1.09934	0.294411	1	gastrointestinal_tract	PF11457.9	GC_00009864, GC_00036631, GC_00040831, GC_00043315
Uncharacterised protein family UPF0047	1.09934	0.294411	1	gastrointestinal_tract	PF01894.18	GC_00005661, GC_00045635
Protein of unknown function (DUF2442)	1.09934	0.294411	1	gastrointestinal_tract	PF10387.10	GC_00029577, GC_00034818, GC_00039191, GC_00041963, GC_00044597, GC_00049623, GC_00051267
AsnC-type helix-turn-helix domain	1.09934	0.294411	1	gastrointestinal_tract	PF13404.7	GC_00013344, GC_00029837, GC_00031318, GC_00034508, GC_00047115, GC_00050428
Uncharacterized conserved protein (DUF2149)	1.09934	0.294411	1	gastrointestinal_tract	PF09919.10	GC_00003834
Polymer-forming cytoskeletal	1.09934	0.294411	1	gastrointestinal_tract	PF04519.14	GC_00027727, GC_00030016, GC_00030242, GC_00031335, GC_00032746, GC_00036460, GC_00038862, GC_00040563, GC_00042269
BFD-like [2Fe-2S] binding domain	1.09934	0.294411	1	gastrointestinal_tract	PF04324.16	GC_00006839, GC_00010434, GC_00054258
YvrJ protein family	1.09934	0.294411	1	gastrointestinal_tract	PF12841.8	GC_00024941, GC_00051432, GC_00054659
Protein of unknown function (DUF3987)	1.09934	0.294411	1	gastrointestinal_tract	PF13148.7	GC_00019347, GC_00026248, GC_00028027, GC_00029739, GC_00032207, GC_00037068, GC_00037631, GC_00038437, GC_00038919, GC_00041634, GC_00051818
EH_Signature domain	1.09934	0.294411	1	gastrointestinal_tract	PF15611.7	GC_00004837, GC_00041647
NTPase	1.09934	0.294411	1	gastrointestinal_tract	PF03266.16	GC_00017475, GC_00031237, GC_00053398
Bacteriocin-protection, YdeI or OmpD-Associated	1.09934	0.294411	1	gastrointestinal_tract	PF13376.7	GC_00026343, GC_00052604, GC_00055923
Pyridoxamine 5'-phosphate oxidase like	1.09934	0.294411	1	gastrointestinal_tract	PF16242.6	GC_00022974, GC_00025127
EC042_2821-lke REase	1.09934	0.294411	1	gastrointestinal_tract	PF18740.2	GC_00028263, GC_00043187, GC_00046331, GC_00055111
Recombinase	1.09934	0.294411	1	gastrointestinal_tract	PF07508.14	GC_00004761, GC_00006403, GC_00006421, GC_00006964, GC_00018931, GC_00027431, GC_00027858, GC_00028492, GC_00031554, GC_00032583, GC_00033586, GC_00033618, GC_00034308, GC_00035160, GC_00039014, GC_00040178, GC_00040735, GC_00041010, GC_00042629, GC_00045378, GC_00052537, GC_00053650, GC_00053679, GC_00055768
Phosphotriesterase family	1.09934	0.294411	1	gastrointestinal_tract	PF02126.19	GC_00026728, GC_00030958, GC_00033427, GC_00036410, GC_00038179
Flp pilus assembly protein RcpC/CpaB	1.09934	0.294411	1	gastrointestinal_tract	PF16976.6	GC_00023480, GC_00030682, GC_00040066, GC_00056671
LPP20 lipoprotein	1.09934	0.294411	1	gastrointestinal_tract	PF02169.17	GC_00022353, GC_00027805, GC_00040886
Hypothetical protein (DUF2513)	1.09934	0.294411	1	gastrointestinal_tract	PF10711.10	GC_00011798, GC_00012756, GC_00044381, GC_00054196
Voltage gated chloride channel	1.09934	0.294411	1	gastrointestinal_tract	PF00654.21	GC_00000917, GC_00001948, GC_00005262, GC_00006624, GC_00007765, GC_00007766, GC_00013880, GC_00018076, GC_00018730, GC_00023378, GC_00025727, GC_00025967, GC_00026885, GC_00030153, GC_00042123, GC_00042628, GC_00046978, GC_00049631, GC_00050491, GC_00053236
Ribosomal protein S14p/S29e	1.09934	0.294411	1	gastrointestinal_tract	PF00253.22	GC_00000187, GC_00001071, GC_00001090, GC_00004867, GC_00007325, GC_00007326, GC_00009801, GC_00010767, GC_00027276, GC_00027277, GC_00027417
Sodium:dicarboxylate symporter family	1.09934	0.294411	1	gastrointestinal_tract	PF00375.19	GC_00000317, GC_00001648, GC_00002785, GC_00003658, GC_00004574, GC_00004975, GC_00005167, GC_00005461, GC_00006216, GC_00010151, GC_00011156, GC_00011157, GC_00012173, GC_00012868, GC_00012869, GC_00014721, GC_00015519, GC_00016324, GC_00016703, GC_00016845, GC_00018461, GC_00018872, GC_00021112, GC_00024954, GC_00027372, GC_00027373, GC_00033365, GC_00037714, GC_00037782, GC_00042152, GC_000437…
MacB-like periplasmic core domain	1.09934	0.294411	1	oral_cavity	PF12704.8	GC_00000157, GC_00000776, GC_00000811, GC_00001627, GC_00002062, GC_00002185, GC_00003290, GC_00004513, GC_00007978, GC_00010002, GC_00011349, GC_00012274, GC_00013723, GC_00013890, GC_00017456, GC_00018490, GC_00019330, GC_00020868, GC_00021149, GC_00022057, GC_00022258, GC_00023071, GC_00023432, GC_00025396, GC_00025738, GC_00026488, GC_00026773, GC_00030711, GC_00030747, GC_00032104, GC_000341…
FMN-binding domain	1.09934	0.294411	1	oral_cavity	PF04205.15	GC_00000417, GC_00000678, GC_00001494, GC_00001930, GC_00003093, GC_00004438, GC_00005209, GC_00005787, GC_00008304, GC_00008305, GC_00010560, GC_00012458, GC_00015854, GC_00016599, GC_00019654, GC_00020774, GC_00022055, GC_00026049, GC_00026153, GC_00026903, GC_00027093, GC_00034370, GC_00040444, GC_00041119, GC_00041800, GC_00047181, GC_00049547, GC_00049579, GC_00049585, GC_00052943, GC_000543…
ApbE family	1.09934	0.294411	1	oral_cavity	PF02424.16	GC_00000975, GC_00002025, GC_00007693, GC_00007694, GC_00011421, GC_00016310, GC_00019082, GC_00020284, GC_00022065, GC_00022397, GC_00024987, GC_00026271, GC_00033389, GC_00035262, GC_00037605, GC_00039015, GC_00041788, GC_00041964, GC_00042799, GC_00043251, GC_00045294, GC_00050738, GC_00051493, GC_00051813, GC_00051848
Flavodoxin	1.09934	0.294411	1	oral_cavity	PF00258.26	GC_00000314, GC_00000648, GC_00000665, GC_00000747, GC_00000820, GC_00000951, GC_00001734, GC_00002982, GC_00005699, GC_00005779, GC_00006343, GC_00006511, GC_00007230, GC_00008591, GC_00008930, GC_00009752, GC_00009753, GC_00010399, GC_00011291, GC_00011845, GC_00011846, GC_00012602, GC_00013561, GC_00013687, GC_00017766, GC_00022480, GC_00022481, GC_00025322, GC_00025751, GC_00027382, GC_000274…
BCCT, betaine/carnitine/choline family transporter	1.09149	0.296141	1	gastrointestinal_tract	PF02028.18	GC_00006365, GC_00013769, GC_00023115, GC_00026524, GC_00034853, GC_00045879, GC_00052490
CobN/Magnesium Chelatase	1.09149	0.296141	1	gastrointestinal_tract	PF02514.17	GC_00004141, GC_00006475, GC_00006850, GC_00034841, GC_00039879, GC_00044101
Domain of unknown function (DUF362)	1.09149	0.296141	1	gastrointestinal_tract	PF04015.13	GC_00004691, GC_00005535, GC_00008504, GC_00009414, GC_00028096, GC_00029107, GC_00030517, GC_00031137, GC_00033594, GC_00037445, GC_00042691, GC_00049783, GC_00049882, GC_00054526
Biotin-lipoyl like	1.09149	0.296141	1	gastrointestinal_tract	PF13533.7	GC_00002578, GC_00013633, GC_00019042, GC_00026988, GC_00032572, GC_00033900, GC_00034090
Initiation factor 2 subunit family	1.09149	0.296141	1	gastrointestinal_tract	PF01008.18	GC_00006203, GC_00006768, GC_00007983, GC_00007984, GC_00031179
Protein of unknown function (DUF975)	1.09149	0.296141	1	oral_cavity	PF06161.12	GC_00005906, GC_00013900, GC_00018875, GC_00019286, GC_00031197, GC_00039195, GC_00039275, GC_00054806
YjeF-related protein N-terminus	1.09149	0.296141	1	oral_cavity	PF03853.16	GC_00004572, GC_00013316, GC_00024644, GC_00026836, GC_00052906
RloB-like protein	1.09149	0.296141	1	oral_cavity	PF13707.7	GC_00005279, GC_00006713, GC_00031294, GC_00037238, GC_00038201, GC_00040644, GC_00044868, GC_00048318
Ribonuclease P	1.09149	0.296141	1	oral_cavity	PF00825.19	GC_00001114, GC_00009798, GC_00009799, GC_00012537, GC_00012538, GC_00016441, GC_00022968, GC_00025032, GC_00026182, GC_00026317, GC_00032405, GC_00037811, GC_00041303, GC_00043427, GC_00048692, GC_00049433, GC_00056043
Membrane transport protein	1.09149	0.296141	1	gastrointestinal_tract	PF03547.19	GC_00000714, GC_00001217, GC_00007361, GC_00007494, GC_00011339, GC_00014164, GC_00015473, GC_00015535, GC_00017314, GC_00017702, GC_00022371, GC_00023119, GC_00024503, GC_00029537, GC_00029872, GC_00030060, GC_00030370, GC_00032628, GC_00034256, GC_00036004, GC_00037955, GC_00038462, GC_00040567, GC_00042942, GC_00052225, GC_00054104, GC_00055054
Xylose isomerase-like TIM barrel	1.09149	0.296141	1	oral_cavity	PF01261.25	GC_00001100, GC_00002770, GC_00003051, GC_00003348, GC_00004680, GC_00005515, GC_00005606, GC_00005678, GC_00005777, GC_00006848, GC_00006929, GC_00006959, GC_00008667, GC_00009337, GC_00011544, GC_00011692, GC_00012465, GC_00012466, GC_00013377, GC_00015749, GC_00020416, GC_00021021, GC_00021370, GC_00021655, GC_00026334, GC_00026717, GC_00026811, GC_00027615, GC_00028117, GC_00028136, GC_000289…
Signal peptidase (SPase) II	1.0243	0.3115	1	gastrointestinal_tract	PF01252.19	GC_00000657, GC_00001460, GC_00011711, GC_00013424, GC_00014240, GC_00016848, GC_00017046, GC_00018986, GC_00020311, GC_00020519, GC_00023245, GC_00024347, GC_00025505, GC_00035948, GC_00044898, GC_00054120
SecE/Sec61-gamma subunits of protein translocation complex	1.0243	0.3115	1	gastrointestinal_tract	PF00584.21	GC_00000583, GC_00002405, GC_00008555, GC_00010442, GC_00012449, GC_00012532, GC_00014244, GC_00014822, GC_00017383, GC_00017547, GC_00018743, GC_00020902, GC_00022702, GC_00023465, GC_00028265, GC_00036786
DNA polymerase family A	1.0243	0.3115	1	gastrointestinal_tract	PF00476.21	GC_00001040, GC_00001923, GC_00006339, GC_00010687, GC_00012072, GC_00012073, GC_00013948, GC_00014519, GC_00015527, GC_00018170, GC_00019981, GC_00020533, GC_00021975, GC_00022274, GC_00024636, GC_00024637, GC_00031168, GC_00033743, GC_00034072, GC_00037048, GC_00043363, GC_00047489
Biotin/lipoate A/B protein ligase family	1.0243	0.3115	1	gastrointestinal_tract	PF03099.20	GC_00001965, GC_00004318, GC_00011866, GC_00012193, GC_00012984, GC_00014865, GC_00015963, GC_00016384, GC_00017501, GC_00018293, GC_00018706, GC_00019103, GC_00019486, GC_00019555, GC_00020856, GC_00021415, GC_00021503, GC_00022085, GC_00024536, GC_00024793, GC_00026111, GC_00026584, GC_00027701, GC_00028485, GC_00030891, GC_00053728, GC_00054171, GC_00054541, GC_00055860
Ribosomal L29 protein	1.0243	0.3115	1	gastrointestinal_tract	PF00831.24	GC_00000124, GC_00000517, GC_00002334, GC_00007263, GC_00010939, GC_00015560
Glycosyl transferases group 1	1.0243	0.3115	1	gastrointestinal_tract	PF00534.21	GC_00001632, GC_00002924, GC_00003182, GC_00004407, GC_00004652, GC_00004887, GC_00004909, GC_00005061, GC_00005114, GC_00005115, GC_00005584, GC_00006353, GC_00006567, GC_00007463, GC_00007464, GC_00008368, GC_00008606, GC_00008979, GC_00009327, GC_00009358, GC_00009855, GC_00010489, GC_00010490, GC_00011153, GC_00012043, GC_00012928, GC_00015590, GC_00016041, GC_00016355, GC_00016530, GC_000171…
ATP synthase subunit C	1.0243	0.3115	1	gastrointestinal_tract	PF00137.22	GC_00000244, GC_00000624, GC_00002753, GC_00002784, GC_00005694, GC_00007206, GC_00012909, GC_00012910, GC_00014541, GC_00016869, GC_00017208, GC_00019620, GC_00019623, GC_00024427, GC_00026309, GC_00027159, GC_00044725, GC_00045214
Ribonuclease HII	1.0243	0.3115	1	gastrointestinal_tract	PF01351.19	GC_00001004, GC_00002370, GC_00004917, GC_00007843, GC_00007844, GC_00011275, GC_00014709, GC_00015577, GC_00015619, GC_00016211, GC_00016677, GC_00017420, GC_00020136, GC_00024207, GC_00026134, GC_00036255
Ribosomal protein L14p/L23e	1.0243	0.3115	1	gastrointestinal_tract	PF00238.20	GC_00000026
Prolipoprotein diacylglyceryl transferase	1.0243	0.3115	1	gastrointestinal_tract	PF01790.19	GC_00000901, GC_00001758, GC_00004746, GC_00009375, GC_00009376, GC_00014741, GC_00015461, GC_00017337, GC_00018097, GC_00018277, GC_00025009, GC_00025573, GC_00027931, GC_00033958, GC_00040893, GC_00044470, GC_00047479, GC_00053457, GC_00054241
Cys/Met metabolism PLP-dependent enzyme	1.0243	0.3115	1	gastrointestinal_tract	PF01053.21	GC_00000147, GC_00000204, GC_00000673, GC_00001558, GC_00002420, GC_00003883, GC_00009603, GC_00011464, GC_00012091, GC_00013814, GC_00014916, GC_00015325, GC_00015681, GC_00017001, GC_00018186, GC_00018380, GC_00019696, GC_00020616, GC_00021028, GC_00026902, GC_00036649, GC_00037203, GC_00040686, GC_00052823, GC_00055889, GC_00056820
AICARFT/IMPCHase bienzyme	1.0243	0.3115	1	gastrointestinal_tract	PF01808.19	GC_00000383, GC_00000458, GC_00003249, GC_00008953, GC_00008954, GC_00010255, GC_00010256, GC_00017956, GC_00021454, GC_00021802, GC_00024016
Cupin domain	1.0243	0.3115	1	gastrointestinal_tract	PF07883.12	GC_00000792, GC_00001971, GC_00002032, GC_00002092, GC_00002637, GC_00003697, GC_00004987, GC_00005028, GC_00005297, GC_00005972, GC_00006171, GC_00007752, GC_00008571, GC_00008887, GC_00008942, GC_00010321, GC_00012423, GC_00013294, GC_00014378, GC_00017002, GC_00018745, GC_00020257, GC_00022191, GC_00022466, GC_00023341, GC_00025968, GC_00026055, GC_00026921, GC_00028050, GC_00029359, GC_000293…
PD-(D/E)XK nuclease superfamily	1.0243	0.3115	1	gastrointestinal_tract	PF12705.8	GC_00002149, GC_00002505, GC_00003934, GC_00005657, GC_00006596, GC_00010480, GC_00013432, GC_00017060, GC_00019189, GC_00020105, GC_00023472, GC_00024404, GC_00024586, GC_00026618, GC_00026656, GC_00026818, GC_00026835, GC_00027057, GC_00027243, GC_00027298, GC_00027759, GC_00028063, GC_00028285, GC_00028983, GC_00030201, GC_00030407, GC_00031586, GC_00034300, GC_00034537, GC_00036893, GC_000369…
Ribosomal protein S20	1.0243	0.3115	1	oral_cavity	PF01649.19	GC_00000364, GC_00001889, GC_00002708, GC_00008410, GC_00008411, GC_00011365, GC_00016704, GC_00017763, GC_00017886, GC_00021828, GC_00030158, GC_00032392, GC_00041240
Telomere recombination	1.0243	0.3115	1	oral_cavity	PF01300.19	GC_00001016, GC_00001925, GC_00010301, GC_00013267, GC_00013480, GC_00015403, GC_00017175, GC_00017618, GC_00019750, GC_00019977, GC_00021013, GC_00021614, GC_00021997, GC_00023543, GC_00023559, GC_00023574, GC_00025321, GC_00026042, GC_00040246, GC_00042801, GC_00043501, GC_00043784, GC_00046392, GC_00047332
Ribosomal L28 family	1.0243	0.3115	1	oral_cavity	PF00830.20	GC_00000957, GC_00001630, GC_00002681, GC_00003143, GC_00004846, GC_00007139, GC_00007906, GC_00007963, GC_00008967, GC_00010858, GC_00010859, GC_00027260
Bacterial transferase hexapeptide (six repeats)	1.0243	0.3115	1	oral_cavity	PF00132.25	GC_00000816, GC_00000840, GC_00001679, GC_00002134, GC_00002895, GC_00004150, GC_00004265, GC_00004266, GC_00004326, GC_00005001, GC_00005031, GC_00005581, GC_00005658, GC_00008816, GC_00008817, GC_00009272, GC_00009487, GC_00010541, GC_00010862, GC_00010867, GC_00011250, GC_00011329, GC_00011330, GC_00011523, GC_00012151, GC_00012930, GC_00013217, GC_00014347, GC_00014927, GC_00015877, GC_000160…
FAD binding domain	1.0243	0.3115	1	oral_cavity	PF00890.25	GC_00000476, GC_00000838, GC_00001900, GC_00002418, GC_00002468, GC_00002844, GC_00004263, GC_00005347, GC_00005582, GC_00005614, GC_00005702, GC_00006052, GC_00006061, GC_00006587, GC_00008763, GC_00011909, GC_00012994, GC_00013728, GC_00014610, GC_00015333, GC_00015692, GC_00015883, GC_00016196, GC_00016507, GC_00016572, GC_00016728, GC_00017293, GC_00018503, GC_00018639, GC_00019024, GC_000193…
Zinc-uptake complex component A periplasmic	1.0243	0.3115	1	oral_cavity	PF01297.18	GC_00000655, GC_00000796, GC_00001378, GC_00001599, GC_00002543, GC_00004696, GC_00005410, GC_00005747, GC_00005870, GC_00006177, GC_00008476, GC_00008477, GC_00009094, GC_00009282, GC_00009283, GC_00012034, GC_00016121, GC_00016416, GC_00017153, GC_00018922, GC_00019276, GC_00019307, GC_00019873, GC_00020747, GC_00022215, GC_00023093, GC_00023804, GC_00024801, GC_00027695, GC_00027863, GC_000319…
Helix-hairpin-helix motif	1.0243	0.3115	1	oral_cavity	PF12836.8	GC_00001582, GC_00003131, GC_00003769, GC_00009597, GC_00009981, GC_00011945, GC_00014897, GC_00015841, GC_00019434, GC_00019993, GC_00023174, GC_00023258, GC_00024450, GC_00024592, GC_00025280, GC_00025779, GC_00025914, GC_00027581, GC_00028345, GC_00031118, GC_00032462, GC_00033359, GC_00037385, GC_00043549, GC_00047030, GC_00048184, GC_00051074, GC_00056575
Clp protease	1.0243	0.3115	1	oral_cavity	PF00574.24	GC_00000066, GC_00000128, GC_00004703, GC_00005025, GC_00005882, GC_00007954, GC_00009267, GC_00032712, GC_00038351, GC_00038381, GC_00042373, GC_00045280, GC_00046965
Ribosomal protein S12/S23	1.0243	0.3115	1	oral_cavity	PF00164.26	GC_00000010
tRNA (Guanine-1)-methyltransferase	1.0243	0.3115	1	oral_cavity	PF01746.22	GC_00000180, GC_00003869, GC_00003870, GC_00005400, GC_00014081, GC_00015507, GC_00015716, GC_00018005, GC_00021745, GC_00023612, GC_00027429, GC_00027430, GC_00048077, GC_00055492
GDP-mannose 4,6 dehydratase	1.0243	0.3115	1	oral_cavity	PF16363.6	GC_00000116, GC_00000166, GC_00000382, GC_00001301, GC_00002220, GC_00002430, GC_00002449, GC_00004524, GC_00004742, GC_00005832, GC_00013978, GC_00017912, GC_00018733, GC_00018734, GC_00019454, GC_00035181, GC_00040228, GC_00041399, GC_00045669
Ribosomal protein L31	1.0243	0.3115	1	oral_cavity	PF01197.19	GC_00000233, GC_00000258, GC_00000429, GC_00014185, GC_00023697
Phosphoribosylglycinamide synthetase, ATP-grasp (A) domain	1.0243	0.3115	1	oral_cavity	PF01071.20	GC_00000800, GC_00002063, GC_00004336, GC_00005805, GC_00007402, GC_00014300, GC_00015171, GC_00015596, GC_00021200, GC_00021201, GC_00022789, GC_00025561, GC_00026693, GC_00029453, GC_00055843
AAA domain (Cdc48 subfamily)	1.0243	0.3115	1	oral_cavity	PF07724.15	GC_00000017, GC_00000062, GC_00000148, GC_00002068, GC_00002351, GC_00003232, GC_00005553, GC_00009056, GC_00009057, GC_00009839, GC_00009840, GC_00010711, GC_00010712, GC_00011610, GC_00013047, GC_00014452, GC_00014639, GC_00015873, GC_00017321, GC_00021607, GC_00024049, GC_00024511, GC_00027181, GC_00027364, GC_00029233, GC_00029939, GC_00041383, GC_00048056, GC_00050084, GC_00053297, GC_000539…
Endonuclease/Exonuclease/phosphatase family	1.0243	0.3115	1	oral_cavity	PF03372.24	GC_00000059, GC_00002724, GC_00002842, GC_00003945, GC_00004970, GC_00006359, GC_00008433, GC_00010564, GC_00010888, GC_00011211, GC_00012036, GC_00012535, GC_00015310, GC_00015467, GC_00016195, GC_00016619, GC_00017348, GC_00017710, GC_00019721, GC_00020814, GC_00022901, GC_00023410, GC_00024947, GC_00025131, GC_00025594, GC_00026641, GC_00029753, GC_00029889, GC_00033886, GC_00034609, GC_000350…
ABC 3 transport family	1.0243	0.3115	1	oral_cavity	PF00950.18	GC_00000745, GC_00000762, GC_00001625, GC_00002009, GC_00005190, GC_00006401, GC_00007767, GC_00007768, GC_00010360, GC_00010361, GC_00010731, GC_00010921, GC_00010922, GC_00014749, GC_00015101, GC_00015567, GC_00015830, GC_00016982, GC_00017758, GC_00017846, GC_00018414, GC_00020698, GC_00020983, GC_00022177, GC_00022654, GC_00024251, GC_00025790, GC_00031826, GC_00033313, GC_00034190, GC_000387…
tRNA synthetases class I (E and Q), catalytic domain	1.0243	0.3115	1	oral_cavity	PF00749.22	GC_00000406, GC_00001104, GC_00002181, GC_00002250, GC_00004368, GC_00004453, GC_00013445, GC_00014923, GC_00015070, GC_00015418, GC_00015480, GC_00016995, GC_00017529, GC_00017721, GC_00019692, GC_00020244, GC_00024019, GC_00025502, GC_00025639, GC_00025973, GC_00026514, GC_00027101, GC_00029839, GC_00044497, GC_00048117, GC_00051967
TatD related DNase	1.0243	0.3115	1	oral_cavity	PF01026.22	GC_00001123, GC_00003978, GC_00008225, GC_00008884, GC_00008885, GC_00010832, GC_00012579, GC_00014394, GC_00016312, GC_00016328, GC_00016376, GC_00017948, GC_00018154, GC_00019546, GC_00021340, GC_00022828, GC_00024283, GC_00024494, GC_00026715, GC_00027733, GC_00028221, GC_00033855, GC_00041557, GC_00049622, GC_00050578, GC_00052279, GC_00054056
NusB family	1.0243	0.3115	1	oral_cavity	PF01029.19	GC_00001809, GC_00002023, GC_00007149, GC_00012737, GC_00013168, GC_00017641, GC_00019003, GC_00020920, GC_00021826, GC_00024660, GC_00025526, GC_00025558, GC_00026087, GC_00027930, GC_00035256, GC_00035668, GC_00047616, GC_00051740
Ferric uptake regulator family	1.0243	0.3115	1	oral_cavity	PF01475.20	GC_00000559, GC_00004040, GC_00004154, GC_00004170, GC_00004852, GC_00005242, GC_00005467, GC_00006301, GC_00008811, GC_00008972, GC_00011526, GC_00011583, GC_00012322, GC_00012495, GC_00013764, GC_00014715, GC_00016462, GC_00016694, GC_00017490, GC_00017843, GC_00019127, GC_00021275, GC_00022301, GC_00022496, GC_00024201, GC_00024318, GC_00024722, GC_00026332, GC_00026987, GC_00027832, GC_000300…
6-O-methylguanine DNA methyltransferase, DNA binding domain	1.0243	0.3115	1	oral_cavity	PF01035.21	GC_00001747, GC_00002581, GC_00005094, GC_00006771, GC_00007911, GC_00008000, GC_00013078, GC_00014351, GC_00014352, GC_00014583, GC_00017627, GC_00018113, GC_00020001, GC_00021179, GC_00021977, GC_00022132, GC_00022661, GC_00025221, GC_00025714, GC_00025867, GC_00026812, GC_00029141, GC_00030527, GC_00032427, GC_00037415, GC_00039491, GC_00043666, GC_00046029, GC_00046843, GC_00050331
Enolase, C-terminal TIM barrel domain	1.0243	0.3115	1	oral_cavity	PF00113.23	GC_00000009, GC_00035584
Ribosome-binding factor A	1.0243	0.3115	1	oral_cavity	PF02033.19	GC_00001148, GC_00001917, GC_00003027, GC_00007219, GC_00007220, GC_00013079, GC_00016130, GC_00017995, GC_00018536, GC_00026414, GC_00026572, GC_00029454, GC_00031610, GC_00040251, GC_00048232, GC_00054629
Dynamin-like helical domain	1.0243	0.3115	1	gastrointestinal_tract	PF18709.2	GC_00049935
Protein of unknown function (DUF3949)	1.0243	0.3115	1	gastrointestinal_tract	PF13133.7	GC_00056767
Siphovirus protein of unknown function (DUF5664)	1.0243	0.3115	1	gastrointestinal_tract	PF18909.1	GC_00027886
RapA N-terminal Tudor like domain 1	1.0243	0.3115	1	gastrointestinal_tract	PF18339.2	GC_00030831
Oligogalacturonate lyase	1.0243	0.3115	1	gastrointestinal_tract	PF14583.7	GC_00035675
TolB-like 6-blade propeller-like	1.0243	0.3115	1	gastrointestinal_tract	PF15869.6	GC_00038495, GC_00049001
Platelet-activating factor acetylhydrolase, isoform II	1.0243	0.3115	1	gastrointestinal_tract	PF03403.14	GC_00038567, GC_00042771, GC_00049488, GC_00056697
Protein of unknown function (DUF2568)	1.0243	0.3115	1	gastrointestinal_tract	PF10823.9	GC_00042050, GC_00054582
SUKH-4 immunity protein	1.0243	0.3115	1	gastrointestinal_tract	PF14435.7	GC_00028784
Ureide permease	1.0243	0.3115	1	gastrointestinal_tract	PF07168.12	GC_00040760
Probable Zinc-ribbon domain	1.0243	0.3115	1	gastrointestinal_tract	PF14311.7	GC_00052674
Domain of unknown function (DUF4884)	1.0243	0.3115	1	gastrointestinal_tract	PF16225.6	GC_00038963
Ferric iron reductase FhuF-like transporter	1.0243	0.3115	1	gastrointestinal_tract	PF06276.13	GC_00053516
Domain of unknown function (DUF4984)	1.0243	0.3115	1	gastrointestinal_tract	PF16372.6	GC_00038434
Rad52/22 family double-strand break repair protein	1.0243	0.3115	1	gastrointestinal_tract	PF04098.16	GC_00054731
Domain of unknown function (DUF5033)	1.0243	0.3115	1	gastrointestinal_tract	PF16436.6	GC_00051695
Porin subfamily	1.0243	0.3115	1	gastrointestinal_tract	PF02530.15	GC_00042597
ChrR Cupin-like domain	1.0243	0.3115	1	gastrointestinal_tract	PF12973.8	GC_00032021
Protein of unknown function (DUF3102)	1.0243	0.3115	1	gastrointestinal_tract	PF11300.9	GC_00046123, GC_00047706
Immunity protein 63	1.0243	0.3115	1	gastrointestinal_tract	PF15599.7	GC_00028845
N-terminal of Subtilase family	1.0243	0.3115	1	gastrointestinal_tract	PF16361.6	GC_00056205
Neisseria meningitidis TspB protein	1.0243	0.3115	1	gastrointestinal_tract	PF05616.14	GC_00031932, GC_00052215
RNHCP domain	1.0243	0.3115	1	gastrointestinal_tract	PF12647.8	GC_00024042
Probable cobalt transporter subunit (CbtA)	1.0243	0.3115	1	gastrointestinal_tract	PF09490.11	GC_00039668
Transglutaminase-like domain	1.0243	0.3115	1	gastrointestinal_tract	PF04473.13	GC_00048772
Sugar-specific transcriptional regulator TrmB	1.0243	0.3115	1	gastrointestinal_tract	PF01978.20	GC_00051471
Methylaspartate ammonia-lyase C-terminus	1.0243	0.3115	1	gastrointestinal_tract	PF07476.12	GC_00042526
NgoMIV restriction enzyme	1.0243	0.3115	1	gastrointestinal_tract	PF09015.11	GC_00031881
Family of unknown function (DUF5640)	1.0243	0.3115	1	gastrointestinal_tract	PF18692.2	GC_00052187
Terminase RNaseH-like domain	1.0243	0.3115	1	gastrointestinal_tract	PF17289.3	GC_00040597
UreE urease accessory protein, N-terminal domain	1.0243	0.3115	1	gastrointestinal_tract	PF02814.16	GC_00049264
Divergent PAP2 family	1.0243	0.3115	1	gastrointestinal_tract	PF02681.15	GC_00044562
Essential protein Yae1, N terminal	1.0243	0.3115	1	gastrointestinal_tract	PF09811.10	GC_00005790
Protein of unknown function (DUF1073)	1.0243	0.3115	1	gastrointestinal_tract	PF06381.12	GC_00054502
Predicted Zn-dependent protease (DUF2268)	1.0243	0.3115	1	gastrointestinal_tract	PF10026.10	GC_00035574
Putative phage metallopeptidase	1.0243	0.3115	1	gastrointestinal_tract	PF18894.1	GC_00048995
Alpha-L-arabinofuranosidase B (ABFB) domain	1.0243	0.3115	1	gastrointestinal_tract	PF05270.14	GC_00029601
Protein of unknown function	1.0243	0.3115	1	gastrointestinal_tract	PF12395.9	GC_00055288
GNAT-like C-terminal domain	1.0243	0.3115	1	gastrointestinal_tract	PF18164.2	GC_00055657
Colicin immunity protein / pyocin immunity protein	1.0243	0.3115	1	gastrointestinal_tract	PF01320.19	GC_00038083
ADP-Ribosyltransferase in polyvalent proteins	1.0243	0.3115	1	gastrointestinal_tract	PF18760.2	GC_00006885
P63C domain	1.0243	0.3115	1	gastrointestinal_tract	PF10546.10	GC_00029974
Uncharacterized protein conserved in bacteria (DUF2332)	1.0243	0.3115	1	gastrointestinal_tract	PF10094.10	GC_00051719
Beta-1,3-glucanase	1.0243	0.3115	1	gastrointestinal_tract	PF16483.6	GC_00047813
Restriction endonuclease fold toxin 3	1.0243	0.3115	1	gastrointestinal_tract	PF15647.7	GC_00034426, GC_00046400
Protein of unknown function (DUF3852)	1.0243	0.3115	1	gastrointestinal_tract	PF12963.8	GC_00015819
Domain of unknown function (DUF1961)	1.0243	0.3115	1	gastrointestinal_tract	PF09224.12	GC_00029183
Phytochrome region	1.0243	0.3115	1	gastrointestinal_tract	PF00360.21	GC_00029966
Domain of unknown function, B. Theta Gene description (DUF4119)	1.0243	0.3115	1	gastrointestinal_tract	PF13494.7	GC_00034089
Putative zinc ribbon domain	1.0243	0.3115	1	gastrointestinal_tract	PF12674.8	GC_00055829
Domain of unknown function (DUF4313)	1.0243	0.3115	1	gastrointestinal_tract	PF14190.7	GC_00049479
Family of unknown function (DUF5317)	1.0243	0.3115	1	gastrointestinal_tract	PF17248.3	GC_00043259
NVEALA protein	1.0243	0.3115	1	gastrointestinal_tract	PF14055.7	GC_00018418, GC_00050923
Beta-galactosidase jelly roll domain	1.0243	0.3115	1	gastrointestinal_tract	PF13364.7	GC_00037392
Family of unknown function (DUF5361)	1.0243	0.3115	1	gastrointestinal_tract	PF17318.3	GC_00030492
Domain of unknown function (DUF4259)	1.0243	0.3115	1	gastrointestinal_tract	PF14078.7	GC_00039400, GC_00054376
Ribbon-Helix-Helix transcriptional regulator family	1.0243	0.3115	1	gastrointestinal_tract	PF17723.2	GC_00039286
Bacterial flagellin C-terminal helical region	1.0243	0.3115	1	gastrointestinal_tract	PF00700.22	GC_00048666
Domain of unknown function (DUF3472)	1.0243	0.3115	1	gastrointestinal_tract	PF11958.9	GC_00043451
Protein of unknown function (DUF2490)	1.0243	0.3115	1	gastrointestinal_tract	PF10677.10	GC_00031467
Domain of unknown function (DUF1835)	1.0243	0.3115	1	gastrointestinal_tract	PF08874.11	GC_00045381
Spore germination protein GerPE	1.0243	0.3115	1	gastrointestinal_tract	PF10970.9	GC_00053889
DpnD/PcfM-like protein	1.0243	0.3115	1	gastrointestinal_tract	PF14207.7	GC_00054510
Domain of unknown function (DUF1737)	1.0243	0.3115	1	gastrointestinal_tract	PF08410.11	GC_00035346
Fibronectin type III protein	1.0243	0.3115	1	gastrointestinal_tract	PF12421.9	GC_00033398
A predicted alpha-helical domain with a conserved ER motif.	1.0243	0.3115	1	gastrointestinal_tract	PF04168.13	GC_00054914
Protein of unknown function (DUF3796)	1.0243	0.3115	1	gastrointestinal_tract	PF12676.8	GC_00046573
tagaturonate epimerase	1.0243	0.3115	1	gastrointestinal_tract	PF16257.6	GC_00036065
Bacterial DNA polymerase III alpha subunit finger domain	1.0243	0.3115	1	gastrointestinal_tract	PF17657.2	GC_00039085
Double zinc ribbon domain	1.0243	0.3115	1	gastrointestinal_tract	PF18912.1	GC_00033592
CGGC domain	1.0243	0.3115	1	gastrointestinal_tract	PF08821.12	GC_00044687
Phosphoenolpyruvate hydrolase-like	1.0243	0.3115	1	gastrointestinal_tract	PF09370.11	GC_00036054, GC_00041648
Copper resistance protein D	1.0243	0.3115	1	gastrointestinal_tract	PF05425.14	GC_00033016
Tannase and feruloyl esterase	1.0243	0.3115	1	gastrointestinal_tract	PF07519.12	GC_00041916
Protein of unknown function (DUF616)	1.0243	0.3115	1	gastrointestinal_tract	PF04765.14	GC_00034552
Head fiber protein	1.0243	0.3115	1	gastrointestinal_tract	PF11133.9	GC_00016054
Predicted membrane protein (DUF2254)	1.0243	0.3115	1	gastrointestinal_tract	PF10011.10	GC_00039110
Protein of unknown function (DUF3888)	1.0243	0.3115	1	gastrointestinal_tract	PF13027.7	GC_00047940, GC_00052996
Peptidoglycan-synthase activator LpoB	1.0243	0.3115	1	gastrointestinal_tract	PF13036.7	GC_00053986
Fur-regulated basic protein A	1.0243	0.3115	1	gastrointestinal_tract	PF13076.7	GC_00035918
Uncharacterised MFS-type transporter YbfB	1.0243	0.3115	1	gastrointestinal_tract	PF06779.15	GC_00035404
Protein of unknown function (DUF993)	1.0243	0.3115	1	gastrointestinal_tract	PF06187.12	GC_00042301
Protein of unknown function (DUF3533)	1.0243	0.3115	1	gastrointestinal_tract	PF12051.9	GC_00024661
Protein of unknown function (DUF4054)	1.0243	0.3115	1	gastrointestinal_tract	PF13262.7	GC_00035819
Uncharacterized ACR, COG1430	1.0243	0.3115	1	gastrointestinal_tract	PF02643.16	GC_00037654
Immunity protein 61	1.0243	0.3115	1	gastrointestinal_tract	PF15598.7	GC_00047827
Protein of unknown function with PCYCGC motif	1.0243	0.3115	1	gastrointestinal_tract	PF13798.7	GC_00030444, GC_00036387, GC_00041364
Pilin (bacterial filament)	1.0243	0.3115	1	gastrointestinal_tract	PF00114.20	GC_00019373
Helicase associated domain	1.0243	0.3115	1	gastrointestinal_tract	PF03457.15	GC_00019709
ARD/ARD' family	1.0243	0.3115	1	gastrointestinal_tract	PF03079.15	GC_00053738
Inovirus Coat protein B	1.0243	0.3115	1	gastrointestinal_tract	PF05356.12	GC_00049209
Domain of unknown function (DUF4132)	1.0243	0.3115	1	gastrointestinal_tract	PF13569.7	GC_00037961
DNA mismatch repair enzyme MutH	1.0243	0.3115	1	gastrointestinal_tract	PF02976.16	GC_00043961
Phospholipase D-like domain at C-terminus of MIT	1.0243	0.3115	1	gastrointestinal_tract	PF16565.6	GC_00030220
Proline racemase	1.0243	0.3115	1	gastrointestinal_tract	PF05544.12	GC_00005653, GC_00033287, GC_00050067
Domain of unknown function (DUF5659)	1.0243	0.3115	1	gastrointestinal_tract	PF18903.1	GC_00040741
Domain of unknown function (DUF4186)	1.0243	0.3115	1	gastrointestinal_tract	PF13811.7	GC_00030864
CW_7 repeat	1.0243	0.3115	1	gastrointestinal_tract	PF08230.12	GC_00036286
Domain of unknown function (DUF4330)	1.0243	0.3115	1	gastrointestinal_tract	PF14221.7	GC_00055189
Domain of unknown function (DUF5003)	1.0243	0.3115	1	gastrointestinal_tract	PF16394.6	GC_00051450
Antitoxin component of bacterial toxin-antitoxin system, MqsA	1.0243	0.3115	1	gastrointestinal_tract	PF15731.6	GC_00038312
IS66 C-terminal element	1.0243	0.3115	1	gastrointestinal_tract	PF13817.7	GC_00042181
Domain of unknown function (DUF5042)	1.0243	0.3115	1	gastrointestinal_tract	PF16445.6	GC_00032974
Spore germination GerPB	1.0243	0.3115	1	gastrointestinal_tract	PF10803.9	GC_00041025
Sulfotransferase family	1.0243	0.3115	1	gastrointestinal_tract	PF13469.7	GC_00039427
Protein of unknown function, DUF536	1.0243	0.3115	1	gastrointestinal_tract	PF04394.15	GC_00042138
Type IV secretion system pilin	1.0243	0.3115	1	gastrointestinal_tract	PF18895.1	GC_00054457
Protein of unknown function (DUF3849)	1.0243	0.3115	1	gastrointestinal_tract	PF12960.8	GC_00039237, GC_00039958, GC_00050550, GC_00051643, GC_00055784
Fibronectin type III-like domain	1.0243	0.3115	1	gastrointestinal_tract	PF14310.7	GC_00035030
Hydrazine synthase alpha subunit middle domain	1.0243	0.3115	1	gastrointestinal_tract	PF18582.2	GC_00028013
Uncharacterized protein conserved in bacteria (DUF2062)	1.0243	0.3115	1	gastrointestinal_tract	PF09835.10	GC_00043277
CHASE3 domain	1.0243	0.3115	1	gastrointestinal_tract	PF05227.14	GC_00049692
Purine nucleoside permease (NUP)	1.0243	0.3115	1	gastrointestinal_tract	PF06516.12	GC_00045853
Thiamin pyrophosphokinase, vitamin B1 binding domain	1.0243	0.3115	1	gastrointestinal_tract	PF04265.15	GC_00040352
Domain of unknown function (DUF1772)	1.0243	0.3115	1	gastrointestinal_tract	PF08592.12	GC_00045395
HAD domain in Swiss Army Knife RNA repair proteins	1.0243	0.3115	1	gastrointestinal_tract	PF18143.2	GC_00049848
Domain of unknown function (DUF4113)	1.0243	0.3115	1	gastrointestinal_tract	PF13438.7	GC_00043590
Domain of unknown function (DUF4440)	1.0243	0.3115	1	gastrointestinal_tract	PF14534.7	GC_00034813, GC_00040252
GMC oxidoreductase	1.0243	0.3115	1	gastrointestinal_tract	PF05199.14	GC_00047925, GC_00056940
Domain of unknown function (DUF4188)	1.0243	0.3115	1	gastrointestinal_tract	PF13826.7	GC_00031297
Immunity protein 52	1.0243	0.3115	1	gastrointestinal_tract	PF15579.7	GC_00033133
Domain of unknown function (DUF5074)	1.0243	0.3115	1	gastrointestinal_tract	PF16819.6	GC_00029604
Glycosyltransferase WbsX	1.0243	0.3115	1	gastrointestinal_tract	PF14307.7	GC_00029321
Butirosin biosynthesis protein H, N-terminal	1.0243	0.3115	1	gastrointestinal_tract	PF14399.7	GC_00041621
Bacteriophage Gp15 protein	1.0243	0.3115	1	gastrointestinal_tract	PF06854.12	GC_00042512
Major royal jelly protein	1.0243	0.3115	1	gastrointestinal_tract	PF03022.17	GC_00038424, GC_00039119
Protein of unknown function (DUF2000)	1.0243	0.3115	1	gastrointestinal_tract	PF09391.11	GC_00041861
Cache 3/Cache 2 fusion domain	1.0243	0.3115	1	gastrointestinal_tract	PF17201.5	GC_00005079
Transposase C of IS166 homeodomain	1.0243	0.3115	1	gastrointestinal_tract	PF13007.8	GC_00044640
Alanine racemase, C-terminal domain	1.0243	0.3115	1	gastrointestinal_tract	PF00842.22	GC_00028289
Excalibur calcium-binding domain	1.0243	0.3115	1	gastrointestinal_tract	PF05901.12	GC_00031499
Malonate/sodium symporter MadM subunit	1.0243	0.3115	1	gastrointestinal_tract	PF03818.14	GC_00053882
GNAT acetyltransferase	1.0243	0.3115	1	gastrointestinal_tract	PF12746.8	GC_00037570, GC_00041646
Viral (Superfamily 1) RNA helicase	1.0243	0.3115	1	gastrointestinal_tract	PF01443.19	GC_00032674
3-oxo-5-alpha-steroid 4-dehydrogenase	1.0243	0.3115	1	gastrointestinal_tract	PF02544.17	GC_00032122
Replication terminator protein	1.0243	0.3115	1	gastrointestinal_tract	PF02334.17	GC_00044881
Domain of unknown function (DUF4869)	1.0243	0.3115	1	gastrointestinal_tract	PF16163.6	GC_00036864
Domain of unknown function (DUF4871)	1.0243	0.3115	1	gastrointestinal_tract	PF16167.6	GC_00032916
Glucose-6-phosphate isomerase (GPI)	1.0243	0.3115	1	gastrointestinal_tract	PF06560.12	GC_00041518
Aldehyde ferredoxin oxidoreductase, domains 2 & 3	1.0243	0.3115	1	gastrointestinal_tract	PF01314.19	GC_00032017
Aerotolerance regulator N-terminal	1.0243	0.3115	1	gastrointestinal_tract	PF07584.12	GC_00040995
Uncharacterized protein conserved in bacteria C-term(DUF2220)	1.0243	0.3115	1	gastrointestinal_tract	PF09983.10	GC_00056639
Sigma-54 factor, core binding domain	1.0243	0.3115	1	gastrointestinal_tract	PF04963.14	GC_00027553
Gluconate 2-dehydrogenase subunit 3	1.0243	0.3115	1	gastrointestinal_tract	PF13618.7	GC_00048231
Protein of unknown function (DUF1541)	1.0243	0.3115	1	gastrointestinal_tract	PF07563.12	GC_00031263
Putative glycolipid-binding	1.0243	0.3115	1	gastrointestinal_tract	PF06475.12	GC_00050005
tRNA methyltransferase 5 N-terminal domain	1.0243	0.3115	1	gastrointestinal_tract	PF18093.2	GC_00036740
Primase C terminal 1 (PriCT-1)	1.0243	0.3115	1	gastrointestinal_tract	PF08708.12	GC_00034127
Domain of unknown function (DUF2703)	1.0243	0.3115	1	gastrointestinal_tract	PF10865.9	GC_00029089
gp58-like protein	1.0243	0.3115	1	gastrointestinal_tract	PF07902.12	GC_00030871
Staphopain peptidase C47	1.0243	0.3115	1	gastrointestinal_tract	PF05543.14	GC_00044780, GC_00052652
KNTase C-terminal domain	1.0243	0.3115	1	gastrointestinal_tract	PF07827.12	GC_00041810
Uncharacterized protein conserved in bacteria (DUF2251)	1.0243	0.3115	1	gastrointestinal_tract	PF10008.10	GC_00046892
N-acetyltransferase	1.0243	0.3115	1	gastrointestinal_tract	PF00797.18	GC_00033561, GC_00056621
Domain of unknown function (DUF5040)	1.0243	0.3115	1	gastrointestinal_tract	PF16443.6	GC_00034079
Protein of unknown function (DUF2776)	1.0243	0.3115	1	gastrointestinal_tract	PF10951.9	GC_00048132
MYND finger	1.0243	0.3115	1	gastrointestinal_tract	PF01753.19	GC_00050403
Bacterial alpha-L-rhamnosidase C-terminal domain	1.0243	0.3115	1	gastrointestinal_tract	PF17390.3	GC_00043665
Protein of unknown function (DUF2004)	1.0243	0.3115	1	gastrointestinal_tract	PF09406.11	GC_00049008
Domain of unknown function (DUF4848)	1.0243	0.3115	1	gastrointestinal_tract	PF16140.6	GC_00039397
HemN C-terminal domain	1.0243	0.3115	1	gastrointestinal_tract	PF06969.17	GC_00038967
Carbohydrate-selective porin, OprB family	1.0243	0.3115	1	gastrointestinal_tract	PF04966.13	GC_00046691
Arabinose-binding domain of AraC transcription regulator, N-term	1.0243	0.3115	1	gastrointestinal_tract	PF12625.8	GC_00049034
Putative polysaccharide deacetylase	1.0243	0.3115	1	gastrointestinal_tract	PF15421.7	GC_00056502
Prokaryotic Ubiquitin	1.0243	0.3115	1	gastrointestinal_tract	PF14454.7	GC_00045186
Immunoglobulin A1 protease	1.0243	0.3115	1	gastrointestinal_tract	PF02395.17	GC_00034802
Protein of unknown function (DUF1657)	1.0243	0.3115	1	gastrointestinal_tract	PF07870.12	GC_00046630
Agrobacterium tumefaciens protein Atu4866	1.0243	0.3115	1	gastrointestinal_tract	PF11512.9	GC_00041000
Streptococcus thermophilus bacteriophage Gp111 protein	1.0243	0.3115	1	gastrointestinal_tract	PF07410.12	GC_00036017
Protein of unknown function (DUF3889)	1.0243	0.3115	1	gastrointestinal_tract	PF13028.7	GC_00036896
Domain of Unknown function (DUF542)	1.0243	0.3115	1	gastrointestinal_tract	PF04405.15	GC_00056213
Domain of unknown function (DUF4352)	1.0243	0.3115	1	gastrointestinal_tract	PF11611.9	GC_00031962, GC_00037840
TupA-like ATPgrasp	1.0243	0.3115	1	gastrointestinal_tract	PF14305.7	GC_00040084, GC_00051915
Domain of unknown function (DUF4855)	1.0243	0.3115	1	gastrointestinal_tract	PF16147.6	GC_00004383, GC_00046088, GC_00047068
Epoxide hydrolase N terminus	1.0243	0.3115	1	gastrointestinal_tract	PF06441.13	GC_00026574, GC_00047429
Protein of unknown function (DUF1806)	1.0243	0.3115	1	gastrointestinal_tract	PF08830.11	GC_00028556, GC_00048276
Holin of 3TMs, for gene-transfer release	1.0243	0.3115	1	gastrointestinal_tract	PF11351.9	GC_00036247
Eco29kI restriction endonuclease	1.0243	0.3115	1	gastrointestinal_tract	PF09517.11	GC_00047990
Protein of unknown function (DUF2642)	1.0243	0.3115	1	gastrointestinal_tract	PF10842.9	GC_00027801
Uncharacterised protein family (UPF0261)	1.0243	0.3115	1	gastrointestinal_tract	PF06792.12	GC_00043261
Cas9 alpha-helical lobe domain	1.0243	0.3115	1	gastrointestinal_tract	PF18470.2	GC_00035474
Glycosyltransferase family 6	1.0243	0.3115	1	gastrointestinal_tract	PF03414.14	GC_00049118
Family of unknown function (DUF5697)	1.0243	0.3115	1	gastrointestinal_tract	PF18954.1	GC_00035867
Domain of unknown function (DUF4932)	1.0243	0.3115	1	gastrointestinal_tract	PF16286.6	GC_00052581
Domain of unknown function (DUF1854)	1.0243	0.3115	1	gastrointestinal_tract	PF08909.12	GC_00053939
Protein of unknown function (DUF3631)	1.0243	0.3115	1	gastrointestinal_tract	PF12307.9	GC_00056889
Competence protein J (ComJ)	1.0243	0.3115	1	gastrointestinal_tract	PF11033.9	GC_00034260
UreD urease accessory protein	1.0243	0.3115	1	gastrointestinal_tract	PF01774.18	GC_00056127
Peptidase A4 family	1.0243	0.3115	1	gastrointestinal_tract	PF01828.18	GC_00052850
ABC transporter C-terminal domain	1.0243	0.3115	1	gastrointestinal_tract	PF16326.6	GC_00035472
Domain of unknown function (DUF5043)	1.0243	0.3115	1	gastrointestinal_tract	PF16446.6	GC_00043333
Uncharacterized protein conserved in bacteria (DUF2184)	1.0243	0.3115	1	gastrointestinal_tract	PF09950.10	GC_00033902
HaeIII restriction endonuclease	1.0243	0.3115	1	gastrointestinal_tract	PF09556.11	GC_00045460
LVIVD repeat	1.0243	0.3115	1	gastrointestinal_tract	PF08309.12	GC_00055244
Glycosyltransferase family 20	1.0243	0.3115	1	gastrointestinal_tract	PF00982.22	GC_00030378
Protein of unknown function (DUF2813)	1.0243	0.3115	1	gastrointestinal_tract	PF11398.9	GC_00031948
Family of unknown function (DUF5723)	1.0243	0.3115	1	gastrointestinal_tract	PF18990.1	GC_00027486
Glycine zipper 2TM domain	1.0243	0.3115	1	gastrointestinal_tract	PF05433.16	GC_00042221
Abortive infection alpha	1.0243	0.3115	1	gastrointestinal_tract	PF14337.7	GC_00051392
YqcI/YcgG family	1.0243	0.3115	1	gastrointestinal_tract	PF08892.12	GC_00031092
Domain of unknown function (DUF4870)	1.0243	0.3115	1	gastrointestinal_tract	PF09685.11	GC_00053342
Putative glutamine amidotransferase	1.0243	0.3115	1	gastrointestinal_tract	PF07090.12	GC_00056485
Domain of unknown function (DUF3536)	1.0243	0.3115	1	gastrointestinal_tract	PF12055.9	GC_00047668
D-ornithine 4,5-aminomutase alpha-subunit	1.0243	0.3115	1	gastrointestinal_tract	PF16552.6	GC_00052527
Domain of unknown function (DUF4458)	1.0243	0.3115	1	gastrointestinal_tract	PF14660.7	GC_00047551
Family of unknown function (DUF5722)	1.0243	0.3115	1	gastrointestinal_tract	PF18989.1	GC_00035044
Predicted membrane protein (DUF2243)	1.0243	0.3115	1	gastrointestinal_tract	PF10002.10	GC_00034706
Putative metallopeptidase domain	1.0243	0.3115	1	gastrointestinal_tract	PF13203.7	GC_00052345
Cas6b C-terminal domain	1.0243	0.3115	1	gastrointestinal_tract	PF17262.3	GC_00031870
Domain of unknown function (DUF2357)	1.0243	0.3115	1	gastrointestinal_tract	PF09823.10	GC_00043541
Bacterial toxin 30	1.0243	0.3115	1	gastrointestinal_tract	PF15532.7	GC_00042378
D-arabinono-1,4-lactone oxidase	1.0243	0.3115	1	gastrointestinal_tract	PF04030.15	GC_00042985
Domain of unknown function (DUF3560)	1.0243	0.3115	1	gastrointestinal_tract	PF12083.9	GC_00043648
Peptidyl-tRNA hydrolase PTH2	1.0243	0.3115	1	gastrointestinal_tract	PF01981.17	GC_00046795
DprA winged helix domain	1.0243	0.3115	1	gastrointestinal_tract	PF17782.2	GC_00048079
YmaF family	1.0243	0.3115	1	gastrointestinal_tract	PF12788.8	GC_00044268
Domain of unknown function (DUF4309)	1.0243	0.3115	1	gastrointestinal_tract	PF14172.7	GC_00037779
Type II secretion system (T2SS), protein G	1.0243	0.3115	1	gastrointestinal_tract	PF08334.12	GC_00045477
Argininosuccinate lyase C-terminal	1.0243	0.3115	1	gastrointestinal_tract	PF14698.7	GC_00027338
Putative papain-like cysteine peptidase (DUF1796)	1.0243	0.3115	1	gastrointestinal_tract	PF08795.11	GC_00053761
Protein-tyrosine phosphatase	1.0243	0.3115	1	gastrointestinal_tract	PF00102.28	GC_00028846
Glycosyl transferase family 1	1.0243	0.3115	1	gastrointestinal_tract	PF13528.7	GC_00047548
Pericardin like repeat	1.0243	0.3115	1	gastrointestinal_tract	PF07054.12	GC_00032535
Domain of unknown function (DUF4247)	1.0243	0.3115	1	gastrointestinal_tract	PF14042.7	GC_00051196
Deoxyribonuclease NucA/NucB	1.0243	0.3115	1	gastrointestinal_tract	PF14040.7	GC_00056888
EF hand	1.0243	0.3115	1	gastrointestinal_tract	PF00036.33	GC_00051237
Protein of unknown function (DUF1572)	1.0243	0.3115	1	gastrointestinal_tract	PF07609.12	GC_00041101
Protein of unknown function (DUF503)	1.0243	0.3115	1	gastrointestinal_tract	PF04456.13	GC_00029840
Domain of unknown function (DUF3244)	1.0243	0.3115	1	gastrointestinal_tract	PF11589.9	GC_00046516
Family of unknown function (DUF5758)	1.0243	0.3115	1	gastrointestinal_tract	PF19062.1	GC_00030513
Family of unknown function (DUF5345)	1.0243	0.3115	1	gastrointestinal_tract	PF17280.3	GC_00036513
ERCC4 domain	1.0243	0.3115	1	gastrointestinal_tract	PF02732.16	GC_00028514
Protein of unknown function (DUF1569)	1.0243	0.3115	1	gastrointestinal_tract	PF07606.12	GC_00043739
Chalcone and stilbene synthases, N-terminal domain	1.0243	0.3115	1	gastrointestinal_tract	PF00195.20	GC_00050575
Tetratrico peptide repeat	1.0243	0.3115	1	gastrointestinal_tract	PF12688.8	GC_00031843
CRISPR-associated protein (Cas_Cas02710)	1.0243	0.3115	1	gastrointestinal_tract	PF09670.11	GC_00032415
Mycothiol maleylpyruvate isomerase N-terminal domain	1.0243	0.3115	1	gastrointestinal_tract	PF11716.9	GC_00040791
Domain of unknown function (DUF4419)	1.0243	0.3115	1	gastrointestinal_tract	PF14388.7	GC_00043745
Protein of unknown function (DUF2523)	1.0243	0.3115	1	gastrointestinal_tract	PF10734.10	GC_00049856
C-terminal domain of RACo the ASKHA domain	1.0243	0.3115	1	gastrointestinal_tract	PF14574.7	GC_00031607, GC_00036502
Acetoacetate decarboxylase (ADC)	1.0243	0.3115	1	gastrointestinal_tract	PF06314.12	GC_00044739
Mannosyltransferase (PIG-V)	1.0243	0.3115	1	gastrointestinal_tract	PF04188.14	GC_00056209
TATA-box binding	1.0243	0.3115	1	gastrointestinal_tract	PF08680.11	GC_00031218
Sialidase, N-terminal domain	1.0243	0.3115	1	gastrointestinal_tract	PF02973.17	GC_00048419
Large polyvalent protein associated domain 29	1.0243	0.3115	1	gastrointestinal_tract	PF18847.2	GC_00029908
Domain of unknown function (DUF4136)	1.0243	0.3115	1	gastrointestinal_tract	PF13590.7	GC_00031679
Family of unknown function (DUF5406)	1.0243	0.3115	1	gastrointestinal_tract	PF17400.3	GC_00050138
Chloramphenicol phosphotransferase-like protein	1.0243	0.3115	1	gastrointestinal_tract	PF07931.13	GC_00027945, GC_00029565
Domain of unknown function (DUF5085)	1.0243	0.3115	1	gastrointestinal_tract	PF16895.6	GC_00048603
Domain of unknown function (DUF4358)	1.0243	0.3115	1	gastrointestinal_tract	PF14270.7	GC_00031598, GC_00048402, GC_00053667, GC_00056039
Family of unknown function (DUF5316)	1.0243	0.3115	1	gastrointestinal_tract	PF17247.3	GC_00042294
Erythromycin esterase	1.0243	0.3115	1	gastrointestinal_tract	PF05139.15	GC_00033330, GC_00046996
Protein of unknown function (DUF3891)	1.0243	0.3115	1	gastrointestinal_tract	PF13030.7	GC_00028305
Domain of unknown function (DUF3883)	1.0243	0.3115	1	gastrointestinal_tract	PF13020.7	GC_00033450
Neuraminyllactose-binding hemagglutinin precursor (NLBH)	1.0243	0.3115	1	gastrointestinal_tract	PF05211.13	GC_00002234
Domain of unknown function (DUF4268)	1.0243	0.3115	1	gastrointestinal_tract	PF14088.7	GC_00045358
Protein of unknown function (DUF3626)	1.0243	0.3115	1	gastrointestinal_tract	PF12294.9	GC_00055422
Protein of unknown function (DUF1071)	1.0243	0.3115	1	gastrointestinal_tract	PF06378.12	GC_00029953
zinc-finger-containing domain	1.0243	0.3115	1	gastrointestinal_tract	PF11672.9	GC_00032823
Chalcone isomerase N-terminal domain	1.0243	0.3115	1	gastrointestinal_tract	PF18232.2	GC_00028120
Uncharacterized protein conserved in bacteria (DUF2199)	1.0243	0.3115	1	gastrointestinal_tract	PF09965.10	GC_00048050
Domain of unknown function (DUF1805)	1.0243	0.3115	1	gastrointestinal_tract	PF08827.12	GC_00055181
Protein of unknown function (DUF806)	1.0243	0.3115	1	gastrointestinal_tract	PF05657.12	GC_00049919
Domain of unknown function (DUF4906)	1.0243	0.3115	1	gastrointestinal_tract	PF16249.6	GC_00048519
Immunity protein 7	1.0243	0.3115	1	gastrointestinal_tract	PF15585.7	GC_00042173, GC_00051336
Cytochrome P450	1.0243	0.3115	1	gastrointestinal_tract	PF00067.23	GC_00031047, GC_00034689, GC_00051484, GC_00052300
Nitric oxide synthase, oxygenase domain	1.0243	0.3115	1	gastrointestinal_tract	PF02898.16	GC_00050110
Domain of unknown function (DUF5044)	1.0243	0.3115	1	gastrointestinal_tract	PF16447.6	GC_00028633, GC_00038629
RRNA methyltransferase AviRa	1.0243	0.3115	1	gastrointestinal_tract	PF11599.9	GC_00050581
PKD domain	1.0243	0.3115	1	gastrointestinal_tract	PF18911.1	GC_00035926
Glucose / Sorbosone dehydrogenase	1.0243	0.3115	1	gastrointestinal_tract	PF07995.12	GC_00028517, GC_00052770
MrcB-like, N-terminal domain	1.0243	0.3115	1	gastrointestinal_tract	PF12102.9	GC_00054770
Phage tail assembly chaperone proteins, TAC	1.0243	0.3115	1	gastrointestinal_tract	PF06896.12	GC_00041615
Invasin, domain 3	1.0243	0.3115	1	gastrointestinal_tract	PF09134.11	GC_00041989
Domain of unknown function (DUF4907)	1.0243	0.3115	1	gastrointestinal_tract	PF16250.6	GC_00045115
Family of unknown function (DUF5716)	1.0243	0.3115	1	gastrointestinal_tract	PF18982.1	GC_00052700
Putative viral replication protein	1.0243	0.3115	1	gastrointestinal_tract	PF02407.17	GC_00029735
CoA-binding domain	1.0243	0.3115	1	gastrointestinal_tract	PF13727.7	GC_00043384
Spore germination protein GerPC	1.0243	0.3115	1	gastrointestinal_tract	PF10737.10	GC_00034876
Immunity protein 48	1.0243	0.3115	1	gastrointestinal_tract	PF15574.7	GC_00028536
Spore germination protein gerPA/gerPF	1.0243	0.3115	1	gastrointestinal_tract	PF10676.10	GC_00043001
Stealth protein CR2, conserved region 2	1.0243	0.3115	1	gastrointestinal_tract	PF11380.9	GC_00042703
Uncharacterized conserved protein (DUF2164)	1.0243	0.3115	1	gastrointestinal_tract	PF09932.10	GC_00041129
Carbohydrate binding domain X2	1.0243	0.3115	1	gastrointestinal_tract	PF03442.15	GC_00030699
RimK-like ATP-grasp domain	1.0243	0.3115	1	gastrointestinal_tract	PF08443.12	GC_00054752
Uncharacterised protein family (UPF0158)	1.0243	0.3115	1	gastrointestinal_tract	PF03682.14	GC_00054927
Domain of unknown function (DUF4062)	1.0243	0.3115	1	gastrointestinal_tract	PF13271.7	GC_00052551
Heat induced stress protein YflT	1.0243	0.3115	1	gastrointestinal_tract	PF11181.9	GC_00046864, GC_00049331, GC_00053293
Interferon-induced transmembrane protein	1.0243	0.3115	1	gastrointestinal_tract	PF04505.13	GC_00037841
Trimethylamine methyltransferase (MTTB)	1.0243	0.3115	1	gastrointestinal_tract	PF06253.12	GC_00053488
Aminoglycoside-2''-adenylyltransferase	1.0243	0.3115	1	gastrointestinal_tract	PF10706.10	GC_00055110
B-box zinc finger	1.0243	0.3115	1	gastrointestinal_tract	PF00643.25	GC_00034374
Lecithin retinol acyltransferase	1.0243	0.3115	1	gastrointestinal_tract	PF04970.14	GC_00038639, GC_00043349
Domain of unknown function(DUF2779)	1.0243	0.3115	1	gastrointestinal_tract	PF11074.9	GC_00053256
SR1 protein	1.0243	0.3115	1	gastrointestinal_tract	PF13790.7	GC_00029884
Putative ATPase subunit of terminase (gpP-like)	1.0243	0.3115	1	gastrointestinal_tract	PF06056.13	GC_00038773
Maltose transport system permease protein MalF P2 domain	1.0243	0.3115	1	gastrointestinal_tract	PF14785.7	GC_00049548
QacR-like protein, C-terminal region	1.0243	0.3115	1	gastrointestinal_tract	PF08360.12	GC_00029653, GC_00052590
Ig-like domain from next to BRCA1 gene	1.0243	0.3115	1	gastrointestinal_tract	PF16158.6	GC_00036964
Oxygenase, catalysing oxidative methylation of damaged DNA	1.0243	0.3115	1	gastrointestinal_tract	PF09859.10	GC_00035249
Domain of unknown function (DUF4300)	1.0243	0.3115	1	gastrointestinal_tract	PF14133.7	GC_00039775
Protein of unknown function (DUF3221)	1.0243	0.3115	1	gastrointestinal_tract	PF11518.9	GC_00027557
Polysaccharide lyase family 8, super-sandwich domain	1.0243	0.3115	1	gastrointestinal_tract	PF02278.19	GC_00054712
Domain of unknown function (DUF4416)	1.0243	0.3115	1	gastrointestinal_tract	PF14385.7	GC_00048464
Domain of unknown function (DUF1837)	1.0243	0.3115	1	gastrointestinal_tract	PF08878.12	GC_00050950
Protein of unknown function (DUF1566)	1.0243	0.3115	1	gastrointestinal_tract	PF07603.12	GC_00033349, GC_00044327
Protein of unknown function (DUF3139)	1.0243	0.3115	1	gastrointestinal_tract	PF11337.9	GC_00056769
Predicted membrane protein (DUF2306)	1.0243	0.3115	1	gastrointestinal_tract	PF10067.10	GC_00029315
Protein of unknown function (DUF952)	1.0243	0.3115	1	gastrointestinal_tract	PF06108.13	GC_00035021
NIPSNAP	1.0243	0.3115	1	gastrointestinal_tract	PF07978.14	GC_00045598
Domain of unknown function (DUF5668)	1.0243	0.3115	1	gastrointestinal_tract	PF18917.1	GC_00045499
Domain of unknown function (DUF4412)	1.0243	0.3115	1	gastrointestinal_tract	PF14371.7	GC_00034867
Chondroitinase B	1.0243	0.3115	1	gastrointestinal_tract	PF14592.7	GC_00041831
Lecithin:cholesterol acyltransferase	1.0243	0.3115	1	gastrointestinal_tract	PF02450.16	GC_00036001
TerD domain	1.0243	0.3115	1	gastrointestinal_tract	PF02342.19	GC_00025837
Domain of Unknown Function with PDB structure	1.0243	0.3115	1	gastrointestinal_tract	PF12956.8	GC_00040577
Bacteriophage holin of superfamily 6 (Holin_LLH)	1.0243	0.3115	1	gastrointestinal_tract	PF09682.11	GC_00035751
SET and RING associated domain	1.0243	0.3115	1	gastrointestinal_tract	PF18491.2	GC_00055801
Cyanophycin synthase-like N-terminal domain	1.0243	0.3115	1	gastrointestinal_tract	PF18921.1	GC_00035261
JAB1/Mov34/MPN/PAD-1 ubiquitin protease	1.0243	0.3115	1	gastrointestinal_tract	PF01398.22	GC_00029563
Mrr N-terminal domain	1.0243	0.3115	1	gastrointestinal_tract	PF14338.7	GC_00042439
beta-glucosidase 2, glycosyl-hydrolase family 116 N-term	1.0243	0.3115	1	gastrointestinal_tract	PF12215.9	GC_00038528
Translation initiation factor IF-2, N-terminal region	1.0243	0.3115	1	gastrointestinal_tract	PF04760.16	GC_00049320
Chitinase class I	1.0243	0.3115	1	gastrointestinal_tract	PF00182.20	GC_00034128
Putative CRISPR-associated protein (Cas_VVA1548)	1.0243	0.3115	1	gastrointestinal_tract	PF09652.11	GC_00050345
YrhK-like protein	1.0243	0.3115	1	gastrointestinal_tract	PF14145.7	GC_00050692
FtsH Extracellular	1.0243	0.3115	1	gastrointestinal_tract	PF06480.16	GC_00041725
Thermolysin metallopeptidase, alpha-helical domain	1.0243	0.3115	1	gastrointestinal_tract	PF02868.16	GC_00038169
Male sterility protein	1.0243	0.3115	1	gastrointestinal_tract	PF07993.13	GC_00040979
N-terminal domain of oxidoreductase	1.0243	0.3115	1	gastrointestinal_tract	PF16884.6	GC_00037502
Domain of unknown function (DUF1413)	1.0243	0.3115	1	gastrointestinal_tract	PF07205.12	GC_00041658
Family of unknown function (DUF5381)	1.0243	0.3115	1	gastrointestinal_tract	PF17353.3	GC_00044579
Alkyl sulfatase dimerisation	1.0243	0.3115	1	gastrointestinal_tract	PF14863.7	GC_00041717
ACT domain	1.0243	0.3115	1	gastrointestinal_tract	PF13840.7	GC_00039819
Bacterial protein of unknown function (DUF839)	1.0243	0.3115	1	gastrointestinal_tract	PF05787.14	GC_00032409
Malonate transporter MadL subunit	1.0243	0.3115	1	gastrointestinal_tract	PF03817.14	GC_00038124
WXG100 protein secretion system (Wss), protein EssA	1.0243	0.3115	1	gastrointestinal_tract	PF10661.10	GC_00031331
Nitrate and nitrite sensing	1.0243	0.3115	1	gastrointestinal_tract	PF08376.11	GC_00006510
Lipid A Biosynthesis N-terminal domain	1.0243	0.3115	1	gastrointestinal_tract	PF07578.12	GC_00051698
Domain of unknown function (DUF4166)	1.0243	0.3115	1	gastrointestinal_tract	PF13761.7	GC_00051841
Inhibitor of vertebrate lysozyme (Ivy)	1.0243	0.3115	1	gastrointestinal_tract	PF08816.12	GC_00029060
Domain of Unknown Function (DUF1259)	1.0243	0.3115	1	gastrointestinal_tract	PF07485.12	GC_00025983
Domain of unknown function (DUF4901)	1.0243	0.3115	1	gastrointestinal_tract	PF16244.6	GC_00037630
Domain of unknown function, B. Theta Gene description (DUF3871)	1.0243	0.3115	1	gastrointestinal_tract	PF12987.8	GC_00015019
CHASE4 domain	1.0243	0.3115	1	gastrointestinal_tract	PF05228.14	GC_00039270
Domain of unknown function (DUF4115)	1.0243	0.3115	1	gastrointestinal_tract	PF13464.7	GC_00053332
Domain of unknown function (DUF4891)	1.0243	0.3115	1	gastrointestinal_tract	PF16232.6	GC_00045235
Secretin and TonB N terminus short domain	1.0243	0.3115	1	gastrointestinal_tract	PF07660.15	GC_00035575
Type II restriction enzyme MunI	1.0243	0.3115	1	gastrointestinal_tract	PF11407.9	GC_00040243
Protein of unknown function (DUF3848)	1.0243	0.3115	1	gastrointestinal_tract	PF12959.8	GC_00039899, GC_00050594
LTXXQ motif family protein	1.0243	0.3115	1	gastrointestinal_tract	PF07813.13	GC_00047194
ATP-grasp N-terminal domain	1.0243	0.3115	1	gastrointestinal_tract	PF18130.2	GC_00049927
UvrA DNA-binding domain	1.0243	0.3115	1	gastrointestinal_tract	PF17755.2	GC_00027376
Peptidase family M54	1.0243	0.3115	1	gastrointestinal_tract	PF07998.12	GC_00029414
Uncharacterized protein conserved in bacteria (DUF2213)	1.0243	0.3115	1	gastrointestinal_tract	PF09979.10	GC_00031315
Domain of unknown function (DUF4181)	1.0243	0.3115	1	gastrointestinal_tract	PF13789.7	GC_00044860
Immunity protein 51	1.0243	0.3115	1	gastrointestinal_tract	PF15595.7	GC_00027491
Stress-induced bacterial acidophilic repeat motif	1.0243	0.3115	1	gastrointestinal_tract	PF10685.10	GC_00040515, GC_00046727
Domain of unknown function (DUF4184)	1.0243	0.3115	1	gastrointestinal_tract	PF13803.7	GC_00028264
Family of unknown function (DUF5675)	1.0243	0.3115	1	gastrointestinal_tract	PF18925.1	GC_00003525, GC_00034148, GC_00052480
SUKH-3 immunity protein	1.0243	0.3115	1	gastrointestinal_tract	PF14433.7	GC_00037337
Putative sensor	1.0243	0.3115	1	gastrointestinal_tract	PF13796.7	GC_00035980, GC_00051190
Domain of unknown function (DUF5119)	1.0243	0.3115	1	gastrointestinal_tract	PF17145.5	GC_00047409
Domain of unknown function (DUF5679)	1.0243	0.3115	1	gastrointestinal_tract	PF18930.1	GC_00048141
Urease beta subunit	1.0243	0.3115	1	gastrointestinal_tract	PF00699.21	GC_00032166
Domain of unknown function (DUF5041)	1.0243	0.3115	1	gastrointestinal_tract	PF16444.6	GC_00029015
CRISPR-associated protein NE0113 (Cas_NE0113)	1.0243	0.3115	1	gastrointestinal_tract	PF09623.11	GC_00056810
Exopolysaccharide biosynthesis protein YbjH	1.0243	0.3115	1	gastrointestinal_tract	PF06082.12	GC_00034600, GC_00045579
Trans-2-enoyl-CoA reductase catalytic region	1.0243	0.3115	1	gastrointestinal_tract	PF12241.9	GC_00046124
RTX iron-regulated protein FrpC	1.0243	0.3115	1	gastrointestinal_tract	PF06901.13	GC_00033703
Extended Signal Peptide of Type V secretion system	1.0243	0.3115	1	gastrointestinal_tract	PF13018.7	GC_00041938
UV-endonuclease UvdE	1.0243	0.3115	1	gastrointestinal_tract	PF03851.15	GC_00051185
MbtH-like protein	1.0243	0.3115	1	gastrointestinal_tract	PF03621.14	GC_00049913
Cucumopine synthase C-terminal helical bundle domain	1.0243	0.3115	1	gastrointestinal_tract	PF18631.2	GC_00040483
Intracellular proteinase inhibitor	1.0243	0.3115	1	gastrointestinal_tract	PF12690.8	GC_00035223
NACHT domain	1.0243	0.3115	1	gastrointestinal_tract	PF05729.13	GC_00031432
Large polyvalent protein-associated domain 16	1.0243	0.3115	1	gastrointestinal_tract	PF18830.2	GC_00032986
Type II secretion system (T2SS), protein K	1.0243	0.3115	1	gastrointestinal_tract	PF03934.14	GC_00047203
Minor capsid protein	1.0243	0.3115	1	gastrointestinal_tract	PF11114.9	GC_00029334
Branched-chain polyamine synthase A C-terminal domain	1.0243	0.3115	1	gastrointestinal_tract	PF01861.17	GC_00039513
L-fucokinase	1.0243	0.3115	1	gastrointestinal_tract	PF07959.13	GC_00029926
VWA-like domain (DUF2201)	1.0243	0.3115	1	gastrointestinal_tract	PF09967.10	GC_00040187, GC_00040603
Protein of unknown function (DUF3189)	1.0243	0.3115	1	gastrointestinal_tract	PF11385.9	GC_00037041
Putative, 10TM heavy-metal exporter	1.0243	0.3115	1	gastrointestinal_tract	PF11449.9	GC_00051265
Family of unknown function (DUF5690)	1.0243	0.3115	1	gastrointestinal_tract	PF18943.1	GC_00033763
Sap, sulfolipid-1-addressing protein	1.0243	0.3115	1	gastrointestinal_tract	PF11139.9	GC_00028793, GC_00053233
UreF	1.0243	0.3115	1	gastrointestinal_tract	PF01730.17	GC_00035268
Hypothetical glycosyl hydrolase 6	1.0243	0.3115	1	gastrointestinal_tract	PF14871.7	GC_00041402
Family of unknown function (DUF5696)	1.0243	0.3115	1	gastrointestinal_tract	PF18952.1	GC_00041226
PEGA domain	1.0243	0.3115	1	gastrointestinal_tract	PF08308.12	GC_00043765
Bacterial inner membrane protein	1.0243	0.3115	1	gastrointestinal_tract	PF10688.10	GC_00037475
Protein of unknown function (DUF2848)	1.0243	0.3115	1	gastrointestinal_tract	PF11010.9	GC_00046886
Magnesium chelatase, subunit ChlI C-terminal	1.0243	0.3115	1	gastrointestinal_tract	PF13335.7	GC_00056982
Bacteriocin helveticin-J	1.0243	0.3115	1	gastrointestinal_tract	PF17312.3	GC_00019208
Family of unknown function (DUF5360)	1.0243	0.3115	1	gastrointestinal_tract	PF17314.3	GC_00045081
Ectoine synthase	1.0243	0.3115	1	gastrointestinal_tract	PF06339.13	GC_00045809
Atypical Rib domain	1.0243	0.3115	1	gastrointestinal_tract	PF18938.1	GC_00030861
Gal4-like dimerisation domain	1.0243	0.3115	1	oral_cavity	PF03902.14	GC_00034589
TnsE C-terminal domain	1.0243	0.3115	1	oral_cavity	PF18623.2	GC_00037195
outer membrane porin, OprD family	1.0243	0.3115	1	oral_cavity	PF03573.14	GC_00039531, GC_00044312
MerR, DNA binding	1.0243	0.3115	1	oral_cavity	PF09278.12	GC_00049668
Ankyrin repeat	1.0243	0.3115	1	oral_cavity	PF13606.7	GC_00040868
Protein of unknown function (DUF1804)	1.0243	0.3115	1	oral_cavity	PF08822.12	GC_00028686, GC_00036457
Domain of unknown function (DUF4417)	1.0243	0.3115	1	oral_cavity	PF14386.7	GC_00043465
Protein of unknown function (DUF3906)	1.0243	0.3115	1	oral_cavity	PF13046.7	GC_00045334
Domain of unknown function (DUF4623)	1.0243	0.3115	1	oral_cavity	PF15416.7	GC_00048562
Uncharacterized conserved protein (DUF2303)	1.0243	0.3115	1	oral_cavity	PF10065.10	GC_00031208
Tocopherol cyclase	1.0243	0.3115	1	oral_cavity	PF14249.7	GC_00044375
Domain of unknown function (DUF4411)	1.0243	0.3115	1	oral_cavity	PF14367.7	GC_00031226
Domain of Unknown Function with PDB structure (DUF3862)	1.0243	0.3115	1	oral_cavity	PF12978.8	GC_00049515
Protein of unknown function (DUF3055)	1.0243	0.3115	1	oral_cavity	PF11256.9	GC_00041954
Putative PepSY_TM-like	1.0243	0.3115	1	oral_cavity	PF16357.6	GC_00045501
Domain of unknown function (DUF4950)	1.0243	0.3115	1	oral_cavity	PF16308.6	GC_00031390
CRISPR-associated protein (Cas_APE2256)	1.0243	0.3115	1	oral_cavity	PF09651.11	GC_00042745, GC_00055112
Mac 1	1.0243	0.3115	1	oral_cavity	PF09028.11	GC_00042107
DNA-packaging protein gp3	1.0243	0.3115	1	oral_cavity	PF16677.6	GC_00049040
TrbM	1.0243	0.3115	1	oral_cavity	PF07424.12	GC_00046977
tRNA pseudouridylate synthase B C-terminal domain	1.0243	0.3115	1	oral_cavity	PF16198.6	GC_00037368
Domain of unknown function (DUF5071)	1.0243	0.3115	1	oral_cavity	PF16804.6	GC_00037191
Super-infection exclusion protein B	1.0243	0.3115	1	oral_cavity	PF14163.7	GC_00035287, GC_00054842
Uncharacterised protein family (UPF0231)	1.0243	0.3115	1	oral_cavity	PF06062.12	GC_00026901
Glycosyl-4,4'-diaponeurosporenoate acyltransferase	1.0243	0.3115	1	oral_cavity	PF18927.1	GC_00033303
Prophage CP4-57 regulatory protein (AlpA)	1.0243	0.3115	1	oral_cavity	PF05930.13	GC_00037287
Domain of unknown function (DUF1732)	1.0243	0.3115	1	oral_cavity	PF08340.12	GC_00042768
Uncharacterized protein family (ORF7) DUF	1.0243	0.3115	1	oral_cavity	PF03112.15	GC_00041060
Domain of unknown function DUF108	1.0243	0.3115	1	oral_cavity	PF01958.19	GC_00041889
Domain of unknown function (DUF4839)	1.0243	0.3115	1	oral_cavity	PF16127.6	GC_00043512
BtpA family	1.0243	0.3115	1	oral_cavity	PF03437.16	GC_00030550
DnaA N-terminal domain	1.0243	0.3115	1	oral_cavity	PF11638.9	GC_00048795
Elongation factor G C-terminus	1.0243	0.3115	1	oral_cavity	PF00679.25	GC_00037622
C-terminal, D2-small domain, of ClpB protein	1.0243	0.3115	1	oral_cavity	PF10431.10	GC_00034700
Protein of unknown function (DUF1062)	1.0243	0.3115	1	oral_cavity	PF06353.13	GC_00053336
Rv0623-like transcription factor	1.0243	0.3115	1	oral_cavity	PF07704.12	GC_00046975
AlkA N-terminal domain	1.0243	0.3115	1	oral_cavity	PF06029.12	GC_00046356
Contact-dependent growth inhibition CdiA C-terminal domain	1.0243	0.3115	1	oral_cavity	PF18451.2	GC_00051248
Transmembrane protein 43	1.0243	0.3115	1	oral_cavity	PF07787.13	GC_00029996
DnaB-like helicase N terminal domain	1.0243	0.3115	1	oral_cavity	PF00772.22	GC_00030484
Protein of unknown function (DUF1104)	1.0243	0.3115	1	oral_cavity	PF06518.12	GC_00045061
YIEGIA protein	1.0243	0.3115	1	oral_cavity	PF14045.7	GC_00043091
36-mer N-terminal peptide of the N protein (N36)	1.0243	0.3115	1	oral_cavity	PF11438.9	GC_00035168
Domain of Unknown Function with PDB structure (DUF3861)	1.0243	0.3115	1	oral_cavity	PF12977.8	GC_00043472
Putative abortive phage resistance protein AbiGi, antitoxin	1.0243	0.3115	1	oral_cavity	PF10899.9	GC_00045256
Protein of unknown function (DUF2589)	1.0243	0.3115	1	oral_cavity	PF11655.9	GC_00043707
N-acetylmuramidase	1.0243	0.3115	1	oral_cavity	PF11860.9	GC_00029719
SMODS-associated and fused to various effectors sensor domain	1.0243	0.3115	1	oral_cavity	PF18145.2	GC_00029194
Domain of unknown function (DUF4868)	1.0243	0.3115	1	oral_cavity	PF16162.6	GC_00036949
Hydantoinase B/oxoprolinase	1.0243	0.3115	1	oral_cavity	PF02538.15	GC_00036583
Protein of unknown function (DUF4038)	1.0243	0.3115	1	oral_cavity	PF13204.7	GC_00048768
Sugar-binding cellulase-like	1.0243	0.3115	1	oral_cavity	PF12876.8	GC_00048422
Archaeal holliday junction resolvase (hjc)	1.0243	0.3115	1	oral_cavity	PF01870.19	GC_00027594
Domain of unknown function (DUF4279)	1.0243	0.3115	1	oral_cavity	PF14106.7	GC_00033578
Peptidase M60 C-terminal domain	1.0243	0.3115	1	oral_cavity	PF18630.2	GC_00032801
Large polyvalent protein-associated domain 3	1.0243	0.3115	1	oral_cavity	PF18798.2	GC_00054150
Phage minor tail protein L	1.0243	0.3115	1	oral_cavity	PF05100.13	GC_00038713
Protein of unknown function (DUF3237)	1.0243	0.3115	1	oral_cavity	PF11578.9	GC_00028494, GC_00036419
Domain of unknown function (DUF4332)	1.0243	0.3115	1	oral_cavity	PF14229.7	GC_00050877
Thioredoxin like C-terminal domain	1.0243	0.3115	1	oral_cavity	PF17991.2	GC_00054236
Domain of unknown function (DUF4326)	1.0243	0.3115	1	oral_cavity	PF14216.7	GC_00039752
Type II secretion system (T2SS), protein M subtype b	1.0243	0.3115	1	oral_cavity	PF10741.10	GC_00043486
Influenza A Proapoptotic protein	1.0243	0.3115	1	oral_cavity	PF11986.9	GC_00046553
Large polyvalent protein-associated domain 7	1.0243	0.3115	1	oral_cavity	PF18821.2	GC_00035443
5'-3' exonuclease, C-terminal SAM fold	1.0243	0.3115	1	oral_cavity	PF01367.21	GC_00046902
WD40-like domain	1.0243	0.3115	1	oral_cavity	PF17005.6	GC_00038484
Camelysin metallo-endopeptidase	1.0243	0.3115	1	oral_cavity	PF12389.9	GC_00032046, GC_00045419
Glycosyl hydrolase family 52	1.0243	0.3115	1	oral_cavity	PF03512.14	GC_00034562
AbiTii	1.0243	0.3115	1	oral_cavity	PF18864.2	GC_00054256
Plasmid replication protein	1.0243	0.3115	1	oral_cavity	PF01719.18	GC_00047972
ATP-dependent RecD-like DNA helicase SH3 domain	1.0243	0.3115	1	oral_cavity	PF18335.2	GC_00031902
YDG domain	1.0243	0.3115	1	oral_cavity	PF18657.2	GC_00034175, GC_00038081
Glucose dehydrogenase C-terminus	1.0243	0.3115	1	oral_cavity	PF16912.6	GC_00040809
DNA-binding transcriptional regulator Cro	1.0243	0.3115	1	oral_cavity	PF14549.7	GC_00048405
Putative zincin peptidase	1.0243	0.3115	1	oral_cavity	PF11667.9	GC_00040295
V4R domain	1.0243	0.3115	1	oral_cavity	PF02830.19	GC_00039375
Putative rhamnosyl transferase	1.0243	0.3115	1	oral_cavity	PF11316.9	GC_00017542, GC_00046369
Cadherin-like beta sandwich domain	1.0243	0.3115	1	oral_cavity	PF12733.8	GC_00033772
Beta-propeller repeat	1.0243	0.3115	1	oral_cavity	PF06739.12	GC_00018012
Type IV secretion system proteins	1.0243	0.3115	1	oral_cavity	PF07996.12	GC_00040673
Domain of unknown function (DUF3787)	1.0243	0.3115	1	oral_cavity	PF12655.8	GC_00034852
Flagellar hook-associated protein 2 N-terminus	1.0243	0.3115	1	oral_cavity	PF02465.19	GC_00038287
DNA polymerase processivity factor	1.0243	0.3115	1	oral_cavity	PF02916.16	GC_00046397
Cytidine and deoxycytidylate deaminase zinc-binding region	1.0243	0.3115	1	oral_cavity	PF08211.13	GC_00036378
Complex I intermediate-associated protein 30 (CIA30)	1.0243	0.3115	1	oral_cavity	PF08547.13	GC_00042641
Replication-relaxation	1.0243	0.3115	1	oral_cavity	PF13814.7	GC_00039902
Domain of unknown function (DUF4040)	1.0243	0.3115	1	oral_cavity	PF13244.7	GC_00044932
Thioesterase domain	1.0243	0.3115	1	oral_cavity	PF00975.21	GC_00036120, GC_00052749
Protein of unknown function (DUF2931)	1.0243	0.3115	1	oral_cavity	PF11153.9	GC_00053403
FlxA-like protein	1.0243	0.3115	1	oral_cavity	PF14282.7	GC_00032242
Domain of unknown function (DUF4942)	1.0243	0.3115	1	oral_cavity	PF13708.7	GC_00051777
DNA-dependent RNA polymerase	1.0243	0.3115	1	oral_cavity	PF00940.20	GC_00050013
Domain of Unknown Function (DUF326)	1.0243	0.3115	1	oral_cavity	PF03860.17	GC_00047829
Protein of unknown function (DUF4004)	1.0243	0.3115	1	oral_cavity	PF13171.7	GC_00039188
Domain of unknown function (DUF4860)	1.0243	0.3115	1	oral_cavity	PF16152.6	GC_00053628
Tn7-like transposition protein D	1.0243	0.3115	1	oral_cavity	PF15978.6	GC_00056789
Protein of unknown function (DUF4085)	1.0243	0.3115	1	oral_cavity	PF13315.7	GC_00051122
Glycosyl hydrolase family 36 C-terminal domain	1.0243	0.3115	1	oral_cavity	PF16874.6	GC_00043775
Surface adhesin CshA repetitive domain	1.0243	0.3115	1	oral_cavity	PF19076.1	GC_00029156
2-keto-3-deoxy-galactonokinase	1.0243	0.3115	1	oral_cavity	PF05035.13	GC_00040457
Domain of unknown function (DUF4595) with porin-like fold	1.0243	0.3115	1	oral_cavity	PF15283.7	GC_00047811
Glycosyl hydrolase family 20, domain 2	1.0243	0.3115	1	oral_cavity	PF02838.16	GC_00030255
Lambda phage tail tape-measure protein (Tape_meas_lam_C)	1.0243	0.3115	1	oral_cavity	PF09718.11	GC_00041065
PrgU-like protein	1.0243	0.3115	1	oral_cavity	PF09627.11	GC_00045677
Protein of unknown function (DUF2586)	1.0243	0.3115	1	oral_cavity	PF10758.10	GC_00040378
Thi4 family	1.0243	0.3115	1	oral_cavity	PF01946.18	GC_00037311
DNA polymerase III subunits gamma and tau domain III	1.0243	0.3115	1	oral_cavity	PF12169.9	GC_00039007
Bor protein	1.0243	0.3115	1	oral_cavity	PF06291.12	GC_00043579
WD domain, G-beta repeat	1.0243	0.3115	1	oral_cavity	PF00400.33	GC_00053002
Protein of unknown function (DUF1036)	1.0243	0.3115	1	oral_cavity	PF06282.12	GC_00036294
T-Q ester bond containing domain	1.0243	0.3115	1	oral_cavity	PF18202.2	GC_00029995
Domain of unknown function (DUF1932)	1.0243	0.3115	1	oral_cavity	PF09130.12	GC_00051963
Glycosyl transferase family 41	1.0243	0.3115	1	oral_cavity	PF13844.7	GC_00032154, GC_00040528, GC_00042725, GC_00048203, GC_00048520
NgoFVII restriction endonuclease	1.0243	0.3115	1	oral_cavity	PF09565.11	GC_00027566
Ubiquinone biosynthesis protein COQ7	1.0243	0.3115	1	oral_cavity	PF03232.14	GC_00030339
DnaJ central domain	1.0243	0.3115	1	oral_cavity	PF00684.20	GC_00052981
Golgi phosphoprotein 3 (GPP34)	1.0243	0.3115	1	oral_cavity	PF05719.12	GC_00035384
Protein of unknown function (DUF2398)	1.0243	0.3115	1	oral_cavity	PF09661.11	GC_00040189
HaeII restriction endonuclease	1.0243	0.3115	1	oral_cavity	PF09554.11	GC_00033177
Domain of unknown function (DUF4958)	1.0243	0.3115	1	oral_cavity	PF16319.6	GC_00052307
Anticodon-binding domain of tRNA ligase	1.0243	0.3115	1	oral_cavity	PF08264.14	GC_00031314
PS-10 peptidase S37	1.0243	0.3115	1	oral_cavity	PF05576.12	GC_00054252
DbpA RNA binding domain	1.0243	0.3115	1	oral_cavity	PF03880.16	GC_00031536
Cytochrome c554 and c-prime	1.0243	0.3115	1	oral_cavity	PF13435.7	GC_00046370
Helix-turn-helix domain of resolvase	1.0243	0.3115	1	oral_cavity	PF02796.16	GC_00046597
Bacteriophage replication protein O	1.0243	0.3115	1	oral_cavity	PF04492.14	GC_00050835
Protein of unknown function (DUF3829)	1.0243	0.3115	1	oral_cavity	PF12889.8	GC_00047767
Protein of unknown function (DUF401)	1.0243	0.3115	1	oral_cavity	PF04165.13	GC_00033842
Domain of unkown function (DUF1775)	1.0243	0.3115	1	oral_cavity	PF07987.12	GC_00039596
Domain of unknown function (DUF4377)	1.0243	0.3115	1	oral_cavity	PF14302.7	GC_00036602, GC_00051767
Family of unknown function (DUF5644)	1.0243	0.3115	1	oral_cavity	PF18712.2	GC_00051481
Protein of unknown function (DUF2397)	1.0243	0.3115	1	oral_cavity	PF09660.11	GC_00055212
Double-stranded RNA binding motif	1.0243	0.3115	1	oral_cavity	PF00035.27	GC_00051908
BsuBI/PstI restriction endonuclease HTH domain	1.0243	0.3115	1	oral_cavity	PF17728.2	GC_00036336
Uncharacterized alpha/beta hydrolase domain (DUF2235)	1.0243	0.3115	1	oral_cavity	PF09994.10	GC_00055519
Prokaryotic RING finger family 1	1.0243	0.3115	1	oral_cavity	PF14446.7	GC_00035883
ERF superfamily	1.0243	0.3115	1	oral_cavity	PF04404.13	GC_00044223
Protein of unknown function (DUF1177)	1.0243	0.3115	1	oral_cavity	PF06675.12	GC_00040433
Bacteriophage head to tail connecting protein	1.0243	0.3115	1	oral_cavity	PF12236.9	GC_00044973
Phosphoethanolamine transferase EptA/EptB	1.0243	0.3115	1	oral_cavity	PF08019.13	GC_00053700
Type IV secretion-system coupling protein DNA-binding domain	1.0243	0.3115	1	oral_cavity	PF10412.10	GC_00046336
Putative ABC exporter	1.0243	0.3115	1	oral_cavity	PF16962.6	GC_00054605
Restriction endonuclease EcoRI	1.0243	0.3115	1	oral_cavity	PF02963.17	GC_00048320
Uncharacterized protein conserved in bacteria (DUF2309)	1.0243	0.3115	1	oral_cavity	PF10070.10	GC_00050857
XdhC and CoxI family	1.0243	0.3115	1	oral_cavity	PF02625.17	GC_00046736
Domain of unknown function (DUF4276)	1.0243	0.3115	1	oral_cavity	PF14103.7	GC_00036402
Omega Transcriptional Repressor	1.0243	0.3115	1	oral_cavity	PF07764.12	GC_00023693
Protein of unknown function (DUF2691)	1.0243	0.3115	1	oral_cavity	PF10903.9	GC_00051247
Membrane-anchored ion channel, Abi component	1.0243	0.3115	1	oral_cavity	PF15968.6	GC_00049045
Helix-hairpin-helix containing domain	1.0243	0.3115	1	oral_cavity	PF14490.7	GC_00038036
Cupredoxin-like domain	1.0243	0.3115	1	oral_cavity	PF13473.7	GC_00035652, GC_00053507
Capsid protein (F protein)	1.0243	0.3115	1	oral_cavity	PF02305.18	GC_00028166
Porphobilinogen deaminase, C-terminal domain	1.0243	0.3115	1	oral_cavity	PF03900.16	GC_00033799
Protein of unknown function (Hypoth_ymh)	1.0243	0.3115	1	oral_cavity	PF09509.11	GC_00038694
Phage T7 tail fibre protein	1.0243	0.3115	1	oral_cavity	PF03906.15	GC_00037776
Uncharacterised BCR, YnfA/UPF0060 family	1.0243	0.3115	1	oral_cavity	PF02694.16	GC_00049597
Protein of unknown function (DUF3644)	1.0243	0.3115	1	oral_cavity	PF12358.9	GC_00050548
Sir2- and TIR-associating SLOG family	1.0243	0.3115	1	oral_cavity	PF18185.2	GC_00029935
Protein of unknown function (DUF563)	1.0243	0.3115	1	oral_cavity	PF04577.15	GC_00045253
Protein of unknown function N-terminus (DUF3323)	1.0243	0.3115	1	oral_cavity	PF11796.9	GC_00027643
PHF5-like protein	1.0243	0.3115	1	oral_cavity	PF03660.15	GC_00029326
RNase H-like domain found in reverse transcriptase	1.0243	0.3115	1	oral_cavity	PF17919.2	GC_00056368
Phage endonuclease I	1.0243	0.3115	1	oral_cavity	PF05367.12	GC_00035950
Transposase zinc-binding domain	1.0243	0.3115	1	oral_cavity	PF14319.7	GC_00005208
Domain of unknown function (DUF1874)	1.0243	0.3115	1	oral_cavity	PF08960.11	GC_00042671
Calx-beta domain	1.0243	0.3115	1	oral_cavity	PF03160.15	GC_00040124
FG-GAP repeat	1.0243	0.3115	1	oral_cavity	PF01839.24	GC_00032298
A nuclease family of the HNH/ENDO VII superfamily with conserved AHH	1.0243	0.3115	1	oral_cavity	PF14412.7	GC_00035832
Putative DNA-binding protein N-terminus	1.0243	0.3115	1	oral_cavity	PF06971.14	GC_00036728
Bsp6I restriction endonuclease	1.0243	0.3115	1	oral_cavity	PF09504.11	GC_00028046
Zinc-binding domain of primase-helicase	1.0243	0.3115	1	oral_cavity	PF08273.13	GC_00030131
4'-phosphopantetheinyl transferase N-terminal domain	1.0243	0.3115	1	oral_cavity	PF17837.2	GC_00015958
Glucan-binding protein C	1.0243	0.3115	1	oral_cavity	PF08363.11	GC_00030856
Domain of unknown function (DUF4428)	1.0243	0.3115	1	oral_cavity	PF14471.7	GC_00028896, GC_00048545
DNA-binding domain	1.0243	0.3115	1	oral_cavity	PF14848.7	GC_00049898
Single Cache domain 2	1.0243	0.3115	1	oral_cavity	PF17200.5	GC_00051067
DsrE/DsrF/DrsH-like family	1.0243	0.3115	1	oral_cavity	PF13686.7	GC_00045178
Starch-binding module 26	1.0243	0.3115	1	oral_cavity	PF16738.6	GC_00030487
Protein of unknown function (DUF2933)	1.0243	0.3115	1	oral_cavity	PF11666.9	GC_00035603
Protein of unknown function (DUF3826)	1.0243	0.3115	1	oral_cavity	PF12875.8	GC_00036662
Phosphogluconate dehydrogenase (decarboxylating) C-term	1.0243	0.3115	1	oral_cavity	PF16896.6	GC_00028571
Protein of unknown function (DUF2470)	1.0243	0.3115	1	oral_cavity	PF10615.10	GC_00039620
Ribonuclease toxin, BrnT, of type II toxin-antitoxin system	1.0243	0.3115	1	oral_cavity	PF04365.14	GC_00050122
Tail tubular protein	1.0243	0.3115	1	oral_cavity	PF17212.4	GC_00046440
Rifampin ADP-ribosyl transferase	1.0243	0.3115	1	oral_cavity	PF12120.9	GC_00048590
Predicted periplasmic lipoprotein (DUF2291)	1.0243	0.3115	1	oral_cavity	PF10054.10	GC_00054559
Phage T7 capsid assembly protein	1.0243	0.3115	1	oral_cavity	PF05396.12	GC_00031119
Protein of unknown function (DUF2892)	1.0243	0.3115	1	oral_cavity	PF11127.9	GC_00040170
Protein of unknown function (DUF1269)	1.0243	0.3115	1	oral_cavity	PF06897.13	GC_00044626
TnsA endonuclease N terminal	1.0243	0.3115	1	oral_cavity	PF08722.12	GC_00053344
Malectin domain	1.0243	0.3115	1	oral_cavity	PF11721.9	GC_00054012
Predicted Peptidoglycan domain	1.0243	0.3115	1	oral_cavity	PF09374.11	GC_00013205
tRNA_anti-like	1.0243	0.3115	1	oral_cavity	PF12869.8	GC_00044699
Protein of unknown function (DUF5672)	1.0243	0.3115	1	oral_cavity	PF18922.1	GC_00029071
Dockerin type I domain	1.0243	0.3115	1	oral_cavity	PF00404.19	GC_00056535
Prenyltransferase and squalene oxidase repeat	1.0243	0.3115	1	oral_cavity	PF00432.22	GC_00053044
NAD-dependent DNA ligase OB-fold domain	1.0243	0.3115	1	oral_cavity	PF03120.17	GC_00035596
Domain of unknown function (DUF4859)	1.0243	0.3115	1	oral_cavity	PF16151.6	GC_00053639, GC_00056424
Domain related to MnhB subunit of Na+/H+ antiporter	1.0243	0.3115	1	oral_cavity	PF04039.14	GC_00052028
F subunit of K+-transporting ATPase (Potass_KdpF)	1.0243	0.3115	1	oral_cavity	PF09604.11	GC_00046003
Protein of unknown function (DUF3325)	1.0243	0.3115	1	oral_cavity	PF11804.9	GC_00042837
Anti-repressor SinI	1.0243	0.3115	1	oral_cavity	PF08671.11	GC_00044585
Domain of unknown function (DUF3173)	1.0243	0.3115	1	oral_cavity	PF11372.9	GC_00042079
Transposase zinc-ribbon domain	1.0243	0.3115	1	oral_cavity	PF12760.8	GC_00001063
RnfC Barrel sandwich hybrid domain	1.0243	0.3115	1	oral_cavity	PF13375.7	GC_00047521
AroM protein	1.0243	0.3115	1	oral_cavity	PF07302.12	GC_00049257
Domain of unknown function (DUF4450)	1.0243	0.3115	1	oral_cavity	PF14614.7	GC_00043135
Intracellular sensor of Lambda phage, Abi component	1.0243	0.3115	1	oral_cavity	PF15969.6	GC_00032558, GC_00049875
ROS/MUCR transcriptional regulator protein	1.0243	0.3115	1	oral_cavity	PF05443.12	GC_00045464
Family of unknown function (DUF5388)	1.0243	0.3115	1	oral_cavity	PF17363.3	GC_00046031
Squalene-hopene cyclase C-terminal domain	1.0243	0.3115	1	oral_cavity	PF13243.7	GC_00044614
Replication protein	1.0243	0.3115	1	oral_cavity	PF01446.18	GC_00038255, GC_00038606, GC_00050539
Cytochrome D1 heme domain	1.0243	0.3115	1	oral_cavity	PF02239.17	GC_00030719, GC_00056301
Conserved hypothetical protein (Lin0512_fam)	1.0243	0.3115	1	oral_cavity	PF09585.11	GC_00048352
Photosynthesis system II assembly factor YCF48	1.0243	0.3115	1	oral_cavity	PF14870.7	GC_00027964
Entericidin EcnA/B family	1.0243	0.3115	1	oral_cavity	PF08085.12	GC_00022894
Domain of unknown function (DUF4878)	1.0243	0.3115	1	oral_cavity	PF12870.8	GC_00037751
Family of unknown function (DUF5662)	1.0243	0.3115	1	oral_cavity	PF18907.1	GC_00032116
Domain of unknown function (DUF305)	1.0243	0.3115	1	oral_cavity	PF03713.14	GC_00051581
Possible hemagglutinin (DUF637)	1.0243	0.3115	1	oral_cavity	PF04830.14	GC_00050588
Opacity family porin protein	1.0243	0.3115	1	oral_cavity	PF02462.16	GC_00053697
Domain of unknown function (DUF4852)	1.0243	0.3115	1	oral_cavity	PF16144.6	GC_00035545
Abi-like protein	0.981722	0.321774	1	oral_cavity	PF07751.12	GC_00006093, GC_00006139, GC_00006545, GC_00020326, GC_00023085, GC_00029710, GC_00030539, GC_00039013, GC_00041146, GC_00041455, GC_00042834, GC_00050507, GC_00052313, GC_00053531, GC_00056212
Bacterial regulatory proteins, lacI family	0.981722	0.321774	1	oral_cavity	PF00356.22	GC_00006140, GC_00014356, GC_00014672, GC_00015167, GC_00016077, GC_00017495, GC_00021681, GC_00023646, GC_00024570, GC_00027959, GC_00039648, GC_00040008, GC_00043556, GC_00043635, GC_00051163, GC_00052756
Hemerythrin HHE cation binding domain	0.981722	0.321774	1	oral_cavity	PF01814.24	GC_00012167, GC_00019143, GC_00019296, GC_00019864, GC_00022987, GC_00024818, GC_00028234, GC_00035549, GC_00040907, GC_00045763, GC_00046067, GC_00050074, GC_00055956, GC_00056282
Predicted AAA-ATPase	0.981722	0.321774	1	gastrointestinal_tract	PF09820.10	GC_00000002, GC_00000065, GC_00000150, GC_00003135, GC_00003170, GC_00005911, GC_00006090, GC_00006091, GC_00006122, GC_00006281, GC_00006955, GC_00007626, GC_00013390, GC_00020701, GC_00026410, GC_00027242, GC_00032465, GC_00047647, GC_00049584
Peptidase family M28	0.981722	0.321774	1	gastrointestinal_tract	PF04389.18	GC_00001290, GC_00030675, GC_00034975, GC_00035486, GC_00036376, GC_00038246, GC_00039847, GC_00041867, GC_00042615, GC_00042673
Phage capsid family	0.981722	0.321774	1	gastrointestinal_tract	PF05065.14	GC_00006467, GC_00007310, GC_00007875, GC_00030854, GC_00033840, GC_00035523, GC_00036122, GC_00036771, GC_00043237, GC_00043362, GC_00044287, GC_00050840, GC_00051745
Glutamine amidotransferases class-II	0.910849	0.339889	1	gastrointestinal_tract	PF00310.22	GC_00004707, GC_00007225, GC_00007867, GC_00017701, GC_00021269, GC_00022509, GC_00049645, GC_00050538
PBP superfamily domain	0.910849	0.339889	1	gastrointestinal_tract	PF12849.8	GC_00003298, GC_00004143, GC_00005449, GC_00010029, GC_00010030, GC_00016949, GC_00017916, GC_00018616, GC_00021051, GC_00023177, GC_00031928, GC_00033222, GC_00035562, GC_00036586, GC_00039436, GC_00042570, GC_00044644, GC_00046060, GC_00046170, GC_00048004, GC_00048516, GC_00051270, GC_00052645, GC_00052768, GC_00054238
Low molecular weight phosphotyrosine protein phosphatase	0.910849	0.339889	1	gastrointestinal_tract	PF01451.22	GC_00003455, GC_00003914, GC_00004095, GC_00004980, GC_00006189, GC_00006752, GC_00008129, GC_00009980, GC_00012161, GC_00014279, GC_00016170, GC_00016426, GC_00025242, GC_00026404, GC_00026565, GC_00030786, GC_00038737, GC_00045720, GC_00047999
LytTr DNA-binding domain	0.910849	0.339889	1	gastrointestinal_tract	PF04397.16	GC_00000693, GC_00003982, GC_00004873, GC_00010065, GC_00010886, GC_00010897, GC_00011274, GC_00018146, GC_00020273, GC_00020430, GC_00027906, GC_00029615, GC_00030460, GC_00031146, GC_00031758, GC_00034197, GC_00035409, GC_00036214, GC_00037503, GC_00040427, GC_00043199, GC_00045085, GC_00046187, GC_00050720, GC_00052123, GC_00052266, GC_00052887, GC_00054899, GC_00056160, GC_00056863
Transglycosylase SLT domain	0.910849	0.339889	1	gastrointestinal_tract	PF01464.21	GC_00001922, GC_00002958, GC_00003141, GC_00004962, GC_00005987, GC_00008361, GC_00017883, GC_00018502, GC_00021656, GC_00022039, GC_00023375, GC_00023714, GC_00023779, GC_00024584, GC_00025311, GC_00029952, GC_00030893, GC_00031489, GC_00033246, GC_00046607, GC_00047239, GC_00047602, GC_00048819, GC_00050078, GC_00054186, GC_00054438, GC_00055399, GC_00056682
Protein of unknown function (DUF421)	0.910849	0.339889	1	oral_cavity	PF04239.13	GC_00000363, GC_00003195, GC_00004473, GC_00020432, GC_00021645, GC_00021961, GC_00023147, GC_00024336, GC_00038105, GC_00040814, GC_00041799, GC_00044151, GC_00044877, GC_00056548
HipA-like C-terminal domain	0.861953	0.353193	1	gastrointestinal_tract	PF07804.13	GC_00003353, GC_00017299, GC_00020615, GC_00025885, GC_00029985, GC_00037537, GC_00044254, GC_00047377, GC_00048116, GC_00048552, GC_00049722, GC_00051255, GC_00053767
Alpha/beta hydrolase family	0.861953	0.353193	1	gastrointestinal_tract	PF12697.8	GC_00006484, GC_00009027, GC_00010113, GC_00010804, GC_00012116, GC_00014706, GC_00019701, GC_00022668, GC_00023284, GC_00025266, GC_00028207, GC_00029207, GC_00036071, GC_00037250, GC_00038753, GC_00038854, GC_00039709, GC_00043398, GC_00043885, GC_00046255, GC_00046415, GC_00049136, GC_00051877, GC_00051943, GC_00052549, GC_00053008
Polysaccharide pyruvyl transferase	0.861953	0.353193	1	gastrointestinal_tract	PF04230.14	GC_00012864, GC_00015018, GC_00019581, GC_00019583, GC_00023603, GC_00025825, GC_00028834, GC_00029981, GC_00030025, GC_00030062, GC_00032246, GC_00034534, GC_00035215, GC_00035871, GC_00035909, GC_00036918, GC_00037488, GC_00038184, GC_00056732
Glycosyl transferase WecB/TagA/CpsF family	0.861953	0.353193	1	gastrointestinal_tract	PF03808.14	GC_00004724, GC_00015641, GC_00016353, GC_00016683, GC_00017467, GC_00034712, GC_00036641, GC_00040293, GC_00048269, GC_00049062, GC_00050502
PhoU domain	0.861953	0.353193	1	gastrointestinal_tract	PF01895.20	GC_00010221, GC_00010222, GC_00016369, GC_00026330, GC_00026462, GC_00031221, GC_00038877, GC_00039330, GC_00039925, GC_00044154, GC_00045817, GC_00050285
Lysine exporter LysO	0.861953	0.353193	1	gastrointestinal_tract	PF03956.14	GC_00001546, GC_00004340, GC_00004600, GC_00013958, GC_00017876, GC_00037875, GC_00045137, GC_00049729, GC_00052205, GC_00052630
Phage Mu protein F like protein	0.861953	0.353193	1	oral_cavity	PF04233.15	GC_00005284, GC_00008125, GC_00012288, GC_00012452, GC_00016049, GC_00019446, GC_00024566, GC_00029856, GC_00034530, GC_00039511, GC_00048616, GC_00049860, GC_00052862, GC_00053930, GC_00054075
Transposase, Mutator family	0.861953	0.353193	1	oral_cavity	PF00872.19	GC_00002950, GC_00003008, GC_00003120, GC_00003426, GC_00003429, GC_00004394, GC_00004807, GC_00014704, GC_00015233, GC_00016145, GC_00019925, GC_00021231, GC_00028000, GC_00030311, GC_00031035, GC_00031581, GC_00031852, GC_00032651, GC_00035944, GC_00035970, GC_00039909, GC_00043652, GC_00044158, GC_00046676, GC_00047746, GC_00056573
CrcB-like protein, Camphor Resistance (CrcB)	0.861953	0.353193	1	gastrointestinal_tract	PF02537.16	GC_00004734, GC_00007101, GC_00010848, GC_00012498, GC_00012499, GC_00012929, GC_00017033, GC_00019568, GC_00023213, GC_00025226, GC_00025498, GC_00025922, GC_00026622, GC_00028395, GC_00028698, GC_00029277, GC_00032765, GC_00035585, GC_00041576, GC_00042396, GC_00043046, GC_00048168, GC_00048227, GC_00055719
BspA type Leucine rich repeat region (6 copies)	0.861953	0.353193	1	gastrointestinal_tract	PF13306.7	GC_00000928, GC_00005101, GC_00006747, GC_00010681, GC_00010936, GC_00011319, GC_00011787, GC_00014753, GC_00020862, GC_00021026, GC_00028002, GC_00028015, GC_00029261, GC_00031824, GC_00036657, GC_00037596, GC_00042284, GC_00043741, GC_00044657, GC_00044897, GC_00047014, GC_00047169, GC_00047601, GC_00048664, GC_00049354, GC_00050637, GC_00051345, GC_00051927, GC_00051973, GC_00053701, GC_000559…
AAA domain (dynein-related subfamily)	0.861953	0.353193	1	gastrointestinal_tract	PF07728.15	GC_00001088, GC_00005818, GC_00006327, GC_00006799, GC_00006893, GC_00012892, GC_00018427, GC_00021970, GC_00023454, GC_00027814, GC_00035083, GC_00035610, GC_00037213, GC_00039017, GC_00040355, GC_00042886, GC_00044815, GC_00045234, GC_00046781, GC_00048894, GC_00051281, GC_00051313, GC_00052089
ATP-grasp domain	0.861953	0.353193	1	oral_cavity	PF02222.23	GC_00002403, GC_00003528, GC_00003747, GC_00004134, GC_00007357, GC_00011406, GC_00013917, GC_00015726, GC_00015868, GC_00017538, GC_00020129, GC_00021935, GC_00023054, GC_00023475, GC_00023820, GC_00024206, GC_00024839, GC_00026480, GC_00032487, GC_00033022, GC_00034989, GC_00037637, GC_00047216, GC_00055097
Domain of unknown function (DUF4418)	0.834137	0.361079	1	oral_cavity	PF14387.7	GC_00000604, GC_00011788, GC_00019718, GC_00026054, GC_00032922, GC_00037132, GC_00042203, GC_00046537
Alcohol dehydrogenase GroES-like domain	0.834137	0.361079	1	gastrointestinal_tract	PF08240.13	GC_00002710, GC_00003468, GC_00006487, GC_00006820, GC_00010612, GC_00012059, GC_00014169, GC_00016738, GC_00017890, GC_00018637, GC_00018857, GC_00024406, GC_00024986, GC_00026238, GC_00030423, GC_00032089, GC_00033055, GC_00037760, GC_00038793, GC_00039832, GC_00040583, GC_00041958, GC_00042114, GC_00047539, GC_00049901, GC_00051069, GC_00054408, GC_00054883, GC_00055073, GC_00055975, GC_000566…
Transaldolase/Fructose-6-phosphate aldolase	0.834137	0.361079	1	oral_cavity	PF00923.20	GC_00001236, GC_00008756, GC_00008995, GC_00011970, GC_00016250, GC_00019193, GC_00023548, GC_00025005, GC_00032299, GC_00039724, GC_00040636
NAD(P)H-binding	0.820309	0.36509	1	gastrointestinal_tract	PF13460.7	GC_00005007, GC_00005370, GC_00005371, GC_00008423, GC_00008723, GC_00008910, GC_00010533, GC_00011376, GC_00012237, GC_00015365, GC_00015846, GC_00018861, GC_00020018, GC_00020292, GC_00023158, GC_00023527, GC_00028026, GC_00028143, GC_00028518, GC_00032889, GC_00033737, GC_00040391, GC_00040455, GC_00042995, GC_00045515, GC_00052535, GC_00052790
PAS domain	0.820309	0.36509	1	oral_cavity	PF13596.7	GC_00000293, GC_00006533, GC_00019068, GC_00022291, GC_00029206, GC_00032225, GC_00037847, GC_00048518
ABC-2 type transporter	0.820309	0.36509	1	oral_cavity	PF01061.25	GC_00004408, GC_00006442, GC_00007890, GC_00008155, GC_00009646, GC_00010150, GC_00010701, GC_00011363, GC_00012946, GC_00014317, GC_00017882, GC_00018212, GC_00022151, GC_00025861, GC_00026264, GC_00027072, GC_00027465, GC_00027466, GC_00032209, GC_00036719, GC_00037117, GC_00039120, GC_00039795, GC_00040134, GC_00040746, GC_00043039, GC_00046246, GC_00046625, GC_00050330, GC_00051035, GC_000515…
ATP synthase B/B' CF(0)	0.771841	0.379648	1	gastrointestinal_tract	PF00430.19	GC_00001495, GC_00003227, GC_00007628, GC_00008494, GC_00009067, GC_00009288, GC_00011255, GC_00013272, GC_00015120, GC_00015540, GC_00017180, GC_00019582, GC_00022266, GC_00022916, GC_00023946, GC_00032204
ATP synthase delta (OSCP) subunit	0.771841	0.379648	1	gastrointestinal_tract	PF00213.19	GC_00000963, GC_00002662, GC_00006110, GC_00007538, GC_00010692, GC_00013174, GC_00014654, GC_00015213, GC_00021588, GC_00022731, GC_00025453, GC_00025770, GC_00030304, GC_00036769
ParB-like nuclease domain	0.771841	0.379648	1	oral_cavity	PF02195.19	GC_00002064, GC_00003496, GC_00003727, GC_00005173, GC_00008716, GC_00010499, GC_00010500, GC_00015131, GC_00018114, GC_00018608, GC_00021665, GC_00022126, GC_00022309, GC_00022640, GC_00023922, GC_00026655, GC_00026795, GC_00026883, GC_00029323, GC_00030110, GC_00031970, GC_00033251, GC_00033360, GC_00034352, GC_00037455, GC_00039898, GC_00040133, GC_00041985, GC_00044515, GC_00050467, GC_000519…
ATP synthase	0.771841	0.379648	1	gastrointestinal_tract	PF00231.20	GC_00000625, GC_00002339, GC_00010854, GC_00011853, GC_00011854, GC_00015978, GC_00016135, GC_00019766, GC_00021905, GC_00023913, GC_00024890, GC_00025677, GC_00049246
ATP synthase A chain	0.771841	0.379648	1	gastrointestinal_tract	PF00119.21	GC_00001376, GC_00003319, GC_00007621, GC_00008227, GC_00010779, GC_00013812, GC_00016623, GC_00018609, GC_00020208, GC_00020822, GC_00021561, GC_00023257, GC_00027170, GC_00033993, GC_00049739, GC_00054772
ATP synthase, Delta/Epsilon chain, beta-sandwich domain	0.771841	0.379648	1	gastrointestinal_tract	PF02823.17	GC_00001992, GC_00002379, GC_00008276, GC_00008964, GC_00008965, GC_00011351, GC_00013623, GC_00017915, GC_00018027, GC_00019305, GC_00021186, GC_00023848, GC_00024070, GC_00055164
Listeria-Bacteroides repeat domain (List_Bact_rpt)	0.771841	0.379648	1	oral_cavity	PF09479.11	GC_00036190, GC_00040545, GC_00040615, GC_00045230, GC_00045410, GC_00046762, GC_00047263, GC_00048091, GC_00049915, GC_00055933
Pectinesterase	0.771841	0.379648	1	gastrointestinal_tract	PF01095.20	GC_00004212, GC_00005728, GC_00037262, GC_00044940
Ion transport protein	0.771841	0.379648	1	gastrointestinal_tract	PF00520.32	GC_00025250, GC_00025397, GC_00031134, GC_00040156
Domain of unknown function (DUF1896)	0.771841	0.379648	1	oral_cavity	PF08989.11	GC_00000326, GC_00023133, GC_00037410
alpha-L-rhamnosidase	0.771841	0.379648	1	gastrointestinal_tract	PF17132.5	GC_00008107, GC_00030762, GC_00031222, GC_00036040, GC_00038027, GC_00048893, GC_00050277
YWFCY protein	0.771841	0.379648	1	oral_cavity	PF14293.7	GC_00000271
Putative zinc- or iron-chelating domain	0.771841	0.379648	1	gastrointestinal_tract	PF03692.16	GC_00013443, GC_00032880, GC_00039463, GC_00043213, GC_00047555
SseB protein N-terminal domain	0.771841	0.379648	1	oral_cavity	PF07179.13	GC_00013757, GC_00015248, GC_00029168, GC_00042454
Protein of unknown function (DUF1634)	0.771841	0.379648	1	oral_cavity	PF07843.12	GC_00009295, GC_00025976, GC_00033567, GC_00053103
Staphylococcal nuclease homologue	0.771841	0.379648	1	gastrointestinal_tract	PF00565.18	GC_00013637, GC_00018787, GC_00019633, GC_00032633, GC_00034673, GC_00036185
Arc-like DNA binding domain	0.771841	0.379648	1	gastrointestinal_tract	PF03869.15	GC_00005348, GC_00044474, GC_00051594, GC_00052138, GC_00054451
Poxvirus D5 protein-like	0.771841	0.379648	1	gastrointestinal_tract	PF03288.17	GC_00007579, GC_00043093, GC_00051211, GC_00051809, GC_00055696
EcsC protein family	0.771841	0.379648	1	gastrointestinal_tract	PF12787.8	GC_00004210, GC_00014019, GC_00036711, GC_00046956, GC_00052937
Ketopantoate reductase PanE/ApbA C terminal	0.771841	0.379648	1	gastrointestinal_tract	PF08546.12	GC_00013902, GC_00028181, GC_00033247, GC_00045105, GC_00049262
Conjugal transfer protein TraD	0.771841	0.379648	1	gastrointestinal_tract	PF06412.12	GC_00002948, GC_00031438, GC_00051781
Domain of unknown function (DUF4832)	0.771841	0.379648	1	gastrointestinal_tract	PF16116.6	GC_00022136, GC_00024776, GC_00027189, GC_00027789, GC_00035901, GC_00037823, GC_00038891, GC_00041612, GC_00055255
PilZ domain	0.771841	0.379648	1	oral_cavity	PF07238.15	GC_00007539, GC_00019532, GC_00036497, GC_00045738
Protein of unknown function (DUF4876)	0.771841	0.379648	1	oral_cavity	PF16215.6	GC_00003875, GC_00007476, GC_00007477, GC_00021708, GC_00033390, GC_00037762, GC_00050677
Phage XkdN-like tail assembly chaperone protein, TAC	0.771841	0.379648	1	oral_cavity	PF08890.12	GC_00019983, GC_00038738, GC_00041039, GC_00042951, GC_00043417, GC_00043437, GC_00050250, GC_00052554, GC_00053001
Ribosomal protein TL5, C-terminal domain	0.771841	0.379648	1	gastrointestinal_tract	PF14693.7	GC_00020150, GC_00026037, GC_00028965, GC_00053504, GC_00054383
Flagellar FliJ protein	0.771841	0.379648	1	oral_cavity	PF02050.17	GC_00015300, GC_00019485, GC_00031251, GC_00043230
Uncharacterised protein conserved in bacteria (DUF2313)	0.771841	0.379648	1	oral_cavity	PF10076.10	GC_00006912, GC_00031337, GC_00035765, GC_00035988, GC_00036420, GC_00043900, GC_00051495
CotH kinase protein	0.771841	0.379648	1	gastrointestinal_tract	PF08757.12	GC_00012156, GC_00026692, GC_00028394, GC_00037864, GC_00056244
Toxin ToxN, type III toxin-antitoxin system	0.771841	0.379648	1	gastrointestinal_tract	PF13958.7	GC_00009777, GC_00021400, GC_00026104, GC_00049122, GC_00054270
D-aminopeptidase	0.771841	0.379648	1	gastrointestinal_tract	PF04951.14	GC_00004748, GC_00020289, GC_00037861, GC_00053647, GC_00055866
Protein of unknown function (DUF418)	0.771841	0.379648	1	gastrointestinal_tract	PF04235.13	GC_00016021, GC_00019675, GC_00028708, GC_00032586, GC_00036423, GC_00044205, GC_00056224
CRISPR-associated negative auto-regulator DevR/Csa2	0.771841	0.379648	1	gastrointestinal_tract	PF01905.17	GC_00003109, GC_00032412
Domain of unknown function (DUF4368)	0.771841	0.379648	1	gastrointestinal_tract	PF14287.7	GC_00005376, GC_00023423, GC_00028937, GC_00030787, GC_00032965, GC_00032966, GC_00032967, GC_00040456, GC_00051501
FlgN protein	0.771841	0.379648	1	oral_cavity	PF05130.13	GC_00024144, GC_00039003, GC_00043951, GC_00046039, GC_00050524
O-methyltransferase domain	0.771841	0.379648	1	oral_cavity	PF00891.19	GC_00005893, GC_00015829, GC_00054757
Protein of unknown function (DUF1320)	0.771841	0.379648	1	oral_cavity	PF07030.13	GC_00005466, GC_00029581, GC_00049610, GC_00053785
Transposon-encoded protein TnpW	0.771841	0.379648	1	gastrointestinal_tract	PF14202.7	GC_00005295, GC_00018150, GC_00024255, GC_00025216, GC_00035885, GC_00041014, GC_00041990, GC_00045826, GC_00046115, GC_00049984
GGGtGRT protein	0.771841	0.379648	1	gastrointestinal_tract	PF14057.7	GC_00003091
NeuB family	0.771841	0.379648	1	oral_cavity	PF03102.15	GC_00022687, GC_00037001, GC_00039616, GC_00047116, GC_00054494
Esterase Ig-like N-terminal domain	0.771841	0.379648	1	gastrointestinal_tract	PF18435.2	GC_00010378, GC_00046732, GC_00049453, GC_00049715, GC_00056909
FlaG protein	0.771841	0.379648	1	oral_cavity	PF03646.16	GC_00014314, GC_00027980, GC_00030566, GC_00054202, GC_00056555
Glycosyl hydrolase family 63 C-terminal domain	0.771841	0.379648	1	oral_cavity	PF03200.17	GC_00003222, GC_00024730
Protein of unknown function (DUF2971)	0.771841	0.379648	1	gastrointestinal_tract	PF11185.9	GC_00028455, GC_00028968, GC_00030804, GC_00035213, GC_00035653, GC_00039588, GC_00053137
Carbohydrate esterase 2 N-terminal	0.771841	0.379648	1	gastrointestinal_tract	PF17996.2	GC_00008392, GC_00015695, GC_00029041, GC_00043102, GC_00052029
Siphovirus Gp157	0.771841	0.379648	1	gastrointestinal_tract	PF05565.12	GC_00003752, GC_00031719, GC_00031975, GC_00052524
Bacteriophage holin	0.771841	0.379648	1	gastrointestinal_tract	PF04531.14	GC_00005383, GC_00005384, GC_00012124
BNR repeat-like domain	0.610906	0.434447	1	gastrointestinal_tract	PF13088.7	GC_00007591, GC_00012898, GC_00029865, GC_00032026, GC_00033355, GC_00035165, GC_00035318, GC_00039140, GC_00044481, GC_00048149, GC_00054606, GC_00055517
HD containing hydrolase-like enzyme	0.610906	0.434447	1	oral_cavity	PF12917.8	GC_00012502, GC_00013569, GC_00023801, GC_00028016, GC_00041876
Phage Tail Protein X	0.610906	0.434447	1	oral_cavity	PF05489.13	GC_00005730, GC_00009342, GC_00033517, GC_00039290, GC_00045875, GC_00045982, GC_00052676
Protein of unknown function (DUF2975)	0.610906	0.434447	1	oral_cavity	PF11188.9	GC_00025504, GC_00026857, GC_00027531, GC_00035184, GC_00044569, GC_00044797, GC_00050529
Fibronectin type III domain	0.610906	0.434447	1	oral_cavity	PF00041.22	GC_00004025, GC_00011778, GC_00016690, GC_00017506, GC_00035629, GC_00039738
Domain of unknown function (DUF4143)	0.610906	0.434447	1	gastrointestinal_tract	PF13635.7	GC_00004743, GC_00013254, GC_00013959, GC_00021296, GC_00027984, GC_00028812, GC_00032050, GC_00047855, GC_00047917, GC_00055529
NADP oxidoreductase coenzyme F420-dependent	0.610906	0.434447	1	gastrointestinal_tract	PF03807.18	GC_00008145, GC_00011991, GC_00012267, GC_00022122, GC_00028872, GC_00030194, GC_00032445, GC_00039011, GC_00042913, GC_00047040, GC_00050315
AIPR protein	0.610906	0.434447	1	oral_cavity	PF10592.10	GC_00031287, GC_00034694, GC_00035482, GC_00039231, GC_00041280, GC_00046479, GC_00055250, GC_00055878
Uncharacterised nucleotidyltransferase	0.610906	0.434447	1	gastrointestinal_tract	PF14907.7	GC_00007434, GC_00031949, GC_00036942, GC_00037266, GC_00039108, GC_00039873, GC_00043422, GC_00048047, GC_00049706, GC_00056816
DltD protein	0.610906	0.434447	1	gastrointestinal_tract	PF04914.13	GC_00013040, GC_00016294, GC_00016408, GC_00038679, GC_00039773, GC_00048268
Flagellar assembly protein FliH	0.610906	0.434447	1	oral_cavity	PF02108.17	GC_00015062, GC_00026365, GC_00039907, GC_00042242, GC_00042502, GC_00051261
Putative TM nitroreductase	0.610906	0.434447	1	oral_cavity	PF14512.7	GC_00005978, GC_00017238, GC_00032408, GC_00035953, GC_00036077, GC_00039461
Aspartyl protease	0.610906	0.434447	1	oral_cavity	PF13650.7	GC_00005008, GC_00009919, GC_00011001, GC_00027992, GC_00030771, GC_00033919, GC_00039889, GC_00040793, GC_00042178, GC_00042639, GC_00053412
Ion channel	0.610906	0.434447	1	gastrointestinal_tract	PF07885.17	GC_00007515, GC_00019074, GC_00029490, GC_00030525, GC_00041061, GC_00042922, GC_00047114, GC_00047342
Prolyl oligopeptidase, N-terminal beta-propeller domain	0.610906	0.434447	1	oral_cavity	PF02897.16	GC_00004282, GC_00023978, GC_00024285
PQQ-like domain	0.610906	0.434447	1	gastrointestinal_tract	PF13360.7	GC_00005471, GC_00032144, GC_00035480, GC_00040394, GC_00043771, GC_00044724, GC_00045480, GC_00047279, GC_00055031, GC_00056783
STAS-like domain of unknown function (DUF4325)	0.610906	0.434447	1	oral_cavity	PF14213.7	GC_00005081, GC_00009395, GC_00009396, GC_00050130
Phage head-tail joining protein	0.610906	0.434447	1	gastrointestinal_tract	PF05521.12	GC_00011731, GC_00015324, GC_00028253, GC_00038336, GC_00038733, GC_00038747, GC_00041288, GC_00048645, GC_00050178, GC_00053171
5-bromo-4-chloroindolyl phosphate hydrolysis protein	0.610906	0.434447	1	gastrointestinal_tract	PF10112.10	GC_00011360, GC_00012077, GC_00020913, GC_00027819, GC_00037394, GC_00043262, GC_00051201, GC_00056105, GC_00056149
Terminase-like family	0.610906	0.434447	1	oral_cavity	PF03237.16	GC_00025610, GC_00035479, GC_00040892, GC_00045068, GC_00045131, GC_00045495, GC_00045676, GC_00049412, GC_00051182
DRTGG domain	0.610906	0.434447	1	gastrointestinal_tract	PF07085.13	GC_00006007, GC_00010781, GC_00012189, GC_00029091, GC_00044099
YspA SLOG family	0.610906	0.434447	1	gastrointestinal_tract	PF06908.12	GC_00013065, GC_00013391, GC_00016031, GC_00036706, GC_00054367, GC_00056579
Hydrolase of X-linked nucleoside diphosphate N terminal	0.610906	0.434447	1	gastrointestinal_tract	PF12535.9	GC_00010121, GC_00019678, GC_00022328, GC_00026395
Glycosyl transferase family 8	0.610906	0.434447	1	gastrointestinal_tract	PF01501.21	GC_00007749, GC_00008758, GC_00012680, GC_00013969, GC_00016330, GC_00019924, GC_00030036, GC_00032267, GC_00042516, GC_00047248
Bacterial flagellin N-terminal helical region	0.610906	0.434447	1	oral_cavity	PF00669.21	GC_00006573, GC_00013950, GC_00018353, GC_00025833, GC_00030463, GC_00030739, GC_00030759, GC_00032867, GC_00033908, GC_00034907, GC_00040160, GC_00047250, GC_00047274, GC_00048245, GC_00054535
Phosphoenolpyruvate phosphomutase	0.610906	0.434447	1	gastrointestinal_tract	PF13714.7	GC_00004431, GC_00012218, GC_00030170, GC_00035060, GC_00036458, GC_00044861, GC_00051847
Hfq protein	0.610906	0.434447	1	gastrointestinal_tract	PF17209.4	GC_00003674, GC_00007534, GC_00013206
FlhB HrpN YscU SpaS Family	0.610906	0.434447	1	oral_cavity	PF01312.20	GC_00013529, GC_00013703, GC_00014160, GC_00023116, GC_00026354, GC_00028857, GC_00031690, GC_00035042, GC_00048500, GC_00054404
L-2-amino-thiazoline-4-carboxylic acid hydrolase	0.610906	0.434447	1	oral_cavity	PF14196.7	GC_00029064, GC_00029623, GC_00030467, GC_00035049, GC_00035109, GC_00037552, GC_00042182, GC_00042782, GC_00048864, GC_00052213, GC_00054901, GC_00056397
Glycosyl hydrolases family 18	0.610906	0.434447	1	gastrointestinal_tract	PF00704.29	GC_00006878, GC_00008445, GC_00021713, GC_00022778, GC_00028582, GC_00029534, GC_00034565, GC_00035343, GC_00036724, GC_00041498, GC_00045758, GC_00051186, GC_00051280, GC_00052723, GC_00054127
Mycolic acid cyclopropane synthetase	0.610906	0.434447	1	gastrointestinal_tract	PF02353.21	GC_00007583, GC_00007584, GC_00022817, GC_00022818, GC_00045926
Iron-containing alcohol dehydrogenase	0.610906	0.434447	1	gastrointestinal_tract	PF00465.20	GC_00001209, GC_00002271, GC_00003330, GC_00004136, GC_00004511, GC_00005935, GC_00005945, GC_00006016, GC_00006183, GC_00006400, GC_00006709, GC_00006846, GC_00006973, GC_00007081, GC_00007082, GC_00009632, GC_00009633, GC_00010608, GC_00011277, GC_00011278, GC_00011730, GC_00012180, GC_00013451, GC_00016592, GC_00017067, GC_00017325, GC_00017856, GC_00018441, GC_00019128, GC_00019857, GC_000200…
ROK family	0.610906	0.434447	1	gastrointestinal_tract	PF00480.21	GC_00000896, GC_00001196, GC_00001543, GC_00002989, GC_00004284, GC_00004927, GC_00007092, GC_00007905, GC_00008634, GC_00008635, GC_00010633, GC_00010743, GC_00010744, GC_00011378, GC_00012611, GC_00013160, GC_00013189, GC_00014066, GC_00014204, GC_00014612, GC_00014730, GC_00015193, GC_00017022, GC_00017279, GC_00017661, GC_00018906, GC_00019889, GC_00021230, GC_00022202, GC_00022507, GC_000229…
N-acetylmuramoyl-L-alanine amidase	0.610906	0.434447	1	gastrointestinal_tract	PF01510.26	GC_00001276, GC_00001303, GC_00002995, GC_00003551, GC_00003890, GC_00004148, GC_00004424, GC_00004669, GC_00004964, GC_00005146, GC_00009666, GC_00011865, GC_00012788, GC_00013575, GC_00014009, GC_00015684, GC_00016183, GC_00016219, GC_00016911, GC_00017593, GC_00018465, GC_00019482, GC_00020318, GC_00020573, GC_00020967, GC_00025619, GC_00025743, GC_00026421, GC_00027077, GC_00027230, GC_000278…
SPFH domain / Band 7 family	0.610906	0.434447	1	gastrointestinal_tract	PF01145.26	GC_00000305, GC_00000338, GC_00002975, GC_00003877, GC_00004913, GC_00004997, GC_00006054, GC_00006985, GC_00008390, GC_00009356, GC_00014862, GC_00015423, GC_00016484, GC_00016593, GC_00018576, GC_00023617, GC_00023707, GC_00027544, GC_00028290, GC_00028716, GC_00029489, GC_00031189, GC_00031344, GC_00036298, GC_00037542, GC_00039167, GC_00045012, GC_00051321, GC_00052566, GC_00053422, GC_000550…
Sodium/hydrogen exchanger family	0.610906	0.434447	1	gastrointestinal_tract	PF00999.22	GC_00002191, GC_00002529, GC_00003111, GC_00003649, GC_00004039, GC_00006495, GC_00008102, GC_00008103, GC_00009042, GC_00009693, GC_00010388, GC_00010822, GC_00012827, GC_00015303, GC_00016237, GC_00016685, GC_00017874, GC_00020373, GC_00020502, GC_00022416, GC_00022575, GC_00023533, GC_00025374, GC_00026184, GC_00028348, GC_00029639, GC_00031566, GC_00039419, GC_00043625, GC_00047401, GC_000481…
FtsK/SpoIIIE family	0.610906	0.434447	1	oral_cavity	PF01580.19	GC_00000313, GC_00001331, GC_00003133, GC_00008308, GC_00012095, GC_00013752, GC_00014383, GC_00014384, GC_00014385, GC_00014386, GC_00014387, GC_00014388, GC_00014389, GC_00016707, GC_00017164, GC_00017483, GC_00030570, GC_00031007, GC_00035425, GC_00036558, GC_00037382, GC_00038565, GC_00041911, GC_00043996, GC_00045890
Sigma-70, region 4	0.610906	0.434447	1	oral_cavity	PF08281.13	GC_00001825, GC_00003099, GC_00003615, GC_00004480, GC_00004731, GC_00005089, GC_00005092, GC_00006048, GC_00006055, GC_00006591, GC_00006933, GC_00007072, GC_00007277, GC_00007444, GC_00007616, GC_00007833, GC_00008416, GC_00008574, GC_00008739, GC_00008919, GC_00009167, GC_00010895, GC_00011000, GC_00011617, GC_00011685, GC_00011992, GC_00012415, GC_00013011, GC_00013584, GC_00013892, GC_000145…
Sensory domain found in PocR	0.51758	0.471876	1	oral_cavity	PF10114.10	GC_00003179, GC_00024861, GC_00030399, GC_00031095, GC_00036919, GC_00055258
NADAR domain	0.51758	0.471876	1	gastrointestinal_tract	PF08719.12	GC_00000639
Transposase IS116/IS110/IS902 family	0.51758	0.471876	1	gastrointestinal_tract	PF02371.17	GC_00004256, GC_00006045, GC_00008543, GC_00009683, GC_00011767, GC_00013866, GC_00030865, GC_00031190, GC_00034777, GC_00042000, GC_00051103
Phage antirepressor protein KilAC domain	0.51758	0.471876	1	gastrointestinal_tract	PF03374.15	GC_00005682, GC_00014464, GC_00022278, GC_00030616, GC_00033290, GC_00034658, GC_00037343, GC_00042529, GC_00046619, GC_00056187
Phage P2 GpU	0.51758	0.471876	1	oral_cavity	PF06995.12	GC_00004959, GC_00005442, GC_00006316, GC_00036230, GC_00044993, GC_00049861, GC_00055846
Phage terminase large subunit (GpA)	0.51758	0.471876	1	oral_cavity	PF05876.13	GC_00005311, GC_00005932, GC_00029645, GC_00035843, GC_00037159, GC_00037602, GC_00041772
Phospholipid methyltransferase	0.51758	0.471876	1	oral_cavity	PF04191.14	GC_00025543, GC_00026300, GC_00026975, GC_00028710, GC_00031434, GC_00039894, GC_00042369, GC_00048446, GC_00048542, GC_00051641
Pentapeptide repeats (9 copies)	0.51758	0.471876	1	gastrointestinal_tract	PF13599.7	GC_00021814, GC_00023358, GC_00030850, GC_00031079, GC_00036567, GC_00041062, GC_00041448, GC_00046198
Putative redox-active protein (C_GCAxxG_C_C)	0.51758	0.471876	1	gastrointestinal_tract	PF09719.11	GC_00005931, GC_00011563, GC_00028852, GC_00033103, GC_00041057, GC_00043448, GC_00055336, GC_00056965
Phage tail tube protein FII	0.51758	0.471876	1	oral_cavity	PF04985.15	GC_00005170, GC_00005741, GC_00017586, GC_00032115, GC_00032289, GC_00032519, GC_00039944, GC_00040339
Arylsulfotransferase (ASST)	0.51758	0.471876	1	gastrointestinal_tract	PF05935.12	GC_00003483, GC_00005806, GC_00012627, GC_00034569, GC_00038850
Domain of unknown function (DUF4391)	0.51758	0.471876	1	gastrointestinal_tract	PF14335.7	GC_00006053, GC_00023765, GC_00031032, GC_00041983, GC_00044473, GC_00045630, GC_00050742, GC_00056584
haemagglutination activity domain	0.51758	0.471876	1	gastrointestinal_tract	PF05860.14	GC_00002269, GC_00003442, GC_00006294, GC_00018900, GC_00029769, GC_00032977, GC_00039145
Phage portal protein, lambda family	0.51758	0.471876	1	oral_cavity	PF05136.14	GC_00005086, GC_00005786, GC_00028424, GC_00035142, GC_00040343, GC_00040533, GC_00042250, GC_00046550
DDE superfamily endonuclease	0.51758	0.471876	1	oral_cavity	PF13546.7	GC_00003408, GC_00004214, GC_00004269, GC_00008929, GC_00025532, GC_00039441, GC_00045963, GC_00047256, GC_00048191, GC_00051574, GC_00055676
Tautomerase enzyme	0.51758	0.471876	1	gastrointestinal_tract	PF01361.22	GC_00008622, GC_00008623, GC_00010370, GC_00017127, GC_00022601, GC_00025187, GC_00031862, GC_00047790, GC_00052025
Formamidopyrimidine-DNA glycosylase N-terminal domain	0.51758	0.471876	1	gastrointestinal_tract	PF01149.25	GC_00004805, GC_00010180, GC_00017865, GC_00022801, GC_00053482, GC_00056146
Transposase domain (DUF772)	0.51758	0.471876	1	oral_cavity	PF05598.12	GC_00003607, GC_00004810, GC_00006374, GC_00011004, GC_00014016, GC_00018194, GC_00023248, GC_00028957, GC_00033041, GC_00040179, GC_00045911
Protein of unknown function (DUF1706)	0.51758	0.471876	1	oral_cavity	PF08020.12	GC_00002891, GC_00004666, GC_00053900
Glycosyl hydrolase family 53	0.51758	0.471876	1	gastrointestinal_tract	PF07745.14	GC_00005157, GC_00007397, GC_00013985, GC_00030634, GC_00034448, GC_00037851, GC_00042863, GC_00054475, GC_00055578, GC_00056250
Catalytic LigB subunit of aromatic ring-opening dioxygenase	0.51758	0.471876	1	oral_cavity	PF02900.19	GC_00004345, GC_00004606, GC_00017515, GC_00044885, GC_00052915
Inosine-uridine preferring nucleoside hydrolase	0.51758	0.471876	1	gastrointestinal_tract	PF01156.20	GC_00005876, GC_00007547, GC_00010720, GC_00012145, GC_00014000, GC_00014078, GC_00026897, GC_00030543, GC_00055452
Reverse transcriptase (RNA-dependent DNA polymerase)	0.51758	0.471876	1	gastrointestinal_tract	PF00078.28	GC_00004395, GC_00004824, GC_00027678, GC_00028573, GC_00029028, GC_00030115, GC_00033687, GC_00035916, GC_00040258, GC_00041542, GC_00045908, GC_00046080, GC_00047127, GC_00047912, GC_00048897, GC_00049633, GC_00051889, GC_00051903
CDP-Glycerol:Poly(glycerophosphate) glycerophosphotransferase	0.51758	0.471876	1	oral_cavity	PF04464.15	GC_00024884, GC_00026368, GC_00027831, GC_00029439, GC_00031185, GC_00031576, GC_00042929, GC_00047123, GC_00048001, GC_00051380, GC_00055305
Phage tail protein (Tail_P2_I)	0.51758	0.471876	1	oral_cavity	PF09684.11	GC_00005447, GC_00005960, GC_00026927, GC_00041258, GC_00043133, GC_00043815, GC_00053190, GC_00056957
Creatinine amidohydrolase	0.51758	0.471876	1	gastrointestinal_tract	PF02633.15	GC_00004094, GC_00006876, GC_00014232, GC_00029328, GC_00031365, GC_00032625, GC_00045283
Vacuole effluxer Atg22 like	0.51758	0.471876	1	oral_cavity	PF11700.9	GC_00004658, GC_00020243, GC_00024066, GC_00031100, GC_00048415
Lysozyme inhibitor LprI	0.51758	0.471876	1	gastrointestinal_tract	PF07007.13	GC_00002592, GC_00017205, GC_00035327, GC_00051699, GC_00056103
Bacterial toxin of type II toxin-antitoxin system, YafQ	0.51758	0.471876	1	gastrointestinal_tract	PF15738.6	GC_00004717, GC_00010909, GC_00015069, GC_00021425, GC_00029353, GC_00037541, GC_00038723, GC_00045075, GC_00046653, GC_00052892
GrpB protein	0.51758	0.471876	1	oral_cavity	PF04229.15	GC_00004515, GC_00005737, GC_00006083, GC_00033132, GC_00033354, GC_00037452
Carbohydrate-binding domain-containing protein Cthe_2159	0.51758	0.471876	1	oral_cavity	PF14262.7	GC_00007921, GC_00018849, GC_00019929, GC_00044038, GC_00047477, GC_00050858, GC_00054549
YcxB-like protein	0.51758	0.471876	1	gastrointestinal_tract	PF14317.7	GC_00009848, GC_00021270, GC_00026733, GC_00043572, GC_00045961, GC_00051727, GC_00054711
Phage Terminase	0.51758	0.471876	1	gastrointestinal_tract	PF03354.16	GC_00014202, GC_00019444, GC_00019460, GC_00029120, GC_00030022, GC_00033366, GC_00043701, GC_00044202, GC_00044667, GC_00047321, GC_00052353, GC_00054884
NMT1/THI5 like	0.51758	0.471876	1	gastrointestinal_tract	PF09084.12	GC_00002002, GC_00003933, GC_00004209, GC_00004299, GC_00004790, GC_00008428, GC_00016042, GC_00016368, GC_00017167, GC_00017345, GC_00017867, GC_00021432, GC_00021491, GC_00022500, GC_00022775, GC_00024433, GC_00027915, GC_00028734, GC_00028929, GC_00030667, GC_00031132, GC_00033574, GC_00034200, GC_00034726, GC_00037523, GC_00040198, GC_00041484, GC_00042077, GC_00042915, GC_00043588, GC_000444…
Crp-like helix-turn-helix domain	0.51758	0.471876	1	oral_cavity	PF13545.7	GC_00002401, GC_00003268, GC_00005247, GC_00005316, GC_00009793, GC_00012106, GC_00013487, GC_00014247, GC_00014770, GC_00018145, GC_00018205, GC_00020857, GC_00021008, GC_00022374, GC_00022638, GC_00022835, GC_00024044, GC_00025101, GC_00028174, GC_00028489, GC_00035919, GC_00036927, GC_00037671, GC_00037754, GC_00038451, GC_00043265, GC_00048924
Thiamin pyrophosphokinase, catalytic domain	0.51758	0.471876	1	oral_cavity	PF04263.17	GC_00001033, GC_00007644, GC_00009619, GC_00014870, GC_00016611, GC_00017084, GC_00021819, GC_00025454, GC_00026275, GC_00028567, GC_00028830, GC_00033597, GC_00036316, GC_00037031, GC_00048089, GC_00049042, GC_00050728
Barrel-sandwich domain of CusB or HlyD membrane-fusion	0.458223	0.498456	1	oral_cavity	PF16576.6	GC_00001282, GC_00002001, GC_00003839, GC_00005785, GC_00006568, GC_00006852, GC_00007096, GC_00011065, GC_00011066, GC_00011234, GC_00011592, GC_00013974, GC_00014441, GC_00017942, GC_00019586, GC_00020386, GC_00021505, GC_00021567, GC_00023306, GC_00024183, GC_00024526, GC_00025147, GC_00026560, GC_00028847, GC_00031400, GC_00033707, GC_00033810, GC_00033814, GC_00034018, GC_00034335, GC_000350…
Subtilase family	0.458223	0.498456	1	oral_cavity	PF00082.23	GC_00001000, GC_00001834, GC_00002838, GC_00003734, GC_00004517, GC_00004559, GC_00006064, GC_00006772, GC_00006869, GC_00007895, GC_00008053, GC_00010529, GC_00012923, GC_00013793, GC_00014075, GC_00014417, GC_00015788, GC_00016285, GC_00017889, GC_00019552, GC_00019566, GC_00019934, GC_00020861, GC_00022356, GC_00023292, GC_00023497, GC_00025129, GC_00025442, GC_00027201, GC_00027299, GC_000276…
Region found in RelA / SpoT proteins	0.458223	0.498456	1	gastrointestinal_tract	PF04607.18	GC_00000955, GC_00001881, GC_00002846, GC_00014820, GC_00019395, GC_00021513, GC_00024189, GC_00024995, GC_00029483, GC_00041195, GC_00042143, GC_00053579
RNA ligase	0.458223	0.498456	1	gastrointestinal_tract	PF09511.11	GC_00001649, GC_00024609, GC_00027026, GC_00027724, GC_00033854
ArgJ family	0.458223	0.498456	1	oral_cavity	PF01960.19	GC_00008687, GC_00016486, GC_00020314, GC_00022077, GC_00022223, GC_00035364, GC_00045704, GC_00055486
Sugar-binding N-terminal domain	0.458223	0.498456	1	oral_cavity	PF07005.12	GC_00001084, GC_00031111, GC_00038705, GC_00049654, GC_00054798
Tripartite tricarboxylate transporter TctB family	0.458223	0.498456	1	oral_cavity	PF07331.12	GC_00003081, GC_00004841, GC_00028520, GC_00029758, GC_00030308, GC_00039495, GC_00039695, GC_00041032, GC_00041822, GC_00043160, GC_00043595, GC_00043642, GC_00045043, GC_00046137, GC_00048365, GC_00049671, GC_00050034, GC_00054456, GC_00055903
Linear amide C-N hydrolases, choloylglycine hydrolase family	0.458223	0.498456	1	gastrointestinal_tract	PF02275.19	GC_00005788, GC_00010630, GC_00023726, GC_00025085, GC_00034490, GC_00035177, GC_00055140, GC_00056176, GC_00056861
HicA toxin of bacterial toxin-antitoxin,	0.458223	0.498456	1	oral_cavity	PF07927.13	GC_00003823, GC_00009238, GC_00025612, GC_00029437, GC_00030291, GC_00041577, GC_00042846, GC_00044076, GC_00048558
Glycosyl hydrolases family 43	0.458223	0.498456	1	gastrointestinal_tract	PF04616.15	GC_00004228, GC_00004502, GC_00004573, GC_00006653, GC_00006667, GC_00006697, GC_00009127, GC_00011722, GC_00013118, GC_00013554, GC_00015232, GC_00015795, GC_00015931, GC_00017003, GC_00017714, GC_00019498, GC_00021353, GC_00021760, GC_00021844, GC_00022421, GC_00022672, GC_00023823, GC_00024149, GC_00026178, GC_00026798, GC_00026943, GC_00026964, GC_00027120, GC_00027499, GC_00027950, GC_000303…
Domain of unknown function (DUF4491)	0.458223	0.498456	1	oral_cavity	PF14898.7	GC_00004129, GC_00005430, GC_00012582, GC_00012583, GC_00027661, GC_00027662
Protein of unknown function (DUF559)	0.458223	0.498456	1	gastrointestinal_tract	PF04480.13	GC_00006438, GC_00008615, GC_00017300, GC_00023901, GC_00026098, GC_00026578, GC_00028961, GC_00035697, GC_00038794, GC_00041970, GC_00044234, GC_00052183
Antidote-toxin recognition MazE, bacterial antitoxin	0.458223	0.498456	1	oral_cavity	PF04014.19	GC_00003512, GC_00006331, GC_00010322, GC_00011763, GC_00012205, GC_00016516, GC_00035094, GC_00036074, GC_00036123, GC_00036743, GC_00042808, GC_00052091, GC_00052795, GC_00055564
SMI1 / KNR4 family (SUKH-1)	0.458223	0.498456	1	gastrointestinal_tract	PF09346.11	GC_00002579, GC_00021550, GC_00028786, GC_00030641, GC_00035233, GC_00040171, GC_00045723, GC_00045825, GC_00049561, GC_00052500, GC_00052667
TM2 domain	0.458223	0.498456	1	gastrointestinal_tract	PF05154.17	GC_00006078, GC_00012023, GC_00024726, GC_00030064, GC_00036216, GC_00036691, GC_00040224, GC_00046875, GC_00048903, GC_00056771
Protein of unknown function (DUF819)	0.458223	0.498456	1	oral_cavity	PF05684.13	GC_00002277, GC_00006324, GC_00014194, GC_00016214, GC_00044469
Signal transduction histidine kinase	0.458223	0.498456	1	gastrointestinal_tract	PF12282.9	GC_00003367, GC_00008697, GC_00018826, GC_00020639, GC_00034797, GC_00040340
Sulfate permease family	0.458223	0.498456	1	gastrointestinal_tract	PF00916.21	GC_00006693, GC_00017000, GC_00020501, GC_00025134, GC_00039833, GC_00043200, GC_00049712, GC_00054910, GC_00055713
Dynamin family	0.458223	0.498456	1	oral_cavity	PF00350.24	GC_00011677, GC_00012983, GC_00015224, GC_00034752, GC_00041045, GC_00041160, GC_00047378, GC_00048393, GC_00048633, GC_00051486, GC_00054173, GC_00055345, GC_00056371
YopX protein	0.458223	0.498456	1	oral_cavity	PF09643.11	GC_00003680, GC_00013111, GC_00017827, GC_00033153, GC_00033524, GC_00034176, GC_00035140, GC_00042025, GC_00043597, GC_00044051, GC_00048015, GC_00048578, GC_00053638, GC_00054093
Helicase HerA, central domain	0.458223	0.498456	1	gastrointestinal_tract	PF01935.18	GC_00003822, GC_00005062, GC_00026841, GC_00033485, GC_00033841, GC_00041034, GC_00049583, GC_00051673, GC_00054320
Protein of unknown function DUF111	0.458223	0.498456	1	gastrointestinal_tract	PF01969.18	GC_00006577, GC_00017595, GC_00019504, GC_00020348, GC_00020349, GC_00027184, GC_00028426, GC_00034683, GC_00034976, GC_00045653, GC_00051052
L-rhamnose isomerase (RhaA)	0.458223	0.498456	1	gastrointestinal_tract	PF06134.12	GC_00003297, GC_00003357, GC_00011803
Tripartite tricarboxylate transporter TctA family	0.458223	0.498456	1	oral_cavity	PF01970.17	GC_00002448, GC_00005254, GC_00013887, GC_00038578, GC_00040520, GC_00041548, GC_00042179, GC_00042841, GC_00045417, GC_00046412, GC_00046787, GC_00047961, GC_00048678, GC_00049460, GC_00049747, GC_00053003, GC_00054598, GC_00054727
Tripartite tricarboxylate transporter family receptor	0.458223	0.498456	1	oral_cavity	PF03401.15	GC_00002614, GC_00005390, GC_00023440, GC_00029486, GC_00029590, GC_00031086, GC_00035410, GC_00037403, GC_00038849, GC_00040527, GC_00041152, GC_00047785, GC_00050212, GC_00051611, GC_00053146, GC_00053219, GC_00053250, GC_00053343, GC_00056950
Phage portal protein, SPP1 Gp6-like	0.458223	0.498456	1	oral_cavity	PF05133.15	GC_00014688, GC_00026307, GC_00040085, GC_00048040, GC_00050157, GC_00050478, GC_00052420, GC_00052847, GC_00053815, GC_00056068, GC_00056847
CobQ/CobB/MinD/ParA nucleotide binding domain	0.418987	0.517443	1	oral_cavity	PF01656.24	GC_00008151, GC_00015383, GC_00025809, GC_00028277, GC_00029519, GC_00030215, GC_00032776, GC_00038598, GC_00040259, GC_00042509, GC_00042635, GC_00046160, GC_00046851, GC_00048011, GC_00049415, GC_00050201, GC_00051451
Conserved carboxylase domain	0.418987	0.517443	1	oral_cavity	PF02436.19	GC_00000160, GC_00002058, GC_00009572, GC_00015308
Nucleotidyltransferase domain	0.418987	0.517443	1	gastrointestinal_tract	PF01909.24	GC_00003637, GC_00014024, GC_00023171, GC_00028757, GC_00029666, GC_00034218, GC_00034855, GC_00037440, GC_00037723, GC_00039811, GC_00044818, GC_00046056, GC_00051449, GC_00052819, GC_00055025, GC_00056830
Serine dehydratase beta chain	0.418987	0.517443	1	gastrointestinal_tract	PF03315.16	GC_00006373, GC_00007524, GC_00007525, GC_00014600, GC_00020962, GC_00021755, GC_00028045, GC_00041076, GC_00045497
Amino acid permease	0.418987	0.517443	1	gastrointestinal_tract	PF13520.7	GC_00002307, GC_00002316, GC_00004417, GC_00005240, GC_00005360, GC_00005552, GC_00005722, GC_00006774, GC_00007320, GC_00007969, GC_00007970, GC_00009145, GC_00009500, GC_00009696, GC_00009697, GC_00009698, GC_00010078, GC_00010771, GC_00010914, GC_00011565, GC_00011576, GC_00011707, GC_00012297, GC_00012908, GC_00013100, GC_00013157, GC_00014096, GC_00014321, GC_00014497, GC_00014530, GC_000148…
Mannosyl-glycoprotein endo-beta-N-acetylglucosaminidase	0.418987	0.517443	1	gastrointestinal_tract	PF01832.21	GC_00001563, GC_00002723, GC_00007353, GC_00008519, GC_00011358, GC_00012696, GC_00014731, GC_00017784, GC_00020013, GC_00022833, GC_00030568, GC_00035319, GC_00035536, GC_00041616, GC_00049366, GC_00050509, GC_00051133, GC_00053744, GC_00054480, GC_00055143, GC_00056968
Pyridoxal-dependent decarboxylase conserved domain	0.418987	0.517443	1	gastrointestinal_tract	PF00282.20	GC_00002933, GC_00010835, GC_00012176, GC_00026550, GC_00027436, GC_00027767, GC_00056871
Transketolase, pyrimidine binding domain	0.418987	0.517443	1	oral_cavity	PF02779.25	GC_00000181, GC_00002750, GC_00003617, GC_00006570, GC_00010027, GC_00015672, GC_00017977, GC_00021196, GC_00032943
Natural resistance-associated macrophage protein	0.418987	0.517443	1	oral_cavity	PF01566.19	GC_00000298, GC_00002946, GC_00004469, GC_00008632, GC_00010588, GC_00021302, GC_00022762, GC_00022763, GC_00029593, GC_00031634, GC_00033602, GC_00035107, GC_00036169, GC_00042100
Flavin containing amine oxidoreductase	0.418987	0.517443	1	oral_cavity	PF01593.25	GC_00004947, GC_00005634, GC_00008106, GC_00012912, GC_00015674, GC_00019348, GC_00023130, GC_00024557, GC_00028436, GC_00037530, GC_00040671, GC_00049252, GC_00053134, GC_00053556
SnoaL-like domain	0.418987	0.517443	1	oral_cavity	PF12680.8	GC_00006472, GC_00012425, GC_00012716, GC_00012717, GC_00014491, GC_00014640, GC_00015058, GC_00026000, GC_00028438, GC_00028859, GC_00029634, GC_00047149, GC_00052636
Sodium:alanine symporter family	0.418987	0.517443	1	gastrointestinal_tract	PF01235.18	GC_00000211, GC_00000470, GC_00000833, GC_00001681, GC_00002560, GC_00003028, GC_00003062, GC_00004684, GC_00005629, GC_00006643, GC_00008391, GC_00013839, GC_00017666, GC_00018600, GC_00022269, GC_00022298, GC_00022544, GC_00023678, GC_00024591, GC_00025781, GC_00026078, GC_00027404, GC_00030024, GC_00031511, GC_00033830, GC_00038411, GC_00038938, GC_00038939, GC_00039281, GC_00046105, GC_000478…
Formiminotransferase domain, N-terminal subdomain	0.418987	0.517443	1	oral_cavity	PF07837.13	GC_00000358, GC_00014985, GC_00015858
Domain of unknown function (DUF4130	0.418987	0.517443	1	gastrointestinal_tract	PF13566.7	GC_00001528, GC_00032969, GC_00040826, GC_00041802, GC_00043092, GC_00046998, GC_00047086
META domain	0.418987	0.517443	1	gastrointestinal_tract	PF03724.17	GC_00001395, GC_00013085, GC_00024233, GC_00029607, GC_00042455
Melibiase	0.418987	0.517443	1	gastrointestinal_tract	PF02065.19	GC_00004259, GC_00004451, GC_00009311, GC_00011698, GC_00012192, GC_00013556, GC_00015926, GC_00016480, GC_00016481, GC_00020309, GC_00020528, GC_00020836, GC_00021919, GC_00025598, GC_00029355, GC_00048166, GC_00054563
D-mannonate dehydratase (UxuA)	0.418987	0.517443	1	gastrointestinal_tract	PF03786.14	GC_00003910, GC_00004306, GC_00010213, GC_00018709, GC_00039030, GC_00052984
Glycosyltransferase Family 4	0.418987	0.517443	1	gastrointestinal_tract	PF13439.7	GC_00003683, GC_00009750, GC_00018158, GC_00022464, GC_00023035, GC_00026386, GC_00028902, GC_00035468, GC_00039464, GC_00042136, GC_00045277
Urocanase C-terminal domain	0.418987	0.517443	1	oral_cavity	PF17392.3	GC_00000221, GC_00021529
Citrate synthase, C-terminal domain	0.418987	0.517443	1	gastrointestinal_tract	PF00285.22	GC_00005673, GC_00013072, GC_00015777, GC_00019619, GC_00021601, GC_00023366, GC_00025251, GC_00025772
GDSL-like Lipase/Acylhydrolase family	0.418987	0.517443	1	gastrointestinal_tract	PF13472.7	GC_00003516, GC_00004069, GC_00004139, GC_00005178, GC_00005555, GC_00007025, GC_00007360, GC_00008173, GC_00010235, GC_00011802, GC_00012811, GC_00013649, GC_00014151, GC_00016705, GC_00018075, GC_00021345, GC_00023160, GC_00023483, GC_00023560, GC_00023632, GC_00023758, GC_00024211, GC_00024309, GC_00024402, GC_00025026, GC_00025802, GC_00026166, GC_00028385, GC_00029188, GC_00029540, GC_000299…
Serpin (serine protease inhibitor)	0.418987	0.517443	1	gastrointestinal_tract	PF00079.21	GC_00005015, GC_00006651, GC_00018549, GC_00025760, GC_00027629, GC_00036989, GC_00042098, GC_00051080, GC_00054175, GC_00056807
DSBA-like thioredoxin domain	0.418987	0.517443	1	oral_cavity	PF01323.21	GC_00004813, GC_00008412, GC_00014405, GC_00016826, GC_00021291, GC_00021934, GC_00027608, GC_00030706, GC_00031730, GC_00042492, GC_00055976
Carbonic anhydrase	0.418987	0.517443	1	gastrointestinal_tract	PF00484.20	GC_00003052, GC_00012787, GC_00013248, GC_00013600, GC_00013697, GC_00015490
MgtE intracellular N domain	0.418987	0.517443	1	oral_cavity	PF03448.18	GC_00016323, GC_00016696, GC_00016712, GC_00020907, GC_00024512, GC_00035719, GC_00041575, GC_00048688, GC_00049790
Transcriptional regulatory protein, C terminal	0.418987	0.517443	1	gastrointestinal_tract	PF00486.29	GC_00002602, GC_00004779, GC_00005910, GC_00006059, GC_00007157, GC_00007856, GC_00007857, GC_00008197, GC_00009352, GC_00009583, GC_00010239, GC_00011989, GC_00012374, GC_00012751, GC_00016066, GC_00017165, GC_00018211, GC_00018842, GC_00021070, GC_00021849, GC_00022484, GC_00022911, GC_00022975, GC_00025002, GC_00025583, GC_00026273, GC_00026320, GC_00026437, GC_00028822, GC_00029381, GC_000296…
MobA/MobL family	0.418987	0.517443	1	gastrointestinal_tract	PF03389.16	GC_00003346, GC_00004344, GC_00004895, GC_00006517, GC_00006857, GC_00012595, GC_00012596, GC_00029341, GC_00030066, GC_00035157, GC_00041487, GC_00047034, GC_00049653
MgtC family	0.418987	0.517443	1	gastrointestinal_tract	PF02308.17	GC_00000667, GC_00003846, GC_00008016, GC_00009565, GC_00009611, GC_00015055, GC_00015428, GC_00017782, GC_00024232, GC_00033434, GC_00036101, GC_00037370, GC_00042944, GC_00046381, GC_00053428, GC_00053847
Smr domain	0.418987	0.517443	1	oral_cavity	PF01713.22	GC_00001133, GC_00016059, GC_00025773, GC_00029497
Porphyromonas-type peptidyl-arginine deiminase	0.418987	0.517443	1	oral_cavity	PF04371.16	GC_00005176, GC_00005177, GC_00015025, GC_00016678, GC_00018653, GC_00040142, GC_00041614, GC_00055527
Membrane dipeptidase (Peptidase family M19)	0.418987	0.517443	1	gastrointestinal_tract	PF01244.22	GC_00002696, GC_00005573, GC_00033748, GC_00037084, GC_00038533, GC_00038975, GC_00043718, GC_00049192, GC_00055417
Protein of unknown function (DUF805)	0.418987	0.517443	1	gastrointestinal_tract	PF05656.15	GC_00007448, GC_00008689, GC_00008961, GC_00010710, GC_00012752, GC_00024740, GC_00032699, GC_00039500, GC_00043589, GC_00049959, GC_00052117
Pyridoxal-dependent decarboxylase, C-terminal sheet domain	0.418987	0.517443	1	oral_cavity	PF00278.23	GC_00002216, GC_00004205, GC_00013473
Periplasmic binding protein-like domain	0.392773	0.530846	1	oral_cavity	PF13377.7	GC_00002506, GC_00002576, GC_00004753, GC_00004782, GC_00005386, GC_00006900, GC_00007171, GC_00007427, GC_00008796, GC_00008829, GC_00009545, GC_00010212, GC_00010299, GC_00010700, GC_00011742, GC_00011748, GC_00012284, GC_00012401, GC_00012593, GC_00013321, GC_00014713, GC_00014801, GC_00014827, GC_00014952, GC_00014966, GC_00015278, GC_00015929, GC_00015957, GC_00016039, GC_00016257, GC_000167…
Putative manganese efflux pump	0.392773	0.530846	1	oral_cavity	PF02659.16	GC_00001256, GC_00005735, GC_00014806, GC_00019196, GC_00020363, GC_00026814, GC_00028944, GC_00031684, GC_00032041, GC_00035686, GC_00041168, GC_00041389, GC_00042547, GC_00043407, GC_00047112, GC_00049170, GC_00052468, GC_00053091, GC_00056650
Prokaryotic N-terminal methylation motif	0.392773	0.530846	1	oral_cavity	PF07963.13	GC_00002207, GC_00002410, GC_00002479, GC_00010251, GC_00011771, GC_00012911, GC_00013469, GC_00016016, GC_00017838, GC_00017868, GC_00018781, GC_00019409, GC_00020086, GC_00021173, GC_00021484, GC_00022491, GC_00023468, GC_00025824, GC_00028531, GC_00030239, GC_00031412, GC_00035069, GC_00037770, GC_00039718, GC_00045113, GC_00046410, GC_00046525, GC_00047468, GC_00048946, GC_00050210, GC_000503…
Nucleoside recognition	0.392773	0.530846	1	oral_cavity	PF07670.15	GC_00001783, GC_00002952, GC_00004653, GC_00005512, GC_00006036, GC_00006842, GC_00011823, GC_00016667, GC_00016951, GC_00017408, GC_00021840, GC_00033154, GC_00035337, GC_00035789, GC_00038485, GC_00045502, GC_00046426, GC_00050014, GC_00051961, GC_00052376
Bacterial PH domain	0.392773	0.530846	1	oral_cavity	PF03703.15	GC_00005047, GC_00006757, GC_00006797, GC_00010387, GC_00011053, GC_00012588, GC_00016156, GC_00018067, GC_00018261, GC_00018421, GC_00019447, GC_00022585, GC_00026305, GC_00026533, GC_00028367, GC_00029037, GC_00034779, GC_00035378, GC_00036498, GC_00037023, GC_00042577, GC_00045110, GC_00046765, GC_00048437, GC_00049841, GC_00050510, GC_00051869, GC_00052444, GC_00053316, GC_00055010, GC_000568…
UDP-N-acetylglucosamine 2-epimerase	0.392773	0.530846	1	gastrointestinal_tract	PF02350.20	GC_00000195, GC_00001717, GC_00031623, GC_00031899, GC_00032381, GC_00037802, GC_00039124, GC_00043006, GC_00046538, GC_00048465, GC_00052938, GC_00053508
Flavodoxin-like fold	0.392773	0.530846	1	gastrointestinal_tract	PF02525.18	GC_00002758, GC_00002890, GC_00004155, GC_00005989, GC_00008121, GC_00010098, GC_00010099, GC_00011495, GC_00013171, GC_00014318, GC_00015623, GC_00020102, GC_00023974, GC_00025211, GC_00032878, GC_00036659, GC_00038924, GC_00039134, GC_00039454, GC_00041304, GC_00041522, GC_00045959, GC_00047060, GC_00049870, GC_00049945, GC_00050785, GC_00050945, GC_00051152, GC_00052033, GC_00054909
Homoserine O-succinyltransferase	0.392773	0.530846	1	gastrointestinal_tract	PF04204.17	GC_00000545, GC_00002264, GC_00003418, GC_00009069, GC_00010003, GC_00024695
Chromate transporter	0.392773	0.530846	1	gastrointestinal_tract	PF02417.16	GC_00000726, GC_00001643, GC_00002963, GC_00003295, GC_00004490, GC_00005151, GC_00005437, GC_00005963, GC_00006710, GC_00009039, GC_00009998, GC_00016672, GC_00019237, GC_00022299, GC_00030530, GC_00031174, GC_00031669, GC_00032214, GC_00033916, GC_00036481, GC_00037427, GC_00037558, GC_00038173, GC_00039327, GC_00048457, GC_00052703, GC_00053396, GC_00056632
Diaminopimelate epimerase	0.392773	0.530846	1	gastrointestinal_tract	PF01678.20	GC_00003461, GC_00004594, GC_00006956, GC_00010871, GC_00013877, GC_00015919, GC_00017422, GC_00018281, GC_00018994, GC_00024599, GC_00055770, GC_00056618, GC_00056657
Isocitrate/isopropylmalate dehydrogenase	0.392773	0.530846	1	gastrointestinal_tract	PF00180.21	GC_00000183, GC_00002880, GC_00003009, GC_00003857, GC_00005780, GC_00017177, GC_00020750, GC_00047850, GC_00049400
Protein of unknown function (DUF3298)	0.392773	0.530846	1	gastrointestinal_tract	PF11738.9	GC_00009402, GC_00015016, GC_00017021, GC_00023763, GC_00032814, GC_00037113, GC_00037433, GC_00043303, GC_00043609, GC_00045688, GC_00047289, GC_00049169, GC_00050099
Glutamyl-tRNAGlu reductase, N-terminal domain	0.392773	0.530846	1	gastrointestinal_tract	PF05201.16	GC_00004291, GC_00016978, GC_00020113, GC_00020625, GC_00022933, GC_00031233, GC_00032807, GC_00041374, GC_00041504
Asparagine synthase	0.392773	0.530846	1	gastrointestinal_tract	PF00733.22	GC_00005850, GC_00010673, GC_00010674, GC_00013602, GC_00013693, GC_00013942, GC_00016885, GC_00034869, GC_00039692, GC_00043395, GC_00050771, GC_00051849, GC_00052767, GC_00055173
Thioredoxin-like [2Fe-2S] ferredoxin	0.392773	0.530846	1	gastrointestinal_tract	PF01257.20	GC_00003365, GC_00004963, GC_00005701, GC_00006330, GC_00012022, GC_00022002, GC_00024693, GC_00029894, GC_00039973, GC_00046730, GC_00046995, GC_00054904, GC_00056704
Nitrite and sulphite reductase 4Fe-4S domain	0.392773	0.530846	1	gastrointestinal_tract	PF01077.23	GC_00001831, GC_00004307, GC_00014775, GC_00020513, GC_00022438, GC_00031484, GC_00031876, GC_00033665, GC_00052485, GC_00055928
YibE/F-like protein	0.392773	0.530846	1	gastrointestinal_tract	PF07907.12	GC_00001756, GC_00007087, GC_00009655, GC_00011064, GC_00025083, GC_00028559, GC_00032829, GC_00033537, GC_00037957, GC_00038296, GC_00039643
Lactonase, 7-bladed beta-propeller	0.392773	0.530846	1	gastrointestinal_tract	PF10282.10	GC_00005253, GC_00009824, GC_00011460, GC_00011461, GC_00011462, GC_00014896, GC_00028218, GC_00029946, GC_00032732, GC_00033409, GC_00037911, GC_00043557, GC_00044531, GC_00053824
Small Multidrug Resistance protein	0.392773	0.530846	1	gastrointestinal_tract	PF00893.20	GC_00006154, GC_00006962, GC_00008926, GC_00010684, GC_00010685, GC_00010947, GC_00014509, GC_00019548, GC_00022048, GC_00027061, GC_00030207, GC_00031601, GC_00032689, GC_00040727, GC_00045872, GC_00050232, GC_00056155
ECF transporter, substrate-specific component	0.392773	0.530846	1	oral_cavity	PF12822.8	GC_00007237, GC_00010231, GC_00010534, GC_00010661, GC_00010787, GC_00011147, GC_00011591, GC_00013384, GC_00015179, GC_00015313, GC_00018488, GC_00020927, GC_00024755, GC_00027154, GC_00029910, GC_00030098, GC_00030412, GC_00031882, GC_00032383, GC_00037950, GC_00038203, GC_00041834, GC_00042463, GC_00053186, GC_00055369
Ribosomal L25p family	0.392773	0.530846	1	oral_cavity	PF01386.20	GC_00001961, GC_00011916, GC_00012613, GC_00017777, GC_00033970, GC_00043560
Domain of unknown function (DUF4198)	0.392773	0.530846	1	oral_cavity	PF10670.10	GC_00000250, GC_00000489, GC_00021917, GC_00026990, GC_00031777, GC_00039230, GC_00041347, GC_00053350, GC_00054767, GC_00056879
Putative sugar-binding domain	0.392773	0.530846	1	oral_cavity	PF04198.14	GC_00006406, GC_00006661, GC_00007304, GC_00009343, GC_00009344, GC_00019738, GC_00021706, GC_00023593, GC_00025871, GC_00032532, GC_00032769, GC_00036112, GC_00042336, GC_00045422
ATP:dephospho-CoA triphosphoribosyl transferase	0.392773	0.530846	1	oral_cavity	PF01874.17	GC_00001676, GC_00010777, GC_00014909, GC_00028560, GC_00046441, GC_00048021, GC_00053284
OPT oligopeptide transporter protein	0.392773	0.530846	1	oral_cavity	PF03169.16	GC_00002444, GC_00003470, GC_00026072, GC_00027833, GC_00028537, GC_00030988, GC_00049528
FMN-dependent dehydrogenase	0.392773	0.530846	1	oral_cavity	PF01070.19	GC_00005729, GC_00007987, GC_00010610, GC_00010629, GC_00010823, GC_00017895, GC_00019669, GC_00021396, GC_00023944, GC_00039975
Nucleotidyl transferase AbiEii toxin, Type IV TA system	0.392773	0.530846	1	oral_cavity	PF08843.12	GC_00007809, GC_00009372, GC_00013385, GC_00013386, GC_00019865, GC_00026416, GC_00027624, GC_00030373, GC_00032118, GC_00034324, GC_00034739, GC_00035951, GC_00036030, GC_00036574, GC_00039790, GC_00041835, GC_00048041, GC_00048377, GC_00051539, GC_00051634, GC_00051797, GC_00056354
POT family	0.392773	0.530846	1	oral_cavity	PF00854.22	GC_00002595, GC_00005131, GC_00008117, GC_00009807, GC_00017524, GC_00043950
Putative neutral zinc metallopeptidase	0.376005	0.539749	1	oral_cavity	PF04298.13	GC_00012127, GC_00018057, GC_00018226, GC_00020048, GC_00023182, GC_00023400, GC_00024656, GC_00024678, GC_00024914, GC_00051920
NADH-ubiquinone/plastoquinone oxidoreductase chain 4L	0.376005	0.539749	1	oral_cavity	PF00420.25	GC_00001987, GC_00006047, GC_00017212, GC_00019004, GC_00022323, GC_00023045, GC_00032006, GC_00034794
Cobalt chelatase (CbiK)	0.376005	0.539749	1	oral_cavity	PF06180.12	GC_00001476, GC_00004484, GC_00018196, GC_00027464, GC_00029485, GC_00031904, GC_00036428, GC_00038934, GC_00048340, GC_00056190
NADH dehydrogenase	0.376005	0.539749	1	oral_cavity	PF00146.22	GC_00002024, GC_00005519, GC_00014758, GC_00018099, GC_00022756, GC_00023414, GC_00053955, GC_00055438
GyrI-like small molecule binding domain	0.376005	0.539749	1	oral_cavity	PF06445.16	GC_00003458, GC_00004882, GC_00006675, GC_00007491, GC_00015526, GC_00024084, GC_00027710, GC_00030323, GC_00031110, GC_00033980, GC_00034856, GC_00037083, GC_00041943, GC_00043056, GC_00043607, GC_00045023, GC_00049646, GC_00050839, GC_00051117
HEAT repeats	0.376005	0.539749	1	oral_cavity	PF13646.7	GC_00001956, GC_00011348, GC_00017115, GC_00017986, GC_00024326, GC_00029487, GC_00037163, GC_00047133, GC_00049501, GC_00053054
Phage tail tube protein	0.376005	0.539749	1	gastrointestinal_tract	PF06199.12	GC_00015157, GC_00021598, GC_00024312, GC_00026559, GC_00033789, GC_00036667, GC_00036679, GC_00038686, GC_00041532, GC_00042632, GC_00043138, GC_00044890, GC_00046617, GC_00048278, GC_00049962, GC_00054003, GC_00055774, GC_00055991, GC_00056494
3H domain	0.376005	0.539749	1	gastrointestinal_tract	PF02829.15	GC_00001081, GC_00004871, GC_00007697, GC_00037601, GC_00040539, GC_00046992, GC_00054273
UvrD-like helicase C-terminal domain	0.376005	0.539749	1	gastrointestinal_tract	PF13361.7	GC_00004467, GC_00005758, GC_00009131, GC_00009132, GC_00015077, GC_00015870, GC_00017478, GC_00026490, GC_00036379, GC_00038283, GC_00038521, GC_00044036, GC_00044351, GC_00045221, GC_00049787, GC_00056926
Glycosyl hydrolases family 25	0.376005	0.539749	1	gastrointestinal_tract	PF01183.21	GC_00002533, GC_00002902, GC_00003485, GC_00005218, GC_00010076, GC_00010605, GC_00017747, GC_00018159, GC_00021280, GC_00021971, GC_00022564, GC_00030609, GC_00034776, GC_00037458, GC_00038417, GC_00040731, GC_00041275, GC_00045659, GC_00046205, GC_00052507, GC_00052564, GC_00056412
Bacterial protein of unknown function (DUF896)	0.376005	0.539749	1	gastrointestinal_tract	PF05979.13	GC_00000772, GC_00007152, GC_00012440, GC_00017645, GC_00020451, GC_00023231, GC_00041535, GC_00052585
Protein of unknown function (DUF454)	0.376005	0.539749	1	gastrointestinal_tract	PF04304.14	GC_00001636, GC_00004461, GC_00015505, GC_00016974, GC_00042471, GC_00048837, GC_00056540
Protein of unknown function DUF58	0.376005	0.539749	1	gastrointestinal_tract	PF01882.19	GC_00001985, GC_00012856, GC_00013458, GC_00013459, GC_00017131, GC_00018334, GC_00020670, GC_00024328, GC_00025845, GC_00026805, GC_00030653, GC_00033112, GC_00034254, GC_00035478, GC_00041096, GC_00047303, GC_00050807
Arginase family	0.376005	0.539749	1	gastrointestinal_tract	PF00491.22	GC_00000558, GC_00004756, GC_00030366, GC_00035420, GC_00035426, GC_00035533, GC_00036874, GC_00037634, GC_00045325, GC_00049925, GC_00052491, GC_00055219, GC_00055251
Winged helix-turn-helix DNA-binding	0.376005	0.539749	1	gastrointestinal_tract	PF13412.7	GC_00007988, GC_00009495, GC_00010001, GC_00022230, GC_00026256, GC_00027830, GC_00029826, GC_00039716, GC_00040851, GC_00044340, GC_00046421, GC_00046581, GC_00049129
Stage II sporulation protein E (SpoIIE)	0.376005	0.539749	1	gastrointestinal_tract	PF07228.13	GC_00001210, GC_00011734, GC_00017050, GC_00019899, GC_00025378, GC_00049275, GC_00049566, GC_00052121, GC_00056706
TPM domain	0.376005	0.539749	1	gastrointestinal_tract	PF04536.15	GC_00010416, GC_00013170, GC_00013408, GC_00014434, GC_00016469, GC_00020714, GC_00021764, GC_00024090, GC_00024124, GC_00027646, GC_00028196, GC_00033508, GC_00037185, GC_00039484, GC_00045574, GC_00051760, GC_00055571
NADPH-dependent FMN reductase	0.376005	0.539749	1	gastrointestinal_tract	PF03358.16	GC_00002603, GC_00003529, GC_00006218, GC_00006491, GC_00006561, GC_00010965, GC_00011434, GC_00014582, GC_00017573, GC_00017588, GC_00020378, GC_00023329, GC_00024187, GC_00029345, GC_00029603, GC_00030500, GC_00031595, GC_00032120, GC_00032137, GC_00032600, GC_00033007, GC_00034410, GC_00035753, GC_00036448, GC_00040980, GC_00041124, GC_00044275, GC_00045831, GC_00048651, GC_00048933, GC_000495…
LrgA family	0.376005	0.539749	1	gastrointestinal_tract	PF03788.15	GC_00001478, GC_00002323, GC_00003270, GC_00007715, GC_00013663, GC_00018083, GC_00019806, GC_00021063, GC_00026507, GC_00029964, GC_00040660, GC_00044212, GC_00055177
Short repeat of unknown function (DUF308)	0.376005	0.539749	1	gastrointestinal_tract	PF03729.14	GC_00002762, GC_00003171, GC_00008355, GC_00011428, GC_00012136, GC_00012361, GC_00016319, GC_00020827, GC_00024105, GC_00024618, GC_00034741, GC_00037473, GC_00043374, GC_00046867, GC_00049158, GC_00049178, GC_00055060
Beta-eliminating lyase	0.376005	0.539749	1	gastrointestinal_tract	PF01212.22	GC_00000425, GC_00000453, GC_00000904, GC_00006358, GC_00007416, GC_00019171, GC_00019202, GC_00019203, GC_00023491, GC_00028620, GC_00032045, GC_00033005, GC_00041350, GC_00047572, GC_00052952
Radical SAM ThiC family	0.376005	0.539749	1	gastrointestinal_tract	PF01964.19	GC_00000210, GC_00001069
LrgB-like family	0.376005	0.539749	1	gastrointestinal_tract	PF04172.17	GC_00001920, GC_00002294, GC_00003597, GC_00008566, GC_00014410, GC_00019627, GC_00019856, GC_00025630, GC_00026266, GC_00026797, GC_00043405, GC_00054754
Na+/Pi-cotransporter	0.376005	0.539749	1	gastrointestinal_tract	PF02690.16	GC_00000455, GC_00000839, GC_00006219, GC_00013853, GC_00016866, GC_00030001, GC_00031662, GC_00037279, GC_00046654, GC_00049493
LysM domain	0.376005	0.539749	1	oral_cavity	PF01476.21	GC_00002712, GC_00003720, GC_00006034, GC_00006588, GC_00007814, GC_00007926, GC_00008924, GC_00009883, GC_00014469, GC_00015397, GC_00015572, GC_00015634, GC_00018280, GC_00019508, GC_00021391, GC_00023380, GC_00023907, GC_00024210, GC_00025351, GC_00028093, GC_00028843, GC_00030598, GC_00032620, GC_00034621, GC_00038786, GC_00038856, GC_00038859, GC_00043825, GC_00044391, GC_00044708, GC_000466…
Pyrroline-5-carboxylate reductase dimerisation	0.376005	0.539749	1	oral_cavity	PF14748.7	GC_00007255, GC_00008296, GC_00014657, GC_00017346, GC_00018284, GC_00019850, GC_00021600, GC_00021620, GC_00021964, GC_00024034, GC_00026682, GC_00027125, GC_00035569, GC_00038985, GC_00043948, GC_00049581, GC_00055899, GC_00056915
Glycosyl hydrolase family 3 N terminal domain	0.376005	0.539749	1	oral_cavity	PF00933.22	GC_00002293, GC_00004111, GC_00004346, GC_00004367, GC_00005201, GC_00006184, GC_00006617, GC_00015270, GC_00015667, GC_00015668, GC_00018724, GC_00018926, GC_00019299, GC_00019755, GC_00022226, GC_00023616, GC_00024885, GC_00025381, GC_00032135, GC_00034623, GC_00038508, GC_00040779, GC_00041108, GC_00042830, GC_00048529, GC_00051601, GC_00052766, GC_00053208, GC_00053687
RelB antitoxin	0.366593	0.544867	1	gastrointestinal_tract	PF04221.13	GC_00001263, GC_00003224, GC_00003225, GC_00003961, GC_00006118, GC_00008265, GC_00010986, GC_00011009, GC_00012328, GC_00013212, GC_00016921, GC_00025484, GC_00027717, GC_00028695, GC_00029553, GC_00035561, GC_00036476, GC_00041973, GC_00046144, GC_00054384, GC_00054977, GC_00055695, GC_00055841, GC_00055949, GC_00056295, GC_00056844, GC_00056892
PemK-like, MazF-like toxin of type II toxin-antitoxin system	0.366593	0.544867	1	oral_cavity	PF02452.18	GC_00000220, GC_00004856, GC_00007238, GC_00008076, GC_00008721, GC_00017877, GC_00021481, GC_00024114, GC_00031019, GC_00035621, GC_00036805, GC_00044716, GC_00047146, GC_00048135, GC_00050888, GC_00051549, GC_00052454, GC_00055616, GC_00056355
Domain of unknown function (DUF1858)	0.366593	0.544867	1	oral_cavity	PF08984.12	GC_00000722, GC_00006019, GC_00006384, GC_00014719, GC_00017570, GC_00019432
Amidohydrolase	0.366593	0.544867	1	gastrointestinal_tract	PF04909.15	GC_00002847, GC_00009715, GC_00012202, GC_00014021, GC_00015294, GC_00016361, GC_00016957, GC_00027741, GC_00027934, GC_00029689, GC_00029748, GC_00029954, GC_00033289, GC_00034158, GC_00035344, GC_00037380, GC_00038518, GC_00039291, GC_00039361, GC_00046316
Bacterial transcriptional regulator	0.366593	0.544867	1	gastrointestinal_tract	PF01614.19	GC_00005473, GC_00007260, GC_00009477, GC_00009920, GC_00009921, GC_00017396, GC_00023673, GC_00029431, GC_00030313, GC_00031622, GC_00032527, GC_00032926, GC_00033351, GC_00033829, GC_00036327, GC_00036516, GC_00036849, GC_00039078, GC_00040555, GC_00040594, GC_00041784, GC_00042827, GC_00044298, GC_00044599, GC_00045373, GC_00047074, GC_00048061, GC_00048591, GC_00051874, GC_00053382, GC_000540…
N-(5'phosphoribosyl)anthranilate (PRA) isomerase	0.366593	0.544867	1	gastrointestinal_tract	PF00697.23	GC_00003657, GC_00007358, GC_00017940, GC_00018107, GC_00019593, GC_00023425, GC_00026549, GC_00037528, GC_00038384, GC_00050248, GC_00053829
MaoC like domain	0.366593	0.544867	1	oral_cavity	PF01575.20	GC_00001684, GC_00002618, GC_00008119, GC_00008334, GC_00016113, GC_00044696, GC_00046427, GC_00047582
Aspartate-ammonia ligase	0.366593	0.544867	1	gastrointestinal_tract	PF03590.16	GC_00000134
MFS/sugar transport protein	0.366593	0.544867	1	gastrointestinal_tract	PF13347.7	GC_00000765, GC_00004582, GC_00004788, GC_00008577, GC_00009350, GC_00009887, GC_00010808, GC_00012239, GC_00017095, GC_00018041, GC_00018231, GC_00026389, GC_00026785, GC_00030885, GC_00038018, GC_00041997, GC_00044138, GC_00050392, GC_00051245, GC_00052709, GC_00052880, GC_00055224
DUF218 domain	0.366593	0.544867	1	gastrointestinal_tract	PF02698.18	GC_00005433, GC_00007235, GC_00007981, GC_00008301, GC_00010332, GC_00012594, GC_00013657, GC_00013743, GC_00015130, GC_00015730, GC_00017462, GC_00025022, GC_00025592, GC_00030920, GC_00031364, GC_00033598, GC_00034327, GC_00039557, GC_00044269, GC_00045589, GC_00048613, GC_00050193, GC_00050334, GC_00052776
Flavodoxin domain	0.366593	0.544867	1	oral_cavity	PF12724.8	GC_00000294, GC_00000756, GC_00002399, GC_00003784, GC_00005853, GC_00008026, GC_00009586, GC_00020720, GC_00020726, GC_00022691, GC_00031782, GC_00032354, GC_00036995, GC_00037441, GC_00037724, GC_00043012, GC_00047119, GC_00051582, GC_00052625
Radical SAM N-terminal	0.366593	0.544867	1	gastrointestinal_tract	PF08497.11	GC_00001015, GC_00002113, GC_00003024, GC_00039064
Protein phosphatase 2C	0.366593	0.544867	1	oral_cavity	PF13672.7	GC_00008201, GC_00008202, GC_00013662, GC_00014887, GC_00017012, GC_00017182, GC_00022030, GC_00023270, GC_00023968, GC_00025873, GC_00027017, GC_00031376, GC_00035254, GC_00037492, GC_00041766, GC_00047721, GC_00049361, GC_00051853, GC_00055170, GC_00055248
GAF domain	0.366593	0.544867	1	oral_cavity	PF13185.7	GC_00005161, GC_00006790, GC_00010127, GC_00010542, GC_00012978, GC_00016038, GC_00018369, GC_00020734, GC_00023773, GC_00026400, GC_00029004, GC_00032515, GC_00034905, GC_00035657, GC_00053589, GC_00055074
Macro domain	0.366593	0.544867	1	gastrointestinal_tract	PF01661.22	GC_00001700, GC_00004303, GC_00006360, GC_00006863, GC_00012251, GC_00016478, GC_00026241, GC_00027437, GC_00031658, GC_00033037, GC_00037280, GC_00038316
2Fe-2S iron-sulfur cluster binding domain	0.366593	0.544867	1	oral_cavity	PF13085.7	GC_00000692, GC_00004784, GC_00012048, GC_00015152, GC_00018779, GC_00020873, GC_00024316, GC_00025228, GC_00025435, GC_00025438, GC_00026510, GC_00027152, GC_00028634, GC_00028826, GC_00029042, GC_00043078, GC_00043373, GC_00048420, GC_00052678, GC_00053026
Phosphoribosyltransferase	0.366593	0.544867	1	oral_cavity	PF02277.18	GC_00000459, GC_00002883, GC_00019122, GC_00019328, GC_00025868, GC_00026465, GC_00037635, GC_00053359
Sugar efflux transporter for intercellular exchange	0.366593	0.544867	1	oral_cavity	PF03083.17	GC_00000232, GC_00003217, GC_00003383, GC_00008375, GC_00012770
Inorganic H+ pyrophosphatase	0.366593	0.544867	1	oral_cavity	PF03030.17	GC_00000235, GC_00003318, GC_00003969, GC_00032349, GC_00055506
Dolichyl-phosphate-mannose-protein mannosyltransferase	0.366593	0.544867	1	gastrointestinal_tract	PF13231.7	GC_00001177, GC_00009157, GC_00011283, GC_00018411, GC_00023447, GC_00023721, GC_00024422, GC_00024456, GC_00024460, GC_00034402, GC_00034969, GC_00037330, GC_00037618, GC_00039831, GC_00047867, GC_00050493, GC_00051708
Protein of unknown function, DUF488	0.364364	0.546093	1	oral_cavity	PF04343.14	GC_00003202, GC_00005280, GC_00008037, GC_00008038, GC_00009269, GC_00019116, GC_00020443, GC_00025140, GC_00027297, GC_00027606, GC_00031055, GC_00044324, GC_00053510
QueF-like protein	0.364364	0.546093	1	oral_cavity	PF14489.7	GC_00000135, GC_00015864
Dihydroneopterin aldolase	0.364364	0.546093	1	oral_cavity	PF02152.19	GC_00003876, GC_00005134, GC_00008063, GC_00011029, GC_00013825, GC_00016419, GC_00020267, GC_00022504, GC_00025319, GC_00029002, GC_00048480
Pyridoxal phosphate biosynthetic protein PdxA	0.364364	0.546093	1	oral_cavity	PF04166.13	GC_00001077, GC_00005480, GC_00013099, GC_00016396, GC_00017421, GC_00023729, GC_00026193, GC_00027458, GC_00049393
Quinolinate synthetase A protein	0.364364	0.546093	1	gastrointestinal_tract	PF02445.17	GC_00000908, GC_00002962, GC_00006278, GC_00021136, GC_00031894
Glycosyl transferase family, a/b domain	0.364364	0.546093	1	gastrointestinal_tract	PF00591.22	GC_00002332, GC_00002358, GC_00006138, GC_00009956, GC_00015607, GC_00017291, GC_00018079, GC_00019403, GC_00022024, GC_00022499, GC_00025277, GC_00055591
Indole-3-glycerol phosphate synthase	0.364364	0.546093	1	gastrointestinal_tract	PF00218.22	GC_00006501, GC_00011293, GC_00015347, GC_00016689, GC_00016823, GC_00018714, GC_00020472, GC_00024551, GC_00024638, GC_00026265, GC_00031784
Transposase IS200 like	0.364364	0.546093	1	gastrointestinal_tract	PF01797.17	GC_00000086, GC_00000189, GC_00006761, GC_00006981, GC_00007747, GC_00007748, GC_00016874, GC_00019950, GC_00023300, GC_00024231, GC_00026108, GC_00029392, GC_00037306
Putative ATP-dependent DNA helicase recG C-terminal	0.364364	0.546093	1	gastrointestinal_tract	PF13749.7	GC_00002282, GC_00003279, GC_00003337, GC_00005210, GC_00009590, GC_00009650, GC_00012001, GC_00013039, GC_00015576, GC_00023236, GC_00025102, GC_00032599, GC_00032854, GC_00043649, GC_00044664, GC_00049291, GC_00050187, GC_00053302, GC_00053809
Carboxymuconolactone decarboxylase family	0.364364	0.546093	1	gastrointestinal_tract	PF02627.21	GC_00003369, GC_00005298, GC_00005651, GC_00006381, GC_00010187, GC_00010732, GC_00011369, GC_00012099, GC_00015647, GC_00023931, GC_00027022, GC_00027432, GC_00028296, GC_00029147, GC_00032791, GC_00033207, GC_00035799, GC_00039793, GC_00045314, GC_00047660, GC_00054527, GC_00056698
Phosphate transporter family	0.364364	0.546093	1	gastrointestinal_tract	PF01384.21	GC_00002465, GC_00003186, GC_00004603, GC_00014597, GC_00022586, GC_00038361, GC_00043097, GC_00045452, GC_00046605, GC_00048963
Oxidoreductase NAD-binding domain	0.364364	0.546093	1	gastrointestinal_tract	PF00175.22	GC_00001383, GC_00001832, GC_00002079, GC_00006026, GC_00012493, GC_00014104, GC_00016463, GC_00026481, GC_00041287, GC_00044374, GC_00050765
Domain of unknown function (DUF5348)	0.356778	0.550301	1	oral_cavity	PF17295.3	GC_00029472, GC_00048052, GC_00055807
YceI-like domain	0.356778	0.550301	1	oral_cavity	PF04264.14	GC_00018457, GC_00054124
Cysteine-rich KTR	0.356778	0.550301	1	oral_cavity	PF14205.7	GC_00016055, GC_00055988
Protein of unknown function (DUF3887)	0.356778	0.550301	1	oral_cavity	PF13026.7	GC_00012514, GC_00050002
Phage tail assembly chaperone protein, TAC	0.356778	0.550301	1	oral_cavity	PF12363.9	GC_00012148, GC_00037301, GC_00054875
Bacterial Ig-like domain (group 4)	0.356778	0.550301	1	oral_cavity	PF07532.12	GC_00023733, GC_00035532
Putative restriction endonuclease	0.356778	0.550301	1	oral_cavity	PF05685.13	GC_00044248, GC_00050163, GC_00052622
Fumarate reductase flavoprotein C-term	0.356778	0.550301	1	oral_cavity	PF02910.21	GC_00019573, GC_00034608, GC_00053315
Family of unknown function (DUF5711)	0.356778	0.550301	1	oral_cavity	PF18975.1	GC_00027540, GC_00048619, GC_00050417
CoA-ligase	0.356778	0.550301	1	oral_cavity	PF00549.20	GC_00022540, GC_00044356
Putative GTP-binding controlling metal-binding	0.356778	0.550301	1	oral_cavity	PF03481.14	GC_00039690, GC_00042386, GC_00046779
Protein of unknown function (DUF1176)	0.356778	0.550301	1	oral_cavity	PF06674.12	GC_00013312, GC_00032054
Domain of unknown function (DUF1508)	0.356778	0.550301	1	oral_cavity	PF07411.13	GC_00012803, GC_00041940
SmpA / OmlA family	0.356778	0.550301	1	oral_cavity	PF04355.14	GC_00010079, GC_00013696, GC_00027150, GC_00032423
HutP	0.356778	0.550301	1	oral_cavity	PF09021.12	GC_00014060, GC_00030640, GC_00053314
Deacetylase PdaC	0.356778	0.550301	1	oral_cavity	PF13739.7	GC_00033090, GC_00033381, GC_00048198
Chlorophyllase enzyme	0.356778	0.550301	1	oral_cavity	PF12740.8	GC_00035171, GC_00037687, GC_00040920, GC_00045986, GC_00049112
Iron-containing alcohol dehydrogenase	0.356778	0.550301	1	oral_cavity	PF13685.7	GC_00005921, GC_00048637
Protein of unknown function (DUF1538)	0.356778	0.550301	1	oral_cavity	PF07556.12	GC_00023956, GC_00029200
Domain of unknown function (DUF5018)	0.356778	0.550301	1	oral_cavity	PF16410.6	GC_00011922, GC_00046057
TonB C terminal	0.356778	0.550301	1	oral_cavity	PF13103.7	GC_00025667, GC_00044666
Protein of unknown function DUF115	0.356778	0.550301	1	oral_cavity	PF01973.19	GC_00015402, GC_00054148
Spy0128-like isopeptide containing domain	0.356778	0.550301	1	oral_cavity	PF12892.8	GC_00015266, GC_00022829, GC_00041376
Protein of unknown function (DUF1116)	0.356778	0.550301	1	oral_cavity	PF06545.12	GC_00007110, GC_00022254, GC_00046923
Aldolase/RraA	0.356778	0.550301	1	oral_cavity	PF03737.16	GC_00016881, GC_00035851, GC_00037989, GC_00038441, GC_00039784, GC_00046471, GC_00048874, GC_00050093
Rod binding protein	0.356778	0.550301	1	oral_cavity	PF10135.10	GC_00016813, GC_00056795
EcoRII C terminal	0.356778	0.550301	1	oral_cavity	PF09019.12	GC_00022271, GC_00030425
MBG domain (YGX type)	0.356778	0.550301	1	oral_cavity	PF18676.2	GC_00004762, GC_00040937, GC_00044057, GC_00055120
Domain of unknown function (DUF4862)	0.356778	0.550301	1	oral_cavity	PF16154.6	GC_00006516
Domain of unknown function (DUF5045)	0.356778	0.550301	1	oral_cavity	PF16464.6	GC_00036585, GC_00046945, GC_00054361
Domain of unknown function, B. Theta Gene description (DUF3876)	0.356778	0.550301	1	oral_cavity	PF12992.8	GC_00035639, GC_00045968, GC_00052409
Domain of unknown function (DUF4153)	0.356778	0.550301	1	oral_cavity	PF13687.7	GC_00041639, GC_00052284, GC_00054810
Protein of unknown function (DUF2939)	0.356778	0.550301	1	oral_cavity	PF11159.9	GC_00021285, GC_00039405
Family of unknown function (DUF5808)	0.356778	0.550301	1	oral_cavity	PF19124.1	GC_00023125, GC_00041262
Protein of unknown function (DUF1361)	0.356778	0.550301	1	oral_cavity	PF07099.12	GC_00025492, GC_00055666
Bacterial low temperature requirement A protein (LtrA)	0.356778	0.550301	1	oral_cavity	PF06772.12	GC_00011852, GC_00050694
Bacterial protein of unknown function (DUF937)	0.356778	0.550301	1	oral_cavity	PF06078.12	GC_00014547, GC_00036668
Domain of unknown function (DUF4434)	0.356778	0.550301	1	oral_cavity	PF14488.7	GC_00004098
MT-A70	0.356778	0.550301	1	oral_cavity	PF05063.15	GC_00027839, GC_00035716, GC_00056971
Glycosyltransferase GT-D fold	0.356778	0.550301	1	oral_cavity	PF08759.12	GC_00005065
Glycosyltransferase family 87	0.356778	0.550301	1	oral_cavity	PF09594.11	GC_00005324
Domain of unknown function (DUF4838)	0.356778	0.550301	1	oral_cavity	PF16126.6	GC_00007948, GC_00033753
Domain of unknown function (DUF1972)	0.356778	0.550301	1	oral_cavity	PF09314.12	GC_00004620
Protein of unknown function (DUF3828)	0.356778	0.550301	1	oral_cavity	PF12883.8	GC_00015291, GC_00039908
Protein of unknown function (DUF1351)	0.356778	0.550301	1	oral_cavity	PF07083.12	GC_00030824, GC_00032317, GC_00032437
Domain of unknown function (DUF4361)	0.356778	0.550301	1	oral_cavity	PF14274.7	GC_00008190, GC_00032307
Type III flagellar switch regulator (C-ring) FliN C-term	0.356778	0.550301	1	oral_cavity	PF01052.21	GC_00016900, GC_00018511, GC_00029783
Putative transcription regulator (DUF1323)	0.356778	0.550301	1	oral_cavity	PF07037.12	GC_00005448
Histone deacetylase domain	0.356778	0.550301	1	oral_cavity	PF00850.20	GC_00015923, GC_00045686
CT1975-like protein	0.356778	0.550301	1	oral_cavity	PF09344.11	GC_00029658, GC_00032844, GC_00054403
NUMOD4 motif	0.356778	0.550301	1	oral_cavity	PF07463.12	GC_00040040, GC_00041626, GC_00056463
Protein of unknown function (DUF3892)	0.356778	0.550301	1	oral_cavity	PF13031.7	GC_00017640, GC_00032613
Protein of unknown function, DUF481	0.356778	0.550301	1	oral_cavity	PF04338.13	GC_00006312
UPF0225 domain	0.356778	0.550301	1	oral_cavity	PF17775.2	GC_00023857, GC_00038056
DNA polymerase III beta subunit, C-terminal domain	0.356778	0.550301	1	oral_cavity	PF02768.16	GC_00036301, GC_00039165, GC_00042648
Flagellar P-ring protein	0.356778	0.550301	1	oral_cavity	PF02119.17	GC_00021498, GC_00045136
CRISPR-associated (Cas) DxTHG family	0.356778	0.550301	1	oral_cavity	PF09455.11	GC_00042992, GC_00049084, GC_00049910, GC_00054419, GC_00056550
Protein of unknown function (DUF327)	0.356778	0.550301	1	oral_cavity	PF03885.14	GC_00021243, GC_00043663
Pretoxin HINT domain	0.356778	0.550301	1	oral_cavity	PF07591.12	GC_00004296, GC_00004463, GC_00016644
NapD protein	0.356778	0.550301	1	oral_cavity	PF03927.14	GC_00019560, GC_00043057
Protein of unknown function (DUF2877)	0.356778	0.550301	1	oral_cavity	PF11392.9	GC_00019551, GC_00020686, GC_00051102
YqzL-like protein	0.356778	0.550301	1	oral_cavity	PF14006.7	GC_00015721, GC_00040022
Multiple resistance and pH regulation protein F (MrpF / PhaF)	0.356778	0.550301	1	oral_cavity	PF04066.14	GC_00006593, GC_00050009
Sensor protein DegS	0.356778	0.550301	1	oral_cavity	PF05384.12	GC_00023997, GC_00050525
Glycosyl hydrolase 108	0.356778	0.550301	1	oral_cavity	PF05838.13	GC_00040833, GC_00041294, GC_00055919
D-lactate dehydrogenase, membrane binding	0.356778	0.550301	1	oral_cavity	PF09330.12	GC_00006519
Protein of unknown function (DUF1490)	0.356778	0.550301	1	oral_cavity	PF07371.13	GC_00026639, GC_00047406
Peptidase inhibitor I9	0.356778	0.550301	1	oral_cavity	PF05922.17	GC_00021943, GC_00046888
Domain of unknown function (DUF4190)	0.356778	0.550301	1	oral_cavity	PF13828.7	GC_00015516, GC_00050737
Spo0E like sporulation regulatory protein	0.356778	0.550301	1	oral_cavity	PF09388.11	GC_00029013, GC_00033962, GC_00037543, GC_00043928, GC_00045013, GC_00054643, GC_00055533
Domain of unknown function	0.356778	0.550301	1	oral_cavity	PF16373.6	GC_00006767, GC_00008950, GC_00050629
CHAT domain	0.356778	0.550301	1	oral_cavity	PF12770.8	GC_00019931, GC_00053552
Protein of unknown function (DUF2786)	0.356778	0.550301	1	oral_cavity	PF10979.9	GC_00015736, GC_00031728
Methyltransferase FkbM domain	0.356778	0.550301	1	oral_cavity	PF05050.13	GC_00028912, GC_00036125, GC_00048530
Glycosyltransferase family 10 (fucosyltransferase) C-term	0.356778	0.550301	1	oral_cavity	PF00852.20	GC_00024065, GC_00052953
Uncharacterized protein conserved in bacteria (DUF2225)	0.356778	0.550301	1	oral_cavity	PF09986.10	GC_00020810, GC_00032198
Inositol hexakisphosphate	0.356778	0.550301	1	oral_cavity	PF14566.7	GC_00020464, GC_00035845, GC_00043084, GC_00056481
Glutaminase/Asparaginase C-terminal domain	0.356778	0.550301	1	oral_cavity	PF17763.2	GC_00035483, GC_00046637, GC_00050892
Ecotin	0.356778	0.550301	1	oral_cavity	PF03974.14	GC_00009502, GC_00049314
Zonular occludens toxin (Zot)	0.356778	0.550301	1	oral_cavity	PF05707.13	GC_00023136, GC_00038103, GC_00050789
Glucosyl transferase GtrII	0.356778	0.550301	1	oral_cavity	PF14264.7	GC_00006157, GC_00024345, GC_00028467, GC_00050101
Flagellar L-ring protein	0.356778	0.550301	1	oral_cavity	PF02107.17	GC_00023816, GC_00033793
Domain of unknown function (DUF4903)	0.356778	0.550301	1	oral_cavity	PF16246.6	GC_00006119, GC_00056470
CreA protein	0.356778	0.550301	1	oral_cavity	PF05981.13	GC_00015847, GC_00036644
Late competence development protein ComFB	0.356778	0.550301	1	oral_cavity	PF10719.10	GC_00029491, GC_00031892, GC_00035251
CRISPR-associated protein Cse2 (CRISPR_cse2)	0.356778	0.550301	1	oral_cavity	PF09485.11	GC_00033653, GC_00037305, GC_00037819
Transposon-encoded protein TnpV	0.356778	0.550301	1	oral_cavity	PF14198.7	GC_00013598, GC_00023545, GC_00032754, GC_00046417, GC_00052736, GC_00053119, GC_00054281, GC_00054994
Nucleotidyltransferase	0.356778	0.550301	1	oral_cavity	PF06042.12	GC_00038478, GC_00045671, GC_00053587
zinc-ribbon family	0.356778	0.550301	1	oral_cavity	PF17032.6	GC_00027166, GC_00048694
Anti-sigma-K factor rskA	0.356778	0.550301	1	oral_cavity	PF10099.10	GC_00043294, GC_00045324, GC_00050671
Domain of unknown function (DUF4209)	0.356778	0.550301	1	oral_cavity	PF13910.7	GC_00006196, GC_00032088
Formate hydrogenlyase maturation protein HycH	0.356778	0.550301	1	oral_cavity	PF07450.12	GC_00015953, GC_00033812
Protein of unknown function (DUF3107)	0.356778	0.550301	1	oral_cavity	PF11305.9	GC_00010118, GC_00047245
Domain of unknown function (DUF4315)	0.356778	0.550301	1	oral_cavity	PF14193.7	GC_00033497, GC_00044264, GC_00045980, GC_00050873, GC_00055667, GC_00055858
Late embryogenesis abundant protein	0.356778	0.550301	1	oral_cavity	PF02987.17	GC_00026750, GC_00037088
Neisseria PilC beta-propeller domain	0.356778	0.550301	1	oral_cavity	PF05567.12	GC_00024979, GC_00053188
Arsenical resistance operon protein ArsD	0.356778	0.550301	1	oral_cavity	PF06953.12	GC_00019205, GC_00055763
Thiol-activated cytolysin	0.356778	0.550301	1	oral_cavity	PF01289.20	GC_00011830, GC_00052980
CAP-associated N-terminal	0.356778	0.550301	1	oral_cavity	PF14504.7	GC_00021740, GC_00046693
tRNA nucleotidyltransferase domain 2 putative	0.356778	0.550301	1	oral_cavity	PF13735.7	GC_00023855, GC_00031230
Spore cortex protein YabQ (Spore_YabQ)	0.356778	0.550301	1	oral_cavity	PF09578.11	GC_00047804, GC_00051254, GC_00053916
AsnC-like ligand binding domain	0.356778	0.550301	1	oral_cavity	PF17805.2	GC_00014477, GC_00018177, GC_00044062
TspO/MBR family	0.356778	0.550301	1	oral_cavity	PF03073.16	GC_00013068, GC_00024099
P-loop Domain of unknown function (DUF2791)	0.356778	0.550301	1	oral_cavity	PF10923.9	GC_00005816
Domain of unknown function (DUF4890)	0.356778	0.550301	1	oral_cavity	PF16231.6	GC_00010784, GC_00039682
HpaII restriction endonuclease	0.356778	0.550301	1	oral_cavity	PF09561.11	GC_00015125, GC_00028945
Flagella basal body rod protein	0.356778	0.550301	1	oral_cavity	PF00460.21	GC_00023038, GC_00054080
2OG-Fe(II) oxygenase superfamily	0.356778	0.550301	1	oral_cavity	PF13532.7	GC_00020980, GC_00038433
Haem utilisation ChuX/HutX	0.356778	0.550301	1	oral_cavity	PF06228.14	GC_00014290, GC_00054614
FAD binding domain	0.356778	0.550301	1	oral_cavity	PF01565.24	GC_00032473, GC_00043117, GC_00054094
Domain of unknown function (DUF1738)	0.356778	0.550301	1	oral_cavity	PF08401.12	GC_00039332, GC_00039609, GC_00054116
Na+/H+ antiporter subunit	0.356778	0.550301	1	oral_cavity	PF03334.15	GC_00016111, GC_00042981, GC_00054162
Domain of unknown function, B. Theta Gene description (DUF3873)	0.356778	0.550301	1	oral_cavity	PF12989.8	GC_00023503, GC_00032245
Dual specificity phosphatase, catalytic domain	0.356778	0.550301	1	oral_cavity	PF00782.21	GC_00026695, GC_00041699
Domain of unknown function (DUF3850)	0.356778	0.550301	1	oral_cavity	PF12961.8	GC_00021225, GC_00024887
Domain of unknown function (DUF4272)	0.356778	0.550301	1	oral_cavity	PF14094.7	GC_00030703, GC_00032402, GC_00053501
Domain of unknown function (DUF5011)	0.356778	0.550301	1	oral_cavity	PF16403.6	GC_00015884, GC_00051423
Acyl-protein synthetase, LuxE	0.356778	0.550301	1	oral_cavity	PF04443.13	GC_00005841
N-terminal domain of galactosyltransferase	0.356778	0.550301	1	oral_cavity	PF02709.15	GC_00031867, GC_00052737, GC_00056567
PDDEXK-like domain of unknown function (DUF3799)	0.356778	0.550301	1	oral_cavity	PF12684.8	GC_00027563, GC_00030300, GC_00055955
AntA/AntB antirepressor	0.356778	0.550301	1	oral_cavity	PF08346.13	GC_00012197, GC_00031105
Spondin_N	0.356778	0.550301	1	oral_cavity	PF06468.14	GC_00004900
Na+/H+ ion antiporter subunit	0.356778	0.550301	1	oral_cavity	PF01899.17	GC_00019781, GC_00046048, GC_00051187
Protein of unknown function (DUF2500)	0.356778	0.550301	1	oral_cavity	PF10694.10	GC_00024170, GC_00027976, GC_00051700, GC_00056462
Domain of unknown function (DUF4856)	0.356778	0.550301	1	oral_cavity	PF16148.6	GC_00012055, GC_00035158
PHP-associated	0.356778	0.550301	1	oral_cavity	PF13263.7	GC_00014769, GC_00042769, GC_00046263
Helix-turn-helix of insertion element transposase	0.356778	0.550301	1	oral_cavity	PF13022.7	GC_00045877, GC_00054285, GC_00054668
Flagellar protein YcgR	0.356778	0.550301	1	oral_cavity	PF12945.8	GC_00019332, GC_00041636
Protein of unknown function (DUF4011)	0.356778	0.550301	1	oral_cavity	PF13195.7	GC_00014007, GC_00032775
Protein of unknown function (DUF3788)	0.356778	0.550301	1	oral_cavity	PF12663.8	GC_00035914, GC_00046096, GC_00049599
Protein of unknown function (DUF664)	0.356778	0.550301	1	gastrointestinal_tract	PF04978.13	GC_00022490, GC_00039046
Proteolipid membrane potential modulator	0.356778	0.550301	1	gastrointestinal_tract	PF01679.18	GC_00016594, GC_00034022
Domain of unknown function (DUF3520)	0.356778	0.550301	1	gastrointestinal_tract	PF12034.9	GC_00017138, GC_00034963
MvaI/BcnI restriction endonuclease family	0.356778	0.550301	1	gastrointestinal_tract	PF15515.7	GC_00008204, GC_00035178
NosL	0.356778	0.550301	1	gastrointestinal_tract	PF05573.13	GC_00016538, GC_00049752
Domain of unknown function (DUF771)	0.356778	0.550301	1	gastrointestinal_tract	PF05595.12	GC_00019157, GC_00039353
LURP-one-related	0.356778	0.550301	1	gastrointestinal_tract	PF04525.13	GC_00009007, GC_00038266
YcaO cyclodehydratase, ATP-ad Mg2+-binding	0.356778	0.550301	1	gastrointestinal_tract	PF02624.17	GC_00013824, GC_00041635
lactate/malate dehydrogenase, alpha/beta C-terminal domain	0.356778	0.550301	1	gastrointestinal_tract	PF02866.19	GC_00016533, GC_00033996
NgoPII restriction endonuclease	0.356778	0.550301	1	gastrointestinal_tract	PF09521.11	GC_00005184
Domain of unknown function (DUF4091)	0.356778	0.550301	1	gastrointestinal_tract	PF13320.7	GC_00006531, GC_00051538
Cysteine-rich CPCC	0.356778	0.550301	1	gastrointestinal_tract	PF14206.7	GC_00019253, GC_00032483
Domain of unknown function (DUF3842)	0.356778	0.550301	1	gastrointestinal_tract	PF12953.8	GC_00027203, GC_00043302
2-keto-3-deoxygluconate permease	0.356778	0.550301	1	gastrointestinal_tract	PF03812.14	GC_00029743, GC_00040311, GC_00046074
Lipase (class 3)	0.356778	0.550301	1	gastrointestinal_tract	PF01764.26	GC_00024464, GC_00032350, GC_00045824
Phage tail assembly chaperone proteins, E, or 41 or 14	0.356778	0.550301	1	gastrointestinal_tract	PF10109.10	GC_00028802, GC_00032797, GC_00044864
Tryptophan RNA-binding attenuator protein	0.356778	0.550301	1	gastrointestinal_tract	PF02081.16	GC_00006460
Leucyl/phenylalanyl-tRNA protein transferase	0.356778	0.550301	1	gastrointestinal_tract	PF03588.15	GC_00015044, GC_00054109
Ribulose bisphosphate carboxylase large chain, catalytic domain	0.356778	0.550301	1	gastrointestinal_tract	PF00016.21	GC_00015327, GC_00029389
Eco47II restriction endonuclease	0.356778	0.550301	1	gastrointestinal_tract	PF09553.11	GC_00022512, GC_00053891
Squalene/phytoene synthase	0.356778	0.550301	1	gastrointestinal_tract	PF00494.20	GC_00021542, GC_00024361, GC_00031537
Aminoglycoside 3-N-acetyltransferase	0.356778	0.550301	1	gastrointestinal_tract	PF02522.15	GC_00017385, GC_00020793, GC_00036098, GC_00053072
Lipopolysaccharide kinase (Kdo/WaaP) family	0.356778	0.550301	1	gastrointestinal_tract	PF06293.15	GC_00025431, GC_00027908, GC_00028875
PrpF protein	0.356778	0.550301	1	gastrointestinal_tract	PF04303.14	GC_00013954, GC_00041085
Hexokinase	0.356778	0.550301	1	gastrointestinal_tract	PF00349.22	GC_00025726, GC_00039070
MucBP domain	0.356778	0.550301	1	gastrointestinal_tract	PF06458.13	GC_00010234, GC_00011412, GC_00036014
Domain of unknown function (DUF4041)	0.356778	0.550301	1	gastrointestinal_tract	PF13250.7	GC_00027859, GC_00031166, GC_00053952
Domain of unknown function, B. Theta Gene description (DUF3868)	0.356778	0.550301	1	gastrointestinal_tract	PF12984.8	GC_00030427, GC_00034745, GC_00038140, GC_00039861, GC_00044087, GC_00047559, GC_00049217, GC_00049826
Domain of unknown function (DUF4931)	0.356778	0.550301	1	gastrointestinal_tract	PF16285.6	GC_00022950, GC_00041299
Domain of unknown function (DUF4234)	0.356778	0.550301	1	gastrointestinal_tract	PF14018.7	GC_00026341, GC_00041633
Protein of unknown function (DUF3048) N-terminal domain	0.356778	0.550301	1	gastrointestinal_tract	PF11258.9	GC_00016804, GC_00030130
Glucose-6-phosphate 1-dehydrogenase (EC 1.1.1.49)	0.356778	0.550301	1	gastrointestinal_tract	PF10786.10	GC_00011654, GC_00040006
Protein of unknown function (DUF4080)	0.356778	0.550301	1	gastrointestinal_tract	PF13311.7	GC_00017301, GC_00047617
TROVE domain	0.356778	0.550301	1	gastrointestinal_tract	PF05731.12	GC_00025585, GC_00038198
Type ISP C-terminal specificity domain	0.356778	0.550301	1	gastrointestinal_tract	PF18135.2	GC_00022628, GC_00041877
Translation initiation factor IF-3, N-terminal domain	0.356778	0.550301	1	gastrointestinal_tract	PF05198.17	GC_00015148, GC_00055474
Family of unknown function (DUF438)	0.356778	0.550301	1	gastrointestinal_tract	PF04282.14	GC_00023460, GC_00037877
Domain of unknown function (DUF4372)	0.356778	0.550301	1	gastrointestinal_tract	PF14294.7	GC_00003013, GC_00030226, GC_00047920
VirE N-terminal domain	0.356778	0.550301	1	gastrointestinal_tract	PF08800.11	GC_00006719, GC_00027903, GC_00028921, GC_00029295, GC_00038262, GC_00038940, GC_00042960, GC_00043015
Putative Flp pilus-assembly TadE/G-like	0.356778	0.550301	1	gastrointestinal_tract	PF13400.7	GC_00024508, GC_00037237
Domain of unknown function (DUF4304)	0.356778	0.550301	1	gastrointestinal_tract	PF14137.7	GC_00027713, GC_00029752, GC_00046009
Immunity protein 70	0.356778	0.550301	1	gastrointestinal_tract	PF15601.7	GC_00004984
YoaP-like	0.356778	0.550301	1	gastrointestinal_tract	PF14268.7	GC_00014902, GC_00047686, GC_00051865
Immunity protein 49	0.356778	0.550301	1	gastrointestinal_tract	PF15575.7	GC_00003653
BAAT / Acyl-CoA thioester hydrolase C terminal	0.356778	0.550301	1	gastrointestinal_tract	PF08840.12	GC_00042991, GC_00051232, GC_00055577
Acyclic terpene utilisation family protein AtuA	0.356778	0.550301	1	gastrointestinal_tract	PF07287.12	GC_00020456, GC_00043379, GC_00043634
Protein of unknown function (DUF4238)	0.356778	0.550301	1	gastrointestinal_tract	PF14022.7	GC_00007387, GC_00011130, GC_00028689
Domain of unknown function (DUF5106)	0.356778	0.550301	1	gastrointestinal_tract	PF17127.5	GC_00021192, GC_00041263
Viral BACON domain	0.356778	0.550301	1	gastrointestinal_tract	PF19190.1	GC_00031604, GC_00033638, GC_00037194
LmeA-like phospholipid-binding	0.356778	0.550301	1	gastrointestinal_tract	PF11209.9	GC_00037059, GC_00041645, GC_00050713
Pirin C-terminal cupin domain	0.356778	0.550301	1	gastrointestinal_tract	PF05726.14	GC_00006348
Putative beta-lactamase-inhibitor-like, PepSY-like	0.356778	0.550301	1	gastrointestinal_tract	PF11396.9	GC_00027938, GC_00034298, GC_00034891, GC_00042229, GC_00042566, GC_00043370, GC_00046269, GC_00055561
Uncharacterized protein family, UPF0114	0.356778	0.550301	1	gastrointestinal_tract	PF03350.17	GC_00025410, GC_00044294
Copper amine oxidase N-terminal domain	0.356778	0.550301	1	gastrointestinal_tract	PF07833.12	GC_00005820, GC_00019178, GC_00020530, GC_00022280, GC_00028510, GC_00029549, GC_00030004, GC_00030126, GC_00030802, GC_00030823, GC_00032442, GC_00032476, GC_00032654, GC_00033275, GC_00033374, GC_00033412, GC_00033507, GC_00035612, GC_00036566, GC_00037204, GC_00038084, GC_00038177, GC_00038932, GC_00038960, GC_00039004, GC_00039555, GC_00042196, GC_00042773, GC_00044856, GC_00046972, GC_000470…
Antitoxin ParD	0.356778	0.550301	1	gastrointestinal_tract	PF09386.11	GC_00005004
O-antigen polysaccharide polymerase Wzy	0.356778	0.550301	1	gastrointestinal_tract	PF14296.7	GC_00005839, GC_00048302
Domain of Unknown Function (DUF1542)	0.356778	0.550301	1	gastrointestinal_tract	PF07564.12	GC_00008259, GC_00047276
Bacteriophage peptidoglycan hydrolase	0.356778	0.550301	1	gastrointestinal_tract	PF05382.14	GC_00021408, GC_00031466
Domain of unknown function (DUF4929)	0.356778	0.550301	1	gastrointestinal_tract	PF16283.6	GC_00020699, GC_00020700, GC_00040211
Tellurite resistance protein TehB	0.356778	0.550301	1	gastrointestinal_tract	PF03848.15	GC_00016721, GC_00048390, GC_00051393
Glutathione S-transferase, N-terminal domain	0.356778	0.550301	1	gastrointestinal_tract	PF02798.21	GC_00003565, GC_00007503, GC_00023128, GC_00034523, GC_00055021
Uncharacterized protein conserved in bacteria (DUF2059)	0.356778	0.550301	1	gastrointestinal_tract	PF09832.10	GC_00013875, GC_00021931, GC_00041310
Glycosyltransferase family 52	0.356778	0.550301	1	gastrointestinal_tract	PF07922.12	GC_00008367, GC_00044918
HDOD domain	0.356778	0.550301	1	gastrointestinal_tract	PF08668.13	GC_00025232, GC_00030270
Glycosyl hydrolase family 9	0.356778	0.550301	1	gastrointestinal_tract	PF00759.20	GC_00028300, GC_00036365, GC_00049114
Maltose acetyltransferase	0.356778	0.550301	1	gastrointestinal_tract	PF12464.9	GC_00035947, GC_00040955, GC_00047756
Phage terminase small subunit	0.356778	0.550301	1	gastrointestinal_tract	PF10668.10	GC_00005802, GC_00053477
Bifunctional DNA primase/polymerase, N-terminal	0.356778	0.550301	1	gastrointestinal_tract	PF09250.12	GC_00015042, GC_00037103
Heme oxygenase	0.356778	0.550301	1	gastrointestinal_tract	PF01126.21	GC_00019744, GC_00029883
Uncharacterized protein conserved in bacteria (DUF2314)	0.356778	0.550301	1	gastrointestinal_tract	PF10077.10	GC_00006802
Abhydrolase family	0.356778	0.550301	1	gastrointestinal_tract	PF12715.8	GC_00029043, GC_00029595, GC_00051949
Glycosyl transferase family group 2	0.356778	0.550301	1	gastrointestinal_tract	PF13632.7	GC_00042020, GC_00045510, GC_00050322
Plants and Prokaryotes Conserved (PCC) domain	0.356778	0.550301	1	gastrointestinal_tract	PF03479.16	GC_00039378, GC_00043563, GC_00051130
Domain of unknown function (DUF5698)	0.356778	0.550301	1	gastrointestinal_tract	PF18955.1	GC_00010366, GC_00056498
FRG domain	0.356778	0.550301	1	gastrointestinal_tract	PF08867.12	GC_00032817, GC_00033020, GC_00039849, GC_00040819, GC_00045898
Domain of unknown function (DUF1848)	0.356778	0.550301	1	gastrointestinal_tract	PF08902.12	GC_00035099, GC_00044882, GC_00051366, GC_00055615
CCDC81-like prokaryotic HU domain 2	0.356778	0.550301	1	gastrointestinal_tract	PF18175.2	GC_00024369, GC_00028881
Protein of unknown function, DUF485	0.356778	0.550301	1	gastrointestinal_tract	PF04341.13	GC_00017051, GC_00051681
MFS_1 like family	0.356778	0.550301	1	gastrointestinal_tract	PF12832.8	GC_00015602, GC_00019849, GC_00053517
Domain of unknown function (DUF4392)	0.356778	0.550301	1	gastrointestinal_tract	PF14336.7	GC_00015186, GC_00054929
Acyl carrier protein phosphodiesterase	0.356778	0.550301	1	gastrointestinal_tract	PF04336.13	GC_00006845
BNR repeat-containing family member	0.356778	0.550301	1	gastrointestinal_tract	PF15892.6	GC_00022967, GC_00030227
FIVAR domain	0.356778	0.550301	1	gastrointestinal_tract	PF07554.14	GC_00007386, GC_00036978
5' nucleotidase, deoxy (Pyrimidine), cytosolic type C protein (NT5C)	0.356778	0.550301	1	gastrointestinal_tract	PF06941.13	GC_00023908, GC_00026573
Major fimbrial subunit protein type IV, Fimbrillin, C-terminal	0.356778	0.550301	1	gastrointestinal_tract	PF15495.7	GC_00029997, GC_00037730, GC_00038443, GC_00038828, GC_00048659, GC_00056167
Predicted membrane protein (DUF2142)	0.356778	0.550301	1	gastrointestinal_tract	PF09913.10	GC_00018002, GC_00022130, GC_00034321
Alpha-2-macroglobulin family	0.356778	0.550301	1	gastrointestinal_tract	PF00207.23	GC_00012424, GC_00037220
Winged helix-turn helix	0.356778	0.550301	1	gastrointestinal_tract	PF13592.7	GC_00004386, GC_00030302, GC_00033776, GC_00034034
Domain of unknown function (DUF4625)	0.356778	0.550301	1	gastrointestinal_tract	PF15418.7	GC_00007280, GC_00010240, GC_00030363
DNA-sulfur modification-associated	0.356778	0.550301	1	gastrointestinal_tract	PF14072.7	GC_00044073, GC_00044200, GC_00046599
Polynucleotide kinase 3 phosphatase	0.356778	0.550301	1	gastrointestinal_tract	PF08645.12	GC_00024291, GC_00038113
AbiJ N-terminal domain 4	0.356778	0.550301	1	gastrointestinal_tract	PF18863.2	GC_00034581, GC_00037572, GC_00056939
Protein of unknown function (DUF2508)	0.356778	0.550301	1	gastrointestinal_tract	PF10704.10	GC_00010041, GC_00056196
NLI interacting factor-like phosphatase	0.356778	0.550301	1	gastrointestinal_tract	PF03031.19	GC_00016785, GC_00020949
YolD-like protein	0.356778	0.550301	1	gastrointestinal_tract	PF08863.11	GC_00030887, GC_00040816, GC_00046379, GC_00047735, GC_00053804
Domain of unknown function (DUF4374)	0.356778	0.550301	1	gastrointestinal_tract	PF14298.7	GC_00009816, GC_00012824, GC_00037120
SpoOM protein	0.356778	0.550301	1	gastrointestinal_tract	PF07070.12	GC_00044938, GC_00051508, GC_00055507
Hpt domain	0.356778	0.550301	1	gastrointestinal_tract	PF01627.24	GC_00013536, GC_00037160, GC_00054388
Uncharacterized protein conserved in bacteria (DUF2252)	0.356778	0.550301	1	gastrointestinal_tract	PF10009.10	GC_00020283, GC_00043320
Phage Tail Collar Domain	0.356778	0.550301	1	gastrointestinal_tract	PF07484.13	GC_00025051, GC_00033404, GC_00036463, GC_00043081, GC_00043788, GC_00050902
Chaperone of endosialidase	0.356778	0.550301	1	gastrointestinal_tract	PF13884.7	GC_00014106, GC_00015419
SGNH hydrolase-like domain, acetyltransferase AlgX	0.356778	0.550301	1	gastrointestinal_tract	PF16822.6	GC_00026742, GC_00055068
Domain of unknown function (DUF2828)	0.356778	0.550301	1	gastrointestinal_tract	PF11443.9	GC_00006455
Regulator of chromosome condensation (RCC1) repeat	0.356778	0.550301	1	gastrointestinal_tract	PF13540.7	GC_00028295, GC_00029760, GC_00031627, GC_00046099, GC_00047806, GC_00048922, GC_00053209, GC_00056529
phage-Barnase-EndoU-ColicinE5/D-RelE like nuclease3	0.356778	0.550301	1	gastrointestinal_tract	PF18812.2	GC_00018125, GC_00042133
Protoglobin	0.356778	0.550301	1	gastrointestinal_tract	PF11563.9	GC_00021784, GC_00055994
PAAR motif	0.356778	0.550301	1	gastrointestinal_tract	PF05488.14	GC_00007986, GC_00041308
Exodeoxyribonuclease V, gamma subunit	0.356778	0.550301	1	gastrointestinal_tract	PF04257.15	GC_00014956, GC_00028651
Putative small multi-drug export protein	0.356778	0.550301	1	gastrointestinal_tract	PF06695.12	GC_00026151, GC_00037122
Tryptophan halogenase	0.356778	0.550301	1	gastrointestinal_tract	PF04820.15	GC_00006590, GC_00039151
Galactose oxidase, central domain	0.356778	0.550301	1	gastrointestinal_tract	PF13418.7	GC_00021029, GC_00056350
tRNAHis guanylyltransferase	0.356778	0.550301	1	gastrointestinal_tract	PF04446.13	GC_00005727
Macrophage migration inhibitory factor (MIF)	0.356778	0.550301	1	gastrointestinal_tract	PF01187.19	GC_00007718, GC_00019974
Domain of unknown function (DUF4830)	0.356778	0.550301	1	gastrointestinal_tract	PF16112.6	GC_00029715, GC_00046614, GC_00050267
Rop protein	0.356778	0.550301	1	gastrointestinal_tract	PF01815.17	GC_00006915
Protein of unknown function (DUF2809)	0.356778	0.550301	1	gastrointestinal_tract	PF10990.9	GC_00025370, GC_00029617
Domain of unknown function (DUF4922)	0.356778	0.550301	1	gastrointestinal_tract	PF16269.6	GC_00019667, GC_00027308
Domain of unknown function (DUF4960)	0.356778	0.550301	1	gastrointestinal_tract	PF16324.6	GC_00011558, GC_00047278
tRNA methyltransferase complex GCD14 subunit	0.356778	0.550301	1	gastrointestinal_tract	PF08704.11	GC_00021288, GC_00053094
Uncharacterised protein family (UPF0167)	0.356778	0.550301	1	gastrointestinal_tract	PF03691.15	GC_00035351, GC_00037519, GC_00055738
ISXO2-like transposase domain	0.356778	0.550301	1	gastrointestinal_tract	PF12762.8	GC_00028420, GC_00031995, GC_00034236, GC_00050263, GC_00053453
A circularly permuted ATPgrasp	0.356778	0.550301	1	gastrointestinal_tract	PF04174.14	GC_00005214
Domain of unknown function (DUF4973)	0.356778	0.550301	1	gastrointestinal_tract	PF16343.6	GC_00009927, GC_00034956
Uncharacterized small protein (DUF2292)	0.356778	0.550301	1	gastrointestinal_tract	PF10055.10	GC_00021379, GC_00036208
Protein of unknown function (DUF3375)	0.356778	0.550301	1	gastrointestinal_tract	PF11855.9	GC_00018591, GC_00047150
Conserved hypothetical protein 2217 (DUF2460)	0.356778	0.550301	1	gastrointestinal_tract	PF09343.11	GC_00029838, GC_00033844, GC_00053706
AraC-type transcriptional regulator N-terminus	0.356778	0.550301	1	gastrointestinal_tract	PF06719.14	GC_00020499, GC_00038098
N-terminal domain of (some) glycogen debranching enzymes	0.356778	0.550301	1	gastrointestinal_tract	PF14742.7	GC_00021660, GC_00051008
Glycosyl hydrolase family 85	0.356778	0.550301	1	gastrointestinal_tract	PF03644.14	GC_00009147, GC_00011596, GC_00031383
Predicted SPOUT methyltransferase	0.356778	0.550301	1	oral_cavity	PF02590.18	GC_00000993, GC_00001811, GC_00002666, GC_00008862, GC_00009952, GC_00013515, GC_00017982, GC_00021096, GC_00021210, GC_00025380, GC_00027149, GC_00056408
NAD dependent epimerase/dehydratase family	0.356778	0.550301	1	oral_cavity	PF01370.22	GC_00000597, GC_00000815, GC_00001137, GC_00001542, GC_00001737, GC_00002036, GC_00004532, GC_00004704, GC_00005619, GC_00005902, GC_00006147, GC_00007435, GC_00009699, GC_00009700, GC_00010843, GC_00010949, GC_00010950, GC_00013002, GC_00014069, GC_00014560, GC_00015271, GC_00016669, GC_00020666, GC_00021329, GC_00023717, GC_00023875, GC_00025061, GC_00027264, GC_00028901, GC_00029208, GC_000359…
L,D-transpeptidase catalytic domain	0.356778	0.550301	1	oral_cavity	PF13645.7	GC_00001469, GC_00001626, GC_00005309, GC_00008203, GC_00011491, GC_00012208, GC_00013187, GC_00013215, GC_00013963, GC_00015284, GC_00017653, GC_00017841, GC_00018848, GC_00019503, GC_00020037, GC_00023316, GC_00027743, GC_00028083, GC_00029975, GC_00031491, GC_00033092, GC_00034078, GC_00034095, GC_00035666, GC_00038067, GC_00038431, GC_00039675, GC_00046744, GC_00050779, GC_00051514, GC_000531…
4Fe-4S single cluster domain	0.356778	0.550301	1	oral_cavity	PF13353.7	GC_00000351, GC_00004250, GC_00004510, GC_00005478, GC_00007014, GC_00007015, GC_00007016, GC_00009211, GC_00016199, GC_00016270, GC_00018444, GC_00019818, GC_00020409, GC_00020458, GC_00020912, GC_00022436, GC_00022493, GC_00023416, GC_00025559, GC_00026106, GC_00031945, GC_00034993, GC_00038303, GC_00038831, GC_00040238, GC_00041419, GC_00041562, GC_00044707, GC_00053441, GC_00056374, GC_000564…
D-Tyr-tRNA(Tyr) deacylase	0.356778	0.550301	1	gastrointestinal_tract	PF02580.17	GC_00001075, GC_00002273, GC_00003621, GC_00003622, GC_00003623, GC_00004826, GC_00005983, GC_00016490, GC_00018124, GC_00021752, GC_00023958, GC_00027239, GC_00027240, GC_00027241, GC_00027252
Ferritin-like domain	0.356778	0.550301	1	gastrointestinal_tract	PF00210.25	GC_00000891, GC_00003388, GC_00003430, GC_00004297, GC_00005090, GC_00007652, GC_00008184, GC_00008823, GC_00009507, GC_00012159, GC_00013883, GC_00015804, GC_00017176, GC_00020328, GC_00021198, GC_00021325, GC_00026571, GC_00039927, GC_00040898, GC_00043234, GC_00044309, GC_00052905
Amino-transferase class IV	0.356778	0.550301	1	gastrointestinal_tract	PF01063.20	GC_00001967, GC_00002125, GC_00003587, GC_00004530, GC_00005930, GC_00011060, GC_00011357, GC_00015649, GC_00017584, GC_00017585, GC_00018052, GC_00018053, GC_00019908, GC_00020436, GC_00021352, GC_00025317, GC_00025695, GC_00025900, GC_00026612, GC_00026981, GC_00030162, GC_00040506, GC_00042044, GC_00043684, GC_00049077
Cyclophilin type peptidyl-prolyl cis-trans isomerase/CLD	0.356778	0.550301	1	gastrointestinal_tract	PF00160.22	GC_00000780, GC_00000781, GC_00003931, GC_00004242, GC_00005172, GC_00005198, GC_00005556, GC_00006619, GC_00010449, GC_00010450, GC_00013652, GC_00018681, GC_00018682, GC_00020877, GC_00021266, GC_00021267, GC_00045556, GC_00047458, GC_00053762
Large-conductance mechanosensitive channel, MscL	0.356778	0.550301	1	gastrointestinal_tract	PF01741.19	GC_00000938, GC_00001789, GC_00004504, GC_00009905, GC_00009906, GC_00010845, GC_00011313, GC_00012877, GC_00016275, GC_00023810, GC_00026500, GC_00027366, GC_00045345, GC_00053607, GC_00056289
PEP-utilising enzyme, PEP-binding domain	0.356778	0.550301	1	gastrointestinal_tract	PF02896.19	GC_00000719, GC_00000915, GC_00001127, GC_00002298, GC_00002622, GC_00012748, GC_00015463, GC_00015464, GC_00022985, GC_00023444, GC_00024617, GC_00025846, GC_00025959, GC_00027084, GC_00028387, GC_00056662, GC_00056923
Carboxyl transferase domain	0.356778	0.550301	1	gastrointestinal_tract	PF01039.23	GC_00000141, GC_00000426, GC_00000578, GC_00008186, GC_00008187, GC_00009717, GC_00009718, GC_00011231, GC_00011232, GC_00017807, GC_00018554, GC_00032426, GC_00033218
Polysaccharide biosynthesis protein	0.356778	0.550301	1	gastrointestinal_tract	PF02719.16	GC_00001480, GC_00002531, GC_00004262, GC_00005710, GC_00006604, GC_00007252, GC_00007552, GC_00007553, GC_00007554, GC_00008302, GC_00009604, GC_00013031, GC_00013472, GC_00013525, GC_00013829, GC_00014412, GC_00017069, GC_00018382, GC_00019257, GC_00019448, GC_00019883, GC_00020460, GC_00021770, GC_00023344, GC_00023411, GC_00024948, GC_00025263, GC_00025308, GC_00025326, GC_00025613, GC_000257…
TrkA-N domain	0.356778	0.550301	1	gastrointestinal_tract	PF02254.19	GC_00000481, GC_00000567, GC_00002101, GC_00004766, GC_00009298, GC_00009299, GC_00012922, GC_00013460, GC_00015904, GC_00016102, GC_00016395, GC_00018921, GC_00019562, GC_00019665, GC_00023948, GC_00025476, GC_00026817, GC_00027970, GC_00028756, GC_00031009, GC_00032745, GC_00033323, GC_00037246, GC_00044830, GC_00044867, GC_00046719, GC_00047988, GC_00053283, GC_00053755, GC_00054488
Serine dehydratase alpha chain	0.356778	0.550301	1	gastrointestinal_tract	PF03313.16	GC_00000679, GC_00000799, GC_00001420, GC_00001540, GC_00011436, GC_00012987, GC_00012988, GC_00012989, GC_00014309, GC_00014489, GC_00014714, GC_00017282, GC_00018618, GC_00021053, GC_00023335, GC_00026992, GC_00027771, GC_00029218, GC_00034017, GC_00035025, GC_00035567, GC_00038278, GC_00044209, GC_00049403, GC_00050377, GC_00050381, GC_00054547, GC_00056869
AhpC/TSA family	0.356778	0.550301	1	gastrointestinal_tract	PF00578.22	GC_00000046, GC_00001295, GC_00001702, GC_00001817, GC_00004100, GC_00005362, GC_00008331, GC_00011413, GC_00012019, GC_00012215, GC_00012544, GC_00015351, GC_00016883, GC_00018062, GC_00019762, GC_00020212, GC_00020224, GC_00020225, GC_00020362, GC_00021087, GC_00021088, GC_00022184, GC_00022240, GC_00026289, GC_00026971, GC_00029442, GC_00035101, GC_00035114, GC_00036236, GC_00038992, GC_000419…
D-isomer specific 2-hydroxyacid dehydrogenase, NAD binding domain	0.356778	0.550301	1	gastrointestinal_tract	PF02826.20	GC_00000374, GC_00000642, GC_00001500, GC_00001608, GC_00002380, GC_00003963, GC_00004061, GC_00006431, GC_00007344, GC_00008055, GC_00008535, GC_00009838, GC_00010795, GC_00011564, GC_00012109, GC_00012600, GC_00013603, GC_00014241, GC_00014242, GC_00014567, GC_00016497, GC_00016609, GC_00017517, GC_00017518, GC_00020327, GC_00022012, GC_00024978, GC_00025016, GC_00026397, GC_00026634, GC_000267…
Methyltransferase small domain	0.356778	0.550301	1	gastrointestinal_tract	PF05175.15	GC_00000985, GC_00001223, GC_00003619, GC_00003861, GC_00006086, GC_00006996, GC_00009336, GC_00009745, GC_00009746, GC_00011550, GC_00012412, GC_00012413, GC_00013237, GC_00015149, GC_00015150, GC_00017844, GC_00019317, GC_00019979, GC_00020281, GC_00020559, GC_00023081, GC_00023511, GC_00023571, GC_00024486, GC_00024546, GC_00025010, GC_00025204, GC_00025815, GC_00025899, GC_00026250, GC_000282…
SAP domain-containing new25	0.226069	0.634454	1	oral_cavity	PF18953.1	GC_00004327, GC_00009021
CpXC protein	0.226069	0.634454	1	oral_cavity	PF14353.7	GC_00021574, GC_00037085, GC_00042943, GC_00051377, GC_00054984
T5orf172 domain	0.226069	0.634454	1	oral_cavity	PF10544.10	GC_00006731, GC_00029391, GC_00040379, GC_00050268, GC_00055093
Peptidase family S58	0.226069	0.634454	1	oral_cavity	PF03576.15	GC_00022936, GC_00034899, GC_00052890, GC_00055287
Flagellar biosynthesis protein, FliO	0.226069	0.634454	1	oral_cavity	PF04347.14	GC_00030341, GC_00032960, GC_00035385, GC_00055285, GC_00056992
Mycoplasma protein of unknown function, DUF285	0.226069	0.634454	1	oral_cavity	PF03382.15	GC_00003404
Putative aromatic acid exporter C-terminal domain	0.226069	0.634454	1	oral_cavity	PF11728.9	GC_00013796, GC_00022303, GC_00050347
Putative flagellar	0.226069	0.634454	1	oral_cavity	PF12611.9	GC_00018064, GC_00030843, GC_00034468, GC_00045626
Uncharacterized protein conserved in bacteria (DUF2188)	0.226069	0.634454	1	oral_cavity	PF09954.10	GC_00020286, GC_00020660, GC_00035388
Dehydratase small subunit	0.226069	0.634454	1	oral_cavity	PF02287.16	GC_00003379
Flagellar basal body-associated protein FliL	0.226069	0.634454	1	oral_cavity	PF03748.15	GC_00023228, GC_00023596, GC_00032996
Alanine-glyoxylate amino-transferase	0.226069	0.634454	1	oral_cavity	PF12897.8	GC_00004397, GC_00049308
Domain of unknown function (DUF4173)	0.226069	0.634454	1	oral_cavity	PF13777.7	GC_00026997, GC_00030397, GC_00030417, GC_00053106
Protein of unknown function (DUF2492)	0.226069	0.634454	1	oral_cavity	PF10678.10	GC_00006170, GC_00017891
Mga helix-turn-helix domain	0.226069	0.634454	1	oral_cavity	PF05043.14	GC_00006581, GC_00007975, GC_00008750, GC_00009828, GC_00011808, GC_00011821, GC_00012436, GC_00012954, GC_00014263, GC_00015654, GC_00018776, GC_00018871, GC_00019310, GC_00019424, GC_00019513, GC_00019604, GC_00023310, GC_00024956, GC_00025992, GC_00037857, GC_00041029, GC_00050611
Heparinase II/III N-terminus	0.226069	0.634454	1	oral_cavity	PF16889.6	GC_00012270, GC_00028918, GC_00031063, GC_00037463, GC_00054530
FliG N-terminal domain	0.226069	0.634454	1	oral_cavity	PF14842.7	GC_00006435, GC_00015934
Protein of unknown function (DUF3006)	0.226069	0.634454	1	oral_cavity	PF11213.9	GC_00019765, GC_00047902, GC_00048066, GC_00052068
Pentapeptide repeats (8 copies)	0.226069	0.634454	1	oral_cavity	PF00805.23	GC_00021586, GC_00024961, GC_00029278, GC_00042963
Catalase	0.226069	0.634454	1	oral_cavity	PF00199.20	GC_00003437, GC_00005599, GC_00033569
OB-fold nucleic acid binding domain	0.226069	0.634454	1	oral_cavity	PF01336.26	GC_00012546, GC_00015753, GC_00056119
LPXTG cell wall anchor motif	0.226069	0.634454	1	oral_cavity	PF00746.22	GC_00004521, GC_00006262, GC_00011030, GC_00011102, GC_00011725, GC_00012069, GC_00021847, GC_00029158, GC_00046646, GC_00049107, GC_00051266
YhfC intramembrane metalloprotease	0.226069	0.634454	1	oral_cavity	PF10086.10	GC_00008159, GC_00012336, GC_00048621
Protein of unknown function (DUF2958)	0.226069	0.634454	1	oral_cavity	PF11171.9	GC_00000240, GC_00032910
ZinT (YodA) periplasmic lipocalin-like zinc-recruitment	0.226069	0.634454	1	oral_cavity	PF09223.12	GC_00019951, GC_00020748, GC_00046608
Domain of unknown function (DUF4355)	0.226069	0.634454	1	oral_cavity	PF14265.7	GC_00022384, GC_00023396, GC_00029149, GC_00036785
Tryptophan/tyrosine permease family	0.226069	0.634454	1	oral_cavity	PF03222.14	GC_00022768, GC_00026756, GC_00056898
Sorbitol phosphotransferase enzyme II N-terminus	0.226069	0.634454	1	oral_cavity	PF03612.15	GC_00002704
Outer membrane protein Omp28	0.226069	0.634454	1	oral_cavity	PF11551.9	GC_00012390, GC_00014924, GC_00040662
Flagellar and Swarming motility proteins	0.226069	0.634454	1	oral_cavity	PF06289.12	GC_00016317, GC_00034863, GC_00039777, GC_00042564
Protein of unknown function (DUF2185)	0.226069	0.634454	1	oral_cavity	PF09951.10	GC_00004624, GC_00025546
RF-1 domain	0.226069	0.634454	1	oral_cavity	PF00472.21	GC_00024921, GC_00025930, GC_00031613
Prophage minor tail protein Z (GPZ)	0.226069	0.634454	1	oral_cavity	PF06763.12	GC_00005357, GC_00034716, GC_00050462
Bacterial protein of unknown function (DUF853)	0.226069	0.634454	1	oral_cavity	PF05872.13	GC_00006518, GC_00022673
PcfK-like protein	0.226069	0.634454	1	oral_cavity	PF14058.7	GC_00001086
Phage late control gene D protein (GPD)	0.226069	0.634454	1	oral_cavity	PF05954.12	GC_00010218, GC_00026036, GC_00032353, GC_00038527, GC_00053255
NikR C terminal nickel binding domain	0.226069	0.634454	1	oral_cavity	PF08753.12	GC_00013564, GC_00014915, GC_00044554
Di-haem oxidoreductase, putative peroxidase	0.226069	0.634454	1	oral_cavity	PF06537.12	GC_00005356, GC_00011967
Predicted membrane protein (DUF2335)	0.226069	0.634454	1	oral_cavity	PF10097.10	GC_00008720, GC_00037535, GC_00044030, GC_00050565, GC_00056587
Domain of unknown function (DUF1287)	0.226069	0.634454	1	oral_cavity	PF06940.12	GC_00003742, GC_00047897
Met-zincin	0.226069	0.634454	1	oral_cavity	PF16313.6	GC_00006027, GC_00017130, GC_00025462, GC_00055481
5'-3' exonuclease, N-terminal resolvase-like domain	0.226069	0.634454	1	oral_cavity	PF02739.17	GC_00006427, GC_00021022, GC_00048915
TcpE family	0.226069	0.634454	1	oral_cavity	PF12648.8	GC_00003269, GC_00038998, GC_00039566
Chaperone for flagella basal body P-ring formation	0.226069	0.634454	1	oral_cavity	PF13144.7	GC_00015107, GC_00022870, GC_00050587
Putative glycoside hydrolase Family 18, chitinase_18	0.226069	0.634454	1	oral_cavity	PF16141.6	GC_00008113, GC_00008114, GC_00015723, GC_00023501, GC_00032413, GC_00032919, GC_00039882, GC_00041680
Cache domain	0.226069	0.634454	1	oral_cavity	PF02743.19	GC_00005505, GC_00018979, GC_00028078, GC_00028978, GC_00034430, GC_00040667, GC_00048359
Family 4 glycosyl hydrolase C-terminal domain	0.226069	0.634454	1	oral_cavity	PF11975.9	GC_00004448, GC_00041597, GC_00052066
Gram-positive pilin subunit D1, N-terminal domain	0.226069	0.634454	1	oral_cavity	PF16555.6	GC_00009684, GC_00012341, GC_00014426, GC_00035086, GC_00038929
Isoprenylcysteine carboxyl methyltransferase (ICMT) family	0.226069	0.634454	1	oral_cavity	PF04140.15	GC_00005394, GC_00025663
G5-linked-Ubiquitin-like domain	0.226069	0.634454	1	oral_cavity	PF03990.15	GC_00018973, GC_00020728, GC_00030506
Glycosyl transferase 4-like domain	0.226069	0.634454	1	oral_cavity	PF13579.7	GC_00018059, GC_00023657, GC_00042932, GC_00043246, GC_00044232
Bacterial cellulose synthase subunit	0.226069	0.634454	1	oral_cavity	PF03170.14	GC_00006405, GC_00012702, GC_00052614
A nuclease of the HNH/ENDO VII superfamily with conserved LHH	0.226069	0.634454	1	oral_cavity	PF14411.7	GC_00005446, GC_00029306, GC_00033046
Putative inner membrane exporter, YdcZ	0.226069	0.634454	1	oral_cavity	PF04657.14	GC_00013680, GC_00019415, GC_00021579, GC_00033634, GC_00048571
Domain of unknown function (DU1801)	0.226069	0.634454	1	oral_cavity	PF08818.12	GC_00014132, GC_00015363, GC_00018858, GC_00019971, GC_00023322, GC_00030906, GC_00030982, GC_00041723, GC_00056819
2'-deoxycytidine 5'-triphosphate deaminase (DCD)	0.226069	0.634454	1	oral_cavity	PF06559.12	GC_00005266, GC_00011006
Domain of Unknown Function (DUF350)	0.226069	0.634454	1	oral_cavity	PF03994.15	GC_00015439, GC_00017045, GC_00018810, GC_00051503, GC_00051663
Conjugative transposon protein TcpC	0.226069	0.634454	1	oral_cavity	PF12642.8	GC_00006162, GC_00010879, GC_00043433, GC_00049784
Flagellar hook capping protein - N-terminal region	0.226069	0.634454	1	oral_cavity	PF03963.15	GC_00030091, GC_00035453, GC_00037796, GC_00042884, GC_00050705
Uncharacterized protein conserved in bacteria (DUF2325)	0.226069	0.634454	1	oral_cavity	PF10087.10	GC_00008992, GC_00021851, GC_00051787
Uncharacterized protein family UPF0016	0.226069	0.634454	1	oral_cavity	PF01169.20	GC_00024790, GC_00034965, GC_00035471, GC_00052960
Protein of unknown function (DUF2628)	0.226069	0.634454	1	oral_cavity	PF10947.9	GC_00019084, GC_00021635, GC_00056951
Protein of unknown function (DUF1722)	0.226069	0.634454	1	oral_cavity	PF08349.12	GC_00003511
Dehydratase large subunit	0.226069	0.634454	1	oral_cavity	PF02286.16	GC_00003208
FAD binding domain of DNA photolyase	0.226069	0.634454	1	oral_cavity	PF03441.15	GC_00014023, GC_00026187, GC_00031565
FemAB family	0.226069	0.634454	1	oral_cavity	PF02388.17	GC_00013801, GC_00022608, GC_00023827, GC_00048436
Diol dehydratase reactivase ATPase-like domain	0.226069	0.634454	1	oral_cavity	PF08841.11	GC_00003390
Pectate lyase	0.226069	0.634454	1	oral_cavity	PF00544.20	GC_00006835, GC_00046563, GC_00050625, GC_00054990
Cytochrome C oxidase, cbb3-type, subunit III	0.226069	0.634454	1	oral_cavity	PF13442.7	GC_00002998, GC_00015740, GC_00020886, GC_00023168, GC_00037134, GC_00041408
Excisionase from transposon Tn916	0.226069	0.634454	1	oral_cavity	PF09035.11	GC_00005915, GC_00022086, GC_00051966
Domain of unknown function (DUF4178)	0.226069	0.634454	1	oral_cavity	PF13785.7	GC_00013665, GC_00017024, GC_00030916
Preprotein translocase subunit SecB	0.226069	0.634454	1	oral_cavity	PF02556.15	GC_00009821, GC_00012796, GC_00020627, GC_00050314
SH3 domain (SH3b1 type)	0.226069	0.634454	1	oral_cavity	PF12913.8	GC_00017989, GC_00040403, GC_00056508, GC_00056599
8-oxoguanine DNA glycosylase, N-terminal domain	0.226069	0.634454	1	oral_cavity	PF07934.13	GC_00017952, GC_00026846, GC_00027602
Putative transposase	0.226069	0.634454	1	oral_cavity	PF04986.14	GC_00004960, GC_00030805, GC_00034280, GC_00038623, GC_00041825, GC_00050317, GC_00056801
Dehydratase medium subunit	0.226069	0.634454	1	oral_cavity	PF02288.16	GC_00003183, GC_00003194
Putative heavy-metal chelation	0.226069	0.634454	1	oral_cavity	PF04016.13	GC_00015376, GC_00021710, GC_00038596
Protein of unknown function (DUF1211)	0.226069	0.634454	1	oral_cavity	PF06736.12	GC_00005191, GC_00010597, GC_00010881, GC_00021599, GC_00042908, GC_00054191
Protein of unknown function (DUF3945)	0.226069	0.634454	1	oral_cavity	PF13101.7	GC_00002473, GC_00040593, GC_00042866
Domain of unknown function (DUF4432)	0.226069	0.634454	1	oral_cavity	PF14486.7	GC_00012881, GC_00026282, GC_00029868
CCDC81-like prokaryotic HU domain 1	0.226069	0.634454	1	oral_cavity	PF18174.2	GC_00009028, GC_00016569, GC_00055390
3-Oxoacyl-[acyl-carrier-protein (ACP)] synthase III	0.226069	0.634454	1	oral_cavity	PF08545.11	GC_00021871, GC_00021872, GC_00026822, GC_00044911
Choline/ethanolamine kinase	0.226069	0.634454	1	gastrointestinal_tract	PF01633.21	GC_00016622, GC_00027864, GC_00038501, GC_00049213, GC_00056990
Anhydro-N-acetylmuramic acid kinase	0.226069	0.634454	1	gastrointestinal_tract	PF03702.15	GC_00016896, GC_00038127, GC_00041083, GC_00052492
Thiamine-binding protein	0.226069	0.634454	1	gastrointestinal_tract	PF01910.18	GC_00007864, GC_00016024, GC_00020157, GC_00045882
Domain of unknown function (DUF4112)	0.226069	0.634454	1	gastrointestinal_tract	PF13430.7	GC_00016063, GC_00025372, GC_00039970
Cytochrome c	0.226069	0.634454	1	gastrointestinal_tract	PF00034.22	GC_00011395, GC_00014006, GC_00015051, GC_00015140, GC_00020768, GC_00042982
Nuclease-related domain	0.226069	0.634454	1	gastrointestinal_tract	PF08378.12	GC_00017213, GC_00017781, GC_00028750, GC_00045641, GC_00054496
Protein of unknown function (DUF4127)	0.226069	0.634454	1	gastrointestinal_tract	PF13552.7	GC_00015033, GC_00024169, GC_00025409, GC_00048926
AMMECR1	0.226069	0.634454	1	gastrointestinal_tract	PF01871.18	GC_00004699, GC_00056217
Endonuclease NucS	0.226069	0.634454	1	gastrointestinal_tract	PF01939.17	GC_00019292, GC_00019293, GC_00047818
CRISPR-associated protein (Cas_Csm6)	0.226069	0.634454	1	gastrointestinal_tract	PF09659.11	GC_00005742, GC_00033439, GC_00052949
Uncharacterised ArCR, COG2043	0.226069	0.634454	1	gastrointestinal_tract	PF02596.16	GC_00017872, GC_00035593, GC_00035992, GC_00036838
Staphylopine dehydrogenase	0.226069	0.634454	1	gastrointestinal_tract	PF10100.10	GC_00003185, GC_00053321, GC_00056094
tRNA-splicing ligase RtcB	0.226069	0.634454	1	gastrointestinal_tract	PF01139.18	GC_00014835, GC_00028158, GC_00030305, GC_00030832
WXG100 protein secretion system (Wss), protein YukD	0.226069	0.634454	1	gastrointestinal_tract	PF08817.11	GC_00016991, GC_00017723, GC_00030723
Putative HNHc nuclease	0.226069	0.634454	1	gastrointestinal_tract	PF16784.6	GC_00005117, GC_00027928, GC_00037196
Glycosyl transferase family 11	0.226069	0.634454	1	gastrointestinal_tract	PF01531.17	GC_00006462, GC_00007146, GC_00023294, GC_00044499
Metal binding domain of Ada	0.226069	0.634454	1	gastrointestinal_tract	PF02805.17	GC_00016633, GC_00018880, GC_00044425, GC_00054283
XFP N-terminal domain	0.226069	0.634454	1	gastrointestinal_tract	PF09364.11	GC_00005312, GC_00009423
Di-haem cytochrome c peroxidase	0.226069	0.634454	1	gastrointestinal_tract	PF03150.15	GC_00016500, GC_00023237, GC_00036986
Phosphate-starvation-inducible E	0.226069	0.634454	1	gastrointestinal_tract	PF06146.13	GC_00011057, GC_00013172, GC_00053799
Barstar (barnase inhibitor)	0.226069	0.634454	1	gastrointestinal_tract	PF01337.19	GC_00022598, GC_00038499, GC_00052821, GC_00053152
Putative phage tail protein	0.226069	0.634454	1	gastrointestinal_tract	PF13550.7	GC_00028534, GC_00034276, GC_00039263, GC_00047032, GC_00047124
Protein of unknown function (DUF512)	0.226069	0.634454	1	gastrointestinal_tract	PF04459.13	GC_00014178, GC_00026340, GC_00049967
ATP-dependent Clp protease adaptor protein ClpS	0.226069	0.634454	1	gastrointestinal_tract	PF02617.18	GC_00008089, GC_00013933, GC_00050151
L-rhamnose-proton symport protein (RhaT)	0.226069	0.634454	1	gastrointestinal_tract	PF06379.13	GC_00003573
Type I GTP cyclohydrolase folE2	0.226069	0.634454	1	gastrointestinal_tract	PF02649.15	GC_00020194, GC_00020620, GC_00028935
Protein of unknown function (DUF1622)	0.226069	0.634454	1	gastrointestinal_tract	PF07784.12	GC_00012625, GC_00033858, GC_00037179, GC_00043345
Lipocalin-like	0.226069	0.634454	1	gastrointestinal_tract	PF12702.8	GC_00003998, GC_00039549, GC_00039726
CRISPR-associated protein Csx8 (Cas_Csx8)	0.226069	0.634454	1	gastrointestinal_tract	PF09657.11	GC_00004293, GC_00028506, GC_00032250, GC_00054397
Phospholipase_D-nuclease N-terminal	0.226069	0.634454	1	gastrointestinal_tract	PF13396.7	GC_00007126, GC_00007127, GC_00028668, GC_00033619
Phage tail protein	0.226069	0.634454	1	gastrointestinal_tract	PF05709.12	GC_00004391, GC_00006685, GC_00034447
Protein of unknown function (DUF3662)	0.226069	0.634454	1	gastrointestinal_tract	PF12401.9	GC_00015366, GC_00019056, GC_00054803
Competence protein CoiA-like family	0.226069	0.634454	1	gastrointestinal_tract	PF06054.12	GC_00013095, GC_00014637, GC_00047367
Protein of unknown function (DUF3575)	0.226069	0.634454	1	gastrointestinal_tract	PF12099.9	GC_00013191, GC_00019172, GC_00026291, GC_00026470, GC_00030414, GC_00031972, GC_00042890, GC_00043762, GC_00044565, GC_00045696, GC_00050535, GC_00051697, GC_00054289
Polysaccharide lyase family 8, N terminal alpha-helical domain	0.226069	0.634454	1	gastrointestinal_tract	PF08124.12	GC_00005851, GC_00012632, GC_00038563, GC_00053546
PD-(D/E)XK nuclease family transposase	0.226069	0.634454	1	gastrointestinal_tract	PF12784.8	GC_00001240, GC_00004440, GC_00004611, GC_00006279, GC_00017347, GC_00019353, GC_00027963, GC_00035990, GC_00040324, GC_00046545, GC_00056670
FmdE, Molybdenum formylmethanofuran dehydrogenase operon	0.226069	0.634454	1	gastrointestinal_tract	PF02663.15	GC_00014025, GC_00023513, GC_00039066
Nucleoside 2-deoxyribosyltransferase	0.226069	0.634454	1	gastrointestinal_tract	PF05014.16	GC_00009902, GC_00009903, GC_00019530, GC_00039666
Protein of unknown function (DUF2577)	0.226069	0.634454	1	gastrointestinal_tract	PF10844.9	GC_00025448, GC_00030006, GC_00034659, GC_00038288, GC_00039059, GC_00052921, GC_00055521
PhnA domain	0.226069	0.634454	1	gastrointestinal_tract	PF03831.15	GC_00005129, GC_00009796
Domain of unknown function	0.226069	0.634454	1	gastrointestinal_tract	PF16378.6	GC_00025255, GC_00028135, GC_00028621, GC_00028885, GC_00028950, GC_00032287, GC_00032526, GC_00033952, GC_00034499, GC_00034904, GC_00036933, GC_00037889, GC_00038584, GC_00043933, GC_00046968, GC_00047557, GC_00049133, GC_00049503, GC_00056410
Prokaryotic homologs of the JAB domain	0.226069	0.634454	1	gastrointestinal_tract	PF14464.7	GC_00005807, GC_00028028, GC_00029273, GC_00044693
Fimbrillin-like	0.226069	0.634454	1	gastrointestinal_tract	PF13149.7	GC_00010580, GC_00021792, GC_00033588, GC_00045525, GC_00050924, GC_00054944, GC_00055138, GC_00055458
Domain of unknown function (DUF3332)	0.226069	0.634454	1	gastrointestinal_tract	PF11810.9	GC_00005459, GC_00015339
Papain family cysteine protease	0.226069	0.634454	1	gastrointestinal_tract	PF00112.24	GC_00010149, GC_00030935, GC_00032328, GC_00048504
Small, acid-soluble spore proteins, alpha/beta type	0.226069	0.634454	1	gastrointestinal_tract	PF00269.21	GC_00004665, GC_00014585, GC_00020154, GC_00022054, GC_00025988, GC_00039481
PTS system, Lactose/Cellobiose specific IIA subunit	0.226069	0.634454	1	gastrointestinal_tract	PF02255.17	GC_00002648, GC_00002845, GC_00008607, GC_00010891, GC_00021734, GC_00033601, GC_00050734, GC_00055466
C-terminal four TMM region of protein-O-mannosyltransferase	0.226069	0.634454	1	gastrointestinal_tract	PF16192.6	GC_00020629, GC_00025601, GC_00036437
Protein of unknown function (DUF3847)	0.226069	0.634454	1	gastrointestinal_tract	PF12958.8	GC_00006390, GC_00019252, GC_00029480, GC_00035660, GC_00035809, GC_00044069, GC_00051856, GC_00054371, GC_00054441
Bacteriophage abortive infection AbiH	0.226069	0.634454	1	gastrointestinal_tract	PF14253.7	GC_00022354, GC_00042212, GC_00050356, GC_00053614
Copper/zinc superoxide dismutase (SODC)	0.226069	0.634454	1	gastrointestinal_tract	PF00080.21	GC_00023196, GC_00028404, GC_00028607, GC_00034674
Bacterial Ig-like domain (group 3)	0.226069	0.634454	1	gastrointestinal_tract	PF07523.13	GC_00010355, GC_00012959, GC_00013094, GC_00022946, GC_00032434, GC_00043367
The GLUG motif	0.226069	0.634454	1	gastrointestinal_tract	PF07581.13	GC_00030996, GC_00031900, GC_00037086, GC_00040097, GC_00041063, GC_00045920, GC_00049648
YjgF/chorismate_mutase-like, putative endoribonuclease	0.226069	0.634454	1	gastrointestinal_tract	PF14588.7	GC_00012414, GC_00043811, GC_00048773, GC_00054063, GC_00055812
Recombination protein U	0.226069	0.634454	1	gastrointestinal_tract	PF03838.15	GC_00007706, GC_00007707, GC_00048372
Protein of unknown function (DUF1643)	0.226069	0.634454	1	gastrointestinal_tract	PF07799.13	GC_00003190
Manganese containing catalase	0.226069	0.634454	1	gastrointestinal_tract	PF05067.13	GC_00006636, GC_00018964, GC_00030731, GC_00031933, GC_00035800, GC_00043548, GC_00047844
SdpI/YfhL protein family	0.226069	0.634454	1	gastrointestinal_tract	PF13630.7	GC_00009676, GC_00022705, GC_00030317, GC_00032869, GC_00034274
ATP-dependent helicase C-terminal	0.226069	0.634454	1	gastrointestinal_tract	PF08482.11	GC_00013679, GC_00038322, GC_00048038, GC_00053690
Protein of unknown function (DUF3793)	0.226069	0.634454	1	gastrointestinal_tract	PF12672.8	GC_00014191, GC_00029544, GC_00032728, GC_00036189
HAD superfamily, subfamily IIIB (Acid phosphatase)	0.226069	0.634454	1	gastrointestinal_tract	PF03767.15	GC_00009588, GC_00018420, GC_00030338
IS66 Orf2 like protein	0.226069	0.634454	1	gastrointestinal_tract	PF05717.14	GC_00004773, GC_00020893, GC_00042097, GC_00048992, GC_00054877
Family of unknown function (DUF5699)	0.226069	0.634454	1	gastrointestinal_tract	PF18956.1	GC_00018058, GC_00025952, GC_00036309, GC_00042084
Na+ dependent nucleoside transporter C-terminus	0.226069	0.634454	1	gastrointestinal_tract	PF07662.14	GC_00008097, GC_00019259, GC_00052190
Protein of unknown function (DUF2752)	0.226069	0.634454	1	gastrointestinal_tract	PF10825.9	GC_00025603, GC_00026174, GC_00055030
Protein of unknown function (DUF1093)	0.226069	0.634454	1	gastrointestinal_tract	PF06486.12	GC_00007958, GC_00009320, GC_00009415, GC_00010873, GC_00019960, GC_00022920, GC_00029599
G-rich domain on putative tyrosine kinase	0.226069	0.634454	1	gastrointestinal_tract	PF13807.7	GC_00004534, GC_00022619, GC_00031017
3' exoribonuclease, RNase T-like	0.226069	0.634454	1	gastrointestinal_tract	PF16473.6	GC_00002972
Alpha-L-rhamnosidase N-terminal domain	0.226069	0.634454	1	gastrointestinal_tract	PF08531.11	GC_00007501, GC_00022709, GC_00052788
Indigoidine synthase A like protein	0.226069	0.634454	1	gastrointestinal_tract	PF04227.13	GC_00004565, GC_00035588
Suppressor of fused protein (SUFU)	0.226069	0.634454	1	gastrointestinal_tract	PF05076.14	GC_00010963, GC_00011974, GC_00014331, GC_00030156, GC_00046185, GC_00055216
Replication initiation factor	0.226069	0.634454	1	gastrointestinal_tract	PF02486.20	GC_00004948, GC_00016157, GC_00035994, GC_00053689, GC_00055589
Domain of unknown function (DUF4476)	0.226069	0.634454	1	gastrointestinal_tract	PF14771.7	GC_00022152, GC_00022618, GC_00042319, GC_00050147, GC_00053800
NHL repeat	0.226069	0.634454	1	gastrointestinal_tract	PF01436.22	GC_00008086, GC_00028259, GC_00028894, GC_00035352, GC_00036628, GC_00047563, GC_00056553
DUF871 N-terminal domain	0.226069	0.634454	1	gastrointestinal_tract	PF19200.1	GC_00008400, GC_00008401, GC_00008402, GC_00012057, GC_00018765, GC_00024288, GC_00044037
Fusaric acid resistance protein-like	0.226069	0.634454	1	gastrointestinal_tract	PF13515.7	GC_00007824, GC_00010960, GC_00010961, GC_00014376, GC_00025654, GC_00047759, GC_00051050, GC_00053560
Phage protein Gp138 N-terminal domain	0.226069	0.634454	1	gastrointestinal_tract	PF18352.2	GC_00004044, GC_00007712, GC_00043418
Ricin-type beta-trefoil lectin domain-like	0.226069	0.634454	1	gastrointestinal_tract	PF14200.7	GC_00019705, GC_00028227, GC_00030074, GC_00037798
Bacterial regulatory proteins, gntR family	0.226069	0.634454	1	gastrointestinal_tract	PF00392.22	GC_00001449, GC_00003391, GC_00006128, GC_00006688, GC_00007185, GC_00007866, GC_00008353, GC_00008655, GC_00009346, GC_00010114, GC_00012026, GC_00012471, GC_00012867, GC_00012982, GC_00013173, GC_00013181, GC_00013407, GC_00015598, GC_00015731, GC_00016966, GC_00017367, GC_00017497, GC_00017689, GC_00019606, GC_00019807, GC_00021859, GC_00025348, GC_00025485, GC_00026192, GC_00026938, GC_000287…
Polysaccharide deacetylase	0.226069	0.634454	1	gastrointestinal_tract	PF01522.22	GC_00000900, GC_00001362, GC_00001413, GC_00005083, GC_00005422, GC_00009714, GC_00011325, GC_00012366, GC_00014036, GC_00014602, GC_00015035, GC_00016503, GC_00017647, GC_00019022, GC_00019575, GC_00020512, GC_00021838, GC_00022010, GC_00024108, GC_00024279, GC_00024748, GC_00025288, GC_00025391, GC_00025996, GC_00028007, GC_00028255, GC_00028828, GC_00029267, GC_00031238, GC_00033929, GC_000339…
PAP2 superfamily	0.226069	0.634454	1	gastrointestinal_tract	PF14378.7	GC_00001964, GC_00002740, GC_00002913, GC_00003774, GC_00004131, GC_00006159, GC_00006490, GC_00007067, GC_00008771, GC_00008843, GC_00009560, GC_00011019, GC_00012543, GC_00012614, GC_00013689, GC_00013818, GC_00014536, GC_00015183, GC_00017999, GC_00019640, GC_00019874, GC_00021206, GC_00023662, GC_00023975, GC_00024377, GC_00024390, GC_00024850, GC_00025445, GC_00027329, GC_00029310, GC_000303…
ABC-2 family transporter protein	0.226069	0.634454	1	gastrointestinal_tract	PF06182.12	GC_00002654, GC_00002745, GC_00002919, GC_00002977, GC_00003142, GC_00003394, GC_00004519, GC_00004711, GC_00004794, GC_00005239, GC_00006057, GC_00006241, GC_00007129, GC_00007586, GC_00007625, GC_00009210, GC_00009524, GC_00009679, GC_00009757, GC_00010225, GC_00010296, GC_00010621, GC_00011116, GC_00012695, GC_00012903, GC_00012968, GC_00013444, GC_00013626, GC_00013748, GC_00013756, GC_000139…
HlyD family secretion protein	0.226069	0.634454	1	gastrointestinal_tract	PF13437.7	GC_00001410, GC_00001470, GC_00002122, GC_00002404, GC_00002496, GC_00006094, GC_00007489, GC_00010487, GC_00011352, GC_00013159, GC_00013820, GC_00016154, GC_00018184, GC_00018187, GC_00021855, GC_00023496, GC_00024981, GC_00025745, GC_00026640, GC_00026858, GC_00028478, GC_00028735, GC_00029005, GC_00029470, GC_00029784, GC_00034978, GC_00035267, GC_00037625, GC_00043616, GC_00045977, GC_000489…
Homoserine dehydrogenase	0.226069	0.634454	1	gastrointestinal_tract	PF00742.20	GC_00001284, GC_00002771, GC_00005670, GC_00013819, GC_00020679, GC_00022383, GC_00022523, GC_00022539, GC_00023568, GC_00023819, GC_00023955, GC_00024388, GC_00026545, GC_00026896, GC_00037127, GC_00037399, GC_00054895
Chorismate synthase	0.226069	0.634454	1	gastrointestinal_tract	PF01264.22	GC_00001654, GC_00001696, GC_00004320, GC_00014611, GC_00015431, GC_00015775, GC_00015832, GC_00015833, GC_00022171, GC_00024904, GC_00029723, GC_00029724, GC_00029725, GC_00031524, GC_00034557, GC_00045108, GC_00052757, GC_00053322
Na+/H+ antiporter family	0.226069	0.634454	1	gastrointestinal_tract	PF03553.15	GC_00000191, GC_00000248, GC_00000471, GC_00000798, GC_00001093, GC_00001371, GC_00002947, GC_00003102, GC_00004298, GC_00006755, GC_00006787, GC_00007348, GC_00008065, GC_00008409, GC_00009880, GC_00011307, GC_00011308, GC_00012045, GC_00012435, GC_00014008, GC_00014095, GC_00014910, GC_00015264, GC_00017059, GC_00017423, GC_00018864, GC_00023209, GC_00025869, GC_00025870, GC_00026786, GC_000293…
RNA methyltransferase	0.226069	0.634454	1	gastrointestinal_tract	PF04452.15	GC_00000853, GC_00002757, GC_00009891, GC_00010339, GC_00012198, GC_00014082, GC_00014258, GC_00015899, GC_00019638, GC_00021216, GC_00022193, GC_00024836, GC_00038158, GC_00048675, GC_00052328, GC_00056444
4'-phosphopantetheinyl transferase superfamily	0.226069	0.634454	1	gastrointestinal_tract	PF01648.21	GC_00001435, GC_00007531, GC_00007532, GC_00012013, GC_00016844, GC_00017145, GC_00017559, GC_00018217, GC_00018919, GC_00019400, GC_00019668, GC_00021722, GC_00022868, GC_00024520, GC_00026298, GC_00029578, GC_00031642, GC_00032902, GC_00039629, GC_00046218, GC_00047677, GC_00047758, GC_00047893, GC_00048614, GC_00051744, GC_00056747
short chain dehydrogenase	0.226069	0.634454	1	gastrointestinal_tract	PF00106.26	GC_00000651, GC_00001287, GC_00001519, GC_00001821, GC_00001833, GC_00003361, GC_00003721, GC_00004645, GC_00005012, GC_00006433, GC_00007232, GC_00007233, GC_00007936, GC_00007937, GC_00008072, GC_00008878, GC_00008915, GC_00008916, GC_00009090, GC_00010008, GC_00010717, GC_00012331, GC_00014064, GC_00014825, GC_00015029, GC_00017083, GC_00017373, GC_00018315, GC_00018835, GC_00019861, GC_000228…
NifU-like N terminal domain	0.226069	0.634454	1	gastrointestinal_tract	PF01592.17	GC_00000236, GC_00003026, GC_00003071, GC_00004000, GC_00011099, GC_00014549, GC_00015472, GC_00016578, GC_00024457, GC_00032903, GC_00048935, GC_00052875
Magnesium chelatase, subunit ChlI	0.226069	0.634454	1	oral_cavity	PF01078.22	GC_00001113, GC_00001157, GC_00006288, GC_00014184, GC_00017637, GC_00018661, GC_00018665, GC_00020906, GC_00021924, GC_00023193, GC_00024356, GC_00026284, GC_00026296, GC_00033685, GC_00051223
RecX family	0.226069	0.634454	1	oral_cavity	PF02631.17	GC_00001991, GC_00003909, GC_00008017, GC_00010207, GC_00012731, GC_00013218, GC_00016162, GC_00017409, GC_00018237, GC_00022890, GC_00026047, GC_00027058, GC_00028726, GC_00033603, GC_00036765, GC_00039947, GC_00045984, GC_00052548, GC_00053109, GC_00053205
3-dehydroquinate synthase	0.226069	0.634454	1	oral_cavity	PF01761.21	GC_00001317, GC_00001768, GC_00011405, GC_00011993, GC_00015546, GC_00017403, GC_00018019, GC_00019445, GC_00021761, GC_00021793, GC_00023771, GC_00025784, GC_00028743, GC_00037310, GC_00040477, GC_00044545
Endoribonuclease L-PSP	0.226069	0.634454	1	oral_cavity	PF01042.22	GC_00000200, GC_00000241, GC_00004820, GC_00005605, GC_00005732, GC_00006540, GC_00011096, GC_00012164, GC_00014357, GC_00015581, GC_00016153, GC_00024477, GC_00025627, GC_00027306, GC_00027403, GC_00031478, GC_00041314, GC_00052924
Sigma-70 region 2	0.226069	0.634454	1	oral_cavity	PF04542.15	GC_00000259, GC_00000454, GC_00000526, GC_00001814, GC_00002090, GC_00002993, GC_00003025, GC_00003214, GC_00003669, GC_00004339, GC_00004457, GC_00004560, GC_00004796, GC_00004889, GC_00006407, GC_00007445, GC_00008940, GC_00009046, GC_00010298, GC_00010968, GC_00017756, GC_00018396, GC_00018764, GC_00019262, GC_00019636, GC_00019637, GC_00019868, GC_00019978, GC_00019984, GC_00020584, GC_000206…
Shikimate kinase	0.226069	0.634454	1	oral_cavity	PF01202.23	GC_00000994, GC_00001386, GC_00013213, GC_00013920, GC_00016663, GC_00019611, GC_00021876, GC_00022219, GC_00022676, GC_00023139, GC_00023711, GC_00023917, GC_00024750, GC_00031551, GC_00039489, GC_00041816, GC_00042419, GC_00042592, GC_00042627, GC_00050812
Peptidase family U32	0.226069	0.634454	1	oral_cavity	PF01136.20	GC_00000629, GC_00000750, GC_00001912, GC_00004124, GC_00004260, GC_00006137, GC_00006794, GC_00012295, GC_00012554, GC_00014256, GC_00014855, GC_00015937, GC_00015938, GC_00017649, GC_00019377, GC_00021203, GC_00022236, GC_00022373, GC_00024781, GC_00024946, GC_00025143, GC_00025920, GC_00026044, GC_00026073, GC_00030297, GC_00030298, GC_00030410, GC_00032850, GC_00050476, GC_00056015
RimP N-terminal domain	0.226069	0.634454	1	oral_cavity	PF02576.18	GC_00001189, GC_00001613, GC_00003983, GC_00010880, GC_00014488, GC_00018997, GC_00019671, GC_00020006, GC_00021996, GC_00023206, GC_00028434, GC_00038638, GC_00042998, GC_00047524
MarR family	0.226069	0.634454	1	oral_cavity	PF01047.23	GC_00001029, GC_00001674, GC_00003118, GC_00003791, GC_00004507, GC_00006131, GC_00007647, GC_00007882, GC_00008450, GC_00008903, GC_00009184, GC_00009185, GC_00009232, GC_00010328, GC_00010778, GC_00011825, GC_00012046, GC_00012318, GC_00012781, GC_00013017, GC_00013271, GC_00015059, GC_00016650, GC_00016805, GC_00017541, GC_00017596, GC_00017607, GC_00017612, GC_00018774, GC_00021097, GC_000217…
FtsX-like permease family	0.169469	0.680584	1	oral_cavity	PF02687.22	GC_00000228, GC_00000873, GC_00001855, GC_00005035, GC_00006070, GC_00006733, GC_00007089, GC_00008695, GC_00008831, GC_00008987, GC_00009266, GC_00009909, GC_00009988, GC_00012090, GC_00012289, GC_00013726, GC_00013904, GC_00014288, GC_00016227, GC_00017107, GC_00017770, GC_00017799, GC_00018526, GC_00020448, GC_00021016, GC_00022185, GC_00022209, GC_00022622, GC_00022688, GC_00023384, GC_000237…
Phosphofructokinase	0.169469	0.680584	1	oral_cavity	PF00365.21	GC_00000721, GC_00001667, GC_00001941, GC_00003930, GC_00004493, GC_00010435, GC_00010436, GC_00011296, GC_00014678, GC_00017079, GC_00017080, GC_00017108, GC_00019289, GC_00021853, GC_00031021, GC_00036282, GC_00041495, GC_00053174
Lon protease (S16) C-terminal proteolytic domain	0.169469	0.680584	1	oral_cavity	PF05362.14	GC_00001216, GC_00002214, GC_00002990, GC_00004589, GC_00005609, GC_00008873, GC_00014037, GC_00014038, GC_00014039, GC_00014918, GC_00019384, GC_00026623, GC_00031529, GC_00031936
Dihydrodipicolinate synthetase family	0.169469	0.680584	1	oral_cavity	PF00701.23	GC_00001675, GC_00002596, GC_00002617, GC_00004403, GC_00004549, GC_00008310, GC_00009815, GC_00010903, GC_00013336, GC_00014627, GC_00015012, GC_00015121, GC_00017005, GC_00018708, GC_00019167, GC_00023723, GC_00025549, GC_00027041, GC_00031910, GC_00035387, GC_00035943, GC_00037240, GC_00040161, GC_00043522, GC_00044424, GC_00044480, GC_00054097, GC_00054481, GC_00054539
Aminoacyl-tRNA editing domain	0.169469	0.680584	1	oral_cavity	PF04073.16	GC_00000277, GC_00000777, GC_00005671, GC_00008325, GC_00009739, GC_00012608, GC_00015513, GC_00016120, GC_00017552, GC_00017553, GC_00020297, GC_00020517, GC_00024519, GC_00024842, GC_00026226, GC_00026796, GC_00028456, GC_00029417, GC_00033673, GC_00033849, GC_00039354, GC_00047727, GC_00048294, GC_00052119
Bacterial extracellular solute-binding protein	0.169469	0.680584	1	gastrointestinal_tract	PF13416.7	GC_00000359, GC_00000421, GC_00000569, GC_00001053, GC_00003459, GC_00004113, GC_00004348, GC_00004643, GC_00005063, GC_00005669, GC_00005725, GC_00005743, GC_00006346, GC_00006459, GC_00006550, GC_00006555, GC_00007275, GC_00007729, GC_00008364, GC_00008384, GC_00009226, GC_00009227, GC_00010319, GC_00010410, GC_00011168, GC_00011827, GC_00012566, GC_00012622, GC_00013302, GC_00013409, GC_000134…
lactate/malate dehydrogenase, NAD binding domain	0.169469	0.680584	1	gastrointestinal_tract	PF00056.24	GC_00001765, GC_00002408, GC_00004046, GC_00005359, GC_00011517, GC_00011518, GC_00011609, GC_00011665, GC_00013374, GC_00013375, GC_00014105, GC_00014725, GC_00014726, GC_00018501, GC_00019051, GC_00023987, GC_00024322, GC_00027613, GC_00030468, GC_00032372, GC_00039897
Shikimate dehydrogenase substrate binding domain	0.169469	0.680584	1	gastrointestinal_tract	PF08501.12	GC_00001697, GC_00002167, GC_00008804, GC_00014620, GC_00017121, GC_00017360, GC_00020114, GC_00020838, GC_00023514, GC_00025195, GC_00026018, GC_00029479, GC_00031306, GC_00038869, GC_00052903, GC_00054050, GC_00054644
WYL domain	0.169469	0.680584	1	gastrointestinal_tract	PF13280.7	GC_00001731, GC_00002381, GC_00002828, GC_00003153, GC_00004470, GC_00004868, GC_00004876, GC_00005132, GC_00008670, GC_00008671, GC_00009820, GC_00011344, GC_00012633, GC_00012655, GC_00014091, GC_00014113, GC_00016479, GC_00016837, GC_00020650, GC_00023477, GC_00023744, GC_00025271, GC_00027168, GC_00029309, GC_00030303, GC_00030837, GC_00030990, GC_00033630, GC_00034253, GC_00034333, GC_000353…
Bacterial extracellular solute-binding proteins, family 3	0.169469	0.680584	1	gastrointestinal_tract	PF00497.21	GC_00000273, GC_00001058, GC_00002555, GC_00003311, GC_00003568, GC_00004770, GC_00004817, GC_00004903, GC_00004904, GC_00005418, GC_00005719, GC_00006477, GC_00006843, GC_00006872, GC_00007951, GC_00007952, GC_00008651, GC_00008652, GC_00010215, GC_00011353, GC_00011729, GC_00012028, GC_00012029, GC_00013686, GC_00013874, GC_00014237, GC_00014238, GC_00015017, GC_00015048, GC_00015049, GC_000155…
Multi-copper polyphenol oxidoreductase laccase	0.169469	0.680584	1	gastrointestinal_tract	PF02578.16	GC_00001335, GC_00003843, GC_00007880, GC_00009577, GC_00012998, GC_00017194, GC_00024535, GC_00025284, GC_00026096, GC_00026155, GC_00026866, GC_00032361, GC_00034762, GC_00040707, GC_00043975, GC_00048620, GC_00053090, GC_00053448
Binding-protein-dependent transport system inner membrane component	0.169469	0.680584	1	gastrointestinal_tract	PF00528.23	GC_00000120, GC_00000212, GC_00000253, GC_00000264, GC_00000307, GC_00000387, GC_00000432, GC_00000562, GC_00000568, GC_00000889, GC_00000925, GC_00000948, GC_00001135, GC_00001181, GC_00001231, GC_00001237, GC_00001316, GC_00001409, GC_00001497, GC_00001837, GC_00002218, GC_00002287, GC_00002354, GC_00002396, GC_00002431, GC_00002469, GC_00002481, GC_00002557, GC_00002570, GC_00002572, GC_000026…
Beta-lactamase superfamily domain	0.169469	0.680584	1	gastrointestinal_tract	PF13483.7	GC_00001245, GC_00001396, GC_00001537, GC_00002085, GC_00003449, GC_00004008, GC_00004714, GC_00005054, GC_00005612, GC_00005631, GC_00006121, GC_00007930, GC_00007931, GC_00008397, GC_00011205, GC_00011548, GC_00011549, GC_00011708, GC_00012740, GC_00014696, GC_00016069, GC_00017657, GC_00018388, GC_00019079, GC_00020365, GC_00021214, GC_00021289, GC_00024257, GC_00024303, GC_00024719, GC_000250…
HxlR-like helix-turn-helix	0.169469	0.680584	1	gastrointestinal_tract	PF01638.18	GC_00001101, GC_00002133, GC_00002261, GC_00002270, GC_00003382, GC_00003628, GC_00003904, GC_00003944, GC_00004178, GC_00004179, GC_00006705, GC_00007576, GC_00007577, GC_00008254, GC_00010556, GC_00012104, GC_00012846, GC_00014427, GC_00014622, GC_00016336, GC_00020041, GC_00021181, GC_00021221, GC_00023977, GC_00027238, GC_00028376, GC_00031908, GC_00032631, GC_00034318, GC_00038016, GC_000381…
Rhodanese-like domain	0.169469	0.680584	1	gastrointestinal_tract	PF00581.21	GC_00001771, GC_00005314, GC_00007122, GC_00007432, GC_00008621, GC_00008821, GC_00011532, GC_00013953, GC_00015041, GC_00015065, GC_00018220, GC_00018233, GC_00018735, GC_00018937, GC_00019531, GC_00021392, GC_00022812, GC_00022873, GC_00025737, GC_00033732, GC_00035602, GC_00037998, GC_00041019, GC_00042086, GC_00042126, GC_00044096, GC_00048293, GC_00050203, GC_00051759, GC_00051808, GC_000535…
Pyruvate formate lyase-like	0.169469	0.680584	1	gastrointestinal_tract	PF02901.16	GC_00000031, GC_00016333, GC_00027231, GC_00037800, GC_00043227, GC_00043682, GC_00044968, GC_00047080
Citrate transporter	0.169469	0.680584	1	gastrointestinal_tract	PF03600.17	GC_00000161, GC_00002569, GC_00003012, GC_00003384, GC_00003432, GC_00003865, GC_00005635, GC_00006606, GC_00007920, GC_00009625, GC_00016112, GC_00016290, GC_00033641, GC_00037828, GC_00038249, GC_00040120, GC_00044342, GC_00050441, GC_00050450, GC_00050991, GC_00051834, GC_00053635, GC_00056247, GC_00056297
Sodium:neurotransmitter symporter family	0.169469	0.680584	1	gastrointestinal_tract	PF00209.19	GC_00000311, GC_00000332, GC_00000392, GC_00001024, GC_00002999, GC_00004569, GC_00004634, GC_00005899, GC_00006239, GC_00019105, GC_00020241, GC_00022265, GC_00023906, GC_00025176, GC_00027723, GC_00028210, GC_00029516, GC_00032069, GC_00035804, GC_00046774, GC_00049094, GC_00053386
Sulfite exporter TauE/SafE	0.169469	0.680584	1	gastrointestinal_tract	PF01925.20	GC_00000599, GC_00005336, GC_00005752, GC_00009422, GC_00010931, GC_00011046, GC_00011047, GC_00011137, GC_00011683, GC_00012799, GC_00015006, GC_00015991, GC_00016202, GC_00016253, GC_00016822, GC_00018070, GC_00021388, GC_00021615, GC_00021889, GC_00021909, GC_00022270, GC_00024771, GC_00025618, GC_00026199, GC_00026502, GC_00026783, GC_00028411, GC_00030895, GC_00031633, GC_00031895, GC_000320…
Putative threonine/serine exporter	0.169469	0.680584	1	gastrointestinal_tract	PF06738.13	GC_00000771, GC_00004733, GC_00007379, GC_00007807, GC_00008509, GC_00008888, GC_00012408, GC_00012551, GC_00012626, GC_00018044, GC_00019018, GC_00020574, GC_00021113, GC_00021479, GC_00025670, GC_00026023, GC_00032896, GC_00043346, GC_00045539
CPBP intramembrane metalloprotease	0.169469	0.680584	1	gastrointestinal_tract	PF02517.17	GC_00001515, GC_00003535, GC_00003648, GC_00004382, GC_00004758, GC_00005873, GC_00006310, GC_00006640, GC_00006662, GC_00010829, GC_00012113, GC_00012140, GC_00012348, GC_00012377, GC_00012825, GC_00012991, GC_00013502, GC_00014957, GC_00015660, GC_00015665, GC_00015910, GC_00017230, GC_00019239, GC_00019779, GC_00021175, GC_00021207, GC_00021911, GC_00022468, GC_00022519, GC_00023036, GC_000232…
Protein of unknown function (DUF1653)	0.169469	0.680584	1	gastrointestinal_tract	PF07866.12	GC_00003574, GC_00024910, GC_00035701
Glycosyl hydrolase family 26	0.169469	0.680584	1	oral_cavity	PF02156.16	GC_00018306, GC_00021168, GC_00022749, GC_00025183, GC_00035539, GC_00038500, GC_00041807, GC_00054192, GC_00055434
Imelysin	0.169469	0.680584	1	oral_cavity	PF09375.11	GC_00005230, GC_00013540, GC_00014919, GC_00020302
Prophage endopeptidase tail	0.169469	0.680584	1	gastrointestinal_tract	PF06605.12	GC_00002477, GC_00005908, GC_00037390, GC_00037544, GC_00052641
Fimbrillin-A associated anchor proteins Mfa1 and Mfa2	0.169469	0.680584	1	gastrointestinal_tract	PF08842.11	GC_00009937, GC_00019840, GC_00029403, GC_00030614, GC_00031167, GC_00032884, GC_00033519, GC_00040580, GC_00041348, GC_00044245, GC_00045175, GC_00047132, GC_00050986, GC_00054079, GC_00054679
Iron-sulfur cluster-binding domain	0.169469	0.680584	1	gastrointestinal_tract	PF13186.7	GC_00003443, GC_00023520, GC_00035655
Domain of unknown function (DUF4422)	0.169469	0.680584	1	oral_cavity	PF14393.7	GC_00016404, GC_00038473, GC_00046298, GC_00047013, GC_00049424, GC_00055109
Secretory protein of YscJ/FliF family	0.169469	0.680584	1	oral_cavity	PF01514.18	GC_00013895, GC_00024653, GC_00032375, GC_00043517, GC_00049184
Protein of unknown function (DUF739)	0.169469	0.680584	1	oral_cavity	PF05339.12	GC_00026643, GC_00033466, GC_00033860, GC_00047446, GC_00047820, GC_00055727
FliW protein	0.169469	0.680584	1	oral_cavity	PF02623.16	GC_00014206, GC_00028461, GC_00050690, GC_00053295, GC_00054925, GC_00056829
Phage terminase, small subunit	0.169469	0.680584	1	gastrointestinal_tract	PF05119.13	GC_00008220, GC_00019776, GC_00032244, GC_00032711, GC_00036510, GC_00038803, GC_00046367, GC_00053997
Putative zinc-binding metallo-peptidase	0.169469	0.680584	1	oral_cavity	PF15890.6	GC_00009134, GC_00011813, GC_00026348, GC_00044078, GC_00052895, GC_00053028
SAF domain	0.169469	0.680584	1	oral_cavity	PF08666.13	GC_00014205, GC_00020564, GC_00030095, GC_00040639, GC_00044595, GC_00049010, GC_00049027, GC_00052370
Family of unknown function (DUF5724)	0.169469	0.680584	1	gastrointestinal_tract	PF18991.1	GC_00000283, GC_00040560
Flagellar motor switch protein FliM	0.169469	0.680584	1	oral_cavity	PF02154.16	GC_00014411, GC_00021138, GC_00032077, GC_00041841, GC_00047853
Tetrahydrodipicolinate succinyltransferase N-terminal	0.169469	0.680584	1	oral_cavity	PF08503.11	GC_00007367, GC_00007368, GC_00016464, GC_00035200
Cna protein B-type domain	0.169469	0.680584	1	oral_cavity	PF05738.14	GC_00004706, GC_00013309, GC_00020168, GC_00022715, GC_00029767, GC_00033333, GC_00039127, GC_00040360, GC_00042904, GC_00045584, GC_00046156, GC_00049707, GC_00050188, GC_00052777, GC_00053720, GC_00054194, GC_00055781, GC_00056429
Domain of unknown function (DUF1836)	0.169469	0.680584	1	gastrointestinal_tract	PF08876.12	GC_00015921, GC_00022453, GC_00029443, GC_00032206, GC_00032612, GC_00053070
Putative bacterial sensory transduction regulator	0.169469	0.680584	1	gastrointestinal_tract	PF10722.10	GC_00007471, GC_00013376, GC_00013751, GC_00015727, GC_00017206, GC_00026906, GC_00028092, GC_00034250, GC_00045675
CheC-like family	0.169469	0.680584	1	oral_cavity	PF04509.13	GC_00024209, GC_00025672, GC_00032093, GC_00036878, GC_00041912, GC_00042406, GC_00045979, GC_00046620, GC_00055640
Domain of unknown function (DUF4840)	0.169469	0.680584	1	gastrointestinal_tract	PF16128.6	GC_00007923, GC_00008319, GC_00011252, GC_00013497, GC_00014736, GC_00032564, GC_00039424, GC_00040050
Fructosamine kinase	0.169469	0.680584	1	gastrointestinal_tract	PF03881.15	GC_00010646, GC_00025224, GC_00026782, GC_00055681
Hypothetical bacterial integral membrane protein (Trep_Strep)	0.169469	0.680584	1	oral_cavity	PF09605.11	GC_00006638, GC_00014306, GC_00017943, GC_00021075, GC_00027874, GC_00032630, GC_00032796, GC_00034137, GC_00035163, GC_00036333, GC_00037898, GC_00038321, GC_00038373, GC_00041344, GC_00042232, GC_00043772, GC_00043993, GC_00044169, GC_00045028, GC_00050324, GC_00050655, GC_00051275, GC_00051368, GC_00052973, GC_00055001, GC_00055704, GC_00056571
Immune inhibitor A peptidase M6	0.169469	0.680584	1	gastrointestinal_tract	PF05547.12	GC_00010018, GC_00011488, GC_00019537, GC_00049466, GC_00051197, GC_00051362, GC_00053794
VIT family	0.169469	0.680584	1	gastrointestinal_tract	PF01988.20	GC_00013991, GC_00017404, GC_00027127, GC_00052715
Acylphosphatase	0.169469	0.680584	1	gastrointestinal_tract	PF00708.19	GC_00009259, GC_00012559, GC_00014651, GC_00055262
Mu transposase, C-terminal	0.169469	0.680584	1	oral_cavity	PF09299.12	GC_00008902, GC_00024023, GC_00031951, GC_00032395, GC_00032948, GC_00042783, GC_00051489
Protein of unknown function (DUF1697)	0.169469	0.680584	1	gastrointestinal_tract	PF08002.12	GC_00012893, GC_00014995, GC_00041630, GC_00043799, GC_00050358, GC_00052395
Family of unknown function (DUF5689)	0.169469	0.680584	1	oral_cavity	PF18942.1	GC_00010926, GC_00018628, GC_00019201, GC_00029904, GC_00033152, GC_00048439
TPR repeat	0.169469	0.680584	1	oral_cavity	PF13414.7	GC_00003271, GC_00017249, GC_00022245
VRR-NUC domain	0.169469	0.680584	1	gastrointestinal_tract	PF08774.12	GC_00007329, GC_00024469, GC_00034560, GC_00043767, GC_00053678, GC_00056446
Uncharacterized BCR, YaiI/YqxD family COG1671	0.169469	0.680584	1	gastrointestinal_tract	PF02639.15	GC_00018746, GC_00027115, GC_00030202, GC_00044984, GC_00054220
Caudovirus prohead serine protease	0.169469	0.680584	1	gastrointestinal_tract	PF04586.18	GC_00002460, GC_00010647, GC_00027687, GC_00038365, GC_00042180, GC_00043674, GC_00048115, GC_00052053, GC_00053394
Domain of unknown function (DUF4250)	0.169469	0.680584	1	gastrointestinal_tract	PF14056.7	GC_00003215, GC_00038394, GC_00045713
Uncharacterised protein family (UPF0227)	0.169469	0.680584	1	oral_cavity	PF05728.13	GC_00004103, GC_00012342, GC_00046816
Immunity protein 26	0.169469	0.680584	1	oral_cavity	PF15428.7	GC_00002352, GC_00041687
FliP family	0.169469	0.680584	1	oral_cavity	PF00813.21	GC_00015046, GC_00015047, GC_00017025, GC_00029314
Prokaryotic membrane lipoprotein lipid attachment site	0.169469	0.680584	1	gastrointestinal_tract	PF08139.13	GC_00009389, GC_00012517, GC_00023836, GC_00053185
Bacterial export proteins, family 3	0.169469	0.680584	1	oral_cavity	PF01313.20	GC_00006194, GC_00022856, GC_00028099, GC_00045658
Protein of unknown function (DUF3164)	0.169469	0.680584	1	oral_cavity	PF11363.9	GC_00007366, GC_00012552, GC_00019737, GC_00039456
Putative amidase domain	0.169469	0.680584	1	oral_cavity	PF12671.8	GC_00020581, GC_00025918, GC_00026669, GC_00028401, GC_00032283, GC_00051293
Putative binding domain, N-terminal	0.169469	0.680584	1	gastrointestinal_tract	PF13004.8	GC_00014448, GC_00019359, GC_00032472, GC_00040007, GC_00041900, GC_00042236, GC_00046915, GC_00052733, GC_00053019, GC_00054930, GC_00056223
UvrB/uvrC motif	0.169469	0.680584	1	gastrointestinal_tract	PF02151.20	GC_00016652, GC_00035923, GC_00044730, GC_00046192, GC_00049379, GC_00051306
Thioredoxin domain	0.169469	0.680584	1	oral_cavity	PF13192.7	GC_00005733, GC_00010148, GC_00018467, GC_00018823, GC_00029271
Anion-transporting ATPase	0.169469	0.680584	1	oral_cavity	PF02374.16	GC_00003923, GC_00004022, GC_00016803, GC_00052413
Domain of unknown function (DUF4302)	0.169469	0.680584	1	oral_cavity	PF14135.7	GC_00012905, GC_00017494, GC_00034951, GC_00040137, GC_00046103, GC_00047025, GC_00054952
Domain of unknown function (DUF4837)	0.169469	0.680584	1	gastrointestinal_tract	PF16125.6	GC_00012921, GC_00017221, GC_00021939, GC_00055845
YCII-related domain	0.169469	0.680584	1	gastrointestinal_tract	PF03795.15	GC_00010123, GC_00013350, GC_00017136, GC_00029916, GC_00034720, GC_00038625, GC_00052076
Pathogenicity locus	0.169469	0.680584	1	gastrointestinal_tract	PF11731.9	GC_00017427, GC_00025312, GC_00032937, GC_00047642, GC_00050680
Flagellar Assembly Protein A	0.169469	0.680584	1	oral_cavity	PF03961.14	GC_00013466, GC_00013972, GC_00036888, GC_00041436, GC_00051383, GC_00053765
Alpha-acetolactate decarboxylase	0.169469	0.680584	1	gastrointestinal_tract	PF03306.14	GC_00008193, GC_00018521, GC_00018581, GC_00050029
ABC transporter transmembrane region 2	0.169469	0.680584	1	oral_cavity	PF06472.16	GC_00005618, GC_00015504, GC_00023015, GC_00023671, GC_00054396
VTC domain	0.169469	0.680584	1	oral_cavity	PF09359.11	GC_00015876, GC_00016549, GC_00032589, GC_00034164, GC_00035741, GC_00048307
L-fucose isomerase, second N-terminal domain	0.169469	0.680584	1	oral_cavity	PF07882.13	GC_00002355
Bacterial export proteins, family 1	0.169469	0.680584	1	oral_cavity	PF01311.21	GC_00013209, GC_00026734, GC_00033822, GC_00049256, GC_00050269
Flagellar hook-length control protein FliK	0.169469	0.680584	1	oral_cavity	PF02120.17	GC_00015474, GC_00019371, GC_00028275, GC_00031968, GC_00039805, GC_00041731, GC_00053251
Protein of unknown function (DUF2634)	0.169469	0.680584	1	oral_cavity	PF10934.9	GC_00016129, GC_00021464, GC_00033216, GC_00042736, GC_00046657, GC_00048810, GC_00050822, GC_00051358, GC_00053238
Family of unknown function (DUF5309)	0.169469	0.680584	1	gastrointestinal_tract	PF17236.3	GC_00007276, GC_00013936, GC_00041141, GC_00041142, GC_00043123, GC_00048524
Protein of unknown function, DUF624	0.169469	0.680584	1	gastrointestinal_tract	PF04854.15	GC_00014071, GC_00018144, GC_00024223, GC_00024238, GC_00024341, GC_00025353, GC_00025739, GC_00041118
Concanavalin A-like lectin/glucanases superfamily	0.169469	0.680584	1	oral_cavity	PF13385.7	GC_00012938, GC_00012939, GC_00013169, GC_00034360, GC_00043722, GC_00044869, GC_00047006, GC_00047356, GC_00050796, GC_00051364
Streptomycin adenylyltransferase	0.169469	0.680584	1	gastrointestinal_tract	PF04439.13	GC_00006758, GC_00013464, GC_00022173, GC_00048828, GC_00049357
Global regulator protein family	0.169469	0.680584	1	oral_cavity	PF02599.17	GC_00018437, GC_00032626, GC_00037114, GC_00041407, GC_00043247, GC_00048134, GC_00048460
F420-0:Gamma-glutamyl ligase	0.169469	0.680584	1	gastrointestinal_tract	PF01996.17	GC_00004631, GC_00042585, GC_00043986, GC_00045849
SLBB domain	0.169469	0.680584	1	gastrointestinal_tract	PF10531.10	GC_00002607, GC_00021514
Domain of unknown function (DUF151)	0.169469	0.680584	1	oral_cavity	PF02577.15	GC_00005251, GC_00016825, GC_00017504
Hydrogenase maturation protease	0.169469	0.680584	1	oral_cavity	PF01750.19	GC_00018782, GC_00020170, GC_00021575, GC_00022892, GC_00033613, GC_00044068
Flagellar protein FliS	0.169469	0.680584	1	oral_cavity	PF02561.15	GC_00018643, GC_00027862, GC_00029941, GC_00037967, GC_00049674, GC_00053009
Thioredoxin-like	0.169469	0.680584	1	gastrointestinal_tract	PF13905.7	GC_00010573, GC_00012539, GC_00012933, GC_00013299, GC_00017008, GC_00022747, GC_00026593, GC_00027111, GC_00029793, GC_00034582, GC_00037139, GC_00037304, GC_00037349, GC_00038837, GC_00044066, GC_00054625
Protein of unknown function (DUF456)	0.169469	0.680584	1	gastrointestinal_tract	PF04306.14	GC_00022310, GC_00022948, GC_00025309, GC_00031020
Beta-galactosidase	0.169469	0.680584	1	gastrointestinal_tract	PF02449.16	GC_00005855, GC_00009136, GC_00016399, GC_00019390, GC_00020498, GC_00022200, GC_00026804, GC_00056465
Predicted membrane protein (DUF2339)	0.169469	0.680584	1	oral_cavity	PF10101.10	GC_00010539, GC_00023194, GC_00027096, GC_00055084
Capsule assembly protein Wzi	0.169469	0.680584	1	gastrointestinal_tract	PF14052.7	GC_00002664, GC_00047715
Pirin	0.169469	0.680584	1	oral_cavity	PF02678.17	GC_00019134, GC_00019135, GC_00033187, GC_00034458, GC_00038911, GC_00043779
Protein of unknown function (DUF1266)	0.169469	0.680584	1	gastrointestinal_tract	PF06889.12	GC_00014246, GC_00016036, GC_00023586, GC_00023614, GC_00028081, GC_00039340
F5/8 type C domain	0.169469	0.680584	1	gastrointestinal_tract	PF00754.26	GC_00015268, GC_00028303, GC_00032695, GC_00039186, GC_00039888, GC_00040148, GC_00041249, GC_00041461, GC_00048150, GC_00049603
Domain of unknown function (DUF4956)	0.169469	0.680584	1	oral_cavity	PF16316.6	GC_00006796, GC_00018915, GC_00026240
Lipocalin-like domain	0.169469	0.680584	1	gastrointestinal_tract	PF16585.6	GC_00005351, GC_00009648, GC_00014339, GC_00026531, GC_00033024, GC_00033495, GC_00035192, GC_00043508, GC_00046934, GC_00049678, GC_00051059
Sodium/calcium exchanger protein	0.169469	0.680584	1	oral_cavity	PF01699.25	GC_00005627, GC_00009462, GC_00015935, GC_00021782
CRISPR-associated endoribonuclease Cas6	0.169469	0.680584	1	gastrointestinal_tract	PF10040.10	GC_00006387, GC_00027754, GC_00030451, GC_00039863, GC_00045619
Protein of unknown function (DUF935)	0.169469	0.680584	1	oral_cavity	PF06074.13	GC_00005223, GC_00027917, GC_00028980, GC_00031424, GC_00037656, GC_00050489
Domain of unknown function (DUF4295)	0.169469	0.680584	1	gastrointestinal_tract	PF14128.7	GC_00002322
Acetamidase/Formamidase family	0.169469	0.680584	1	oral_cavity	PF03069.16	GC_00015390, GC_00021348, GC_00025388, GC_00028926, GC_00035966, GC_00051412
Putative cyclase	0.169469	0.680584	1	gastrointestinal_tract	PF04199.14	GC_00005451, GC_00017970, GC_00029201, GC_00035820, GC_00039254, GC_00039971, GC_00041493, GC_00046257, GC_00048507, GC_00051864, GC_00052166
Protein of unknown function, DUF417	0.169469	0.680584	1	oral_cavity	PF04224.13	GC_00002395, GC_00005110
Adenosylcobinamide amidohydrolase	0.169469	0.680584	1	oral_cavity	PF01955.19	GC_00014563, GC_00024671, GC_00028006, GC_00028969, GC_00032793, GC_00033690
Flagellar hook-associated protein 2 C-terminus	0.169469	0.680584	1	oral_cavity	PF07195.13	GC_00025023, GC_00030161, GC_00040526, GC_00049830, GC_00054205, GC_00056382
Flagellar basal body rod FlgEFG protein C-terminal	0.169469	0.680584	1	oral_cavity	PF06429.14	GC_00006193, GC_00013736, GC_00014045, GC_00014155, GC_00017803, GC_00018283, GC_00021647, GC_00023523, GC_00023691, GC_00023951, GC_00027760, GC_00027841, GC_00030571, GC_00031542, GC_00033026, GC_00033714, GC_00034837, GC_00036341, GC_00036901, GC_00038425, GC_00040849, GC_00047447, GC_00052323, GC_00052506, GC_00055002, GC_00056460
Zincin-like metallopeptidase	0.169469	0.680584	1	oral_cavity	PF18818.2	GC_00006886, GC_00011404, GC_00017521, GC_00019767, GC_00022489, GC_00024903, GC_00038001, GC_00050685
Domain of unknown function (DUF2027)	0.169469	0.680584	1	gastrointestinal_tract	PF09640.11	GC_00002717, GC_00041962
Type IV pilus assembly protein PilM;	0.169469	0.680584	1	oral_cavity	PF11104.9	GC_00010447, GC_00012639, GC_00041832, GC_00050834, GC_00054808
Flagellar hook-basal body complex protein FliE	0.169469	0.680584	1	oral_cavity	PF02049.19	GC_00013404, GC_00026694, GC_00034485, GC_00043657, GC_00049142
PRC-barrel domain	0.169469	0.680584	1	oral_cavity	PF05239.17	GC_00017004, GC_00021867, GC_00022803, GC_00028741, GC_00049820, GC_00055795
Domain of unknown function (DUF1871)	0.169469	0.680584	1	oral_cavity	PF08958.11	GC_00002103, GC_00049613
Membrane MotB of proton-channel complex MotA/MotB	0.169469	0.680584	1	oral_cavity	PF13677.7	GC_00015181, GC_00018010, GC_00022408, GC_00040261, GC_00051739, GC_00053442, GC_00055707
Domain of unknown function (DUF4834)	0.169469	0.680584	1	oral_cavity	PF16118.6	GC_00008253, GC_00014512, GC_00038421, GC_00048799, GC_00052651
Dyp-type peroxidase family	0.169469	0.680584	1	oral_cavity	PF04261.13	GC_00004921, GC_00015096, GC_00017955, GC_00050953
TraM recognition site of TraD and TraG	0.169469	0.680584	1	gastrointestinal_tract	PF12696.8	GC_00004482, GC_00021372, GC_00027907, GC_00039430
XdhC Rossmann domain	0.169469	0.680584	1	gastrointestinal_tract	PF13478.7	GC_00013846, GC_00016784, GC_00038833, GC_00040062, GC_00055828
IPT/TIG domain	0.169469	0.680584	1	gastrointestinal_tract	PF01833.25	GC_00008722, GC_00011657, GC_00014517, GC_00034154, GC_00051766, GC_00051994, GC_00053341
FHIPEP family	0.169469	0.680584	1	oral_cavity	PF00771.21	GC_00005863, GC_00015608, GC_00025276
Anti-sigma-28 factor, FlgM	0.169469	0.680584	1	oral_cavity	PF04316.14	GC_00029079, GC_00031128, GC_00035224, GC_00035627, GC_00042362, GC_00043753, GC_00050012
Domain of unknown function (DUF4401)	0.169469	0.680584	1	gastrointestinal_tract	PF14351.7	GC_00002874, GC_00032956
Hydantoinase/oxoprolinase	0.169469	0.680584	1	gastrointestinal_tract	PF01968.19	GC_00005337, GC_00011789, GC_00037184, GC_00049330
Short C-terminal domain	0.169469	0.680584	1	oral_cavity	PF09851.10	GC_00008546, GC_00011387, GC_00046704, GC_00049697, GC_00051607
Nitrogenase component 1 type Oxidoreductase	0.139961	0.70832	1	oral_cavity	PF00148.20	GC_00023861, GC_00024024, GC_00029915, GC_00030440, GC_00030816, GC_00036520, GC_00037940, GC_00038054, GC_00038991, GC_00039860, GC_00040522, GC_00045089, GC_00045916, GC_00046863, GC_00047808, GC_00049147, GC_00049269, GC_00052639, GC_00052894, GC_00053097, GC_00053953, GC_00054469, GC_00056414
Pectate lyase superfamily protein	0.139961	0.70832	1	gastrointestinal_tract	PF12708.8	GC_00014767, GC_00015710, GC_00017729, GC_00017988, GC_00043989, GC_00054240
Haem-degrading	0.139961	0.70832	1	oral_cavity	PF03928.15	GC_00003334, GC_00025956, GC_00043632, GC_00045923
Glycogen synthase	0.139961	0.70832	1	oral_cavity	PF05693.14	GC_00001397, GC_00049296
CsbD-like	0.139961	0.70832	1	oral_cavity	PF05532.13	GC_00008036, GC_00009248, GC_00013208, GC_00035400, GC_00040930, GC_00043586, GC_00054828
beta-1,4-mannooligosaccharide phosphorylase	0.139961	0.70832	1	oral_cavity	PF04041.14	GC_00002007, GC_00003103, GC_00006226, GC_00014739, GC_00021741, GC_00051388
Phage terminase large subunit	0.139961	0.70832	1	oral_cavity	PF04466.14	GC_00005638, GC_00012323, GC_00012324, GC_00012773, GC_00017808, GC_00029660, GC_00044238, GC_00055063, GC_00056917
Protein of unknown function (DUF441)	0.139961	0.70832	1	oral_cavity	PF04284.14	GC_00004248, GC_00009503, GC_00009504, GC_00055644
Uncharacterized protein conserved in bacteria (DUF2087)	0.139961	0.70832	1	gastrointestinal_tract	PF09860.10	GC_00006468, GC_00025890, GC_00026475, GC_00030814, GC_00034849, GC_00043908, GC_00044303
Plasmid pRiA4b ORF-3-like protein	0.139961	0.70832	1	gastrointestinal_tract	PF07929.12	GC_00012041, GC_00021169, GC_00022807, GC_00032893, GC_00039431, GC_00042954, GC_00049156
4Fe-4S iron sulfur cluster binding proteins, NifH/frxC family	0.139961	0.70832	1	oral_cavity	PF00142.19	GC_00003422, GC_00003423, GC_00032497, GC_00040966
AMP-binding enzyme C-terminal domain	0.139961	0.70832	1	gastrointestinal_tract	PF14535.7	GC_00003524, GC_00003813, GC_00004996, GC_00008628, GC_00014396, GC_00028350
Glycoside hydrolase 97	0.139961	0.70832	1	gastrointestinal_tract	PF10566.10	GC_00001005, GC_00005723, GC_00005724, GC_00015895, GC_00019142, GC_00031440, GC_00040116, GC_00051401, GC_00052998
TOBE domain	0.139961	0.70832	1	oral_cavity	PF03459.18	GC_00003435, GC_00004659, GC_00029407, GC_00036835, GC_00041868, GC_00048501
Dienelactone hydrolase family	0.139961	0.70832	1	gastrointestinal_tract	PF01738.19	GC_00009241, GC_00017085, GC_00021554, GC_00024733, GC_00055555
Proteins of 100 residues with WXG	0.139961	0.70832	1	gastrointestinal_tract	PF06013.13	GC_00008447, GC_00010532, GC_00015165, GC_00017757, GC_00018728, GC_00018855, GC_00019309, GC_00020307, GC_00020508, GC_00038206, GC_00038364, GC_00039820, GC_00046849, GC_00047900, GC_00054242, GC_00055633
Mur ligase family, glutamate ligase domain	0.139961	0.70832	1	oral_cavity	PF02875.22	GC_00001744, GC_00038037, GC_00045300
MCRA family	0.139961	0.70832	1	oral_cavity	PF06100.12	GC_00005880, GC_00008611, GC_00015718, GC_00015719, GC_00055290
Heparinase II/III-like protein	0.139961	0.70832	1	gastrointestinal_tract	PF07940.14	GC_00006244, GC_00018394, GC_00021986, GC_00026808, GC_00034155, GC_00048348, GC_00050572, GC_00050848, GC_00052935, GC_00054848, GC_00055684
Purine catabolism regulatory protein-like family	0.139961	0.70832	1	gastrointestinal_tract	PF07905.12	GC_00014936, GC_00016892, GC_00016898, GC_00017816, GC_00018791, GC_00019694, GC_00023152, GC_00032959, GC_00034301, GC_00037839, GC_00038847, GC_00041533, GC_00041628, GC_00041783, GC_00043932, GC_00046572, GC_00052568
Protein of unknown function (DUF815)	0.139961	0.70832	1	gastrointestinal_tract	PF05673.14	GC_00021121, GC_00026652, GC_00026832, GC_00040180, GC_00053121, GC_00054822
Putative F0F1-ATPase subunit Ca2+/Mg2+ transporter	0.139961	0.70832	1	oral_cavity	PF09527.11	GC_00013179, GC_00021535, GC_00021651, GC_00023260, GC_00028471
Protein of unknown function (DUF1461)	0.139961	0.70832	1	gastrointestinal_tract	PF07314.12	GC_00007415, GC_00018649, GC_00025940, GC_00032184, GC_00040726, GC_00044437
HupF/HypC family	0.139961	0.70832	1	oral_cavity	PF01455.19	GC_00005974, GC_00013921, GC_00013922, GC_00024558, GC_00043959
Domain of unknown function (DUF389)	0.139961	0.70832	1	gastrointestinal_tract	PF04087.15	GC_00014831, GC_00014981, GC_00025297, GC_00026599, GC_00036877
CRISPR-associated protein (Cas_Csd1)	0.139961	0.70832	1	oral_cavity	PF09709.11	GC_00016858, GC_00033961, GC_00034903, GC_00036232, GC_00036248, GC_00036811, GC_00043761, GC_00051045
HB1, ASXL, restriction endonuclease HTH domain	0.139961	0.70832	1	oral_cavity	PF05066.14	GC_00008713, GC_00008714, GC_00023889, GC_00024333, GC_00051426
Type IV secretory pathway, VirB3-like protein	0.139961	0.70832	1	oral_cavity	PF05101.14	GC_00003127, GC_00005077, GC_00040385, GC_00042257, GC_00045838, GC_00047792, GC_00050075
Cytochrome c552	0.139961	0.70832	1	oral_cavity	PF02335.16	GC_00002787, GC_00022591, GC_00039542
Homeodomain-like domain	0.139961	0.70832	1	gastrointestinal_tract	PF13384.7	GC_00005840, GC_00007785, GC_00013146, GC_00013147, GC_00028167, GC_00030597, GC_00046594
Glycosyl hydrolase 36 superfamily, catalytic domain	0.139961	0.70832	1	oral_cavity	PF17167.5	GC_00002486, GC_00014748, GC_00020647, GC_00022941, GC_00039450
Family of unknown function (DUF5682)	0.139961	0.70832	1	gastrointestinal_tract	PF18934.1	GC_00001393, GC_00040500
Antirestriction protein (ArdA)	0.139961	0.70832	1	oral_cavity	PF07275.12	GC_00005456, GC_00014501, GC_00023740, GC_00025231, GC_00037319, GC_00038492, GC_00039727, GC_00046778, GC_00048567, GC_00050941
Glycosyl hydrolase family 57	0.139961	0.70832	1	oral_cavity	PF03065.16	GC_00002072, GC_00032352
SigmaW regulon antibacterial	0.139961	0.70832	1	gastrointestinal_tract	PF12127.9	GC_00001246
Surface antigen variable number repeat	0.139961	0.70832	1	gastrointestinal_tract	PF07244.16	GC_00001751, GC_00039452
Transcriptional Coactivator p15 (PC4)	0.139961	0.70832	1	oral_cavity	PF02229.17	GC_00005711, GC_00011574, GC_00011575, GC_00018110
Glycosyl hydrolase family 65 central catalytic domain	0.139961	0.70832	1	gastrointestinal_tract	PF03632.16	GC_00006150, GC_00008008, GC_00008009, GC_00008010, GC_00016790, GC_00016791, GC_00022698, GC_00036080, GC_00039402, GC_00043245
WxcM-like, C-terminal	0.139961	0.70832	1	oral_cavity	PF05523.12	GC_00002608, GC_00036905, GC_00055609, GC_00055819
AAA lid domain	0.139961	0.70832	1	oral_cavity	PF17863.2	GC_00002583, GC_00007916, GC_00026567, GC_00031268, GC_00031866, GC_00040253, GC_00043798, GC_00048762
Thiamine-precursor transporter protein (ThiW)	0.139961	0.70832	1	oral_cavity	PF09512.11	GC_00009347, GC_00009348, GC_00021331, GC_00047975, GC_00055151, GC_00055447
Glycoside hydrolase family 2 C-terminal domain 5	0.139961	0.70832	1	gastrointestinal_tract	PF18565.2	GC_00005122, GC_00005548, GC_00016443, GC_00024241
Domain of unknown function (DUF2520)	0.139961	0.70832	1	gastrointestinal_tract	PF10728.10	GC_00005903, GC_00010475, GC_00013279, GC_00031638, GC_00036353
Hydrogenase/urease nickel incorporation, metallochaperone, hypA	0.139961	0.70832	1	oral_cavity	PF01155.20	GC_00014782, GC_00017744, GC_00026287, GC_00026983, GC_00035725, GC_00052884
Dinitrogenase iron-molybdenum cofactor	0.139961	0.70832	1	gastrointestinal_tract	PF02579.18	GC_00003068, GC_00039995, GC_00046946, GC_00047597, GC_00051279
Protein of unknown function (DUF4125)	0.139961	0.70832	1	gastrointestinal_tract	PF13526.7	GC_00001334, GC_00050750
Alpha galactosidase A	0.139961	0.70832	1	oral_cavity	PF16499.6	GC_00005583, GC_00011951, GC_00022166, GC_00027185, GC_00044982
Nitrous oxide-stimulated promoter	0.139961	0.70832	1	oral_cavity	PF11756.9	GC_00016259, GC_00017440, GC_00025762, GC_00033639, GC_00038969, GC_00042757, GC_00051452, GC_00051482
Glycosyl hydrolase family 92	0.139961	0.70832	1	gastrointestinal_tract	PF07971.13	GC_00003064, GC_00004547, GC_00006323, GC_00008560, GC_00010056, GC_00011260, GC_00012273, GC_00012586, GC_00016185, GC_00016751, GC_00024434, GC_00025723, GC_00026959, GC_00033341
Glycoside-hydrolase family GH114	0.139961	0.70832	1	oral_cavity	PF03537.14	GC_00000653, GC_00039133
GlcNAc-PI de-N-acetylase	0.139961	0.70832	1	oral_cavity	PF02585.18	GC_00005027, GC_00020669, GC_00021743, GC_00026347, GC_00027131, GC_00044563, GC_00045370, GC_00046589, GC_00049417
Glycosyl hydrolases family 16	0.139961	0.70832	1	gastrointestinal_tract	PF00722.22	GC_00014636, GC_00022128, GC_00024058, GC_00027796, GC_00038214, GC_00041433, GC_00044734, GC_00047963, GC_00051446, GC_00052774, GC_00052897
Putative rRNA methylase	0.139961	0.70832	1	oral_cavity	PF06962.13	GC_00019507, GC_00019972, GC_00022492, GC_00025418, GC_00047131
2,3-bisphosphoglycerate-independent phosphoglycerate mutase	0.139961	0.70832	1	oral_cavity	PF10143.10	GC_00001651, GC_00036224
Phage regulatory protein Rha (Phage_pRha)	0.139961	0.70832	1	oral_cavity	PF09669.11	GC_00011295, GC_00028687, GC_00030818, GC_00038102, GC_00041295, GC_00042101, GC_00043452, GC_00046806, GC_00047632, GC_00047697
Lytic transglycolase	0.139961	0.70832	1	oral_cavity	PF03330.19	GC_00005183, GC_00010280, GC_00014117, GC_00021118
CheB methylesterase	0.139961	0.70832	1	oral_cavity	PF01339.18	GC_00017979, GC_00019590, GC_00019794, GC_00030330, GC_00042223, GC_00050035
Phage gp6-like head-tail connector protein	0.139961	0.70832	1	gastrointestinal_tract	PF05135.14	GC_00015911, GC_00027664, GC_00037077, GC_00044210, GC_00046252, GC_00047467, GC_00050391, GC_00051298, GC_00053622
Bacterial conjugation TrbI-like protein	0.139961	0.70832	1	oral_cavity	PF03743.15	GC_00003216, GC_00004104, GC_00024348, GC_00027665, GC_00036937
Type I restriction enzyme R protein N terminus (HSDR_N)	0.139961	0.70832	1	oral_cavity	PF13588.7	GC_00001603, GC_00004848, GC_00044320
Terminase small subunit	0.139961	0.70832	1	oral_cavity	PF03592.17	GC_00003815, GC_00021268, GC_00034842, GC_00035002, GC_00044350, GC_00048951, GC_00051947
K+ potassium transporter	0.139961	0.70832	1	gastrointestinal_tract	PF02705.17	GC_00006558, GC_00007879, GC_00011580, GC_00011581
Putative ATP-dependent Lon protease	0.139961	0.70832	1	oral_cavity	PF13337.7	GC_00002308, GC_00028521, GC_00055442
Methyl-accepting chemotaxis protein (MCP) signalling domain	0.139961	0.70832	1	oral_cavity	PF00015.22	GC_00000173, GC_00001112, GC_00002305, GC_00005078, GC_00021587, GC_00024898, GC_00027292, GC_00028244, GC_00028623, GC_00029780, GC_00031077, GC_00031259, GC_00032079, GC_00032216, GC_00033720, GC_00036530, GC_00037049, GC_00039261, GC_00039936, GC_00040298, GC_00040450, GC_00041067, GC_00041678, GC_00041743, GC_00042870, GC_00042893, GC_00044700, GC_00046182, GC_00046556, GC_00049159, GC_000505…
Molybdopterin guanine dinucleotide synthesis protein B	0.139961	0.70832	1	gastrointestinal_tract	PF03205.15	GC_00014588, GC_00022112, GC_00026581, GC_00041885, GC_00046687, GC_00051778
Multicopper oxidase	0.139961	0.70832	1	oral_cavity	PF07731.15	GC_00005320, GC_00015132, GC_00016670, GC_00036762, GC_00037353, GC_00046406, GC_00055391
Hydrogenase formation hypA family	0.139961	0.70832	1	oral_cavity	PF01924.17	GC_00016295, GC_00024897, GC_00030383, GC_00031182, GC_00031183, GC_00031184, GC_00032838, GC_00044031
Stage II sporulation protein M	0.139961	0.70832	1	oral_cavity	PF01944.18	GC_00009044, GC_00016543, GC_00025811, GC_00026712, GC_00027197, GC_00045583
Uncharacterized protein conserved in bacteria (DUF2264)	0.139961	0.70832	1	oral_cavity	PF10022.10	GC_00003413, GC_00005916, GC_00013320, GC_00023318, GC_00023853, GC_00047090
Protein of unknown function (DUF436)	0.139961	0.70832	1	oral_cavity	PF04260.13	GC_00008166, GC_00008167, GC_00016344, GC_00018565, GC_00048144
Type I 3-dehydroquinase	0.139961	0.70832	1	gastrointestinal_tract	PF01487.16	GC_00019539, GC_00022849, GC_00023569, GC_00043569, GC_00046920, GC_00055618
Nitrate reductase delta subunit	0.139961	0.70832	1	oral_cavity	PF02613.16	GC_00017597, GC_00031124, GC_00033949, GC_00035888, GC_00037090, GC_00037887, GC_00039048, GC_00039844, GC_00039868, GC_00040194, GC_00040564, GC_00042112, GC_00042277, GC_00045506, GC_00045891, GC_00048401, GC_00049542, GC_00049649, GC_00049700, GC_00051091, GC_00056230, GC_00056778, GC_00056978
Conjugal transfer protein	0.139961	0.70832	1	oral_cavity	PF03524.16	GC_00003355, GC_00003684, GC_00017234, GC_00032997, GC_00037948
Two component regulator propeller	0.139961	0.70832	1	gastrointestinal_tract	PF07494.12	GC_00004231, GC_00004323, GC_00010464, GC_00011409, GC_00011571, GC_00015787, GC_00017441, GC_00022366, GC_00023862, GC_00025991, GC_00026709, GC_00026766, GC_00027813, GC_00029539, GC_00029936, GC_00030505, GC_00031672, GC_00031990, GC_00032598, GC_00032909, GC_00034026, GC_00034265, GC_00034505, GC_00035398, GC_00039258, GC_00039900, GC_00039974, GC_00040110, GC_00041914, GC_00042540, GC_000429…
S-layer homology domain	0.139961	0.70832	1	gastrointestinal_tract	PF00395.21	GC_00001056, GC_00002178, GC_00004158, GC_00004497, GC_00005462, GC_00005463, GC_00005970, GC_00006015, GC_00006556, GC_00012873, GC_00012874, GC_00015837, GC_00016186, GC_00016187, GC_00016283, GC_00020008, GC_00027011, GC_00028161, GC_00028346, GC_00028988, GC_00029457, GC_00029726, GC_00029782, GC_00030445, GC_00030455, GC_00030643, GC_00031507, GC_00032040, GC_00032748, GC_00032804, GC_000335…
Spermine/spermidine synthase domain	0.139961	0.70832	1	gastrointestinal_tract	PF01564.18	GC_00004774, GC_00018478, GC_00019685, GC_00020304, GC_00033874, GC_00034413
Methylpurine-DNA glycosylase (MPG)	0.139961	0.70832	1	oral_cavity	PF02245.17	GC_00012813, GC_00014539, GC_00021374, GC_00023562, GC_00029293
Protein of unknown function (DUF4435)	0.139961	0.70832	1	oral_cavity	PF14491.7	GC_00004089, GC_00012054, GC_00026426, GC_00039318
C4-type zinc ribbon domain	0.139961	0.70832	1	oral_cavity	PF02591.16	GC_00001800, GC_00037954
Alpha-L-arabinofuranosidase C-terminal domain	0.139961	0.70832	1	gastrointestinal_tract	PF06964.13	GC_00003427, GC_00003533, GC_00004548, GC_00004553, GC_00016767, GC_00024398, GC_00029465, GC_00032001, GC_00048413, GC_00050522
chorismate binding enzyme	0.139961	0.70832	1	gastrointestinal_tract	PF00425.19	GC_00001559, GC_00002968, GC_00005539, GC_00005761, GC_00007719, GC_00009162, GC_00009163, GC_00011111, GC_00013656, GC_00014529, GC_00014988, GC_00016802, GC_00019297, GC_00019387, GC_00020310, GC_00023684, GC_00024277, GC_00025597, GC_00029397, GC_00035589, GC_00040963, GC_00049531
Periplasmic binding protein domain	0.139961	0.70832	1	gastrointestinal_tract	PF13407.7	GC_00000709, GC_00002627, GC_00004875, GC_00004915, GC_00004978, GC_00006618, GC_00007540, GC_00007799, GC_00011417, GC_00014737, GC_00016545, GC_00016547, GC_00017644, GC_00018498, GC_00018727, GC_00020672, GC_00021806, GC_00022993, GC_00024968, GC_00026074, GC_00026466, GC_00028453, GC_00029554, GC_00030264, GC_00034384, GC_00035347, GC_00036578, GC_00037479, GC_00038241, GC_00039205, GC_000394…
Bacterial extracellular solute-binding proteins, family 5 Middle	0.139961	0.70832	1	gastrointestinal_tract	PF00496.23	GC_00000306, GC_00000416, GC_00000724, GC_00001032, GC_00002377, GC_00002510, GC_00002589, GC_00002776, GC_00002910, GC_00003019, GC_00003114, GC_00003301, GC_00003618, GC_00004736, GC_00005856, GC_00005961, GC_00006315, GC_00006572, GC_00006932, GC_00007011, GC_00007294, GC_00007914, GC_00008575, GC_00009150, GC_00009151, GC_00009576, GC_00010057, GC_00010206, GC_00010559, GC_00013572, GC_000135…
Carbamoyl-phosphate synthase small chain, CPSase domain	0.139961	0.70832	1	gastrointestinal_tract	PF00988.23	GC_00000267, GC_00002344, GC_00010750, GC_00013559, GC_00017274, GC_00023018, GC_00023134, GC_00023135, GC_00028684, GC_00045015
Aminotransferase class-III	0.139961	0.70832	1	gastrointestinal_tract	PF00202.22	GC_00000570, GC_00000743, GC_00002233, GC_00002556, GC_00004498, GC_00004562, GC_00005057, GC_00007166, GC_00008974, GC_00011537, GC_00013911, GC_00014527, GC_00015348, GC_00015349, GC_00016028, GC_00018932, GC_00019195, GC_00022262, GC_00023074, GC_00024649, GC_00025121, GC_00025122, GC_00029990, GC_00031713, GC_00035520, GC_00036898, GC_00037292, GC_00038807, GC_00044302, GC_00044310, GC_000498…
Pyridoxal-dependent decarboxylase, pyridoxal binding domain	0.139961	0.70832	1	gastrointestinal_tract	PF02784.17	GC_00001581, GC_00001862, GC_00003011, GC_00007106, GC_00007107, GC_00007108, GC_00013966, GC_00023672, GC_00024896, GC_00025324, GC_00025974, GC_00026860, GC_00035790, GC_00038878, GC_00041151, GC_00045705, GC_00047471, GC_00049450, GC_00053593
FGGY family of carbohydrate kinases, N-terminal domain	0.139961	0.70832	1	gastrointestinal_tract	PF00370.22	GC_00000056, GC_00003547, GC_00004123, GC_00006233, GC_00007192, GC_00009080, GC_00017369, GC_00018319, GC_00021759, GC_00021882, GC_00021998, GC_00024096, GC_00025540, GC_00025898, GC_00034539, GC_00036229, GC_00038248, GC_00039678, GC_00046247, GC_00052069, GC_00053597, GC_00055378, GC_00056711
Peptidase family M48	0.139961	0.70832	1	gastrointestinal_tract	PF01435.19	GC_00001184, GC_00001464, GC_00002189, GC_00002335, GC_00002973, GC_00004036, GC_00004222, GC_00009610, GC_00014353, GC_00014511, GC_00015010, GC_00016043, GC_00019644, GC_00021571, GC_00023079, GC_00023395, GC_00023874, GC_00026362, GC_00027314, GC_00027467, GC_00030435, GC_00033161, GC_00036433, GC_00040141, GC_00045402, GC_00045815, GC_00050394, GC_00055487, GC_00056130
PhoH-like protein	0.139961	0.70832	1	gastrointestinal_tract	PF02562.17	GC_00002163, GC_00003343, GC_00004026, GC_00007582, GC_00008988, GC_00011400, GC_00018242, GC_00018243, GC_00019888, GC_00023873, GC_00024849, GC_00025863, GC_00027412, GC_00027413, GC_00028624, GC_00035148, GC_00049573, GC_00052064
Ribosomal protein L36	0.139961	0.70832	1	gastrointestinal_tract	PF00444.19	GC_00000094, GC_00002317, GC_00006978, GC_00007064, GC_00010046, GC_00044447
GHMP kinases N terminal domain	0.139961	0.70832	1	gastrointestinal_tract	PF00288.27	GC_00002241, GC_00004223, GC_00008093, GC_00008094, GC_00008837, GC_00009417, GC_00009794, GC_00012973, GC_00014200, GC_00015506, GC_00017621, GC_00019417, GC_00019827, GC_00020203, GC_00022711, GC_00025013, GC_00025265, GC_00025624, GC_00026117, GC_00026681, GC_00027157, GC_00028443, GC_00034304, GC_00036302, GC_00038250, GC_00041873, GC_00048526, GC_00052095, GC_00054483
Dihydrofolate reductase	0.139961	0.70832	1	gastrointestinal_tract	PF00186.20	GC_00000684, GC_00002691, GC_00009168, GC_00009688, GC_00012488, GC_00015147, GC_00016506, GC_00018352, GC_00025292, GC_00025856, GC_00026915, GC_00048740
NusA N-terminal domain	0.139961	0.70832	1	oral_cavity	PF08529.12	GC_00001117, GC_00002143, GC_00004090, GC_00009513, GC_00012096, GC_00012097, GC_00013289, GC_00013290, GC_00022549, GC_00025797
GTP cyclohydrolase I	0.139961	0.70832	1	oral_cavity	PF01227.23	GC_00000802, GC_00000841, GC_00001242, GC_00012459, GC_00014224, GC_00019523, GC_00021796
FabA-like domain	0.139961	0.70832	1	oral_cavity	PF07977.14	GC_00000536, GC_00004660, GC_00008886, GC_00009366, GC_00009367, GC_00009368, GC_00012963, GC_00012964, GC_00012965, GC_00015405, GC_00021412, GC_00022312, GC_00024621, GC_00035392, GC_00036028, GC_00036746, GC_00038413, GC_00038659, GC_00045071, GC_00047037
Serine hydroxymethyltransferase	0.139961	0.70832	1	oral_cavity	PF00464.20	GC_00000037, GC_00019706, GC_00028779, GC_00036158, GC_00040682
YjbR	0.139961	0.70832	1	oral_cavity	PF04237.14	GC_00001784, GC_00005273, GC_00011075, GC_00014815, GC_00017634, GC_00020835, GC_00021108, GC_00021398, GC_00022201, GC_00022357, GC_00029734, GC_00038894, GC_00039840, GC_00041640, GC_00044806, GC_00048548, GC_00054529, GC_00056216, GC_00056226
Protein export membrane protein	0.139961	0.70832	1	oral_cavity	PF02355.17	GC_00000728, GC_00000764, GC_00002016, GC_00004554, GC_00013216, GC_00014192, GC_00014354, GC_00014941, GC_00015427, GC_00015728, GC_00017914, GC_00019775, GC_00023677, GC_00024932, GC_00027220, GC_00028195, GC_00034648, GC_00037067, GC_00053495
Bacterial RNA polymerase, alpha chain C terminal domain	0.120922	0.728037	1	oral_cavity	PF03118.16	GC_00001018, GC_00001174, GC_00009022, GC_00011213, GC_00017116, GC_00019959, GC_00019975, GC_00020493, GC_00026314, GC_00027363, GC_00046450, GC_00049544
Phosphotransferase enzyme family	0.120922	0.728037	1	oral_cavity	PF01636.24	GC_00002320, GC_00004083, GC_00007940, GC_00011105, GC_00011106, GC_00011828, GC_00011985, GC_00012483, GC_00015983, GC_00017357, GC_00020401, GC_00021946, GC_00021981, GC_00023625, GC_00024441, GC_00026319, GC_00026651, GC_00027539, GC_00030154, GC_00030344, GC_00030485, GC_00030599, GC_00031695, GC_00031789, GC_00032090, GC_00033623, GC_00033894, GC_00034281, GC_00034885, GC_00036555, GC_000377…
DNA alkylation repair enzyme	0.120922	0.728037	1	oral_cavity	PF08713.12	GC_00001905, GC_00002647, GC_00004120, GC_00005197, GC_00005436, GC_00005874, GC_00010437, GC_00012525, GC_00014987, GC_00016380, GC_00021151, GC_00021197, GC_00021473, GC_00027384, GC_00036536, GC_00038456, GC_00038961, GC_00041224, GC_00050748, GC_00054023, GC_00055580
S1 RNA binding domain	0.120922	0.728037	1	oral_cavity	PF00575.24	GC_00001605, GC_00003014, GC_00004405, GC_00007000, GC_00007001, GC_00010302, GC_00010303, GC_00011310, GC_00012681, GC_00017668, GC_00017694, GC_00020400, GC_00021478, GC_00025239, GC_00026168, GC_00026900, GC_00027371, GC_00045292, GC_00045482, GC_00046986, GC_00050189, GC_00056854
CobW/HypB/UreG, nucleotide-binding domain	0.120922	0.728037	1	oral_cavity	PF02492.20	GC_00000274, GC_00002071, GC_00004292, GC_00015636, GC_00016788, GC_00016789, GC_00018464, GC_00021102, GC_00024944, GC_00026716, GC_00027085, GC_00032081, GC_00033027, GC_00039000, GC_00039169, GC_00046393, GC_00048470, GC_00050767, GC_00050933, GC_00052760, GC_00056346
Type II secretion system (T2SS), protein F	0.120922	0.728037	1	oral_cavity	PF00482.24	GC_00002140, GC_00006214, GC_00007248, GC_00009526, GC_00010734, GC_00013787, GC_00015764, GC_00018257, GC_00019028, GC_00019266, GC_00020945, GC_00021830, GC_00029580, GC_00030101, GC_00030679, GC_00030863, GC_00032197, GC_00033229, GC_00033406, GC_00035920, GC_00037022, GC_00038096, GC_00046259, GC_00049345, GC_00049738, GC_00050194, GC_00052435, GC_00056028
RecJ OB domain	0.120922	0.728037	1	oral_cavity	PF17768.2	GC_00001160, GC_00001535, GC_00001714, GC_00006686, GC_00010606, GC_00016251, GC_00019922, GC_00022525, GC_00023769, GC_00023991, GC_00031818, GC_00049069, GC_00053415
ATPase family associated with various cellular activities (AAA)	0.120922	0.728037	1	gastrointestinal_tract	PF07726.12	GC_00001871, GC_00002687, GC_00003291, GC_00004087, GC_00009308, GC_00011785, GC_00014415, GC_00015361, GC_00016365, GC_00016766, GC_00017147, GC_00017884, GC_00017885, GC_00018505, GC_00018859, GC_00019607, GC_00019608, GC_00019747, GC_00021278, GC_00023357, GC_00025417, GC_00026149, GC_00026780, GC_00027024, GC_00029518, GC_00038566, GC_00039234, GC_00042433, GC_00046655, GC_00049718, GC_000520…
YicC-like family, N-terminal region	0.120922	0.728037	1	gastrointestinal_tract	PF03755.14	GC_00000976, GC_00001792, GC_00011317, GC_00013694, GC_00013698, GC_00013753, GC_00019011, GC_00022494, GC_00025441, GC_00034725
DNA methylase	0.120922	0.728037	1	gastrointestinal_tract	PF01555.19	GC_00002462, GC_00002548, GC_00002667, GC_00003203, GC_00003304, GC_00005598, GC_00009135, GC_00009149, GC_00010607, GC_00012206, GC_00015707, GC_00016977, GC_00017987, GC_00018930, GC_00018985, GC_00022264, GC_00023813, GC_00025960, GC_00028044, GC_00029469, GC_00029998, GC_00030190, GC_00030974, GC_00031548, GC_00032182, GC_00033317, GC_00034279, GC_00036133, GC_00036552, GC_00037477, GC_000397…
Thiamine pyrophosphate enzyme, N-terminal TPP binding domain	0.120922	0.728037	1	gastrointestinal_tract	PF02776.19	GC_00001947, GC_00004244, GC_00004460, GC_00006589, GC_00007521, GC_00007711, GC_00007802, GC_00007803, GC_00009914, GC_00013939, GC_00014689, GC_00015136, GC_00015922, GC_00016061, GC_00016918, GC_00016919, GC_00018594, GC_00020817, GC_00021417, GC_00022067, GC_00022529, GC_00022579, GC_00025647, GC_00028011, GC_00028150, GC_00034378, GC_00036010, GC_00036796, GC_00037599, GC_00039347, GC_000417…
Aldose 1-epimerase	0.120922	0.728037	1	gastrointestinal_tract	PF01263.21	GC_00001788, GC_00002203, GC_00003801, GC_00004732, GC_00005041, GC_00006520, GC_00007307, GC_00007713, GC_00009286, GC_00009445, GC_00009711, GC_00009908, GC_00011969, GC_00013281, GC_00015693, GC_00016962, GC_00019714, GC_00021687, GC_00023200, GC_00025038, GC_00027123, GC_00027187, GC_00033146, GC_00045347, GC_00045737, GC_00055014, GC_00056307
NLPA lipoprotein	0.120922	0.728037	1	gastrointestinal_tract	PF03180.15	GC_00000206, GC_00001169, GC_00004243, GC_00007063, GC_00007631, GC_00008082, GC_00008083, GC_00010923, GC_00013899, GC_00014345, GC_00017821, GC_00021308, GC_00021350, GC_00023039, GC_00023505, GC_00023858, GC_00025282, GC_00029269, GC_00039577, GC_00039698, GC_00042201, GC_00054896, GC_00055654
Sulfatase	0.120922	0.728037	1	gastrointestinal_tract	PF00884.24	GC_00001298, GC_00002671, GC_00004009, GC_00004192, GC_00004200, GC_00004609, GC_00004615, GC_00004800, GC_00005285, GC_00005941, GC_00006739, GC_00006898, GC_00009765, GC_00010367, GC_00011121, GC_00011192, GC_00013264, GC_00013378, GC_00014190, GC_00014663, GC_00014675, GC_00015161, GC_00015961, GC_00016208, GC_00016409, GC_00016561, GC_00017535, GC_00018580, GC_00019146, GC_00020027, GC_000205…
Nitronate monooxygenase	0.120922	0.728037	1	gastrointestinal_tract	PF03060.16	GC_00000209, GC_00001013, GC_00006702, GC_00006920, GC_00008358, GC_00009672, GC_00010458, GC_00010459, GC_00013046, GC_00016681, GC_00018519, GC_00019077, GC_00021918, GC_00023522, GC_00031153, GC_00033797, GC_00038506, GC_00042327
Putative methyltransferase	0.120922	0.728037	1	gastrointestinal_tract	PF02390.18	GC_00002094, GC_00007945, GC_00007946, GC_00014972, GC_00014973, GC_00015188, GC_00017018, GC_00017326, GC_00019825, GC_00020978, GC_00025477, GC_00035841, GC_00040933, GC_00041080, GC_00043028, GC_00055299
Tex-like protein N-terminal domain	0.120922	0.728037	1	gastrointestinal_tract	PF09371.11	GC_00000485, GC_00001213, GC_00002917, GC_00011995, GC_00011996, GC_00015545, GC_00019414
PPIC-type PPIASE domain	0.120922	0.728037	1	gastrointestinal_tract	PF00639.22	GC_00001344, GC_00001972, GC_00005877, GC_00008597, GC_00009193, GC_00010742, GC_00013419, GC_00013655, GC_00015701, GC_00017690, GC_00021185, GC_00021773, GC_00022542, GC_00022907, GC_00026697, GC_00026864, GC_00032183, GC_00035925, GC_00040205, GC_00042600, GC_00043913, GC_00044769, GC_00044999, GC_00048337, GC_00056606
RmlD substrate binding domain	0.120922	0.728037	1	gastrointestinal_tract	PF04321.18	GC_00001644, GC_00004092, GC_00004390, GC_00004830, GC_00009043, GC_00013909, GC_00013910, GC_00015774, GC_00016912, GC_00018119, GC_00025132, GC_00031144, GC_00035846, GC_00036997, GC_00044134, GC_00045745, GC_00046036
CTP synthase N-terminus	0.120922	0.728037	1	gastrointestinal_tract	PF06418.15	GC_00000084, GC_00002398
Peptidase family M3	0.120922	0.728037	1	gastrointestinal_tract	PF01432.21	GC_00000991, GC_00001699, GC_00002385, GC_00004555, GC_00004799, GC_00007886, GC_00007887, GC_00014623, GC_00016288, GC_00016440, GC_00016834, GC_00016835, GC_00017103, GC_00018391, GC_00020418, GC_00023424, GC_00025527, GC_00026609, GC_00039122, GC_00039480, GC_00041438, GC_00055532
Electron transfer flavoprotein domain	0.120922	0.728037	1	gastrointestinal_tract	PF01012.22	GC_00000386, GC_00000912, GC_00001782, GC_00001854, GC_00002347, GC_00003842, GC_00003858, GC_00004916, GC_00005124, GC_00005159, GC_00010124, GC_00013211, GC_00016771, GC_00017257, GC_00017392, GC_00019055, GC_00020240, GC_00022203, GC_00036926, GC_00039748, GC_00041558, GC_00043233, GC_00052217, GC_00053574, GC_00054405
Prolyl oligopeptidase family	0.120922	0.728037	1	gastrointestinal_tract	PF00326.22	GC_00000687, GC_00000888, GC_00001350, GC_00006641, GC_00006712, GC_00007769, GC_00011634, GC_00012352, GC_00014400, GC_00014824, GC_00015554, GC_00024276, GC_00027346, GC_00030898, GC_00034362, GC_00035462, GC_00035541, GC_00037332, GC_00044865, GC_00045064, GC_00050640, GC_00050730, GC_00053491, GC_00055342, GC_00055538, GC_00056182
Thymidylate synthase	0.120922	0.728037	1	gastrointestinal_tract	PF00303.20	GC_00000176, GC_00000775, GC_00006678, GC_00006736, GC_00023023
Recombination protein O N terminal	0.120922	0.728037	1	gastrointestinal_tract	PF11967.9	GC_00000198, GC_00011090, GC_00032335
Glycosyl hydrolases family 35	0.120922	0.728037	1	gastrointestinal_tract	PF01301.20	GC_00003591, GC_00005164, GC_00006951, GC_00010140, GC_00016542, GC_00029711, GC_00032293, GC_00055491
Bacterial Ig-like domain (group 2)	0.120922	0.728037	1	gastrointestinal_tract	PF02368.19	GC_00013128, GC_00023782, GC_00026759, GC_00029962, GC_00033792, GC_00034801, GC_00037738, GC_00038224, GC_00038637, GC_00041018, GC_00041301, GC_00047967, GC_00049210, GC_00049429, GC_00050247, GC_00051408, GC_00051507, GC_00053177
Plasmid recombination enzyme	0.120922	0.728037	1	oral_cavity	PF01076.20	GC_00003569, GC_00005022, GC_00023700, GC_00023814, GC_00024454, GC_00027969, GC_00033104, GC_00034344, GC_00036063, GC_00042571, GC_00042743, GC_00044081, GC_00044550, GC_00049728, GC_00050887, GC_00055270
Protein of unknown function (DUF1353)	0.120922	0.728037	1	oral_cavity	PF07087.12	GC_00000940, GC_00001438, GC_00001793, GC_00012397, GC_00027113, GC_00031733
Ethanolamine utilisation - propanediol utilisation	0.120922	0.728037	1	gastrointestinal_tract	PF10662.10	GC_00002798, GC_00014298, GC_00023005, GC_00037227, GC_00043863
RDD family	0.120922	0.728037	1	oral_cavity	PF06271.13	GC_00020269, GC_00024506, GC_00025385, GC_00026833, GC_00031950, GC_00032398, GC_00044468, GC_00045394, GC_00056534
Alkaline phosphatase	0.120922	0.728037	1	gastrointestinal_tract	PF00245.21	GC_00003181, GC_00016498, GC_00017449, GC_00020576, GC_00037550, GC_00048831
Acetyl xylan esterase (AXE1)	0.120922	0.728037	1	gastrointestinal_tract	PF05448.13	GC_00006451, GC_00009551, GC_00019242, GC_00029139, GC_00034482, GC_00036404, GC_00041117, GC_00043712, GC_00047525, GC_00048820, GC_00050224, GC_00054519
Carboxypeptidase regulatory-like domain	0.120922	0.728037	1	gastrointestinal_tract	PF13620.7	GC_00004052, GC_00006419, GC_00010134, GC_00011444, GC_00011551, GC_00033307, GC_00042359, GC_00045740, GC_00048397, GC_00048715
Ankyrin repeats (many copies)	0.120922	0.728037	1	gastrointestinal_tract	PF13637.7	GC_00003322, GC_00004037, GC_00033061, GC_00041207, GC_00042501, GC_00049376, GC_00049872, GC_00056264
Protein of unknown function (DUF535)	0.120922	0.728037	1	oral_cavity	PF04393.14	GC_00006441, GC_00009406, GC_00009407, GC_00009408, GC_00011963, GC_00026576
Putative ABC-transporter type IV	0.120922	0.728037	1	oral_cavity	PF06541.12	GC_00010864, GC_00012437, GC_00016143, GC_00020630, GC_00023631, GC_00024940, GC_00027585, GC_00028635, GC_00030658, GC_00041198, GC_00049352, GC_00051233, GC_00053160, GC_00054940, GC_00055798
Protein of unknown function (DUF1700)	0.120922	0.728037	1	gastrointestinal_tract	PF08006.12	GC_00006042, GC_00014871, GC_00015824, GC_00029423, GC_00031247, GC_00031441, GC_00038868, GC_00039717, GC_00039915, GC_00048031, GC_00048599, GC_00050875
L-rhamnose mutarotase	0.120922	0.728037	1	oral_cavity	PF05336.14	GC_00008485, GC_00008486, GC_00014542, GC_00026434, GC_00031276, GC_00051952, GC_00056825
Putative glycosyl hydrolase domain	0.120922	0.728037	1	gastrointestinal_tract	PF13200.7	GC_00001846, GC_00025156, GC_00051011
Bacterial Ig-like domain	0.120922	0.728037	1	oral_cavity	PF13205.7	GC_00004181, GC_00013158, GC_00020103, GC_00033176, GC_00034661, GC_00038928, GC_00049016, GC_00052796, GC_00052891
Putative transposase DNA-binding domain	0.120922	0.728037	1	oral_cavity	PF07282.12	GC_00000081, GC_00000669, GC_00002217, GC_00002259, GC_00002470, GC_00005835, GC_00014027, GC_00046922
Domain of unknown function (4846)	0.120922	0.728037	1	oral_cavity	PF16138.6	GC_00001461, GC_00005441
Dimerisation domain of d-ornithine 4,5-aminomutase	0.120922	0.728037	1	gastrointestinal_tract	PF16554.6	GC_00000464
Lactate racemase N-terminal domain	0.120922	0.728037	1	gastrointestinal_tract	PF09861.10	GC_00004224, GC_00005815, GC_00018384, GC_00020694, GC_00022080, GC_00026647, GC_00033054, GC_00033363, GC_00035962, GC_00036171, GC_00040728, GC_00043631, GC_00045590, GC_00049364, GC_00051238
Lysine-2,3-aminomutase	0.120922	0.728037	1	gastrointestinal_tract	PF12544.9	GC_00000480
QueT transporter	0.120922	0.728037	1	gastrointestinal_tract	PF06177.12	GC_00010208, GC_00018023, GC_00020695, GC_00024952, GC_00026339, GC_00029496, GC_00044414, GC_00048662, GC_00051826, GC_00052677
Ribose 5-phosphate isomerase A (phosphoriboisomerase A)	0.120922	0.728037	1	gastrointestinal_tract	PF06026.15	GC_00006326, GC_00008866, GC_00008867, GC_00008868, GC_00013438, GC_00029250
Bacterial capsule synthesis protein PGA_cap	0.120922	0.728037	1	oral_cavity	PF09587.11	GC_00007915, GC_00021090, GC_00022109, GC_00028212, GC_00028215, GC_00035494, GC_00042296, GC_00042873, GC_00047655, GC_00052806
Putative methyltransferase	0.120922	0.728037	1	oral_cavity	PF12147.9	GC_00001412, GC_00006447
RAMP superfamily	0.120922	0.728037	1	oral_cavity	PF03787.16	GC_00004528, GC_00005720, GC_00006388, GC_00017364, GC_00020030, GC_00027940, GC_00028770, GC_00029396, GC_00032468, GC_00033558, GC_00035782, GC_00037988, GC_00039852, GC_00039953, GC_00043171, GC_00046943, GC_00050414, GC_00051435, GC_00056958
Leucine Rich repeats (2 copies)	0.120922	0.728037	1	oral_cavity	PF12799.8	GC_00006344, GC_00006711, GC_00018197, GC_00019858, GC_00027793, GC_00028366, GC_00037391, GC_00037419, GC_00043000, GC_00045376, GC_00051477, GC_00053669
REase_MTES_1575	0.120922	0.728037	1	oral_cavity	PF18741.2	GC_00001163, GC_00021277, GC_00047744
Domain of unknown function (DUF4261)	0.120922	0.728037	1	gastrointestinal_tract	PF14080.7	GC_00001089, GC_00017685, GC_00027481, GC_00036910, GC_00050432
SWIM zinc finger	0.120922	0.728037	1	gastrointestinal_tract	PF04434.18	GC_00001343, GC_00034135, GC_00037586, GC_00044848, GC_00051758
Desulfoferrodoxin	0.120922	0.728037	1	gastrointestinal_tract	PF01880.19	GC_00003439, GC_00008696, GC_00024706, GC_00035278, GC_00051231, GC_00055539
Coiled stalk of trimeric autotransporter adhesin	0.120922	0.728037	1	gastrointestinal_tract	PF05662.15	GC_00003066, GC_00003092, GC_00004301, GC_00004412, GC_00004640, GC_00005713, GC_00005846, GC_00013863, GC_00014659, GC_00016273, GC_00016980, GC_00020054, GC_00020399, GC_00021662, GC_00028070, GC_00028071, GC_00031929, GC_00033167, GC_00033766, GC_00037032, GC_00037962, GC_00041028, GC_00042087, GC_00049681, GC_00051786, GC_00051882, GC_00054874
SatD family (SatD)	0.120922	0.728037	1	gastrointestinal_tract	PF16264.6	GC_00001176, GC_00027132
Replication initiation and membrane attachment	0.120922	0.728037	1	gastrointestinal_tract	PF07261.12	GC_00006628, GC_00008764, GC_00012389, GC_00014679, GC_00018786, GC_00021610, GC_00022875, GC_00027088, GC_00035547, GC_00037752, GC_00043818, GC_00049416
ABC transporter substrate-binding protein PnrA-like	0.120922	0.728037	1	gastrointestinal_tract	PF02608.15	GC_00006195, GC_00011615, GC_00011616, GC_00016626, GC_00018828, GC_00028493, GC_00028613, GC_00032864, GC_00037734, GC_00038864, GC_00041130, GC_00041282, GC_00042896, GC_00046292, GC_00046602, GC_00054862
Phage integrase, N-terminal SAM-like domain	0.120922	0.728037	1	gastrointestinal_tract	PF02899.18	GC_00001733, GC_00010927, GC_00011169, GC_00015615, GC_00030744
Right handed beta helix region	0.120922	0.728037	1	gastrointestinal_tract	PF13229.7	GC_00003635, GC_00005665, GC_00024296, GC_00024795, GC_00026440, GC_00030773, GC_00031666, GC_00033286, GC_00035564, GC_00036674, GC_00037826, GC_00039624, GC_00043987, GC_00044207, GC_00047765, GC_00048781, GC_00050338, GC_00053421, GC_00056113
Uncharacterized protein conserved in bacteria (DUF2344)	0.120922	0.728037	1	gastrointestinal_tract	PF10105.10	GC_00004261, GC_00013180, GC_00018215, GC_00018401, GC_00047480, GC_00050508, GC_00055767
Ethanolamine utilisation protein EutN/carboxysome	0.120922	0.728037	1	gastrointestinal_tract	PF03319.14	GC_00003146, GC_00003370, GC_00010727, GC_00017426, GC_00027433, GC_00042594
Monogalactosyldiacylglycerol (MGDG) synthase	0.120922	0.728037	1	gastrointestinal_tract	PF06925.12	GC_00004389, GC_00004545, GC_00016329, GC_00020803, GC_00032474, GC_00040157, GC_00040263, GC_00041853, GC_00042750, GC_00043481
Protein of unknown function (DUF2023)	0.120922	0.728037	1	oral_cavity	PF09633.11	GC_00001518, GC_00010598, GC_00041353
MutL protein	0.120922	0.728037	1	gastrointestinal_tract	PF13941.7	GC_00001977, GC_00033196, GC_00036494, GC_00049383
Tyrosine phosphatase family	0.120922	0.728037	1	oral_cavity	PF13350.7	GC_00010503, GC_00011984, GC_00013115, GC_00017170, GC_00026493, GC_00032498, GC_00033785, GC_00035858, GC_00037854, GC_00039488
Domain of unknown function (DUF1980)	0.120922	0.728037	1	gastrointestinal_tract	PF09323.11	GC_00010680, GC_00014277, GC_00024205, GC_00024278, GC_00030926, GC_00046453, GC_00056596
NifU-like domain	0.120922	0.728037	1	gastrointestinal_tract	PF01106.18	GC_00012958, GC_00015279, GC_00022379, GC_00022939, GC_00028354, GC_00041494, GC_00041836, GC_00042776, GC_00053538
Domain of unknown function (DUF4037)	0.120922	0.728037	1	gastrointestinal_tract	PF13228.7	GC_00001880, GC_00023179, GC_00042132
WG containing repeat	0.120922	0.728037	1	gastrointestinal_tract	PF14903.7	GC_00015536, GC_00016465, GC_00017344, GC_00029717, GC_00032384, GC_00039977, GC_00041472, GC_00041611, GC_00043248, GC_00043603, GC_00044159, GC_00045541, GC_00047238, GC_00047255, GC_00048256, GC_00053881
Control of competence regulator ComK, YlbF/YmcA	0.120922	0.728037	1	oral_cavity	PF06133.12	GC_00007908, GC_00010565, GC_00012083, GC_00012648, GC_00014873, GC_00024775, GC_00025179, GC_00025961, GC_00026257, GC_00044828
S-adenosyl-L-homocysteine hydrolase	0.120922	0.728037	1	gastrointestinal_tract	PF05221.18	GC_00001230, GC_00016017
Phage integrase SAM-like domain	0.120922	0.728037	1	gastrointestinal_tract	PF13102.7	GC_00002466, GC_00003497, GC_00003962, GC_00004279, GC_00004608, GC_00005413, GC_00013258, GC_00014812, GC_00016471, GC_00024473, GC_00028484, GC_00028539, GC_00029895, GC_00035218, GC_00035866, GC_00041746, GC_00048441, GC_00051535, GC_00052199, GC_00052885, GC_00055457
Protein of unknown function (DUF3737)	0.120922	0.728037	1	gastrointestinal_tract	PF12541.9	GC_00002659, GC_00009064, GC_00031170, GC_00035722, GC_00046477
D-Lysine 5,6-aminomutase TIM-barrel domain of alpha subunit	0.120922	0.728037	1	gastrointestinal_tract	PF09043.12	GC_00000497, GC_00028682
BMC domain	0.120922	0.728037	1	gastrointestinal_tract	PF00936.20	GC_00000149, GC_00000511, GC_00000808, GC_00002650, GC_00003149, GC_00003229, GC_00006547, GC_00006986, GC_00010176, GC_00032805, GC_00042811, GC_00044542
CRISPR associated protein Cas6	0.120922	0.728037	1	gastrointestinal_tract	PF01881.17	GC_00003421, GC_00020752, GC_00022793, GC_00025159
beta-keto acid cleavage enzyme	0.120922	0.728037	1	gastrointestinal_tract	PF05853.13	GC_00000347, GC_00026458, GC_00031617, GC_00034518, GC_00041760, GC_00042927
Phosphoadenosine phosphosulfate reductase family	0.120922	0.728037	1	gastrointestinal_tract	PF01507.20	GC_00005690, GC_00016466, GC_00016688, GC_00016851, GC_00023933, GC_00031234, GC_00035063, GC_00038357, GC_00042430, GC_00049005, GC_00049208, GC_00050052, GC_00050446, GC_00053138
Adenosine/AMP deaminase	0.120922	0.728037	1	gastrointestinal_tract	PF00962.23	GC_00005655, GC_00010320, GC_00019919, GC_00021509, GC_00024784, GC_00024959
Biofilm formation stimulator VEG	0.120922	0.728037	1	gastrointestinal_tract	PF06257.12	GC_00004014, GC_00005586, GC_00011264, GC_00016567, GC_00042515
Chain length determinant protein	0.120922	0.728037	1	gastrointestinal_tract	PF02706.16	GC_00008507, GC_00019325, GC_00022706, GC_00030551, GC_00040153, GC_00044188, GC_00048965, GC_00049351, GC_00053835, GC_00053989, GC_00056717
Protein of unknown function (DUF2400)	0.120922	0.728037	1	oral_cavity	PF09674.11	GC_00005270, GC_00011067, GC_00017632, GC_00021485, GC_00028103, GC_00048751
Domain of unknown function (DUF4253)	0.120922	0.728037	1	gastrointestinal_tract	PF14062.7	GC_00000654, GC_00023145, GC_00054692
Inner membrane protein CreD	0.120922	0.728037	1	gastrointestinal_tract	PF06123.13	GC_00000488, GC_00036894
Protein of unknown function (DUF2974)	0.120922	0.728037	1	gastrointestinal_tract	PF11187.9	GC_00007823, GC_00011504, GC_00018213, GC_00022781, GC_00026867, GC_00034408, GC_00044008, GC_00044605, GC_00048027
TrbL/VirB6 plasmid conjugal transfer protein	0.120922	0.728037	1	oral_cavity	PF04610.15	GC_00003327, GC_00005367, GC_00019177, GC_00021596, GC_00024400, GC_00032982, GC_00041003, GC_00041109
Domain of unknown function (DUF1904)	0.120922	0.728037	1	gastrointestinal_tract	PF08921.12	GC_00000905, GC_00047786
Fructose-bisphosphate aldolase class-I	0.120922	0.728037	1	oral_cavity	PF00274.20	GC_00000486
[truncated: 2,384 more rows]
