# Supplementary material for: Genomic Expansions in the Human Gut Microbiome
Source: Genome Biol Evol. 2021 Jul 11;13(7):evab156. doi: 10.1093/gbe/evab156 (PMC8325571; doi:10.1093/gbe/evab156)
Supplement: evab156_Supplementary_Data [file evab156_supplementary_data.zip › TableS12_genomicexpansions.xlsx]

## Sheet: Sheet1
Table S12. Statistics for COG annotation enrichment between the gut and oral body sites for phylogenetically matched bacterial lineages.
COG14_FUNCTION	Enrichment score	Unadjusted p value	Adjusted q value	Associated groups	Accession	Gene clusters IDs
Conjugal transfer/entry exclusion protein	4.39952	0.0359491	1	oral_cavity	COG5314	GC_00006642, GC_00021984, GC_00042859
5-methylcytosine-specific restriction endonuclease McrA!!!Uncharacterized conserved protein, contains ParB-like and HNH nuclease domains	4.39952	0.0359491	1	gastrointestinal_tract	COG1403!!!COG1479	GC_00006345, GC_00035269, GC_00044663
Carboxylesterase type B	4.39952	0.0359491	1	gastrointestinal_tract	COG2272	GC_00031914, GC_00034783, GC_00035195, GC_00043357, GC_00047394, GC_00050192
Transcriptional regulator, contains XRE-family HTH domain!!!Cupin domain protein related to quercetin dioxygenase	3.53495	0.0600881	1	gastrointestinal_tract	COG1396!!!COG1917	GC_00005195, GC_00007299, GC_00008298, GC_00008299, GC_00009169, GC_00014378, GC_00023370, GC_00028050, GC_00032941, GC_00037174, GC_00041696, GC_00047752
Uncharacterized phage-associated protein	3.49286	0.0616341	1	gastrointestinal_tract	COG3600	GC_00019526, GC_00020754, GC_00026940, GC_00029618, GC_00030301, GC_00033306, GC_00040478, GC_00042833
Uncharacterized conserved protein, contains phage Mu gpF-like domain	3.3864	0.0657364	1	oral_cavity	COG2369	GC_00005284, GC_00008125, GC_00012288, GC_00012452, GC_00019446, GC_00024566, GC_00029856, GC_00030521, GC_00034530, GC_00035237, GC_00039511, GC_00048616, GC_00049860, GC_00050255, GC_00052862, GC_00053930, GC_00054075, GC_00054150, GC_00055535
O-Methyltransferase involved in polyketide biosynthesis	3.3864	0.0657364	1	oral_cavity	COG3315	GC_00000829, GC_00003197, GC_00005105, GC_00011311, GC_00015433, GC_00018265, GC_00018285, GC_00020290, GC_00020426, GC_00033194, GC_00039928, GC_00049720, GC_00049892, GC_00052852
Regulation of enolase protein 1 (function unknown), concanavalin A-like superfamily	3.22043	0.0727243	1	gastrointestinal_tract	COG3506	GC_00033415, GC_00036455, GC_00052785, GC_00052809
Type I site-specific restriction-modification system, R (restriction) subunit and related helicases ...!!!Chromosome segregation ATPase	3.22043	0.0727243	1	oral_cavity	COG0610!!!COG1196	GC_00035857, GC_00049018, GC_00056370
DNA-binding transcriptional regulator, ArsR family!!!Predicted transcriptional regulator, contains HTH domain	3.22043	0.0727243	1	gastrointestinal_tract	COG0640!!!COG2865	GC_00023001, GC_00051108, GC_00056651
Di- and tricarboxylate transporter!!!Di- and tricarboxylate transporter!!!K+/H+ antiporter YhaU, regulatory subunit KhtT!!!Trk K+ transport system, NAD-binding component	3.22043	0.0727243	1	gastrointestinal_tract	COG0471!!!COG0471!!!COG0490!!!COG0569	GC_00005635
Dienelactone hydrolase	3.22043	0.0727243	1	gastrointestinal_tract	COG0412	GC_00029043, GC_00029595, GC_00041916, GC_00051943
Uncharacterized conserved protein, DUF486 family	3.22043	0.0727243	1	gastrointestinal_tract	COG3169	GC_00024709, GC_00032055
Cellulose biosynthesis protein BcsQ	3.22043	0.0727243	1	oral_cavity	COG1192	GC_00000083, GC_00002853, GC_00002904, GC_00004955, GC_00008405, GC_00013052, GC_00013053, GC_00014137, GC_00014138, GC_00014425, GC_00015914, GC_00017262, GC_00018268, GC_00025192, GC_00025338, GC_00025580, GC_00028378, GC_00028930, GC_00030294, GC_00031357, GC_00031712, GC_00032127, GC_00032266, GC_00032545, GC_00033440, GC_00033892, GC_00034386, GC_00034633, GC_00034843, GC_00034959, GC_000354…
Phage-related lysozyme (muramidase), GH24 family	3.0865	0.0789442	1	oral_cavity	COG3772	GC_00004492, GC_00016126, GC_00021526, GC_00033048
Nitroreductase!!!Nitroreductase	3.0865	0.0789442	1	oral_cavity	COG0778!!!COG0778	GC_00011382, GC_00017238, GC_00035953, GC_00036077
High-affinity K+ transport system, ATPase chain B	3.0865	0.0789442	1	gastrointestinal_tract	COG2216	GC_00003076
K+-transporting ATPase, A chain	3.0865	0.0789442	1	gastrointestinal_tract	COG2060	GC_00006037, GC_00022302, GC_00037869
K+-transporting ATPase, c chain	3.0865	0.0789442	1	gastrointestinal_tract	COG2156	GC_00031448, GC_00032879, GC_00034491, GC_00036430, GC_00047527, GC_00048007
Chloramphenicol O-acetyltransferase	3.0865	0.0789442	1	gastrointestinal_tract	COG4845	GC_00024245, GC_00028783, GC_00029931, GC_00034864, GC_00035340, GC_00042581
Prophage antirepressor!!!Phage antirepressor protein YoqD, KilAC domain	3.02836	0.0818204	1	gastrointestinal_tract	COG3617!!!COG3645	GC_00005682, GC_00014464, GC_00022278, GC_00030249, GC_00033290, GC_00035734, GC_00041758, GC_00042529, GC_00044540, GC_00047697, GC_00055648
Ammonia channel protein AmtB	2.73021	0.0984665	1	gastrointestinal_tract	COG0004	GC_00005493, GC_00009483, GC_00010479, GC_00013293, GC_00021188, GC_00021742, GC_00023446, GC_00037505, GC_00049206, GC_00050020
CRISPR/Cas system-associated endonuclease Cas1	2.52715	0.111902	1	oral_cavity	COG1518	GC_00003073, GC_00003419, GC_00003881, GC_00006947, GC_00007543, GC_00013483, GC_00016598, GC_00018601, GC_00019117, GC_00020939, GC_00021861, GC_00027712, GC_00037348, GC_00038444, GC_00039968, GC_00040046, GC_00040065, GC_00050023, GC_00052466, GC_00052672, GC_00056977
DNA-binding response regulator, LytR/AlgR family	2.44415	0.117964	1	gastrointestinal_tract	COG3279	GC_00000693, GC_00003982, GC_00004873, GC_00006922, GC_00010065, GC_00010886, GC_00010897, GC_00011274, GC_00011855, GC_00013019, GC_00018065, GC_00018146, GC_00018147, GC_00020273, GC_00020430, GC_00022360, GC_00023996, GC_00024387, GC_00027906, GC_00029615, GC_00029687, GC_00030460, GC_00031146, GC_00032672, GC_00033136, GC_00034101, GC_00034116, GC_00034197, GC_00035409, GC_00036214, GC_000375…
DNA-binding ferritin-like protein (oxidative damage protectant)	2.44415	0.117964	1	oral_cavity	COG0783	GC_00000891, GC_00004297, GC_00005090, GC_00007652, GC_00009152, GC_00009507, GC_00012159, GC_00015804, GC_00020328, GC_00021198, GC_00021325, GC_00026571, GC_00039927, GC_00043234, GC_00044309, GC_00052905
Uncharacterized conserved protein YurZ, alkylhydroperoxidase/carboxymuconolactone decarboxylase family!!!Cupin domain protein related to quercetin dioxygenase	2.44415	0.117964	1	gastrointestinal_tract	COG0599!!!COG1917	GC_00003369, GC_00011369, GC_00012099, GC_00027432
Predicted transcriptional regulator, ArsR family	2.44415	0.117964	1	gastrointestinal_tract	COG2345	GC_00013193, GC_00015917, GC_00024626, GC_00028415, GC_00032743, GC_00037405, GC_00041334, GC_00042782
Mu-like prophage protein gpG	2.44415	0.117964	1	oral_cavity	COG5005	GC_00009789, GC_00029384, GC_00032406, GC_00033997, GC_00039725, GC_00040856, GC_00056638
Transposase and inactivated derivatives, IS30 family	2.39712	0.121559	1	oral_cavity	COG2826	GC_00000399, GC_00004065, GC_00004508, GC_00004697, GC_00004872, GC_00005900, GC_00006058, GC_00006136, GC_00006265, GC_00006266, GC_00006745, GC_00009437, GC_00016910, GC_00017287, GC_00017648, GC_00018543, GC_00018820, GC_00020974, GC_00028808, GC_00030725, GC_00031090, GC_00032512, GC_00033348, GC_00039226, GC_00046597, GC_00050762, GC_00052626, GC_00053636
dTDP-glucose pyrophosphorylase	2.39712	0.121559	1	oral_cavity	COG1209	GC_00000080, GC_00002119, GC_00004595, GC_00029511
CRISPR/Cas system-associated endoribonuclease Cas2	2.31631	0.128024	1	oral_cavity	COG1343	GC_00002400, GC_00003629, GC_00006225, GC_00011559, GC_00012469, GC_00016922, GC_00026391, GC_00049244
Radical SAM superfamily enzyme, MoaA/NifB/PqqE/SkfB family	2.27799	0.131222	1	gastrointestinal_tract	COG0535	GC_00003443, GC_00005537, GC_00005819, GC_00005979, GC_00006229, GC_00012282, GC_00013182, GC_00019181, GC_00020439, GC_00023520, GC_00024076, GC_00027909, GC_00029466, GC_00030443, GC_00031199, GC_00036111, GC_00037806, GC_00038267, GC_00038930, GC_00039277, GC_00040575, GC_00040740, GC_00044231, GC_00045914, GC_00046040, GC_00047432, GC_00047528, GC_00048608, GC_00054199, GC_00054649, GC_000563…
Type IV secretory pathway, VirB4 component	2.27799	0.131222	1	oral_cavity	COG3451	GC_00002225, GC_00002992, GC_00003405, GC_00003589, GC_00003973, GC_00004721, GC_00006044, GC_00011638, GC_00013310, GC_00026195, GC_00031588, GC_00032859, GC_00033841, GC_00034665, GC_00036827, GC_00038387, GC_00041105, GC_00041113, GC_00044256, GC_00048213, GC_00049137, GC_00055047, GC_00056099
DNA-binding transcriptional regulator, XRE family	2.27799	0.131222	1	oral_cavity	COG3655	GC_00001233, GC_00004811, GC_00004886, GC_00005693, GC_00006565, GC_00014978, GC_00015653, GC_00016351, GC_00031519, GC_00038684, GC_00042779, GC_00044827, GC_00049731, GC_00053576, GC_00055779
Glycosyltransferase involved in cell wall bisynthesis!!!Glycosyltransferase, GT2 family	2.09502	0.14778	1	gastrointestinal_tract	COG0463!!!COG1216	GC_00050869, GC_00055664
Predicted enzyme involved in methoxymalonyl-ACP biosynthesis	2.09502	0.14778	1	gastrointestinal_tract	COG3882	GC_00020949, GC_00031709
Uncharacterized membrane protein YukC	2.09502	0.14778	1	gastrointestinal_tract	COG4499	GC_00027478, GC_00032684
5-methylcytosine-specific restriction endonuclease McrBC, GTP-binding regulatory subunit McrB!!!SPX domain-containing protein involved in vacuolar polyphosphate accumulation	2.09502	0.14778	1	gastrointestinal_tract	COG1401!!!COG5036	GC_00042886, GC_00052089
GGDEF domain, diguanylate cyclase (c-di-GMP synthetase) or its enzymatically inactive variants!!!GGDEF domain, diguanylate cyclase (c-di-GMP synthetase) or its enzymatically inactive variants!!!GGDEF domain, diguanylate cyclase (c-di-GMP synthetase) or its enzymatically inactive variants!!!EAL domain, c-di-GMP-specific phosphodiesterase class I (or its enzymatically inactive variant)	2.09502	0.14778	1	gastrointestinal_tract	COG2199!!!COG2199!!!COG2199!!!COG2200	GC_00030860, GC_00038148, GC_00039520, GC_00041925, GC_00045194, GC_00046555, GC_00050021
Uncharacterized conserved protein YtfP, gamma-glutamylcyclotransferase (GGCT)/AIG2-like family	2.09502	0.14778	1	gastrointestinal_tract	COG2105	GC_00052391, GC_00054985
ABC-type tungstate transport system, permease component	2.09502	0.14778	1	gastrointestinal_tract	COG2998	GC_00052645, GC_00052768
Chromosome segregation ATPase!!!Phage-related tail protein	2.09502	0.14778	1	gastrointestinal_tract	COG1196!!!COG5283	GC_00030967, GC_00039485
ABC-type tungstate transport system, periplasmic component	2.09502	0.14778	1	gastrointestinal_tract	COG4662	GC_00033897, GC_00046603
Predicted metal-binding protein	2.09502	0.14778	1	gastrointestinal_tract	COG5423	GC_00024020, GC_00042197, GC_00044687, GC_00053998
Exopolysaccharide biosynthesis protein EpsI, predicted pyruvyl transferase	2.09502	0.14778	1	gastrointestinal_tract	COG5039	GC_00036918, GC_00051251, GC_00056732
Predicted DNA-binding protein with an HTH domain	2.09502	0.14778	1	gastrointestinal_tract	COG4710	GC_00036062, GC_00037420
tRNA G10 N-methylase Trm11	2.09502	0.14778	1	gastrointestinal_tract	COG1041	GC_00031772, GC_00037673
AraC-type DNA-binding domain and AraC-containing proteins!!!Periplasmic ligand-binding sensor domain!!!Periplasmic ligand-binding sensor domain!!!Periplasmic ligand-binding sensor domain!!!Signal transduction histidine kinase	2.09502	0.14778	1	gastrointestinal_tract	COG2207!!!COG3292!!!COG3292!!!COG3292!!!COG5002	GC_00029539, GC_00043651
Sugar lactone lactonase YvrE	2.09502	0.14778	1	gastrointestinal_tract	COG3386	GC_00029447, GC_00038424, GC_00039119
DNA-binding response regulator, NarL/FixJ family, contains REC and HTH domains!!!Uncharacterized protein	2.09502	0.14778	1	gastrointestinal_tract	COG2197!!!COG3860	GC_00038199, GC_00043908, GC_00044303, GC_00049294
Uncharacterized metal-binding protein conserved in archaea	2.09502	0.14778	1	gastrointestinal_tract	COG4887	GC_00031724, GC_00051694
Glycosidase!!!Pullulanase/glycogen debranching enzyme!!!Uncharacterized conserved protein!!!Uncharacterized conserved protein YjdB, contains Ig-like domain!!!Uncharacterized conserved protein YjdB, contains Ig-like domain	2.09502	0.14778	1	gastrointestinal_tract	COG0366!!!COG1523!!!COG4223!!!COG5492!!!COG5492	GC_00028364, GC_00055241, GC_00056731
DNA relaxase NicK	2.09502	0.14778	1	gastrointestinal_tract	COG2946	GC_00033248, GC_00035994, GC_00053689
Uncharacterized protein YcgG, contains conserved FPC and CPF motifs	2.09502	0.14778	1	gastrointestinal_tract	COG3403	GC_00031092, GC_00032193
Accessory gene regulator protein AgrB	2.09502	0.14778	1	gastrointestinal_tract	COG4512	GC_00047047, GC_00047187
CBS-domain-containing membrane protein	2.09502	0.14778	1	gastrointestinal_tract	COG3448	GC_00027709, GC_00029383
Glycosidase!!!Maltooligosyltrehalose synthase!!!Uncharacterized conserved protein YjdB, contains Ig-like domain	2.09502	0.14778	1	gastrointestinal_tract	COG0366!!!COG3280!!!COG5492	GC_00052314, GC_00054460
Urease gamma subunit	2.09502	0.14778	1	gastrointestinal_tract	COG0831	GC_00026420
Uncharacterized Fe-S cluster-containing enzyme, radical SAM superfamily	2.09502	0.14778	1	gastrointestinal_tract	COG2100	GC_00041880, GC_00047824
Archaeal flavoprotein!!!Uncharacterized protein, pyridoxamine 5'-phosphate oxidase (PNPOx-like) family	2.09502	0.14778	1	gastrointestinal_tract	COG1036!!!COG5015	GC_00040415, GC_00047885
Homocysteine/selenocysteine methylase (S-methylmethionine-dependent)	2.09502	0.14778	1	gastrointestinal_tract	COG2040	GC_00025190
Polyferredoxin!!!Formate hydrogenlyase subunit 6/NADH:ubiquinone oxidoreductase 23 kD subunit (chain I)!!!Formate hydrogenlyase subunit 6/NADH:ubiquinone oxidoreductase 23 kD subunit (chain I)	2.09502	0.14778	1	gastrointestinal_tract	COG0348!!!COG1143!!!COG1143	GC_00028813, GC_00036790, GC_00044793
Urease alpha subunit	2.09502	0.14778	1	gastrointestinal_tract	COG0804	GC_00014379
Nucleoside-diphosphate-sugar epimerase!!!dTDP-4-dehydrorhamnose 3,5-epimerase or related enzyme	2.09502	0.14778	1	gastrointestinal_tract	COG0451!!!COG1898	GC_00038290, GC_00056318
Uncharacterized protein, DUF2075 family	2.09502	0.14778	1	gastrointestinal_tract	COG3410	GC_00024681
Type IV secretory pathway, TrbL components	2.09502	0.14778	1	gastrointestinal_tract	COG3846	GC_00021596
Uncharacterized conserved membrane protein, UPF0127 family	2.09502	0.14778	1	gastrointestinal_tract	COG1430	GC_00037654, GC_00051513
Leucine-rich repeat (LRR) protein!!!Uncharacterized conserved protein YraI	2.09502	0.14778	1	gastrointestinal_tract	COG4886!!!COG4991	GC_00006366, GC_00038728
Protein-tyrosine phosphatase	2.09502	0.14778	1	gastrointestinal_tract	COG2453	GC_00028846, GC_00056481
ABC-type cobalt transport system, periplasmic component	2.09502	0.14778	1	gastrointestinal_tract	COG1930	GC_00031258, GC_00055693
Glycerate-2-kinase	2.09502	0.14778	1	gastrointestinal_tract	COG2379	GC_00032417, GC_00048259
Flavodoxin!!!Uncharacterized Fe-S center protein	2.09502	0.14778	1	gastrointestinal_tract	COG0716!!!COG2768	GC_00040885, GC_00045542
(2Fe-2S) ferredoxin	2.09502	0.14778	1	gastrointestinal_tract	COG3411	GC_00045756, GC_00046995, GC_00053176
Formylmethanofuran dehydrogenase subunit C!!!Uncharacterized conserved protein RhaS, contains 28 RHS repeats	2.09502	0.14778	1	gastrointestinal_tract	COG2218!!!COG3209	GC_00046169, GC_00051408
8-oxo-dGTP pyrophosphatase MutT and related house-cleaning NTP pyrophosphohydrolases, NUDIX family!!!GAF domain!!!K+-sensing histidine kinase KdpD	2.09502	0.14778	1	gastrointestinal_tract	COG0494!!!COG2203!!!COG2205	GC_00043043, GC_00043661
Transcriptional regulator, contains XRE-family HTH domain!!!Transcriptional regulator, contains XRE-family HTH domain!!!Predicted transcriptional regulator with C-terminal CBS domains	2.09502	0.14778	1	gastrointestinal_tract	COG1396!!!COG1396!!!COG3620	GC_00050963, GC_00055338
DNA segregation ATPase FtsK/SpoIIIE and related proteins!!!DNA segregation ATPase FtsK/SpoIIIE and related proteins	2.09502	0.14778	1	gastrointestinal_tract	COG1674!!!COG1674	GC_00030570, GC_00038565, GC_00045890
DNA-directed RNA polymerase, subunit RPC12/RpoP, contains C4-type Zn-finger	2.09502	0.14778	1	oral_cavity	COG1996	GC_00033353, GC_00055104
Mu-like prophage host-nuclease inhibitor protein Gam	2.09502	0.14778	1	oral_cavity	COG4396	GC_00026150, GC_00040832, GC_00041125
3'-phosphoadenosine 5'-phosphosulfate sulfotransferase (PAPS reductase)/FAD synthetase or related enzyme!!!Formate hydrogenlyase subunit 6/NADH:ubiquinone oxidoreductase 23 kD subunit (chain I)	2.09502	0.14778	1	oral_cavity	COG0175!!!COG1143	GC_00042430, GC_00050052
Asp/Glu/hydantoin racemase	2.09502	0.14778	1	oral_cavity	COG4126	GC_00030348, GC_00034945, GC_00037563, GC_00049257
Spore coat polysaccharide biosynthesis protein SpsF, cytidylyltransferase family	2.09502	0.14778	1	oral_cavity	COG1861	GC_00042745, GC_00052221
Chromosome segregation ATPase!!!Predicted ATP-dependent endonuclease of the OLD family, contains P-loop ATPase and TOPRIM domains	2.09502	0.14778	1	oral_cavity	COG1196!!!COG3593	GC_00033013, GC_00045867
DNA gyrase inhibitor GyrI	2.09502	0.14778	1	oral_cavity	COG3449	GC_00037083, GC_00045023
Phage anti-repressor protein!!!Phage antirepressor protein YoqD, KilAC domain	2.09502	0.14778	1	oral_cavity	COG3561!!!COG3645	GC_00034658, GC_00056187
Tetratricopeptide (TPR) repeat!!!DNA-binding response regulator, OmpR family, contains REC and winged-helix (wHTH) domain!!!K+-sensing histidine kinase KdpD!!!AraC-type DNA-binding domain and AraC-containing proteins	2.09502	0.14778	1	oral_cavity	COG0457!!!COG0745!!!COG2205!!!COG2207	GC_00043906, GC_00048002
Tetratricopeptide (TPR) repeat!!!Tetratricopeptide (TPR) repeat!!!DNA-binding response regulator, OmpR family, contains REC and winged-helix (wHTH) domain!!!K+-sensing histidine kinase KdpD!!!AraC-type DNA-binding domain and AraC-containing proteins	2.09502	0.14778	1	oral_cavity	COG0457!!!COG0457!!!COG0745!!!COG2205!!!COG2207	GC_00032656, GC_00055057
Glycosyltransferase involved in cell wall bisynthesis!!!Glycosyltransferase, catalytic subunit of cellulose synthase and poly-beta-1,6-N-acetylglucosamine synthase	2.09502	0.14778	1	oral_cavity	COG0463!!!COG1215	GC_00028746, GC_00032286, GC_00047627
Sensor histidine kinase YesM!!!Ligand-binding sensor domain	2.09502	0.14778	1	oral_cavity	COG2972!!!COG4936	GC_00031095, GC_00036919, GC_00055258
Uncharacterized protein YPO0702	2.09502	0.14778	1	oral_cavity	COG4461	GC_00033090, GC_00048198
Neuraminidase (sialidase)!!!Predicted neuraminidase (sialidase)	2.09502	0.14778	1	oral_cavity	COG4409!!!COG4692	GC_00032026, GC_00033981, GC_00039140
Glycosyltransferase, GT2 family!!!CDP-glycerol glycerophosphotransferase, TagB/SpsB family	2.09502	0.14778	1	oral_cavity	COG1216!!!COG1887	GC_00027831, GC_00048606
Ribosomal protein L35	2.09502	0.14778	1	gastrointestinal_tract	COG0291	GC_00000522, GC_00003306, GC_00003810, GC_00004911, GC_00007740, GC_00007741, GC_00010338, GC_00010697, GC_00010741, GC_00011119, GC_00022707, GC_00025550, GC_00027380, GC_00034345, GC_00046632, GC_00056377
Uncharacterized conserved protein	2.09502	0.14778	1	gastrointestinal_tract	COG1704	GC_00000662, GC_00002006, GC_00002502, GC_00002639, GC_00003728, GC_00004986, GC_00006827, GC_00007472, GC_00007639, GC_00008570, GC_00008768, GC_00009596, GC_00011170, GC_00011896, GC_00012183, GC_00013018, GC_00013746, GC_00015402, GC_00018374, GC_00018910, GC_00019519, GC_00019520, GC_00020099, GC_00020507, GC_00021010, GC_00024401, GC_00027199, GC_00027651, GC_00029916, GC_00030591, GC_000314…
Predicted amidophosphoribosyltransferases	2.09502	0.14778	1	gastrointestinal_tract	COG1040	GC_00001813, GC_00007568, GC_00007569, GC_00008730, GC_00015848, GC_00017898, GC_00018713, GC_00020118, GC_00024180, GC_00024258, GC_00025403, GC_00027006, GC_00032894, GC_00033183, GC_00033592, GC_00036078, GC_00036943, GC_00038107, GC_00042978, GC_00044717, GC_00046466, GC_00048818, GC_00048918, GC_00050396, GC_00055006, GC_00056614, GC_00056824
DNA-binding transcriptional regulator, MarR family	2.09502	0.14778	1	oral_cavity	COG1846	GC_00001029, GC_00001674, GC_00003118, GC_00003791, GC_00004023, GC_00004507, GC_00006131, GC_00006332, GC_00007647, GC_00007882, GC_00008450, GC_00008903, GC_00009184, GC_00009185, GC_00009232, GC_00009872, GC_00010328, GC_00011825, GC_00012318, GC_00012781, GC_00013017, GC_00013271, GC_00016650, GC_00016805, GC_00017541, GC_00017596, GC_00017607, GC_00017612, GC_00018774, GC_00021097, GC_000217…
DNA-binding transcriptional regulator, LysR family	2.09502	0.14778	1	oral_cavity	COG0583	GC_00001096, GC_00002340, GC_00002442, GC_00002940, GC_00005123, GC_00006067, GC_00006522, GC_00006528, GC_00006583, GC_00007674, GC_00008395, GC_00008913, GC_00009349, GC_00010091, GC_00010550, GC_00011196, GC_00011294, GC_00012178, GC_00012321, GC_00012327, GC_00012674, GC_00012729, GC_00012820, GC_00013611, GC_00013989, GC_00014028, GC_00014201, GC_00014211, GC_00014273, GC_00015773, GC_000161…
Exonuclease III	2.09502	0.14778	1	oral_cavity	COG0708	GC_00000059, GC_00010888, GC_00012036, GC_00012535, GC_00015467, GC_00017348, GC_00017710, GC_00024947, GC_00025131, GC_00026641, GC_00035080, GC_00037322, GC_00041741, GC_00043404
Coenzyme F420-reducing hydrogenase, beta subunit!!!Formate hydrogenlyase subunit 6/NADH:ubiquinone oxidoreductase 23 kD subunit (chain I)	2.07	0.150222	1	gastrointestinal_tract	COG1035!!!COG1143	GC_00010686, GC_00012864, GC_00019581, GC_00029709, GC_00034534, GC_00035215, GC_00041256, GC_00043470, GC_00048165
Transposase InsO and inactivated derivatives!!!Transposase and inactivated derivatives	2.07	0.150222	1	oral_cavity	COG2801!!!COG2963	GC_00002499, GC_00004325, GC_00004865, GC_00007297, GC_00014197, GC_00019406, GC_00028167, GC_00028425, GC_00033764, GC_00037042, GC_00039933, GC_00040273, GC_00044732, GC_00046594
Glutamate synthase domain 1!!!Glutamate synthase domain 2!!!Glutamate synthase domain 3	2.07	0.150222	1	gastrointestinal_tract	COG0067!!!COG0069!!!COG0070	GC_00004707, GC_00007225, GC_00021269, GC_00022509
Retron-type reverse transcriptase	2.07	0.150222	1	gastrointestinal_tract	COG3344	GC_00004395, GC_00004824, GC_00015124, GC_00027678, GC_00028573, GC_00030115, GC_00033687, GC_00035916, GC_00040258, GC_00041542, GC_00045908, GC_00047127, GC_00048897, GC_00049633, GC_00051889, GC_00051903
DNA-binding transcriptional regulator, ArsR family	2.07	0.150222	1	oral_cavity	COG0640	GC_00001685, GC_00003265, GC_00003826, GC_00005528, GC_00005650, GC_00007988, GC_00008393, GC_00009050, GC_00009456, GC_00011632, GC_00012603, GC_00014498, GC_00014805, GC_00015295, GC_00015412, GC_00016742, GC_00016913, GC_00017387, GC_00018674, GC_00020230, GC_00020601, GC_00025058, GC_00025199, GC_00025296, GC_00026528, GC_00028097, GC_00028997, GC_00029106, GC_00030011, GC_00030584, GC_000328…
GGDEF domain, diguanylate cyclase (c-di-GMP synthetase) or its enzymatically inactive variants!!!GAF domain	2.02869	0.154354	1	gastrointestinal_tract	COG2199!!!COG2203	GC_00006050, GC_00024984, GC_00030998, GC_00034875, GC_00040372
NADPH-dependent glutamate synthase beta chain or related oxidoreductase!!!NADH:ubiquinone oxidoreductase, NADH-binding 51 kD subunit (chain F)	2.02869	0.154354	1	oral_cavity	COG0493!!!COG1894	GC_00004627, GC_00032131
Trans-aconitate methyltransferase	2.02869	0.154354	1	gastrointestinal_tract	COG4106	GC_00026626, GC_00046574, GC_00047812, GC_00051490
AraC-type DNA-binding domain and AraC-containing proteins!!!DNA gyrase inhibitor GyrI	2.02869	0.154354	1	oral_cavity	COG2207!!!COG3449	GC_00030323, GC_00041943, GC_00043607, GC_00049646, GC_00050549
DNA-binding transcriptional regulator, MarR family!!!Sugar kinase of the NBD/HSP70 family, may contain an N-terminal HTH domain	2.02869	0.154354	1	gastrointestinal_tract	COG1846!!!COG1940	GC_00025097, GC_00033505, GC_00035242, GC_00037571, GC_00049600, GC_00055103, GC_00056081
tRNA A-37 threonylcarbamoyl transferase component Bud32	2.02869	0.154354	1	gastrointestinal_tract	COG3642	GC_00007345, GC_00025431, GC_00028875, GC_00052748
Uncharacterized conserved protein, contains ParB-like and HNH nuclease domains!!!Uncharacterized protein	2.02869	0.154354	1	gastrointestinal_tract	COG1479!!!COG3472	GC_00012581, GC_00033809, GC_00041808, GC_00052070
Chemotaxis protein CheX, a CheY~P-specific phosphatase	2.02869	0.154354	1	oral_cavity	COG1406	GC_00027071, GC_00030516, GC_00037872, GC_00039377, GC_00046620
Crotonobetainyl-CoA:carnitine CoA-transferase CaiB and related acyl-CoA transferases	1.83308	0.175764	1	oral_cavity	COG1804	GC_00008631, GC_00009749, GC_00013869, GC_00015043, GC_00019413, GC_00019471, GC_00021309, GC_00026251, GC_00027653, GC_00032772, GC_00039696, GC_00040026, GC_00042317, GC_00047454, GC_00049917, GC_00055520, GC_00056881
Type IV secretory pathway, VirB9 components	1.83308	0.175764	1	oral_cavity	COG3504	GC_00003355, GC_00003576, GC_00003684, GC_00017234, GC_00032997, GC_00037948
Phage-related tail protein	1.83308	0.175764	1	oral_cavity	COG5283	GC_00005762, GC_00006508, GC_00008986, GC_00009842, GC_00016297, GC_00032549, GC_00033824, GC_00034780, GC_00043397, GC_00051320
Archaeal DNA helicase HerA or a related bacterial ATPase, contains HAS-barrel and ATPase domains	1.6758	0.195483	1	oral_cavity	COG0433	GC_00002487, GC_00003175, GC_00003822, GC_00005062, GC_00006518, GC_00007228, GC_00015368, GC_00022673, GC_00022887, GC_00026841, GC_00033485, GC_00038710, GC_00040470, GC_00041034, GC_00042794, GC_00046336, GC_00049583, GC_00051673, GC_00054320, GC_00054746
Molybdopterin or thiamine biosynthesis adenylyltransferase	1.6758	0.195483	1	gastrointestinal_tract	COG0476	GC_00001274, GC_00005689, GC_00005888, GC_00006557, GC_00013151, GC_00013882, GC_00015432, GC_00015872, GC_00022181, GC_00026844, GC_00029416, GC_00034542, GC_00036141, GC_00040411, GC_00044226, GC_00047894, GC_00051173
H+/Cl- antiporter ClcA	1.6758	0.195483	1	gastrointestinal_tract	COG0038	GC_00005262, GC_00018076, GC_00025967, GC_00026885, GC_00030153, GC_00039578, GC_00042123, GC_00042628, GC_00046978, GC_00049631, GC_00050491, GC_00053236
Abortive infection bacteriophage resistance protein	1.6758	0.195483	1	oral_cavity	COG4823	GC_00006093, GC_00006139, GC_00006545, GC_00020326, GC_00023085, GC_00029710, GC_00030539, GC_00039013, GC_00040695, GC_00041146, GC_00041455, GC_00042834, GC_00046024, GC_00050507, GC_00052313, GC_00053531, GC_00056212
Phage terminase large subunit	1.57118	0.210035	1	oral_cavity	COG5362	GC_00004840, GC_00005638, GC_00012323, GC_00012324, GC_00012773, GC_00017808, GC_00025610, GC_00030017, GC_00033405, GC_00035479, GC_00037999, GC_00040892, GC_00041519, GC_00044238, GC_00051182, GC_00055063, GC_00056917
UDP-N-acetyl-D-mannosaminuronic acid transferase, WecB/TagA/CpsF family	1.57118	0.210035	1	gastrointestinal_tract	COG1922	GC_00004724, GC_00015641, GC_00016353, GC_00016683, GC_00017467, GC_00034712, GC_00036641, GC_00048269, GC_00049062, GC_00050502
5-methylcytosine-specific restriction endonuclease McrA	1.57118	0.210035	1	gastrointestinal_tract	COG1403	GC_00003712, GC_00008648, GC_00008649, GC_00019169, GC_00023276, GC_00024127, GC_00026862, GC_00027766, GC_00029194, GC_00029450, GC_00030292, GC_00031550, GC_00032461, GC_00032661, GC_00032952, GC_00033308, GC_00033610, GC_00035442, GC_00036818, GC_00038298, GC_00038798, GC_00041839, GC_00043483, GC_00043620, GC_00043872, GC_00045599, GC_00046480, GC_00048807, GC_00048942, GC_00050820, GC_000516…
Carbon starvation protein CstA	1.57118	0.210035	1	gastrointestinal_tract	COG1966	GC_00000446, GC_00003341, GC_00004516, GC_00015445, GC_00019421, GC_00019470, GC_00024893, GC_00027411, GC_00041661, GC_00049267
Aldo/keto reductase, related to diketogulonate reductase	1.57118	0.210035	1	oral_cavity	COG0656	GC_00000225, GC_00003029, GC_00003061, GC_00004270, GC_00007683, GC_00007684, GC_00010094, GC_00010478, GC_00010955, GC_00016103, GC_00020852, GC_00021746, GC_00036675, GC_00040655, GC_00046952
Outer membrane receptor for ferric coprogen and ferric-rhodotorulic acid	1.5297	0.216157	1	oral_cavity	COG4773	GC_00004251, GC_00004816, GC_00006409, GC_00006423, GC_00013527, GC_00015758, GC_00018055, GC_00021427, GC_00022033, GC_00022276, GC_00024547, GC_00028474, GC_00031954, GC_00039531, GC_00039679, GC_00040714, GC_00040922, GC_00048882, GC_00049025, GC_00049647, GC_00054083, GC_00055202
Predicted metalloprotease	1.5297	0.216157	1	oral_cavity	COG2321	GC_00023182, GC_00023400, GC_00024914, GC_00051920
N-acetylglutamate synthase or related acetyltransferase, GNAT family	1.5297	0.216157	1	oral_cavity	COG1246	GC_00016979, GC_00026464, GC_00034929, GC_00035182, GC_00035681, GC_00043448, GC_00051865, GC_00053850
P2-like prophage tail protein X	1.5297	0.216157	1	oral_cavity	COG5004	GC_00004906, GC_00005730, GC_00039290, GC_00045982
D-serine dehydratase	1.5297	0.216157	1	gastrointestinal_tract	COG3048	GC_00002756, GC_00037822
Predicted kinase related to galactokinase and mevalonate kinase	1.5297	0.216157	1	gastrointestinal_tract	COG2605	GC_00009794, GC_00026681, GC_00029926, GC_00036302, GC_00041873
K+-sensing histidine kinase KdpD!!!Signal transduction histidine kinase, nitrate/nitrite-specific	1.5297	0.216157	1	gastrointestinal_tract	COG2205!!!COG3850	GC_00026079, GC_00035485, GC_00042993, GC_00049921, GC_00050929, GC_00051737, GC_00054299, GC_00054411
Uncharacterized conserved protein YbaP, TraB family	1.5297	0.216157	1	gastrointestinal_tract	COG3735	GC_00012865, GC_00030319, GC_00033422, GC_00037995, GC_00049127, GC_00054900, GC_00055156
ABC-type Co2+ transport system, permease component	1.5297	0.216157	1	gastrointestinal_tract	COG0310	GC_00024502, GC_00024826, GC_00034717, GC_00037844, GC_00051131
Spore germination protein YaaH	1.5297	0.216157	1	gastrointestinal_tract	COG3858	GC_00021713, GC_00028582, GC_00030823, GC_00032654, GC_00033511, GC_00034565, GC_00035343, GC_00037204, GC_00041498, GC_00042432, GC_00050401, GC_00051492, GC_00052723, GC_00054127, GC_00056221, GC_00056296
Ethanolamine utilization cobalamin adenosyltransferase	1.5297	0.216157	1	gastrointestinal_tract	COG4812	GC_00003448, GC_00021756, GC_00056727
Prophage maintenance system killer protein!!!Uncharacterized conserved protein	1.5297	0.216157	1	gastrointestinal_tract	COG3654!!!COG3943	GC_00003863, GC_00013422, GC_00041047
Uncharacterized surface anchored protein!!!Uncharacterized surface anchored protein	1.5297	0.216157	1	gastrointestinal_tract	COG4932!!!COG4932	GC_00005592, GC_00006632, GC_00006913, GC_00008727, GC_00014316, GC_00022344, GC_00023265, GC_00023793, GC_00023806, GC_00028085, GC_00033333, GC_00037003
Peptidoglycan/LPS O-acetylase OafA/YrhL, contains acyltransferase and SGNH-hydrolase domains!!!Lysophospholipase L1 or related esterase	1.5297	0.216157	1	gastrointestinal_tract	COG1835!!!COG2755	GC_00008705, GC_00011834, GC_00026246, GC_00039801, GC_00046289, GC_00053201
Peptidase E	1.50397	0.220062	1	oral_cavity	COG3340	GC_00001091, GC_00006069, GC_00018479, GC_00021071, GC_00022448, GC_00030923, GC_00032440, GC_00036857
Glycerol uptake facilitator and related aquaporins (Major Intrinsic Protein Family)	1.50397	0.220062	1	oral_cavity	COG0580	GC_00000575, GC_00002921, GC_00003862, GC_00007066, GC_00008936, GC_00008937, GC_00009695, GC_00016146, GC_00019682, GC_00021972, GC_00027248, GC_00046698, GC_00050261, GC_00051491
Transposase and inactivated derivatives, IS5 family	1.46798	0.225664	1	oral_cavity	COG3039	GC_00000104, GC_00001232, GC_00002461, GC_00003607, GC_00003662, GC_00004618, GC_00009525, GC_00011004, GC_00012479, GC_00012480, GC_00014016, GC_00014920, GC_00018194, GC_00023248, GC_00023767, GC_00027444, GC_00029040, GC_00030984, GC_00031175, GC_00031464, GC_00031493, GC_00033041, GC_00035020, GC_00038504, GC_00039174, GC_00043978, GC_00044330, GC_00045911, GC_00049929, GC_00052599, GC_000528…
High-affinity Fe2+/Pb2+ permease	1.46798	0.225664	1	oral_cavity	COG0672	GC_00000300, GC_00018771, GC_00022296, GC_00025434, GC_00026052, GC_00026245, GC_00035646
Serine/threonine protein kinase HipA, toxin component of the HipAB toxin-antitoxin module	1.46798	0.225664	1	gastrointestinal_tract	COG3550	GC_00003353, GC_00012147, GC_00017299, GC_00018617, GC_00020615, GC_00020887, GC_00025885, GC_00028488, GC_00029985, GC_00035041, GC_00037537, GC_00044254, GC_00044740, GC_00045059, GC_00045157, GC_00047377, GC_00048116, GC_00048552, GC_00049567, GC_00049722, GC_00051255, GC_00053767, GC_00053855, GC_00055856
ABC-type phosphate transport system, permease component	1.46798	0.225664	1	gastrointestinal_tract	COG0581	GC_00003176, GC_00003247, GC_00005949, GC_00007634, GC_00009310, GC_00014147, GC_00015652, GC_00021923, GC_00023915, GC_00025202, GC_00027562, GC_00027954, GC_00031098, GC_00035764, GC_00038208, GC_00039467, GC_00042472, GC_00044261, GC_00045494, GC_00048339, GC_00050301, GC_00050817, GC_00051349, GC_00055183
ABC-type phosphate transport system, ATPase component	1.46798	0.225664	1	gastrointestinal_tract	COG1117	GC_00000110, GC_00022614, GC_00027130
AAA+-type ATPase, SpoVK/Ycf46/Vps4 family	1.45425	0.227846	1	gastrointestinal_tract	COG0464	GC_00002687, GC_00003291, GC_00005283, GC_00011785, GC_00016365, GC_00016766, GC_00018505, GC_00033512, GC_00034541, GC_00039234, GC_00040734, GC_00046655, GC_00046809, GC_00048762, GC_00049718, GC_00056889
Predicted transcriptional regulator, contains HTH domain	1.45425	0.227846	1	gastrointestinal_tract	COG2865	GC_00003279, GC_00003337, GC_00006355, GC_00009590, GC_00009650, GC_00012219, GC_00013137, GC_00014344, GC_00014830, GC_00015576, GC_00021715, GC_00025102, GC_00027388, GC_00028732, GC_00032854, GC_00034643, GC_00035508, GC_00035651, GC_00038213, GC_00039614, GC_00040844, GC_00041349, GC_00043649, GC_00044664, GC_00046959, GC_00047564, GC_00050187, GC_00051838, GC_00053302, GC_00053809
Uncharacterized protein probably involved in high-affinity Fe2+ transport	1.45425	0.227846	1	oral_cavity	COG3470	GC_00000302, GC_00007068, GC_00015118, GC_00019540, GC_00025681, GC_00027249
Predicted membrane channel-forming protein YqfA, hemolysin III family	1.25595	0.262419	1	gastrointestinal_tract	COG1272	GC_00002152, GC_00002283, GC_00006175, GC_00010682, GC_00011840, GC_00013931, GC_00015754, GC_00018890, GC_00019394, GC_00026114, GC_00028172, GC_00028337, GC_00038790, GC_00050083, GC_00055475
Bacteriophage P2-related tail formation protein	1.25595	0.262419	1	oral_cavity	COG4385	GC_00005447, GC_00005960, GC_00026927, GC_00041258, GC_00043133, GC_00053190, GC_00056957
Phage tail tube protein FII	1.25595	0.262419	1	oral_cavity	COG3498	GC_00005170, GC_00005741, GC_00017586, GC_00032289, GC_00032519, GC_00039944, GC_00040339
D-alanyl-D-alanine dipeptidase	1.25595	0.262419	1	oral_cavity	COG2173	GC_00003350, GC_00011572, GC_00038366, GC_00054836
Uncharacterized membrane protein YkvI	1.25595	0.262419	1	gastrointestinal_tract	COG3949	GC_00005593, GC_00006101, GC_00014876, GC_00015099, GC_00020177, GC_00030569, GC_00031045, GC_00035727, GC_00043026, GC_00045462, GC_00047031, GC_00053789, GC_00055586
Uncharacterized membrane protein YccF, DUF307 family	1.25595	0.262419	1	gastrointestinal_tract	COG3304	GC_00004281, GC_00006461, GC_00014183
Uncharacterized conserved protein RhaS, contains 28 RHS repeats!!!Uncharacterized conserved protein RhaS, contains 28 RHS repeats	1.25595	0.262419	1	gastrointestinal_tract	COG3209!!!COG3209	GC_00004458, GC_00005568, GC_00014562, GC_00036735, GC_00039913, GC_00040647, GC_00047416, GC_00047488, GC_00050258, GC_00056654, GC_00056888
Ethanolamine transporter EutH, required for ethanolamine utilization at low pH	1.25595	0.262419	1	gastrointestinal_tract	COG3192	GC_00000774, GC_00054660
Ethanolamine ammonia-lyase, small subunit	1.25595	0.262419	1	gastrointestinal_tract	COG4302	GC_00000461
Uncharacterized conserved protein, contains tandem ACT domains	1.25595	0.262419	1	gastrointestinal_tract	COG4747	GC_00003827, GC_00025152, GC_00037116, GC_00038545, GC_00048699, GC_00050689
Very-short-patch-repair endonuclease	1.25595	0.262419	1	gastrointestinal_tract	COG2852	GC_00017300, GC_00023901, GC_00026098, GC_00028961, GC_00030235, GC_00035697, GC_00037871, GC_00038794, GC_00041970, GC_00044234, GC_00049414
Ethanolamine utilization protein EutQ, cupin superfamily (function unknown)	1.25595	0.262419	1	gastrointestinal_tract	COG4766	GC_00001736, GC_00026032
4-aminobutyrate aminotransferase or related aminotransferase	1.25595	0.262419	1	gastrointestinal_tract	COG0160	GC_00011537, GC_00023074, GC_00025121, GC_00025122, GC_00031713, GC_00044302, GC_00050173, GC_00055628
Predicted deacylase	1.25595	0.262419	1	gastrointestinal_tract	COG3608	GC_00010263, GC_00018412, GC_00018662, GC_00023463, GC_00028391, GC_00029380, GC_00029535, GC_00029609, GC_00029749, GC_00035040, GC_00038334, GC_00043033, GC_00044560, GC_00044820, GC_00049588, GC_00051455
Ethanolamine utilization protein EutA, possible chaperonin protecting lyase from inhibition	1.25595	0.262419	1	gastrointestinal_tract	COG4819	GC_00003140, GC_00022467, GC_00026092, GC_00038984
DNA-binding transcriptional regulator, MerR family!!!Bacterial effector-binding domain	1.25595	0.262419	1	gastrointestinal_tract	COG0789!!!COG4978	GC_00022339, GC_00028152, GC_00031110, GC_00031567, GC_00031982, GC_00038843, GC_00038907, GC_00040903, GC_00042662, GC_00043196, GC_00043319, GC_00045297, GC_00045819, GC_00048610, GC_00050555, GC_00051117, GC_00056611
Uncharacterized conserved protein YaaN involved in tellurite resistance	1.25595	0.262419	1	gastrointestinal_tract	COG3853	GC_00006629, GC_00007909, GC_00007910, GC_00038332, GC_00050366
Ethanolamine ammonia-lyase, large subunit	1.25595	0.262419	1	gastrointestinal_tract	COG4303	GC_00000484
DNA repair photolyase	1.25595	0.262419	1	gastrointestinal_tract	COG1533	GC_00005799, GC_00015154, GC_00027880, GC_00030090, GC_00033744, GC_00034054, GC_00034169, GC_00038376, GC_00043685, GC_00044882, GC_00051518, GC_00055615
Phage-related protein, tail component	1.25595	0.262419	1	gastrointestinal_tract	COG4733	GC_00016690, GC_00017506, GC_00021765, GC_00028534, GC_00034276, GC_00047032, GC_00047124, GC_00052276, GC_00055036
AraC-type DNA-binding domain and AraC-containing proteins!!!Ligand-binding sensor domain	1.09934	0.294411	1	gastrointestinal_tract	COG2207!!!COG4936	GC_00024861, GC_00030399, GC_00040818
Superfamily II DNA or RNA helicase, SNF2 family!!!Endonuclease, HJR/Mrr/RecB family	1.09934	0.294411	1	gastrointestinal_tract	COG0553!!!COG1787	GC_00005152, GC_00049419
Predicted secreted protein	1.09934	0.294411	1	gastrointestinal_tract	COG5513	GC_00033381, GC_00036679, GC_00044001, GC_00049962
GGDEF domain, diguanylate cyclase (c-di-GMP synthetase) or its enzymatically inactive variants!!!EAL domain, c-di-GMP-specific phosphodiesterase class I (or its enzymatically inactive variant)	1.09934	0.294411	1	gastrointestinal_tract	COG2199!!!COG2200	GC_00023437, GC_00035102, GC_00038156, GC_00040299, GC_00045254, GC_00048160
EAL domain, c-di-GMP-specific phosphodiesterase class I (or its enzymatically inactive variant)	1.09934	0.294411	1	gastrointestinal_tract	COG2200	GC_00010824, GC_00030844, GC_00032102
NADPH-dependent 2,4-dienoyl-CoA reductase, sulfur reductase, or a related oxidoreductase!!!2,4-dienoyl-CoA reductase or related NADH-dependent reductase, Old Yellow Enzyme (OYE) family	1.09934	0.294411	1	gastrointestinal_tract	COG0446!!!COG1902	GC_00019194, GC_00027904, GC_00041777, GC_00042608, GC_00047055, GC_00048430, GC_00053051
Outer membrane receptor for ferrienterochelin and colicins!!!Outer membrane receptor for ferrienterochelin and colicins	1.09934	0.294411	1	gastrointestinal_tract	COG4771!!!COG4771	GC_00006703, GC_00007265, GC_00032507, GC_00048738
Uncharacterized N-terminal domain of peptidoglycan hydrolase CwlO	1.09934	0.294411	1	gastrointestinal_tract	COG3883	GC_00020390, GC_00033950, GC_00037485
Peptidoglycan-binding (PGRP) domain of peptidoglycan hydrolases!!!Peptidoglycan-binding (PGRP) domain of peptidoglycan hydrolases	1.09934	0.294411	1	gastrointestinal_tract	COG3409!!!COG3409	GC_00011259, GC_00012223, GC_00052112, GC_00055633
Outer membrane protein assembly factor BamB, contains PQQ-like beta-propeller repeat	1.09934	0.294411	1	gastrointestinal_tract	COG1520	GC_00040473, GC_00040545, GC_00055933, GC_00056783
Barstar, RNAse (barnase) inhibitor	1.09934	0.294411	1	gastrointestinal_tract	COG2732	GC_00038499, GC_00042349, GC_00052821, GC_00053152
CTP:molybdopterin cytidylyltransferase MocA	1.09934	0.294411	1	gastrointestinal_tract	COG2068	GC_00015111, GC_00029255, GC_00040523, GC_00043441, GC_00050279
Capsular polysaccharide biosynthesis protein	1.09934	0.294411	1	gastrointestinal_tract	COG3944	GC_00008507, GC_00019325, GC_00029984, GC_00044188, GC_00056717
Cytidylate kinase!!!Uncharacterized membrane protein YczE	1.09934	0.294411	1	gastrointestinal_tract	COG1102!!!COG2364	GC_00006463, GC_00037807
Transcriptional regulator, contains XRE-family HTH domain!!!Putative Zn-dependent protease, contains TPR repeats	1.09934	0.294411	1	gastrointestinal_tract	COG1396!!!COG4783	GC_00012977, GC_00034591, GC_00054045
Predicted metal-dependent hydrolase, phosphotriesterase family	1.09934	0.294411	1	gastrointestinal_tract	COG1735	GC_00026728, GC_00030958, GC_00033427, GC_00036410, GC_00038179
Cobalamin biosynthesis protein CobN, Mg-chelatase!!!Cobalamin biosynthesis protein CobN, Mg-chelatase	1.09934	0.294411	1	gastrointestinal_tract	COG1429!!!COG1429	GC_00004141
N-acetylmuramoyl-L-alanine amidase!!!Uncharacterized conserved protein YgiM, contains N-terminal SH3 domain, DUF1202 family	1.09934	0.294411	1	gastrointestinal_tract	COG0860!!!COG3103	GC_00027077, GC_00041157, GC_00046456, GC_00049141
Uncharacterized protein YPO0396	1.09934	0.294411	1	gastrointestinal_tract	COG4913	GC_00014228, GC_00031573, GC_00054102
Ribonucleotide reductase alpha subunit!!!DNA-directed RNA polymerase, subunit M/Transcription elongation factor TFIIS	1.09934	0.294411	1	gastrointestinal_tract	COG0209!!!COG1594	GC_00014684, GC_00028791, GC_00049011
Transposase!!!Transposase	1.09934	0.294411	1	gastrointestinal_tract	COG3666!!!COG3666	GC_00039115, GC_00040179, GC_00052226, GC_00054369, GC_00055844, GC_00056415
ABC-type proline/glycine betaine transport system, ATPase component!!!Signal-transduction protein containing cAMP-binding, CBS, and nucleotidyltransferase domains	1.09934	0.294411	1	gastrointestinal_tract	COG1125!!!COG2905	GC_00007045, GC_00026230
Formylmethanofuran dehydrogenase subunit E	1.09934	0.294411	1	gastrointestinal_tract	COG2191	GC_00014025, GC_00023513
Formate dehydrogenase assembly factor FdhD	1.09934	0.294411	1	gastrointestinal_tract	COG1526	GC_00025916, GC_00043527, GC_00045537
Di- and tricarboxylate transporter	1.09934	0.294411	1	gastrointestinal_tract	COG0471	GC_00009593, GC_00010978, GC_00030841, GC_00045425
GGDEF domain, diguanylate cyclase (c-di-GMP synthetase) or its enzymatically inactive variants!!!Extracellular (periplasmic) sensor domain CHASE (specificity unknown)	1.09934	0.294411	1	gastrointestinal_tract	COG2199!!!COG3452	GC_00028758, GC_00030469, GC_00033312, GC_00040264, GC_00046196, GC_00047847, GC_00050593
Uncharacterized conserved protein YvlB, contains DUF4097 and DUF4098 domains	1.09934	0.294411	1	gastrointestinal_tract	COG3595	GC_00024523, GC_00028577, GC_00039504, GC_00052914
C-terminal processing protease CtpA/Prc, contains a PDZ domain!!!Uncharacterized N-terminal domain of tricorn protease	1.09934	0.294411	1	gastrointestinal_tract	COG0793!!!COG4946	GC_00004426, GC_00048394, GC_00053126
Signal transducer regulating beta-lactamase production, contains metallopeptidase domain	1.09934	0.294411	1	gastrointestinal_tract	COG4219	GC_00017457, GC_00027936, GC_00028238, GC_00032407, GC_00036392, GC_00038516, GC_00042375, GC_00042478, GC_00044603, GC_00048379, GC_00049089, GC_00049538, GC_00049986, GC_00051154, GC_00051689, GC_00053818, GC_00054440, GC_00054820, GC_00055534
Aldo/keto reductase, related to diketogulonate reductase!!!DNA-binding transcriptional regulator, MerR family	1.09934	0.294411	1	gastrointestinal_tract	COG0656!!!COG0789	GC_00009394, GC_00050459, GC_00053619
Endonuclease, HJR/Mrr/RecB family	1.09934	0.294411	1	gastrointestinal_tract	COG1787	GC_00007944, GC_00029564, GC_00031386
Predicted flavoprotein CzcO associated with the cation diffusion facilitator CzcD	1.09934	0.294411	1	gastrointestinal_tract	COG2072	GC_00012612, GC_00047780, GC_00051219
Uncharacterized protein, possibly involved in glyoxylate utilization	1.09934	0.294411	1	gastrointestinal_tract	COG3257	GC_00010321, GC_00046870, GC_00051469
Thiamin phosphate synthase YjbQ, UPF0047 family	1.09934	0.294411	1	gastrointestinal_tract	COG0432	GC_00005661, GC_00045635
NADPH-dependent glutamate synthase beta chain or related oxidoreductase!!!Archaeal flavoprotein	1.09934	0.294411	1	gastrointestinal_tract	COG0493!!!COG1036	GC_00004613
CO or xanthine dehydrogenase, Mo-binding subunit!!!Aerobic-type carbon monoxide dehydrogenase, small subunit, CoxS/CutS family	1.09934	0.294411	1	gastrointestinal_tract	COG1529!!!COG2080	GC_00004752, GC_00052154, GC_00053456
Phage anti-repressor protein	1.09934	0.294411	1	oral_cavity	COG3561	GC_00012197, GC_00031105, GC_00041775
Nitroreductase!!!Ubiquinone/menaquinone biosynthesis C-methylase UbiE	1.09934	0.294411	1	oral_cavity	COG0778!!!COG2226	GC_00017191, GC_00034546, GC_00047906
Uncharacterized conserved protein, DUF488 family	1.09934	0.294411	1	oral_cavity	COG5483	GC_00005280, GC_00027606, GC_00053510
Outer membrane receptor proteins, mostly Fe transport!!!Outer membrane usher protein FimD/PapC	1.09934	0.294411	1	oral_cavity	COG1629!!!COG3188	GC_00024538, GC_00037912, GC_00044908, GC_00054633
Phosphotransferase system, fructose-specific IIC component	1.09934	0.294411	1	oral_cavity	COG1299	GC_00004850, GC_00037112, GC_00047882
Thiamine kinase and related kinases!!!CTP:phosphocholine cytidylyltransferase involved in choline phosphorylation for cell surface LPS epi...	1.09934	0.294411	1	oral_cavity	COG0510!!!COG4750	GC_00016622, GC_00027864, GC_00038501, GC_00045987
NAD(P)H-hydrate repair enzyme Nnr, NAD(P)H-hydrate epimerase domain!!!G:T/U-mismatch repair DNA glycosylase	1.09934	0.294411	1	oral_cavity	COG0062!!!COG3663	GC_00004572
Autotransporter adhesin!!!Autotransporter adhesin!!!Autotransporter adhesin	1.09934	0.294411	1	oral_cavity	COG5295!!!COG5295!!!COG5295	GC_00003092, GC_00016273, GC_00020207
5'-3' exonuclease	1.09934	0.294411	1	oral_cavity	COG0258	GC_00006427, GC_00046902, GC_00048915
DMSO reductase anchor subunit	1.09934	0.294411	1	oral_cavity	COG3302	GC_00032760, GC_00033178, GC_00036124, GC_00037228, GC_00039999, GC_00050229, GC_00054081, GC_00056701
Type I restriction-modification system, DNA methylase subunit!!!Restriction endonuclease S subunit	1.09934	0.294411	1	oral_cavity	COG0286!!!COG0732	GC_00016125, GC_00032385, GC_00035663, GC_00040255, GC_00043576
Alpha-tubulin suppressor and related RCC1 domain-containing proteins	1.09934	0.294411	1	oral_cavity	COG5184	GC_00028398, GC_00029760, GC_00031627, GC_00038928, GC_00041989, GC_00043667, GC_00047806, GC_00048592, GC_00048922, GC_00053209
1-aminocyclopropane-1-carboxylate deaminase/D-cysteine desulfhydrase, PLP-dependent ACC family	1.09934	0.294411	1	oral_cavity	COG2515	GC_00025806, GC_00037973, GC_00053073
Phage tail tape-measure protein, controls tail length!!!Phage-related protein	1.09934	0.294411	1	oral_cavity	COG3941!!!COG5412	GC_00022429, GC_00030664, GC_00035529
Superfamily II DNA or RNA helicase, SNF2 family!!!Adenine-specific DNA methylase, N12 class	1.09934	0.294411	1	oral_cavity	COG0553!!!COG4646	GC_00000240, GC_00034707
Outer membrane receptor proteins, mostly Fe transport!!!Type II secretory pathway, component HofQ	1.09934	0.294411	1	oral_cavity	COG1629!!!COG4796	GC_00006317, GC_00021913, GC_00035699
(p)ppGpp synthase/hydrolase, HD superfamily!!!Threonine dehydratase	1.09934	0.294411	1	oral_cavity	COG0317!!!COG1171	GC_00004333
RecA-superfamily ATPase, KaiC/GvpD/RAD55 family	1.09934	0.294411	1	oral_cavity	COG0467	GC_00006481, GC_00006841, GC_00028715, GC_00038103, GC_00040087
Phosphotransferase system fructose-specific component IIB	1.09934	0.294411	1	oral_cavity	COG1445	GC_00005050, GC_00027339
ssDNA-binding Zn-finger and Zn-ribbon domains of topoisomerase 1	1.09934	0.294411	1	oral_cavity	COG0551	GC_00017213, GC_00017781, GC_00023536, GC_00039308
Flavodoxin	1.09934	0.294411	1	oral_cavity	COG0716	GC_00000648, GC_00000665, GC_00000747, GC_00000756, GC_00000820, GC_00000951, GC_00001734, GC_00002399, GC_00002982, GC_00003784, GC_00005699, GC_00005779, GC_00006343, GC_00006511, GC_00007230, GC_00008591, GC_00008930, GC_00009586, GC_00009752, GC_00009753, GC_00010399, GC_00011291, GC_00011845, GC_00011846, GC_00012602, GC_00013561, GC_00013687, GC_00020726, GC_00020742, GC_00022480, GC_000224…
Chromosome segregation ATPase	1.09934	0.294411	1	oral_cavity	COG1196	GC_00000508, GC_00003346, GC_00003464, GC_00003569, GC_00004344, GC_00006363, GC_00006857, GC_00007658, GC_00011506, GC_00012596, GC_00012771, GC_00013973, GC_00015001, GC_00015769, GC_00016086, GC_00016180, GC_00016967, GC_00017775, GC_00018720, GC_00018816, GC_00019240, GC_00019402, GC_00021012, GC_00024454, GC_00025255, GC_00025450, GC_00025686, GC_00027859, GC_00027969, GC_00028196, GC_000283…
Succinate dehydrogenase/fumarate reductase, flavoprotein subunit	1.09934	0.294411	1	oral_cavity	COG1053	GC_00000838, GC_00002418, GC_00002468, GC_00004263, GC_00005347, GC_00005582, GC_00005614, GC_00005702, GC_00005844, GC_00006587, GC_00008763, GC_00011909, GC_00014610, GC_00015692, GC_00016196, GC_00016507, GC_00016572, GC_00016728, GC_00017293, GC_00018503, GC_00019573, GC_00019686, GC_00019687, GC_00020038, GC_00020169, GC_00020926, GC_00023250, GC_00024962, GC_00026239, GC_00026346, GC_000287…
Enamine deaminase RidA, house cleaning of reactive enamine intermediates, YjgF/YER057c/UK114 family	1.09934	0.294411	1	oral_cavity	COG0251	GC_00000200, GC_00000241, GC_00004820, GC_00005605, GC_00005732, GC_00011096, GC_00012164, GC_00012414, GC_00014357, GC_00015581, GC_00025627, GC_00027306, GC_00027403, GC_00031478, GC_00038059, GC_00041314, GC_00043811, GC_00044736, GC_00048773, GC_00052924, GC_00054063, GC_00055812
Thiamine biosynthesis lipoprotein ApbE	1.09934	0.294411	1	oral_cavity	COG1477	GC_00000975, GC_00002025, GC_00007693, GC_00007694, GC_00011421, GC_00016310, GC_00019082, GC_00020284, GC_00022065, GC_00022397, GC_00024987, GC_00026271, GC_00033389, GC_00035262, GC_00037605, GC_00039015, GC_00041788, GC_00041964, GC_00042799, GC_00043251, GC_00045294, GC_00050738, GC_00051493, GC_00051813, GC_00051848
Predicted house-cleaning NTP pyrophosphatase, Maf/HAM1 superfamily	1.09934	0.294411	1	gastrointestinal_tract	COG0424	GC_00001380, GC_00002141, GC_00009275, GC_00013411, GC_00014482, GC_00015265, GC_00019455, GC_00019774, GC_00021564, GC_00021582, GC_00023433, GC_00025575, GC_00027089, GC_00034177, GC_00050700, GC_00050711, GC_00054290
Membrane-associated phospholipid phosphatase	1.09934	0.294411	1	gastrointestinal_tract	COG0671	GC_00001964, GC_00002740, GC_00002913, GC_00003774, GC_00004131, GC_00006159, GC_00006490, GC_00007067, GC_00008668, GC_00008771, GC_00008843, GC_00009560, GC_00011019, GC_00012543, GC_00012614, GC_00013689, GC_00013818, GC_00014536, GC_00015183, GC_00016570, GC_00017999, GC_00019640, GC_00019874, GC_00021206, GC_00023662, GC_00023975, GC_00024377, GC_00024390, GC_00024850, GC_00025445, GC_000273…
Ribosomal protein S14	1.09934	0.294411	1	gastrointestinal_tract	COG0199	GC_00000187, GC_00001071, GC_00001090, GC_00004867, GC_00007325, GC_00007326, GC_00009801, GC_00010767, GC_00027276, GC_00027277, GC_00027417
5'-deoxynucleotidase YfbR and related HD superfamily hydrolases	1.09149	0.296141	1	oral_cavity	COG1896	GC_00012502, GC_00013569, GC_00023706, GC_00023801, GC_00028016, GC_00034914, GC_00041876, GC_00045716, GC_00046042, GC_00048513, GC_00055078
Arylsulfatase A or related enzyme	1.09149	0.296141	1	oral_cavity	COG3119	GC_00001298, GC_00004192, GC_00004609, GC_00004800, GC_00005941, GC_00006739, GC_00013264, GC_00014663, GC_00015161, GC_00015961, GC_00016318, GC_00016561, GC_00016923, GC_00018580, GC_00023000, GC_00024443, GC_00028718, GC_00031374, GC_00032949, GC_00038035, GC_00041395, GC_00043856, GC_00046163, GC_00047676, GC_00047865, GC_00049166, GC_00049168, GC_00049365, GC_00050030, GC_00054982, GC_000560…
ABC-type polysaccharide/polyol phosphate export permease	1.09149	0.296141	1	oral_cavity	COG1682	GC_00010701, GC_00017882, GC_00018212, GC_00026264, GC_00027465, GC_00042030, GC_00046246, GC_00051587
Type IV secretory pathway, TrbF components	1.09149	0.296141	1	oral_cavity	COG3701	GC_00003377, GC_00003506, GC_00003667, GC_00013802, GC_00026156, GC_00056504
Isocitrate dehydrogenase	1.09149	0.296141	1	gastrointestinal_tract	COG0538	GC_00003009, GC_00005780, GC_00017177
Archaeal aspartate aminotransferase or a related aminotransferase, includes purine catabolism protein PucG	1.09149	0.296141	1	gastrointestinal_tract	COG0075	GC_00004968, GC_00006410, GC_00008413, GC_00012071, GC_00041978, GC_00050223, GC_00056585
Predicted kinase	1.09149	0.296141	1	gastrointestinal_tract	COG0645	GC_00009736, GC_00010423, GC_00024509, GC_00024937, GC_00026190, GC_00026522, GC_00027383, GC_00031790, GC_00043730, GC_00044274, GC_00048386, GC_00052021
Putative Zn-dependent protease, contains TPR repeats	1.09149	0.296141	1	gastrointestinal_tract	COG4783	GC_00014511, GC_00014655, GC_00015010, GC_00016015, GC_00019780, GC_00031843, GC_00036433, GC_00036910, GC_00040141, GC_00055487
Glutathione synthase/RimK-type ligase, ATP-grasp superfamily	1.09149	0.296141	1	gastrointestinal_tract	COG0189	GC_00006429, GC_00006829, GC_00014251, GC_00016636, GC_00018723, GC_00018876, GC_00023007, GC_00024488, GC_00024762, GC_00025664, GC_00025699, GC_00026358, GC_00027503, GC_00031502, GC_00031630, GC_00034271, GC_00037590, GC_00039870, GC_00046077, GC_00046837, GC_00052147, GC_00054752, GC_00055349, GC_00056362, GC_00056391
Methylthioribose-1-phosphate isomerase (methionine salvage pathway), a paralog of eIF-2B alpha subunit	1.09149	0.296141	1	gastrointestinal_tract	COG0182	GC_00006203, GC_00006768, GC_00007983, GC_00007984, GC_00031179
Choline-glycine betaine transporter	1.09149	0.296141	1	gastrointestinal_tract	COG1292	GC_00006365, GC_00013769, GC_00023115, GC_00026524, GC_00034853, GC_00045879, GC_00052490
Transposase InsO and inactivated derivatives	1.09149	0.296141	1	oral_cavity	COG2801	GC_00002346, GC_00003121, GC_00003122, GC_00003611, GC_00004584, GC_00004664, GC_00006357, GC_00006449, GC_00006450, GC_00006708, GC_00008902, GC_00011848, GC_00015638, GC_00016339, GC_00018129, GC_00018134, GC_00020044, GC_00020815, GC_00024023, GC_00024091, GC_00025335, GC_00028205, GC_00031620, GC_00031718, GC_00031951, GC_00031965, GC_00032386, GC_00032395, GC_00034035, GC_00037351, GC_000374…
RNase P protein component	1.09149	0.296141	1	oral_cavity	COG0594	GC_00001114, GC_00009798, GC_00009799, GC_00012537, GC_00012538, GC_00016441, GC_00022968, GC_00025032, GC_00026182, GC_00026317, GC_00032405, GC_00037811, GC_00041303, GC_00043427, GC_00048692, GC_00049433, GC_00056043
Short-chain dehydrogenase	1.09149	0.296141	1	gastrointestinal_tract	COG0300	GC_00001287, GC_00001519, GC_00003721, GC_00005012, GC_00007232, GC_00007233, GC_00007936, GC_00007937, GC_00012331, GC_00014064, GC_00014825, GC_00017083, GC_00035995, GC_00039366, GC_00039781, GC_00045461, GC_00051311, GC_00055688
Predicted permease	1.09149	0.296141	1	gastrointestinal_tract	COG0679	GC_00000714, GC_00001217, GC_00007361, GC_00007494, GC_00011339, GC_00013501, GC_00014164, GC_00015473, GC_00015535, GC_00017314, GC_00017702, GC_00022371, GC_00023119, GC_00024503, GC_00027176, GC_00029537, GC_00029872, GC_00030060, GC_00030370, GC_00031481, GC_00032628, GC_00034256, GC_00036004, GC_00037955, GC_00038462, GC_00040567, GC_00042942, GC_00052167, GC_00052225, GC_00054104, GC_000550…
ABC-type Mn2+/Zn2+ transport system, ATPase component	1.0243	0.3115	1	oral_cavity	COG1121	GC_00000270, GC_00000614, GC_00004114, GC_00004115, GC_00004128, GC_00004792, GC_00006261, GC_00006295, GC_00007772, GC_00011182, GC_00011597, GC_00011598, GC_00012629, GC_00014172, GC_00015410, GC_00016094, GC_00017223, GC_00020198, GC_00020924, GC_00022861, GC_00026445, GC_00043820, GC_00050037, GC_00050169, GC_00052567, GC_00056754
Glutamyl- or glutaminyl-tRNA synthetase	1.0243	0.3115	1	oral_cavity	COG0008	GC_00000406, GC_00001104, GC_00002181, GC_00002250, GC_00004368, GC_00004453, GC_00013445, GC_00014923, GC_00015070, GC_00015418, GC_00015480, GC_00016995, GC_00017529, GC_00017721, GC_00019692, GC_00020244, GC_00024019, GC_00025502, GC_00025639, GC_00025973, GC_00026514, GC_00027101, GC_00029839, GC_00044497, GC_00048117, GC_00051967
Valyl-tRNA synthetase	1.0243	0.3115	1	oral_cavity	COG0525	GC_00001121, GC_00002201, GC_00002268, GC_00004831, GC_00005624, GC_00006166, GC_00007039, GC_00007040, GC_00017466, GC_00022838, GC_00022839, GC_00026224
Ribosomal protein L31	1.0243	0.3115	1	oral_cavity	COG0254	GC_00000233, GC_00000258, GC_00000429, GC_00014185, GC_00023697
ATP-dependent protease ClpP, protease subunit	1.0243	0.3115	1	oral_cavity	COG0740	GC_00000066, GC_00000128, GC_00004703, GC_00005025, GC_00005882, GC_00007954, GC_00009267, GC_00032712, GC_00038351, GC_00038381, GC_00042373, GC_00045280, GC_00046965
Protein chain release factor B	1.0243	0.3115	1	oral_cavity	COG1186	GC_00000078, GC_00001573, GC_00004468, GC_00017602, GC_00018650, GC_00025930, GC_00027261, GC_00031613
Transcription antitermination factor NusA, contains S1 and KH domains	1.0243	0.3115	1	oral_cavity	COG0195	GC_00001117, GC_00002143, GC_00004090, GC_00009513, GC_00012096, GC_00012097, GC_00013289, GC_00013290, GC_00016680, GC_00020940, GC_00021936, GC_00022518, GC_00022549, GC_00025797
Glutamate racemase	1.0243	0.3115	1	oral_cavity	COG0796	GC_00001520, GC_00002066, GC_00002075, GC_00002790, GC_00010283, GC_00010284, GC_00012832, GC_00016829, GC_00016852, GC_00019098, GC_00021723, GC_00023430, GC_00024605, GC_00030392, GC_00035496, GC_00049504, GC_00050586, GC_00054300
Enolase	1.0243	0.3115	1	oral_cavity	COG0148	GC_00000009, GC_00035584
Ribosomal protein S12	1.0243	0.3115	1	oral_cavity	COG0048	GC_00000010
Uracil phosphoribosyltransferase	1.0243	0.3115	1	oral_cavity	COG0035	GC_00000053, GC_00001281, GC_00009277, GC_00009278
DNA polymerase III, alpha subunit	1.0243	0.3115	1	oral_cavity	COG0587	GC_00001188, GC_00001337, GC_00004632, GC_00005623, GC_00015986, GC_00016099, GC_00017992, GC_00018967, GC_00019226, GC_00021462, GC_00021463, GC_00022865, GC_00023101, GC_00023591, GC_00026219, GC_00026683, GC_00029211, GC_00039085, GC_00042309
Uncharacterized membrane protein	1.0243	0.3115	1	oral_cavity	COG2510	GC_00000265, GC_00000452, GC_00000577, GC_00000947, GC_00001338, GC_00001485, GC_00001756, GC_00002277, GC_00004252, GC_00004777, GC_00005153, GC_00005191, GC_00005383, GC_00005384, GC_00005439, GC_00005906, GC_00006042, GC_00006324, GC_00006371, GC_00006524, GC_00007087, GC_00007223, GC_00007224, GC_00007226, GC_00007227, GC_00007280, GC_00007331, GC_00007415, GC_00007661, GC_00007956, GC_000081…
Tat protein secretion system quality control protein TatD (DNase activity)	1.0243	0.3115	1	oral_cavity	COG0084	GC_00001123, GC_00003978, GC_00008225, GC_00008884, GC_00008885, GC_00010832, GC_00012579, GC_00014394, GC_00016312, GC_00016328, GC_00016376, GC_00017948, GC_00018154, GC_00019546, GC_00021340, GC_00022828, GC_00024283, GC_00024494, GC_00026715, GC_00027733, GC_00028221, GC_00033855, GC_00041557, GC_00049622, GC_00050578, GC_00052279, GC_00054056
FKBP-type peptidyl-prolyl cis-trans isomerase (trigger factor)	1.0243	0.3115	1	oral_cavity	COG0544	GC_00001212, GC_00001402, GC_00010038, GC_00010403, GC_00010404, GC_00013562, GC_00015569, GC_00019534, GC_00020740, GC_00021523, GC_00022430, GC_00022931, GC_00025151, GC_00033804, GC_00052169, GC_00052839, GC_00053239, GC_00055460
tRNA A37 threonylcarbamoyladenosine synthetase subunit TsaC/SUA5/YrdC	1.0243	0.3115	1	oral_cavity	COG0009	GC_00001016, GC_00001925, GC_00010301, GC_00013480, GC_00015403, GC_00017175, GC_00017618, GC_00019750, GC_00019977, GC_00021013, GC_00021997, GC_00022037, GC_00023543, GC_00023559, GC_00023574, GC_00026042, GC_00039690, GC_00042386, GC_00043784, GC_00046779, GC_00047332
Folylpolyglutamate synthase/Dihydropteroate synthase	1.0243	0.3115	1	oral_cavity	COG0285	GC_00000822, GC_00005746, GC_00006127, GC_00008512, GC_00008513, GC_00008514, GC_00011777, GC_00012248, GC_00012822, GC_00015909, GC_00017836, GC_00022263, GC_00022780, GC_00023867, GC_00024115, GC_00024185, GC_00045300, GC_00047486, GC_00047964
Fe2+ or Zn2+ uptake regulation protein	1.0243	0.3115	1	oral_cavity	COG0735	GC_00000559, GC_00004040, GC_00004154, GC_00004170, GC_00004852, GC_00005242, GC_00005467, GC_00006301, GC_00008811, GC_00008972, GC_00011526, GC_00011583, GC_00012322, GC_00012495, GC_00013764, GC_00014715, GC_00016462, GC_00016694, GC_00017490, GC_00017843, GC_00019127, GC_00021275, GC_00022301, GC_00022496, GC_00024201, GC_00024318, GC_00024722, GC_00026332, GC_00026987, GC_00027832, GC_000300…
Transcription termination factor NusB	1.0243	0.3115	1	oral_cavity	COG0781	GC_00001809, GC_00002023, GC_00007149, GC_00012737, GC_00013168, GC_00017641, GC_00019003, GC_00020920, GC_00021826, GC_00024660, GC_00025526, GC_00025558, GC_00026087, GC_00027930, GC_00035256, GC_00035668, GC_00047616, GC_00051740
ABC-type Mn2+/Zn2+ transport system, permease component	1.0243	0.3115	1	oral_cavity	COG1108	GC_00000745, GC_00000762, GC_00001625, GC_00002009, GC_00005190, GC_00006401, GC_00007767, GC_00007768, GC_00010360, GC_00010361, GC_00010731, GC_00010921, GC_00010922, GC_00014991, GC_00015101, GC_00015567, GC_00015830, GC_00016982, GC_00017758, GC_00017846, GC_00018414, GC_00020698, GC_00020983, GC_00022177, GC_00022654, GC_00024251, GC_00025790, GC_00027900, GC_00031826, GC_00033313, GC_000341…
Ribosomal protein L28	1.0243	0.3115	1	oral_cavity	COG0227	GC_00000957, GC_00001630, GC_00002681, GC_00003143, GC_00004846, GC_00007139, GC_00007906, GC_00007963, GC_00008967, GC_00010858, GC_00010859, GC_00027260
Ribosome-binding factor A	1.0243	0.3115	1	oral_cavity	COG0858	GC_00001148, GC_00001917, GC_00003027, GC_00007219, GC_00007220, GC_00013079, GC_00016130, GC_00017995, GC_00018536, GC_00026414, GC_00026572, GC_00029454, GC_00031610, GC_00040251, GC_00048232, GC_00054629
ATP-dependent protease Clp, ATPase subunit	1.0243	0.3115	1	oral_cavity	COG1219	GC_00000017, GC_00017321, GC_00053297, GC_00053987
Nicotinic acid phosphoribosyltransferase	1.0243	0.3115	1	oral_cavity	COG1488	GC_00000539, GC_00002478, GC_00004076, GC_00005104, GC_00008717, GC_00011380, GC_00011381, GC_00011876, GC_00015343, GC_00017014, GC_00019364, GC_00025011, GC_00025346, GC_00025566, GC_00025893, GC_00040738
Ribosomal protein S20	1.0243	0.3115	1	oral_cavity	COG0268	GC_00000364, GC_00001889, GC_00002708, GC_00008410, GC_00008411, GC_00011365, GC_00016704, GC_00017763, GC_00017886, GC_00021828, GC_00030158, GC_00032392, GC_00041240
Ribosomal protein L14	1.0243	0.3115	1	gastrointestinal_tract	COG0093	GC_00000026
Translation elongation factor EF-Tu, a GTPase	1.0243	0.3115	1	gastrointestinal_tract	COG0050	GC_00000003
Preprotein translocase subunit SecG	1.0243	0.3115	1	gastrointestinal_tract	COG1314	GC_00000656, GC_00003630, GC_00004705, GC_00007034, GC_00012641, GC_00012642, GC_00013467, GC_00013762, GC_00015262, GC_00017919, GC_00017946, GC_00018545, GC_00023542, GC_00026727, GC_00032758, GC_00037896, GC_00046662
Xanthine/uracil permease	1.0243	0.3115	1	gastrointestinal_tract	COG2233	GC_00000727, GC_00002402, GC_00003098, GC_00003581, GC_00003626, GC_00004030, GC_00004109, GC_00004716, GC_00006197, GC_00006452, GC_00007022, GC_00007395, GC_00007492, GC_00007493, GC_00013547, GC_00019912, GC_00026353, GC_00027757, GC_00036260, GC_00055908, GC_00056722
Lipoprotein signal peptidase	1.0243	0.3115	1	gastrointestinal_tract	COG0597	GC_00000657, GC_00001460, GC_00011711, GC_00013424, GC_00014240, GC_00016848, GC_00017046, GC_00018986, GC_00020311, GC_00020519, GC_00023245, GC_00024347, GC_00025505, GC_00035948, GC_00044898, GC_00054120
Ribonuclease HII	1.0243	0.3115	1	gastrointestinal_tract	COG0164	GC_00001004, GC_00002370, GC_00004917, GC_00007843, GC_00007844, GC_00011275, GC_00014709, GC_00015577, GC_00015619, GC_00016677, GC_00017420, GC_00020136, GC_00024207, GC_00026134, GC_00036255
Prolipoprotein diacylglyceryltransferase	1.0243	0.3115	1	gastrointestinal_tract	COG0682	GC_00000901, GC_00001758, GC_00004746, GC_00009375, GC_00009376, GC_00014741, GC_00015461, GC_00017337, GC_00018097, GC_00018277, GC_00025009, GC_00025573, GC_00027931, GC_00033958, GC_00040893, GC_00044470, GC_00047479, GC_00053457, GC_00054241
Ribosomal protein L29	1.0243	0.3115	1	gastrointestinal_tract	COG0255	GC_00000124, GC_00000517, GC_00002334, GC_00007263, GC_00010939, GC_00015560
Small-conductance mechanosensitive channel	1.0243	0.3115	1	gastrointestinal_tract	COG0668	GC_00000631, GC_00002894, GC_00004329, GC_00010918, GC_00012300, GC_00014934, GC_00015388, GC_00017228, GC_00017673, GC_00018838, GC_00020322, GC_00022396, GC_00022450, GC_00022660, GC_00023159, GC_00023688, GC_00024081, GC_00024926, GC_00026642, GC_00028301, GC_00033015, GC_00033319, GC_00033499, GC_00038701, GC_00041934, GC_00042623, GC_00043988, GC_00044655, GC_00045250
ABC-type amino acid transport/signal transduction system, periplasmic component/domain!!!Sensor histidine kinase regulating citrate/malate metabolism	1.0243	0.3115	1	oral_cavity	COG0834!!!COG3290	GC_00039769
Serine protease, subtilisin family!!!Serine protease, subtilisin family!!!Cell division protein FtsN	1.0243	0.3115	1	oral_cavity	COG1404!!!COG1404!!!COG3087	GC_00037486
ABC-type sugar transport system, ATPase component!!!Ribose/xylose/arabinose/galactoside ABC-type transport system, permease component	1.0243	0.3115	1	oral_cavity	COG1129!!!COG1172	GC_00044774
Tetratricopeptide (TPR) repeat!!!Glycosyltransferase involved in cell wall bisynthesis!!!Glycosyltransferase involved in cell wall bisynthesis	1.0243	0.3115	1	oral_cavity	COG0457!!!COG0463!!!COG0463	GC_00029810
Protein involved in chromosome segregation, interacts with SMC proteins!!!Phage-related tail protein	1.0243	0.3115	1	oral_cavity	COG5185!!!COG5283	GC_00033197
Glucan phosphorylase!!!Glycosyltransferase involved in cell wall bisynthesis	1.0243	0.3115	1	oral_cavity	COG0058!!!COG0438	GC_00049296
ABC-type uncharacterized transport system YnjBCD, periplasmic component	1.0243	0.3115	1	oral_cavity	COG4134	GC_00055008
Deoxyhypusine synthase	1.0243	0.3115	1	oral_cavity	COG1899	GC_00035609
Uncharacterized conserved protein, DUF497 family	1.0243	0.3115	1	oral_cavity	COG2929	GC_00050122
Glycosyltransferase involved in cell wall bisynthesis!!!Predicted acyltransferase, LPLAT superfamily	1.0243	0.3115	1	oral_cavity	COG0463!!!COG4261	GC_00046519
Uncharacterized conserved protein, contains a C-terminal beta-barrel porin domain	1.0243	0.3115	1	oral_cavity	COG4625	GC_00035079
DNA replication protein DnaD!!!DNA replication protein DnaD	1.0243	0.3115	1	oral_cavity	COG3935!!!COG3935	GC_00035547
ABC-type uncharacterized transport system involved in gliding motility, auxiliary component	1.0243	0.3115	1	oral_cavity	COG3225	GC_00046287
Glycosyltransferase involved in cell wall bisynthesis!!!Lipopolysaccharide biosynthesis protein, LPS:glycosyltransferase	1.0243	0.3115	1	oral_cavity	COG0463!!!COG1442	GC_00047013, GC_00055842
Large exoprotein involved in heme utilization or adhesion!!!Glucan-binding domain (YG repeat)	1.0243	0.3115	1	oral_cavity	COG3210!!!COG5263	GC_00055120
Copper chaperone CopZ!!!Sulfite exporter TauE/SafE!!!Plastocyanin domain containing protein	1.0243	0.3115	1	oral_cavity	COG2608!!!COG2836!!!COG4633	GC_00054607
N-methylhydantoinase B/oxoprolinase/acetone carboxylase, alpha subunit	1.0243	0.3115	1	oral_cavity	COG0146	GC_00036583
ABC-type polysaccharide/polyol phosphate transport system, ATPase component!!!ABC-type polysaccharide/polyol phosphate transport system, ATPase component	1.0243	0.3115	1	oral_cavity	COG1134!!!COG1134	GC_00032660
Dissimilatory sulfite reductase (desulfoviridin), alpha and beta subunits!!!Iron only hydrogenase large subunit, C-terminal domain	1.0243	0.3115	1	oral_cavity	COG2221!!!COG4624	GC_00055929
Mu-like prophage protein gp36	1.0243	0.3115	1	oral_cavity	COG4387	GC_00053785
NADPH-dependent 2,4-dienoyl-CoA reductase, sulfur reductase, or a related oxidoreductase!!!Uncharacterized protein with two CxxC motifs	1.0243	0.3115	1	oral_cavity	COG0446!!!COG3862	GC_00035353, GC_00046531
DNA-binding transcriptional regulator, MarR family!!!RecA-family ATPase	1.0243	0.3115	1	oral_cavity	COG1846!!!COG3598	GC_00052429
Cytidine deaminase!!!Cytidine deaminase	1.0243	0.3115	1	oral_cavity	COG0295!!!COG0295	GC_00036378
Uncharacterized protein, contains FMN-binding domain!!!Uncharacterized protein, contains FMN-binding domain	1.0243	0.3115	1	oral_cavity	COG3976!!!COG3976	GC_00054306
Cell wall-associated hydrolase, NlpC family!!!Glucan-binding domain (YG repeat)	1.0243	0.3115	1	oral_cavity	COG0791!!!COG5263	GC_00032191, GC_00047428
tRNA(Ile2) C34 agmatinyltransferase TiaS	1.0243	0.3115	1	oral_cavity	COG1571	GC_00042763
GAF domain!!!Sugar diacid utilization regulator	1.0243	0.3115	1	oral_cavity	COG2203!!!COG3835	GC_00035657
Acyl carrier protein!!!Acyl-CoA synthetase (AMP-forming)/AMP-acid ligase II!!!Non-ribosomal peptide synthetase component F!!!Non-ribosomal peptide synthetase component F	1.0243	0.3115	1	oral_cavity	COG0236!!!COG0318!!!COG1020!!!COG1020	GC_00030557
Formate hydrogenlyase subunit 6/NADH:ubiquinone oxidoreductase 23 kD subunit (chain I)!!!Uncharacterized protein, pyridoxamine 5'-phosphate oxidase (PNPOx-like) family	1.0243	0.3115	1	oral_cavity	COG1143!!!COG5015	GC_00055563
Putative copper export protein!!!Copper-binding protein CopC (methionine-rich)	1.0243	0.3115	1	oral_cavity	COG1276!!!COG2372	GC_00033003
Spore coat protein U (SCPU) domain, function unknown	1.0243	0.3115	1	oral_cavity	COG5430	GC_00053746
Type I restriction-modification system, DNA methylase subunit!!!Superfamily II DNA or RNA helicase!!!Membrane protein involved in colicin uptake	1.0243	0.3115	1	oral_cavity	COG0286!!!COG1061!!!COG3064	GC_00055508
Tetratricopeptide (TPR) repeat!!!Glycosyltransferase, GT2 family	1.0243	0.3115	1	oral_cavity	COG0457!!!COG1216	GC_00024530, GC_00040106
Surfactin synthase thioesterase subunit	1.0243	0.3115	1	oral_cavity	COG3208	GC_00036120, GC_00052749
ABC-type multidrug transport system, ATPase component!!!Chromosome segregation ATPase	1.0243	0.3115	1	oral_cavity	COG1131!!!COG1196	GC_00051520
PAS domain!!!Two-component response regulator, PleD family, consists of two REC domains and a diguanylate cyclase (GGDEF) domain	1.0243	0.3115	1	oral_cavity	COG2202!!!COG3706	GC_00041035
Transcriptional regulator containing PAS, AAA-type ATPase, and DNA-binding Fis domains!!!Signal transduction histidine kinase regulating C4-dicarboxylate transport system	1.0243	0.3115	1	oral_cavity	COG3829!!!COG4191	GC_00034430
Serine protease, subtilisin family!!!PKD repeat!!!Bacillopeptidase F, M6 metalloprotease family!!!Bacillopeptidase F, M6 metalloprotease family	1.0243	0.3115	1	oral_cavity	COG1404!!!COG3291!!!COG4412!!!COG4412	GC_00033340
Glycosyltransferase involved in cell wall bisynthesis!!!O-antigen ligase	1.0243	0.3115	1	oral_cavity	COG0438!!!COG3307	GC_00034183
Cell wall-associated hydrolase, NlpC family!!!Uncharacterized conserved protein YgiM, contains N-terminal SH3 domain, DUF1202 family!!!Uncharacterized conserved protein YraI	1.0243	0.3115	1	oral_cavity	COG0791!!!COG3103!!!COG4991	GC_00040082
PAS domain!!!Signal transduction histidine kinase regulating C4-dicarboxylate transport system	1.0243	0.3115	1	oral_cavity	COG2202!!!COG4191	GC_00035367
DNA-binding response regulator, OmpR family, contains REC and winged-helix (wHTH) domain!!!Forkhead associated (FHA) domain, binds pSer, pThr, pTyr	1.0243	0.3115	1	oral_cavity	COG0745!!!COG1716	GC_00056396
Squalene cyclase!!!Ubiquinone/menaquinone biosynthesis C-methylase UbiE	1.0243	0.3115	1	oral_cavity	COG1657!!!COG2226	GC_00035793
CRISPR/Cas system-associated protein Csm6, COG1517 family	1.0243	0.3115	1	oral_cavity	COG4006	GC_00055112
PAS domain!!!PAS domain!!!Predicted signal transduction protein containing a membrane domain, an EAL and a GGDEF domain!!!Signal transduction histidine kinase	1.0243	0.3115	1	oral_cavity	COG2202!!!COG2202!!!COG5001!!!COG5002	GC_00039398
DNA-binding transcriptional response regulator, NtrC family, contains REC, AAA-type ATPase, and a Fis-type DNA-binding domains!!!Predicted signal transduction protein containing a membrane domain, an EAL and a GGDEF domain	1.0243	0.3115	1	oral_cavity	COG2204!!!COG5001	GC_00055281
Thioredoxin reductase!!!Thioredoxin reductase	1.0243	0.3115	1	oral_cavity	COG0492!!!COG0492	GC_00037076
DNA-binding response regulator, OmpR family, contains REC and winged-helix (wHTH) domain!!!Benzoyl-CoA reductase/2-hydroxyglutaryl-CoA dehydratase subunit, BcrC/BadD/HgdB	1.0243	0.3115	1	oral_cavity	COG0745!!!COG1775	GC_00043169
Predicted deacetylase	1.0243	0.3115	1	oral_cavity	COG3233	GC_00040004
GAF domain!!!Response regulator c-di-GMP phosphodiesterase, RpfG family, contains REC and HD-GYP domains	1.0243	0.3115	1	oral_cavity	COG2203!!!COG3437	GC_00028570
Transcriptional regulator, contains XRE-family HTH domain!!!Uncharacterized protein YxeA	1.0243	0.3115	1	oral_cavity	COG1396!!!COG5294	GC_00041340
Glycosyltransferase, GT2 family!!!Lipopolysaccharide biosynthesis protein, LPS:glycosyltransferase	1.0243	0.3115	1	oral_cavity	COG1216!!!COG1442	GC_00042887
Response regulator c-di-GMP phosphodiesterase, RpfG family, contains REC and HD-GYP domains!!!Signal transduction histidine kinase, nitrate/nitrite-specific	1.0243	0.3115	1	oral_cavity	COG3437!!!COG3850	GC_00034939
Uncharacterized protein, contains FMN-binding domain!!!Uncharacterized protein, contains FMN-binding domain!!!Major membrane immunogen, membrane-anchored lipoprotein	1.0243	0.3115	1	oral_cavity	COG3976!!!COG3976!!!COG4939	GC_00052943
Superfamily II DNA or RNA helicase!!!Superfamily I DNA and/or RNA helicase	1.0243	0.3115	1	oral_cavity	COG1061!!!COG1112	GC_00027912
Chitinase, GH18 family!!!Phage-related protein, tail component	1.0243	0.3115	1	oral_cavity	COG3325!!!COG4733	GC_00051280
Exopolyphosphatase/pppGpp-phosphohydrolase!!!HD-GYP domain, c-di-GMP phosphodiesterase class II (or its inactivated variant)	1.0243	0.3115	1	oral_cavity	COG0248!!!COG2206	GC_00050951
DNA-binding transcriptional regulator GbsR, MarR family!!!Fic family protein	1.0243	0.3115	1	oral_cavity	COG1510!!!COG3177	GC_00043180
Cell division protein DamX, binds to the septal ring, contains C-terminal SPOR domain!!!Uncharacterized surface anchored protein!!!Uncharacterized surface anchored protein!!!Uncharacterized surface anchored protein	1.0243	0.3115	1	oral_cavity	COG3266!!!COG4932!!!COG4932!!!COG4932	GC_00049862
3',5'-cyclic AMP phosphodiesterase CpdA!!!Phosphodiesterase/alkaline phosphatase D!!!Exopolysaccharide biosynthesis protein related to N-acetylglucosamine-1-phosphodiester alpha-N-acety...	1.0243	0.3115	1	oral_cavity	COG1409!!!COG3540!!!COG4632	GC_00047923
Predicted protein-disulfide isomerase , contains CxxC motif	1.0243	0.3115	1	oral_cavity	COG3531	GC_00030706
Predicted 5' DNA nuclease, flap endonuclease-1-like, helix-3-turn-helix (H3TH) domain	1.0243	0.3115	1	oral_cavity	COG3743	GC_00050877
Putative cell wall-binding domain!!!Cytokinesis protein 3, contains TGc (transglutaminase/protease-like) domain	1.0243	0.3115	1	oral_cavity	COG2247!!!COG5279	GC_00030165
Acetyl/propionyl-CoA carboxylase, alpha subunit!!!Pyruvate/oxaloacetate carboxyltransferase	1.0243	0.3115	1	oral_cavity	COG4770!!!COG5016	GC_00032511
Plasmid rolling circle replication initiator protein REP and truncated derivatives	1.0243	0.3115	1	oral_cavity	COG5655	GC_00038606, GC_00050539
Mitochondrial DNA-directed RNA polymerase	1.0243	0.3115	1	oral_cavity	COG5108	GC_00050013
Glycosidase!!!Beta-galactosidase GanA	1.0243	0.3115	1	oral_cavity	COG0366!!!COG1874	GC_00042308
Two-component response regulator, PleD family, consists of two REC domains and a diguanylate cyclase (GGDEF) domain!!!Signal transduction histidine kinase, nitrate/nitrite-specific	1.0243	0.3115	1	oral_cavity	COG3706!!!COG3850	GC_00041103
ABC-type amino acid transport/signal transduction system, periplasmic component/domain!!!GGDEF domain, diguanylate cyclase (c-di-GMP synthetase) or its enzymatically inactive variants!!!HD-GYP domain, c-di-GMP phosphodiesterase class II (or its inactivated variant)	1.0243	0.3115	1	oral_cavity	COG0834!!!COG2199!!!COG2206	GC_00052583
Chitinase!!!Phage-related protein, tail component	1.0243	0.3115	1	oral_cavity	COG3469!!!COG4733	GC_00029534
Transposase and inactivated derivatives!!!Mu-like prophage FluMu protein gp28	1.0243	0.3115	1	oral_cavity	COG2963!!!COG4373	GC_00049412
Nitric oxide reductase activation protein	1.0243	0.3115	1	oral_cavity	COG4548	GC_00048787
Type IV secretory pathway ATPase VirB11/Archaellum biosynthesis ATPase	1.0243	0.3115	1	oral_cavity	COG0630	GC_00055026
Predicted nuclease (RNAse H fold)	1.0243	0.3115	1	oral_cavity	COG2410	GC_00030586
Multidrug efflux pump subunit AcrA (membrane-fusion protein)!!!Uncharacterized protein YjbI, contains pentapeptide repeats!!!WD40 repeat!!!WD40 repeat!!!WD40 repeat!!!Predicted NTPase, NACHT family domain	1.0243	0.3115	1	oral_cavity	COG0845!!!COG1357!!!COG2319!!!COG2319!!!COG2319!!!COG5635	GC_00029278
Predicted ATP-dependent endonuclease of the OLD family, contains P-loop ATPase and TOPRIM domains!!!Uncharacterized protein, UPF0548 family	1.0243	0.3115	1	oral_cavity	COG3593!!!COG4762	GC_00028617
K+/H+ antiporter YhaU, regulatory subunit KhtT!!!DNA-binding transcriptional regulator, FadR family	1.0243	0.3115	1	oral_cavity	COG0490!!!COG2186	GC_00052005
Predicted ATPase, archaeal AAA+ ATPase superfamily!!!DNA-binding response regulator, NarL/FixJ family, contains REC and HTH domains	1.0243	0.3115	1	oral_cavity	COG1672!!!COG2197	GC_00044659
DNA-binding transcriptional regulator, Lrp family!!!Predicted transcriptional regulator, contains HTH domain	1.0243	0.3115	1	oral_cavity	COG1522!!!COG2865	GC_00045229
GAF domain!!!Predicted signal transduction protein containing a membrane domain, an EAL and a GGDEF domain	1.0243	0.3115	1	oral_cavity	COG2203!!!COG5001	GC_00041526, GC_00051895
Archaeal DNA helicase HerA or a related bacterial ATPase, contains HAS-barrel and ATPase domains!!!Type IV secretory pathway, VirD4 component, TraG/TraD family ATPase	1.0243	0.3115	1	oral_cavity	COG0433!!!COG3505	GC_00033651
Periplasmic Zn/Cd-binding protein ZinT	1.0243	0.3115	1	oral_cavity	COG3443	GC_00046608
Holliday junction resolvase, archaeal type	1.0243	0.3115	1	oral_cavity	COG1591	GC_00027594
CBS domain!!!Zn-dependent protease (includes SpoIVFB)	1.0243	0.3115	1	oral_cavity	COG0517!!!COG1994	GC_00032075
Glucose-6-phosphate isomerase!!!Transaldolase	1.0243	0.3115	1	oral_cavity	COG0166!!!COG0176	GC_00040636
Methyl-accepting chemotaxis protein!!!Signal transduction histidine kinase involved in nitrogen fixation and metabolism regulation	1.0243	0.3115	1	oral_cavity	COG0840!!!COG5000	GC_00024898
Fe2+ transport system protein B!!!Fe2+ transport system protein B	1.0243	0.3115	1	oral_cavity	COG0370!!!COG0370	GC_00033550
Uncharacterized inner membrane protein YnfA, drug/metabolite transporter superfamily	1.0243	0.3115	1	oral_cavity	COG1742	GC_00049597
Superfamily I DNA and/or RNA helicase!!!Primosomal protein N' (replication factor Y) - superfamily II helicase	1.0243	0.3115	1	oral_cavity	COG1112!!!COG1198	GC_00032775
N-acetyltransferase, GNAT superfamily (includes histone acetyltransferase HPA2)!!!Ribosomal protein S18 acetylase RimI and related acetyltransferases	1.0243	0.3115	1	oral_cavity	COG0454!!!COG0456	GC_00053149
Uncharacterized protein YcnI	1.0243	0.3115	1	oral_cavity	COG4549	GC_00039596
L,D-peptidoglycan transpeptidase YkuD, ErfK/YbiS/YcfS/YnhG family	1.0243	0.3115	1	oral_cavity	COG3786	GC_00038431
L-serine deaminase!!!Predicted regulator of amino acid metabolism, contains ACT domain	1.0243	0.3115	1	oral_cavity	COG1760!!!COG2150	GC_00005751
CRISPR/Cas system-associated endonuclease/helicase Cas3!!!CRISPR/Cas system-associated endonuclease Cas3-HD	1.0243	0.3115	1	oral_cavity	COG1203!!!COG2254	GC_00040912
UDP-N-acetylmuramyl pentapeptide phosphotransferase/UDP-N-acetylglucosamine-1-phosphate transferase!!!UDP-N-acetyl-D-mannosaminuronic acid transferase, WecB/TagA/CpsF family	1.0243	0.3115	1	oral_cavity	COG0472!!!COG1922	GC_00040293
ATP-dependent protease ClpP, protease subunit!!!CTP:molybdopterin cytidylyltransferase MocA	1.0243	0.3115	1	oral_cavity	COG0740!!!COG2068	GC_00053694
Plasmid maintenance system killer protein	1.0243	0.3115	1	oral_cavity	COG3549	GC_00036033
Transcriptional regulator, contains XRE-family HTH domain!!!Desulfoferrodoxin, superoxide reductase-like (SORL) domain	1.0243	0.3115	1	oral_cavity	COG1396!!!COG2033	GC_00049154
DNA-binding response regulator, NarL/FixJ family, contains REC and HTH domains!!!AraC-type DNA-binding domain and AraC-containing proteins	1.0243	0.3115	1	oral_cavity	COG2197!!!COG2207	GC_00049247
Predicted nucleotidyltransferase!!!Antitoxin component of the RelBE or YafQ-DinJ toxin-antitoxin module	1.0243	0.3115	1	oral_cavity	COG1669!!!COG3077	GC_00055949
Zn-dependent peptidase ImmA, M78 family!!!Plasmid maintenance system antidote protein VapI, contains XRE-type HTH domain	1.0243	0.3115	1	oral_cavity	COG2856!!!COG3093	GC_00048779
PAS domain!!!Signal transduction histidine kinase, nitrogen specific	1.0243	0.3115	1	oral_cavity	COG2202!!!COG3852	GC_00039062
PAS domain!!!PAS domain!!!Transcriptional regulator containing PAS, AAA-type ATPase, and DNA-binding Fis domains!!!Signal transduction histidine kinase, nitrogen specific	1.0243	0.3115	1	oral_cavity	COG2202!!!COG2202!!!COG3829!!!COG3852	GC_00039383
Radical SAM superfamily enzyme, MoaA/NifB/PqqE/SkfB family!!!DNA-binding transcriptional regulator, Lrp family!!!DNA-binding transcriptional regulator, Lrp family	1.0243	0.3115	1	oral_cavity	COG0535!!!COG1522!!!COG1522	GC_00044062
Phage-related tail protein!!!Phage-related protein!!!Phage-related protein	1.0243	0.3115	1	oral_cavity	COG5283!!!COG5412!!!COG5412	GC_00028245
Flavodoxin!!!Formylglycine-generating enzyme, required for sulfatase activity, contains SUMF1/FGE domain	1.0243	0.3115	1	oral_cavity	COG0716!!!COG1262	GC_00037422, GC_00051661
Ni/Fe-hydrogenase 2 integral membrane subunit HybB	1.0243	0.3115	1	oral_cavity	COG5557	GC_00029302, GC_00054514
Flagellar capping protein FliD!!!Flagellar capping protein FliD	1.0243	0.3115	1	oral_cavity	COG1345!!!COG1345	GC_00056382
3-mercaptopyruvate sulfurtransferase SseA, contains two rhodanese domains!!!3-mercaptopyruvate sulfurtransferase SseA, contains two rhodanese domains	1.0243	0.3115	1	oral_cavity	COG2897!!!COG2897	GC_00033732
Putative heme iron utilization protein	1.0243	0.3115	1	oral_cavity	COG0748	GC_00039620, GC_00054614
Peptidoglycan-binding (PGRP) domain of peptidoglycan hydrolases!!!Peptidoglycan-binding (PGRP) domain of peptidoglycan hydrolases!!!Peptidoglycan-binding (PGRP) domain of peptidoglycan hydrolases!!!Uncharacterized conserved protein YraI	1.0243	0.3115	1	oral_cavity	COG3409!!!COG3409!!!COG3409!!!COG4991	GC_00042446
Uncharacterized protein YwgA	1.0243	0.3115	1	oral_cavity	COG3465	GC_00038316
DNA-binding transcriptional regulator, LacI/PurR family!!!Transcriptional regulator GlxA family, contains an amidase domain and an AraC-type DNA-binding HTH domain	1.0243	0.3115	1	oral_cavity	COG1609!!!COG4977	GC_00033350
CubicO group peptidase, beta-lactamase class C family!!!Putative negative regulator of RcsB-dependent stress response	1.0243	0.3115	1	oral_cavity	COG1680!!!COG2976	GC_00033158
ABC-type Fe3+ transport system, permease component!!!ABC-type Fe3+/spermidine/putrescine transport systems, ATPase components	1.0243	0.3115	1	oral_cavity	COG1178!!!COG3842	GC_00028057
Tetratricopeptide (TPR) repeat!!!Superfamily II DNA or RNA helicase, SNF2 family	1.0243	0.3115	1	oral_cavity	COG0457!!!COG0553	GC_00031884
NAD+--asparagine ADP-ribosyltransferase	1.0243	0.3115	1	oral_cavity	COG5585	GC_00045847
CTP:phosphocholine cytidylyltransferase involved in choline phosphorylation for cell surface LPS epi...	1.0243	0.3115	1	oral_cavity	COG4750	GC_00035571
2-keto-3-deoxy-galactonokinase	1.0243	0.3115	1	oral_cavity	COG3734	GC_00040457
DNA-binding transcriptional regulator, LysR family!!!Aldo/keto reductase, related to diketogulonate reductase	1.0243	0.3115	1	oral_cavity	COG0583!!!COG0656	GC_00051560
Non-ribosomal peptide synthetase component F!!!Aryl carrier domain	1.0243	0.3115	1	oral_cavity	COG1020!!!COG3433	GC_00042265
Protoporphyrinogen oxidase!!!DNA-binding transcriptional regulator, AcrR family	1.0243	0.3115	1	oral_cavity	COG1232!!!COG1309	GC_00053556
Murein DD-endopeptidase MepM and murein hydrolase activator NlpD, contain LysM domain!!!Membrane-bound lytic murein transglycosylase B	1.0243	0.3115	1	oral_cavity	COG0739!!!COG2951	GC_00041738
tRNA (Thr-GGU) A37 N-methylase!!!Formylmethanofuran dehydrogenase subunit E	1.0243	0.3115	1	oral_cavity	COG1720!!!COG2191	GC_00039066
Tetratricopeptide (TPR) repeat!!!Signal transduction histidine kinase	1.0243	0.3115	1	oral_cavity	COG0457!!!COG4585	GC_00044220
Uncharacterized conserved protein, contains phage Mu gpF-like domain!!!Mu-like prophage protein gp29	1.0243	0.3115	1	oral_cavity	COG2369!!!COG4383	GC_00027917
Tetratricopeptide (TPR) repeat!!!DNA-binding response regulator, NarL/FixJ family, contains REC and HTH domains	1.0243	0.3115	1	oral_cavity	COG0457!!!COG2197	GC_00047362
Thioredoxin-related protein	1.0243	0.3115	1	oral_cavity	COG2143	GC_00032615
Ferredoxin!!!Translation initiation factor RLI1, contains Fe-S and AAA+ ATPase domains	1.0243	0.3115	1	oral_cavity	COG1145!!!COG1245	GC_00050498
Mu-like prophage protein gp16	1.0243	0.3115	1	oral_cavity	COG4382	GC_00032540
ATP-dependent exoDNAse (exonuclease V), alpha subunit, helicase superfamily I!!!Holliday junction resolvasome RuvABC DNA-binding subunit	1.0243	0.3115	1	oral_cavity	COG0507!!!COG0632	GC_00038036
Chromosome segregation ATPase!!!Uncharacterized membrane protein	1.0243	0.3115	1	oral_cavity	COG1196!!!COG4905	GC_00028635
Uncharacterized conserved protein, DUF362 family!!!Uncharacterized conserved protein, DUF362 family	1.0243	0.3115	1	oral_cavity	COG2006!!!COG2006	GC_00049882
Nucleoside-diphosphate-sugar epimerase!!!Predicted ATP-dependent carboligase, ATP-grasp superfamily	1.0243	0.3115	1	oral_cavity	COG0451!!!COG1821	GC_00028901
ABC-type amino acid transport/signal transduction system, periplasmic component/domain!!!EAL domain, c-di-GMP-specific phosphodiesterase class I (or its enzymatically inactive variant)	1.0243	0.3115	1	oral_cavity	COG0834!!!COG2200	GC_00030402
Predicted amidohydrolase!!!Predicted amidohydrolase	1.0243	0.3115	1	oral_cavity	COG0388!!!COG0388	GC_00028915
Peptidoglycan-binding (PGRP) domain of peptidoglycan hydrolases!!!Peptidoglycan-binding (PGRP) domain of peptidoglycan hydrolases!!!Peptidoglycan-binding (PGRP) domain of peptidoglycan hydrolases	1.0243	0.3115	1	oral_cavity	COG3409!!!COG3409!!!COG3409	GC_00038074
Uncharacterized conserved protein YfaS, alpha-2-macroglobulin family!!!Uncharacterized conserved protein YfaS, alpha-2-macroglobulin family	1.0243	0.3115	1	oral_cavity	COG2373!!!COG2373	GC_00044962
Soluble P-type ATPase	1.0243	0.3115	1	oral_cavity	COG4087	GC_00052191
Proline 4-hydroxylase (includes Rps23 Pro-64 3,4-dihydroxylase Tpa1), contains SM-20 domain	1.0243	0.3115	1	oral_cavity	COG3751	GC_00038433
Lipoprotein-anchoring transpeptidase ErfK/SrfK!!!Glucan-binding domain (YG repeat)	1.0243	0.3115	1	oral_cavity	COG1376!!!COG5263	GC_00030970
Transposase InsO and inactivated derivatives!!!Transposase and inactivated derivatives!!!Transposase and inactivated derivatives	1.0243	0.3115	1	oral_cavity	COG2801!!!COG2963!!!COG2963	GC_00027269, GC_00042211
Uncharacterized protein, contains Primase-polymerase (Primpol) domain!!!Uncharcterized protein, DUF927 family	1.0243	0.3115	1	oral_cavity	COG4983!!!COG5519	GC_00050202
Archaeal adenylate kinase	1.0243	0.3115	1	oral_cavity	COG2019	GC_00047822
Phosphoribosylamine-glycine ligase!!!Ribonucleotide monophosphatase NagD, HAD superfamily	1.0243	0.3115	1	oral_cavity	COG0151!!!COG0647	GC_00028696
Predicted dinucleotide-utilizing enzyme	1.0243	0.3115	1	oral_cavity	COG1712	GC_00041889
Multisubunit Na+/H+ antiporter, MnhB subunit	1.0243	0.3115	1	oral_cavity	COG2111	GC_00031958, GC_00052028
Predicted Co/Zn/Cd cation transporter, cation efflux family	1.0243	0.3115	1	oral_cavity	COG3965	GC_00050972
Nucleoid-associated protein YgaU, contains BON and LysM domains!!!S-adenosylmethionine hydrolase (SAM-hydroxide adenosyltransferase)!!!S-adenosylmethionine hydrolase (SAM-hydroxide adenosyltransferase)!!!Protein tyrosine/serine phosphatase!!!Protein tyrosine/serine phosphatase	1.0243	0.3115	1	oral_cavity	COG1652!!!COG1912!!!COG1912!!!COG2365!!!COG2365	GC_00032498
Large exoprotein involved in heme utilization or adhesion!!!Large exoprotein involved in heme utilization or adhesion!!!Large exoprotein involved in heme utilization or adhesion	1.0243	0.3115	1	oral_cavity	COG3210!!!COG3210!!!COG3210	GC_00044057
Isopropylmalate/homocitrate/citramalate synthases!!!AraC-type DNA-binding domain and AraC-containing proteins	1.0243	0.3115	1	oral_cavity	COG0119!!!COG2207	GC_00049186
DNA-binding transcriptional regulator, MarR family!!!Fido, protein-threonine AMPylation domain	1.0243	0.3115	1	oral_cavity	COG1846!!!COG2184	GC_00033228
Putative cell wall-binding domain!!!Putative cell wall-binding domain!!!Lysophospholipase L1 or related esterase	1.0243	0.3115	1	oral_cavity	COG2247!!!COG2247!!!COG2755	GC_00031920
Uncharacterized short protein YbdD, DUF466 family	1.0243	0.3115	1	oral_cavity	COG2879	GC_00028165
MoxR-like ATPase!!!5-methylcytosine-specific restriction endonuclease McrBC, GTP-binding regulatory subunit McrB	1.0243	0.3115	1	oral_cavity	COG0714!!!COG1401	GC_00048894
Uncharacterized conserved protein RhaS, contains 28 RHS repeats!!!Uncharacterized conserved protein RhaS, contains 28 RHS repeats!!!Uncharacterized conserved protein RhaS, contains 28 RHS repeats!!!Uncharacterized conserved protein YraI!!!Uncharacterized conserved protein YraI	1.0243	0.3115	1	oral_cavity	COG3209!!!COG3209!!!COG3209!!!COG4991!!!COG4991	GC_00004296, GC_00030806
Predicted benzoate:H+ symporter BenE	1.0243	0.3115	1	oral_cavity	COG3135	GC_00051053
Type IV secretory pathway, VirB2 components (pilins)!!!Type IV secretory pathway, TrbL components	1.0243	0.3115	1	oral_cavity	COG3838!!!COG3846	GC_00019177
3-methyladenine DNA glycosylase/8-oxoguanine DNA glycosylase!!!Methylphosphotriester-DNA--protein-cysteine methyltransferase (N-terminal fragment of Ada), contains Zn-binding and two AraC-type DNA-binding domains	1.0243	0.3115	1	oral_cavity	COG0122!!!COG2169	GC_00046356
Fe-S cluster assembly iron-binding protein IscA!!!Fe-S cluster biogenesis protein NfuA, 4Fe-4S-binding domain	1.0243	0.3115	1	oral_cavity	COG0316!!!COG0694	GC_00028354
Membrane protease YdiL, CAAX protease family!!!ABC-type Na+ efflux pump, permease component	1.0243	0.3115	1	oral_cavity	COG1266!!!COG1668	GC_00055168
Predicted ATP-dependent endonuclease of the OLD family, contains P-loop ATPase and TOPRIM domains!!!Predicted ATPase	1.0243	0.3115	1	oral_cavity	COG3593!!!COG4637	GC_00035510
LD-carboxypeptidase LdcB, LAS superfamily!!!Tfp pilus assembly protein FimV	1.0243	0.3115	1	oral_cavity	COG1876!!!COG3170	GC_00028124
DNA-directed RNA polymerase, subunit M/Transcription elongation factor TFIIS	1.0243	0.3115	1	oral_cavity	COG1594	GC_00039939
Predicted extracellular nuclease!!!ABC-type uncharacterized transport system involved in gliding motility, auxiliary component!!!Uncharacterized conserved protein YjdB, contains Ig-like domain	1.0243	0.3115	1	oral_cavity	COG2374!!!COG3225!!!COG5492	GC_00042653
Type IV secretory pathway, VirB6 components	1.0243	0.3115	1	oral_cavity	COG3704	GC_00041109
Uncharacterized protein, radical SAM superfamily	1.0243	0.3115	1	oral_cavity	COG1856	GC_00051212
Uncharacterized conserved protein, cupin superfamily	1.0243	0.3115	1	oral_cavity	COG3837	GC_00041053
Tetratricopeptide (TPR) repeat!!!Tetratricopeptide (TPR) repeat!!!Glycosyltransferase involved in cell wall bisynthesis!!!Glycosyltransferase involved in cell wall bisynthesis!!!Glycosyltransferase involved in cell wall bisynthesis	1.0243	0.3115	1	oral_cavity	COG0457!!!COG0457!!!COG0463!!!COG0463!!!COG0463	GC_00054857
Cobalamin biosynthesis protein CbiD!!!Precorrin-6x reductase	1.0243	0.3115	1	oral_cavity	COG1903!!!COG2099	GC_00054863
Methyl-accepting chemotaxis protein!!!Signal transduction histidine kinase, nitrate/nitrite-specific	1.0243	0.3115	1	oral_cavity	COG0840!!!COG3850	GC_00056893
Chemotaxis protein CheX, a CheY~P-specific phosphatase!!!DNA-binding response regulator, NarL/FixJ family, contains REC and HTH domains	1.0243	0.3115	1	oral_cavity	COG1406!!!COG2197	GC_00046201
Cobalamin biosynthesis protein CbiG!!!Precorrin-4 methylase	1.0243	0.3115	1	oral_cavity	COG2073!!!COG2875	GC_00031762
Predicted ester cyclase	1.0243	0.3115	1	oral_cavity	COG5485	GC_00051274
Putative cell wall-binding domain!!!Putative cell wall-binding domain!!!Cytokinesis protein 3, contains TGc (transglutaminase/protease-like) domain	1.0243	0.3115	1	oral_cavity	COG2247!!!COG2247!!!COG5279	GC_00040111
Tetratricopeptide (TPR) repeat!!!Predicted O-linked N-acetylglucosamine transferase, SPINDLY family!!!Capsular polysaccharide biosynthesis protein	1.0243	0.3115	1	oral_cavity	COG0457!!!COG3914!!!COG4421	GC_00048203
DNA repair photolyase!!!DNA repair photolyase	1.0243	0.3115	1	oral_cavity	COG1533!!!COG1533	GC_00051366
Trk K+ transport system, NAD-binding component!!!Transcription elongation factor	1.0243	0.3115	1	oral_cavity	COG0569!!!COG5164	GC_00051696
Non-ribosomal peptide synthetase component F!!!Non-ribosomal peptide synthetase component F!!!Non-ribosomal peptide synthetase component F!!!Thioester reductase domain of alpha aminoadipate reductase Lys2 and NRPSs	1.0243	0.3115	1	oral_cavity	COG1020!!!COG1020!!!COG1020!!!COG3320	GC_00056136
Peptidoglycan/xylan/chitin deacetylase, PgdA/CDA1 family!!!Endo-1,4-beta-xylanase, GH35 family	1.0243	0.3115	1	oral_cavity	COG0726!!!COG3693	GC_00035991
Na+-driven multidrug efflux pump!!!Uncharacterized coiled-coil protein, contains DUF342 domain	1.0243	0.3115	1	oral_cavity	COG0534!!!COG1340	GC_00029698
Fermentation-respiration switch protein FrsA, has esterase activity, DUF1100 family!!!Lysophospholipase L1 or related esterase	1.0243	0.3115	1	oral_cavity	COG1073!!!COG2755	GC_00046792
Methyl-accepting chemotaxis protein!!!Sensor histidine kinase regulating citrate/malate metabolism	1.0243	0.3115	1	oral_cavity	COG0840!!!COG3290	GC_00042893
Cell division protein DedD (periplasmic protein involved in septation)!!!Exopolysaccharide biosynthesis protein related to N-acetylglucosamine-1-phosphodiester alpha-N-acety...	1.0243	0.3115	1	oral_cavity	COG3147!!!COG4632	GC_00036635
Murein DD-endopeptidase MepM and murein hydrolase activator NlpD, contain LysM domain!!!Dipeptidyl aminopeptidase/acylaminoacyl peptidase!!!PKD repeat	1.0243	0.3115	1	oral_cavity	COG0739!!!COG1506!!!COG3291	GC_00051949
ABC-type Fe3+/spermidine/putrescine transport systems, ATPase components!!!ABC-type Fe3+/spermidine/putrescine transport systems, ATPase components	1.0243	0.3115	1	oral_cavity	COG3842!!!COG3842	GC_00034921
Type II secretory pathway, component PulK	1.0243	0.3115	1	oral_cavity	COG3156	GC_00029992, GC_00030189
Cell division protein FtsI/penicillin-binding protein 2!!!Sensor histidine kinase YesM	1.0243	0.3115	1	oral_cavity	COG0768!!!COG2972	GC_00048235
Uncharacterized conserved protein YjdB, contains Ig-like domain!!!Uncharacterized conserved protein YjdB, contains Ig-like domain!!!Uncharacterized conserved protein YjdB, contains Ig-like domain	1.0243	0.3115	1	oral_cavity	COG5492!!!COG5492!!!COG5492	GC_00052980
Uncharacterized protein, PA2063/DUF2235 family	1.0243	0.3115	1	oral_cavity	COG3673	GC_00055519
Negative regulator of GroEL, contains thioredoxin-like and TPR-like domains!!!Predicted O-linked N-acetylglucosamine transferase, SPINDLY family	1.0243	0.3115	1	oral_cavity	COG3118!!!COG3914	GC_00032154
GGDEF domain, diguanylate cyclase (c-di-GMP synthetase) or its enzymatically inactive variants!!!EAL domain, c-di-GMP-specific phosphodiesterase class I (or its enzymatically inactive variant)!!!Uncharacterized conserved protein, contains FIST_N domain!!!Transcriptional regulator containing PAS, AAA-type ATPase, and DNA-binding Fis domains	1.0243	0.3115	1	oral_cavity	COG2199!!!COG2200!!!COG3287!!!COG3829	GC_00031191
Amino acid transporter!!!U3 small nucleolar RNA-associated protein 14	1.0243	0.3115	1	oral_cavity	COG0531!!!COG5644	GC_00040790
PAS domain!!!HD-GYP domain, c-di-GMP phosphodiesterase class II (or its inactivated variant)	1.0243	0.3115	1	oral_cavity	COG2202!!!COG2206	GC_00038396
Glycosyltransferase, GT2 family!!!2-polyprenyl-3-methyl-5-hydroxy-6-metoxy-1,4-benzoquinol methylase	1.0243	0.3115	1	oral_cavity	COG1216!!!COG2227	GC_00051397
PKD repeat!!!PKD repeat!!!PKD repeat!!!PKD repeat!!!PKD repeat!!!PKD repeat!!!DNA-binding beta-propeller fold protein YncE!!!DNA-binding beta-propeller fold protein YncE!!!DNA-binding beta-propeller fold protein YncE!!!DNA-binding beta-propeller fold protein YncE!!!DNA-binding beta-propeller fold protein YncE!!!DNA-binding beta-propeller fold protein YncE!!!DNA-binding beta-propeller fold protein…	1.0243	0.3115	1	oral_cavity	COG3291!!!COG3291!!!COG3291!!!COG3291!!!COG3291!!!COG3291!!!COG3391!!!COG3391!!!COG3391!!!COG3391!!!COG3391!!!COG3391!!!COG3391	GC_00050796
Sulfite reductase, alpha subunit (flavoprotein)!!!Uncharacterized iron-regulated membrane protein	1.0243	0.3115	1	oral_cavity	COG0369!!!COG3182	GC_00043304
GGDEF domain, diguanylate cyclase (c-di-GMP synthetase) or its enzymatically inactive variants!!!Uncharacterized conserved protein, contains FIST_N domain!!!Response regulator c-di-GMP phosphodiesterase, RpfG family, contains REC and HD-GYP domains	1.0243	0.3115	1	oral_cavity	COG2199!!!COG3287!!!COG3437	GC_00029499
Predicted dehydrogenase!!!Threonine dehydrogenase or related Zn-dependent dehydrogenase	1.0243	0.3115	1	oral_cavity	COG0673!!!COG1063	GC_00037265
4'-phosphopantetheinyl transferase EntD (siderophore biosynthesis)	1.0243	0.3115	1	oral_cavity	COG2977	GC_00015958
Triphosphoribosyl-dephospho-CoA synthetase!!!Phosphoribosyl-dephospho-CoA transferase (holo-ACP synthetase)	1.0243	0.3115	1	oral_cavity	COG1767!!!COG3697	GC_00028560
Uncharacterized lipoprotein NlpE involved in copper resistance!!!Heat shock protein HslJ	1.0243	0.3115	1	oral_cavity	COG3015!!!COG3187	GC_00033100
DNA-binding transcriptional regulator, ArsR family!!!Leucyl aminopeptidase (aminopeptidase T)	1.0243	0.3115	1	oral_cavity	COG0640!!!COG2309	GC_00048961
Transcriptional regulators containing an AAA-type ATPase domain and a DNA-binding domain!!!DNA-directed RNA polymerase specialized sigma subunit, sigma54 homolog!!!Phosphotransferase system mannitol/fructose-specific IIA domain (Ntr-type)!!!Transcriptional regulatory protein LevR, contains PRD, AAA+ and EIIA domains	1.0243	0.3115	1	oral_cavity	COG1221!!!COG1508!!!COG1762!!!COG3933	GC_00053286
Endo-1,4-beta-mannosidase!!!Phage-related protein, tail component	1.0243	0.3115	1	oral_cavity	COG3934!!!COG4733	GC_00041192, GC_00042081
DNA polymerase III, delta prime subunit!!!Uncharacterized protein	1.0243	0.3115	1	oral_cavity	COG0470!!!COG4916	GC_00034019, GC_00051399
3-oxoacyl-(acyl-carrier-protein) synthase!!!3-oxoacyl-(acyl-carrier-protein) synthase	1.0243	0.3115	1	oral_cavity	COG0304!!!COG0304	GC_00044412
Precorrin-6x reductase!!!Precorrin-6B methylase 1!!!Precorrin-6B methylase 2	1.0243	0.3115	1	oral_cavity	COG2099!!!COG2241!!!COG2242	GC_00054449
Cytochrome c	1.0243	0.3115	1	oral_cavity	COG3258	GC_00041408
Predicted glutamine amidotransferase!!!Outer membrane protein assembly factor BamB, contains PQQ-like beta-propeller repeat	1.0243	0.3115	1	oral_cavity	COG0121!!!COG1520	GC_00042900
CubicO group peptidase, beta-lactamase class C family!!!Uncharacterized conserved protein YbbC, DUF1343 family	1.0243	0.3115	1	oral_cavity	COG1680!!!COG3876	GC_00037547
Antitoxin component of toxin-antitoxin stability system, DNA-binding transcriptional repressor!!!Endonuclease, Uma2 family (restriction endonuclease fold)	1.0243	0.3115	1	oral_cavity	COG4118!!!COG4636	GC_00050163
Eukaryotic-type DNA primase, catalytic (small) subunit	1.0243	0.3115	1	oral_cavity	COG1467	GC_00028027
DNA-binding transcriptional regulator, MarR family!!!Ubiquinone/menaquinone biosynthesis C-methylase UbiE	1.0243	0.3115	1	oral_cavity	COG1846!!!COG2226	GC_00051217, GC_00054757
Uncharacterized conserved protein RhaS, contains 28 RHS repeats!!!Uncharacterized conserved protein RhaS, contains 28 RHS repeats!!!Uncharacterized conserved protein RhaS, contains 28 RHS repeats!!!Cell division protein DamX, binds to the septal ring, contains C-terminal SPOR domain!!!Cell pole-organizing protein PopZ	1.0243	0.3115	1	oral_cavity	COG3209!!!COG3209!!!COG3209!!!COG3266!!!COG3827	GC_00032331
Uncharacterized conserved protein YegP, UPF0339 family	1.0243	0.3115	1	oral_cavity	COG3422	GC_00041940
Rubrerythrin!!!NADH-FMN oxidoreductase RutF, flavin reductase (DIM6/NTAB) family	1.0243	0.3115	1	oral_cavity	COG1592!!!COG1853	GC_00043852
Peroxiredoxin family protein	1.0243	0.3115	1	oral_cavity	COG2210	GC_00045178
Restriction endonuclease S subunit!!!Restriction endonuclease S subunit!!!Predicted nucleotidyltransferase	1.0243	0.3115	1	oral_cavity	COG0732!!!COG0732!!!COG1708	GC_00056409
DNA-binding response regulator, OmpR family, contains REC and winged-helix (wHTH) domain!!!AraC-type DNA-binding domain and AraC-containing proteins!!!Periplasmic ligand-binding sensor domain!!!Periplasmic ligand-binding sensor domain!!!Streptogramin lyase!!!Signal transduction histidine kinase	1.0243	0.3115	1	oral_cavity	COG0745!!!COG2207!!!COG3292!!!COG3292!!!COG4257!!!COG5002	GC_00027813
Predicted O-linked N-acetylglucosamine transferase, SPINDLY family	1.0243	0.3115	1	oral_cavity	COG3914	GC_00040528, GC_00042725, GC_00048520
GGDEF domain, diguanylate cyclase (c-di-GMP synthetase) or its enzymatically inactive variants!!!GAF domain!!!Signal transduction histidine kinase, nitrate/nitrite-specific	1.0243	0.3115	1	oral_cavity	COG2199!!!COG2203!!!COG3850	GC_00028369, GC_00050966
Pyruvate/2-oxoglutarate dehydrogenase complex, dihydrolipoamide acyltransferase (E2) component!!!Fermentation-respiration switch protein FrsA, has esterase activity, DUF1100 family	1.0243	0.3115	1	oral_cavity	COG0508!!!COG1073	GC_00055742
3',5'-cyclic AMP phosphodiesterase CpdA!!!Glucan-binding domain (YG repeat)!!!Uncharacterized conserved protein YjdB, contains Ig-like domain!!!Uncharacterized conserved protein YjdB, contains Ig-like domain	1.0243	0.3115	1	oral_cavity	COG1409!!!COG5263!!!COG5492!!!COG5492	GC_00029158
ATP-dependent exoDNAse (exonuclease V), alpha subunit, helicase superfamily I!!!Multidrug efflux pump subunit AcrA (membrane-fusion protein)!!!Superfamily I DNA and/or RNA helicase	1.0243	0.3115	1	oral_cavity	COG0507!!!COG0845!!!COG1112	GC_00047744
Murein DD-endopeptidase MepM and murein hydrolase activator NlpD, contain LysM domain!!!Type IV secretory pathway, TrbL components	1.0243	0.3115	1	oral_cavity	COG0739!!!COG3846	GC_00020396
Type IV secretory pathway, VirD4 component, TraG/TraD family ATPase!!!Type IV secretory pathway, VirD4 component, TraG/TraD family ATPase	1.0243	0.3115	1	oral_cavity	COG3505!!!COG3505	GC_00039338
Glutamate-1-semialdehyde aminotransferase!!!Acyl carrier protein!!!Non-ribosomal peptide synthetase component F!!!Non-ribosomal peptide synthetase component F!!!Non-ribosomal peptide synthetase component F!!!Flavin-dependent oxidoreductase, luciferase family (includes alkanesulfonate monooxygenase SsuD and methylene tetrahydromethanopterin reductase)!!!Thioesterase domain of type I polyketide syn…	1.0243	0.3115	1	oral_cavity	COG0001!!!COG0236!!!COG1020!!!COG1020!!!COG1020!!!COG2141!!!COG3319!!!COG3321	GC_00040011
Uncharacterized domain associated with phage/plasmid primase	1.0243	0.3115	1	oral_cavity	COG4643	GC_00030131, GC_00035443
2-C-methyl-D-erythritol 4-phosphate cytidylyltransferase!!!Transcriptional regulator, contains XRE-family HTH domain	1.0243	0.3115	1	oral_cavity	COG1211!!!COG1396	GC_00033259
Thiol-disulfide isomerase or thioredoxin!!!Rhodanese-related sulfurtransferase	1.0243	0.3115	1	oral_cavity	COG0526!!!COG0607	GC_00051284
Plasmid stability protein	1.0243	0.3115	1	oral_cavity	COG4691	GC_00053060
DNA-binding transcriptional regulator, XRE-family HTH domain!!!Bifunctional DNA-binding transcriptional regulator of stationary/sporulation/toxin gene expression and antitoxin component of the YhaV-PrlF toxin-antitoxin module	1.0243	0.3115	1	oral_cavity	COG1476!!!COG2002	GC_00052091
Acetyltransferase (isoleucine patch superfamily)!!!dTDP-4-dehydrorhamnose 3,5-epimerase or related enzyme	1.0243	0.3115	1	oral_cavity	COG0110!!!COG1898	GC_00032632
Predicted nicotinamide N-methyase	1.0243	0.3115	1	oral_cavity	COG3897	GC_00049463
Molybdopterin biosynthesis enzyme MoaB!!!Uncharacterized conserved protein YiiM, contains MOSC domain	1.0243	0.3115	1	oral_cavity	COG0521!!!COG2258	GC_00027414
Outer membrane receptor proteins, mostly Fe transport!!!Outer membrane receptor for ferrienterochelin and colicins!!!Type II secretory pathway, component HofQ	1.0243	0.3115	1	oral_cavity	COG1629!!!COG4771!!!COG4796	GC_00029093, GC_00044790
Uncharacterized conserved protein!!!Uncharacterized conserved protein!!!Uncharacterized conserved protein!!!Uncharacterized conserved protein!!!Uncharacterized conserved protein!!!Uncharacterized conserved protein!!!Uncharacterized conserved protein!!!Uncharacterized conserved protein	1.0243	0.3115	1	oral_cavity	COG1361!!!COG1361!!!COG1361!!!COG1361!!!COG1361!!!COG1361!!!COG1361!!!COG1361	GC_00031810
Superfamily II DNA or RNA helicase, SNF2 family!!!HKD family nuclease	1.0243	0.3115	1	oral_cavity	COG0553!!!COG3886	GC_00030635
Adenine-specific DNA methylase!!!Type II restriction/modification system, DNA methylase subunit YeeA!!!Type II restriction/modification system, DNA methylase subunit YeeA!!!REP element-mobilizing transposase RayT	1.0243	0.3115	1	oral_cavity	COG0827!!!COG1002!!!COG1002!!!COG1943	GC_00038430
Precorrin-3B methylase!!!Precorrin isomerase	1.0243	0.3115	1	oral_cavity	COG1010!!!COG2082	GC_00048329
Superfamily II DNA or RNA helicase!!!5-methylcytosine-specific restriction endonuclease McrA	1.0243	0.3115	1	oral_cavity	COG1061!!!COG1403	GC_00034371
Serine protease, subtilisin family!!!Bacillopeptidase F, M6 metalloprotease family	1.0243	0.3115	1	oral_cavity	COG1404!!!COG4412	GC_00055421
Uncharacterized conserved protein YbcC, UPF0753/DUF2309 family	1.0243	0.3115	1	oral_cavity	COG3002	GC_00050857
Ca2+-binding protein, RTX toxin-related!!!Ca2+-binding protein, RTX toxin-related!!!Ca2+-binding protein, RTX toxin-related!!!Ca2+-binding protein, RTX toxin-related!!!Ca2+-binding protein, RTX toxin-related!!!Ca2+-binding protein, RTX toxin-related!!!Ca2+-binding protein, RTX toxin-related	1.0243	0.3115	1	oral_cavity	COG2931!!!COG2931!!!COG2931!!!COG2931!!!COG2931!!!COG2931!!!COG2931	GC_00037460
DNA-binding transcriptional regulator, IclR family!!!Fic family protein	1.0243	0.3115	1	oral_cavity	COG1414!!!COG3177	GC_00050153
Murein DD-endopeptidase MepM and murein hydrolase activator NlpD, contain LysM domain!!!Ca2+-binding protein, RTX toxin-related!!!Ca2+-binding protein, RTX toxin-related!!!Ca2+-binding protein, RTX toxin-related!!!Ca2+-binding protein, RTX toxin-related!!!Ca2+-binding protein, RTX toxin-related!!!Ca2+-binding protein, RTX toxin-related!!!Ca2+-binding protein, RTX toxin-related!!!Ca2+-binding prot…	1.0243	0.3115	1	oral_cavity	COG0739!!!COG2931!!!COG2931!!!COG2931!!!COG2931!!!COG2931!!!COG2931!!!COG2931!!!COG2931!!!COG2931	GC_00046735
Uncharacterized conserved protein, contains von Willebrand factor type A (vWA) domain	1.0243	0.3115	1	oral_cavity	COG3825	GC_00033746
Uncharacterized conserved protein, DUF305 family	1.0243	0.3115	1	oral_cavity	COG3544	GC_00051581
Response regulator of citrate/malate metabolism!!!Transposase	1.0243	0.3115	1	oral_cavity	COG4565!!!COG4584	GC_00021558
Nitrogen regulatory protein PII!!!Nitrogen regulatory protein PII	1.0243	0.3115	1	oral_cavity	COG0347!!!COG0347	GC_00033375
Chromosome segregation ATPase!!!Phage-related minor tail protein	1.0243	0.3115	1	oral_cavity	COG1196!!!COG5281	GC_00043785
Uncharacterized conserved protein, DUF885 familyt	1.0243	0.3115	1	oral_cavity	COG4805	GC_00036984
CBS domain!!!GGDEF domain, diguanylate cyclase (c-di-GMP synthetase) or its enzymatically inactive variants!!!EAL domain, c-di-GMP-specific phosphodiesterase class I (or its enzymatically inactive variant)	1.0243	0.3115	1	oral_cavity	COG0517!!!COG2199!!!COG2200	GC_00039735
MFS family permease!!!Nitrate/nitrite transporter NarK	1.0243	0.3115	1	oral_cavity	COG0477!!!COG2223	GC_00031919
Uncharacterized conserved protein, contains FIST_N domain!!!Two-component response regulator, PleD family, consists of two REC domains and a diguanylate cyclase (GGDEF) domain	1.0243	0.3115	1	oral_cavity	COG3287!!!COG3706	GC_00029135
Glycosyltransferase, GT2 family!!!Uncharacterized conserved protein, DUF2062 family	1.0243	0.3115	1	oral_cavity	COG1216!!!COG3216	GC_00045252
Soluble lytic murein transglycosylase and related regulatory proteins (some contain LysM/invasin domains)!!!TPR repeat	1.0243	0.3115	1	oral_cavity	COG0741!!!COG0790	GC_00048819
Serine/threonine protein kinase!!!Uncharacterized conserved protein YgiM, contains N-terminal SH3 domain, DUF1202 family	1.0243	0.3115	1	oral_cavity	COG0515!!!COG3103	GC_00052180
Uncharacterized conserved protein RhaS, contains 28 RHS repeats!!!Guanyl-specific ribonuclease Sa	1.0243	0.3115	1	oral_cavity	COG3209!!!COG4290	GC_00030949
DNA-binding transcriptional regulator, XRE-family HTH domain!!!CYTH domain, found in class IV adenylate cyclase and various triphosphatases!!!Predicted ATPase	1.0243	0.3115	1	oral_cavity	COG1476!!!COG2954!!!COG3911	GC_00029144
Predicted nucleic-acid-binding protein, contains PIN domain	1.0243	0.3115	1	oral_cavity	COG5611	GC_00043242
Type IV secretory pathway, VirB3 components	1.0243	0.3115	1	oral_cavity	COG3702	GC_00050075
Predicted RNA-binding protein, contains PUA-like EVE domain	1.0243	0.3115	1	oral_cavity	COG1673	GC_00051839
Archaeal ribulose 1,5-bisphosphate synthetase/yeast thiazole synthase	1.0243	0.3115	1	oral_cavity	COG1635	GC_00037311
O6-methylguanine-DNA--protein-cysteine methyltransferase!!!Ribosomal protein S18 acetylase RimI and related acetyltransferases!!!AraC-type DNA-binding domain and AraC-containing proteins	1.0243	0.3115	1	oral_cavity	COG0350!!!COG0456!!!COG2207	GC_00040357
LysM repeat!!!LysM repeat!!!Spore germination protein YaaH	1.0243	0.3115	1	oral_cavity	COG1388!!!COG1388!!!COG3858	GC_00030598
Endonuclease NucS, RecB family!!!Predicted transport protein	1.0243	0.3115	1	oral_cavity	COG1637!!!COG3586	GC_00046850
Serine protease, subtilase family!!!Serine protease, subtilase family!!!Phage-related protein, tail component	1.0243	0.3115	1	oral_cavity	COG1572!!!COG1572!!!COG4733	GC_00051925
Transposase (or an inactivated derivative)!!!Transposase (or an inactivated derivative)	1.0243	0.3115	1	oral_cavity	COG3316!!!COG3328	GC_00003429
Plastocyanin domain containing protein	1.0243	0.3115	1	oral_cavity	COG4633	GC_00053507
ABC-type amino acid transport/signal transduction system, periplasmic component/domain!!!ABC-type amino acid transport/signal transduction system, periplasmic component/domain!!!GGDEF domain, diguanylate cyclase (c-di-GMP synthetase) or its enzymatically inactive variants	1.0243	0.3115	1	oral_cavity	COG0834!!!COG0834!!!COG2199	GC_00044140
Uncharacterized MnhB-related membrane protein	1.0243	0.3115	1	oral_cavity	COG1563	GC_00044932
Glycosyltransferase, GT2 family!!!Lipoprotein NlpI, contains TPR repeats	1.0243	0.3115	1	oral_cavity	COG1216!!!COG4785	GC_00034649
TusA-related sulfurtransferase!!!Sulfur relay (sulfurtransferase) complex TusBCD TusD component, DsrE family	1.0243	0.3115	1	oral_cavity	COG0425!!!COG1553	GC_00047740
Uncharacterized protein YbcI	1.0243	0.3115	1	oral_cavity	COG5609	GC_00053518
DNA-binding transcriptional regulator, MerR family!!!Cellulose biosynthesis protein BcsQ	1.0243	0.3115	1	gastrointestinal_tract	COG0789!!!COG1192	GC_00047430
ABC-type phosphate transport system, periplasmic component!!!ABC-type phosphate transport system, permease component	1.0243	0.3115	1	gastrointestinal_tract	COG0226!!!COG0573	GC_00039168
Predicted kinase related to dihydroxyacetone kinase!!!Dihydroxyacetone kinase	1.0243	0.3115	1	gastrointestinal_tract	COG1461!!!COG2376	GC_00054284
Ribosomal protein S18 acetylase RimI and related acetyltransferases!!!GrpB domain, predicted nucleotidyltransferase, UPF0157 family	1.0243	0.3115	1	gastrointestinal_tract	COG0456!!!COG2320	GC_00033132
Ubiquinone/menaquinone biosynthesis C-methylase UbiE!!!Lipopolysaccharide biosynthesis protein!!!Uncharacterized conserved protein, contains DUF3084 domain	1.0243	0.3115	1	gastrointestinal_tract	COG2226!!!COG3754!!!COG4372	GC_00029321
Uncharacterized conserved protein, contains ATP-grasp and redox domains	1.0243	0.3115	1	gastrointestinal_tract	COG1578	GC_00044653
Rhodanese-related sulfurtransferase!!!DNA-binding transcriptional regulator, ArsR family	1.0243	0.3115	1	gastrointestinal_tract	COG0607!!!COG0640	GC_00051808
Dissimilatory sulfite reductase (desulfoviridin), alpha and beta subunits!!!Iron only hydrogenase large subunit, C-terminal domain!!!Metal-binding trascriptional regulator, contains putative Fe-S cluster and ArsR family DNA binding domain	1.0243	0.3115	1	gastrointestinal_tract	COG2221!!!COG4624!!!COG4871	GC_00047670
Glycosyltransferase, catalytic subunit of cellulose synthase and poly-beta-1,6-N-acetylglucosamine synthase!!!Glycosyltransferase, GT2 family!!!Ubiquinone/menaquinone biosynthesis C-methylase UbiE	1.0243	0.3115	1	gastrointestinal_tract	COG1215!!!COG1216!!!COG2226	GC_00033520
Transcriptional regulator, contains XRE-family HTH domain!!!Predicted nucleotidyltransferase	1.0243	0.3115	1	gastrointestinal_tract	COG1396!!!COG1669	GC_00037320
Predicted GTPases!!!Uncharacterized conserved protein, DUF697 family	1.0243	0.3115	1	gastrointestinal_tract	COG1160!!!COG3597	GC_00053582
SLT domain protein!!!Uncharacterized protein!!!Phage-related tail protein	1.0243	0.3115	1	gastrointestinal_tract	COG3953!!!COG4487!!!COG5283	GC_00054186
Streptogramin lyase	1.0243	0.3115	1	gastrointestinal_tract	COG4257	GC_00036685, GC_00044601
Ribulose-5-phosphate 4-epimerase/Fuculose-1-phosphate aldolase!!!Ribulose-5-phosphate 4-epimerase/Fuculose-1-phosphate aldolase	1.0243	0.3115	1	gastrointestinal_tract	COG0235!!!COG0235	GC_00028962
Methyl-accepting chemotaxis protein!!!Extracellular (periplasmic) sensor domain CHASE3 (specificity unknown)	1.0243	0.3115	1	gastrointestinal_tract	COG0840!!!COG5278	GC_00029780
Superfamily II DNA or RNA helicase!!!RNase HI-related protein, contains viroplasmin and RNaseH domains	1.0243	0.3115	1	gastrointestinal_tract	COG1061!!!COG3341	GC_00040474
Glyoxylase or a related metal-dependent hydrolase, beta-lactamase superfamily II!!!Transcriptional regulator, contains XRE-family HTH domain	1.0243	0.3115	1	gastrointestinal_tract	COG0491!!!COG1396	GC_00043401
ABC-type sugar transport system, periplasmic component, contains N-terminal xre family HTH domain!!!AraC-type DNA-binding domain and AraC-containing proteins	1.0243	0.3115	1	gastrointestinal_tract	COG1879!!!COG2207	GC_00045725
Site-specific DNA-cytosine methylase!!!DNA-binding transcriptional regulator, MerR family	1.0243	0.3115	1	gastrointestinal_tract	COG0270!!!COG0789	GC_00048443
O-antigen ligase!!!Putative Zn-dependent protease, contains TPR repeats	1.0243	0.3115	1	gastrointestinal_tract	COG3307!!!COG4783	GC_00055686
Cold shock protein, CspA family!!!CRISPR/Cas system CSM-associated protein Csm3, group 7 of RAMP superfamily	1.0243	0.3115	1	gastrointestinal_tract	COG1278!!!COG1337	GC_00046943
Acyl carrier protein!!!NAD(P)-dependent dehydrogenase, short-chain alcohol dehydrogenase family!!!Surfactin synthase thioesterase subunit!!!Acyl transferase domain in polyketide synthase (PKS) enzymes	1.0243	0.3115	1	gastrointestinal_tract	COG0236!!!COG1028!!!COG3208!!!COG3321	GC_00049047
Broad specificity phosphatase PhoE!!!Ribosomal protein S18 acetylase RimI and related acetyltransferases	1.0243	0.3115	1	gastrointestinal_tract	COG0406!!!COG0456	GC_00041681
LPS assembly outer membrane protein LptD (organic solvent tolerance protein OstA)!!!LPS assembly outer membrane protein LptD (organic solvent tolerance protein OstA)	1.0243	0.3115	1	gastrointestinal_tract	COG1452!!!COG1452	GC_00043157
Nucleoside-triphosphatase THEP1	1.0243	0.3115	1	gastrointestinal_tract	COG1618	GC_00031237
CheY chemotaxis protein or a CheY-like REC (receiver) domain!!!ABC-type amino acid transport/signal transduction system, periplasmic component/domain!!!ABC-type amino acid transport/signal transduction system, periplasmic component/domain!!!K+-sensing histidine kinase KdpD	1.0243	0.3115	1	gastrointestinal_tract	COG0784!!!COG0834!!!COG0834!!!COG2205	GC_00034357, GC_00037663
Pimeloyl-ACP methyl ester carboxylesterase!!!Esterase/lipase	1.0243	0.3115	1	gastrointestinal_tract	COG0596!!!COG1647	GC_00043398
TPR repeat!!!Predicted peptidase	1.0243	0.3115	1	gastrointestinal_tract	COG0790!!!COG4099	GC_00049453
Glyoxylase or a related metal-dependent hydrolase, beta-lactamase superfamily II!!!Rhodanese-related sulfurtransferase	1.0243	0.3115	1	gastrointestinal_tract	COG0491!!!COG0607	GC_00043104
Alkyl sulfatase BDS1 and related hydrolases, metallo-beta-lactamase superfamily	1.0243	0.3115	1	gastrointestinal_tract	COG2015	GC_00041717
CheY chemotaxis protein or a CheY-like REC (receiver) domain!!!Signal transduction histidine kinase	1.0243	0.3115	1	gastrointestinal_tract	COG0784!!!COG5002	GC_00028690
ABC-type amino acid transport/signal transduction system, periplasmic component/domain!!!ABC-type amino acid transport/signal transduction system, periplasmic component/domain	1.0243	0.3115	1	gastrointestinal_tract	COG0834!!!COG0834	GC_00043136
Putative component of the toxin-antitoxin plasmid stabilization module	1.0243	0.3115	1	gastrointestinal_tract	COG3657	GC_00049764
Flagellin and related hook-associated protein FlgL!!!Phage-related protein, tail component	1.0243	0.3115	1	gastrointestinal_tract	COG1344!!!COG4733	GC_00039263
HEPN domain	1.0243	0.3115	1	gastrointestinal_tract	COG2250	GC_00042605
Uncharacterized membrane protein YhhN	1.0243	0.3115	1	gastrointestinal_tract	COG3714	GC_00046878
Chitodextrinase!!!Chitodextrinase	1.0243	0.3115	1	gastrointestinal_tract	COG3979!!!COG3979	GC_00034128
ADP-ribosylglycohydrolase!!!Protein tyrosine/serine phosphatase	1.0243	0.3115	1	gastrointestinal_tract	COG1397!!!COG2365	GC_00054329
GGDEF domain, diguanylate cyclase (c-di-GMP synthetase) or its enzymatically inactive variants!!!PAS domain!!!PAS domain	1.0243	0.3115	1	gastrointestinal_tract	COG2199!!!COG2202!!!COG2202	GC_00030511
Energy-coupling factor transporter ATP-binding protein EcfA2!!!Energy-coupling factor transporter ATP-binding protein EcfA2!!!Uncharacterized membrane protein	1.0243	0.3115	1	gastrointestinal_tract	COG1122!!!COG1122!!!COG4720	GC_00022736, GC_00047168
Predicted extracellular nuclease!!!Predicted extracellular nuclease	1.0243	0.3115	1	gastrointestinal_tract	COG2374!!!COG2374	GC_00054955
Anti-sigma-K factor RskA	1.0243	0.3115	1	gastrointestinal_tract	COG5343	GC_00045324
AraC-type DNA-binding domain and AraC-containing proteins!!!Predicted TIM-barrel enzyme	1.0243	0.3115	1	gastrointestinal_tract	COG2207!!!COG5564	GC_00041648
Succinate dehydrogenase/fumarate reductase, Fe-S protein subunit!!!NAD(P)H-flavin reductase	1.0243	0.3115	1	gastrointestinal_tract	COG0479!!!COG0543	GC_00031580
Nitrous oxide reductase accessory protein NosL!!!Nitrous oxide reductase accessory protein NosL	1.0243	0.3115	1	gastrointestinal_tract	COG4314!!!COG4314	GC_00049752
N-acetylmuramoyl-L-alanine amidase!!!Peptidoglycan-binding (PGRP) domain of peptidoglycan hydrolases!!!Peptidoglycan-binding (PGRP) domain of peptidoglycan hydrolases!!!Peptidoglycan-binding (PGRP) domain of peptidoglycan hydrolases!!!Peptidoglycan-binding (PGRP) domain of peptidoglycan hydrolases!!!Peptidoglycan-binding (PGRP) domain of peptidoglycan hydrolases!!!Peptidoglycan-binding (PGRP) dom…	1.0243	0.3115	1	gastrointestinal_tract	COG0860!!!COG3409!!!COG3409!!!COG3409!!!COG3409!!!COG3409!!!COG3409	GC_00043997
Ketosteroid isomerase homolog	1.0243	0.3115	1	gastrointestinal_tract	COG4319	GC_00028859, GC_00034813
Adenylylsulfate kinase or related kinase	1.0243	0.3115	1	gastrointestinal_tract	COG0529	GC_00028970
Tetratricopeptide (TPR) repeat!!!DNA-binding transcriptional activator of the SARP family!!!Predicted ATPase	1.0243	0.3115	1	gastrointestinal_tract	COG0457!!!COG3629!!!COG3899	GC_00037797
Uncharacterized coiled-coil protein, contains DUF342 domain!!!Phage-related tail protein	1.0243	0.3115	1	gastrointestinal_tract	COG1340!!!COG5283	GC_00032603
Pimeloyl-ACP methyl ester carboxylesterase!!!Uncharacterized conserved protein YndB, AHSA1/START domain	1.0243	0.3115	1	gastrointestinal_tract	COG0596!!!COG3832	GC_00045842, GC_00046415
CBS domain!!!Predicted transcriptional regulator, ArsR family	1.0243	0.3115	1	gastrointestinal_tract	COG0517!!!COG2345	GC_00046344
Glycosyltransferase involved in cell wall bisynthesis!!!Glycosyltransferase, catalytic subunit of cellulose synthase and poly-beta-1,6-N-acetylglucosamine synthase!!!Glycosyltransferase, GT2 family!!!Ubiquinone/menaquinone biosynthesis C-methylase UbiE	1.0243	0.3115	1	gastrointestinal_tract	COG0438!!!COG1215!!!COG1216!!!COG2226	GC_00034552
Squalene cyclase!!!Squalene cyclase	1.0243	0.3115	1	gastrointestinal_tract	COG1657!!!COG1657	GC_00017575, GC_00049491
Exopolysaccharide biosynthesis protein related to N-acetylglucosamine-1-phosphodiester alpha-N-acety...!!!Uncharacterized conserved protein YjdB, contains Ig-like domain	1.0243	0.3115	1	gastrointestinal_tract	COG4632!!!COG5492	GC_00036738
Predicted pyrophosphatase or phosphodiesterase, AlkP superfamily!!!Uncharacterized conserved protein YjdB, contains Ig-like domain	1.0243	0.3115	1	gastrointestinal_tract	COG1524!!!COG5492	GC_00049052
K+-sensing histidine kinase KdpD!!!K+-sensing histidine kinase KdpD	1.0243	0.3115	1	gastrointestinal_tract	COG2205!!!COG2205	GC_00043103
Serine/threonine protein kinase!!!Predicted ATPase, archaeal AAA+ ATPase superfamily!!!GAF domain!!!Transcriptional regulator containing PAS, AAA-type ATPase, and DNA-binding Fis domains!!!Predicted ATPase	1.0243	0.3115	1	gastrointestinal_tract	COG0515!!!COG1672!!!COG2203!!!COG3829!!!COG3899	GC_00043197
Site-specific DNA-cytosine methylase!!!DNA-binding transcriptional regulator, XRE family	1.0243	0.3115	1	gastrointestinal_tract	COG0270!!!COG3655	GC_00027994
Molybdopterin biosynthesis enzyme!!!Periplasmic molybdate-binding protein/domain	1.0243	0.3115	1	gastrointestinal_tract	COG0303!!!COG1910	GC_00048004
Monoamine oxidase	1.0243	0.3115	1	gastrointestinal_tract	COG1231	GC_00028436, GC_00040671
Flavodoxin!!!Heterodisulfide reductase, subunit A (polyferredoxin)	1.0243	0.3115	1	gastrointestinal_tract	COG0716!!!COG1148	GC_00043141
Polygalacturonase!!!Polygalacturonase	1.0243	0.3115	1	gastrointestinal_tract	COG5434!!!COG5434	GC_00043989
Superfamily II DNA or RNA helicase!!!Rad3-related DNA helicase	1.0243	0.3115	1	gastrointestinal_tract	COG1061!!!COG1199	GC_00041322
2-phosphoglycerate kinase	1.0243	0.3115	1	gastrointestinal_tract	COG2074	GC_00034191
8-oxo-dGTP pyrophosphatase MutT and related house-cleaning NTP pyrophosphohydrolases, NUDIX family!!!S-adenosylhomocysteine hydrolase	1.0243	0.3115	1	gastrointestinal_tract	COG0494!!!COG0499	GC_00038400
Uncharacterized membrane protein YkoI!!!Uncharacterized membrane protein YkoI	1.0243	0.3115	1	gastrointestinal_tract	COG3212!!!COG3212	GC_00054090
Cell wall-associated hydrolase, NlpC family!!!Flagellum-specific peptidoglycan hydrolase FlgJ	1.0243	0.3115	1	gastrointestinal_tract	COG0791!!!COG1705	GC_00035319
N-acetylmuramoyl-L-alanine amidase!!!Flagellum-specific peptidoglycan hydrolase FlgJ	1.0243	0.3115	1	gastrointestinal_tract	COG0860!!!COG1705	GC_00028394
DNA-binding response regulator, OmpR family, contains REC and winged-helix (wHTH) domain!!!K+-sensing histidine kinase KdpD!!!HAMP domain!!!Extracellular (periplasmic) sensor domain CHASE3 (specificity unknown)	1.0243	0.3115	1	gastrointestinal_tract	COG0745!!!COG2205!!!COG2770!!!COG5278	GC_00049692
BioD-like N-terminal domain of phosphotransacetylase	1.0243	0.3115	1	gastrointestinal_tract	COG0857	GC_00044099
GGDEF domain, diguanylate cyclase (c-di-GMP synthetase) or its enzymatically inactive variants!!!GGDEF domain, diguanylate cyclase (c-di-GMP synthetase) or its enzymatically inactive variants!!!EAL domain, c-di-GMP-specific phosphodiesterase class I (or its enzymatically inactive variant)!!!PAS domain	1.0243	0.3115	1	gastrointestinal_tract	COG2199!!!COG2199!!!COG2200!!!COG2202	GC_00027552, GC_00033188, GC_00043184, GC_00045435
5-methylcytosine-specific restriction endonuclease McrA!!!Prophage antirepressor	1.0243	0.3115	1	gastrointestinal_tract	COG1403!!!COG3617	GC_00043452
Tetratricopeptide (TPR) repeat!!!Sensor histidine kinase, LytS/YehU family	1.0243	0.3115	1	gastrointestinal_tract	COG0457!!!COG3275	GC_00029429
MFS family permease!!!DNA-binding response regulator, OmpR family, contains REC and winged-helix (wHTH) domain!!!Sensor histidine kinase YesM!!!Bacteriophytochrome (light-regulated signal transduction histidine kinase)	1.0243	0.3115	1	gastrointestinal_tract	COG0477!!!COG0745!!!COG2972!!!COG4251	GC_00036147
NADPH-dependent glutamate synthase beta chain or related oxidoreductase!!!Ferredoxin	1.0243	0.3115	1	gastrointestinal_tract	COG0493!!!COG1145	GC_00056077
4-hydroxy-L-threonine phosphate dehydrogenase PdxA!!!NAD(P)H-dependent flavin oxidoreductase YrpB, nitropropane dioxygenase family	1.0243	0.3115	1	gastrointestinal_tract	COG1995!!!COG2070	GC_00029242
Glycosyltransferase involved in cell wall bisynthesis!!!Tetratricopeptide (TPR) repeat!!!CDP-glycerol glycerophosphotransferase, TagB/SpsB family	1.0243	0.3115	1	gastrointestinal_tract	COG0438!!!COG0457!!!COG1887	GC_00046755
Outer membrane protein assembly factor BamB, contains PQQ-like beta-propeller repeat!!!PKD repeat!!!PKD repeat!!!PKD repeat!!!PKD repeat!!!Leucine-rich repeat (LRR) protein	1.0243	0.3115	1	gastrointestinal_tract	COG1520!!!COG3291!!!COG3291!!!COG3291!!!COG3291!!!COG4886	GC_00049144
PAS domain!!!GAF domain!!!K+-sensing histidine kinase KdpD!!!Ligand-binding sensor domain!!!Signal transduction histidine kinase!!!Signal transduction histidine kinase!!!Signal transduction histidine kinase	1.0243	0.3115	1	gastrointestinal_tract	COG2202!!!COG2203!!!COG2205!!!COG4936!!!COG5002!!!COG5002!!!COG5002	GC_00037747
DNA-binding prophage protein	1.0243	0.3115	1	gastrointestinal_tract	COG3636	GC_00034500
K+-sensing histidine kinase KdpD!!!ABC-type uncharacterized transport system, periplasmic component	1.0243	0.3115	1	gastrointestinal_tract	COG2205!!!COG2984	GC_00033356
Phage-related protein, tail component!!!Phage-related protein, tail component!!!Uncharacterized conserved protein YjdB, contains Ig-like domain	1.0243	0.3115	1	gastrointestinal_tract	COG4733!!!COG4733!!!COG5492	GC_00049076
CheY chemotaxis protein or a CheY-like REC (receiver) domain!!!PAS domain!!!PAS domain!!!Signal transduction histidine kinase	1.0243	0.3115	1	gastrointestinal_tract	COG0784!!!COG2202!!!COG2202!!!COG5002	GC_00048518
TPR repeat!!!TPR repeat!!!TPR repeat!!!TPR repeat	1.0243	0.3115	1	gastrointestinal_tract	COG0790!!!COG0790!!!COG0790!!!COG0790	GC_00006801
Predicted metal-dependent peptidase	1.0243	0.3115	1	gastrointestinal_tract	COG3864	GC_00040187, GC_00040603
Outer membrane protein assembly factor BamB, contains PQQ-like beta-propeller repeat!!!DNA-binding beta-propeller fold protein YncE	1.0243	0.3115	1	gastrointestinal_tract	COG1520!!!COG3391	GC_00047279
N-acetylneuraminic acid mutarotase	1.0243	0.3115	1	gastrointestinal_tract	COG3055	GC_00056350
Putative cell wall-binding domain!!!Putative cell wall-binding domain!!!Sugar lactone lactonase YvrE!!!Sugar lactone lactonase YvrE	1.0243	0.3115	1	gastrointestinal_tract	COG2247!!!COG2247!!!COG3386!!!COG3386	GC_00042359
Chromosome segregation ATPase!!!Phage-related minor tail protein!!!Phage-related protein	1.0243	0.3115	1	gastrointestinal_tract	COG1196!!!COG5280!!!COG5412	GC_00034461
Surface antigen!!!Glucan-binding domain (YG repeat)	1.0243	0.3115	1	gastrointestinal_tract	COG3942!!!COG5263	GC_00039095
DNA-binding response regulator, NarL/FixJ family, contains REC and HTH domains!!!Uncharacterized membrane protein YjjB, DUF3815 family!!!Signal transduction histidine kinase	1.0243	0.3115	1	gastrointestinal_tract	COG2197!!!COG3610!!!COG4585	GC_00049789
Peptidoglycan-binding (PGRP) domain of peptidoglycan hydrolases!!!Peptidoglycan-binding (PGRP) domain of peptidoglycan hydrolases!!!Peptidoglycan-binding (PGRP) domain of peptidoglycan hydrolases!!!Peptidoglycan-binding (PGRP) domain of peptidoglycan hydrolases!!!Peptidoglycan-binding (PGRP) domain of peptidoglycan hydrolases!!!Peptidoglycan-binding (PGRP) domain of peptidoglycan hydrolases	1.0243	0.3115	1	gastrointestinal_tract	COG3409!!!COG3409!!!COG3409!!!COG3409!!!COG3409!!!COG3409	GC_00036844
Type I site-specific restriction-modification system, R (restriction) subunit and related helicases ...!!!Membrane-bound lytic murein transglycosylase MltF	1.0243	0.3115	1	gastrointestinal_tract	COG0610!!!COG4623	GC_00039653
Coenzyme F420-reducing hydrogenase, gamma subunit	1.0243	0.3115	1	gastrointestinal_tract	COG1941	GC_00050618
Superfamily I DNA or RNA helicase!!!DNA replication protein DnaC	1.0243	0.3115	1	gastrointestinal_tract	COG0210!!!COG1484	GC_00045641
Murein tripeptide amidase MpaA!!!Murein tripeptide amidase MpaA	1.0243	0.3115	1	gastrointestinal_tract	COG2866!!!COG2866	GC_00030455, GC_00034870, GC_00036987, GC_00038579
Sulfur relay (sulfurtransferase) complex TusBCD TusD component, DsrE family	1.0243	0.3115	1	gastrointestinal_tract	COG1553	GC_00049673
Outer membrane receptor proteins, mostly Fe transport!!!Outer membrane cobalamin receptor protein!!!Type II secretory pathway, component HofQ	1.0243	0.3115	1	gastrointestinal_tract	COG1629!!!COG4206!!!COG4796	GC_00037004, GC_00040599
Phosphomannomutase!!!NDP-sugar pyrophosphorylase, includes eIF-2Bgamma, eIF-2Bepsilon, and LPS biosynthesis proteins	1.0243	0.3115	1	gastrointestinal_tract	COG1109!!!COG1208	GC_00055226
Soluble lytic murein transglycosylase and related regulatory proteins (some contain LysM/invasin domains)!!!Chromosome segregation ATPase!!!Chromosome segregation ATPase!!!Phage-related tail protein	1.0243	0.3115	1	gastrointestinal_tract	COG0741!!!COG1196!!!COG1196!!!COG5283	GC_00030668, GC_00056055
Putative cell wall-binding domain!!!Uncharacterized conserved protein YfaS, alpha-2-macroglobulin family	1.0243	0.3115	1	gastrointestinal_tract	COG2247!!!COG2373	GC_00047796
Squalene cyclase!!!Uncharacterized conserved protein YjdB, contains Ig-like domain	1.0243	0.3115	1	gastrointestinal_tract	COG1657!!!COG5492	GC_00046183
Lipoprotein-anchoring transpeptidase ErfK/SrfK!!!Putative cell wall-binding domain!!!Glucan-binding domain (YG repeat)	1.0243	0.3115	1	gastrointestinal_tract	COG1376!!!COG2247!!!COG5263	GC_00053974
Chromosome segregation ATPase!!!Type IV secretory pathway, VirD2 components (relaxase)	1.0243	0.3115	1	gastrointestinal_tract	COG1196!!!COG3843	GC_00045290
Serine/threonine protein kinase!!!TPR repeat	1.0243	0.3115	1	gastrointestinal_tract	COG0515!!!COG0790	GC_00052883
GGDEF domain, diguanylate cyclase (c-di-GMP synthetase) or its enzymatically inactive variants!!!Signal transduction histidine kinase regulating C4-dicarboxylate transport system	1.0243	0.3115	1	gastrointestinal_tract	COG2199!!!COG4191	GC_00053087
LD-carboxypeptidase LdcB, LAS superfamily!!!Peptidoglycan-binding (PGRP) domain of peptidoglycan hydrolases!!!Peptidoglycan-binding (PGRP) domain of peptidoglycan hydrolases	1.0243	0.3115	1	gastrointestinal_tract	COG1876!!!COG3409!!!COG3409	GC_00036176
ATPase/GTPase, AAA15 family!!!Recombinational DNA repair ATPase RecF	1.0243	0.3115	1	gastrointestinal_tract	COG1106!!!COG1195	GC_00028320
Uncharacterized protein, UPF0261 family	1.0243	0.3115	1	gastrointestinal_tract	COG5441	GC_00043261
Chitinase, GH18 family!!!Chitodextrinase!!!Phage-related protein, tail component	1.0243	0.3115	1	gastrointestinal_tract	COG3325!!!COG3979!!!COG4733	GC_00045758
WGR domain, predicted DNA-binding domain in MolR!!!Leucine-rich repeat (LRR) protein	1.0243	0.3115	1	gastrointestinal_tract	COG3831!!!COG4886	GC_00029696
Virulence-associated protein VagC (function unknown)	1.0243	0.3115	1	gastrointestinal_tract	COG4456	GC_00052795
Phage terminase large subunit!!!Uncharacterized protein	1.0243	0.3115	1	gastrointestinal_tract	COG5362!!!COG5410	GC_00040597
Predicted nuclease of the RNAse H fold, HicB family!!!Predicted nuclease of the RNAse H fold, HicB family	1.0243	0.3115	1	gastrointestinal_tract	COG1598!!!COG4226	GC_00042964
DNA-binding response regulator, OmpR family, contains REC and winged-helix (wHTH) domain!!!K+-sensing histidine kinase KdpD!!!ABC-type uncharacterized transport system, periplasmic component	1.0243	0.3115	1	gastrointestinal_tract	COG0745!!!COG2205!!!COG2984	GC_00047087
Uncharacterized cysteine cluster protein YcgN, CxxCxxCC family	1.0243	0.3115	1	gastrointestinal_tract	COG2983	GC_00039463
DNA-binding beta-propeller fold protein YncE!!!Uncharacterized conserved protein YjdB, contains Ig-like domain	1.0243	0.3115	1	gastrointestinal_tract	COG3391!!!COG5492	GC_00044520
Trimethylamine:corrinoid methyltransferase	1.0243	0.3115	1	gastrointestinal_tract	COG5598	GC_00053488
Benzoyl-CoA reductase/2-hydroxyglutaryl-CoA dehydratase subunit, BcrC/BadD/HgdB!!!Activator of 2-hydroxyglutaryl-CoA dehydratase (HSP70-class ATPase domain)	1.0243	0.3115	1	gastrointestinal_tract	COG1775!!!COG1924	GC_00035355, GC_00038792
DNA-binding transcriptional regulator, FadR family!!!DNA-binding transcriptional regulator, GntR family	1.0243	0.3115	1	gastrointestinal_tract	COG2186!!!COG2188	GC_00046313
Exopolysaccharide biosynthesis protein related to N-acetylglucosamine-1-phosphodiester alpha-N-acety...!!!Exopolysaccharide biosynthesis protein related to N-acetylglucosamine-1-phosphodiester alpha-N-acety...	1.0243	0.3115	1	gastrointestinal_tract	COG4632!!!COG4632	GC_00055639
Nicotinic acid mononucleotide adenylyltransferase!!!HD superfamily phosphohydrolase YqeK (fused to NMNAT in mycoplasms)	1.0243	0.3115	1	gastrointestinal_tract	COG1057!!!COG1713	GC_00050025
Stress response protein YsnF (function unknown)	1.0243	0.3115	1	gastrointestinal_tract	COG3861	GC_00046864, GC_00053293
Site-specific DNA-cytosine methylase!!!Site-specific DNA-cytosine methylase	1.0243	0.3115	1	gastrointestinal_tract	COG0270!!!COG0270	GC_00047863
DNA mismatch repair ATPase MutS!!!Superfamily II DNA or RNA helicase, SNF2 family!!!Adenine-specific DNA methylase!!!Tfp pilus assembly protein FimV!!!Adenine-specific DNA methylase, N12 class	1.0243	0.3115	1	gastrointestinal_tract	COG0249!!!COG0553!!!COG0827!!!COG3170!!!COG4646	GC_00055600
Putative lipase essential for disintegration of autophagic bodies inside the vacuole	1.0243	0.3115	1	gastrointestinal_tract	COG5153	GC_00034346, GC_00048027
LysM repeat!!!LysM repeat!!!Lyzozyme M1 (1,4-beta-N-acetylmuramidase), GH25 family	1.0243	0.3115	1	gastrointestinal_tract	COG1388!!!COG1388!!!COG3757	GC_00052564
Predicted DNA-binding transcriptional regulator YafY, contains an HTH and WYL domains!!!Lysophospholipase L1 or related esterase	1.0243	0.3115	1	gastrointestinal_tract	COG2378!!!COG2755	GC_00039665
Catechol 2,3-dioxygenase or other lactoylglutathione lyase family enzyme!!!Ribosomal protein S18 acetylase RimI and related acetyltransferases!!!Protein N-acetyltransferase, RimJ/RimL family	1.0243	0.3115	1	gastrointestinal_tract	COG0346!!!COG0456!!!COG1670	GC_00047875, GC_00055076
Uncharacterized conserved protein YjdB, contains Ig-like domain!!!Uncharacterized conserved protein YjdB, contains Ig-like domain!!!Uncharacterized conserved protein YjdB, contains Ig-like domain!!!Uncharacterized conserved protein YjdB, contains Ig-like domain!!!Uncharacterized conserved protein YjdB, contains Ig-like domain!!!Uncharacterized conserved protein YjdB, contains Ig-like domain	1.0243	0.3115	1	gastrointestinal_tract	COG5492!!!COG5492!!!COG5492!!!COG5492!!!COG5492!!!COG5492	GC_00033792
Chromosome segregation ATPase!!!Phage-related protein	1.0243	0.3115	1	gastrointestinal_tract	COG1196!!!COG5412	GC_00032813
Excinuclease UvrABC, nuclease subunit!!!Predicted Rossmann fold nucleotide-binding protein DprA/Smf involved in DNA uptake	1.0243	0.3115	1	gastrointestinal_tract	COG0322!!!COG0758	GC_00051832
Superfamily II DNA or RNA helicase, SNF2 family!!!Ubiquinone/menaquinone biosynthesis C-methylase UbiE	1.0243	0.3115	1	gastrointestinal_tract	COG0553!!!COG2226	GC_00052674
Amino acid transporter!!!Signal transduction histidine kinase regulating C4-dicarboxylate transport system	1.0243	0.3115	1	gastrointestinal_tract	COG0531!!!COG4191	GC_00054379
2-hydroxy-3-keto-5-methylthiopentenyl-1-phosphate phosphatase (methionine salvage)	1.0243	0.3115	1	gastrointestinal_tract	COG4359	GC_00027726
Transcriptional regulator of acetoin/glycerol metabolism!!!Signal transduction histidine kinase regulating C4-dicarboxylate transport system	1.0243	0.3115	1	gastrointestinal_tract	COG3284!!!COG4191	GC_00052484
Ribosomal protein S18 acetylase RimI and related acetyltransferases!!!Permease of the drug/metabolite transporter (DMT) superfamily	1.0243	0.3115	1	gastrointestinal_tract	COG0456!!!COG0697	GC_00029583
Superfamily II DNA or RNA helicase!!!DNA helicase IV	1.0243	0.3115	1	gastrointestinal_tract	COG1061!!!COG3973	GC_00056926
UTP:GlnB (protein PII) uridylyltransferase!!!Predicted kinase	1.0243	0.3115	1	gastrointestinal_tract	COG2844!!!COG4639	GC_00030029
Periplasmic protein TonB, links inner and outer membranes!!!Periplasmic protein TonB, links inner and outer membranes!!!Signal transducer regulating beta-lactamase production, contains metallopeptidase domain!!!Outer membrane receptor for ferrienterochelin and colicins	1.0243	0.3115	1	gastrointestinal_tract	COG0810!!!COG0810!!!COG4219!!!COG4771	GC_00035513
Secreted phosphatase, PhoX family	1.0243	0.3115	1	gastrointestinal_tract	COG3211	GC_00032409
Putative copper export protein	1.0243	0.3115	1	gastrointestinal_tract	COG1276	GC_00033016
Leucine-rich repeat (LRR) protein!!!Uncharacterized surface anchored protein	1.0243	0.3115	1	gastrointestinal_tract	COG4886!!!COG4932	GC_00036014
Uncharacterized protein YjaZ	1.0243	0.3115	1	gastrointestinal_tract	COG5504	GC_00035574
Anti-anti-sigma regulatory factor (antagonist of anti-sigma factor)!!!Anti-sigma regulatory factor (Ser/Thr protein kinase)	1.0243	0.3115	1	gastrointestinal_tract	COG1366!!!COG2172	GC_00055655
Ribosomal protein S18 acetylase RimI and related acetyltransferases!!!DNA-binding transcriptional regulator, MarR family	1.0243	0.3115	1	gastrointestinal_tract	COG0456!!!COG1846	GC_00056083
Proline racemase	1.0243	0.3115	1	gastrointestinal_tract	COG3938	GC_00005653, GC_00033287, GC_00050067
Flp pilus assembly protein, secretin CpaC	1.0243	0.3115	1	gastrointestinal_tract	COG4964	GC_00046846
Predicted metal-dependent peptidase!!!Predicted metal-dependent peptidase	1.0243	0.3115	1	gastrointestinal_tract	COG3864!!!COG3864	GC_00052345
Cyanophycinase and related exopeptidases	1.0243	0.3115	1	gastrointestinal_tract	COG4242	GC_00055245
NADPH-dependent glutamate synthase beta chain or related oxidoreductase!!!Ferredoxin!!!MinD superfamily P-loop ATPase, contains an inserted ferredoxin domain	1.0243	0.3115	1	gastrointestinal_tract	COG0493!!!COG1145!!!COG1149	GC_00053588
ABC-type phosphate transport system, periplasmic component!!!ABC-type phosphate transport system, periplasmic component	1.0243	0.3115	1	gastrointestinal_tract	COG0226!!!COG0226	GC_00033222
Uncharacterized conserved protein, DUF2062 family	1.0243	0.3115	1	gastrointestinal_tract	COG3216	GC_00043277
Uncharacterized membrane protein YvbJ!!!Uncharacterized conserved protein YjdB, contains Ig-like domain!!!Uncharacterized conserved protein YjdB, contains Ig-like domain	1.0243	0.3115	1	gastrointestinal_tract	COG4640!!!COG5492!!!COG5492	GC_00034801
Cell wall-associated hydrolase, NlpC family!!!Phage tail tape-measure protein, controls tail length!!!SLT domain protein!!!Phage-related protein!!!Phage-related protein	1.0243	0.3115	1	gastrointestinal_tract	COG0791!!!COG3941!!!COG3953!!!COG5412!!!COG5412	GC_00055432
Serine protease, subtilisin family!!!Uncharacterized conserved protein YjdB, contains Ig-like domain	1.0243	0.3115	1	gastrointestinal_tract	COG1404!!!COG5492	GC_00056205
Acyl-CoA synthetase (AMP-forming)/AMP-acid ligase II!!!Sugar phosphate isomerase/epimerase	1.0243	0.3115	1	gastrointestinal_tract	COG0318!!!COG1082	GC_00047102
Biotin carboxylase!!!ATP-dependent exoDNAse (exonuclease V), alpha subunit, helicase superfamily I	1.0243	0.3115	1	gastrointestinal_tract	COG0439!!!COG0507	GC_00030066
Transcription factor homologous to NACalpha-BTF3	1.0243	0.3115	1	gastrointestinal_tract	COG1308	GC_00039010, GC_00040947
DNA-binding beta-propeller fold protein YncE!!!DNA-binding beta-propeller fold protein YncE!!!Streptogramin lyase	1.0243	0.3115	1	gastrointestinal_tract	COG3391!!!COG3391!!!COG4257	GC_00051766
23S rRNA A1618 N6-methylase RlmF	1.0243	0.3115	1	gastrointestinal_tract	COG3129	GC_00048675
ABC-type Zn uptake system ZnuABC, Zn-binding component ZnuA!!!Methyl-accepting chemotaxis protein	1.0243	0.3115	1	gastrointestinal_tract	COG0803!!!COG0840	GC_00041020
Purine nucleoside permease	1.0243	0.3115	1	gastrointestinal_tract	COG5042	GC_00045853
Histidinol phosphatase or a related phosphatase!!!NDP-sugar pyrophosphorylase, includes eIF-2Bgamma, eIF-2Bepsilon, and LPS biosynthesis proteins	1.0243	0.3115	1	gastrointestinal_tract	COG0241!!!COG1208	GC_00039091
Tetratricopeptide (TPR) repeat!!!Uncharacterized conserved protein YchJ, contains N- and C-terminal SEC-C domains	1.0243	0.3115	1	gastrointestinal_tract	COG0457!!!COG3012	GC_00030169
ABC-type transport system, periplasmic component!!!ABC-type oligopeptide transport system, periplasmic component	1.0243	0.3115	1	gastrointestinal_tract	COG0747!!!COG4166	GC_00046815
Superfamily I DNA and/or RNA helicase!!!Chromosome segregation ATPase	1.0243	0.3115	1	gastrointestinal_tract	COG1112!!!COG1196	GC_00032674
Tetratricopeptide (TPR) repeat!!!Tetratricopeptide (TPR) repeat!!!Glycosyltransferase involved in cell wall bisynthesis	1.0243	0.3115	1	gastrointestinal_tract	COG0457!!!COG0457!!!COG0463	GC_00055741
Arylamine N-acetyltransferase	1.0243	0.3115	1	gastrointestinal_tract	COG2162	GC_00033561, GC_00056621
DNA-binding response regulator, NarL/FixJ family, contains REC and HTH domains!!!N-acetylneuraminic acid mutarotase	1.0243	0.3115	1	gastrointestinal_tract	COG2197!!!COG3055	GC_00041789
Urease accessory protein UreH	1.0243	0.3115	1	gastrointestinal_tract	COG0829	GC_00056127
Prophage pi2 protein 07	1.0243	0.3115	1	gastrointestinal_tract	COG4707	GC_00039353
Superfamily II DNA or RNA helicase!!!Superfamily II DNA or RNA helicase	1.0243	0.3115	1	gastrointestinal_tract	COG1061!!!COG1061	GC_00046143
Cupin domain protein related to quercetin dioxygenase!!!Methylphosphotriester-DNA--protein-cysteine methyltransferase (N-terminal fragment of Ada), contains Zn-binding and two AraC-type DNA-binding domains	1.0243	0.3115	1	gastrointestinal_tract	COG1917!!!COG2169	GC_00041854, GC_00052092, GC_00053374
Pyruvate:ferredoxin oxidoreductase or related 2-oxoacid:ferredoxin oxidoreductase, delta subunit	1.0243	0.3115	1	gastrointestinal_tract	COG1144	GC_00030542
Choline dehydrogenase or related flavoprotein	1.0243	0.3115	1	gastrointestinal_tract	COG2303	GC_00047925, GC_00056940
Periplasmic component of the Tol biopolymer transport system!!!Periplasmic component of the Tol biopolymer transport system	1.0243	0.3115	1	gastrointestinal_tract	COG0823!!!COG0823	GC_00035675
PKD repeat!!!PKD repeat	1.0243	0.3115	1	gastrointestinal_tract	COG3291!!!COG3291	GC_00035926
PAS domain!!!GAF domain!!!K+-sensing histidine kinase KdpD	1.0243	0.3115	1	gastrointestinal_tract	COG2202!!!COG2203!!!COG2205	GC_00055852
Pyruvate:ferredoxin oxidoreductase or related 2-oxoacid:ferredoxin oxidoreductase, alpha subunit!!!Pyruvate:ferredoxin oxidoreductase or related 2-oxoacid:ferredoxin oxidoreductase, beta subunit!!!Pyruvate:ferredoxin oxidoreductase or related 2-oxoacid:ferredoxin oxidoreductase, gamma subunit!!!NAD-dependent dihydropyrimidine dehydrogenase, PreA subunit	1.0243	0.3115	1	gastrointestinal_tract	COG0674!!!COG1013!!!COG1014!!!COG1146	GC_00007076
Kef-type K+ transport system, membrane component KefB!!!Membrane protein involved in colicin uptake	1.0243	0.3115	1	gastrointestinal_tract	COG0475!!!COG3064	GC_00046345
Superfamily I DNA or RNA helicase!!!PHP family phosphoesterase with a Zn ribbon	1.0243	0.3115	1	gastrointestinal_tract	COG0210!!!COG1379	GC_00033880
NADPH-dependent 2,4-dienoyl-CoA reductase, sulfur reductase, or a related oxidoreductase!!!Rhodanese-related sulfurtransferase!!!Dissimilatory sulfite reductase (desulfoviridin), alpha and beta subunits	1.0243	0.3115	1	gastrointestinal_tract	COG0446!!!COG0607!!!COG2221	GC_00028653
Ca2+-binding protein, RTX toxin-related!!!Ca2+-binding protein, RTX toxin-related!!!Ca2+-binding protein, RTX toxin-related!!!Ca2+-binding protein, RTX toxin-related	1.0243	0.3115	1	gastrointestinal_tract	COG2931!!!COG2931!!!COG2931!!!COG2931	GC_00044300
ERCC4-related helicase!!!ATP-dependent helicase YprA, contains C-terminal metal-binding DUF1998 domain	1.0243	0.3115	1	gastrointestinal_tract	COG1111!!!COG1205	GC_00047945
TPR repeat!!!Periplasmic protein TonB, links inner and outer membranes	1.0243	0.3115	1	gastrointestinal_tract	COG0790!!!COG0810	GC_00036930
CheY chemotaxis protein or a CheY-like REC (receiver) domain!!!PAS domain!!!K+-sensing histidine kinase KdpD	1.0243	0.3115	1	gastrointestinal_tract	COG0784!!!COG2202!!!COG2205	GC_00040219
N-acetylmuramoyl-L-alanine amidase!!!Peptidoglycan-binding (PGRP) domain of peptidoglycan hydrolases!!!Peptidoglycan-binding (PGRP) domain of peptidoglycan hydrolases	1.0243	0.3115	1	gastrointestinal_tract	COG0860!!!COG3409!!!COG3409	GC_00036466
Na+/proline symporter!!!N-acetylneuraminic acid mutarotase!!!N-acetylneuraminic acid mutarotase	1.0243	0.3115	1	gastrointestinal_tract	COG0591!!!COG3055!!!COG3055	GC_00052170
Uncharacterized membrane protein YozV, TM2 domain!!!5-bromo-4-chloroindolyl phosphate hydrolysis protein	1.0243	0.3115	1	gastrointestinal_tract	COG2314!!!COG4915	GC_00056149
Glycosyltransferase involved in cell wall bisynthesis!!!TPR repeat	1.0243	0.3115	1	gastrointestinal_tract	COG0463!!!COG0790	GC_00033165
Copper-binding protein CopC (methionine-rich)	1.0243	0.3115	1	gastrointestinal_tract	COG2372	GC_00048466
DNA-binding response regulator, OmpR family, contains REC and winged-helix (wHTH) domain!!!Peptidoglycan/LPS O-acetylase OafA/YrhL, contains acyltransferase and SGNH-hydrolase domains!!!Sensor histidine kinase YesM!!!Bacteriophytochrome (light-regulated signal transduction histidine kinase)	1.0243	0.3115	1	gastrointestinal_tract	COG0745!!!COG1835!!!COG2972!!!COG4251	GC_00043596
Phosphotransferase system IIC components, glucose/maltose/N-acetylglucosamine-specific	1.0243	0.3115	1	gastrointestinal_tract	COG1263	GC_00029850
Ferredoxin!!!Uncharacterized conserved protein, DUF362 family	1.0243	0.3115	1	gastrointestinal_tract	COG1145!!!COG2006	GC_00049783
Phage- or plasmid-associated DNA primase!!!Uncharacterized protein, contains Primase-polymerase (Primpol) domain	1.0243	0.3115	1	gastrointestinal_tract	COG3378!!!COG4983	GC_00051809
2-polyprenyl-6-methoxyphenol hydroxylase and related FAD-dependent oxidoreductases!!!Folate-dependent tRNA-U54 methylase TrmFO/GidA	1.0243	0.3115	1	gastrointestinal_tract	COG0654!!!COG1206	GC_00034575
LysM repeat!!!N-acetylmuramoyl-L-alanine amidase CwlA	1.0243	0.3115	1	gastrointestinal_tract	COG1388!!!COG5632	GC_00043253
GGDEF domain, diguanylate cyclase (c-di-GMP synthetase) or its enzymatically inactive variants!!!PAS domain!!!Response regulator c-di-GMP phosphodiesterase, RpfG family, contains REC and HD-GYP domains	1.0243	0.3115	1	gastrointestinal_tract	COG2199!!!COG2202!!!COG3437	GC_00052014
Ferredoxin!!!Electron transfer flavoprotein, alpha subunit	1.0243	0.3115	1	gastrointestinal_tract	COG1145!!!COG2025	GC_00033262
Bacillopeptidase F, M6 metalloprotease family!!!Alpha-tubulin suppressor and related RCC1 domain-containing proteins!!!Alpha-tubulin suppressor and related RCC1 domain-containing proteins!!!Uncharacterized conserved protein YjdB, contains Ig-like domain!!!Uncharacterized conserved protein YjdB, contains Ig-like domain	1.0243	0.3115	1	gastrointestinal_tract	COG4412!!!COG5184!!!COG5184!!!COG5492!!!COG5492	GC_00041301
Two-component response regulator, PleD family, consists of two REC domains and a diguanylate cyclase (GGDEF) domain!!!Transcriptional regulator containing PAS, AAA-type ATPase, and DNA-binding Fis domains	1.0243	0.3115	1	gastrointestinal_tract	COG3706!!!COG3829	GC_00051258
Outer membrane cobalamin receptor protein!!!Outer membrane cobalamin receptor protein	1.0243	0.3115	1	gastrointestinal_tract	COG4206!!!COG4206	GC_00056633
Uncharacterized conserved protein, DUF2164 family	1.0243	0.3115	1	gastrointestinal_tract	COG5460	GC_00041129
Tetratricopeptide (TPR) repeat!!!Sensor histidine kinase YesM	1.0243	0.3115	1	gastrointestinal_tract	COG0457!!!COG2972	GC_00037646
ABC-type transport system involved in multi-copper enzyme maturation, permease component!!!ABC-type uncharacterized transport system involved in gliding motility, auxiliary component	1.0243	0.3115	1	gastrointestinal_tract	COG1277!!!COG3225	GC_00032552, GC_00042062
Membrane protein involved in colicin uptake!!!Membrane protein involved in colicin uptake	1.0243	0.3115	1	gastrointestinal_tract	COG3064!!!COG3064	GC_00028449
ADP-ribose pyrophosphatase YjhB, NUDIX family!!!Protein N-acetyltransferase, RimJ/RimL family	1.0243	0.3115	1	gastrointestinal_tract	COG1051!!!COG1670	GC_00028451
Arginine utilization protein RocB	1.0243	0.3115	1	gastrointestinal_tract	COG4187	GC_00053050
Putative cell wall-binding domain!!!Uncharacterized surface anchored protein	1.0243	0.3115	1	gastrointestinal_tract	COG2247!!!COG4932	GC_00038418, GC_00051109
Acetoacetate decarboxylase	1.0243	0.3115	1	gastrointestinal_tract	COG4689	GC_00044739
Protein N-acetyltransferase, RimJ/RimL family!!!Uncharacterized conserved protein YbbK, DUF523 family	1.0243	0.3115	1	gastrointestinal_tract	COG1670!!!COG1683	GC_00049724
DNA-binding transcriptional regulator, GntR family!!!DNA replication protein DnaD	1.0243	0.3115	1	gastrointestinal_tract	COG2188!!!COG3935	GC_00037752
Outer membrane protein assembly factor BamB, contains PQQ-like beta-propeller repeat!!!Sugar lactone lactonase YvrE	1.0243	0.3115	1	gastrointestinal_tract	COG1520!!!COG3386	GC_00040394
Glucuronate isomerase!!!Predicted metal-dependent hydrolase, TIM-barrel fold	1.0243	0.3115	1	gastrointestinal_tract	COG1904!!!COG2159	GC_00039905
Uncharacterized protein YqkB	1.0243	0.3115	1	gastrointestinal_tract	COG4918	GC_00032574
Uncharacterized protein YunC, DUF1805 family	1.0243	0.3115	1	gastrointestinal_tract	COG3377	GC_00055181
Chemotaxis signal transduction protein!!!Two-component response regulator, PleD family, consists of two REC domains and a diguanylate cyclase (GGDEF) domain	1.0243	0.3115	1	gastrointestinal_tract	COG0835!!!COG3706	GC_00030059
Phosphatidylserine/phosphatidylglycerophosphate/cardiolipin synthase or related enzyme!!!Phosphatidylserine/phosphatidylglycerophosphate/cardiolipin synthase or related enzyme	1.0243	0.3115	1	gastrointestinal_tract	COG1502!!!COG1502	GC_00031640
Cobalamin biosynthesis protein CbiD!!!Uncharacterized protein, contains a Zn-finger-like domain	1.0243	0.3115	1	gastrointestinal_tract	COG1903!!!COG2158	GC_00037708
Nucleoside-diphosphate-sugar epimerase!!!Pimeloyl-ACP methyl ester carboxylesterase	1.0243	0.3115	1	gastrointestinal_tract	COG0451!!!COG0596	GC_00040979
ADP-heptose:LPS heptosyltransferase!!!Siroheme synthase (precorrin-2 oxidase/ferrochelatase domain)	1.0243	0.3115	1	gastrointestinal_tract	COG0859!!!COG1648	GC_00049333
NAD(P)H-dependent FMN reductase!!!Glycosyltransferase involved in cell wall bisynthesis	1.0243	0.3115	1	gastrointestinal_tract	COG0431!!!COG0438	GC_00030353
Glycosyltransferase involved in cell wall bisynthesis!!!Polysaccharide pyruvyl transferase family protein WcaK	1.0243	0.3115	1	gastrointestinal_tract	COG0438!!!COG2327	GC_00035909
Negative regulator of sigma E activity	1.0243	0.3115	1	gastrointestinal_tract	COG3026	GC_00034867
Serine/threonine protein kinase!!!Forkhead associated (FHA) domain, binds pSer, pThr, pTyr!!!WD40 repeat	1.0243	0.3115	1	gastrointestinal_tract	COG0515!!!COG1716!!!COG2319	GC_00040805
Methyl-accepting chemotaxis protein!!!Phage-related protein	1.0243	0.3115	1	gastrointestinal_tract	COG0840!!!COG5412	GC_00037579
DNA repair ATPase RecN!!!Predicted ATP-dependent endonuclease of the OLD family, contains P-loop ATPase and TOPRIM domains	1.0243	0.3115	1	gastrointestinal_tract	COG0497!!!COG3593	GC_00045248
Cytochrome P450	1.0243	0.3115	1	gastrointestinal_tract	COG2124	GC_00031047, GC_00034689, GC_00052300
Tetratricopeptide (TPR) repeat!!!Uncharacterized protein!!!DNA-binding beta-propeller fold protein YncE	1.0243	0.3115	1	gastrointestinal_tract	COG0457!!!COG2881!!!COG3391	GC_00052393
Glutathionyl-hydroquinone reductase	1.0243	0.3115	1	gastrointestinal_tract	COG0435	GC_00055021
Lysophospholipase L1 or related esterase!!!Pectin methylesterase and related acyl-CoA thioesterases	1.0243	0.3115	1	gastrointestinal_tract	COG2755!!!COG4677	GC_00037262
MHYT domain, NO-binding membrane sensor!!!Predicted signal transduction protein containing a membrane domain, an EAL and a GGDEF domain	1.0243	0.3115	1	gastrointestinal_tract	COG3300!!!COG5001	GC_00047618
Acid phosphatase family membrane protein YuiD	1.0243	0.3115	1	gastrointestinal_tract	COG1963	GC_00044562
Anionic cell wall polymer biosynthesis enzyme, LytR-Cps2A-Psr (LCP) family!!!Cell division protein DamX, binds to the septal ring, contains C-terminal SPOR domain	1.0243	0.3115	1	gastrointestinal_tract	COG1316!!!COG3266	GC_00049277, GC_00051176
Na+-transporting NADH:ubiquinone oxidoreductase, subunit NqrF!!!Uncharacterized 2Fe-2 and 4Fe-4S clusters-containing protein, contains DUF4445 domain	1.0243	0.3115	1	gastrointestinal_tract	COG2871!!!COG3894	GC_00031607, GC_00036502
DNA-binding response regulator, OmpR family, contains REC and winged-helix (wHTH) domain!!!K+-sensing histidine kinase KdpD!!!Signal transduction histidine kinase, nitrate/nitrite-specific	1.0243	0.3115	1	gastrointestinal_tract	COG0745!!!COG2205!!!COG3850	GC_00052584
DNA-binding response regulator, OmpR family, contains REC and winged-helix (wHTH) domain!!!CheY chemotaxis protein or a CheY-like REC (receiver) domain!!!PAS domain!!!K+-sensing histidine kinase KdpD!!!Ketosteroid isomerase homolog	1.0243	0.3115	1	gastrointestinal_tract	COG0745!!!COG0784!!!COG2202!!!COG2205!!!COG4319	GC_00046770, GC_00049221
Glycogen debranching enzyme (alpha-1,6-glucosidase)!!!Glycogen debranching enzyme (alpha-1,6-glucosidase)	1.0243	0.3115	1	gastrointestinal_tract	COG3408!!!COG3408	GC_00055038
Predicted metal-dependent phosphoesterase TrpH, contains PHP domain!!!ssDNA-binding replication factor A, large subunit	1.0243	0.3115	1	gastrointestinal_tract	COG0613!!!COG1599	GC_00035036
ATP-dependent exoDNAse (exonuclease V), alpha subunit, helicase superfamily I!!!Superfamily I DNA and/or RNA helicase!!!Phosphatidylserine/phosphatidylglycerophosphate/cardiolipin synthase or related enzyme	1.0243	0.3115	1	gastrointestinal_tract	COG0507!!!COG1112!!!COG1502	GC_00033859, GC_00040879
Outer membrane protein TolC!!!Cu/Ag efflux pump CusA	1.0243	0.3115	1	gastrointestinal_tract	COG1538!!!COG3696	GC_00034749, GC_00042193
DNA-binding response regulator, OmpR family, contains REC and winged-helix (wHTH) domain!!!Adenylate cyclase, class 3!!!K+-sensing histidine kinase KdpD	1.0243	0.3115	1	gastrointestinal_tract	COG0745!!!COG2114!!!COG2205	GC_00047799
DNA-binding response regulator, OmpR family, contains REC and winged-helix (wHTH) domain!!!AraC-type DNA-binding domain and AraC-containing proteins!!!Periplasmic ligand-binding sensor domain!!!Periplasmic ligand-binding sensor domain!!!Periplasmic ligand-binding sensor domain!!!Periplasmic ligand-binding sensor domain!!!Signal transduction histidine kinase	1.0243	0.3115	1	gastrointestinal_tract	COG0745!!!COG2207!!!COG3292!!!COG3292!!!COG3292!!!COG3292!!!COG5002	GC_00031672
DNA-binding response regulator, OmpR family, contains REC and winged-helix (wHTH) domain!!!AraC-type DNA-binding domain and AraC-containing proteins!!!Periplasmic ligand-binding sensor domain!!!Signal transduction histidine kinase	1.0243	0.3115	1	gastrointestinal_tract	COG0745!!!COG2207!!!COG3292!!!COG5002	GC_00029936, GC_00041914, GC_00056303
tRNA A37 threonylcarbamoyladenosine synthetase subunit TsaC/SUA5/YrdC!!!Dephospho-CoA kinase	1.0243	0.3115	1	gastrointestinal_tract	COG0009!!!COG0237	GC_00036778, GC_00046392
tRNA G37 N-methylase TrmD!!!Uncharacterized protein	1.0243	0.3115	1	gastrointestinal_tract	COG0336!!!COG4752	GC_00030315
Predicted acetyltransferase, GNAT family	1.0243	0.3115	1	gastrointestinal_tract	COG3393	GC_00036413, GC_00037570
Urease beta subunit	1.0243	0.3115	1	gastrointestinal_tract	COG0832	GC_00032166
Replicative superfamily II helicase	1.0243	0.3115	1	gastrointestinal_tract	COG1204	GC_00048102
MoxR-like ATPase!!!Nitric oxide reductase activation protein	1.0243	0.3115	1	gastrointestinal_tract	COG0714!!!COG4548	GC_00044815
Transcriptional regulator, contains XRE-family HTH domain!!!Phage repressor protein C, contains Cro/C1-type HTH and peptisase s24 domains	1.0243	0.3115	1	gastrointestinal_tract	COG1396!!!COG2932	GC_00043172
Type II restriction/modification system, DNA methylase subunit YeeA!!!Very-short-patch-repair endonuclease	1.0243	0.3115	1	gastrointestinal_tract	COG1002!!!COG2852	GC_00052183
Uracil phosphoribosyltransferase!!!Ribose 5-phosphate isomerase RpiB	1.0243	0.3115	1	gastrointestinal_tract	COG0035!!!COG0698	GC_00027237
NAD dependent epimerase/dehydratase family enzyme!!!Bacterial lipocalin	1.0243	0.3115	1	gastrointestinal_tract	COG1090!!!COG3040	GC_00049678
Flavorubredoxin!!!MinD superfamily P-loop ATPase, contains an inserted ferredoxin domain	1.0243	0.3115	1	gastrointestinal_tract	COG0426!!!COG1149	GC_00042815
Sensor histidine kinase regulating citrate/malate metabolism!!!Transcriptional regulator containing PAS, AAA-type ATPase, and DNA-binding Fis domains	1.0243	0.3115	1	gastrointestinal_tract	COG3290!!!COG3829	GC_00033053
DNA-binding response regulator, OmpR family, contains REC and winged-helix (wHTH) domain!!!K+-sensing histidine kinase KdpD!!!Signal transduction histidine kinase	1.0243	0.3115	1	gastrointestinal_tract	COG0745!!!COG2205!!!COG4585	GC_00048641
Serine phosphatase RsbU, regulator of sigma subunit!!!HAMP domain	1.0243	0.3115	1	gastrointestinal_tract	COG2208!!!COG2770	GC_00028978, GC_00049566
CBS domain!!!Sensor histidine kinase regulating citrate/malate metabolism!!!Transcriptional regulator containing PAS, AAA-type ATPase, and DNA-binding Fis domains	1.0243	0.3115	1	gastrointestinal_tract	COG0517!!!COG3290!!!COG3829	GC_00039223
DNA modification methylase!!!Predicted archaeal methyltransferase	1.0243	0.3115	1	gastrointestinal_tract	COG0863!!!COG2521	GC_00040234
Metal-dependent phosphatase/phosphodiesterase, HD supefamily	1.0243	0.3115	1	gastrointestinal_tract	COG3294	GC_00052173
Primosomal replication protein N	1.0243	0.3115	1	gastrointestinal_tract	COG2965	GC_00044816
Methylaspartate ammonia-lyase	1.0243	0.3115	1	gastrointestinal_tract	COG3799	GC_00042526
Murein DD-endopeptidase MepM and murein hydrolase activator NlpD, contain LysM domain!!!Soluble lytic murein transglycosylase and related regulatory proteins (some contain LysM/invasin domains)!!!Cell wall-associated hydrolase, NlpC family	1.0243	0.3115	1	gastrointestinal_tract	COG0739!!!COG0741!!!COG0791	GC_00029541
Tfp pilus assembly protein FimV!!!Endo-1,4-beta-D-glucanase Y!!!Chitodextrinase	1.0243	0.3115	1	gastrointestinal_tract	COG3170!!!COG3405!!!COG3979	GC_00037071
Archaeal aspartate aminotransferase or a related aminotransferase, includes purine catabolism protein PucG!!!Beta-phosphoglucomutase or related phosphatase, HAD superfamily	1.0243	0.3115	1	gastrointestinal_tract	COG0075!!!COG0637	GC_00042626
3'-phosphoadenosine 5'-phosphosulfate sulfotransferase (PAPS reductase)/FAD synthetase or related enzyme!!!Dissimilatory sulfite reductase (desulfoviridin), alpha and beta subunits!!!PUA domain (predicted RNA-binding domain)	1.0243	0.3115	1	gastrointestinal_tract	COG0175!!!COG2221!!!COG5270	GC_00049005
Ribosomal protein S18 acetylase RimI and related acetyltransferases!!!Predicted nucleotidyltransferase	1.0243	0.3115	1	gastrointestinal_tract	COG0456!!!COG1708	GC_00044818
Periplasmic protein involved in polysaccharide export, contains SLBB domain of the beta-grasp fold!!!Periplasmic protein involved in polysaccharide export, contains SLBB domain of the beta-grasp fold!!!Periplasmic protein involved in polysaccharide export, contains SLBB domain of the beta-grasp fold	1.0243	0.3115	1	gastrointestinal_tract	COG1596!!!COG1596!!!COG1596	GC_00021514
Leucine-rich repeat (LRR) protein!!!Leucine-rich repeat (LRR) protein	1.0243	0.3115	1	gastrointestinal_tract	COG4886!!!COG4886	GC_00047551
5'(3')-deoxyribonucleotidase	1.0243	0.3115	1	gastrointestinal_tract	COG4502	GC_00026573
ABC-type nitrate/sulfonate/bicarbonate transport system, periplasmic component!!!DNA-directed RNA polymerase specialized sigma subunit, sigma24 family	1.0243	0.3115	1	gastrointestinal_tract	COG0715!!!COG1595	GC_00031763
Zn-dependent metalloprotease	1.0243	0.3115	1	gastrointestinal_tract	COG3227	GC_00038169
Glycosyltransferase, GT2 family!!!Glycosyltransferase, GT2 family!!!2-polyprenyl-3-methyl-5-hydroxy-6-metoxy-1,4-benzoquinol methylase	1.0243	0.3115	1	gastrointestinal_tract	COG1216!!!COG1216!!!COG2227	GC_00035606, GC_00035870
Arabinogalactan endo-1,4-beta-galactosidase!!!E3 ubiquitin-protein ligase DOA10!!!Glucan-binding domain (YG repeat)!!!Glucan-binding domain (YG repeat)	1.0243	0.3115	1	gastrointestinal_tract	COG3867!!!COG5183!!!COG5263!!!COG5263	GC_00034448
Glycosyltransferase involved in cell wall bisynthesis!!!Glycosyltransferase involved in cell wall bisynthesis!!!Tetratricopeptide (TPR) repeat!!!Tetratricopeptide (TPR) repeat!!!Predicted hydrolase, HAD superfamily	1.0243	0.3115	1	gastrointestinal_tract	COG0438!!!COG0438!!!COG0457!!!COG0457!!!COG5610	GC_00055415
Dissimilatory sulfite reductase (desulfoviridin), alpha and beta subunits!!!Sensor histidine kinase regulating citrate/malate metabolism!!!Iron only hydrogenase large subunit, C-terminal domain	1.0243	0.3115	1	gastrointestinal_tract	COG2221!!!COG3290!!!COG4624	GC_00045032
Serine/threonine protein kinase!!!K+-sensing histidine kinase KdpD!!!Two-component response regulator, PleD family, consists of two REC domains and a diguanylate cyclase (GGDEF) domain!!!Predicted ATPase	1.0243	0.3115	1	gastrointestinal_tract	COG0515!!!COG2205!!!COG3706!!!COG3899	GC_00051571
SLT domain protein	1.0243	0.3115	1	gastrointestinal_tract	COG3953	GC_00050078
Zn-dependent amino- or carboxypeptidase, M28 family!!!Murein tripeptide amidase MpaA	1.0243	0.3115	1	gastrointestinal_tract	COG2234!!!COG2866	GC_00048172
Dihydroorotate dehydrogenase!!!MinD superfamily P-loop ATPase, contains an inserted ferredoxin domain	1.0243	0.3115	1	gastrointestinal_tract	COG0167!!!COG1149	GC_00051731
Secreted protein containing bacterial Ig-like domain and vWFA domain!!!Stress response protein SCP2	1.0243	0.3115	1	gastrointestinal_tract	COG2304!!!COG2310	GC_00025837
Outer membrane protein W	1.0243	0.3115	1	gastrointestinal_tract	COG3047	GC_00039589
Nitroreductase!!!NAD-dependent dihydropyrimidine dehydrogenase, PreA subunit	1.0243	0.3115	1	gastrointestinal_tract	COG0778!!!COG1146	GC_00050069
Glycerol-3-phosphate cytidylyltransferase, cytidylyltransferase family!!!ADP-heptose synthase, bifunctional sugar kinase/adenylyltransferase	1.0243	0.3115	1	gastrointestinal_tract	COG0615!!!COG2870	GC_00047544
Predicted metal-dependent phosphoesterase TrpH, contains PHP domain!!!Chromosome segregation ATPase	1.0243	0.3115	1	gastrointestinal_tract	COG0613!!!COG1196	GC_00035438
Predicted enzyme related to lactoylglutathione lyase	1.0243	0.3115	1	gastrointestinal_tract	COG3324	GC_00042695
Outer membrane receptor for ferrienterochelin and colicins!!!Outer membrane receptor for monomeric catechols	1.0243	0.3115	1	gastrointestinal_tract	COG4771!!!COG4774	GC_00047566
Mu-like prophage tail protein gpP	1.0243	0.3115	1	gastrointestinal_tract	COG4379	GC_00034283
Phage-related protein!!!N-acetylmuramoyl-L-alanine amidase CwlA	1.0243	0.3115	1	gastrointestinal_tract	COG4926!!!COG5632	GC_00037544
Urease accessory protein UreF	1.0243	0.3115	1	gastrointestinal_tract	COG0830	GC_00035268
Protein distantly related to bacterial ferritins	1.0243	0.3115	1	gastrointestinal_tract	COG2406	GC_00040898
Uncharacterized protein, RmlC-like cupin domain	1.0243	0.3115	1	gastrointestinal_tract	COG4101	GC_00032021
AAA+-type ATPase, SpoVK/Ycf46/Vps4 family!!!AAA+-type ATPase, SpoVK/Ycf46/Vps4 family!!!Nitrous oxidase accessory protein NosD, contains tandem CASH domains	1.0243	0.3115	1	gastrointestinal_tract	COG0464!!!COG0464!!!COG3420	GC_00055747
5-methylcytosine-specific restriction endonuclease McrBC, GTP-binding regulatory subunit McrB!!!DNA replication protein DnaC	1.0243	0.3115	1	gastrointestinal_tract	COG1401!!!COG1484	GC_00046781
Hydroxypyruvate isomerase	1.0243	0.3115	1	gastrointestinal_tract	COG3622	GC_00051558
Mu-like prophage tail sheath protein gpL	1.0243	0.3115	1	gastrointestinal_tract	COG4386	GC_00043830
Uncharacterized conserved protein YjbJ, UPF0337 family	1.0243	0.3115	1	gastrointestinal_tract	COG3237	GC_00043586
Predicted NTPase, NACHT family domain	1.0243	0.3115	1	gastrointestinal_tract	COG5635	GC_00031432
DNA-binding response regulator, OmpR family, contains REC and winged-helix (wHTH) domain!!!DNA-binding response regulator, OmpR family, contains REC and winged-helix (wHTH) domain!!!CheY chemotaxis protein or a CheY-like REC (receiver) domain!!!GAF domain!!!K+-sensing histidine kinase KdpD!!!Signal transduction histidine kinase, nitrate/nitrite-specific	1.0243	0.3115	1	gastrointestinal_tract	COG0745!!!COG0745!!!COG0784!!!COG2203!!!COG2205!!!COG3850	GC_00043630
DNA-binding transcriptional regulator, XRE-family HTH domain!!!Cupin domain protein related to quercetin dioxygenase	1.0243	0.3115	1	gastrointestinal_tract	COG1476!!!COG1917	GC_00046554
Uncharacterized conserved protein!!!Uncharacterized conserved protein YjdB, contains Ig-like domain	1.0243	0.3115	1	gastrointestinal_tract	COG5276!!!COG5492	GC_00044327
Sugar-specific transcriptional regulator TrmB	1.0243	0.3115	1	gastrointestinal_tract	COG1378	GC_00051471
Lyzozyme M1 (1,4-beta-N-acetylmuramidase), GH25 family!!!Phage-related protein	1.0243	0.3115	1	gastrointestinal_tract	COG3757!!!COG4926	GC_00038150
Predicted naringenin-chalcone synthase	1.0243	0.3115	1	gastrointestinal_tract	COG3424	GC_00050575
K+-sensing histidine kinase KdpD!!!Signal transduction histidine kinase	1.0243	0.3115	1	gastrointestinal_tract	COG2205!!!COG5002	GC_00045827
PKD repeat!!!PKD repeat!!!PKD repeat!!!PKD repeat	1.0243	0.3115	1	gastrointestinal_tract	COG3291!!!COG3291!!!COG3291!!!COG3291	GC_00030672
Glycosyltransferase involved in cell wall bisynthesis!!!UDP-N-acetylglucosamine:LPS N-acetylglucosamine transferase	1.0243	0.3115	1	gastrointestinal_tract	COG0438!!!COG0707	GC_00044484
Nitric oxide synthase, oxygenase domain	1.0243	0.3115	1	gastrointestinal_tract	COG4362	GC_00050110
ABC-type metal ion transport system, periplasmic component/surface antigen!!!ABC-type metal ion transport system, periplasmic component/surface antigen	1.0243	0.3115	1	gastrointestinal_tract	COG1464!!!COG1464	GC_00054896
Pectate lyase!!!Phage-related protein, tail component	1.0243	0.3115	1	gastrointestinal_tract	COG3866!!!COG4733	GC_00049968
Multidrug efflux pump subunit AcrB!!!ABC-type multidrug transport system, ATPase component	1.0243	0.3115	1	gastrointestinal_tract	COG0841!!!COG1131	GC_00045666
Uncharacterized membrane protein!!!DNA-binding beta-propeller fold protein YncE!!!DNA-binding beta-propeller fold protein YncE	1.0243	0.3115	1	gastrointestinal_tract	COG1470!!!COG3391!!!COG3391	GC_00033507
Isochorismate hydrolase!!!Aryl carrier domain	1.0243	0.3115	1	gastrointestinal_tract	COG1535!!!COG3433	GC_00051112
Putative cell wall-binding domain	1.0243	0.3115	1	gastrointestinal_tract	COG2247	GC_00006556, GC_00036110
Uncharacterized conserved protein, DUF111 family!!!Uncharacterized conserved protein, DUF111 family	1.0243	0.3115	1	gastrointestinal_tract	COG1641!!!COG1641	GC_00045653
Fumarylacetoacetate (FAA) hydrolase family protein	1.0243	0.3115	1	gastrointestinal_tract	COG3970	GC_00053957
Non-ribosomal peptide synthetase component F!!!Thioester reductase domain of alpha aminoadipate reductase Lys2 and NRPSs	1.0243	0.3115	1	gastrointestinal_tract	COG1020!!!COG3320	GC_00054632
Antitoxin component of toxin-antitoxin stability system, DNA-binding transcriptional repressor	1.0243	0.3115	1	gastrointestinal_tract	COG4118	GC_00044839
Transposase and inactivated derivatives, IS5 family!!!Transposase and inactivated derivatives, IS5 family	1.0243	0.3115	1	gastrointestinal_tract	COG3039!!!COG3039	GC_00022337, GC_00056088
Peptidoglycan-binding (PGRP) domain of peptidoglycan hydrolases!!!Peptidoglycan-binding (PGRP) domain of peptidoglycan hydrolases!!!Lyzozyme M1 (1,4-beta-N-acetylmuramidase), GH25 family	1.0243	0.3115	1	gastrointestinal_tract	COG3409!!!COG3409!!!COG3757	GC_00038417
Protein N-acetyltransferase, RimJ/RimL family!!!Lysophospholipase L1 or related esterase	1.0243	0.3115	1	gastrointestinal_tract	COG1670!!!COG2755	GC_00042292
DNA-binding response regulator, OmpR family, contains REC and winged-helix (wHTH) domain!!!Glycosyltransferase, catalytic subunit of cellulose synthase and poly-beta-1,6-N-acetylglucosamine synthase!!!K+-sensing histidine kinase KdpD	1.0243	0.3115	1	gastrointestinal_tract	COG0745!!!COG1215!!!COG2205	GC_00027597, GC_00049753
Formate hydrogenlyase subunit 6/NADH:ubiquinone oxidoreductase 23 kD subunit (chain I)!!!Ferredoxin	1.0243	0.3115	1	gastrointestinal_tract	COG1143!!!COG1145	GC_00034139
Thiamine monophosphate synthase!!!Thiamine biosynthesis protein ThiC	1.0243	0.3115	1	gastrointestinal_tract	COG0352!!!COG0422	GC_00048745
Response regulator of citrate/malate metabolism!!!Flp pilus assembly protein, ATPase CpaE	1.0243	0.3115	1	gastrointestinal_tract	COG4565!!!COG4963	GC_00042635
Pectate lyase!!!Pectin methylesterase and related acyl-CoA thioesterases!!!Phage-related protein, tail component!!!Phage-related protein, tail component	1.0243	0.3115	1	gastrointestinal_tract	COG3866!!!COG4677!!!COG4733!!!COG4733	GC_00050776
Non-ribosomal peptide synthetase component F!!!Non-ribosomal peptide synthetase component F!!!Thioesterase domain of type I polyketide synthase or non-ribosomal peptide synthetase	1.0243	0.3115	1	gastrointestinal_tract	COG1020!!!COG1020!!!COG3319	GC_00035711
Carbonic anhydrase or acetyltransferase, isoleucine patch superfamily!!!Carbonic anhydrase or acetyltransferase, isoleucine patch superfamily	1.0243	0.3115	1	gastrointestinal_tract	COG0663!!!COG0663	GC_00034983
Murein DD-endopeptidase MepM and murein hydrolase activator NlpD, contain LysM domain!!!Tfp pilus assembly protein FimV!!!Uncharacterized conserved protein YabE, contains G5 and tandem DUF348 domains	1.0243	0.3115	1	gastrointestinal_tract	COG0739!!!COG3170!!!COG3583	GC_00039561
Extracellular (periplasmic) sensor domain CHASE (specificity unknown)!!!Response regulator c-di-GMP phosphodiesterase, RpfG family, contains REC and HD-GYP domains	1.0243	0.3115	1	gastrointestinal_tract	COG3322!!!COG3437	GC_00039270
Predicted RNA polymerase sigma factor, contains C-terminal TPR domain	1.0243	0.3115	1	gastrointestinal_tract	COG4941	GC_00054655
Uncharacterized N-terminal domain of lipid-A-disaccharide synthase	1.0243	0.3115	1	gastrointestinal_tract	COG3952	GC_00051698
ABC-type multidrug transport system, ATPase component!!!DNA-binding response regulator, LytR/AlgR family	1.0243	0.3115	1	gastrointestinal_tract	COG1131!!!COG3279	GC_00046187
Uncharacterized protein, contains HEPN domain, UPF0332 family	1.0243	0.3115	1	gastrointestinal_tract	COG1895	GC_00040033
DNA-binding transcriptional regulator, LacI/PurR family!!!AraC-type DNA-binding domain and AraC-containing proteins	1.0243	0.3115	1	gastrointestinal_tract	COG1609!!!COG2207	GC_00030476
Forkhead associated (FHA) domain, binds pSer, pThr, pTyr!!!DNA-binding winged helix-turn-helix (wHTH) domain	1.0243	0.3115	1	gastrointestinal_tract	COG1716!!!COG3710	GC_00032060
Signal transduction histidine kinase!!!CheY chemotaxis protein or a CheY-like REC (receiver) domain!!!CheY chemotaxis protein or a CheY-like REC (receiver) domain!!!PAS domain!!!PAS domain	1.0243	0.3115	1	gastrointestinal_tract	COG0642!!!COG0784!!!COG0784!!!COG2202!!!COG2202	GC_00053993, GC_00055121
MinD superfamily P-loop ATPase, contains an inserted ferredoxin domain!!!NADH:ubiquinone oxidoreductase, NADH-binding 51 kD subunit (chain F)!!!(2Fe-2S) ferredoxin	1.0243	0.3115	1	gastrointestinal_tract	COG1149!!!COG1894!!!COG3411	GC_00055745
DNA primase (bacterial type)!!!RecA-family ATPase	1.0243	0.3115	1	gastrointestinal_tract	COG0358!!!COG3598	GC_00022218
Dihydroorotate dehydrogenase!!!NAD-dependent dihydropyrimidine dehydrogenase, PreA subunit	1.0243	0.3115	1	gastrointestinal_tract	COG0167!!!COG1146	GC_00029432
Coenzyme F420-reducing hydrogenase, beta subunit!!!Ferredoxin	1.0243	0.3115	1	gastrointestinal_tract	COG1035!!!COG1145	GC_00047718
Urease accessory protein UreE	1.0243	0.3115	1	gastrointestinal_tract	COG2371	GC_00049264
Cytochrome c peroxidase!!!DNA-binding beta-propeller fold protein YncE	1.0243	0.3115	1	gastrointestinal_tract	COG1858!!!COG3391	GC_00053824
Outer membrane protein OmpA and related peptidoglycan-associated (lipo)proteins!!!Flp pilus assembly protein TadD, contains TPR repeats	1.0243	0.3115	1	gastrointestinal_tract	COG2885!!!COG5010	GC_00051697
Mannosyltransferase related to Gpi18	1.0243	0.3115	1	gastrointestinal_tract	COG5542	GC_00038092, GC_00056209
ABC-type glycerol-3-phosphate transport system, permease component!!!ABC-type sugar transport system, permease component	1.0243	0.3115	1	gastrointestinal_tract	COG0395!!!COG1175	GC_00038820
Membrane protein involved in colicin uptake!!!Phage tail tape-measure protein, controls tail length	1.0243	0.3115	1	gastrointestinal_tract	COG3064!!!COG3941	GC_00052442
Sugar lactone lactonase YvrE!!!DNA-binding beta-propeller fold protein YncE	1.0243	0.3115	1	gastrointestinal_tract	COG3386!!!COG3391	GC_00028259
Metal-dependent hydrolase, beta-lactamase superfamily II!!!Metal-dependent hydrolase, beta-lactamase superfamily II!!!Glucan-binding domain (YG repeat)	1.0243	0.3115	1	gastrointestinal_tract	COG2333!!!COG2333!!!COG5263	GC_00042059
FAD synthase!!!Nicotinamide riboside kinase	1.0243	0.3115	1	gastrointestinal_tract	COG0196!!!COG3172	GC_00036329
DNA-binding transcriptional regulator, XRE-family HTH domain!!!Phage repressor protein C, contains Cro/C1-type HTH and peptisase s24 domains	1.0243	0.3115	1	gastrointestinal_tract	COG1476!!!COG2932	GC_00046338
Uncharacterized conserved protein YbdZ, MbtH family	1.0243	0.3115	1	gastrointestinal_tract	COG3251	GC_00049913
Tetratricopeptide (TPR) repeat!!!NAD-dependent protein deacetylase, SIR2 family	1.0243	0.3115	1	gastrointestinal_tract	COG0457!!!COG0846	GC_00046967
Cell wall-associated hydrolase, NlpC family!!!Flagellum-specific peptidoglycan hydrolase FlgJ!!!Surface antigen	1.0243	0.3115	1	gastrointestinal_tract	COG0791!!!COG1705!!!COG3942	GC_00050509
Periplasmic beta-glucosidase and related glycosidases!!!O-Glycosyl hydrolase	1.0243	0.3115	1	gastrointestinal_tract	COG1472!!!COG5520	GC_00047068
Coenzyme F420-reducing hydrogenase, alpha subunit	1.0243	0.3115	1	gastrointestinal_tract	COG3259	GC_00032156
GAF domain!!!GAF domain!!!Signal transduction histidine kinase, nitrogen specific	1.0243	0.3115	1	gastrointestinal_tract	COG2203!!!COG2203!!!COG3852	GC_00030069
Glyoxalase superfamily enzyme, possibly 3-demethylubiquinone-9 3-methyltransferase	1.0243	0.3115	1	gastrointestinal_tract	COG3865	GC_00028998, GC_00032411
Acetyltransferase (isoleucine patch superfamily)!!!Acetyltransferase (isoleucine patch superfamily)!!!Acetyltransferase (isoleucine patch superfamily)	1.0243	0.3115	1	gastrointestinal_tract	COG0110!!!COG0110!!!COG0110	GC_00035787
Signal transduction histidine kinase!!!AraC-type DNA-binding domain and AraC-containing proteins!!!Two-component response regulator, PleD family, consists of two REC domains and a diguanylate cyclase (GGDEF) domain	1.0243	0.3115	1	gastrointestinal_tract	COG0642!!!COG2207!!!COG3706	GC_00054978
UV DNA damage repair endonuclease	1.0243	0.3115	1	gastrointestinal_tract	COG4294	GC_00051185
Flavodoxin!!!Ferredoxin	1.0243	0.3115	1	gastrointestinal_tract	COG0716!!!COG1145	GC_00040874
Secreted protein containing bacterial Ig-like domain and vWFA domain!!!Secreted protein containing bacterial Ig-like domain and vWFA domain!!!Uncharacterized membrane protein	1.0243	0.3115	1	gastrointestinal_tract	COG2304!!!COG2304!!!COG5426	GC_00050571
Uncharacterized protein, contains GBA2_N and DUF608 domains	1.0243	0.3115	1	gastrointestinal_tract	COG4354	GC_00038528
Uncharacterized Fe-S cluster-containing protein!!!Dissimilatory sulfite reductase (desulfoviridin), alpha and beta subunits!!!Iron only hydrogenase large subunit, C-terminal domain	1.0243	0.3115	1	gastrointestinal_tract	COG2000!!!COG2221!!!COG4624	GC_00041470
Trans-2-enoyl-CoA reductase	1.0243	0.3115	1	gastrointestinal_tract	COG3007	GC_00046124
Lysophospholipase L1 or related esterase!!!Alpha-L-fucosidase	1.0243	0.3115	1	gastrointestinal_tract	COG2755!!!COG3669	GC_00034159
Trehalose-6-phosphate synthase!!!Trehalose-6-phosphatase	1.0243	0.3115	1	gastrointestinal_tract	COG0380!!!COG1877	GC_00030378
Ferredoxin!!!Uncharacterized Fe-S cluster-containing protein!!!Predicted transcriptional regulator containing CBS domains!!!Iron only hydrogenase large subunit, C-terminal domain	1.0243	0.3115	1	gastrointestinal_tract	COG1145!!!COG2000!!!COG4109!!!COG4624	GC_00040549
Pyruvate/2-oxoglutarate dehydrogenase complex, dihydrolipoamide acyltransferase (E2) component!!!Murein DD-endopeptidase MepM and murein hydrolase activator NlpD, contain LysM domain	1.0243	0.3115	1	gastrointestinal_tract	COG0508!!!COG0739	GC_00035110
DNA-binding transcriptional regulator, MerR family!!!Uncharacterized membrane protein YckC, RDD family	1.0243	0.3115	1	gastrointestinal_tract	COG0789!!!COG1714	GC_00033869
Uncharacterized conserved protein, DUF952 family	1.0243	0.3115	1	gastrointestinal_tract	COG3502	GC_00035021
Protein involved in chromosome segregation, interacts with SMC proteins	1.0243	0.3115	1	gastrointestinal_tract	COG5185	GC_00049172
Glycosyltransferase involved in cell wall bisynthesis!!!Tetratricopeptide (TPR) repeat	1.0243	0.3115	1	gastrointestinal_tract	COG0438!!!COG0457	GC_00035468
DNA-binding response regulator, OmpR family, contains REC and winged-helix (wHTH) domain!!!Sensor histidine kinase YesM!!!Signal transduction histidine kinase	1.0243	0.3115	1	gastrointestinal_tract	COG0745!!!COG2972!!!COG5002	GC_00038570
Uncharacterized conserved protein YlxP, DUF503 family	1.0243	0.3115	1	gastrointestinal_tract	COG1550	GC_00029840
N-acetylmuramoyl-L-alanine amidase!!!Uncharacterized conserved protein YgiM, contains N-terminal SH3 domain, DUF1202 family!!!Uncharacterized conserved protein YgiM, contains N-terminal SH3 domain, DUF1202 family!!!Uncharacterized conserved protein YraI!!!Uncharacterized conserved protein YraI	1.0243	0.3115	1	gastrointestinal_tract	COG0860!!!COG3103!!!COG3103!!!COG4991!!!COG4991	GC_00047001
Zn-dependent amino- or carboxypeptidase, M28 family!!!Zn-dependent metalloprotease	1.0243	0.3115	1	gastrointestinal_tract	COG2234!!!COG3227	GC_00047152
DNA gyrase/topoisomerase IV, subunit B!!!DNA-binding transcriptional regulator, ArsR family	1.0243	0.3115	1	gastrointestinal_tract	COG0187!!!COG0640	GC_00030238
CRISPR/Cas system-associated endonuclease/helicase Cas3!!!HD superfamily phosphodieaserase, includes HD domain of RNase Y	1.0243	0.3115	1	gastrointestinal_tract	COG1203!!!COG1418	GC_00053971
Signal transduction histidine kinase!!!DNA-binding response regulator, OmpR family, contains REC and winged-helix (wHTH) domain!!!Sensor histidine kinase YesM	1.0243	0.3115	1	gastrointestinal_tract	COG0642!!!COG0745!!!COG2972	GC_00041574
Uncharacterized protein YvpB!!!Glucan-binding domain (YG repeat)!!!N-acetylmuramoyl-L-alanine amidase CwlA	1.0243	0.3115	1	gastrointestinal_tract	COG4990!!!COG5263!!!COG5632	GC_00018269
Pectate lyase!!!Pectate lyase	1.0243	0.3115	1	gastrointestinal_tract	COG3866!!!COG3866	GC_00055272
Integral membrane sensor domain MASE1!!!Extracellular (periplasmic) sensor domain CHASE1 (specificity unknown)!!!Predicted signal transduction protein containing a membrane domain, an EAL and a GGDEF domain	1.0243	0.3115	1	gastrointestinal_tract	COG3447!!!COG3614!!!COG5001	GC_00028036
Sulfite reductase, alpha subunit (flavoprotein)!!!Cytochrome P450	1.0243	0.3115	1	gastrointestinal_tract	COG0369!!!COG2124	GC_00051484
Acireductone dioxygenase (methionine salvage), cupin superfamily	1.0243	0.3115	1	gastrointestinal_tract	COG1791	GC_00053738
ABC-type multidrug transport system, ATPase component!!!Predicted ATPase, archaeal AAA+ ATPase superfamily	1.0243	0.3115	1	gastrointestinal_tract	COG1131!!!COG1672	GC_00053493
Glycosyltransferase involved in cell wall bisynthesis!!!Glycosyltransferase, GT2 family!!!Uncharacterized protein involved in exopolysaccharide biosynthesis!!!Uncharacterized protein	1.0243	0.3115	1	gastrointestinal_tract	COG0438!!!COG1216!!!COG3206!!!COG3551	GC_00042989
Uncharacterized protein YjlB	1.0243	0.3115	1	gastrointestinal_tract	COG4297	GC_00033968
AraC-type DNA-binding domain and AraC-containing proteins!!!c-di-AMP phosphodiesterase, consists of a GGDEF-like and DHH domains	1.0243	0.3115	1	gastrointestinal_tract	COG2207!!!COG3887	GC_00036321
4-hydroxyphenylpyruvate dioxygenase and related hemolysins	1.0243	0.3115	1	gastrointestinal_tract	COG3185	GC_00043634
Chitinase, GH18 family!!!Chitodextrinase	1.0243	0.3115	1	gastrointestinal_tract	COG3325!!!COG3979	GC_00036724
ssDNA-binding Zn-finger and Zn-ribbon domains of topoisomerase 1!!!Two-component response regulator, PleD family, consists of two REC domains and a diguanylate cyclase (GGDEF) domain	1.0243	0.3115	1	gastrointestinal_tract	COG0551!!!COG3706	GC_00032518
3',5'-cyclic AMP phosphodiesterase CpdA!!!Metal-dependent hydrolase, endonuclease/exonuclease/phosphatase family	1.0243	0.3115	1	gastrointestinal_tract	COG1409!!!COG3568	GC_00056921
Predicted metal-dependent phosphoesterase TrpH, contains PHP domain!!!3',5'-cyclic AMP phosphodiesterase CpdA	1.0243	0.3115	1	gastrointestinal_tract	COG0613!!!COG1409	GC_00037086
AraC-type DNA-binding domain and AraC-containing proteins!!!DNA-binding transcriptional regulator, PucR family	1.0243	0.3115	1	gastrointestinal_tract	COG2207!!!COG2508	GC_00043768
Esterase/lipase superfamily enzyme!!!Esterase/lipase superfamily enzyme	1.0243	0.3115	1	gastrointestinal_tract	COG4947!!!COG4947	GC_00027625
Protein N-acetyltransferase, RimJ/RimL family!!!Predicted kinase, aminoglycoside phosphotransferase (APT) family	1.0243	0.3115	1	gastrointestinal_tract	COG1670!!!COG3173	GC_00033894
Heterodisulfide reductase, subunit A (polyferredoxin)!!!Na+-translocating ferredoxin:NAD+ oxidoreductase RNF, RnfB subunit!!!Na+-translocating ferredoxin:NAD+ oxidoreductase RNF, RnfB subunit	1.0243	0.3115	1	gastrointestinal_tract	COG1148!!!COG2878!!!COG2878	GC_00046052
ABC-type dipeptide/oligopeptide/nickel transport system, ATPase component!!!Uncharacterized membrane protein YdfJ, MMPL/SSD domain!!!Uncharacterized membrane protein YdfJ, MMPL/SSD domain	1.0243	0.3115	1	gastrointestinal_tract	COG1124!!!COG2409!!!COG2409	GC_00051474
NADPH-dependent curcumin reductase CurA	1.0243	0.3115	1	gastrointestinal_tract	COG2130	GC_00037502
Enamine deaminase RidA, house cleaning of reactive enamine intermediates, YjgF/YER057c/UK114 family!!!Protein N-acetyltransferase, RimJ/RimL family	1.0243	0.3115	1	gastrointestinal_tract	COG0251!!!COG1670	GC_00048850
Tryptophan-rich sensory protein (mitochondrial benzodiazepine receptor homolog)!!!Signal transduction histidine kinase	1.0243	0.3115	1	gastrointestinal_tract	COG3476!!!COG4585	GC_00053018
Uncharacterized conserved protein, Alpha-E superfamily	1.0243	0.3115	1	gastrointestinal_tract	COG2307	GC_00054914
Tetratricopeptide (TPR) repeat!!!Uncharacterized conserved protein YprB, contains RNaseH-like and TPR domains	1.0243	0.3115	1	gastrointestinal_tract	COG0457!!!COG3359	GC_00044602
Uncharacterized protein, UPF0280 family, ApbE superfamily	1.0243	0.3115	1	gastrointestinal_tract	COG2122	GC_00033782
Chromate transport protein ChrA!!!Chromate transport protein ChrA	1.0243	0.3115	1	gastrointestinal_tract	COG2059!!!COG2059	GC_00048457
SAM-dependent methyltransferase!!!DNA-binding transcriptional regulator, XRE-family HTH domain	1.0243	0.3115	1	gastrointestinal_tract	COG0500!!!COG1476	GC_00051393
DNA-binding transcriptional regulator, FadR family!!!DNA-binding transcriptional regulator, FadR family	1.0243	0.3115	1	gastrointestinal_tract	COG2186!!!COG2186	GC_00047958
Phage-related minor tail protein!!!Phage-related protein	1.0243	0.3115	1	gastrointestinal_tract	COG5280!!!COG5412	GC_00028868
ABC-type amino acid transport/signal transduction system, periplasmic component/domain!!!ABC-type amino acid transport/signal transduction system, periplasmic component/domain!!!GGDEF domain, diguanylate cyclase (c-di-GMP synthetase) or its enzymatically inactive variants!!!EAL domain, c-di-GMP-specific phosphodiesterase class I (or its enzymatically inactive variant)	1.0243	0.3115	1	gastrointestinal_tract	COG0834!!!COG0834!!!COG2199!!!COG2200	GC_00029746
Formylglycine-generating enzyme, required for sulfatase activity, contains SUMF1/FGE domain!!!Uncharacterized membrane protein	1.0243	0.3115	1	gastrointestinal_tract	COG1262!!!COG1470	GC_00039866
Transcriptional regulator, contains XRE-family HTH domain!!!Predicted restriction endonuclease, HNH family	1.0243	0.3115	1	gastrointestinal_tract	COG1396!!!COG3183	GC_00030628
Adenine-specific DNA methylase!!!Type II restriction/modification system, DNA methylase subunit YeeA!!!Predicted type IV restriction endonuclease	1.0243	0.3115	1	gastrointestinal_tract	COG0827!!!COG1002!!!COG2810	GC_00031348
ABC-type sugar transport system, permease component!!!ABC-type glycerol-3-phosphate transport system, periplasmic component	1.0243	0.3115	1	gastrointestinal_tract	COG1175!!!COG1653	GC_00040377
Superfamily II DNA helicase RecQ!!!Predicted amidophosphoribosyltransferases	1.0243	0.3115	1	gastrointestinal_tract	COG0514!!!COG1040	GC_00045876
Phage head maturation protease!!!Mu-like prophage major head subunit gpT	1.0243	0.3115	1	gastrointestinal_tract	COG3740!!!COG4397	GC_00036452
Erythromycin esterase homolog	1.0243	0.3115	1	gastrointestinal_tract	COG2312	GC_00033330, GC_00046996
CBS domain!!!NDP-sugar pyrophosphorylase, includes eIF-2Bgamma, eIF-2Bepsilon, and LPS biosynthesis proteins	1.0243	0.3115	1	gastrointestinal_tract	COG0517!!!COG1208	GC_00055128
DNA-binding response regulator, OmpR family, contains REC and winged-helix (wHTH) domain!!!K+-sensing histidine kinase KdpD!!!Sensor histidine kinase YesM	1.0243	0.3115	1	gastrointestinal_tract	COG0745!!!COG2205!!!COG2972	GC_00029822, GC_00033546
Transglutaminase-like enzyme, putative cysteine protease!!!Serine protease inhibitor	1.0243	0.3115	1	gastrointestinal_tract	COG1305!!!COG4826	GC_00049774
Glucose/arabinose dehydrogenase, beta-propeller fold	1.0243	0.3115	1	gastrointestinal_tract	COG2133	GC_00028517, GC_00052770
Predicted GTPase!!!Uncharacterized conserved protein, DUF697 family	1.0243	0.3115	1	gastrointestinal_tract	COG3596!!!COG3597	GC_00047261
2-keto-3-deoxy-L-rhamnonate aldolase RhmA	1.0243	0.3115	1	gastrointestinal_tract	COG3836	GC_00053564
Uracil-DNA glycosylase	0.981722	0.321774	1	gastrointestinal_tract	COG1573	GC_00000328, GC_00001385, GC_00011966, GC_00014074, GC_00014853, GC_00016108, GC_00016188, GC_00016935, GC_00017643, GC_00021831, GC_00026415, GC_00032969, GC_00041802, GC_00043092, GC_00045965, GC_00046362, GC_00046424, GC_00047086, GC_00051556, GC_00053830
Na+/melibiose symporter or related transporter	0.981722	0.321774	1	gastrointestinal_tract	COG2211	GC_00000765, GC_00001990, GC_00002027, GC_00004233, GC_00004582, GC_00004740, GC_00004788, GC_00007818, GC_00008577, GC_00008941, GC_00009350, GC_00009674, GC_00009887, GC_00010466, GC_00010808, GC_00011695, GC_00012239, GC_00017095, GC_00018041, GC_00018231, GC_00018710, GC_00019112, GC_00019663, GC_00019849, GC_00023277, GC_00025333, GC_00026389, GC_00026785, GC_00030885, GC_00035001, GC_000365…
Magnesium-transporting ATPase (P-type)	0.981722	0.321774	1	gastrointestinal_tract	COG0474	GC_00000320, GC_00003957, GC_00004471, GC_00005825, GC_00008394, GC_00009496, GC_00012885, GC_00012886, GC_00013579, GC_00014816, GC_00015756, GC_00016078, GC_00017601, GC_00017788, GC_00018385, GC_00019109, GC_00019804, GC_00020193, GC_00021346, GC_00021347, GC_00026196, GC_00026793, GC_00027225, GC_00034036, GC_00034987, GC_00036764, GC_00036865, GC_00037273, GC_00040241, GC_00042382, GC_000437…
Beta-phosphoglucomutase or related phosphatase, HAD superfamily	0.981722	0.321774	1	oral_cavity	COG0637	GC_00002695, GC_00004552, GC_00006465, GC_00006756, GC_00007764, GC_00009240, GC_00009910, GC_00010570, GC_00011941, GC_00014643, GC_00015242, GC_00015244, GC_00015253, GC_00016716, GC_00016870, GC_00017169, GC_00018142, GC_00018143, GC_00018741, GC_00021637, GC_00023413, GC_00024625, GC_00025034, GC_00025506, GC_00025512, GC_00028513, GC_00034667, GC_00037143, GC_00039276, GC_00042102, GC_000433…
Penicillin V acylase or related amidase, Ntn superfamily	0.981722	0.321774	1	gastrointestinal_tract	COG3049	GC_00005788, GC_00010630, GC_00023726, GC_00025085, GC_00034490, GC_00035177, GC_00050367, GC_00055140, GC_00056176, GC_00056861
D-arabinose 1-dehydrogenase, Zn-dependent alcohol dehydrogenase family	0.981722	0.321774	1	gastrointestinal_tract	COG1064	GC_00002710, GC_00008706, GC_00017890, GC_00024406, GC_00033055, GC_00049347, GC_00050246
Nitrogen regulatory protein PII	0.981722	0.321774	1	gastrointestinal_tract	COG0347	GC_00002876, GC_00011414, GC_00016956, GC_00019707, GC_00038406, GC_00039940, GC_00042971, GC_00047659
Zn-dependent amino- or carboxypeptidase, M28 family	0.981722	0.321774	1	gastrointestinal_tract	COG2234	GC_00001290, GC_00030675, GC_00034975, GC_00035486, GC_00036376, GC_00038246, GC_00039847, GC_00041867, GC_00042615, GC_00042673
Uncharacterized membrane protein RarD, contains two EamA domains	0.981722	0.321774	1	gastrointestinal_tract	COG2962	GC_00017275, GC_00017276, GC_00017382, GC_00018736, GC_00022268, GC_00025207, GC_00030936, GC_00039386, GC_00046278, GC_00046753
Predicted hydrolase of the alpha/beta superfamily	0.981722	0.321774	1	gastrointestinal_tract	COG2819	GC_00013145, GC_00018120, GC_00025303, GC_00030112, GC_00032492, GC_00032737, GC_00037686, GC_00039304, GC_00041920, GC_00047918, GC_00048560, GC_00050492, GC_00052495, GC_00054703
5-methylcytosine-specific restriction endonuclease McrBC, regulatory subunit McrC	0.981722	0.321774	1	gastrointestinal_tract	COG4268	GC_00005546, GC_00024807, GC_00024808, GC_00029933, GC_00036153, GC_00036352, GC_00039317, GC_00040611, GC_00046390, GC_00047845, GC_00051881, GC_00056609
Predicted nucleotidyltransferase component of viral defense system	0.910849	0.339889	1	oral_cavity	COG2253	GC_00007809, GC_00009372, GC_00013385, GC_00013386, GC_00019865, GC_00026416, GC_00027624, GC_00030373, GC_00032118, GC_00034324, GC_00034739, GC_00035951, GC_00036030, GC_00036574, GC_00048377, GC_00051539, GC_00051634, GC_00051797
Uncharacterized conserved protein, contains GH25 family domain	0.910849	0.339889	1	oral_cavity	COG5266	GC_00000250, GC_00000489, GC_00021917, GC_00026990, GC_00031777, GC_00039230, GC_00041347, GC_00053125, GC_00053350, GC_00056879
Kef-type K+ transport system, membrane component KefB	0.910849	0.339889	1	gastrointestinal_tract	COG0475	GC_00008102, GC_00008103, GC_00015303, GC_00016237, GC_00016741, GC_00022416, GC_00026184, GC_00029639, GC_00039419, GC_00051192
H+/gluconate symporter or related permease	0.910849	0.339889	1	oral_cavity	COG2610	GC_00001175, GC_00002645, GC_00003447, GC_00006277, GC_00008274, GC_00008275, GC_00009137, GC_00009138, GC_00009420, GC_00009421, GC_00012045, GC_00013482, GC_00015541, GC_00016458, GC_00020305, GC_00022212, GC_00026046, GC_00027558, GC_00033334, GC_00036695, GC_00037029, GC_00037331, GC_00042016, GC_00046944, GC_00047629, GC_00051834, GC_00052018, GC_00052881, GC_00053725
Fucose 4-O-acetylase or related acetyltransferase	0.910849	0.339889	1	gastrointestinal_tract	COG3594	GC_00006715, GC_00007293, GC_00013785, GC_00018711, GC_00022757, GC_00031173, GC_00033137, GC_00034873, GC_00035270, GC_00041600, GC_00045135, GC_00047291, GC_00047431, GC_00052734
Uncharacterized membrane protein YcaP, DUF421 family	0.910849	0.339889	1	oral_cavity	COG2323	GC_00000363, GC_00003195, GC_00004473, GC_00020432, GC_00021645, GC_00021961, GC_00023147, GC_00024336, GC_00038105, GC_00040814, GC_00041799, GC_00044151, GC_00044877, GC_00056548
Carbonic anhydrase or acetyltransferase, isoleucine patch superfamily	0.910849	0.339889	1	gastrointestinal_tract	COG0663	GC_00005031, GC_00005581, GC_00012930, GC_00014347, GC_00016568, GC_00019997, GC_00037161, GC_00045644
Signal transduction histidine kinase regulating C4-dicarboxylate transport system	0.910849	0.339889	1	gastrointestinal_tract	COG4191	GC_00002815, GC_00019168, GC_00022454, GC_00025515, GC_00029241, GC_00030799, GC_00031473, GC_00032237, GC_00033667, GC_00038079, GC_00040514, GC_00042275, GC_00044347, GC_00045339, GC_00046565, GC_00051940, GC_00052336, GC_00053952, GC_00054330
Predicted nuclease of restriction endonuclease-like (RecB) superfamily, DUF1016 family	0.910849	0.339889	1	gastrointestinal_tract	COG4804	GC_00001144, GC_00002512, GC_00003502, GC_00003643, GC_00007902, GC_00009233, GC_00014423, GC_00016746, GC_00017243, GC_00018605, GC_00019563, GC_00020895, GC_00023743, GC_00030185, GC_00033002, GC_00033457, GC_00049471, GC_00052063, GC_00053568
Formylglycine-generating enzyme, required for sulfatase activity, contains SUMF1/FGE domain	0.910849	0.339889	1	gastrointestinal_tract	COG1262	GC_00000092, GC_00002663, GC_00008002, GC_00011204, GC_00013938, GC_00019164, GC_00021390, GC_00026771, GC_00028013, GC_00031722, GC_00038486, GC_00045813, GC_00056118
Phage portal protein BeeE	0.910849	0.339889	1	gastrointestinal_tract	COG4695	GC_00006527, GC_00006671, GC_00008889, GC_00010426, GC_00028486, GC_00028777, GC_00029226, GC_00034401, GC_00035317, GC_00041896, GC_00045120, GC_00047499, GC_00051580, GC_00052939, GC_00056430
Major membrane immunogen, membrane-anchored lipoprotein	0.861953	0.353193	1	oral_cavity	COG4939	GC_00000417, GC_00015854, GC_00026049, GC_00034370, GC_00041800, GC_00047181
Histidine ammonia-lyase	0.861953	0.353193	1	oral_cavity	COG2986	GC_00000362, GC_00013705, GC_00024812, GC_00025814, GC_00030588, GC_00031406, GC_00031984, GC_00032438, GC_00033019, GC_00041485, GC_00052708, GC_00053445, GC_00053950, GC_00054778
Transposase (or an inactivated derivative)	0.861953	0.353193	1	oral_cavity	COG3328	GC_00002950, GC_00003008, GC_00003095, GC_00003120, GC_00004394, GC_00004807, GC_00006402, GC_00014704, GC_00019925, GC_00021231, GC_00028000, GC_00030311, GC_00031035, GC_00031581, GC_00031852, GC_00032651, GC_00035944, GC_00035970, GC_00039909, GC_00043652, GC_00044158, GC_00046676, GC_00047746, GC_00054534, GC_00055550
Phosphate uptake regulator	0.861953	0.353193	1	gastrointestinal_tract	COG0704	GC_00010221, GC_00010222, GC_00016369, GC_00026330, GC_00026462, GC_00031221, GC_00038877, GC_00039330, GC_00039925, GC_00044154, GC_00045817, GC_00050285
Aconitase A	0.861953	0.353193	1	gastrointestinal_tract	COG1048	GC_00003070, GC_00004159, GC_00005565, GC_00005891, GC_00025724
UDP-glucose 6-dehydrogenase	0.861953	0.353193	1	gastrointestinal_tract	COG1004	GC_00000285, GC_00003996, GC_00003997, GC_00029969, GC_00031257, GC_00035931
Beta-lactamase class A	0.861953	0.353193	1	gastrointestinal_tract	COG2367	GC_00002300, GC_00009454, GC_00011447, GC_00015009, GC_00034536, GC_00044157, GC_00049909, GC_00051090, GC_00052888
Uncharacterized protein, contains a von Willebrand factor type A (vWA) domain	0.861953	0.353193	1	gastrointestinal_tract	COG2425	GC_00001195, GC_00006172, GC_00025585, GC_00032721, GC_00036166, GC_00036535, GC_00038198
Uncharacterized membrane protein YbjE, DUF340 family	0.861953	0.353193	1	gastrointestinal_tract	COG2431	GC_00001546, GC_00004600, GC_00013958, GC_00037875, GC_00049729, GC_00052205, GC_00052630
Type I site-specific restriction endonuclease, part of a restriction-modification system	0.861953	0.353193	1	gastrointestinal_tract	COG4096	GC_00003339, GC_00006731, GC_00013358, GC_00013420, GC_00022858, GC_00026220, GC_00032670, GC_00045591, GC_00055926
Beta-galactosidase GanA	0.861953	0.353193	1	gastrointestinal_tract	COG1874	GC_00003591, GC_00005164, GC_00005855, GC_00006951, GC_00009136, GC_00010140, GC_00016399, GC_00016542, GC_00019390, GC_00020498, GC_00022136, GC_00022200, GC_00024745, GC_00026804, GC_00028303, GC_00029711, GC_00032293, GC_00037392, GC_00037823, GC_00039157, GC_00041402, GC_00041612, GC_00055491, GC_00056465
Fluoride ion exporter CrcB/FEX, affects chromosome condensation	0.861953	0.353193	1	gastrointestinal_tract	COG0239	GC_00004734, GC_00007101, GC_00010848, GC_00012498, GC_00012499, GC_00012929, GC_00017033, GC_00019568, GC_00023213, GC_00025226, GC_00025498, GC_00025922, GC_00026622, GC_00028395, GC_00028698, GC_00029277, GC_00032765, GC_00035585, GC_00041576, GC_00042396, GC_00043046, GC_00048168, GC_00048227, GC_00055719
DNA-binding transcriptional regulator, XRE-family HTH domain	0.861953	0.353193	1	gastrointestinal_tract	COG1476	GC_00002912, GC_00003211, GC_00004360, GC_00005518, GC_00005705, GC_00006041, GC_00008210, GC_00008901, GC_00008931, GC_00009961, GC_00011167, GC_00011458, GC_00011626, GC_00011943, GC_00012234, GC_00012967, GC_00013582, GC_00018546, GC_00018825, GC_00022256, GC_00023041, GC_00027424, GC_00027705, GC_00027773, GC_00029205, GC_00030196, GC_00030691, GC_00031456, GC_00031458, GC_00031495, GC_000316…
Putative NADH-flavin reductase	0.834137	0.361079	1	gastrointestinal_tract	COG2910	GC_00005007, GC_00005370, GC_00005371, GC_00010533, GC_00012237, GC_00015365, GC_00020018, GC_00020292, GC_00023527, GC_00027328, GC_00028143
NAD(P)H-dependent FMN reductase	0.834137	0.361079	1	oral_cavity	COG0431	GC_00002890, GC_00006218, GC_00006491, GC_00006561, GC_00010965, GC_00014582, GC_00017573, GC_00017588, GC_00024187, GC_00029345, GC_00030500, GC_00032600, GC_00034410, GC_00035753, GC_00051956
Two-component response regulator, AmiR/NasT family, consists of REC and RNA-binding antiterminator (ANTAR) domains	0.834137	0.361079	1	gastrointestinal_tract	COG3707	GC_00003188, GC_00003778, GC_00005775, GC_00008760, GC_00014166, GC_00032152, GC_00036223, GC_00042582, GC_00044434, GC_00050781, GC_00056729
Lysophospholipase, alpha-beta hydrolase superfamily	0.834137	0.361079	1	gastrointestinal_tract	COG2267	GC_00005398, GC_00006334, GC_00007883, GC_00007884, GC_00009856, GC_00010113, GC_00010764, GC_00010804, GC_00014175, GC_00014706, GC_00016961, GC_00017071, GC_00017281, GC_00019587, GC_00019701, GC_00021236, GC_00021644, GC_00022053, GC_00024126, GC_00026449, GC_00027711, GC_00028207, GC_00034964, GC_00035959, GC_00037250, GC_00037562, GC_00038753, GC_00039139, GC_00039709, GC_00042237, GC_000435…
Sulfatase maturation enzyme AslB, radical SAM superfamily	0.820309	0.36509	1	oral_cavity	COG0641	GC_00003564, GC_00004510, GC_00009211, GC_00012604, GC_00016199, GC_00016300, GC_00022656, GC_00025850, GC_00026106, GC_00030868, GC_00035374, GC_00035667, GC_00037047, GC_00038447, GC_00043440, GC_00044707, GC_00048845, GC_00049592
Tfp pilus assembly protein PilT, pilus retraction ATPase	0.820309	0.36509	1	oral_cavity	COG2805	GC_00001847, GC_00013727, GC_00014520, GC_00019170, GC_00020148, GC_00027817, GC_00032904, GC_00035097, GC_00035693, GC_00051003, GC_00054583, GC_00055395, GC_00055813
NAD-dependent dihydropyrimidine dehydrogenase, PreA subunit	0.820309	0.36509	1	gastrointestinal_tract	COG1146	GC_00001577, GC_00007529, GC_00007530, GC_00013418, GC_00017244, GC_00024122, GC_00032851, GC_00033867, GC_00036607, GC_00039992, GC_00046203, GC_00048510, GC_00050747
Antitoxin component of the RelBE or YafQ-DinJ toxin-antitoxin module	0.820309	0.36509	1	gastrointestinal_tract	COG3077	GC_00001263, GC_00003224, GC_00003225, GC_00003961, GC_00006118, GC_00008265, GC_00010986, GC_00011009, GC_00012328, GC_00013212, GC_00016921, GC_00025484, GC_00026625, GC_00027717, GC_00028695, GC_00029553, GC_00035561, GC_00036476, GC_00041154, GC_00041973, GC_00046144, GC_00054384, GC_00054977, GC_00055695, GC_00055841, GC_00056295, GC_00056844, GC_00056892
O-antigen ligase	0.820309	0.36509	1	gastrointestinal_tract	COG3307	GC_00004853, GC_00006769, GC_00008845, GC_00018575, GC_00019092, GC_00020865, GC_00021163, GC_00022367, GC_00022501, GC_00031795, GC_00032616, GC_00033847, GC_00035281, GC_00036752, GC_00037300, GC_00038741, GC_00042279, GC_00043124, GC_00044952, GC_00045218, GC_00045640, GC_00050360, GC_00051871, GC_00051915, GC_00052869
Uncharacterized membrane protein YqiK, contains Band7/PHB/SPFH domain	0.820309	0.36509	1	oral_cavity	COG2268	GC_00003877, GC_00006054, GC_00008390, GC_00015900, GC_00016484, GC_00018576, GC_00024112, GC_00025377, GC_00028716, GC_00029058, GC_00036298, GC_00037542, GC_00048731
Uncharacterized conserved protein, DUF438 domain, may contain hemerythrin domain	0.820309	0.36509	1	oral_cavity	COG2461	GC_00000293, GC_00006533, GC_00017570, GC_00019068, GC_00023460, GC_00032225, GC_00037877
O-acetyl-ADP-ribose deacetylase (regulator of RNase III), contains Macro domain	0.820309	0.36509	1	gastrointestinal_tract	COG2110	GC_00001700, GC_00004303, GC_00006360, GC_00006863, GC_00012251, GC_00016478, GC_00027437, GC_00031281, GC_00031658, GC_00033037, GC_00037280
Uncharacterized conserved protein YbjT, contains NAD(P)-binding and DUF2867 domains	0.820309	0.36509	1	gastrointestinal_tract	COG0702	GC_00005374, GC_00006341, GC_00008423, GC_00008723, GC_00008910, GC_00011376, GC_00013523, GC_00014055, GC_00015846, GC_00016415, GC_00016454, GC_00016912, GC_00018861, GC_00020510, GC_00023158, GC_00028026, GC_00028518, GC_00032889, GC_00033737, GC_00033805, GC_00035960, GC_00038810, GC_00039282, GC_00040217, GC_00040455, GC_00040613, GC_00041363, GC_00042995, GC_00045515, GC_00045557, GC_000472…
Succinate dehydrogenase/fumarate reductase, Fe-S protein subunit	0.820309	0.36509	1	oral_cavity	COG0479	GC_00000692, GC_00004784, GC_00012048, GC_00018779, GC_00024316, GC_00025438, GC_00027152, GC_00029042, GC_00043373, GC_00048420, GC_00051481, GC_00053026, GC_00056619
Phenylpyruvate tautomerase PptA, 4-oxalocrotonate tautomerase family	0.820309	0.36509	1	gastrointestinal_tract	COG1942	GC_00000905, GC_00007718, GC_00008622, GC_00008623, GC_00010370, GC_00017127, GC_00019974, GC_00022601, GC_00025187, GC_00047790, GC_00052025
Sulfate permease or related transporter, MFS superfamily	0.820309	0.36509	1	gastrointestinal_tract	COG0659	GC_00001865, GC_00005541, GC_00006693, GC_00008461, GC_00017000, GC_00020501, GC_00025134, GC_00039833, GC_00042946, GC_00043200, GC_00044014, GC_00049712, GC_00054910, GC_00055713
Type IV secretory pathway, VirD2 components (relaxase)	0.820309	0.36509	1	oral_cavity	COG3843	GC_00000892, GC_00001228, GC_00003417, GC_00004015, GC_00004016, GC_00004895, GC_00006287, GC_00006368, GC_00017376, GC_00018655, GC_00019830, GC_00021565, GC_00023393, GC_00028955, GC_00029212, GC_00030914, GC_00042473, GC_00043385, GC_00046297, GC_00047034, GC_00051085, GC_00055694, GC_00056378, GC_00056686
FoF1-type ATP synthase, epsilon subunit	0.771841	0.379648	1	gastrointestinal_tract	COG0355	GC_00001992, GC_00002379, GC_00008276, GC_00008964, GC_00008965, GC_00011351, GC_00013623, GC_00017915, GC_00018027, GC_00019305, GC_00021186, GC_00023848, GC_00024070, GC_00055164
IMP dehydrogenase/GMP reductase!!!CBS domain!!!NAD(P)H-dependent flavin oxidoreductase YrpB, nitropropane dioxygenase family	0.771841	0.379648	1	gastrointestinal_tract	COG0516!!!COG0517!!!COG2070	GC_00000036
FoF1-type ATP synthase, delta subunit	0.771841	0.379648	1	gastrointestinal_tract	COG0712	GC_00000963, GC_00002662, GC_00006110, GC_00007538, GC_00010692, GC_00013174, GC_00014654, GC_00015213, GC_00021588, GC_00022731, GC_00025453, GC_00025770, GC_00030304, GC_00036769
Protein N-acetyltransferase, RimJ/RimL family	0.771841	0.379648	1	gastrointestinal_tract	COG1670	GC_00001641, GC_00001723, GC_00003072, GC_00005024, GC_00006530, GC_00008838, GC_00008921, GC_00010865, GC_00011359, GC_00011611, GC_00012720, GC_00012795, GC_00013354, GC_00013706, GC_00014144, GC_00016412, GC_00016474, GC_00016941, GC_00016997, GC_00017118, GC_00018282, GC_00019554, GC_00019580, GC_00020024, GC_00020209, GC_00022393, GC_00022405, GC_00022712, GC_00023180, GC_00023406, GC_000237…
FoF1-type ATP synthase, membrane subunit a	0.771841	0.379648	1	gastrointestinal_tract	COG0356	GC_00001376, GC_00003319, GC_00007621, GC_00008227, GC_00010779, GC_00013812, GC_00016623, GC_00018609, GC_00020208, GC_00020822, GC_00021561, GC_00023257, GC_00027170, GC_00033993, GC_00049739, GC_00054772
DNA-binding transcriptional regulator, MerR family	0.771841	0.379648	1	gastrointestinal_tract	COG0789	GC_00000295, GC_00000330, GC_00000902, GC_00002909, GC_00004240, GC_00004718, GC_00005080, GC_00005246, GC_00005766, GC_00007722, GC_00009175, GC_00009775, GC_00009976, GC_00010407, GC_00010408, GC_00011002, GC_00011199, GC_00011273, GC_00011438, GC_00011463, GC_00011893, GC_00012884, GC_00013971, GC_00014962, GC_00015565, GC_00015783, GC_00015894, GC_00015921, GC_00017545, GC_00019743, GC_000207…
Membrane protein involved in the export of O-antigen and teichoic acid	0.771841	0.379648	1	gastrointestinal_tract	COG2244	GC_00002531, GC_00004262, GC_00007252, GC_00008302, GC_00009604, GC_00011794, GC_00012243, GC_00013031, GC_00013123, GC_00013525, GC_00013829, GC_00014412, GC_00016544, GC_00017069, GC_00019257, GC_00019448, GC_00019883, GC_00020460, GC_00023479, GC_00024089, GC_00024948, GC_00025263, GC_00025308, GC_00025495, GC_00025613, GC_00025763, GC_00026057, GC_00026628, GC_00026662, GC_00027748, GC_000279…
FoF1-type ATP synthase, alpha subunit	0.771841	0.379648	1	gastrointestinal_tract	COG0056	GC_00000035
Glycosyltransferase, catalytic subunit of cellulose synthase and poly-beta-1,6-N-acetylglucosamine synthase	0.771841	0.379648	1	gastrointestinal_tract	COG1215	GC_00002736, GC_00004452, GC_00005324, GC_00007651, GC_00007989, GC_00008943, GC_00008944, GC_00011280, GC_00012675, GC_00013042, GC_00014587, GC_00014826, GC_00015153, GC_00015352, GC_00015530, GC_00017057, GC_00017830, GC_00020276, GC_00020607, GC_00021438, GC_00021663, GC_00021664, GC_00021705, GC_00022234, GC_00022567, GC_00022759, GC_00024379, GC_00024703, GC_00026167, GC_00029388, GC_000294…
FoF1-type ATP synthase, beta subunit	0.771841	0.379648	1	gastrointestinal_tract	COG0055	GC_00000034, GC_00030253
FoF1-type ATP synthase, membrane subunit b or b'	0.771841	0.379648	1	gastrointestinal_tract	COG0711	GC_00001495, GC_00003227, GC_00007628, GC_00008494, GC_00009067, GC_00009288, GC_00011255, GC_00013272, GC_00015120, GC_00015540, GC_00017180, GC_00019582, GC_00022266, GC_00022916, GC_00023946, GC_00032204
DNA-binding response regulator, OmpR family, contains REC and winged-helix (wHTH) domain!!!AraC-type DNA-binding domain and AraC-containing proteins!!!Periplasmic ligand-binding sensor domain!!!Periplasmic ligand-binding sensor domain!!!Signal transduction histidine kinase	0.771841	0.379648	1	gastrointestinal_tract	COG0745!!!COG2207!!!COG3292!!!COG3292!!!COG5002	GC_00010464, GC_00011214, GC_00023345, GC_00035398, GC_00039258, GC_00042540
Transcriptional regulator, contains XRE-family HTH domain!!!Uncharacterized protein, RmlC-like cupin domain	0.771841	0.379648	1	gastrointestinal_tract	COG1396!!!COG4101	GC_00002930
Prolyl oligopeptidase PreP, S9A serine peptidase family	0.771841	0.379648	1	oral_cavity	COG1505	GC_00004282, GC_00024276
Predicted house-cleaning noncanonical NTP pyrophosphatase, all-alpha NTP-PPase (MazG) superfamily	0.771841	0.379648	1	gastrointestinal_tract	COG4997	GC_00003274, GC_00042305
Periplasmic component of the Tol biopolymer transport system	0.771841	0.379648	1	gastrointestinal_tract	COG0823	GC_00006906, GC_00018218, GC_00027580, GC_00031301
FMN-dependent NADH-azoreductase	0.771841	0.379648	1	gastrointestinal_tract	COG1182	GC_00008121, GC_00015623, GC_00045959, GC_00047060, GC_00049945, GC_00054909
Predicted 3-hydroxylacyl-ACP dehydratase, HotDog domain	0.771841	0.379648	1	oral_cavity	COG4706	GC_00006594, GC_00021818, GC_00047652
Lipid II:glycine glycyltransferase (Peptidoglycan interpeptide bridge formation enzyme)	0.771841	0.379648	1	oral_cavity	COG2348	GC_00010928, GC_00013801, GC_00023827, GC_00048436, GC_00054031
Thiamine kinase and related kinases	0.771841	0.379648	1	gastrointestinal_tract	COG0510	GC_00011828, GC_00012483, GC_00033230, GC_00047472, GC_00056990
Uncharacterized conserved protein YdhG, YjbR/CyaY-like superfamily, DUF1801 family	0.771841	0.379648	1	oral_cavity	COG5646	GC_00015363, GC_00019971, GC_00023322, GC_00030906, GC_00030982, GC_00053030, GC_00056819
Predicted periplasmic lipoprotein	0.771841	0.379648	1	oral_cavity	COG3489	GC_00005230, GC_00013540, GC_00014919, GC_00054559
D-aminopeptidase	0.771841	0.379648	1	gastrointestinal_tract	COG2362	GC_00004748, GC_00020289, GC_00037861, GC_00053647, GC_00055866
Predicted choloylglycine hydrolase	0.771841	0.379648	1	gastrointestinal_tract	COG4927	GC_00028246, GC_00029033, GC_00032676, GC_00038178, GC_00046855, GC_00048432, GC_00056420
Predicted double-glycine peptidase	0.771841	0.379648	1	gastrointestinal_tract	COG3271	GC_00023288, GC_00033542, GC_00034417, GC_00034517, GC_00045145, GC_00048076, GC_00048622
Uncharacterized conserved protein, FlaG/YvyC family	0.771841	0.379648	1	oral_cavity	COG1334	GC_00014314, GC_00027980, GC_00030566, GC_00054202, GC_00056555
Nitrous oxidase accessory protein NosD, contains tandem CASH domains	0.771841	0.379648	1	gastrointestinal_tract	COG3420	GC_00015700, GC_00016163, GC_00024795, GC_00029882, GC_00029962, GC_00031666, GC_00041226, GC_00041831, GC_00050338
Antirestriction protein ArdC	0.771841	0.379648	1	oral_cavity	COG4227	GC_00020516, GC_00030030, GC_00031072, GC_00035381, GC_00038001, GC_00039609, GC_00046633, GC_00054518, GC_00055784
Cytochrome c peroxidase	0.771841	0.379648	1	gastrointestinal_tract	COG1858	GC_00016500, GC_00023237, GC_00036986, GC_00042982
Flagellin and related hook-associated protein FlgL!!!Flagellin and related hook-associated protein FlgL	0.771841	0.379648	1	oral_cavity	COG1344!!!COG1344	GC_00013950, GC_00018353, GC_00025833, GC_00032867, GC_00033908, GC_00034907, GC_00047274
Plasmid stabilization system protein ParE	0.771841	0.379648	1	gastrointestinal_tract	COG3668	GC_00017112, GC_00034364, GC_00037170, GC_00046082, GC_00046540, GC_00049928, GC_00056222, GC_00056459
Uncharacterized conserved protein, heparinase superfamily	0.771841	0.379648	1	gastrointestinal_tract	COG5360	GC_00012270, GC_00031063, GC_00050572, GC_00054530, GC_00054848
Uncharacterized protein YjbI, contains pentapeptide repeats	0.771841	0.379648	1	gastrointestinal_tract	COG1357	GC_00021586, GC_00021814, GC_00030513, GC_00031079
Flp pilus assembly protein CpaB	0.771841	0.379648	1	gastrointestinal_tract	COG3745	GC_00023480, GC_00030095, GC_00030682, GC_00040066, GC_00052370, GC_00053840, GC_00056671
2-Methylisocitrate lyase and related enzymes, PEP mutase family	0.771841	0.379648	1	gastrointestinal_tract	COG2513	GC_00012218, GC_00030170, GC_00035060, GC_00036458, GC_00044861, GC_00051847
DNA modification methylase!!!Adenine specific DNA methylase Mod	0.771841	0.379648	1	gastrointestinal_tract	COG0863!!!COG2189	GC_00009135, GC_00009149, GC_00012206, GC_00015707, GC_00028044, GC_00029998, GC_00030190, GC_00044190, GC_00051282
Voltage-gated potassium channel Kch	0.771841	0.379648	1	gastrointestinal_tract	COG1226	GC_00007515, GC_00019074, GC_00029490, GC_00031134, GC_00047114
D-lyxose ketol-isomerase	0.771841	0.379648	1	oral_cavity	COG3822	GC_00005319, GC_00011595, GC_00028693
TPR repeat	0.771841	0.379648	1	gastrointestinal_tract	COG0790	GC_00000515, GC_00004378, GC_00004662, GC_00006292, GC_00020731, GC_00033349, GC_00041697, GC_00042563, GC_00050268, GC_00052782, GC_00053609
ABC-type xylose transport system, periplasmic component	0.771841	0.379648	1	oral_cavity	COG4213	GC_00006618, GC_00018498, GC_00022993, GC_00026466, GC_00043546, GC_00045231
Uncharacterized membrane protein YeiB	0.771841	0.379648	1	gastrointestinal_tract	COG2311	GC_00016021, GC_00019675, GC_00028708, GC_00032586, GC_00034793, GC_00036423, GC_00044205, GC_00056224
ABC-type xylose transport system, permease component	0.771841	0.379648	1	oral_cavity	COG4214	GC_00011519, GC_00011520, GC_00016917, GC_00031359, GC_00039808, GC_00046756
Mg2+/citrate symporter	0.771841	0.379648	1	oral_cavity	COG2851	GC_00003384, GC_00037828, GC_00050991
Predicted DNA-binding protein, UPF0251 family!!!Predicted Fe-Mo cluster-binding protein, NifX family	0.771841	0.379648	1	gastrointestinal_tract	COG1342!!!COG1433	GC_00003068
Sialic acid synthase SpsE, contains C-terminal SAF domain	0.771841	0.379648	1	oral_cavity	COG2089	GC_00022687, GC_00037001, GC_00039616, GC_00047116, GC_00054494
Recombinational DNA repair ATPase RecF!!!Predicted ATP-dependent endonuclease of the OLD family, contains P-loop ATPase and TOPRIM domains	0.771841	0.379648	1	gastrointestinal_tract	COG1195!!!COG3593	GC_00021472, GC_00031948, GC_00036417, GC_00038539, GC_00048062
Molybdopterin-binding protein	0.771841	0.379648	1	oral_cavity	COG3585	GC_00003435, GC_00036835
DNA modification methylase!!!Chromosome segregation protein Spo0J, contains ParB-like nuclease domain!!!Adenine specific DNA methylase Mod	0.771841	0.379648	1	oral_cavity	COG0863!!!COG1475!!!COG2189	GC_00003304, GC_00030974
D-serine deaminase, pyridoxal phosphate-dependent	0.610906	0.434447	1	gastrointestinal_tract	COG3616	GC_00003908, GC_00006328, GC_00032773, GC_00049229
sRNA-binding regulator protein Hfq	0.610906	0.434447	1	gastrointestinal_tract	COG1923	GC_00003674, GC_00007534, GC_00013206
IMP dehydrogenase/GMP reductase!!!CBS domain	0.610906	0.434447	1	oral_cavity	COG0516!!!COG0517	GC_00002242
5-methylcytosine-specific restriction endonuclease McrBC, GTP-binding regulatory subunit McrB	0.610906	0.434447	1	gastrointestinal_tract	COG1401	GC_00006327, GC_00021970, GC_00023454, GC_00035610, GC_00039017, GC_00054770
Cyclopropane fatty-acyl-phospholipid synthase and related methyltransferases	0.610906	0.434447	1	gastrointestinal_tract	COG2230	GC_00007583, GC_00007584, GC_00022817, GC_00022818, GC_00045926
ABC-type enterochelin transport system, ATPase component	0.610906	0.434447	1	gastrointestinal_tract	COG4604	GC_00010874, GC_00010875, GC_00019949, GC_00022188, GC_00027395
Zn-dependent dipeptidase, microsomal dipeptidase homolog	0.610906	0.434447	1	gastrointestinal_tract	COG2355	GC_00005573, GC_00033488, GC_00033748, GC_00037084, GC_00038533, GC_00038975, GC_00043718, GC_00049192, GC_00055417
Predicted transcriptional regulator containing CBS domains	0.610906	0.434447	1	gastrointestinal_tract	COG4109	GC_00006007, GC_00010781, GC_00012189, GC_00029091, GC_00054086
ABC-type enterochelin transport system, permease component	0.610906	0.434447	1	gastrointestinal_tract	COG4606	GC_00004635, GC_00011938, GC_00018691, GC_00023759, GC_00024203, GC_00029268, GC_00031334, GC_00052086, GC_00054262
Cephalosporin-C deacetylase or related acetyl esterase	0.610906	0.434447	1	gastrointestinal_tract	COG3458	GC_00009551, GC_00019242, GC_00029139, GC_00034482, GC_00043712, GC_00047525, GC_00048820, GC_00050224
Nucleotide-binding universal stress protein, UspA family!!!Nucleotide-binding universal stress protein, UspA family	0.610906	0.434447	1	gastrointestinal_tract	COG0589!!!COG0589	GC_00008188, GC_00008547, GC_00013278, GC_00020944, GC_00039856, GC_00045617
Flagellar biosynthesis protein FlhB	0.610906	0.434447	1	oral_cavity	COG1377	GC_00014160, GC_00023116, GC_00028857, GC_00031690, GC_00035042, GC_00048500
ABC-type polysaccharide transport system, permease component	0.610906	0.434447	1	oral_cavity	COG4209	GC_00000212, GC_00001231, GC_00002218, GC_00002431, GC_00002469, GC_00003005, GC_00003750, GC_00004319, GC_00006338, GC_00008350, GC_00010202, GC_00012464, GC_00013304, GC_00013592, GC_00014031, GC_00014032, GC_00014033, GC_00014526, GC_00014629, GC_00014630, GC_00014631, GC_00014867, GC_00015108, GC_00019609, GC_00019610, GC_00023112, GC_00025886, GC_00032073, GC_00038826, GC_00040406, GC_000425…
Poly D-alanine transfer protein DltD, involved inesterification of teichoic acids	0.610906	0.434447	1	gastrointestinal_tract	COG3966	GC_00013040, GC_00016294, GC_00016408, GC_00038679, GC_00039773, GC_00048268
Flagellin and related hook-associated protein FlgL	0.610906	0.434447	1	oral_cavity	COG1344	GC_00006573, GC_00030463, GC_00030739, GC_00030759, GC_00040160, GC_00047250, GC_00048245, GC_00048666, GC_00054535
Adenine-specific DNA methylase!!!Type II restriction/modification system, DNA methylase subunit YeeA	0.610906	0.434447	1	oral_cavity	COG0827!!!COG1002	GC_00001432, GC_00030432, GC_00030540, GC_00045411, GC_00046686
ABC-type enterochelin transport system, periplasmic component	0.610906	0.434447	1	gastrointestinal_tract	COG4607	GC_00004359, GC_00022273, GC_00025173, GC_00030493, GC_00040446, GC_00055368
Cobalamin biosynthesis protein CobN, Mg-chelatase	0.610906	0.434447	1	gastrointestinal_tract	COG1429	GC_00006281, GC_00006475, GC_00006850, GC_00006955, GC_00034841, GC_00039879, GC_00044101
Glycerophosphoryl diester phosphodiesterase!!!Membrane-anchored glycerophosphoryl diester phosphodiesterase (GDPDase), membrane domain	0.610906	0.434447	1	oral_cavity	COG0584!!!COG4781	GC_00004189, GC_00007071, GC_00014401, GC_00024299, GC_00029165, GC_00036456
NADPH-dependent 2,4-dienoyl-CoA reductase, sulfur reductase, or a related oxidoreductase!!!Rhodanese-related sulfurtransferase	0.610906	0.434447	1	gastrointestinal_tract	COG0446!!!COG0607	GC_00005613, GC_00020014, GC_00021349, GC_00028627, GC_00056232
NADH:ubiquinone oxidoreductase, NADH-binding 51 kD subunit (chain F)	0.610906	0.434447	1	gastrointestinal_tract	COG1894	GC_00005006, GC_00015820, GC_00019154, GC_00025104, GC_00026316
Bifunctional DNA-binding transcriptional regulator of stationary/sporulation/toxin gene expression and antitoxin component of the YhaV-PrlF toxin-antitoxin module	0.610906	0.434447	1	oral_cavity	COG2002	GC_00003512, GC_00016516, GC_00021333, GC_00026546, GC_00035094, GC_00036123, GC_00036743, GC_00055564
Uncharacterized conserved protein YukE	0.610906	0.434447	1	gastrointestinal_tract	COG4842	GC_00010532, GC_00015165, GC_00018728, GC_00020307, GC_00020508, GC_00038206, GC_00038364, GC_00046849
Alkyl hydroperoxide reductase subunit AhpF	0.610906	0.434447	1	oral_cavity	COG3634	GC_00003283, GC_00020794, GC_00054777
Uncharacterized conserved protein YchJ, contains N- and C-terminal SEC-C domains	0.610906	0.434447	1	oral_cavity	COG3012	GC_00022766, GC_00022807, GC_00023857, GC_00030791, GC_00038056, GC_00042954, GC_00048356, GC_00051821
Pyruvate carboxylase	0.610906	0.434447	1	gastrointestinal_tract	COG1038	GC_00003002, GC_00013565
Bacillopeptidase F, M6 metalloprotease family	0.610906	0.434447	1	gastrointestinal_tract	COG4412	GC_00010018, GC_00011488, GC_00019537, GC_00030159, GC_00046692, GC_00049466, GC_00051197, GC_00051362, GC_00053794
Fructoselysine-6-P-deglycase FrlB and related proteins with duplicated sugar isomerase (SIS) domain	0.610906	0.434447	1	oral_cavity	COG2222	GC_00010724, GC_00010725, GC_00012419, GC_00015267, GC_00038782, GC_00043292
Phage head maturation protease	0.610906	0.434447	1	gastrointestinal_tract	COG3740	GC_00010647, GC_00027687, GC_00042180, GC_00043674, GC_00044339, GC_00044746, GC_00048115, GC_00053394
Predicted exporter protein, RND superfamily!!!Predicted exporter protein, RND superfamily	0.610906	0.434447	1	oral_cavity	COG1033!!!COG1033	GC_00015082, GC_00019690, GC_00025501, GC_00030188, GC_00031252, GC_00032567
Uncharacterized SPBc2 prophage-derived protein YoqJ	0.610906	0.434447	1	gastrointestinal_tract	COG4474	GC_00013065, GC_00013391, GC_00016031, GC_00036706, GC_00054367, GC_00056579
Fe-S-cluster-containing dehydrogenase component	0.610906	0.434447	1	gastrointestinal_tract	COG0437	GC_00006296, GC_00006779, GC_00006865, GC_00015548, GC_00017642, GC_00018460, GC_00019318, GC_00019782, GC_00025088, GC_00027548, GC_00028507, GC_00029100, GC_00030172, GC_00032887, GC_00037360, GC_00037832, GC_00042268, GC_00044194, GC_00044945, GC_00046305, GC_00048209, GC_00049772, GC_00052151, GC_00052386, GC_00052816
Pectate lyase	0.610906	0.434447	1	gastrointestinal_tract	COG3866	GC_00004212, GC_00006835, GC_00026674, GC_00032387, GC_00043916, GC_00044259, GC_00046563, GC_00050625, GC_00054990, GC_00055511
Secreted protein containing bacterial Ig-like domain and vWFA domain	0.610906	0.434447	1	oral_cavity	COG2304	GC_00000893, GC_00002042, GC_00002049, GC_00005857, GC_00006455, GC_00006566, GC_00015584, GC_00017129, GC_00017138, GC_00018998, GC_00020056, GC_00023865, GC_00023870, GC_00028059, GC_00030371, GC_00031053, GC_00034963, GC_00037220, GC_00037720, GC_00038815, GC_00040995, GC_00041451, GC_00043351, GC_00046651, GC_00047868, GC_00050698, GC_00056017
Chromosome segregation protein Spo0J, contains ParB-like nuclease domain	0.610906	0.434447	1	oral_cavity	COG1475	GC_00002064, GC_00003496, GC_00005173, GC_00008716, GC_00010499, GC_00010500, GC_00015131, GC_00018114, GC_00018608, GC_00021665, GC_00022126, GC_00022309, GC_00022640, GC_00023922, GC_00026655, GC_00026795, GC_00026883, GC_00029323, GC_00030110, GC_00031970, GC_00033251, GC_00033360, GC_00034352, GC_00037455, GC_00039898, GC_00040133, GC_00041416, GC_00044515, GC_00051986, GC_00054663, GC_000550…
Zn-dependent protease with chaperone function	0.610906	0.434447	1	gastrointestinal_tract	COG0501	GC_00001184, GC_00001464, GC_00002189, GC_00002335, GC_00002973, GC_00004036, GC_00004222, GC_00004236, GC_00004237, GC_00009610, GC_00014353, GC_00016043, GC_00019644, GC_00021571, GC_00023079, GC_00023395, GC_00026362, GC_00027314, GC_00027467, GC_00028073, GC_00028074, GC_00030435, GC_00031520, GC_00033161, GC_00045402, GC_00045562, GC_00045815, GC_00050394, GC_00056130
Sugar kinase of the NBD/HSP70 family, may contain an N-terminal HTH domain	0.610906	0.434447	1	gastrointestinal_tract	COG1940	GC_00000896, GC_00001196, GC_00001543, GC_00002989, GC_00004927, GC_00007092, GC_00007905, GC_00008634, GC_00008635, GC_00010633, GC_00010743, GC_00010744, GC_00011378, GC_00012611, GC_00013160, GC_00013189, GC_00014066, GC_00014204, GC_00014612, GC_00014730, GC_00015193, GC_00017022, GC_00017279, GC_00017661, GC_00018906, GC_00019889, GC_00021230, GC_00022202, GC_00022986, GC_00024198, GC_000278…
Diaminopimelate epimerase	0.610906	0.434447	1	gastrointestinal_tract	COG0253	GC_00001692, GC_00003461, GC_00004594, GC_00006956, GC_00007863, GC_00010871, GC_00013877, GC_00015919, GC_00017422, GC_00018281, GC_00018994, GC_00024599, GC_00028439, GC_00028884, GC_00055770, GC_00056618, GC_00056657
Acetyltransferase (isoleucine patch superfamily)	0.610906	0.434447	1	gastrointestinal_tract	COG0110	GC_00005001, GC_00005658, GC_00006108, GC_00008702, GC_00008703, GC_00010241, GC_00010541, GC_00010866, GC_00010867, GC_00011329, GC_00011330, GC_00011523, GC_00012151, GC_00013217, GC_00015309, GC_00016459, GC_00016862, GC_00017677, GC_00018294, GC_00019529, GC_00020323, GC_00021094, GC_00021592, GC_00024794, GC_00025536, GC_00026459, GC_00027685, GC_00028841, GC_00029950, GC_00031981, GC_000323…
Alanine racemase	0.610906	0.434447	1	gastrointestinal_tract	COG0787	GC_00001118, GC_00001614, GC_00008362, GC_00010759, GC_00011886, GC_00011887, GC_00015709, GC_00017760, GC_00018827, GC_00019278, GC_00019821, GC_00024123, GC_00024514, GC_00024869, GC_00025910, GC_00028019, GC_00028289, GC_00028973, GC_00033128, GC_00041856, GC_00043781, GC_00045588, GC_00046728, GC_00053062
Inosine-uridine nucleoside N-ribohydrolase	0.51758	0.471876	1	gastrointestinal_tract	COG1957	GC_00005876, GC_00007547, GC_00010720, GC_00012145, GC_00014078, GC_00026897, GC_00030543, GC_00055452
Ribonuclease HI!!!RNase HI-related protein, contains viroplasmin and RNaseH domains	0.51758	0.471876	1	gastrointestinal_tract	COG0328!!!COG3341	GC_00005946, GC_00008311, GC_00012570, GC_00016660, GC_00027800, GC_00038829
Pheromone shutdown protein TraB, contains GTxH motif (function unknown)	0.51758	0.471876	1	gastrointestinal_tract	COG1916	GC_00001393, GC_00028800, GC_00040500
Predicted nucleic acid-binding protein, contains PIN domain	0.51758	0.471876	1	oral_cavity	COG4113	GC_00028200, GC_00031226, GC_00032636, GC_00038057, GC_00038251, GC_00039099, GC_00040199, GC_00041355, GC_00044610, GC_00045353, GC_00054654, GC_00055920
Pilus assembly protein TadC	0.51758	0.471876	1	gastrointestinal_tract	COG2064	GC_00015764, GC_00019028, GC_00019266, GC_00026020, GC_00027226, GC_00030101, GC_00030679, GC_00030863
Restriction endonuclease	0.51758	0.471876	1	gastrointestinal_tract	COG3587	GC_00004305, GC_00006319, GC_00014107, GC_00030565, GC_00043787, GC_00050421
Uncharacterized conserved protein YyaL, SSP411 family, contains thoiredoxin and six-hairpin glycosidase-like domains	0.51758	0.471876	1	oral_cavity	COG1331	GC_00003088, GC_00004563, GC_00005044, GC_00006506, GC_00020004, GC_00020853, GC_00021300, GC_00045264, GC_00051226, GC_00051291
Protein-S-isoprenylcysteine O-methyltransferase Ste14	0.51758	0.471876	1	oral_cavity	COG2020	GC_00025543, GC_00026300, GC_00026975, GC_00028710, GC_00030111, GC_00031434, GC_00039894, GC_00042369, GC_00048542, GC_00051641
MFS-type transporter involved in bile tolerance, Atg22 family	0.51758	0.471876	1	oral_cavity	COG2270	GC_00004658, GC_00020243, GC_00024066, GC_00031100, GC_00048415, GC_00051018
Aromatic ring-opening dioxygenase, catalytic subunit, LigB family	0.51758	0.471876	1	oral_cavity	COG3384	GC_00004345, GC_00004606, GC_00017515, GC_00044885, GC_00052915
Glycine/D-amino acid oxidase (deaminating)	0.51758	0.471876	1	gastrointestinal_tract	COG0665	GC_00010482, GC_00015160, GC_00016920, GC_00018929, GC_00020116, GC_00020130, GC_00020845, GC_00024243, GC_00027206, GC_00034948, GC_00035451, GC_00036742, GC_00046078, GC_00050388, GC_00053285
Nickel-dependent lactate racemase	0.51758	0.471876	1	gastrointestinal_tract	COG3875	GC_00004224, GC_00005815, GC_00020694, GC_00022080, GC_00022293, GC_00033054, GC_00035962, GC_00036171, GC_00040728, GC_00043631, GC_00045590, GC_00049364
Predicted oxidoreductase of the aldo/keto reductase family	0.51758	0.471876	1	gastrointestinal_tract	COG1453	GC_00004765, GC_00015293, GC_00022710, GC_00026086, GC_00031286, GC_00031874, GC_00032900, GC_00033043, GC_00034772, GC_00035128, GC_00045693, GC_00051862, GC_00054386
Uncharacterized protein YaaW, UPF0174 family	0.51758	0.471876	1	oral_cavity	COG4735	GC_00009637, GC_00010178, GC_00010179, GC_00012228, GC_00040214, GC_00040721, GC_00041818, GC_00051577, GC_00053866, GC_00056681
G:T-mismatch repair DNA endonuclease, very short patch repair protein	0.51758	0.471876	1	oral_cavity	COG3727	GC_00006563, GC_00014435, GC_00023797, GC_00036543, GC_00041764, GC_00042588
Creatinine amidohydrolase/Fe(II)-dependent formamide hydrolase involved in riboflavin and F420 biosynthesis	0.51758	0.471876	1	gastrointestinal_tract	COG1402	GC_00004094, GC_00006876, GC_00014232, GC_00029328, GC_00031365, GC_00032625, GC_00045283
Predicted NAD-dependent protein-ADP-ribosyltransferase YbiA, DUF1768 family	0.51758	0.471876	1	gastrointestinal_tract	COG3236	GC_00000639
GrpB domain, predicted nucleotidyltransferase, UPF0157 family	0.51758	0.471876	1	oral_cavity	COG2320	GC_00004515, GC_00005737, GC_00006083, GC_00033354, GC_00037452
Phage terminase, large subunit GpA	0.51758	0.471876	1	oral_cavity	COG5525	GC_00005311, GC_00005932, GC_00029645, GC_00035843, GC_00037159, GC_00037602, GC_00041772
ABC-type polysaccharide/polyol phosphate transport system, ATPase component	0.51758	0.471876	1	oral_cavity	COG1134	GC_00006810, GC_00010558, GC_00022658, GC_00026021, GC_00039610, GC_00053904
Uncharacterized membrane protein YcgQ, UPF0703/DUF1980 family	0.51758	0.471876	1	gastrointestinal_tract	COG3689	GC_00010680, GC_00014277, GC_00024278, GC_00030926, GC_00046451, GC_00046453, GC_00056596
mRNA-degrading endonuclease (mRNA interferase) YafQ, toxin component of the YafQ-DinJ toxin-antitoxin module	0.51758	0.471876	1	gastrointestinal_tract	COG3041	GC_00004717, GC_00010909, GC_00015069, GC_00021425, GC_00029353, GC_00037541, GC_00038723, GC_00045075, GC_00046653, GC_00052892
Pyruvate:ferredoxin oxidoreductase or related 2-oxoacid:ferredoxin oxidoreductase, alpha subunit!!!Pyruvate:ferredoxin oxidoreductase or related 2-oxoacid:ferredoxin oxidoreductase, gamma subunit	0.51758	0.471876	1	oral_cavity	COG0674!!!COG1014	GC_00002388, GC_00024837, GC_00029633
Uncharacterized conserved protein YiiM, contains MOSC domain	0.51758	0.471876	1	gastrointestinal_tract	COG2258	GC_00005301, GC_00005302, GC_00029619, GC_00030533, GC_00045866, GC_00056117
Phage tail sheath protein FI	0.51758	0.471876	1	oral_cavity	COG3497	GC_00005156, GC_00006071, GC_00019462, GC_00034879, GC_00036186, GC_00042186, GC_00042723, GC_00053124
Polyferredoxin	0.51758	0.471876	1	oral_cavity	COG0348	GC_00006918, GC_00014848, GC_00021803, GC_00022168, GC_00026499, GC_00026569, GC_00031946, GC_00033852, GC_00036259, GC_00043991, GC_00048468, GC_00052303
Phage-related baseplate assembly protein	0.51758	0.471876	1	oral_cavity	COG3948	GC_00005429, GC_00005798, GC_00024747, GC_00034241, GC_00034822, GC_00048771, GC_00048974
L-rhamnose mutarotase	0.51758	0.471876	1	oral_cavity	COG3254	GC_00008485, GC_00008486, GC_00014542, GC_00026434, GC_00031276, GC_00051952
Flp pilus assembly protein TadB	0.51758	0.471876	1	gastrointestinal_tract	COG4965	GC_00013787, GC_00019306, GC_00020945, GC_00033656, GC_00037022, GC_00043151, GC_00049345, GC_00052435, GC_00053423
Uncharacterized membrane protein!!!Uncharacterized membrane protein	0.51758	0.471876	1	gastrointestinal_tract	COG4984!!!COG4984	GC_00002874, GC_00024940, GC_00032869, GC_00054940
Uncharacterized conserved protein YecT, DUF1311 family	0.51758	0.471876	1	gastrointestinal_tract	COG3755	GC_00002592, GC_00017205, GC_00035327, GC_00051699
Bacteriophage capsid protein	0.51758	0.471876	1	oral_cavity	COG5511	GC_00005086, GC_00005786, GC_00028424, GC_00035142, GC_00040343, GC_00040533, GC_00042250, GC_00046550
Endonuclease YncB, thermonuclease family	0.51758	0.471876	1	gastrointestinal_tract	COG1525	GC_00013025, GC_00013637, GC_00018787, GC_00019633, GC_00032633, GC_00034673, GC_00036185, GC_00047376, GC_00054283
Ribosomal protein L7Ae or related RNA K-turn-binding protein!!!Predicted RNA-binding protein YlxR, DUF448 family	0.51758	0.471876	1	oral_cavity	COG1358!!!COG2740	GC_00001913, GC_00044572, GC_00056007
Glycopeptide antibiotics resistance protein	0.51758	0.471876	1	gastrointestinal_tract	COG4767	GC_00011083, GC_00014154, GC_00024154, GC_00032495, GC_00039579, GC_00043571, GC_00044608, GC_00044778, GC_00053380, GC_00053732, GC_00054228
Phage- or plasmid-associated DNA primase	0.51758	0.471876	1	gastrointestinal_tract	COG3378	GC_00003389, GC_00037103, GC_00038217, GC_00038345, GC_00038964, GC_00043093, GC_00051211, GC_00055696
Selenophosphate synthase	0.51758	0.471876	1	gastrointestinal_tract	COG0709	GC_00014134, GC_00017676, GC_00018573, GC_00019311, GC_00020764
IS4 transposase	0.51758	0.471876	1	gastrointestinal_tract	COG3385	GC_00003013, GC_00003408, GC_00004214, GC_00004269, GC_00006970, GC_00008820, GC_00008929, GC_00022079, GC_00029412, GC_00029805, GC_00030226, GC_00032799, GC_00035516, GC_00035617, GC_00036060, GC_00037289, GC_00039441, GC_00040174, GC_00050816, GC_00051888, GC_00056071
DNA segregation ATPase FtsK/SpoIIIE and related proteins	0.51758	0.471876	1	oral_cavity	COG1674	GC_00000313, GC_00001331, GC_00003133, GC_00008308, GC_00009911, GC_00012095, GC_00013752, GC_00014383, GC_00014384, GC_00014385, GC_00014386, GC_00014387, GC_00014389, GC_00031007, GC_00035425, GC_00041911, GC_00043996, GC_00054414
Lipoprotein-anchoring transpeptidase ErfK/SrfK	0.51758	0.471876	1	oral_cavity	COG1376	GC_00001034, GC_00001469, GC_00001626, GC_00008203, GC_00013187, GC_00013215, GC_00014479, GC_00015284, GC_00017653, GC_00017841, GC_00019503, GC_00020037, GC_00023316, GC_00027743, GC_00028083, GC_00031491, GC_00033092, GC_00034095, GC_00035666, GC_00046744, GC_00050779, GC_00053129, GC_00053598, GC_00055072
Phosphoribosyl 1,2-cyclic phosphodiesterase	0.51758	0.471876	1	gastrointestinal_tract	COG1235	GC_00000870, GC_00001396, GC_00002085, GC_00011548, GC_00011549, GC_00013229, GC_00014696, GC_00019829, GC_00021289, GC_00025398, GC_00034705, GC_00049228, GC_00050461, GC_00050514, GC_00050670, GC_00051771, GC_00052156
Shikimate 5-dehydrogenase	0.51758	0.471876	1	gastrointestinal_tract	COG0169	GC_00001697, GC_00002167, GC_00014620, GC_00017121, GC_00017360, GC_00020114, GC_00020838, GC_00023514, GC_00025195, GC_00026018, GC_00029479, GC_00031306, GC_00037495, GC_00052903, GC_00054050, GC_00054644
Soluble lytic murein transglycosylase and related regulatory proteins (some contain LysM/invasin domains)	0.458223	0.498456	1	gastrointestinal_tract	COG0741	GC_00003141, GC_00004962, GC_00005987, GC_00008361, GC_00011870, GC_00014687, GC_00017883, GC_00019987, GC_00021656, GC_00022039, GC_00023375, GC_00023714, GC_00024584, GC_00025311, GC_00029952, GC_00030893, GC_00031489, GC_00033246, GC_00046607, GC_00047239, GC_00055399, GC_00056682
DNA-binding response regulator, NarL/FixJ family, contains REC and HTH domains	0.458223	0.498456	1	gastrointestinal_tract	COG2197	GC_00001098, GC_00002729, GC_00002860, GC_00002932, GC_00003492, GC_00003754, GC_00005904, GC_00008419, GC_00010970, GC_00011135, GC_00012299, GC_00012589, GC_00013685, GC_00013754, GC_00014110, GC_00014613, GC_00014641, GC_00014833, GC_00014834, GC_00016209, GC_00017081, GC_00017448, GC_00018028, GC_00018976, GC_00019411, GC_00020060, GC_00022163, GC_00022912, GC_00023504, GC_00024095, GC_000256…
Serine acetyltransferase	0.458223	0.498456	1	gastrointestinal_tract	COG1045	GC_00001679, GC_00004265, GC_00004266, GC_00004326, GC_00009272, GC_00014927, GC_00015877, GC_00020866, GC_00021822, GC_00023064, GC_00029351, GC_00029987, GC_00037269, GC_00041817, GC_00042256, GC_00043737
O-acetylhomoserine/O-acetylserine sulfhydrylase, pyridoxal phosphate-dependent	0.458223	0.498456	1	gastrointestinal_tract	COG2873	GC_00000147, GC_00000204, GC_00003883, GC_00009603, GC_00013814, GC_00015325, GC_00020616, GC_00040686, GC_00055889, GC_00056820
Na+/H+-dicarboxylate symporter	0.458223	0.498456	1	gastrointestinal_tract	COG1301	GC_00000317, GC_00001648, GC_00004574, GC_00004975, GC_00005461, GC_00006216, GC_00011156, GC_00011157, GC_00012868, GC_00012869, GC_00015519, GC_00016324, GC_00016703, GC_00016845, GC_00018872, GC_00021112, GC_00024954, GC_00033365, GC_00037714, GC_00037782, GC_00042152, GC_00043757, GC_00045933, GC_00053849, GC_00053888, GC_00054261
ABC-type oligopeptide transport system, ATPase component	0.458223	0.498456	1	gastrointestinal_tract	COG4608	GC_00000033, GC_00001143, GC_00001269, GC_00002281, GC_00002428, GC_00002768, GC_00004275, GC_00005136, GC_00007976, GC_00009878, GC_00010668, GC_00012507, GC_00017997, GC_00020216, GC_00025494, GC_00032491, GC_00032761, GC_00034213, GC_00034293, GC_00037201, GC_00040284, GC_00042345, GC_00042647, GC_00046444, GC_00051483, GC_00051685, GC_00051779, GC_00052212, GC_00053633, GC_00055456, GC_000556…
Acyl-CoA thioesterase FadM	0.458223	0.498456	1	gastrointestinal_tract	COG0824	GC_00001278, GC_00001893, GC_00006582, GC_00006659, GC_00006902, GC_00011323, GC_00015498, GC_00016905, GC_00017341, GC_00021733, GC_00024077, GC_00025887, GC_00032416, GC_00036642, GC_00044183, GC_00047703, GC_00047725, GC_00053132, GC_00053961, GC_00054721, GC_00056505
NADP-dependent 3-hydroxy acid dehydrogenase YdfG	0.458223	0.498456	1	gastrointestinal_tract	COG4221	GC_00000651, GC_00001821, GC_00003361, GC_00006433, GC_00008072, GC_00008878, GC_00008915, GC_00008916, GC_00009090, GC_00013286, GC_00017373, GC_00022893, GC_00032333, GC_00036694, GC_00038865, GC_00044109, GC_00049280, GC_00050736
Predicted dehydrogenase	0.458223	0.498456	1	oral_cavity	COG0673	GC_00001170, GC_00001197, GC_00001400, GC_00003084, GC_00003264, GC_00004156, GC_00004254, GC_00004488, GC_00005265, GC_00005784, GC_00006304, GC_00007187, GC_00008673, GC_00010810, GC_00010992, GC_00011811, GC_00012310, GC_00012670, GC_00013074, GC_00013896, GC_00014234, GC_00014969, GC_00015797, GC_00015861, GC_00017374, GC_00017461, GC_00017813, GC_00018975, GC_00019139, GC_00019846, GC_000202…
dTDP-4-amino-4,6-dideoxygalactose transaminase	0.458223	0.498456	1	oral_cavity	COG0399	GC_00002475, GC_00002516, GC_00003536, GC_00004180, GC_00005000, GC_00008686, GC_00016011, GC_00017375, GC_00018539, GC_00020301, GC_00021257, GC_00023282, GC_00024602, GC_00024674, GC_00025766, GC_00026591, GC_00031766, GC_00034642, GC_00034950, GC_00035791, GC_00036903, GC_00037997, GC_00042190, GC_00043525, GC_00047292, GC_00047353, GC_00047507, GC_00050793, GC_00050841, GC_00052475, GC_000540…
3-methyladenine DNA glycosylase AlkD	0.458223	0.498456	1	oral_cavity	COG4912	GC_00001905, GC_00004120, GC_00005197, GC_00005436, GC_00005874, GC_00010437, GC_00012525, GC_00014987, GC_00016380, GC_00021151, GC_00021197, GC_00021473, GC_00027384, GC_00036536, GC_00038456, GC_00041224, GC_00054023
Peptidoglycan/xylan/chitin deacetylase, PgdA/CDA1 family!!!Peptidoglycan/xylan/chitin deacetylase, PgdA/CDA1 family	0.458223	0.498456	1	gastrointestinal_tract	COG0726!!!COG0726	GC_00000900, GC_00044137, GC_00044809
Rhamnogalacturonyl hydrolase YesR	0.458223	0.498456	1	oral_cavity	COG4225	GC_00004677, GC_00006224, GC_00006244, GC_00012139, GC_00014447, GC_00014580, GC_00016060, GC_00018394, GC_00021324, GC_00021686, GC_00021986, GC_00022967, GC_00023766, GC_00024858, GC_00026808, GC_00028135, GC_00030227, GC_00032979, GC_00040002, GC_00040356, GC_00040493, GC_00041059, GC_00042644, GC_00046847, GC_00053356, GC_00056098
N-acetylglutamate synthase (N-acetylornithine aminotransferase)	0.458223	0.498456	1	oral_cavity	COG1364	GC_00008687, GC_00016486, GC_00020314, GC_00022077, GC_00022223, GC_00035364, GC_00045704, GC_00055486
ATP-utilizing enzyme, PP-loop superfamily	0.458223	0.498456	1	gastrointestinal_tract	COG1606	GC_00004789, GC_00006023, GC_00006024, GC_00019490, GC_00020352, GC_00030553, GC_00036973
Deoxycytidine triphosphate deaminase	0.458223	0.498456	1	oral_cavity	COG0717	GC_00004177, GC_00005266, GC_00006272, GC_00011006
Predicted acylesterase/phospholipase RssA, containd patatin domain	0.458223	0.498456	1	oral_cavity	COG1752	GC_00012060, GC_00014056, GC_00014335, GC_00016588, GC_00021569, GC_00024630, GC_00040977, GC_00045782, GC_00049662, GC_00056090
Uncharacterized conserved protein YgbK, DUF1537 family	0.458223	0.498456	1	oral_cavity	COG3395	GC_00001084, GC_00031111, GC_00038705, GC_00049654, GC_00054798
Predicted amidohydrolase YtcJ	0.458223	0.498456	1	gastrointestinal_tract	COG1574	GC_00004829, GC_00005330, GC_00017265, GC_00020456, GC_00022084, GC_00024588, GC_00025570, GC_00030788, GC_00037447, GC_00038078, GC_00043134, GC_00043379, GC_00044139, GC_00046250, GC_00051975, GC_00056468, GC_00056814
Fructose-bisphosphate aldolase class Ia, DhnA family	0.458223	0.498456	1	oral_cavity	COG1830	GC_00004168, GC_00005934, GC_00011435, GC_00025789, GC_00035985, GC_00051500
Tripartite-type tricarboxylate transporter, receptor component TctC	0.458223	0.498456	1	oral_cavity	COG3181	GC_00002614, GC_00005390, GC_00023440, GC_00029486, GC_00029590, GC_00031086, GC_00035410, GC_00037403, GC_00038849, GC_00040527, GC_00041152, GC_00047785, GC_00050212, GC_00051611, GC_00053146, GC_00053219, GC_00053250, GC_00053343, GC_00056950
Leucine-rich repeat (LRR) protein	0.458223	0.498456	1	gastrointestinal_tract	COG4886	GC_00006344, GC_00009875, GC_00012920, GC_00016084, GC_00027793, GC_00028885, GC_00036657, GC_00040007, GC_00040486, GC_00040905, GC_00054595
Predicted ATP-dependent carboligase, ATP-grasp superfamily	0.458223	0.498456	1	gastrointestinal_tract	COG1938	GC_00011933, GC_00013093, GC_00015236, GC_00024777, GC_00026310, GC_00032989, GC_00033425, GC_00035341, GC_00037223, GC_00047216, GC_00049506
Predicted peptidase	0.458223	0.498456	1	gastrointestinal_tract	COG4099	GC_00004031, GC_00010378, GC_00024027, GC_00030898, GC_00034757, GC_00045533, GC_00046732, GC_00049715, GC_00056072, GC_00056909
Predicted ATP-dependent endonuclease of the OLD family, contains P-loop ATPase and TOPRIM domains	0.458223	0.498456	1	gastrointestinal_tract	COG3593	GC_00000449, GC_00005407, GC_00030376, GC_00036800, GC_00039318
3'-phosphoadenosine 5'-phosphosulfate sulfotransferase (PAPS reductase)/FAD synthetase or related enzyme	0.458223	0.498456	1	gastrointestinal_tract	COG0175	GC_00005372, GC_00005690, GC_00016466, GC_00016688, GC_00016851, GC_00019516, GC_00023933, GC_00029163, GC_00031234, GC_00035063, GC_00038357, GC_00047240, GC_00049208, GC_00050446, GC_00053138
NCAIR mutase (PurE)-related protein	0.458223	0.498456	1	gastrointestinal_tract	COG1691	GC_00003508, GC_00003514, GC_00016470, GC_00016653, GC_00032071
D-ribose pyranose/furanose isomerase RbsD	0.458223	0.498456	1	gastrointestinal_tract	COG1869	GC_00006946, GC_00010082, GC_00010083, GC_00023278, GC_00026083, GC_00030250, GC_00044506, GC_00049949
Serine phosphatase RsbU, regulator of sigma subunit	0.458223	0.498456	1	gastrointestinal_tract	COG2208	GC_00001210, GC_00049275, GC_00052121, GC_00056706
TctA family transporter	0.458223	0.498456	1	oral_cavity	COG3333	GC_00002448, GC_00005254, GC_00013887, GC_00038578, GC_00040520, GC_00041548, GC_00042179, GC_00042841, GC_00045417, GC_00046412, GC_00046787, GC_00047961, GC_00048678, GC_00049460, GC_00049747, GC_00053003, GC_00054598, GC_00054727
Fe2+ transport system protein B!!!Fe2+ transport system protein FeoA	0.458223	0.498456	1	gastrointestinal_tract	COG0370!!!COG1918	GC_00002057, GC_00005999, GC_00031059
AraC-type DNA-binding domain and AraC-containing proteins!!!Predicted transcriptional regulator YdeE, contains AraC-type DNA-binding domain	0.458223	0.498456	1	oral_cavity	COG2207!!!COG3708	GC_00003438, GC_00003458, GC_00006675, GC_00027497, GC_00032751, GC_00033980, GC_00035914, GC_00041253, GC_00046096, GC_00049599, GC_00052140, GC_00056330
Activator of 2-hydroxyglutaryl-CoA dehydratase (HSP70-class ATPase domain)!!!Activator of 2-hydroxyglutaryl-CoA dehydratase (HSP70-class ATPase domain)!!!Predicted nucleotide-binding protein, sugar kinase/HSP70/actin superfamily	0.458223	0.498456	1	oral_cavity	COG1924!!!COG1924!!!COG3580	GC_00000503, GC_00034750
Methanogenic corrinoid protein MtbC1	0.458223	0.498456	1	gastrointestinal_tract	COG5012	GC_00000464, GC_00028682, GC_00029245, GC_00053435, GC_00053919
L-rhamnose isomerase	0.458223	0.498456	1	gastrointestinal_tract	COG4806	GC_00003297, GC_00003357, GC_00011803
Uncharacterized conserved protein, contains Zn finger domain	0.458223	0.498456	1	gastrointestinal_tract	COG4279	GC_00001343, GC_00016216, GC_00034135, GC_00037586, GC_00051758
Protein involved in initiation of plasmid replication	0.458223	0.498456	1	gastrointestinal_tract	COG5527	GC_00004806, GC_00008765, GC_00010163, GC_00017201, GC_00040315, GC_00046925, GC_00047606, GC_00050654, GC_00053338
MoxR-like ATPase	0.418987	0.517443	1	gastrointestinal_tract	COG0714	GC_00001088, GC_00001871, GC_00005818, GC_00006893, GC_00009308, GC_00014415, GC_00017884, GC_00017885, GC_00018859, GC_00019607, GC_00019608, GC_00021278, GC_00023357, GC_00026780, GC_00027024, GC_00027814, GC_00029518, GC_00038919, GC_00040253, GC_00045234, GC_00051281, GC_00052034
Uncharacterized Fe-S center protein	0.418987	0.517443	1	gastrointestinal_tract	COG2768	GC_00003280, GC_00004691, GC_00005535, GC_00006839, GC_00008504, GC_00009414, GC_00013489, GC_00018384, GC_00026091, GC_00026647, GC_00031137, GC_00033363, GC_00033594, GC_00037445, GC_00051238, GC_00054526
Glutamate or tyrosine decarboxylase or a related PLP-dependent protein	0.418987	0.517443	1	gastrointestinal_tract	COG0076	GC_00002933, GC_00010835, GC_00012176, GC_00026550, GC_00027436, GC_00027767, GC_00056871
Predicted N-acetyltransferase YhbS	0.418987	0.517443	1	gastrointestinal_tract	COG3153	GC_00005726, GC_00009220, GC_00012783, GC_00021688, GC_00022283, GC_00028585, GC_00028665, GC_00030134, GC_00032141, GC_00048473, GC_00050270, GC_00055829
DNA-binding transcriptional regulator, MarR family!!!Predicted transcriptional regulator, contains HTH domain	0.418987	0.517443	1	oral_cavity	COG1846!!!COG2865	GC_00002282, GC_00003300, GC_00013039, GC_00039739, GC_00048313, GC_00049291
Predicted DNA-binding protein with the Helix-hairpin-helix motif	0.418987	0.517443	1	gastrointestinal_tract	COG4277	GC_00000269
Beta-xylosidase	0.418987	0.517443	1	gastrointestinal_tract	COG3507	GC_00004228, GC_00004502, GC_00005749, GC_00006015, GC_00006653, GC_00006697, GC_00008563, GC_00011722, GC_00013554, GC_00015795, GC_00017003, GC_00017714, GC_00019498, GC_00021353, GC_00021760, GC_00021844, GC_00022672, GC_00024813, GC_00026178, GC_00026798, GC_00026943, GC_00026964, GC_00027120, GC_00027950, GC_00028227, GC_00032554, GC_00032669, GC_00034358, GC_00034968, GC_00037483, GC_000385…
Mn2+ and Fe2+ transporters of the NRAMP family	0.418987	0.517443	1	oral_cavity	COG1914	GC_00000298, GC_00002946, GC_00004469, GC_00008632, GC_00010588, GC_00021302, GC_00022762, GC_00022763, GC_00029593, GC_00031634, GC_00033602, GC_00036169, GC_00042100
Uncharacterized membrane protein YjiH, contains nucleoside recognition GATE domain	0.418987	0.517443	1	oral_cavity	COG3314	GC_00002952, GC_00006842, GC_00021840, GC_00028479, GC_00035337, GC_00038066, GC_00038485, GC_00043783, GC_00048400, GC_00051961, GC_00052376
Protein-tyrosine-phosphatase	0.418987	0.517443	1	gastrointestinal_tract	COG0394	GC_00003455, GC_00003914, GC_00004095, GC_00004980, GC_00006189, GC_00006752, GC_00008129, GC_00009980, GC_00012161, GC_00014279, GC_00016170, GC_00016426, GC_00025242, GC_00026404, GC_00026565, GC_00030786, GC_00038737, GC_00045720, GC_00047999, GC_00050219
D-mannonate dehydratase	0.418987	0.517443	1	gastrointestinal_tract	COG1312	GC_00003910, GC_00004306, GC_00010213, GC_00018709, GC_00039030, GC_00052984
ABC-type dipeptide/oligopeptide/nickel transport system, ATPase component	0.418987	0.517443	1	gastrointestinal_tract	COG0444	GC_00000226, GC_00000260, GC_00000353, GC_00001073, GC_00002127, GC_00002424, GC_00002752, GC_00002763, GC_00003166, GC_00003180, GC_00003349, GC_00003695, GC_00003800, GC_00003864, GC_00005040, GC_00005982, GC_00007721, GC_00008741, GC_00009010, GC_00009732, GC_00013030, GC_00017787, GC_00026027, GC_00027336, GC_00028110, GC_00034746, GC_00034859, GC_00035750, GC_00036227, GC_00038893, GC_000411…
Oligoribonuclease NrnB or cAMP/cGMP phosphodiesterase, DHH superfamily	0.418987	0.517443	1	gastrointestinal_tract	COG2404	GC_00000553, GC_00023198, GC_00038045, GC_00045871
MFS family permease	0.418987	0.517443	1	gastrointestinal_tract	COG0477	GC_00004601, GC_00004637, GC_00004869, GC_00005664, GC_00005938, GC_00007200, GC_00008380, GC_00010331, GC_00013434, GC_00014677, GC_00015869, GC_00016756, GC_00018523, GC_00018659, GC_00019014, GC_00019465, GC_00020032, GC_00020408, GC_00020582, GC_00023755, GC_00026285, GC_00026318, GC_00026678, GC_00027331, GC_00029547, GC_00031031, GC_00033582, GC_00037529, GC_00038784, GC_00039150, GC_000396…
Ribonuclease PH	0.418987	0.517443	1	gastrointestinal_tract	COG0689	GC_00003665, GC_00003666, GC_00007901, GC_00010600, GC_00021159
CBS domain	0.418987	0.517443	1	gastrointestinal_tract	COG0517	GC_00007142, GC_00007143, GC_00008024, GC_00008536, GC_00011032, GC_00016936, GC_00020806, GC_00022108, GC_00024933, GC_00025444, GC_00032611, GC_00038019, GC_00040794, GC_00041825, GC_00050663, GC_00051502
Citrate synthase	0.418987	0.517443	1	gastrointestinal_tract	COG0372	GC_00005673, GC_00013072, GC_00015777, GC_00019619, GC_00021601, GC_00023366, GC_00025251, GC_00025772
Urocanate hydratase	0.418987	0.517443	1	oral_cavity	COG2987	GC_00000221, GC_00021529
Serine protease inhibitor	0.418987	0.517443	1	gastrointestinal_tract	COG4826	GC_00005015, GC_00006651, GC_00018549, GC_00025760, GC_00027629, GC_00036989, GC_00042098, GC_00051080, GC_00054175, GC_00056807
Na+/alanine symporter	0.418987	0.517443	1	gastrointestinal_tract	COG1115	GC_00000211, GC_00000470, GC_00000833, GC_00001681, GC_00002560, GC_00003028, GC_00003062, GC_00004684, GC_00005629, GC_00006643, GC_00008391, GC_00013839, GC_00017666, GC_00018600, GC_00022269, GC_00022298, GC_00022544, GC_00023678, GC_00024591, GC_00025781, GC_00026078, GC_00027404, GC_00030024, GC_00031511, GC_00033830, GC_00038411, GC_00038938, GC_00038939, GC_00039281, GC_00046105, GC_000478…
Glutaredoxin	0.418987	0.517443	1	gastrointestinal_tract	COG0695	GC_00000527, GC_00005733, GC_00006259, GC_00009758, GC_00010148, GC_00010631, GC_00011427, GC_00011614, GC_00013517, GC_00018487, GC_00021059, GC_00026069, GC_00034493, GC_00036732, GC_00039418, GC_00053967, GC_00056019
Agmatine/peptidylarginine deiminase	0.418987	0.517443	1	oral_cavity	COG2957	GC_00005176, GC_00005177, GC_00015025, GC_00016678, GC_00018653, GC_00040142, GC_00041614, GC_00055527
Type V secretory pathway, adhesin AidA	0.418987	0.517443	1	oral_cavity	COG3468	GC_00006887, GC_00020357, GC_00024249, GC_00027637, GC_00030660, GC_00031285, GC_00031932, GC_00034086, GC_00034802, GC_00035942, GC_00037218, GC_00038800, GC_00039802, GC_00045041, GC_00049107, GC_00049535, GC_00049822, GC_00051005, GC_00052930, GC_00054574
Trk K+ transport system, NAD-binding component	0.418987	0.517443	1	gastrointestinal_tract	COG0569	GC_00000567, GC_00009298, GC_00009299, GC_00012922, GC_00013460, GC_00015904, GC_00016102, GC_00016395, GC_00018921, GC_00019665, GC_00025476, GC_00026817, GC_00028756, GC_00031009, GC_00032745, GC_00033323, GC_00037246, GC_00044830, GC_00047988, GC_00053283, GC_00053755
Amino acid transporter	0.418987	0.517443	1	gastrointestinal_tract	COG0531	GC_00002307, GC_00002316, GC_00005552, GC_00005722, GC_00006774, GC_00007320, GC_00007969, GC_00007970, GC_00009145, GC_00009696, GC_00009697, GC_00009698, GC_00010078, GC_00010914, GC_00011576, GC_00011707, GC_00012297, GC_00012908, GC_00013157, GC_00014096, GC_00014321, GC_00014530, GC_00014807, GC_00016429, GC_00016878, GC_00018660, GC_00020736, GC_00020841, GC_00023620, GC_00023647, GC_000243…
Histidinol phosphatase or a related phosphatase	0.418987	0.517443	1	gastrointestinal_tract	COG0241	GC_00006526, GC_00011152, GC_00014945, GC_00022646, GC_00023235, GC_00024291, GC_00038113, GC_00038902, GC_00042207
Sortase (surface protein transpeptidase)	0.418987	0.517443	1	oral_cavity	COG3764	GC_00004246, GC_00004247, GC_00006892, GC_00010119, GC_00011240, GC_00013107, GC_00013369, GC_00017944, GC_00018528, GC_00019726, GC_00019891, GC_00020228, GC_00021027, GC_00022124, GC_00022332, GC_00024810, GC_00030176, GC_00031474, GC_00032213, GC_00032666, GC_00033529, GC_00037244, GC_00039043, GC_00041342, GC_00042042, GC_00046071, GC_00046640, GC_00047358
Glutamate formiminotransferase	0.418987	0.517443	1	oral_cavity	COG3643	GC_00000358, GC_00014985, GC_00015858
Formamidopyrimidine-DNA glycosylase	0.418987	0.517443	1	gastrointestinal_tract	COG0266	GC_00004805, GC_00010180, GC_00017865, GC_00021393, GC_00022801, GC_00026837, GC_00053482, GC_00056146
Isocitrate/isopropylmalate dehydrogenase	0.392773	0.530846	1	gastrointestinal_tract	COG0473	GC_00000183, GC_00002880, GC_00003857, GC_00020750, GC_00047850, GC_00049400
Trk K+ transport system, NAD-binding component!!!Trk K+ transport system, NAD-binding component	0.392773	0.530846	1	gastrointestinal_tract	COG0569!!!COG0569	GC_00000481, GC_00002101, GC_00004766, GC_00019562, GC_00027970, GC_00044867, GC_00046719, GC_00054488
UDP-N-acetylglucosamine 2-epimerase	0.392773	0.530846	1	gastrointestinal_tract	COG0381	GC_00000195, GC_00001717, GC_00031623, GC_00031899, GC_00032381, GC_00037802, GC_00039124, GC_00043006, GC_00046538, GC_00048465, GC_00052938, GC_00053508
Chromate transport protein ChrA	0.392773	0.530846	1	gastrointestinal_tract	COG2059	GC_00000726, GC_00001643, GC_00002963, GC_00003295, GC_00004490, GC_00005151, GC_00005437, GC_00005963, GC_00006710, GC_00009039, GC_00009998, GC_00016672, GC_00019237, GC_00022299, GC_00030530, GC_00031174, GC_00031669, GC_00032214, GC_00033916, GC_00036481, GC_00037427, GC_00037558, GC_00038173, GC_00039327, GC_00052703, GC_00053396
Septal ring factor EnvC, activator of murein hydrolases AmiA and AmiB	0.392773	0.530846	1	gastrointestinal_tract	COG4942	GC_00002156, GC_00003090, GC_00006949, GC_00013951, GC_00016495, GC_00018030, GC_00019557, GC_00021781, GC_00030971, GC_00035990, GC_00044662, GC_00047150, GC_00048098, GC_00048152, GC_00055420
Rubrerythrin	0.392773	0.530846	1	gastrointestinal_tract	COG1592	GC_00000196, GC_00000718, GC_00005213, GC_00028810, GC_00030339, GC_00030975, GC_00034073, GC_00038487, GC_00045058, GC_00051496
Homoserine trans-succinylase	0.392773	0.530846	1	gastrointestinal_tract	COG1897	GC_00000545, GC_00002264, GC_00003418, GC_00009069, GC_00010003, GC_00024695
Methionine synthase I (cobalamin-dependent), methyltransferase domain!!!Methionine synthase I, cobalamin-binding domain	0.392773	0.530846	1	gastrointestinal_tract	COG0646!!!COG1410	GC_00000659, GC_00001678, GC_00005890, GC_00006076, GC_00027209, GC_00039315, GC_00041537, GC_00043269, GC_00044726
Putative Mn2+ efflux pump MntP	0.392773	0.530846	1	oral_cavity	COG1971	GC_00001256, GC_00005735, GC_00014806, GC_00019196, GC_00020363, GC_00026814, GC_00028944, GC_00031684, GC_00032041, GC_00035686, GC_00041168, GC_00041389, GC_00042547, GC_00043407, GC_00047112, GC_00049170, GC_00052468, GC_00053091, GC_00056650
Type II secretory pathway, component PulF	0.392773	0.530846	1	oral_cavity	COG1459	GC_00002140, GC_00006214, GC_00007248, GC_00009526, GC_00010734, GC_00018257, GC_00021830, GC_00029580, GC_00032197, GC_00033229, GC_00033406, GC_00035920, GC_00038096, GC_00046259, GC_00049738, GC_00050194, GC_00056028
Type II secretory pathway ATPase GspE/PulE or T4P pilus assembly pathway ATPase PilB	0.392773	0.530846	1	oral_cavity	COG2804	GC_00002237, GC_00009950, GC_00010197, GC_00011134, GC_00011863, GC_00019383, GC_00020571, GC_00020875, GC_00022949, GC_00029546, GC_00030136, GC_00031271, GC_00033008, GC_00046535
Threonine/homoserine/homoserine lactone efflux protein	0.392773	0.530846	1	oral_cavity	COG1280	GC_00002265, GC_00003293, GC_00005286, GC_00009951, GC_00010019, GC_00012730, GC_00025643, GC_00025859, GC_00025966, GC_00027245, GC_00029011, GC_00037767, GC_00041695, GC_00045275, GC_00048541, GC_00050449, GC_00052157
Uncharacterized protein involved in outer membrane biogenesis	0.392773	0.530846	1	oral_cavity	COG2982	GC_00015972, GC_00015973, GC_00016759, GC_00020421, GC_00022680, GC_00025384, GC_00037992, GC_00040937, GC_00041610, GC_00048282
Dipeptide/tripeptide permease	0.392773	0.530846	1	oral_cavity	COG3104	GC_00002595, GC_00005131, GC_00008117, GC_00009807, GC_00017524, GC_00023481, GC_00043950
DNA-binding transcriptional regulator LsrR, DeoR family	0.392773	0.530846	1	oral_cavity	COG2390	GC_00006406, GC_00006661, GC_00007304, GC_00009343, GC_00009344, GC_00019738, GC_00021706, GC_00023593, GC_00025871, GC_00032532, GC_00032769, GC_00036112, GC_00042336, GC_00045422
Uncharacterized membrane protein, oligopeptide transporter (OPT) family	0.392773	0.530846	1	oral_cavity	COG1297	GC_00002444, GC_00003470, GC_00026072, GC_00027833, GC_00028537, GC_00030988, GC_00049528
TusA-related sulfurtransferase!!!NADPH-dependent 2,4-dienoyl-CoA reductase, sulfur reductase, or a related oxidoreductase!!!Rhodanese-related sulfurtransferase!!!Peroxiredoxin family protein	0.392773	0.530846	1	oral_cavity	COG0425!!!COG0446!!!COG0607!!!COG2210	GC_00001017, GC_00002711, GC_00036793
Predicted transcriptional regulator	0.392773	0.530846	1	gastrointestinal_tract	COG3682	GC_00003360, GC_00005158, GC_00010402, GC_00013311, GC_00015200, GC_00019389, GC_00022050, GC_00026256, GC_00027788, GC_00030671, GC_00031058, GC_00037002, GC_00038915, GC_00041239, GC_00045338, GC_00048487, GC_00049474, GC_00049951, GC_00050272, GC_00051370, GC_00052611, GC_00056200, GC_00056475, GC_00056636
N-acetylmuramic acid 6-phosphate (MurNAc-6-P) etherase	0.392773	0.530846	1	gastrointestinal_tract	COG2103	GC_00002434, GC_00005216, GC_00007323, GC_00007324, GC_00008882, GC_00008883, GC_00010603, GC_00027275
NADH:ubiquinone oxidoreductase 24 kD subunit (chain E)	0.392773	0.530846	1	gastrointestinal_tract	COG1905	GC_00003365, GC_00004963, GC_00005701, GC_00006330, GC_00012022, GC_00022002, GC_00024693, GC_00029894, GC_00039973, GC_00056704
Large exoprotein involved in heme utilization or adhesion	0.392773	0.530846	1	gastrointestinal_tract	COG3210	GC_00000038, GC_00002269, GC_00002574, GC_00002722, GC_00002777, GC_00003276, GC_00003277, GC_00003442, GC_00003709, GC_00003985, GC_00004762, GC_00005098, GC_00005109, GC_00005781, GC_00006342, GC_00006934, GC_00008909, GC_00009541, GC_00009544, GC_00013413, GC_00018900, GC_00025874, GC_00027354, GC_00027378, GC_00027406, GC_00027448, GC_00027449, GC_00027450, GC_00027457, GC_00027647, GC_000329…
2-polyprenyl-3-methyl-5-hydroxy-6-metoxy-1,4-benzoquinol methylase	0.392773	0.530846	1	gastrointestinal_tract	COG2227	GC_00003584, GC_00006160, GC_00009969, GC_00013062, GC_00014993, GC_00023993, GC_00031696, GC_00042704, GC_00044628, GC_00045611, GC_00047331, GC_00048390, GC_00048987, GC_00049664, GC_00050371, GC_00051837, GC_00053984
Uncharacterized conserved protein, DUF58 family, contains vWF domain	0.392773	0.530846	1	gastrointestinal_tract	COG1721	GC_00001985, GC_00013458, GC_00013459, GC_00017131, GC_00018334, GC_00020670, GC_00024328, GC_00025845, GC_00026805, GC_00030653, GC_00033112, GC_00034254, GC_00035478, GC_00041096, GC_00047303, GC_00050807
Molybdenum cofactor biosynthesis enzyme MoaA	0.392773	0.530846	1	gastrointestinal_tract	COG2896	GC_00014522, GC_00018117, GC_00019020, GC_00020762, GC_00023172, GC_00023640, GC_00026080, GC_00033771, GC_00047403
Uncharacterized membrane protein YkoI	0.392773	0.530846	1	gastrointestinal_tract	COG3212	GC_00002421, GC_00002731, GC_00018971, GC_00020091, GC_00023062, GC_00028691, GC_00036164, GC_00049719, GC_00055561, GC_00056206
6-phosphogluconolactonase, cycloisomerase 2 family	0.392773	0.530846	1	gastrointestinal_tract	COG2706	GC_00005253, GC_00009824, GC_00011460, GC_00011461, GC_00011462, GC_00014896, GC_00028218, GC_00029946, GC_00032732, GC_00033409, GC_00037911, GC_00043557, GC_00044531
Pyruvate:ferredoxin oxidoreductase or related 2-oxoacid:ferredoxin oxidoreductase, alpha subunit	0.392773	0.530846	1	gastrointestinal_tract	COG0674	GC_00001204, GC_00013668, GC_00018621, GC_00022479, GC_00022940, GC_00031533, GC_00045899
Two-component sensor histidine kinase, HisKA and HATPase domains	0.392773	0.530846	1	gastrointestinal_tract	COG3920	GC_00003367, GC_00008697, GC_00015488, GC_00017670, GC_00018826, GC_00020639, GC_00034797, GC_00040340
Methionine synthase I, cobalamin-binding domain	0.392773	0.530846	1	gastrointestinal_tract	COG1410	GC_00001633, GC_00018024, GC_00030960, GC_00032278, GC_00035349, GC_00035634, GC_00039632, GC_00055993
Dissimilatory sulfite reductase (desulfoviridin), alpha and beta subunits	0.392773	0.530846	1	gastrointestinal_tract	COG2221	GC_00001831, GC_00014575, GC_00020513, GC_00024368, GC_00031484, GC_00033665
Asparagine synthetase B (glutamine-hydrolyzing)	0.392773	0.530846	1	gastrointestinal_tract	COG0367	GC_00005850, GC_00010673, GC_00010674, GC_00013602, GC_00013693, GC_00013942, GC_00016885, GC_00034869, GC_00039692, GC_00043395, GC_00050771, GC_00051849, GC_00052767, GC_00055173
Uncharacterized membrane protein YgcG, contains a TPM-fold domain	0.392773	0.530846	1	gastrointestinal_tract	COG1512	GC_00010416, GC_00013170, GC_00013408, GC_00014434, GC_00016469, GC_00021764, GC_00024124, GC_00025212, GC_00027646, GC_00033508, GC_00039484, GC_00045574, GC_00051760, GC_00055571
Methylphosphotriester-DNA--protein-cysteine methyltransferase (N-terminal fragment of Ada), contains Zn-binding and two AraC-type DNA-binding domains	0.392773	0.530846	1	gastrointestinal_tract	COG2169	GC_00005375, GC_00006350, GC_00008928, GC_00009852, GC_00009853, GC_00012079, GC_00016633, GC_00018768, GC_00018880, GC_00040287, GC_00044425
Di- and tricarboxylate transporter!!!Di- and tricarboxylate transporter	0.392773	0.530846	1	gastrointestinal_tract	COG0471!!!COG0471	GC_00002285, GC_00005510, GC_00006603, GC_00014227, GC_00018821, GC_00021639, GC_00021903, GC_00027124, GC_00044342, GC_00050441, GC_00055983, GC_00056983
L-amino acid N-acyltransferase YncA	0.376005	0.539749	1	gastrointestinal_tract	COG1247	GC_00004745, GC_00008858, GC_00010031, GC_00010136, GC_00013718, GC_00014080, GC_00017548, GC_00020200, GC_00028380, GC_00033627, GC_00034479, GC_00035205, GC_00035618, GC_00047686, GC_00052977, GC_00054967, GC_00056487
Fe2+ transport system protein B	0.376005	0.539749	1	gastrointestinal_tract	COG0370	GC_00001562, GC_00005512, GC_00008557, GC_00011823, GC_00012089, GC_00015031, GC_00015594, GC_00017864, GC_00031212, GC_00031849, GC_00033566, GC_00044727
Flagellar motor protein MotB	0.376005	0.539749	1	gastrointestinal_tract	COG1360	GC_00002911, GC_00004934, GC_00015181, GC_00018010, GC_00022408, GC_00029294, GC_00033857, GC_00040261, GC_00051739, GC_00053442, GC_00055707
Predicted metal-dependent hydrolase, TIM-barrel fold	0.376005	0.539749	1	gastrointestinal_tract	COG2159	GC_00002847, GC_00006523, GC_00009715, GC_00009784, GC_00012202, GC_00014021, GC_00015294, GC_00016361, GC_00027741, GC_00027934, GC_00029689, GC_00029748, GC_00029954, GC_00033289, GC_00034158, GC_00035344, GC_00035482, GC_00036165, GC_00037380, GC_00038518, GC_00039291, GC_00039361, GC_00046316, GC_00054864, GC_00055878
Uncharacterized membrane protein YbaN, DUF454 family	0.376005	0.539749	1	gastrointestinal_tract	COG2832	GC_00001636, GC_00004461, GC_00015505, GC_00016974, GC_00042471, GC_00048837, GC_00056540
G:T/U-mismatch repair DNA glycosylase	0.376005	0.539749	1	gastrointestinal_tract	COG3663	GC_00002193, GC_00005663, GC_00006867, GC_00022011, GC_00027013, GC_00037583, GC_00042326
Pilus assembly protein, ATPase of CpaF family	0.376005	0.539749	1	gastrointestinal_tract	COG4962	GC_00003199, GC_00003759, GC_00006056, GC_00006759, GC_00016364, GC_00016798, GC_00020146, GC_00020490, GC_00020642, GC_00026713, GC_00029159, GC_00042072, GC_00055816
Transcriptional regulator of NAD metabolism, contains HTH and 3H domains	0.376005	0.539749	1	gastrointestinal_tract	COG1827	GC_00001081, GC_00004871, GC_00007697, GC_00037601, GC_00040539, GC_00046992, GC_00054273
Multimeric flavodoxin WrbA	0.376005	0.539749	1	gastrointestinal_tract	COG0655	GC_00002603, GC_00003529, GC_00011434, GC_00020378, GC_00023329, GC_00029603, GC_00031595, GC_00032120, GC_00032137, GC_00033007, GC_00036448, GC_00040980, GC_00041124, GC_00044275, GC_00045831, GC_00048933, GC_00049551, GC_00049939, GC_00050205, GC_00051730, GC_00053385, GC_00054725, GC_00055610, GC_00056476
NhaP-type Na+/H+ and K+/H+ antiporter with C-terminal TrkAC and CorC domains	0.376005	0.539749	1	gastrointestinal_tract	COG3263	GC_00002191, GC_00009042, GC_00016685, GC_00020502, GC_00025374, GC_00028348, GC_00043625, GC_00047401
Uncharacterized protein YnzC, UPF0291/DUF896 family	0.376005	0.539749	1	gastrointestinal_tract	COG4224	GC_00000772, GC_00007152, GC_00012440, GC_00017645, GC_00020451, GC_00023231, GC_00041535, GC_00052585
Anti-sigma regulatory factor (Ser/Thr protein kinase)	0.376005	0.539749	1	gastrointestinal_tract	COG2172	GC_00000677, GC_00018373, GC_00018506, GC_00020202, GC_00020942, GC_00023233, GC_00032898, GC_00052263
Phosphoribosyl-AMP cyclohydrolase!!!Phosphoribosyl-ATP pyrophosphohydrolase	0.376005	0.539749	1	gastrointestinal_tract	COG0139!!!COG0140	GC_00002678, GC_00004002, GC_00010920, GC_00015905, GC_00023442, GC_00029906, GC_00029907, GC_00038128, GC_00052608
Arginase family enzyme	0.376005	0.539749	1	gastrointestinal_tract	COG0010	GC_00000558, GC_00004756, GC_00030366, GC_00035420, GC_00035426, GC_00035533, GC_00036874, GC_00037634, GC_00045325, GC_00049925, GC_00052491, GC_00055219, GC_00055251
Carbonic anhydrase	0.376005	0.539749	1	gastrointestinal_tract	COG0288	GC_00003052, GC_00008712, GC_00012787, GC_00013248, GC_00013600, GC_00013697, GC_00015490, GC_00020871, GC_00023828, GC_00028508
Pyruvate/oxaloacetate carboxyltransferase	0.376005	0.539749	1	oral_cavity	COG5016	GC_00000160
Transcriptional regulator, predicted component of viral defense system	0.376005	0.539749	1	oral_cavity	COG5340	GC_00006789, GC_00007145, GC_00010917, GC_00012489, GC_00013033, GC_00017964, GC_00020600, GC_00021105, GC_00026040, GC_00026578, GC_00032432, GC_00033866, GC_00042541, GC_00043456, GC_00043460, GC_00044236, GC_00046714, GC_00047516, GC_00051242, GC_00052580, GC_00053875, GC_00054707
Dihydroxyacetone kinase	0.376005	0.539749	1	oral_cavity	COG2376	GC_00000308, GC_00007796, GC_00026369, GC_00031151, GC_00044743, GC_00054022, GC_00055446
Phosphoethanolamine transferase for periplasmic glucans (OPG), alkaline phosphatase superfamily	0.376005	0.539749	1	oral_cavity	COG2194	GC_00004200, GC_00004615, GC_00005285, GC_00013378, GC_00014675, GC_00017535, GC_00021030, GC_00021829, GC_00025615, GC_00034469, GC_00036414, GC_00047794, GC_00053700, GC_00053754, GC_00054129, GC_00055148, GC_00056912
Uncharacterized membrane protein YeaQ/YmgE, transglycosylase-associated protein family	0.376005	0.539749	1	oral_cavity	COG2261	GC_00000323, GC_00001126, GC_00004478, GC_00012572, GC_00027835, GC_00034937
Inorganic pyrophosphatase	0.376005	0.539749	1	oral_cavity	COG0221	GC_00002376, GC_00006763, GC_00007967, GC_00007968, GC_00014796, GC_00020511, GC_00049507
mRNA-degrading endonuclease, toxin component of the MazEF toxin-antitoxin module	0.376005	0.539749	1	oral_cavity	COG2337	GC_00000220, GC_00004856, GC_00007238, GC_00008721, GC_00017877, GC_00021481, GC_00024114, GC_00031019, GC_00044716, GC_00047146, GC_00048135, GC_00050888, GC_00051549, GC_00055616
NADH:ubiquinone oxidoreductase subunit 5 (chain L)/Multisubunit Na+/H+ antiporter, MnhA subunit	0.376005	0.539749	1	oral_cavity	COG1009	GC_00001511, GC_00022568, GC_00022653, GC_00022830, GC_00024298, GC_00032340, GC_00054830
FAD/FMN-containing dehydrogenase	0.376005	0.539749	1	oral_cavity	COG0277	GC_00000834, GC_00006519, GC_00009964, GC_00013440, GC_00023296, GC_00032258, GC_00032473, GC_00037493, GC_00042985, GC_00043117, GC_00052356
Cobalamin biosynthesis protein CbiK, Co2+ chelatase	0.376005	0.539749	1	oral_cavity	COG4822	GC_00001476, GC_00004484, GC_00018196, GC_00027464, GC_00029485, GC_00031904, GC_00036428, GC_00038934, GC_00048340, GC_00056190
Glutamate 5-kinase	0.376005	0.539749	1	oral_cavity	COG0263	GC_00004783, GC_00006896, GC_00008341, GC_00008342, GC_00010941, GC_00015289, GC_00019787, GC_00020124, GC_00020324, GC_00020767, GC_00024724, GC_00045080
Thiamine biosynthesis protein ThiC	0.376005	0.539749	1	gastrointestinal_tract	COG0422	GC_00000210, GC_00001069
Threonine aldolase	0.376005	0.539749	1	gastrointestinal_tract	COG2008	GC_00000425, GC_00006358, GC_00007416, GC_00019202, GC_00019203, GC_00023491, GC_00028620, GC_00032045, GC_00033005, GC_00037696, GC_00041350, GC_00047572, GC_00052952
Na+/phosphate symporter	0.376005	0.539749	1	gastrointestinal_tract	COG1283	GC_00000455, GC_00000839, GC_00006219, GC_00013853, GC_00016866, GC_00030001, GC_00031662, GC_00037279, GC_00046654, GC_00049493
ABC-type spermidine/putrescine transport system, permease component II	0.376005	0.539749	1	gastrointestinal_tract	COG1177	GC_00000948, GC_00006960, GC_00008516, GC_00008517, GC_00013247, GC_00013484, GC_00020277, GC_00022165, GC_00029214, GC_00040736, GC_00042017, GC_00044416, GC_00048862, GC_00051119, GC_00051936
ABC-type sugar transport system, periplasmic component, contains N-terminal xre family HTH domain	0.376005	0.539749	1	gastrointestinal_tract	COG1879	GC_00000709, GC_00004915, GC_00007799, GC_00014737, GC_00016545, GC_00016547, GC_00021806, GC_00024968, GC_00026074, GC_00028453, GC_00029554, GC_00030264, GC_00035347, GC_00036578, GC_00038241, GC_00039205, GC_00039449, GC_00041289, GC_00042295, GC_00042415, GC_00042719, GC_00042889, GC_00043509, GC_00044721, GC_00045045, GC_00045623, GC_00050667, GC_00051082, GC_00051534, GC_00051866, GC_000533…
Serine protease, subtilisin family	0.376005	0.539749	1	gastrointestinal_tract	COG1404	GC_00001000, GC_00001834, GC_00002838, GC_00003734, GC_00004559, GC_00006064, GC_00006772, GC_00008053, GC_00013793, GC_00014075, GC_00014417, GC_00016285, GC_00017889, GC_00019552, GC_00019566, GC_00019934, GC_00023497, GC_00023945, GC_00027201, GC_00027299, GC_00027300, GC_00027639, GC_00028837, GC_00029782, GC_00035601, GC_00035622, GC_00036622, GC_00037263, GC_00039113, GC_00047320, GC_000523…
N-acetylglucosamine-6-phosphate deacetylase	0.376005	0.539749	1	gastrointestinal_tract	COG1820	GC_00000725, GC_00006130, GC_00012171, GC_00012172, GC_00012266, GC_00012317, GC_00014490, GC_00014961, GC_00016071, GC_00018666, GC_00026708, GC_00030883, GC_00040031, GC_00042874, GC_00043348, GC_00050519, GC_00051755, GC_00054130
Putative effector of murein hydrolase LrgA, UPF0299 family	0.376005	0.539749	1	gastrointestinal_tract	COG1380	GC_00001478, GC_00002323, GC_00003270, GC_00007715, GC_00013663, GC_00018083, GC_00019806, GC_00021063, GC_00026507, GC_00029964, GC_00040660, GC_00044212, GC_00055177
Predicted phospholipase, patatin/cPLA2 family	0.376005	0.539749	1	gastrointestinal_tract	COG4667	GC_00001635, GC_00002436, GC_00004923, GC_00007851, GC_00016857, GC_00018760, GC_00019863, GC_00021659, GC_00025208, GC_00050995
ABC-type spermidine/putrescine transport system, permease component I	0.376005	0.539749	1	gastrointestinal_tract	COG1176	GC_00000568, GC_00005684, GC_00008454, GC_00010987, GC_00010988, GC_00011869, GC_00016856, GC_00021976, GC_00023751, GC_00029877, GC_00033945, GC_00047230, GC_00048512
Spermidine/putrescine-binding periplasmic protein	0.376005	0.539749	1	gastrointestinal_tract	COG0687	GC_00001053, GC_00005063, GC_00005725, GC_00009226, GC_00009227, GC_00019805, GC_00024372, GC_00024373, GC_00024860, GC_00032366, GC_00036727, GC_00039619, GC_00046010, GC_00052732
ABC-type phosphate transport system, periplasmic component	0.376005	0.539749	1	gastrointestinal_tract	COG0226	GC_00002887, GC_00003298, GC_00004143, GC_00005449, GC_00010029, GC_00010030, GC_00016949, GC_00017916, GC_00018616, GC_00021051, GC_00029391, GC_00031928, GC_00035562, GC_00036586, GC_00039436, GC_00042570, GC_00044644, GC_00046060, GC_00046170, GC_00048516, GC_00054238, GC_00055093
Putative effector of murein hydrolase	0.376005	0.539749	1	gastrointestinal_tract	COG1346	GC_00001920, GC_00002294, GC_00003597, GC_00008566, GC_00014410, GC_00019627, GC_00019856, GC_00025630, GC_00026266, GC_00026797, GC_00043405, GC_00054754
7-keto-8-aminopelargonate synthetase or related enzyme	0.376005	0.539749	1	gastrointestinal_tract	COG0156	GC_00000700, GC_00001875, GC_00003310, GC_00006399, GC_00021522, GC_00022802, GC_00032288, GC_00036704, GC_00047914
SAM-dependent methyltransferase	0.376005	0.539749	1	gastrointestinal_tract	COG0500	GC_00000237, GC_00001271, GC_00003889, GC_00010722, GC_00014424, GC_00014538, GC_00015823, GC_00017428, GC_00022070, GC_00029550, GC_00030876, GC_00031558, GC_00032344, GC_00034048, GC_00046217, GC_00048669, GC_00049880, GC_00052666, GC_00053352, GC_00053976, GC_00055857, GC_00056342
Asparagine synthetase A	0.366593	0.544867	1	gastrointestinal_tract	COG2502	GC_00000134
Phosphoribosylanthranilate isomerase	0.366593	0.544867	1	gastrointestinal_tract	COG0135	GC_00003657, GC_00007358, GC_00017940, GC_00018107, GC_00019593, GC_00023425, GC_00026549, GC_00037528, GC_00038384, GC_00050248, GC_00053829
Phosphate/sulfate permease!!!Phosphate/sulfate permease	0.366593	0.544867	1	gastrointestinal_tract	COG0306!!!COG0306	GC_00002465, GC_00003186, GC_00004603, GC_00014597, GC_00038361, GC_00043097, GC_00045452, GC_00048963
Antitoxin component YafN of the YafNO toxin-antitoxin module, PHD/YefM family	0.366593	0.544867	1	gastrointestinal_tract	COG2161	GC_00002737, GC_00005189, GC_00008859, GC_00009195, GC_00009954, GC_00010359, GC_00016468, GC_00026829, GC_00026978, GC_00028330, GC_00031295, GC_00042941, GC_00043376, GC_00044521, GC_00046481, GC_00056826
Predicted pyrophosphatase or phosphodiesterase, AlkP superfamily	0.366593	0.544867	1	gastrointestinal_tract	COG1524	GC_00002503, GC_00002563, GC_00005350, GC_00006994, GC_00010790, GC_00011919, GC_00017094, GC_00018824, GC_00018892, GC_00025852, GC_00046340, GC_00054566, GC_00055957
Acyl dehydratase	0.366593	0.544867	1	oral_cavity	COG2030	GC_00001684, GC_00002618, GC_00008119, GC_00008334, GC_00016113, GC_00044696, GC_00046427, GC_00047582
DNA-binding transcriptional regulator, IclR family	0.366593	0.544867	1	gastrointestinal_tract	COG1414	GC_00005473, GC_00007260, GC_00009477, GC_00009920, GC_00009921, GC_00017396, GC_00023673, GC_00029431, GC_00030313, GC_00031622, GC_00032527, GC_00032926, GC_00033351, GC_00033829, GC_00036327, GC_00036516, GC_00036849, GC_00039078, GC_00040555, GC_00040594, GC_00041784, GC_00042827, GC_00044298, GC_00044599, GC_00045373, GC_00047074, GC_00048061, GC_00048591, GC_00051874, GC_00053382, GC_000540…
Indole-3-glycerol phosphate synthase	0.366593	0.544867	1	gastrointestinal_tract	COG0134	GC_00006501, GC_00011293, GC_00015347, GC_00016823, GC_00018714, GC_00020472, GC_00024551, GC_00024638, GC_00026265, GC_00031784
FMN-dependent dehydrogenase, includes L-lactate dehydrogenase and type II isopentenyl diphosphate isomerase	0.366593	0.544867	1	oral_cavity	COG1304	GC_00005729, GC_00007987, GC_00010610, GC_00010629, GC_00010823, GC_00017895, GC_00019669, GC_00021396, GC_00022254, GC_00023944, GC_00024485, GC_00037177, GC_00039975, GC_00042437
mRNA-degrading endonuclease RelE, toxin component of the RelBE toxin-antitoxin system	0.366593	0.544867	1	gastrointestinal_tract	COG2026	GC_00002303, GC_00002333, GC_00002690, GC_00003817, GC_00005355, GC_00009188, GC_00009189, GC_00009616, GC_00018561, GC_00027342, GC_00027343, GC_00027344, GC_00027345, GC_00027438, GC_00033388, GC_00035117, GC_00040782, GC_00042591, GC_00049543
DNA modification methylase	0.366593	0.544867	1	gastrointestinal_tract	COG0863	GC_00002667, GC_00003203, GC_00010607, GC_00017987, GC_00018985, GC_00029469, GC_00032182, GC_00032506, GC_00034279, GC_00040056, GC_00041331, GC_00042464, GC_00045155, GC_00046941, GC_00047990
Serine/threonine protein phosphatase PrpC	0.366593	0.544867	1	oral_cavity	COG0631	GC_00008201, GC_00008202, GC_00013662, GC_00014887, GC_00017012, GC_00017182, GC_00018250, GC_00022030, GC_00023270, GC_00023968, GC_00025873, GC_00027017, GC_00028446, GC_00031376, GC_00037492, GC_00041766, GC_00047721, GC_00049361, GC_00051853, GC_00055170, GC_00055248
Uncharacterized conserved protein, contains PQ loop repeat	0.366593	0.544867	1	oral_cavity	COG4095	GC_00000232, GC_00003217, GC_00003383, GC_00008375, GC_00012770, GC_00017171
Glycosidase	0.366593	0.544867	1	oral_cavity	COG0366	GC_00000299, GC_00000664, GC_00002732, GC_00003428, GC_00003531, GC_00005419, GC_00005501, GC_00007349, GC_00007350, GC_00008810, GC_00009529, GC_00011699, GC_00011700, GC_00012275, GC_00012794, GC_00013252, GC_00013412, GC_00014518, GC_00014869, GC_00014900, GC_00016085, GC_00017092, GC_00018410, GC_00019102, GC_00019388, GC_00019914, GC_00020864, GC_00022679, GC_00023602, GC_00024510, GC_000251…
Nitrate/nitrite transporter NarK	0.366593	0.544867	1	gastrointestinal_tract	COG2223	GC_00003545, GC_00004105, GC_00006483, GC_00006751, GC_00017101, GC_00017432, GC_00017563, GC_00017651, GC_00023494, GC_00023667, GC_00031309, GC_00036621, GC_00036822, GC_00037118, GC_00039976, GC_00042508, GC_00043613, GC_00044373, GC_00048734, GC_00049624
4-amino-4-deoxy-L-arabinose transferase or related glycosyltransferase of PMT family	0.366593	0.544867	1	gastrointestinal_tract	COG1807	GC_00001177, GC_00009157, GC_00018411, GC_00020369, GC_00023447, GC_00024422, GC_00024456, GC_00024460, GC_00034402, GC_00035354, GC_00036343, GC_00039831, GC_00050493, GC_00051708, GC_00054071, GC_00056666
GTPase, G3E family	0.366593	0.544867	1	oral_cavity	COG0523	GC_00002071, GC_00004292, GC_00014932, GC_00018464, GC_00021102, GC_00026716, GC_00027085, GC_00032081, GC_00039000, GC_00039169, GC_00046393, GC_00048470, GC_00050933, GC_00056346
Na+ or H+-translocating membrane pyrophosphatase	0.366593	0.544867	1	oral_cavity	COG3808	GC_00000235, GC_00003318, GC_00003969, GC_00032349, GC_00055506
Aspartate ammonia-lyase	0.366593	0.544867	1	gastrointestinal_tract	COG1027	GC_00000977, GC_00003765, GC_00004982, GC_00008545, GC_00012934, GC_00023618, GC_00038343, GC_00042983, GC_00056288
Transaldolase	0.366593	0.544867	1	oral_cavity	COG0176	GC_00001236, GC_00008756, GC_00008995, GC_00011970, GC_00016250, GC_00019193, GC_00023548, GC_00025005, GC_00032299, GC_00039724
Predicted ATPase, archaeal AAA+ ATPase superfamily	0.366593	0.544867	1	oral_cavity	COG1672	GC_00002852, GC_00004525, GC_00005271, GC_00005545, GC_00005911, GC_00006090, GC_00006091, GC_00006122, GC_00012528, GC_00012529, GC_00017017, GC_00019893, GC_00020236, GC_00020475, GC_00020701, GC_00023089, GC_00023157, GC_00026410, GC_00028058, GC_00031957, GC_00031989, GC_00032465, GC_00032542, GC_00034691, GC_00037514, GC_00037582, GC_00037931, GC_00040448, GC_00045806, GC_00046624, GC_000472…
Diadenosine tetraphosphatase ApaH/serine/threonine protein phosphatase, PP2A family	0.364364	0.546093	1	gastrointestinal_tract	COG0639	GC_00003190, GC_00004116, GC_00010115, GC_00012261, GC_00017854, GC_00018856, GC_00020473, GC_00022471, GC_00024003, GC_00030012, GC_00030758, GC_00038436, GC_00040484, GC_00046022, GC_00046621, GC_00048036, GC_00050787, GC_00054015
Prephenate dehydratase	0.364364	0.546093	1	gastrointestinal_tract	COG0077	GC_00001732, GC_00005836, GC_00014067, GC_00015285, GC_00015687, GC_00016168, GC_00018359, GC_00036882
Quinolinate synthase	0.364364	0.546093	1	gastrointestinal_tract	COG0379	GC_00000908, GC_00002962, GC_00006278, GC_00021136, GC_00031894
ATPase/GTPase, AAA15 family	0.364364	0.546093	1	gastrointestinal_tract	COG1106	GC_00002278, GC_00003740, GC_00005056, GC_00005365, GC_00008153, GC_00011898, GC_00018515, GC_00020586, GC_00028225, GC_00030385, GC_00031430, GC_00031465, GC_00031616, GC_00031671, GC_00032222, GC_00032619, GC_00036693, GC_00038161, GC_00038731, GC_00041424, GC_00041782, GC_00044103, GC_00045033, GC_00046254, GC_00046355, GC_00047365, GC_00050425, GC_00052215, GC_00052324, GC_00054540, GC_000547…
Membrane associated serine protease, rhomboid family	0.364364	0.546093	1	gastrointestinal_tract	COG0705	GC_00002686, GC_00007787, GC_00009063, GC_00011908, GC_00019009, GC_00021540, GC_00025569, GC_00026209, GC_00026294, GC_00027500, GC_00035391, GC_00045814, GC_00048178, GC_00052803
REP element-mobilizing transposase RayT	0.364364	0.546093	1	gastrointestinal_tract	COG1943	GC_00000086, GC_00000189, GC_00006761, GC_00006981, GC_00007747, GC_00007748, GC_00016874, GC_00019950, GC_00023300, GC_00024231, GC_00026108, GC_00029392, GC_00037306
DNA replication protein DnaC	0.364364	0.546093	1	gastrointestinal_tract	COG1484	GC_00003546, GC_00004050, GC_00006478, GC_00006479, GC_00012354, GC_00015187, GC_00019815, GC_00023426, GC_00024575, GC_00025416, GC_00025631, GC_00032147, GC_00033910, GC_00034117, GC_00035144, GC_00040588, GC_00045360, GC_00047487, GC_00048889, GC_00050973, GC_00051136, GC_00053287, GC_00054041, GC_00054096, GC_00056405
NADPH-dependent 7-cyano-7-deazaguanine reductase QueF, C-terminal domain, T-fold superfamily	0.364364	0.546093	1	oral_cavity	COG0780	GC_00000135, GC_00015864
4-hydroxy-L-threonine phosphate dehydrogenase PdxA	0.364364	0.546093	1	oral_cavity	COG1995	GC_00001077, GC_00005480, GC_00013099, GC_00016396, GC_00017421, GC_00023729, GC_00026193, GC_00027458, GC_00049393
Dihydroneopterin aldolase	0.364364	0.546093	1	oral_cavity	COG1539	GC_00003876, GC_00005134, GC_00008063, GC_00011029, GC_00013825, GC_00016419, GC_00020267, GC_00022504, GC_00025319, GC_00029002, GC_00048480
Uncharacterized conserved protein, contains ParB-like and HNH nuclease domains	0.364364	0.546093	1	oral_cavity	COG1479	GC_00001394, GC_00007974, GC_00011206, GC_00013032, GC_00019859, GC_00023190, GC_00031964, GC_00034465, GC_00034602, GC_00036075, GC_00036403, GC_00036538, GC_00036571, GC_00038993, GC_00039656, GC_00042813, GC_00044417, GC_00047502, GC_00047947, GC_00050786, GC_00051116, GC_00052032, GC_00052931, GC_00053007, GC_00053872
Outer membrane receptor proteins, mostly Fe transport!!!Uncharacterized conserved protein YfaS, alpha-2-macroglobulin family	0.356778	0.550301	1	gastrointestinal_tract	COG1629!!!COG2373	GC_00022647, GC_00055531
Na+-translocating ferredoxin:NAD+ oxidoreductase RNF, RnfC subunit!!!Na+-translocating ferredoxin:NAD+ oxidoreductase RNF, RnfC subunit	0.356778	0.550301	1	gastrointestinal_tract	COG4656!!!COG4656	GC_00006497
Carboxysome shell and ethanolamine utilization microcompartment protein CcmL/EutN!!!Carboxysome shell and ethanolamine utilization microcompartment protein CcmL/EutN	0.356778	0.550301	1	gastrointestinal_tract	COG4577!!!COG4577	GC_00006547
Peptidyl-prolyl cis-trans isomerase (rotamase) - cyclophilin family!!!Peptidyl-prolyl cis-trans isomerase (rotamase) - cyclophilin family	0.356778	0.550301	1	gastrointestinal_tract	COG0652!!!COG0652	GC_00005556
Predicted membrane-bound dolichyl-phosphate-mannose-protein mannosyltransferase	0.356778	0.550301	1	gastrointestinal_tract	COG4346	GC_00025601, GC_00036437
Aldehyde:ferredoxin oxidoreductase	0.356778	0.550301	1	gastrointestinal_tract	COG2414	GC_00013292, GC_00032017
CheY chemotaxis protein or a CheY-like REC (receiver) domain!!!HPt (histidine-containing phosphotransfer) domain!!!K+-sensing histidine kinase KdpD	0.356778	0.550301	1	gastrointestinal_tract	COG0784!!!COG2198!!!COG2205	GC_00017675, GC_00045448
Pyruvate/2-oxoglutarate/acetoin dehydrogenase complex, dehydrogenase (E1) component!!!TPP-dependent pyruvate or acetoin dehydrogenase subunit alpha	0.356778	0.550301	1	gastrointestinal_tract	COG0022!!!COG1071	GC_00024844, GC_00056602
2-Methylaconitate cis-trans-isomerase PrpF (2-methyl citrate pathway)	0.356778	0.550301	1	gastrointestinal_tract	COG2828	GC_00013954, GC_00041085
Enamine deaminase RidA, house cleaning of reactive enamine intermediates, YjgF/YER057c/UK114 family!!!Enamine deaminase RidA, house cleaning of reactive enamine intermediates, YjgF/YER057c/UK114 family!!!Enamine deaminase RidA, house cleaning of reactive enamine intermediates, YjgF/YER057c/UK114 family	0.356778	0.550301	1	gastrointestinal_tract	COG0251!!!COG0251!!!COG0251	GC_00006540
DNA-binding response regulator, OmpR family, contains REC and winged-helix (wHTH) domain!!!Periplasmic ligand-binding sensor domain!!!Periplasmic ligand-binding sensor domain!!!Signal transduction histidine kinase	0.356778	0.550301	1	gastrointestinal_tract	COG0745!!!COG3292!!!COG3292!!!COG5002	GC_00030505, GC_00032598, GC_00034505, GC_00045488, GC_00046448, GC_00054035
Hexokinase	0.356778	0.550301	1	gastrointestinal_tract	COG5026	GC_00025726, GC_00039070
Glycosyltransferase involved in cell wall bisynthesis!!!Peptidoglycan hydrolase (amidase) enhancer domain!!!Galactose-1-phosphate uridylyltransferase	0.356778	0.550301	1	gastrointestinal_tract	COG0463!!!COG2385!!!COG4468	GC_00019667, GC_00027308
ATP-dependent RNA circularization protein, DNA/RNA ligase (PAB1020) family	0.356778	0.550301	1	gastrointestinal_tract	COG1423	GC_00027026, GC_00033854
K+/H+ antiporter YhaU, regulatory subunit KhtT!!!Voltage-gated potassium channel Kch	0.356778	0.550301	1	gastrointestinal_tract	COG0490!!!COG1226	GC_00023948, GC_00030525
Amino acid transporter!!!Alcohol dehydrogenase, class IV	0.356778	0.550301	1	gastrointestinal_tract	COG0531!!!COG1454	GC_00006709
Precorrin-6B methylase 1!!!Precorrin-6B methylase 2	0.356778	0.550301	1	gastrointestinal_tract	COG2241!!!COG2242	GC_00039374, GC_00050236, GC_00052311
Predicted amino acid racemase	0.356778	0.550301	1	gastrointestinal_tract	COG3457	GC_00038221, GC_00039524, GC_00043716, GC_00046260
DNA-binding transcriptional regulator, XRE-family HTH domain!!!Zn-dependent peptidase ImmA, M78 family	0.356778	0.550301	1	gastrointestinal_tract	COG1476!!!COG2856	GC_00010852, GC_00035650
Beta-xylosidase!!!Uncharacterized conserved protein YjdB, contains Ig-like domain	0.356778	0.550301	1	gastrointestinal_tract	COG3507!!!COG5492	GC_00009127, GC_00034892
Lysophospholipase L1 or related esterase!!!Zn-dependent metalloprotease	0.356778	0.550301	1	gastrointestinal_tract	COG2755!!!COG3227	GC_00015837, GC_00047733, GC_00049016, GC_00055626
Uncharacterized protein, contains a NRPS condensation (elongation) domain	0.356778	0.550301	1	gastrointestinal_tract	COG4908	GC_00048013, GC_00052101, GC_00055850
Phage protein U	0.356778	0.550301	1	gastrointestinal_tract	COG3499	GC_00036230, GC_00044993, GC_00055846
3-mercaptopyruvate sulfurtransferase SseA, contains two rhodanese domains	0.356778	0.550301	1	gastrointestinal_tract	COG2897	GC_00018233, GC_00037998, GC_00041019
Ankyrin repeat!!!Uncharacterized conserved protein YegJ, DUF2314 family	0.356778	0.550301	1	gastrointestinal_tract	COG0666!!!COG3779	GC_00006802
ABC-type antimicrobial peptide transport system, permease component!!!ABC-type antimicrobial peptide transport system, permease component!!!Uncharacterized membrane protein YhgE, phage infection protein (PIP) family	0.356778	0.550301	1	gastrointestinal_tract	COG0577!!!COG0577!!!COG1511	GC_00022688, GC_00047787
Sporulation-control protein spo0M	0.356778	0.550301	1	gastrointestinal_tract	COG4326	GC_00044938, GC_00051508, GC_00055507
Zn-binding Pro-Ala-Ala-Arg (PAAR) domain, incolved in TypeVI secretion	0.356778	0.550301	1	gastrointestinal_tract	COG4104	GC_00007986, GC_00041308
Heat shock protein HslJ!!!Heat shock protein HslJ	0.356778	0.550301	1	gastrointestinal_tract	COG3187!!!COG3187	GC_00013085, GC_00029607
Lhr-like helicase!!!ATP-dependent helicase YprA, contains C-terminal metal-binding DUF1998 domain	0.356778	0.550301	1	gastrointestinal_tract	COG1201!!!COG1205	GC_00035459, GC_00049420, GC_00054525
ABC-type multidrug transport system, permease component!!!ABC-type multidrug transport system, ATPase component	0.356778	0.550301	1	gastrointestinal_tract	COG0842!!!COG1131	GC_00005239, GC_00027466, GC_00031472
Periplasmic protein TonB, links inner and outer membranes!!!Signal transduction histidine kinase	0.356778	0.550301	1	gastrointestinal_tract	COG0810!!!COG5002	GC_00026997, GC_00030397
2',3'-cyclic-nucleotide 2'-phosphodiesterase/5'- or 3'-nucleotidase, 5'-nucleotidase family!!!2',3'-cyclic-nucleotide 2'-phosphodiesterase/5'- or 3'-nucleotidase, 5'-nucleotidase family	0.356778	0.550301	1	gastrointestinal_tract	COG0737!!!COG0737	GC_00005706, GC_00054557
Shikimate 5-dehydrogenase!!!Chorismate mutase	0.356778	0.550301	1	gastrointestinal_tract	COG0169!!!COG1605	GC_00008804, GC_00053621
Leu/Phe-tRNA-protein transferase	0.356778	0.550301	1	gastrointestinal_tract	COG2360	GC_00015044, GC_00054109
ATP-, maltotriose- and DNA-dependent transcriptional regulator MalT	0.356778	0.550301	1	gastrointestinal_tract	COG2909	GC_00033625, GC_00038310, GC_00038866, GC_00045380, GC_00050474
2-oxoglutarate dehydrogenase complex, dehydrogenase (E1) component, and related enzymes	0.356778	0.550301	1	gastrointestinal_tract	COG0567	GC_00017977, GC_00029229
DNA modification methylase!!!Chromosome segregation protein Spo0J, contains ParB-like nuclease domain	0.356778	0.550301	1	gastrointestinal_tract	COG0863!!!COG1475	GC_00031064, GC_00039710, GC_00052290
Poly(3-hydroxybutyrate) depolymerase	0.356778	0.550301	1	gastrointestinal_tract	COG3509	GC_00006153, GC_00028304, GC_00047469
Tyrosine-protein phosphatase YwqE	0.356778	0.550301	1	gastrointestinal_tract	COG4464	GC_00014949, GC_00040775
tRNA(His) 5'-end guanylyltransferase	0.356778	0.550301	1	gastrointestinal_tract	COG4021	GC_00005727
3'-Phosphoadenosine 5'-phosphosulfate (PAPS) 3'-phosphatase	0.356778	0.550301	1	gastrointestinal_tract	COG1218	GC_00027634, GC_00041312, GC_00049492
Predicted DNA-binding protein with PD1-like DNA-binding motif	0.356778	0.550301	1	gastrointestinal_tract	COG1661	GC_00039378, GC_00043563, GC_00051130
Uncharacterized protein YebE, UPF0316 family	0.356778	0.550301	1	gastrointestinal_tract	COG4843	GC_00010366, GC_00056498
Uncharacterized conserved protein YafD, endonuclease/exonuclease/phosphatase (EEP) superfamily	0.356778	0.550301	1	gastrointestinal_tract	COG3021	GC_00016195, GC_00029753, GC_00038540, GC_00056268
TPR repeat!!!TPR repeat!!!TPR repeat	0.356778	0.550301	1	gastrointestinal_tract	COG0790!!!COG0790!!!COG0790	GC_00032035, GC_00035011, GC_00042262
Na+(or H+)/acetate symporter ActP	0.356778	0.550301	1	gastrointestinal_tract	COG4147	GC_00006186, GC_00035183
Molybdopterin or thiamine biosynthesis adenylyltransferase!!!Rhodanese-related sulfurtransferase	0.356778	0.550301	1	gastrointestinal_tract	COG0476!!!COG0607	GC_00018500, GC_00045536
Uncharacterized protein YhaN	0.356778	0.550301	1	gastrointestinal_tract	COG4717	GC_00020247, GC_00051180
Glycerol-3-phosphate cytidylyltransferase, cytidylyltransferase family!!!Predicted dehydrogenase	0.356778	0.550301	1	gastrointestinal_tract	COG0615!!!COG0673	GC_00023246, GC_00042385
Glycosidase!!!Maltooligosyltrehalose synthase	0.356778	0.550301	1	gastrointestinal_tract	COG0366!!!COG3280	GC_00015484, GC_00033282
ATP-dependent exoDNAse (exonuclease V), alpha subunit, helicase superfamily I!!!Uncharacterized protein, DUF2075 family	0.356778	0.550301	1	gastrointestinal_tract	COG0507!!!COG3410	GC_00018077, GC_00033394, GC_00050274, GC_00053626
DNA-binding transcriptional regulator, MerR family!!!DNA-binding transcriptional regulator, MerR family	0.356778	0.550301	1	gastrointestinal_tract	COG0789!!!COG0789	GC_00026911, GC_00051357, GC_00051981, GC_00053235
Uncharacterized conserved protein, DUF2252 family	0.356778	0.550301	1	gastrointestinal_tract	COG4320	GC_00020283, GC_00043320
tRNA 2-selenouridine synthase SelU, contains rhodanese domain	0.356778	0.550301	1	gastrointestinal_tract	COG2603	GC_00015041, GC_00042086
Flp pilus assembly protein TadG	0.356778	0.550301	1	gastrointestinal_tract	COG4961	GC_00041858, GC_00053249, GC_00056513
Acyl carrier protein phosphodiesterase	0.356778	0.550301	1	gastrointestinal_tract	COG3124	GC_00006845
AAA+-type ATPase, SpoVK/Ycf46/Vps4 family!!!AAA+-type ATPase, SpoVK/Ycf46/Vps4 family	0.356778	0.550301	1	gastrointestinal_tract	COG0464!!!COG0464	GC_00017147, GC_00038566
Phosphotransferase system, HPr and related phosphotransfer proteins!!!Transcriptional regulator containing PAS, AAA-type ATPase, and DNA-binding Fis domains	0.356778	0.550301	1	gastrointestinal_tract	COG1925!!!COG3829	GC_00022770, GC_00040247
Protoporphyrinogen IX oxidase, menaquinone-dependent (flavodoxin domain)	0.356778	0.550301	1	gastrointestinal_tract	COG4635	GC_00020720, GC_00032985
Non-ribosomal peptide synthetase component E (peptide arylation enzyme)	0.356778	0.550301	1	gastrointestinal_tract	COG1021	GC_00033752, GC_00041346, GC_00052195
MinD superfamily P-loop ATPase, contains an inserted ferredoxin domain	0.356778	0.550301	1	gastrointestinal_tract	COG1149	GC_00009720, GC_00055381
Uncharacterized conserved protein RhaS, contains 28 RHS repeats!!!Uncharacterized conserved protein RhaS, contains 28 RHS repeats!!!Uncharacterized conserved protein RhaS, contains 28 RHS repeats	0.356778	0.550301	1	gastrointestinal_tract	COG3209!!!COG3209!!!COG3209	GC_00006784, GC_00017582, GC_00030044, GC_00033046, GC_00036928, GC_00042865
Predicted phosphohydrolase, HAD superfamily	0.356778	0.550301	1	gastrointestinal_tract	COG4030	GC_00006238, GC_00012375, GC_00054368
UDP:flavonoid glycosyltransferase YjiC, YdhE family	0.356778	0.550301	1	gastrointestinal_tract	COG1819	GC_00018059, GC_00028785, GC_00041024
Predicted transglutaminase-like cysteine proteinase	0.356778	0.550301	1	gastrointestinal_tract	COG3672	GC_00014245, GC_00015580, GC_00042773
Acetyltransferase (isoleucine patch superfamily)!!!Sugar transferase involved in LPS biosynthesis (colanic, teichoic acid)	0.356778	0.550301	1	gastrointestinal_tract	COG0110!!!COG2148	GC_00004922
Polyferredoxin!!!Na+-translocating ferredoxin:NAD+ oxidoreductase RNF, RnfG subunit	0.356778	0.550301	1	gastrointestinal_tract	COG0348!!!COG4659	GC_00011770, GC_00054420
Predicted lipase	0.356778	0.550301	1	gastrointestinal_tract	COG3675	GC_00024464, GC_00045824
Kef-type K+ transport system, membrane component KefB!!!Trk K+ transport system, NAD-binding component	0.356778	0.550301	1	gastrointestinal_tract	COG0475!!!COG0569	GC_00022575, GC_00048930, GC_00055027
Cell wall-associated hydrolase, NlpC family!!!Beta- N-acetylglucosaminidase	0.356778	0.550301	1	gastrointestinal_tract	COG0791!!!COG4193	GC_00030611, GC_00032643, GC_00035377, GC_00037231
L-serine deaminase!!!L-serine deaminase	0.356778	0.550301	1	gastrointestinal_tract	COG1760!!!COG1760	GC_00026992, GC_00054547
Putative exporter of polyketide antibiotics	0.356778	0.550301	1	gastrointestinal_tract	COG3559	GC_00023623, GC_00033644
Uncharacterized protein YvpB	0.356778	0.550301	1	gastrointestinal_tract	COG4990	GC_00023364, GC_00041621
Arsenite efflux pump ArsB, ACR3 family	0.356778	0.550301	1	gastrointestinal_tract	COG0798	GC_00016841, GC_00037286
Uncharacterized conserved protein, Alpha-E superfamily!!!Uncharacterized conserved protein, circularly permuted ATPgrasp superfamily	0.356778	0.550301	1	gastrointestinal_tract	COG2307!!!COG2308	GC_00005214
Uncharacterized conserved protein, DUF362 family	0.356778	0.550301	1	gastrointestinal_tract	COG2006	GC_00028096, GC_00029107, GC_00030517, GC_00042691
Ribulose 1,5-bisphosphate carboxylase, large subunit, or a RuBisCO-like protein	0.356778	0.550301	1	gastrointestinal_tract	COG1850	GC_00015327, GC_00029389
Heme oxygenase	0.356778	0.550301	1	gastrointestinal_tract	COG3230	GC_00019744, GC_00029883
Phage tail tape-measure protein, controls tail length	0.356778	0.550301	1	gastrointestinal_tract	COG3941	GC_00009345, GC_00039492
Glycosyltransferase involved in cell wall bisynthesis!!!CDP-glycerol glycerophosphotransferase, TagB/SpsB family	0.356778	0.550301	1	gastrointestinal_tract	COG0463!!!COG1887	GC_00029439, GC_00049655, GC_00055493
Acetyltransferase (isoleucine patch superfamily)!!!Chorismate mutase	0.356778	0.550301	1	gastrointestinal_tract	COG0110!!!COG1605	GC_00006821
Kef-type K+ transport system, membrane component KefB!!!K+/H+ antiporter YhaU, regulatory subunit KhtT	0.356778	0.550301	1	gastrointestinal_tract	COG0475!!!COG0490	GC_00003649
Uncharacterized membrane protein YqhA	0.356778	0.550301	1	gastrointestinal_tract	COG2862	GC_00025410, GC_00044294
Phage head maturation protease!!!Predicted phage phi-C31 gp36 major capsid-like protein	0.356778	0.550301	1	gastrointestinal_tract	COG3740!!!COG4653	GC_00002460, GC_00036771
Phosphorylcholine metabolism protein LicD!!!Phosphorylcholine metabolism protein LicD	0.356778	0.550301	1	gastrointestinal_tract	COG3475!!!COG3475	GC_00044903, GC_00055123, GC_00055969
Primosomal protein N' (replication factor Y) - superfamily II helicase!!!Membrane protease subunit, stomatin/prohibitin family, contains C-terminal Zn-ribbon domain	0.356778	0.550301	1	gastrointestinal_tract	COG1198!!!COG4260	GC_00012768, GC_00053550
Chromosome segregation ATPase!!!Alpha-glucosidase, glycosyl hydrolase family GH31	0.356778	0.550301	1	gastrointestinal_tract	COG1196!!!COG1501	GC_00013098, GC_00050125
Rubrerythrin!!!Predicted Fe2+/Mn2+ transporter, VIT1/CCC1 family	0.356778	0.550301	1	gastrointestinal_tract	COG1633!!!COG1814	GC_00013991, GC_00052715
Phosphoenolpyruvate synthase/pyruvate phosphate dikinase	0.356778	0.550301	1	gastrointestinal_tract	COG0574	GC_00006230, GC_00035320, GC_00046322
Flp pilus assembly protein, ATPase CpaE	0.356778	0.550301	1	gastrointestinal_tract	COG4963	GC_00029519, GC_00030215, GC_00032776
ABC-type transport system, periplasmic component!!!ABC-type transport system, periplasmic component	0.356778	0.550301	1	gastrointestinal_tract	COG0747!!!COG0747	GC_00005961, GC_00032471
Transcriptional regulator of acetoin/glycerol metabolism	0.356778	0.550301	1	gastrointestinal_tract	COG3284	GC_00018983, GC_00028331
Signal transduction histidine kinase, nitrogen specific	0.356778	0.550301	1	gastrointestinal_tract	COG3852	GC_00022532, GC_00027513, GC_00046493
ABC-type multidrug transport system, ATPase and permease component!!!ABC-type transport system involved in cytochrome bd biosynthesis, ATPase and permease components	0.356778	0.550301	1	gastrointestinal_tract	COG1132!!!COG4988	GC_00024097, GC_00037555
DNA-binding response regulator, OmpR family, contains REC and winged-helix (wHTH) domain!!!K+-sensing histidine kinase KdpD	0.356778	0.550301	1	gastrointestinal_tract	COG0745!!!COG2205	GC_00026328, GC_00036087, GC_00045269, GC_00051792
Phytoene/squalene synthetase	0.356778	0.550301	1	gastrointestinal_tract	COG1562	GC_00021542, GC_00024361, GC_00031537
Uncharacterized protein CbrC, UPF0167 family	0.356778	0.550301	1	gastrointestinal_tract	COG3196	GC_00035351, GC_00037519, GC_00055738
NAD(P)H-dependent FMN reductase!!!Uncharacterized conserved protein, DUF438 domain, may contain hemerythrin domain	0.356778	0.550301	1	gastrointestinal_tract	COG0431!!!COG2461	GC_00022291, GC_00048651
ABC-type molybdenum transport system, ATPase component/photorepair protein PhrA!!!ABC-type molybdenum transport system, ATPase component/photorepair protein PhrA	0.356778	0.550301	1	gastrointestinal_tract	COG1119!!!COG1119	GC_00006655
Uncharacterized membrane protein YdfJ, MMPL/SSD domain!!!Uncharacterized membrane protein YdfJ, MMPL/SSD domain	0.356778	0.550301	1	gastrointestinal_tract	COG2409!!!COG2409	GC_00023653, GC_00042049, GC_00043819, GC_00050407
Uncharacterized conserved protein, contains Saccharopine dehydrogenase N-terminal (SDHN) domain	0.356778	0.550301	1	gastrointestinal_tract	COG1915	GC_00018832, GC_00027778, GC_00042089
ABC-type molybdate transport system, ATPase component	0.356778	0.550301	1	gastrointestinal_tract	COG4148	GC_00013010, GC_00032254
Uncharacterized membrane protein, DUF485 family	0.356778	0.550301	1	gastrointestinal_tract	COG3162	GC_00017051, GC_00051681
Methionine synthase I (cobalamin-dependent), methyltransferase domain!!!5,10-methylenetetrahydrofolate reductase	0.356778	0.550301	1	gastrointestinal_tract	COG0646!!!COG0685	GC_00018740, GC_00030197
Uncharacterized membrane protein YqaE, homolog of Blt101, UPF0057 family	0.356778	0.550301	1	gastrointestinal_tract	COG0401	GC_00016594, GC_00034022
Adenine-specific DNA methylase, contains a Zn-ribbon domain	0.356778	0.550301	1	gastrointestinal_tract	COG1743	GC_00030206, GC_00036133, GC_00039761, GC_00050814
Transcriptional regulator, Middle operon regulator (Mor) family	0.356778	0.550301	1	gastrointestinal_tract	COG5566	GC_00015015, GC_00019547, GC_00037672, GC_00042233, GC_00048566, GC_00053083
Murein DD-endopeptidase MepM and murein hydrolase activator NlpD, contain LysM domain!!!Uncharacterized conserved protein YgiM, contains N-terminal SH3 domain, DUF1202 family!!!Uncharacterized conserved protein YgiM, contains N-terminal SH3 domain, DUF1202 family!!!Uncharacterized conserved protein YgiM, contains N-terminal SH3 domain, DUF1202 family	0.356778	0.550301	1	gastrointestinal_tract	COG0739!!!COG3103!!!COG3103!!!COG3103	GC_00005138
Cysteine protease, C1A family	0.356778	0.550301	1	gastrointestinal_tract	COG4870	GC_00016797, GC_00030935
Sulfite reductase, alpha subunit (flavoprotein)	0.356778	0.550301	1	gastrointestinal_tract	COG0369	GC_00017766, GC_00030133
HPt (histidine-containing phosphotransfer) domain	0.356778	0.550301	1	gastrointestinal_tract	COG2198	GC_00013536, GC_00037160, GC_00054388
Phosphate/sulfate permease	0.356778	0.550301	1	gastrointestinal_tract	COG0306	GC_00022586, GC_00046605
PKD repeat!!!Endo-beta-N-acetylglucosaminidase D	0.356778	0.550301	1	gastrointestinal_tract	COG3291!!!COG4724	GC_00009147, GC_00011596, GC_00013169, GC_00031383
GAF domain!!!GAF domain!!!Signal transduction histidine kinase	0.356778	0.550301	1	gastrointestinal_tract	COG2203!!!COG2203!!!COG4585	GC_00016038, GC_00055074
Archaeal DNA helicase HerA or a related bacterial ATPase, contains HAS-barrel and ATPase domains!!!5-methylcytosine-specific restriction endonuclease McrBC, GTP-binding regulatory subunit McrB	0.356778	0.550301	1	gastrointestinal_tract	COG0433!!!COG1401	GC_00006799, GC_00037213, GC_00051313
Type I restriction-modification system, DNA methylase subunit!!!Restriction endonuclease S subunit!!!Restriction endonuclease S subunit	0.356778	0.550301	1	gastrointestinal_tract	COG0286!!!COG0732!!!COG0732	GC_00037467, GC_00044983, GC_00045318, GC_00049307
Predicted phosphoesterase, related to the Icc protein	0.356778	0.550301	1	gastrointestinal_tract	COG2129	GC_00014652, GC_00036761
Uncharacterized protein, DUF2225 family	0.356778	0.550301	1	oral_cavity	COG1655	GC_00020810, GC_00032198
Predicted esterase of the alpha/beta hydrolase fold	0.356778	0.550301	1	oral_cavity	COG3545	GC_00018757, GC_00041497
Uncharacterized conserved protein YegL, contains vWA domain of TerY type	0.356778	0.550301	1	oral_cavity	COG4245	GC_00025049, GC_00033071
TRAP-type mannitol/chloroaromatic compound transport system, small permease component	0.356778	0.550301	1	oral_cavity	COG4665	GC_00025499, GC_00029854
Glucose/arabinose dehydrogenase, beta-propeller fold!!!Glucose/arabinose dehydrogenase, beta-propeller fold!!!Autotransporter translocation and assembly factor TamB!!!PKD repeat!!!PKD repeat!!!PKD repeat	0.356778	0.550301	1	oral_cavity	COG2133!!!COG2133!!!COG2911!!!COG3291!!!COG3291!!!COG3291	GC_00004896
DNA-binding transcriptional regulator YbjK	0.356778	0.550301	1	oral_cavity	COG3226	GC_00034317, GC_00050416, GC_00054993
Bacterial effector-binding domain	0.356778	0.550301	1	oral_cavity	COG4978	GC_00015526, GC_00050839
LysM repeat!!!LysM repeat!!!LysM repeat	0.356778	0.550301	1	oral_cavity	COG1388!!!COG1388!!!COG1388	GC_00023907, GC_00046656
c-di-GMP-binding flagellar brake protein YcgR, contains PilZNR and PilZ domains	0.356778	0.550301	1	oral_cavity	COG5581	GC_00019332, GC_00036497, GC_00041636
Periplasmic molybdate-binding protein/domain!!!Predicted DNA-binding transcriptional regulator AlpA	0.356778	0.550301	1	oral_cavity	COG1910!!!COG3311	GC_00023177, GC_00051270
2-polyprenyl-3-methyl-5-hydroxy-6-metoxy-1,4-benzoquinol methylase!!!Predicted enzyme involved in methoxymalonyl-ACP biosynthesis	0.356778	0.550301	1	oral_cavity	COG2227!!!COG3882	GC_00016785, GC_00029103
Predicted spermidine synthase with an N-terminal membrane domain	0.356778	0.550301	1	oral_cavity	COG4262	GC_00019685, GC_00033874
ABC-type proline/glycine betaine transport system, periplasmic component	0.356778	0.550301	1	oral_cavity	COG2113	GC_00006289, GC_00037094
Predicted SnoaL-like aldol condensation-catalyzing enzyme	0.356778	0.550301	1	oral_cavity	COG4922	GC_00014491, GC_00056991
3-polyprenyl-4-hydroxybenzoate decarboxylase!!!3-polyprenyl-4-hydroxybenzoate decarboxylase	0.356778	0.550301	1	oral_cavity	COG0043!!!COG0043	GC_00003402, GC_00045343
Rubredoxin!!!NADH-FMN oxidoreductase RutF, flavin reductase (DIM6/NTAB) family	0.356778	0.550301	1	oral_cavity	COG1773!!!COG1853	GC_00023256, GC_00053020
DNA-binding transcriptional regulator, MarR family!!!Fic family protein	0.356778	0.550301	1	oral_cavity	COG1846!!!COG3177	GC_00006855, GC_00029405
Uncharacterized conserved protein, DUF2249 family	0.356778	0.550301	1	oral_cavity	COG4309	GC_00021362, GC_00047997
Predicted aspartyl protease	0.356778	0.550301	1	oral_cavity	COG3577	GC_00042178, GC_00042639, GC_00053412
Predicted homoserine dehydrogenase, contains C-terminal SAF domain	0.356778	0.550301	1	oral_cavity	COG4091	GC_00018088, GC_00048601
Chromosome segregation protein Spo0J, contains ParB-like nuclease domain!!!tRNA1(Val) A37 N6-methylase TrmN6	0.356778	0.550301	1	oral_cavity	COG1475!!!COG4123	GC_00003727
N6-adenosine-specific RNA methylase IME4	0.356778	0.550301	1	oral_cavity	COG4725	GC_00027839, GC_00035716, GC_00056971
Multisubunit Na+/H+ antiporter, MnhE subunit	0.356778	0.550301	1	oral_cavity	COG1863	GC_00019781, GC_00046048, GC_00051187
Regulator of RNase E activity RraA	0.356778	0.550301	1	oral_cavity	COG0684	GC_00016881, GC_00035851, GC_00037989, GC_00038441, GC_00039784, GC_00046471, GC_00048874, GC_00050093
Uncharacterized conserved protein YgiM, contains N-terminal SH3 domain, DUF1202 family	0.356778	0.550301	1	oral_cavity	COG3103	GC_00009892, GC_00042008
ABC-type Fe3+-hydroxamate transport system, periplasmic component!!!Uncharacterized protein, contains FMN-binding domain	0.356778	0.550301	1	oral_cavity	COG0614!!!COG3976	GC_00008630, GC_00027568
Ubiquinone/menaquinone biosynthesis C-methylase UbiE!!!Lysophospholipase, alpha-beta hydrolase superfamily	0.356778	0.550301	1	oral_cavity	COG2226!!!COG2267	GC_00006447
Flagellar motility protein MotE, a chaperone for MotC folding	0.356778	0.550301	1	oral_cavity	COG3334	GC_00035719, GC_00041575, GC_00049790
Signal-transduction protein containing cAMP-binding, CBS, and nucleotidyltransferase domains	0.356778	0.550301	1	oral_cavity	COG2905	GC_00028168, GC_00028685, GC_00043809
Hemerythrin-like domain	0.356778	0.550301	1	oral_cavity	COG3945	GC_00024818, GC_00028234
Periplasmic catabolite regulation protein CreA (function unknown)	0.356778	0.550301	1	oral_cavity	COG3045	GC_00015847, GC_00036644
Multicopper oxidase with three cupredoxin domains (includes cell division protein FtsP and spore coat protein CotA)	0.356778	0.550301	1	oral_cavity	COG2132	GC_00015132, GC_00036762, GC_00055391
Glyoxalase superfamily enzyme, possibly 3-demethylubiquinone-9 3-methyltransferase!!!Glyoxalase superfamily enzyme, possibly 3-demethylubiquinone-9 3-methyltransferase	0.356778	0.550301	1	oral_cavity	COG3865!!!COG3865	GC_00014267, GC_00037513
Histidinol-phosphate/aromatic aminotransferase or cobyric acid decarboxylase!!!Choline kinase	0.356778	0.550301	1	oral_cavity	COG0079!!!COG1213	GC_00013636, GC_00020465, GC_00029196
Flagellar hook protein FlgE!!!Flagellar hook protein FlgE	0.356778	0.550301	1	oral_cavity	COG1749!!!COG1749	GC_00018283, GC_00052323
Rod binding protein domain	0.356778	0.550301	1	oral_cavity	COG3951	GC_00016813, GC_00056795
CheY chemotaxis protein or a CheY-like REC (receiver) domain!!!Chemotaxis signal transduction protein	0.356778	0.550301	1	oral_cavity	COG0784!!!COG0835	GC_00021910, GC_00039499
Ni,Fe-hydrogenase III large subunit!!!Ni,Fe-hydrogenase III component G	0.356778	0.550301	1	oral_cavity	COG3261!!!COG3262	GC_00017503, GC_00055870
Cytoskeletal protein RodZ, contains Xre-like HTH and DUF4115 domains!!!Phage repressor protein C, contains Cro/C1-type HTH and peptisase s24 domains	0.356778	0.550301	1	oral_cavity	COG1426!!!COG2932	GC_00008074, GC_00035692, GC_00053313
Membrane-associated phospholipid phosphatase!!!Protein-tyrosine phosphatase	0.356778	0.550301	1	oral_cavity	COG0671!!!COG2453	GC_00026695, GC_00041699
Predicted esterase!!!Phosphoglycolate phosphatase, HAD superfamily	0.356778	0.550301	1	oral_cavity	COG0400!!!COG0546	GC_00025178, GC_00044764
Multisubunit Na+/H+ antiporter, MnhG subunit	0.356778	0.550301	1	oral_cavity	COG1320	GC_00016111, GC_00042981, GC_00054162
Acyl-CoA synthetase (AMP-forming)/AMP-acid ligase II!!!3-hydroxymyristoyl/3-hydroxydecanoyl-(acyl carrier protein) dehydratase	0.356778	0.550301	1	oral_cavity	COG0318!!!COG0764	GC_00017888, GC_00040538
Large exoprotein involved in heme utilization or adhesion!!!Large exoprotein involved in heme utilization or adhesion!!!Uncharacterized conserved protein, contains a C-terminal beta-barrel porin domain	0.356778	0.550301	1	oral_cavity	COG3210!!!COG3210!!!COG4625	GC_00005206
Nitrate reductase cytochrome c-type subunit	0.356778	0.550301	1	oral_cavity	COG3043	GC_00020211, GC_00035490
PKD repeat!!!PKD repeat!!!PKD repeat!!!Leucine-rich repeat (LRR) protein	0.356778	0.550301	1	oral_cavity	COG3291!!!COG3291!!!COG3291!!!COG4886	GC_00005101
Predicted acylesterase/phospholipase RssA, containd patatin domain!!!Outer membrane protein assembly factor BamA	0.356778	0.550301	1	oral_cavity	COG1752!!!COG4775	GC_00013488, GC_00029702
Predicted exporter	0.356778	0.550301	1	oral_cavity	COG4258	GC_00014177, GC_00044719
Uncharacterized membrane protein YedE/YeeE, contains two sulfur transport domains!!!Uncharacterized membrane protein YedE/YeeE, contains two sulfur transport domains	0.356778	0.550301	1	oral_cavity	COG2391!!!COG2391	GC_00022028, GC_00032393, GC_00056597
Spore coat protein CotF	0.356778	0.550301	1	oral_cavity	COG5577	GC_00027508, GC_00037413, GC_00040328, GC_00045048, GC_00046526, GC_00046611, GC_00050453, GC_00052928
Multisubunit Na+/H+ antiporter, MnhC subunit	0.356778	0.550301	1	oral_cavity	COG1006	GC_00006047, GC_00032006
Flagellar hook-associated protein FlgK!!!Flagellar hook protein FlgE	0.356778	0.550301	1	oral_cavity	COG1256!!!COG1749	GC_00014045, GC_00033486
Low temperature requirement protein LtrA (function unknown)	0.356778	0.550301	1	oral_cavity	COG4292	GC_00011852, GC_00050694
Acetolactate synthase large subunit or other thiamine pyrophosphate-requiring enzyme!!!Sulfopyruvate decarboxylase, TPP-binding subunit (coenzyme M biosynthesis)	0.356778	0.550301	1	oral_cavity	COG0028!!!COG4032	GC_00028068, GC_00036290, GC_00054714
Negative regulator of flagellin synthesis (anti-sigma28 factor)	0.356778	0.550301	1	oral_cavity	COG2747	GC_00029079, GC_00035224, GC_00050012
DNA-binding response regulator, OmpR family, contains REC and winged-helix (wHTH) domain!!!Two-component response regulator, PleD family, consists of two REC domains and a diguanylate cyclase (GGDEF) domain	0.356778	0.550301	1	oral_cavity	COG0745!!!COG3706	GC_00014338, GC_00044995
Shikimate 5-dehydrogenase!!!Shikimate kinase	0.356778	0.550301	1	oral_cavity	COG0169!!!COG0703	GC_00038869, GC_00041816, GC_00042419, GC_00050812
Flagellar basal body L-ring protein FlgH	0.356778	0.550301	1	oral_cavity	COG2063	GC_00023816, GC_00033793
Ca2+/H+ antiporter	0.356778	0.550301	1	oral_cavity	COG0387	GC_00005627, GC_00021782
Predicted restriction endonuclease	0.356778	0.550301	1	oral_cavity	COG3440	GC_00016207, GC_00029104
Tfp pilus assembly protein, tip-associated adhesin PilY1	0.356778	0.550301	1	oral_cavity	COG3419	GC_00024979, GC_00053188
Multisubunit Na+/H+ antiporter, MnhF subunit	0.356778	0.550301	1	oral_cavity	COG2212	GC_00006593, GC_00050009
AraC-type DNA-binding domain and AraC-containing proteins!!!AraC-type DNA-binding domain and AraC-containing proteins	0.356778	0.550301	1	oral_cavity	COG2207!!!COG2207	GC_00017789, GC_00051041
Curli biogenesis system outer membrane secretion channel CsgG	0.356778	0.550301	1	oral_cavity	COG1462	GC_00026012, GC_00037837, GC_00056186
CBS domain!!!Predicted arabinose efflux permease, MFS family	0.356778	0.550301	1	oral_cavity	COG0517!!!COG2814	GC_00028709, GC_00031787, GC_00035053, GC_00036729, GC_00045086
Phosphotransferase system cellobiose-specific component IIB!!!Phosphotransferase system cellobiose-specific component IIC	0.356778	0.550301	1	oral_cavity	COG1440!!!COG1455	GC_00003954, GC_00014543, GC_00046081
Lysozyme family protein	0.356778	0.550301	1	oral_cavity	COG3926	GC_00013205, GC_00040833, GC_00041294, GC_00055919
Intracellular sulfur oxidation protein, DsrE/DsrF family	0.356778	0.550301	1	oral_cavity	COG1416	GC_00008562, GC_00050154
Polyisoprenoid-binding periplasmic protein YceI	0.356778	0.550301	1	oral_cavity	COG2353	GC_00018457, GC_00054124
LPS assembly outer membrane protein LptD (organic solvent tolerance protein OstA)!!!Outer membrane receptor proteins, mostly Fe transport	0.356778	0.550301	1	oral_cavity	COG1452!!!COG1629	GC_00004897
DNA-binding response regulator, OmpR family, contains REC and winged-helix (wHTH) domain!!!K+-sensing histidine kinase KdpD!!!Periplasmic ligand-binding sensor domain!!!Periplasmic ligand-binding sensor domain	0.356778	0.550301	1	oral_cavity	COG0745!!!COG2205!!!COG3292!!!COG3292	GC_00023862, GC_00026766, GC_00049451
Acetoin utilization deacetylase AcuC or a related deacetylase	0.356778	0.550301	1	oral_cavity	COG0123	GC_00015923, GC_00045686
Chromosome segregation ATPase!!!5-methylcytosine-specific restriction endonuclease McrBC, GTP-binding regulatory subunit McrB	0.356778	0.550301	1	oral_cavity	COG1196!!!COG1401	GC_00024994, GC_00047427, GC_00052872
ATP-dependent 26S proteasome regulatory subunit!!!ATP-dependent 26S proteasome regulatory subunit	0.356778	0.550301	1	oral_cavity	COG1222!!!COG1222	GC_00019747, GC_00042433
Serine protease inhibitor ecotin	0.356778	0.550301	1	oral_cavity	COG4574	GC_00009502, GC_00049314
Ribosomal protein S18 acetylase RimI and related acetyltransferases!!!tRNA A37 threonylcarbamoyltransferase TsaD	0.356778	0.550301	1	oral_cavity	COG0456!!!COG0533	GC_00005534, GC_00006309
DNA/RNA endonuclease YhcR, contains UshA esterase domain!!!DNA/RNA endonuclease YhcR, contains UshA esterase domain	0.356778	0.550301	1	oral_cavity	COG4085!!!COG4085	GC_00010926, GC_00052796
DNA-binding transcriptional regulator, ArsR family!!!Uncharacterized protein	0.356778	0.550301	1	oral_cavity	COG0640!!!COG3860	GC_00006468, GC_00028361
Predicted N-acyltransferase	0.356778	0.550301	1	oral_cavity	COG3146	GC_00005258
NAD-dependent DNA ligase!!!DNA polymerase III, epsilon subunit or related 3'-5' exonuclease	0.356778	0.550301	1	oral_cavity	COG0272!!!COG0847	GC_00026553, GC_00039180
K+/H+ antiporter YhaU, regulatory subunit KhtT!!!DNA-binding transcriptional regulator, GntR family	0.356778	0.550301	1	oral_cavity	COG0490!!!COG2188	GC_00007185, GC_00056041
Cephalosporin-C deacetylase or related acetyl esterase!!!Beta-mannanase	0.356778	0.550301	1	oral_cavity	COG3458!!!COG4124	GC_00006451, GC_00018306
Fe-S oxidoreductase!!!FAD/FMN-containing dehydrogenase	0.356778	0.550301	1	oral_cavity	COG0247!!!COG0277	GC_00021932, GC_00054094
Cytoplasmic chaperone NapD for the signal peptide of periplasmic nitrate reductase NapAB	0.356778	0.550301	1	oral_cavity	COG3062	GC_00019560, GC_00043057
Uncharacterized protein YaaR, TM1646/DUF327 family	0.356778	0.550301	1	oral_cavity	COG1728	GC_00021243, GC_00043663
Hydrogenase-4 membrane subunit HyfE	0.356778	0.550301	1	oral_cavity	COG4237	GC_00023045, GC_00034794
Protein tyrosine phosphatase	0.356778	0.550301	1	oral_cavity	COG5599	GC_00020464, GC_00035845, GC_00043084
Flavodoxin!!!Dissimilatory sulfite reductase (desulfoviridin), alpha and beta subunits	0.356778	0.550301	1	oral_cavity	COG0716!!!COG2221	GC_00005126, GC_00036924
Formate hydrogenlyase subunit 6/NADH:ubiquinone oxidoreductase 23 kD subunit (chain I)!!!Na+-translocating ferredoxin:NAD+ oxidoreductase RNF, RnfB subunit	0.356778	0.550301	1	oral_cavity	COG1143!!!COG2878	GC_00025352, GC_00049805
Predicted nucleotide-binding protein containing TIR -like domain	0.356778	0.550301	1	oral_cavity	COG4271	GC_00036149, GC_00044578, GC_00047503
Predicted hydrocarbon binding protein, contains 4VR domain	0.356778	0.550301	1	oral_cavity	COG1719	GC_00008599, GC_00039375
Phosphotransferase system IIC components, glucose/maltose/N-acetylglucosamine-specific!!!Phosphotransferase system IIB components!!!Sucrose-6-phosphate hydrolase SacC, GH32 family	0.356778	0.550301	1	oral_cavity	COG1263!!!COG1264!!!COG1621	GC_00005858
Mu-like prophage I protein	0.356778	0.550301	1	oral_cavity	COG4388	GC_00027854, GC_00028639, GC_00032259, GC_00047310
Predicted RNA methylase	0.356778	0.550301	1	oral_cavity	COG2263	GC_00024760, GC_00055617
Flavorubredoxin!!!Dissimilatory sulfite reductase (desulfoviridin), alpha and beta subunits	0.356778	0.550301	1	oral_cavity	COG0426!!!COG2221	GC_00005853
Flagellar basal body P-ring protein FlgI	0.356778	0.550301	1	oral_cavity	COG1706	GC_00021498, GC_00045136
Hemerythrin	0.356778	0.550301	1	oral_cavity	COG2703	GC_00019143, GC_00035549, GC_00040907, GC_00056282
Uncharacterized protein, contains Primase-polymerase (Primpol) domain	0.356778	0.550301	1	oral_cavity	COG4983	GC_00029913, GC_00034383, GC_00049650
Serine/threonine protein kinase!!!Predicted kinase, aminoglycoside phosphotransferase (APT) family	0.356778	0.550301	1	oral_cavity	COG0515!!!COG3173	GC_00021946, GC_00048142
Virulence-associated protein VapD (function unknown)	0.356778	0.550301	1	oral_cavity	COG3309	GC_00007622, GC_00033523
Uncharacterized membrane protein YdcZ, DUF606 family	0.356778	0.550301	1	oral_cavity	COG3238	GC_00019415, GC_00021579, GC_00033634
1-acyl-sn-glycerol-3-phosphate acyltransferase!!!Predicted exporter	0.356778	0.550301	1	oral_cavity	COG0204!!!COG4258	GC_00014793, GC_00056782
Mu-like prophage major head subunit gpT	0.356778	0.550301	1	oral_cavity	COG4397	GC_00006509, GC_00047976
Glycerol-3-phosphate cytidylyltransferase, cytidylyltransferase family!!!Choline kinase!!!2-Methylisocitrate lyase and related enzymes, PEP mutase family	0.356778	0.550301	1	oral_cavity	COG0615!!!COG1213!!!COG2513	GC_00004431
Flagellar hook-associated protein FlgK!!!Flagellar basal body rod protein FlgG	0.356778	0.550301	1	oral_cavity	COG1256!!!COG4786	GC_00030571, GC_00033026, GC_00055002
Tryptophan-rich sensory protein (mitochondrial benzodiazepine receptor homolog)	0.356778	0.550301	1	oral_cavity	COG3476	GC_00013068, GC_00024099
Type IV secretory pathway, component VirB8	0.356778	0.550301	1	oral_cavity	COG3736	GC_00006701, GC_00051400
Energy-coupling factor transporter transmembrane protein EcfT!!!Energy-coupling factor transporter ATP-binding protein EcfA2!!!Energy-coupling factor transporter ATP-binding protein EcfA2	0.356778	0.550301	1	oral_cavity	COG0619!!!COG1122!!!COG1122	GC_00020671, GC_00053561
Branched-chain amino acid aminotransferase/4-amino-4-deoxychorismate lyase	0.356778	0.550301	1	gastrointestinal_tract	COG0115	GC_00001967, GC_00002125, GC_00003587, GC_00004530, GC_00005930, GC_00011060, GC_00011357, GC_00015649, GC_00017584, GC_00017585, GC_00018052, GC_00018053, GC_00019908, GC_00020436, GC_00021352, GC_00025317, GC_00025695, GC_00025900, GC_00026612, GC_00026981, GC_00030162, GC_00040506, GC_00042044, GC_00043684, GC_00049077
Pyruvate-formate lyase-activating enzyme	0.356778	0.550301	1	gastrointestinal_tract	COG1180	GC_00000373, GC_00000790, GC_00004901, GC_00006098, GC_00008351, GC_00008352, GC_00014215, GC_00015296, GC_00017316, GC_00017317, GC_00018444, GC_00020656, GC_00022795, GC_00022906, GC_00024061, GC_00026105, GC_00026467, GC_00033783, GC_00037015, GC_00038069, GC_00038379, GC_00041078, GC_00041170, GC_00045854, GC_00046325, GC_00046747, GC_00049398, GC_00052638, GC_00053843, GC_00055264
Large-conductance mechanosensitive channel	0.356778	0.550301	1	gastrointestinal_tract	COG1970	GC_00000938, GC_00001789, GC_00004504, GC_00009905, GC_00009906, GC_00010845, GC_00011313, GC_00012877, GC_00016275, GC_00023810, GC_00026500, GC_00027366, GC_00045345, GC_00053607, GC_00056289
DNA-directed RNA polymerase specialized sigma subunit, sigma24 family	0.356778	0.550301	1	gastrointestinal_tract	COG1595	GC_00000454, GC_00000526, GC_00001825, GC_00002090, GC_00002993, GC_00003025, GC_00003099, GC_00003615, GC_00003669, GC_00004457, GC_00004560, GC_00004731, GC_00004889, GC_00005089, GC_00005092, GC_00006048, GC_00006055, GC_00006591, GC_00006933, GC_00007072, GC_00007277, GC_00007444, GC_00007445, GC_00007616, GC_00007833, GC_00008574, GC_00008940, GC_00009046, GC_00009167, GC_00010895, GC_000109…
Integrase	0.356778	0.550301	1	gastrointestinal_tract	COG0582	GC_00000852, GC_00001221, GC_00002445, GC_00002466, GC_00002498, GC_00002866, GC_00003000, GC_00003107, GC_00003395, GC_00003563, GC_00004279, GC_00004608, GC_00004621, GC_00004676, GC_00004920, GC_00005070, GC_00005409, GC_00005413, GC_00005562, GC_00005800, GC_00005801, GC_00005947, GC_00006485, GC_00007846, GC_00007847, GC_00008346, GC_00008349, GC_00009687, GC_00009942, GC_00010419, GC_000109…
Membrane carboxypeptidase (penicillin-binding protein)	0.356778	0.550301	1	gastrointestinal_tract	COG0744	GC_00000608, GC_00002414, GC_00004409, GC_00007559, GC_00011968, GC_00012667, GC_00013122, GC_00013142, GC_00014778, GC_00015362, GC_00016389, GC_00016645, GC_00017246, GC_00020354, GC_00021014, GC_00022392, GC_00022822, GC_00023178, GC_00024301, GC_00024792, GC_00025676, GC_00027554, GC_00033883, GC_00034765, GC_00039581, GC_00042525, GC_00043195, GC_00047039, GC_00055040
D-Tyr-tRNAtyr deacylase	0.356778	0.550301	1	gastrointestinal_tract	COG1490	GC_00001075, GC_00002273, GC_00003621, GC_00003622, GC_00003623, GC_00004826, GC_00005983, GC_00016490, GC_00021752, GC_00023958, GC_00027239, GC_00027240, GC_00027241, GC_00027252
Predicted arabinose efflux permease, MFS family	0.356778	0.550301	1	gastrointestinal_tract	COG2814	GC_00002338, GC_00002513, GC_00003767, GC_00004844, GC_00005272, GC_00005415, GC_00005540, GC_00005587, GC_00005622, GC_00005772, GC_00005831, GC_00005845, GC_00005897, GC_00006248, GC_00006297, GC_00006298, GC_00006672, GC_00006807, GC_00006894, GC_00006907, GC_00007083, GC_00007128, GC_00007392, GC_00007666, GC_00007709, GC_00007878, GC_00008049, GC_00008050, GC_00008051, GC_00008183, GC_000083…
NAD-dependent protein deacetylase, SIR2 family	0.356778	0.550301	1	gastrointestinal_tract	COG0846	GC_00000251, GC_00001844, GC_00002488, GC_00006808, GC_00009020, GC_00010457, GC_00013020, GC_00016371, GC_00018563, GC_00018716, GC_00024159, GC_00025658, GC_00029935, GC_00031697, GC_00034021, GC_00036768, GC_00041074, GC_00044452, GC_00045733
tRNA G37 N-methylase TrmD	0.356778	0.550301	1	oral_cavity	COG0336	GC_00000180, GC_00003869, GC_00003870, GC_00005400, GC_00014081, GC_00015716, GC_00018005, GC_00021745, GC_00023612, GC_00027429, GC_00027430, GC_00048077, GC_00055492
Carbamoylphosphate synthase large subunit	0.356778	0.550301	1	oral_cavity	COG0458	GC_00000106, GC_00000507, GC_00006063, GC_00006269, GC_00017200, GC_00018547, GC_00044029, GC_00049927, GC_00054589
ABC-type Zn uptake system ZnuABC, Zn-binding component ZnuA	0.356778	0.550301	1	oral_cavity	COG0803	GC_00000655, GC_00000796, GC_00001378, GC_00001599, GC_00004696, GC_00005410, GC_00005747, GC_00005870, GC_00006177, GC_00008476, GC_00008477, GC_00009094, GC_00009282, GC_00009283, GC_00012034, GC_00016416, GC_00017153, GC_00018922, GC_00019276, GC_00019307, GC_00019873, GC_00020123, GC_00020747, GC_00022215, GC_00023093, GC_00023804, GC_00024801, GC_00027695, GC_00027863, GC_00031940, GC_000330…
23S rRNA pseudoU1915 N3-methylase RlmH	0.356778	0.550301	1	oral_cavity	COG1576	GC_00000993, GC_00001811, GC_00002666, GC_00008862, GC_00009952, GC_00013515, GC_00017982, GC_00021096, GC_00021210, GC_00025380, GC_00027149, GC_00056408
Organic radical activating enzyme	0.356778	0.550301	1	oral_cavity	COG0602	GC_00000351, GC_00004250, GC_00005478, GC_00006347, GC_00007014, GC_00007015, GC_00007016, GC_00013149, GC_00016381, GC_00019727, GC_00019818, GC_00020061, GC_00020409, GC_00020458, GC_00020912, GC_00022436, GC_00022493, GC_00023416, GC_00025559, GC_00031945, GC_00034993, GC_00038303, GC_00038831, GC_00040238, GC_00041562, GC_00042361, GC_00053441
Ribosome maturation factor RimP	0.356778	0.550301	1	oral_cavity	COG0779	GC_00001189, GC_00001613, GC_00003983, GC_00010880, GC_00014488, GC_00018907, GC_00018997, GC_00019671, GC_00020006, GC_00021996, GC_00023206, GC_00028434, GC_00038638, GC_00042998, GC_00047524
Ankyrin repeat!!!Ankyrin repeat	0.226069	0.634454	1	gastrointestinal_tract	COG0666!!!COG0666	GC_00004004, GC_00056264
Uncharacterized conserved protein, DUF169 family	0.226069	0.634454	1	gastrointestinal_tract	COG2043	GC_00017872, GC_00035593, GC_00035992, GC_00036838
Uncharacterized protein YxeA	0.226069	0.634454	1	gastrointestinal_tract	COG5294	GC_00009320, GC_00010873, GC_00019960, GC_00022920, GC_00029599
Outer membrane receptor for Fe3+-dicitrate!!!Outer membrane receptor for ferric coprogen and ferric-rhodotorulic acid	0.226069	0.634454	1	gastrointestinal_tract	COG4772!!!COG4773	GC_00012640, GC_00014787, GC_00026789, GC_00047823
Sulfite exporter TauE/SafE	0.226069	0.634454	1	gastrointestinal_tract	COG2836	GC_00018314, GC_00020364, GC_00035017
Phosphotransferase system cellobiose-specific component IIB	0.226069	0.634454	1	gastrointestinal_tract	COG1440	GC_00000375, GC_00007594, GC_00011446, GC_00016360, GC_00039691
Uncharacterized Zn-ribbon-containing protein	0.226069	0.634454	1	gastrointestinal_tract	COG2824	GC_00005129, GC_00009796
Superfamily I DNA or RNA helicase!!!ATP-dependent exoDNAse (exonuclease V), alpha subunit, helicase superfamily I!!!Uncharacterized protein YpbB	0.226069	0.634454	1	gastrointestinal_tract	COG0210!!!COG0507!!!COG4955	GC_00006803, GC_00039603, GC_00053057
DNA-binding response regulator, OmpR family, contains REC and winged-helix (wHTH) domain!!!ABC-type sugar transport system, periplasmic component, contains N-terminal xre family HTH domain!!!K+-sensing histidine kinase KdpD!!!AraC-type DNA-binding domain and AraC-containing proteins	0.226069	0.634454	1	gastrointestinal_tract	COG0745!!!COG1879!!!COG2205!!!COG2207	GC_00004978, GC_00034384, GC_00047895
Phosphoketolase	0.226069	0.634454	1	gastrointestinal_tract	COG3957	GC_00005312, GC_00009423
ABC-type antimicrobial peptide transport system, permease component!!!ABC-type transport system, involved in lipoprotein release, permease component	0.226069	0.634454	1	gastrointestinal_tract	COG0577!!!COG4591	GC_00009266, GC_00013723, GC_00014288, GC_00040758, GC_00047236
Mannose-6-phosphate isomerase, cupin superfamily!!!Mannose-1-phosphate guanylyltransferase	0.226069	0.634454	1	gastrointestinal_tract	COG0662!!!COG0836	GC_00018953, GC_00032866, GC_00043829, GC_00046695
5-bromo-4-chloroindolyl phosphate hydrolysis protein	0.226069	0.634454	1	gastrointestinal_tract	COG4915	GC_00012077, GC_00020913, GC_00027819, GC_00037394, GC_00043262, GC_00056105
Uncharacterized conserved protein YqgV, UPF0045/DUF77 family	0.226069	0.634454	1	gastrointestinal_tract	COG0011	GC_00007864, GC_00016024, GC_00020157, GC_00045882
V8-like Glu-specific endopeptidase	0.226069	0.634454	1	gastrointestinal_tract	COG3591	GC_00015755, GC_00016865, GC_00039179, GC_00050977, GC_00055304
Uncharacterized membrane protein YccC	0.226069	0.634454	1	gastrointestinal_tract	COG1289	GC_00010960, GC_00010961, GC_00013609, GC_00021517, GC_00047759
Uncharacterized protein YxjI	0.226069	0.634454	1	gastrointestinal_tract	COG4894	GC_00009007, GC_00024540, GC_00038266
Uncharacterized conserved protein YqgC, DUF456 family	0.226069	0.634454	1	gastrointestinal_tract	COG2839	GC_00022310, GC_00025309, GC_00031020
Fe-S oxidoreductase, related to NifB/MoaA family	0.226069	0.634454	1	gastrointestinal_tract	COG1625	GC_00014178, GC_00026340, GC_00049967
Phosphotransferase system cellobiose-specific component IIC	0.226069	0.634454	1	gastrointestinal_tract	COG1455	GC_00004151, GC_00005986, GC_00007860, GC_00008665, GC_00010836, GC_00011071, GC_00011222, GC_00013928, GC_00017434, GC_00019234, GC_00021249, GC_00030403, GC_00038075, GC_00039453, GC_00040223, GC_00041984, GC_00044056
RNA-splicing ligase RtcB, repairs tRNA damage	0.226069	0.634454	1	gastrointestinal_tract	COG1690	GC_00014835, GC_00028158, GC_00030305, GC_00030832
Predicted signal transduction protein containing a membrane domain, an EAL and a GGDEF domain	0.226069	0.634454	1	gastrointestinal_tract	COG5001	GC_00013708, GC_00028499, GC_00041112, GC_00042549, GC_00042916, GC_00054969, GC_00055265
Proteasome lid subunit RPN8/RPN11, contains Jab1/MPN domain metalloenzyme (JAMM) motif	0.226069	0.634454	1	gastrointestinal_tract	COG1310	GC_00005807, GC_00029273, GC_00031180, GC_00044693
General stress protein 26 (function unknown)	0.226069	0.634454	1	gastrointestinal_tract	COG3871	GC_00022974, GC_00024289, GC_00025127
Uncharacterized conserved protein YurZ, alkylhydroperoxidase/carboxymuconolactone decarboxylase family!!!Uncharacterized conserved protein YurZ, alkylhydroperoxidase/carboxymuconolactone decarboxylase family	0.226069	0.634454	1	gastrointestinal_tract	COG0599!!!COG0599	GC_00005651, GC_00027022, GC_00029147, GC_00032791, GC_00056698
Uncharacterized protein YdaT	0.226069	0.634454	1	gastrointestinal_tract	COG4876	GC_00020286, GC_00020660, GC_00037561
Nucleoside permease NupC	0.226069	0.634454	1	gastrointestinal_tract	COG1972	GC_00008097, GC_00019259, GC_00052190
Phosphate starvation-inducible membrane PsiE (function unknown)	0.226069	0.634454	1	gastrointestinal_tract	COG3223	GC_00011057, GC_00013172, GC_00053799
Oxalate decarboxylase/archaeal phosphoglucose isomerase, cupin superfamily	0.226069	0.634454	1	gastrointestinal_tract	COG2140	GC_00013194, GC_00026055, GC_00041518
Uncharacterized protein YdaL	0.226069	0.634454	1	gastrointestinal_tract	COG5298	GC_00010182, GC_00013363, GC_00052633
tRNA-binding EMAP/Myf domain!!!Lysyl-tRNA synthetase (class II)	0.226069	0.634454	1	gastrointestinal_tract	COG0073!!!COG1190	GC_00003296, GC_00027369
3D (Asp-Asp-Asp) domain	0.226069	0.634454	1	gastrointestinal_tract	COG3584	GC_00005918, GC_00032517, GC_00048716, GC_00048843, GC_00051751, GC_00053427
Uncharacterized conserved protein YdeI, YjbR/CyaY-like superfamily, DUF1801 family	0.226069	0.634454	1	gastrointestinal_tract	COG4430	GC_00026343, GC_00041723, GC_00052604, GC_00055923, GC_00056375
Fe-S-cluster-containing hydrogenase component 2!!!Iron only hydrogenase large subunit, C-terminal domain	0.226069	0.634454	1	gastrointestinal_tract	COG1142!!!COG4624	GC_00022019, GC_00032555, GC_00038836, GC_00052964
GAF domain!!!Transcriptional regulator containing PAS, AAA-type ATPase, and DNA-binding Fis domains	0.226069	0.634454	1	gastrointestinal_tract	COG2203!!!COG3829	GC_00002476
Stress response protein SCP2	0.226069	0.634454	1	gastrointestinal_tract	COG2310	GC_00004772, GC_00030257
1,6-Anhydro-N-acetylmuramate kinase	0.226069	0.634454	1	gastrointestinal_tract	COG2377	GC_00016896, GC_00038127, GC_00041083, GC_00052492
Sulfate adenylyltransferase subunit 1, EFTu-like GTPase family	0.226069	0.634454	1	gastrointestinal_tract	COG2895	GC_00017567, GC_00020816, GC_00034269
Competence protein CoiA-like family, contains a predicted nuclease domain	0.226069	0.634454	1	gastrointestinal_tract	COG4469	GC_00013095, GC_00014637, GC_00047367
Phosphotransferase system cellobiose-specific component IIA	0.226069	0.634454	1	gastrointestinal_tract	COG1447	GC_00002648, GC_00002845, GC_00008607, GC_00010891, GC_00021734, GC_00033601, GC_00050734, GC_00055466
Mn-containing catalase (includes spore coat protein CotJC)	0.226069	0.634454	1	gastrointestinal_tract	COG3546	GC_00006636, GC_00018964, GC_00030731, GC_00031933, GC_00035800, GC_00043548, GC_00047844, GC_00049035
DNA segregation ATPase FtsK/SpoIIIE and related proteins!!!DNA segregation ATPase FtsK/SpoIIIE and related proteins!!!DNA segregation ATPase FtsK/SpoIIIE and related proteins	0.226069	0.634454	1	gastrointestinal_tract	COG1674!!!COG1674!!!COG1674	GC_00016707, GC_00017483, GC_00036558
Uncharacterized membrane protein YbhN, UPF0104 family!!!Lysylphosphatidylglycerol synthetase, C-terminal domain, DUF2156 family	0.226069	0.634454	1	gastrointestinal_tract	COG0392!!!COG2898	GC_00012242, GC_00014818, GC_00017551, GC_00052792
Predicted secreted acid phosphatase	0.226069	0.634454	1	gastrointestinal_tract	COG2503	GC_00009588, GC_00018420, GC_00030338
Pectin methylesterase and related acyl-CoA thioesterases	0.226069	0.634454	1	gastrointestinal_tract	COG4677	GC_00005728, GC_00006816, GC_00018295, GC_00023864
Phosphoglucomutase	0.226069	0.634454	1	gastrointestinal_tract	COG0033	GC_00005059, GC_00009209
Penicillin-binding protein-related factor A, putative recombinase	0.226069	0.634454	1	gastrointestinal_tract	COG3331	GC_00007706, GC_00007707, GC_00048372
N-Dimethylarginine dimethylaminohydrolase	0.226069	0.634454	1	gastrointestinal_tract	COG1834	GC_00005338, GC_00016313, GC_00022616, GC_00031517, GC_00031646, GC_00036848
GTPase SAR1 family domain	0.226069	0.634454	1	gastrointestinal_tract	COG1100	GC_00005997, GC_00029265, GC_00035488, GC_00040159
Beta-xylosidase, GH43 family	0.226069	0.634454	1	gastrointestinal_tract	COG3940	GC_00004573, GC_00006667, GC_00022421, GC_00024149, GC_00030762
Uncharacterized membrane protein YckC, RDD family!!!Glycopeptide antibiotics resistance protein	0.226069	0.634454	1	gastrointestinal_tract	COG1714!!!COG4767	GC_00010224, GC_00021556, GC_00045244
GTP cyclohydrolase FolE2	0.226069	0.634454	1	gastrointestinal_tract	COG1469	GC_00020194, GC_00020620, GC_00028935
DNA-binding transcriptional regulator of sugar metabolism, DeoR/GlpR family!!!Predicted transcriptional regulator, contains HTH domain	0.226069	0.634454	1	gastrointestinal_tract	COG1349!!!COG2865	GC_00005210, GC_00012001, GC_00023236, GC_00032599, GC_00032855, GC_00038766
Cell wall-associated hydrolase, NlpC family!!!Uncharacterized conserved protein YgiM, contains N-terminal SH3 domain, DUF1202 family!!!Uncharacterized conserved protein YgiM, contains N-terminal SH3 domain, DUF1202 family	0.226069	0.634454	1	gastrointestinal_tract	COG0791!!!COG3103!!!COG3103	GC_00006081, GC_00023628, GC_00037533
Xanthine and CO dehydrogenase maturation factor, XdhC/CoxF family	0.226069	0.634454	1	gastrointestinal_tract	COG1975	GC_00013846, GC_00016784, GC_00055828
Uncharacterized conserved protein, AMMECR1 domain!!!Aromatic ring-opening dioxygenase, LigB subunit	0.226069	0.634454	1	gastrointestinal_tract	COG2078!!!COG3885	GC_00004699, GC_00056217
Endo-1,4-beta-D-glucanase Y	0.226069	0.634454	1	gastrointestinal_tract	COG3405	GC_00011536, GC_00029282, GC_00036397, GC_00037066, GC_00046721, GC_00049484
Uncharacterized protein YmfQ in lambdoid prophage, DUF2313 family	0.226069	0.634454	1	gastrointestinal_tract	COG3778	GC_00006912, GC_00024085, GC_00035765, GC_00036420, GC_00051495
1-acyl-sn-glycerol-3-phosphate acyltransferase!!!Acyl-CoA synthetase (AMP-forming)/AMP-acid ligase II!!!Predicted arabinose efflux permease, MFS family	0.226069	0.634454	1	gastrointestinal_tract	COG0204!!!COG0318!!!COG2814	GC_00011681, GC_00017603, GC_00030117
Periplasmic protein TonB, links inner and outer membranes!!!Periplasmic protein TonB, links inner and outer membranes!!!Signal transducer regulating beta-lactamase production, contains metallopeptidase domain	0.226069	0.634454	1	gastrointestinal_tract	COG0810!!!COG0810!!!COG4219	GC_00009237, GC_00014638, GC_00028254
GGDEF domain, diguanylate cyclase (c-di-GMP synthetase) or its enzymatically inactive variants	0.226069	0.634454	1	gastrointestinal_tract	COG2199	GC_00028903, GC_00028928, GC_00044364, GC_00052388, GC_00054336
Thiol-disulfide isomerase or thioredoxin!!!Cytochrome c biogenesis protein CcdA	0.226069	0.634454	1	gastrointestinal_tract	COG0526!!!COG0785	GC_00020204, GC_00035114, GC_00047915, GC_00053909, GC_00054236
Gluconate kinase	0.226069	0.634454	1	gastrointestinal_tract	COG3265	GC_00021876, GC_00023917, GC_00046314
Uncharacterized periplasmic protein SanA, affects membrane permeability for vancomycin	0.226069	0.634454	1	gastrointestinal_tract	COG2949	GC_00005433, GC_00015730, GC_00033009
ATP-dependent Clp protease adapter protein ClpS	0.226069	0.634454	1	gastrointestinal_tract	COG2127	GC_00008089, GC_00013933, GC_00050151
Cu/Zn superoxide dismutase	0.226069	0.634454	1	gastrointestinal_tract	COG2032	GC_00023196, GC_00028404, GC_00028607, GC_00034674
SAM-dependent methyltransferase, MidA family	0.226069	0.634454	1	gastrointestinal_tract	COG1565	GC_00021252, GC_00026006, GC_00054505
Succinyl-CoA synthetase, beta subunit!!!Acyl-CoA synthetase (NDP forming)	0.226069	0.634454	1	oral_cavity	COG0045!!!COG1042	GC_00004134, GC_00034989
L-aminopeptidase/D-esterase	0.226069	0.634454	1	oral_cavity	COG3191	GC_00022936, GC_00034899, GC_00052890, GC_00055287
Flagella basal body P-ring formation protein FlgA	0.226069	0.634454	1	oral_cavity	COG1261	GC_00015107, GC_00022870, GC_00050587
Glycosyltransferase involved in LPS biosynthesis, GR25 family	0.226069	0.634454	1	oral_cavity	COG3306	GC_00005115, GC_00007942, GC_00007943, GC_00009055, GC_00021078
Flagellar biosynthesis GTPase FlhF	0.226069	0.634454	1	oral_cavity	COG1419	GC_00023390, GC_00036072, GC_00037283, GC_00041341
Catalase	0.226069	0.634454	1	oral_cavity	COG0753	GC_00003437, GC_00005599, GC_00033569
Recombinational DNA repair protein RecT	0.226069	0.634454	1	oral_cavity	COG3723	GC_00019263, GC_00030875, GC_00032832, GC_00035795, GC_00036842
Glycosyltransferase involved in cell wall bisynthesis!!!Exopolysaccharide biosynthesis protein EpsI, predicted pyruvyl transferase	0.226069	0.634454	1	oral_cavity	COG0463!!!COG5039	GC_00005381, GC_00037789, GC_00052682
Rad3-related DNA helicase!!!DNA polymerase III, alpha subunit (gram-positive type)	0.226069	0.634454	1	oral_cavity	COG1199!!!COG2176	GC_00017768, GC_00025430, GC_00028125, GC_00038435
Uncharacterized conserved protein, contains DUF4213 and DUF364 domains	0.226069	0.634454	1	oral_cavity	COG2014	GC_00015376, GC_00021710, GC_00038596
Pyrimidine reductase, riboflavin biosynthesis	0.226069	0.634454	1	oral_cavity	COG1985	GC_00013190, GC_00033459, GC_00034244, GC_00045193, GC_00050237
Chemotaxis protein CheY-P-specific phosphatase CheC!!!Flagellar motor switch/type III secretory pathway protein FliN	0.226069	0.634454	1	oral_cavity	COG1776!!!COG1886	GC_00025672, GC_00029783, GC_00036878, GC_00042406
Putative Ca2+/H+ antiporter, TMEM165/GDT1 family!!!Putative Ca2+/H+ antiporter, TMEM165/GDT1 family	0.226069	0.634454	1	oral_cavity	COG2119!!!COG2119	GC_00024790, GC_00034965, GC_00035471, GC_00052960
TRAP-type C4-dicarboxylate transport system, large permease component!!!TRAP-type C4-dicarboxylate transport system, small permease component	0.226069	0.634454	1	oral_cavity	COG1593!!!COG3090	GC_00003163
DNA-binding transcriptional regulator, CsgD family	0.226069	0.634454	1	oral_cavity	COG2771	GC_00004041, GC_00028335, GC_00032752, GC_00040804, GC_00046979
Ribosomal protein S18 acetylase RimI and related acetyltransferases!!!Ribosomal protein S18 acetylase RimI and related acetyltransferases	0.226069	0.634454	1	oral_cavity	COG0456!!!COG0456	GC_00015782, GC_00018020, GC_00022804, GC_00029648, GC_00039319, GC_00042283, GC_00053868
Ni,Fe-hydrogenase III large subunit	0.226069	0.634454	1	oral_cavity	COG3261	GC_00004398, GC_00056126
Holliday junction resolvase RusA (prophage-encoded endonuclease)	0.226069	0.634454	1	oral_cavity	COG4570	GC_00017908, GC_00024833, GC_00036841, GC_00053823
Predicted CoA-binding protein	0.226069	0.634454	1	oral_cavity	COG1832	GC_00004596, GC_00049004
NAD-dependent DNA ligase!!!ATP-dependent exoDNAse (exonuclease V), alpha subunit, helicase superfamily I	0.226069	0.634454	1	oral_cavity	COG0272!!!COG0507	GC_00006823, GC_00016799, GC_00031902
Secreted protein containing bacterial Ig-like domain and vWFA domain!!!Uncharacterized surface anchored protein	0.226069	0.634454	1	oral_cavity	COG2304!!!COG4932	GC_00014579, GC_00032958, GC_00039171, GC_00041376
LysM repeat!!!Flagellum-specific peptidoglycan hydrolase FlgJ	0.226069	0.634454	1	oral_cavity	COG1388!!!COG1705	GC_00012696, GC_00022833, GC_00030568, GC_00041616, GC_00053744
Predicted Zn-dependent protease or its inactivated homolog	0.226069	0.634454	1	oral_cavity	COG0312	GC_00023508, GC_00024765, GC_00037450, GC_00043268, GC_00043423, GC_00044943, GC_00048167, GC_00049207
Uncharacterized membrane protein YjfL, UPF0719 family	0.226069	0.634454	1	oral_cavity	COG3766	GC_00015439, GC_00017045, GC_00018810, GC_00051503, GC_00051663
Adenosylcobinamide amidohydrolase	0.226069	0.634454	1	oral_cavity	COG1865	GC_00014563, GC_00024671, GC_00028006, GC_00032793
Choline kinase	0.226069	0.634454	1	oral_cavity	COG1213	GC_00010549, GC_00027911, GC_00047625, GC_00055786
Uncharacterized membrane protein YhfC	0.226069	0.634454	1	oral_cavity	COG4377	GC_00008159, GC_00012336, GC_00048621
Mu-like prophage protein gp29	0.226069	0.634454	1	oral_cavity	COG4383	GC_00005223, GC_00028980, GC_00031424
Preprotein translocase subunit SecB	0.226069	0.634454	1	oral_cavity	COG1952	GC_00009821, GC_00012796, GC_00020627, GC_00050314
Predicted acyltransferase, LPLAT superfamily	0.226069	0.634454	1	oral_cavity	COG4261	GC_00016212, GC_00024332, GC_00050293
Phosphotransferase system, fructose-specific IIC component!!!Phosphotransferase system fructose-specific component IIB	0.226069	0.634454	1	oral_cavity	COG1299!!!COG1445	GC_00009261, GC_00009262, GC_00012616, GC_00013096, GC_00022966, GC_00028552
Multicopper oxidase with three cupredoxin domains (includes cell division protein FtsP and spore coat protein CotA)!!!Multicopper oxidase with three cupredoxin domains (includes cell division protein FtsP and spore coat protein CotA)	0.226069	0.634454	1	oral_cavity	COG2132!!!COG2132	GC_00005320, GC_00037353, GC_00046406
Predicted glutamine amidotransferase	0.226069	0.634454	1	oral_cavity	COG0121	GC_00007867, GC_00021846, GC_00049645
Large exoprotein involved in heme utilization or adhesion!!!Type V secretory pathway, adhesin AidA	0.226069	0.634454	1	oral_cavity	COG3210!!!COG3468	GC_00005096, GC_00005097, GC_00005099, GC_00009543, GC_00027355, GC_00027648, GC_00031639
ABC-type phosphate/phosphonate transport system, permease component	0.226069	0.634454	1	oral_cavity	COG3639	GC_00014685, GC_00017214, GC_00025690, GC_00025729, GC_00046223, GC_00054860
Ligand-binding sensor domain	0.226069	0.634454	1	oral_cavity	COG4936	GC_00003179
L-fucose mutarotase/ribose pyranase, RbsD/FucU family	0.226069	0.634454	1	oral_cavity	COG4154	GC_00013618, GC_00013619, GC_00021093
DNA-binding response regulator, OmpR family, contains REC and winged-helix (wHTH) domain!!!AraC-type DNA-binding domain and AraC-containing proteins!!!Periplasmic ligand-binding sensor domain!!!Periplasmic ligand-binding sensor domain!!!Periplasmic ligand-binding sensor domain!!!Signal transduction histidine kinase	0.226069	0.634454	1	oral_cavity	COG0745!!!COG2207!!!COG3292!!!COG3292!!!COG3292!!!COG5002	GC_00004323, GC_00033904, GC_00034026, GC_00039460, GC_00046569, GC_00052182
Uncharacterized protein related to Endonuclease III	0.226069	0.634454	1	oral_cavity	COG2231	GC_00009760, GC_00025075, GC_00031162
Flagellar basal body-associated protein FliL	0.226069	0.634454	1	oral_cavity	COG1580	GC_00023228, GC_00023596, GC_00032996
Lhr-like helicase	0.226069	0.634454	1	oral_cavity	COG1201	GC_00021134, GC_00024907, GC_00050881
ABC-type sulfate transport system, periplasmic component	0.226069	0.634454	1	oral_cavity	COG1613	GC_00003459, GC_00020132, GC_00036261
Uncharacterized protein YrrD, contains PRC-barrel domain	0.226069	0.634454	1	oral_cavity	COG3881	GC_00017004, GC_00021867, GC_00049820
Propanediol dehydratase, large subunit	0.226069	0.634454	1	oral_cavity	COG4909	GC_00003194, GC_00003208
Propanediol dehydratase, small subunit	0.226069	0.634454	1	oral_cavity	COG4910	GC_00003379
O6-methylguanine-DNA--protein-cysteine methyltransferase!!!AraC-type DNA-binding domain and AraC-containing proteins	0.226069	0.634454	1	oral_cavity	COG0350!!!COG2207	GC_00013078, GC_00025221, GC_00037415
RecA-family ATPase	0.226069	0.634454	1	oral_cavity	COG3598	GC_00006413, GC_00015042, GC_00052397, GC_00053323
Uncharacterized protein YpbQ, isoprenylcysteine carboxyl methyltransferase (ICMT) family	0.226069	0.634454	1	oral_cavity	COG1755	GC_00005394, GC_00025663
Flagellar hook-length control protein FliK	0.226069	0.634454	1	oral_cavity	COG3144	GC_00019371, GC_00031968, GC_00039805, GC_00041731
Deoxyribodipyrimidine photolyase	0.226069	0.634454	1	oral_cavity	COG0415	GC_00014023, GC_00026187, GC_00031565
Uncharacterized protein YijF, DUF1287 family	0.226069	0.634454	1	oral_cavity	COG3738	GC_00003742, GC_00047897
Phosphoenolpyruvate synthase/pyruvate phosphate dikinase!!!Phosphohistidine swiveling domain of PEP-utilizing enzymes	0.226069	0.634454	1	oral_cavity	COG0574!!!COG3848	GC_00005215, GC_00006333
Uncharacterized conserved protein YbgA, DUF1722 family	0.226069	0.634454	1	oral_cavity	COG3272	GC_00003511
Bacteriophage protein gp37	0.226069	0.634454	1	oral_cavity	COG4422	GC_00024642, GC_00026619, GC_00046000
Autotransporter translocation and assembly factor TamB!!!Type V secretory pathway, adhesin AidA	0.226069	0.634454	1	oral_cavity	COG2911!!!COG3468	GC_00009542, GC_00027649, GC_00027810, GC_00028224
ABC-type dipeptide/oligopeptide/nickel transport system, ATPase component!!!ABC-type dipeptide/oligopeptide/nickel transport system, permease component	0.226069	0.634454	1	oral_cavity	COG0444!!!COG1173	GC_00004501, GC_00047512
Uncharacterized protein YlzI, FlbEa/FlbD family	0.226069	0.634454	1	oral_cavity	COG1582	GC_00016317, GC_00034863, GC_00039777, GC_00042564
SPX domain-containing protein involved in vacuolar polyphosphate accumulation	0.226069	0.634454	1	oral_cavity	COG5036	GC_00015876, GC_00032589, GC_00034164, GC_00035741, GC_00048307
Periplasmic DMSO/TMAO reductase YedYZ, heme-binding membrane subunit	0.226069	0.634454	1	oral_cavity	COG2717	GC_00018429, GC_00034454, GC_00041111, GC_00046842, GC_00052743
16S rRNA C967 or C1407 C5-methylase, RsmB/RsmF family	0.226069	0.634454	1	oral_cavity	COG0144	GC_00019507, GC_00021099, GC_00038665, GC_00046141, GC_00048255
Site-specific DNA-adenine methylase!!!Adenine-specific DNA methylase	0.226069	0.634454	1	oral_cavity	COG0338!!!COG3392	GC_00004003, GC_00028228, GC_00039343
Anion-transporting ATPase, ArsA/GET3 family	0.226069	0.634454	1	oral_cavity	COG0003	GC_00003923, GC_00004022, GC_00052413
DNA polymerase III, delta prime subunit	0.226069	0.634454	1	oral_cavity	COG0470	GC_00001852, GC_00002511, GC_00007098, GC_00009627, GC_00013288, GC_00013548, GC_00014419, GC_00015011, GC_00017931, GC_00018448, GC_00021886, GC_00022996, GC_00026980, GC_00028062, GC_00040410, GC_00046877, GC_00051825
SOS response regulatory protein OraA/RecX, interacts with RecA	0.226069	0.634454	1	oral_cavity	COG2137	GC_00001991, GC_00003909, GC_00008017, GC_00010207, GC_00012731, GC_00013218, GC_00016162, GC_00017409, GC_00018237, GC_00022890, GC_00026047, GC_00027058, GC_00028726, GC_00033603, GC_00036765, GC_00039947, GC_00045984, GC_00052548, GC_00053109, GC_00053205
Glucosamine 6-phosphate synthetase, contains amidotransferase and phosphosugar isomerase domains	0.226069	0.634454	1	oral_cavity	COG0449	GC_00001045, GC_00002215, GC_00005763, GC_00007059, GC_00007060, GC_00012396, GC_00013337, GC_00016217, GC_00018853, GC_00018854, GC_00019578, GC_00020315, GC_00021553, GC_00025718, GC_00036471, GC_00041848, GC_00043426
Lysyl-tRNA synthetase (class II)	0.226069	0.634454	1	oral_cavity	COG1190	GC_00000465, GC_00000879, GC_00002096, GC_00015163, GC_00015885, GC_00015886, GC_00020732, GC_00020733
Multidrug efflux pump subunit AcrA (membrane-fusion protein)	0.226069	0.634454	1	oral_cavity	COG0845	GC_00001410, GC_00001470, GC_00002001, GC_00002122, GC_00002404, GC_00002578, GC_00003839, GC_00005389, GC_00007096, GC_00007489, GC_00010487, GC_00010738, GC_00011065, GC_00011066, GC_00011234, GC_00011352, GC_00011592, GC_00013159, GC_00013633, GC_00013820, GC_00013974, GC_00014441, GC_00016154, GC_00017942, GC_00018184, GC_00018187, GC_00019586, GC_00020386, GC_00021505, GC_00021567, GC_000233…
3-oxoacyl-[acyl-carrier-protein] synthase III	0.226069	0.634454	1	oral_cavity	COG0332	GC_00000205, GC_00001128, GC_00001895, GC_00011972, GC_00013678, GC_00014187, GC_00015287, GC_00019081, GC_00021871, GC_00021872, GC_00023466, GC_00024675, GC_00025860, GC_00026714, GC_00026822, GC_00030528, GC_00032269, GC_00034150, GC_00038735, GC_00044911, GC_00052143, GC_00055048
tRNA U34 5-carboxymethylaminomethyl modifying GTPase MnmE/TrmE	0.226069	0.634454	1	oral_cavity	COG0486	GC_00000509, GC_00001748, GC_00002674, GC_00004650, GC_00013287, GC_00015053, GC_00016671, GC_00020649, GC_00021697, GC_00023929, GC_00032693, GC_00048978, GC_00049930, GC_00052280, GC_00053757, GC_00056994
Nicotinic acid mononucleotide adenylyltransferase	0.226069	0.634454	1	oral_cavity	COG1057	GC_00002000, GC_00004035, GC_00004607, GC_00009725, GC_00009726, GC_00012753, GC_00016222, GC_00016601, GC_00017924, GC_00019894, GC_00021979, GC_00026243, GC_00026905, GC_00026958, GC_00040843, GC_00045469
GTP-binding protein EngB required for normal cell division	0.226069	0.634454	1	oral_cavity	COG0218	GC_00001171, GC_00001724, GC_00003640, GC_00004839, GC_00007097, GC_00009509, GC_00010639, GC_00013577, GC_00017163, GC_00019603, GC_00020640, GC_00021719, GC_00041199, GC_00044435
Exonuclease VII small subunit	0.226069	0.634454	1	oral_cavity	COG1722	GC_00000532, GC_00005263, GC_00009455, GC_00010830, GC_00010972, GC_00011645, GC_00014422, GC_00016523, GC_00022739, GC_00025254, GC_00025460, GC_00026650, GC_00027224, GC_00027398, GC_00039071, GC_00049496, GC_00052642
Predicted ATPase with chaperone activity	0.226069	0.634454	1	oral_cavity	COG0606	GC_00001113, GC_00001157, GC_00006288, GC_00014184, GC_00017637, GC_00018661, GC_00018665, GC_00020906, GC_00021924, GC_00023193, GC_00024356, GC_00026284, GC_00026296, GC_00033685, GC_00056982
Tetratricopeptide (TPR) repeat	0.226069	0.634454	1	oral_cavity	COG0457	GC_00001214, GC_00001436, GC_00001880, GC_00001957, GC_00002153, GC_00002707, GC_00002869, GC_00003814, GC_00003832, GC_00005222, GC_00005382, GC_00005793, GC_00006102, GC_00006864, GC_00007278, GC_00007758, GC_00008066, GC_00008458, GC_00008459, GC_00009431, GC_00010797, GC_00010825, GC_00010905, GC_00012158, GC_00012443, GC_00012531, GC_00012687, GC_00013581, GC_00014217, GC_00014514, GC_000149…
Translation initiation factor IF-2, a GTPase	0.226069	0.634454	1	oral_cavity	COG0532	GC_00001150, GC_00001310, GC_00003168, GC_00003679, GC_00006161, GC_00007603, GC_00007604, GC_00007605, GC_00014230, GC_00019986, GC_00026659, GC_00049320
Mg2+ and Co2+ transporter CorA	0.226069	0.634454	1	gastrointestinal_tract	COG0598	GC_00000641, GC_00002827, GC_00010170, GC_00010236, GC_00011129, GC_00014964, GC_00016554, GC_00017226, GC_00019110, GC_00019156, GC_00021650, GC_00022945, GC_00023961, GC_00024619, GC_00024714, GC_00038972, GC_00043021, GC_00043053, GC_00044204, GC_00045003, GC_00050532, GC_00054624
Peptidyl-prolyl cis-trans isomerase (rotamase) - cyclophilin family	0.226069	0.634454	1	gastrointestinal_tract	COG0652	GC_00000780, GC_00000781, GC_00003931, GC_00004242, GC_00005172, GC_00005198, GC_00006619, GC_00010449, GC_00010450, GC_00013652, GC_00018681, GC_00018682, GC_00020877, GC_00021266, GC_00021267, GC_00038691, GC_00045556, GC_00047458, GC_00053762
ABC-type nitrate/sulfonate/bicarbonate transport system, periplasmic component	0.226069	0.634454	1	gastrointestinal_tract	COG0715	GC_00002002, GC_00003933, GC_00004209, GC_00004299, GC_00004790, GC_00005533, GC_00005808, GC_00008428, GC_00010473, GC_00010645, GC_00016042, GC_00016368, GC_00017167, GC_00017345, GC_00017867, GC_00018541, GC_00021432, GC_00021491, GC_00022500, GC_00022634, GC_00022775, GC_00024433, GC_00027915, GC_00028734, GC_00028929, GC_00030667, GC_00031132, GC_00033574, GC_00034200, GC_00034726, GC_000375…
DNA mismatch repair ATPase MutL	0.226069	0.634454	1	gastrointestinal_tract	COG0323	GC_00000496, GC_00002600, GC_00005715, GC_00008170, GC_00014142, GC_00015630, GC_00015724, GC_00020342, GC_00020343, GC_00023280, GC_00025775, GC_00028371, GC_00034857, GC_00035587, GC_00037155, GC_00039951, GC_00040164, GC_00041732, GC_00042146, GC_00042393, GC_00045138, GC_00048044, GC_00048970, GC_00052657
Nucleotidyltransferase/DNA polymerase involved in DNA repair	0.226069	0.634454	1	gastrointestinal_tract	COG0389	GC_00001550, GC_00001884, GC_00004597, GC_00004966, GC_00005489, GC_00005490, GC_00006489, GC_00009580, GC_00015063, GC_00015237, GC_00016562, GC_00016614, GC_00017815, GC_00019474, GC_00020083, GC_00020951, GC_00021672, GC_00022684, GC_00025054, GC_00025571, GC_00028052, GC_00029934, GC_00031044, GC_00036398, GC_00041071, GC_00043316, GC_00053327, GC_00054667, GC_00056031, GC_00056709, GC_000569…
16S rRNA U1498 N3-methylase RsmE	0.226069	0.634454	1	gastrointestinal_tract	COG1385	GC_00000853, GC_00002757, GC_00009891, GC_00010339, GC_00012198, GC_00014082, GC_00014258, GC_00015899, GC_00019638, GC_00021216, GC_00022193, GC_00024836, GC_00038158, GC_00052328, GC_00056444
Acetylornithine deacetylase/Succinyl-diaminopimelate desuccinylase or related deacylase	0.226069	0.634454	1	gastrointestinal_tract	COG0624	GC_00000672, GC_00002558, GC_00003023, GC_00003436, GC_00006176, GC_00007084, GC_00007085, GC_00009158, GC_00010009, GC_00010462, GC_00011374, GC_00014150, GC_00016557, GC_00016565, GC_00017447, GC_00017971, GC_00018051, GC_00019823, GC_00021833, GC_00022091, GC_00022261, GC_00025000, GC_00025050, GC_00025116, GC_00026227, GC_00026551, GC_00029680, GC_00030452, GC_00031408, GC_00032503, GC_000351…
L-serine deaminase	0.226069	0.634454	1	gastrointestinal_tract	COG1760	GC_00000799, GC_00001540, GC_00006373, GC_00007524, GC_00007525, GC_00011436, GC_00012987, GC_00012988, GC_00012989, GC_00014309, GC_00014489, GC_00014600, GC_00014714, GC_00017282, GC_00018618, GC_00020962, GC_00021053, GC_00021755, GC_00023335, GC_00028045, GC_00029218, GC_00035025, GC_00038278, GC_00041076, GC_00044209, GC_00045497, GC_00050381
HD superfamily phosphodieaserase, includes HD domain of RNase Y	0.226069	0.634454	1	gastrointestinal_tract	COG1418	GC_00000151, GC_00000903, GC_00004073, GC_00004754, GC_00009222, GC_00011835, GC_00012481, GC_00012685, GC_00012736, GC_00016281, GC_00016574, GC_00016575, GC_00019320, GC_00026338, GC_00032559, GC_00034340, GC_00035035, GC_00037860, GC_00040969, GC_00051729, GC_00053659, GC_00055464
8-oxo-dGTP pyrophosphatase MutT and related house-cleaning NTP pyrophosphohydrolases, NUDIX family	0.226069	0.634454	1	gastrointestinal_tract	COG0494	GC_00001161, GC_00001466, GC_00002040, GC_00003733, GC_00007027, GC_00008110, GC_00008116, GC_00008135, GC_00009861, GC_00011647, GC_00011705, GC_00011736, GC_00011760, GC_00011927, GC_00012115, GC_00012937, GC_00013439, GC_00013798, GC_00014768, GC_00015355, GC_00017820, GC_00018758, GC_00018851, GC_00020191, GC_00021155, GC_00021183, GC_00023110, GC_00023924, GC_00024280, GC_00025138, GC_000256…
Chorismate synthase	0.226069	0.634454	1	gastrointestinal_tract	COG0082	GC_00001654, GC_00001696, GC_00004320, GC_00014611, GC_00015431, GC_00015775, GC_00015832, GC_00015833, GC_00022171, GC_00024904, GC_00029723, GC_00029724, GC_00029725, GC_00031524, GC_00034557, GC_00045108, GC_00052757, GC_00053322
FoF1-type ATP synthase, gamma subunit	0.226069	0.634454	1	gastrointestinal_tract	COG0224	GC_00000625, GC_00002339, GC_00010854, GC_00010915, GC_00011853, GC_00011854, GC_00015978, GC_00016135, GC_00019766, GC_00021905, GC_00023913, GC_00024890, GC_00025677, GC_00049246
Cell shape-determining protein MreC	0.226069	0.634454	1	gastrointestinal_tract	COG1792	GC_00001407, GC_00005423, GC_00005424, GC_00009119, GC_00009313, GC_00010232, GC_00011545, GC_00014047, GC_00017484, GC_00018717, GC_00018808, GC_00019910, GC_00020837, GC_00022461, GC_00027483, GC_00028871, GC_00039760
5-enolpyruvylshikimate-3-phosphate synthase	0.226069	0.634454	1	gastrointestinal_tract	COG0128	GC_00001442, GC_00002070, GC_00014885, GC_00016449, GC_00018507, GC_00020026, GC_00023525, GC_00023539, GC_00024214, GC_00025479, GC_00025921, GC_00029918, GC_00040193, GC_00042164, GC_00043070, GC_00047579
Copper oxidase (laccase) domain	0.169469	0.680584	1	gastrointestinal_tract	COG1496	GC_00001335, GC_00003843, GC_00007880, GC_00009577, GC_00012998, GC_00017194, GC_00024535, GC_00025284, GC_00026096, GC_00026155, GC_00026866, GC_00032361, GC_00034762, GC_00040707, GC_00043975, GC_00048620, GC_00053090, GC_00053448
Peptidoglycan/xylan/chitin deacetylase, PgdA/CDA1 family	0.169469	0.680584	1	gastrointestinal_tract	COG0726	GC_00001362, GC_00001413, GC_00004497, GC_00005083, GC_00005422, GC_00009714, GC_00012366, GC_00014036, GC_00014602, GC_00015035, GC_00016503, GC_00017647, GC_00019022, GC_00019575, GC_00020512, GC_00021690, GC_00021838, GC_00022010, GC_00024108, GC_00024279, GC_00024748, GC_00025288, GC_00025391, GC_00025996, GC_00028007, GC_00028255, GC_00028828, GC_00029267, GC_00031238, GC_00032329, GC_000326…
Malate/lactate dehydrogenase	0.169469	0.680584	1	gastrointestinal_tract	COG0039	GC_00001765, GC_00002408, GC_00004046, GC_00005359, GC_00011043, GC_00011517, GC_00011518, GC_00011609, GC_00011665, GC_00013374, GC_00013375, GC_00014105, GC_00014725, GC_00014726, GC_00016533, GC_00018501, GC_00019051, GC_00023987, GC_00024322, GC_00027613, GC_00030468, GC_00032372, GC_00033236, GC_00033996, GC_00039897
Cupin domain protein related to quercetin dioxygenase	0.169469	0.680584	1	gastrointestinal_tract	COG1917	GC_00001971, GC_00004987, GC_00005028, GC_00005297, GC_00007752, GC_00008115, GC_00008571, GC_00008942, GC_00012423, GC_00017002, GC_00018745, GC_00021146, GC_00022191, GC_00023156, GC_00023341, GC_00024663, GC_00025968, GC_00031868, GC_00032220, GC_00039224, GC_00039543, GC_00040786, GC_00040989, GC_00041706, GC_00042014, GC_00043250, GC_00043641, GC_00044525, GC_00045399, GC_00045809, GC_000482…
DNA-binding transcriptional regulator, HxlR family	0.169469	0.680584	1	gastrointestinal_tract	COG1733	GC_00001101, GC_00002133, GC_00002261, GC_00002270, GC_00003382, GC_00003628, GC_00003904, GC_00003944, GC_00004178, GC_00004179, GC_00006705, GC_00007576, GC_00007577, GC_00008254, GC_00010556, GC_00012104, GC_00012846, GC_00014427, GC_00014622, GC_00016336, GC_00020041, GC_00021181, GC_00021221, GC_00023977, GC_00027238, GC_00028376, GC_00031908, GC_00032631, GC_00034318, GC_00038016, GC_000381…
Phosphoenolpyruvate synthase/pyruvate phosphate dikinase!!!Phosphoenolpyruvate-protein kinase (PTS system EI component in bacteria)	0.169469	0.680584	1	gastrointestinal_tract	COG0574!!!COG1080	GC_00000915, GC_00001127, GC_00002622, GC_00011573, GC_00012748, GC_00015463, GC_00015464, GC_00017313, GC_00028430, GC_00037711
3-dehydroquinate dehydratase	0.169469	0.680584	1	gastrointestinal_tract	COG0757	GC_00000704, GC_00002984, GC_00005639, GC_00013055, GC_00013056, GC_00014163, GC_00019539, GC_00021058, GC_00022849, GC_00023569, GC_00028390, GC_00037009, GC_00043569, GC_00046920, GC_00055618
Na+/H+ antiporter NhaC	0.169469	0.680584	1	gastrointestinal_tract	COG1757	GC_00000248, GC_00000471, GC_00000798, GC_00001093, GC_00001371, GC_00002947, GC_00003102, GC_00004298, GC_00006755, GC_00006787, GC_00007348, GC_00008065, GC_00008409, GC_00009880, GC_00011307, GC_00011308, GC_00012435, GC_00014008, GC_00014095, GC_00014910, GC_00015264, GC_00017059, GC_00017423, GC_00018864, GC_00023209, GC_00026786, GC_00029357, GC_00030400, GC_00031205, GC_00034341, GC_000347…
Na+-dependent transporter, SNF family	0.169469	0.680584	1	gastrointestinal_tract	COG0733	GC_00000311, GC_00000332, GC_00000392, GC_00001024, GC_00002999, GC_00004569, GC_00004634, GC_00005899, GC_00006239, GC_00019105, GC_00020241, GC_00022265, GC_00023906, GC_00025176, GC_00027723, GC_00028210, GC_00029516, GC_00032069, GC_00035804, GC_00046774, GC_00049094, GC_00053386
Na+/H+ antiporter NhaD or related arsenite permease	0.169469	0.680584	1	gastrointestinal_tract	COG1055	GC_00000161, GC_00002569, GC_00003012, GC_00003303, GC_00003432, GC_00003865, GC_00005603, GC_00006606, GC_00007920, GC_00009625, GC_00016112, GC_00016192, GC_00016290, GC_00021649, GC_00026824, GC_00030778, GC_00031351, GC_00033641, GC_00038249, GC_00040120, GC_00041933, GC_00045491, GC_00046966, GC_00050450, GC_00053635, GC_00056297
NifU homolog involved in Fe-S cluster formation	0.169469	0.680584	1	gastrointestinal_tract	COG0822	GC_00000236, GC_00003026, GC_00003071, GC_00004000, GC_00011099, GC_00014549, GC_00016578, GC_00024457, GC_00032903, GC_00041726, GC_00048935, GC_00052875
Uncharacterized membrane protein YfcA	0.169469	0.680584	1	gastrointestinal_tract	COG0730	GC_00000599, GC_00005336, GC_00005752, GC_00009422, GC_00010931, GC_00011046, GC_00011047, GC_00011683, GC_00012799, GC_00015006, GC_00015991, GC_00016202, GC_00016253, GC_00016822, GC_00018070, GC_00021388, GC_00021615, GC_00021889, GC_00021909, GC_00022270, GC_00024771, GC_00025618, GC_00026199, GC_00026502, GC_00026783, GC_00028411, GC_00030895, GC_00031633, GC_00031895, GC_00032002, GC_000325…
Pyruvate-formate lyase	0.169469	0.680584	1	gastrointestinal_tract	COG1882	GC_00000031, GC_00016333, GC_00016532, GC_00027231, GC_00037800, GC_00043227, GC_00043682, GC_00044968, GC_00047080
Ribosomal protein L33	0.169469	0.680584	1	gastrointestinal_tract	COG0267	GC_00000213, GC_00002541, GC_00002624, GC_00003598, GC_00007340, GC_00007341, GC_00007852, GC_00007853, GC_00011587, GC_00011588, GC_00027233, GC_00027234, GC_00027279
Signal transduction histidine kinase	0.169469	0.680584	1	gastrointestinal_tract	COG5002	GC_00001998, GC_00003557, GC_00005081, GC_00005740, GC_00006469, GC_00007334, GC_00007335, GC_00007545, GC_00008503, GC_00008680, GC_00009395, GC_00009396, GC_00010483, GC_00010908, GC_00010969, GC_00012263, GC_00012264, GC_00012712, GC_00014759, GC_00015379, GC_00015574, GC_00015604, GC_00016204, GC_00017149, GC_00017216, GC_00017386, GC_00017413, GC_00018417, GC_00018813, GC_00019676, GC_000199…
Fermentation-respiration switch protein FrsA, has esterase activity, DUF1100 family	0.169469	0.680584	1	oral_cavity	COG1073	GC_00002056, GC_00002716, GC_00005525, GC_00006484, GC_00006968, GC_00007823, GC_00009241, GC_00009474, GC_00010006, GC_00011215, GC_00011504, GC_00012220, GC_00012510, GC_00013367, GC_00014327, GC_00014874, GC_00015554, GC_00016320, GC_00017774, GC_00018647, GC_00019046, GC_00021554, GC_00022781, GC_00023686, GC_00023940, GC_00024234, GC_00025456, GC_00030802, GC_00032505, GC_00034408, GC_000348…
Glycosyltransferase, GT2 family	0.169469	0.680584	1	oral_cavity	COG1216	GC_00001565, GC_00001867, GC_00002180, GC_00002426, GC_00004176, GC_00004870, GC_00004940, GC_00005403, GC_00005470, GC_00007790, GC_00007791, GC_00007792, GC_00008679, GC_00009830, GC_00010350, GC_00010762, GC_00010819, GC_00011423, GC_00011570, GC_00011913, GC_00012017, GC_00012214, GC_00012850, GC_00014735, GC_00016165, GC_00016527, GC_00016965, GC_00016989, GC_00017505, GC_00018169, GC_000192…
Peptidoglycan/LPS O-acetylase OafA/YrhL, contains acyltransferase and SGNH-hydrolase domains	0.169469	0.680584	1	oral_cavity	COG1835	GC_00001369, GC_00003080, GC_00003108, GC_00007617, GC_00012076, GC_00014907, GC_00015106, GC_00021081, GC_00021704, GC_00022129, GC_00025114, GC_00026523, GC_00027043, GC_00031026, GC_00032546, GC_00034460, GC_00035713, GC_00035877, GC_00036390, GC_00037236, GC_00039329, GC_00042183, GC_00042770, GC_00043584, GC_00050159, GC_00052573, GC_00052929, GC_00053242, GC_00053300
Superfamily II DNA helicase RecQ	0.169469	0.680584	1	oral_cavity	COG0514	GC_00000469, GC_00002244, GC_00003372, GC_00003451, GC_00005560, GC_00012225, GC_00012226, GC_00012606, GC_00012706, GC_00013284, GC_00020279, GC_00024607, GC_00025688, GC_00047341, GC_00052271
Cys-tRNA(Pro) deacylase, prolyl-tRNA editing enzyme YbaK/EbsC	0.169469	0.680584	1	oral_cavity	COG2606	GC_00000277, GC_00000777, GC_00005671, GC_00008325, GC_00009739, GC_00012608, GC_00015513, GC_00016120, GC_00017552, GC_00017553, GC_00020297, GC_00020517, GC_00024842, GC_00026226, GC_00026796, GC_00029417, GC_00033673, GC_00039354, GC_00047727
Thiol-disulfide isomerase or thioredoxin	0.169469	0.680584	1	oral_cavity	COG0526	GC_00001158, GC_00001702, GC_00001817, GC_00003150, GC_00003483, GC_00003652, GC_00004100, GC_00005362, GC_00006397, GC_00008011, GC_00008012, GC_00008020, GC_00008331, GC_00012019, GC_00012056, GC_00012544, GC_00012645, GC_00012933, GC_00013526, GC_00013803, GC_00014924, GC_00015942, GC_00016536, GC_00018165, GC_00018823, GC_00019762, GC_00020362, GC_00021192, GC_00022184, GC_00022240, GC_000225…
Nucleoside phosphorylase	0.169469	0.680584	1	oral_cavity	COG0775	GC_00000717, GC_00002507, GC_00009900, GC_00011235, GC_00017146, GC_00018207, GC_00020227, GC_00022145, GC_00023173, GC_00024385, GC_00024951, GC_00025813, GC_00030730, GC_00034629, GC_00040421, GC_00051533, GC_00054146
Dephospho-CoA kinase	0.169469	0.680584	1	oral_cavity	COG0237	GC_00001501, GC_00002619, GC_00007700, GC_00010188, GC_00012960, GC_00013834, GC_00014225, GC_00017073, GC_00018775, GC_00022121, GC_00025087, GC_00025422, GC_00029864, GC_00033274, GC_00034887, GC_00034932, GC_00049705, GC_00056343
Dihydrodipicolinate synthase/N-acetylneuraminate lyase	0.169469	0.680584	1	oral_cavity	COG0329	GC_00001675, GC_00002596, GC_00002617, GC_00004403, GC_00004549, GC_00008310, GC_00009815, GC_00010903, GC_00013336, GC_00014627, GC_00015012, GC_00015121, GC_00017005, GC_00018708, GC_00019167, GC_00023723, GC_00025549, GC_00027041, GC_00031910, GC_00035387, GC_00035943, GC_00037240, GC_00040161, GC_00042301, GC_00043522, GC_00044424, GC_00044480, GC_00054097, GC_00054481, GC_00054539
6-phosphofructokinase	0.169469	0.680584	1	oral_cavity	COG0205	GC_00000721, GC_00001667, GC_00001941, GC_00003930, GC_00004493, GC_00010435, GC_00010436, GC_00011296, GC_00014678, GC_00017079, GC_00017080, GC_00019289, GC_00021853, GC_00031021, GC_00036282, GC_00041495, GC_00053174
Alpha-mannosidase	0.169469	0.680584	1	gastrointestinal_tract	COG0383	GC_00006243, GC_00014349, GC_00019340, GC_00021318, GC_00023598, GC_00028824, GC_00039956, GC_00040286, GC_00043082, GC_00045772, GC_00048199
Murein L,D-transpeptidase YcbB/YkuD	0.169469	0.680584	1	gastrointestinal_tract	COG2989	GC_00005309, GC_00011491, GC_00034078, GC_00055837
DnaJ-class molecular chaperone with C-terminal Zn finger domain!!!DnaJ-class molecular chaperone with C-terminal Zn finger domain	0.169469	0.680584	1	gastrointestinal_tract	COG0484!!!COG0484	GC_00005325, GC_00011696, GC_00018693
Protein-L-isoaspartate O-methyltransferase	0.169469	0.680584	1	gastrointestinal_tract	COG2518	GC_00015027, GC_00019789, GC_00026952, GC_00040835
3-keto-L-gulonate-6-phosphate decarboxylase	0.169469	0.680584	1	gastrointestinal_tract	COG0269	GC_00007372, GC_00007373, GC_00023965, GC_00029582, GC_00049509
Flagellar motor component MotA	0.169469	0.680584	1	oral_cavity	COG1291	GC_00005984, GC_00016908, GC_00027227, GC_00045390, GC_00052330, GC_00053329
Predicted dinucleotide-binding enzyme	0.169469	0.680584	1	gastrointestinal_tract	COG2085	GC_00008145, GC_00011991, GC_00012267, GC_00028571, GC_00030194, GC_00042913, GC_00047040, GC_00050315, GC_00050457
Acylphosphatase	0.169469	0.680584	1	gastrointestinal_tract	COG1254	GC_00009259, GC_00012559, GC_00014651, GC_00055262
Phosphoribosyl-AMP cyclohydrolase	0.169469	0.680584	1	oral_cavity	COG0139	GC_00005038, GC_00011103, GC_00021805
Flagellar assembly factor FliW	0.169469	0.680584	1	oral_cavity	COG1699	GC_00014206, GC_00028461, GC_00050690, GC_00053295, GC_00054925, GC_00056829
Mg-chelatase subunit ChlI	0.169469	0.680584	1	gastrointestinal_tract	COG1239	GC_00002583, GC_00007916, GC_00012177
Phage shock protein A	0.169469	0.680584	1	gastrointestinal_tract	COG1842	GC_00018818, GC_00020063, GC_00023935, GC_00025828, GC_00026144, GC_00038639, GC_00043349, GC_00043593, GC_00049183, GC_00054349
Uncharacterized conserved protein YaiI, UPF0178 family	0.169469	0.680584	1	gastrointestinal_tract	COG1671	GC_00018746, GC_00027115, GC_00030202, GC_00044984, GC_00054220
Flagellar capping protein FliD	0.169469	0.680584	1	oral_cavity	COG1345	GC_00025023, GC_00030161, GC_00038287, GC_00040526, GC_00049830, GC_00054205
Periplasmic glycine betaine/choline-binding (lipo)protein of an ABC-type transport system (osmoprotectant binding protein)	0.169469	0.680584	1	gastrointestinal_tract	COG1732	GC_00007689, GC_00007690, GC_00020575, GC_00048523
Cob(I)alamin adenosyltransferase!!!Uncharacterized conserved protein GlcG, DUF336 family	0.169469	0.680584	1	oral_cavity	COG2096!!!COG3193	GC_00003334, GC_00043632, GC_00045923
CRISPR/Cas system-associated protein Cas2, endoribonuclease	0.169469	0.680584	1	oral_cavity	COG3512	GC_00003898, GC_00035999, GC_00039287, GC_00056016
Flagellar motor switch protein FliM	0.169469	0.680584	1	oral_cavity	COG1868	GC_00014411, GC_00021138, GC_00032077, GC_00041841, GC_00047853
Periplasmic deferrochelatase/peroxidase EfeB	0.169469	0.680584	1	oral_cavity	COG2837	GC_00004921, GC_00015096, GC_00017955, GC_00050953
Predicted phosphohydrolase	0.169469	0.680584	1	gastrointestinal_tract	COG1768	GC_00016417, GC_00018354, GC_00024151, GC_00038707
Flagellar basal body rod protein FlgB	0.169469	0.680584	1	oral_cavity	COG1815	GC_00023038, GC_00025564, GC_00046117, GC_00052519, GC_00054080
Arginine deiminase	0.169469	0.680584	1	gastrointestinal_tract	COG2235	GC_00003638, GC_00007079, GC_00029476, GC_00046865
DNA polymerase I - 3'-5' exonuclease and polymerase domains	0.169469	0.680584	1	oral_cavity	COG0749	GC_00006339, GC_00015527, GC_00029806, GC_00031168, GC_00033743, GC_00034053, GC_00034072, GC_00043363
N-methylhydantoinase A/oxoprolinase/acetone carboxylase, beta subunit	0.169469	0.680584	1	gastrointestinal_tract	COG0145	GC_00005337, GC_00011789, GC_00037184, GC_00049330
Uncharacterized conserved protein, DUF342 family	0.169469	0.680584	1	oral_cavity	COG1315	GC_00013466, GC_00013972, GC_00036888, GC_00041436, GC_00046907, GC_00051383, GC_00053765
Flagellar hook-basal body complex protein FliE	0.169469	0.680584	1	oral_cavity	COG1677	GC_00013404, GC_00026694, GC_00034485, GC_00043657, GC_00049142
UTP:GlnB (protein PII) uridylyltransferase	0.169469	0.680584	1	oral_cavity	COG2844	GC_00023078, GC_00023171, GC_00025678, GC_00037670
Calcineurin-like phosphoesterase superfamily protein	0.169469	0.680584	1	oral_cavity	COG4186	GC_00006242, GC_00006967, GC_00007306
Phosphoserine phosphatase!!!ACT domain, binds amino acids and other small ligands	0.169469	0.680584	1	oral_cavity	COG0560!!!COG3830	GC_00002438
Autotransporter adhesin!!!Autotransporter adhesin!!!Autotransporter adhesin!!!Autotransporter adhesin	0.169469	0.680584	1	gastrointestinal_tract	COG5295!!!COG5295!!!COG5295!!!COG5295	GC_00004301, GC_00005846, GC_00013863, GC_00036999, GC_00037962, GC_00043326
Flagellar biosynthesis protein FliR	0.169469	0.680584	1	oral_cavity	COG1684	GC_00013209, GC_00026734, GC_00033822, GC_00049256, GC_00050269
6-phosphogluconolactonase/Glucosamine-6-phosphate isomerase/deaminase!!!N-acetylglucosaminyl deacetylase, LmbE family	0.169469	0.680584	1	gastrointestinal_tract	COG0363!!!COG2120	GC_00002299
Cytoplasmic chaperone TorD involved in molybdoenzyme TorA maturation	0.169469	0.680584	1	oral_cavity	COG3381	GC_00019088, GC_00031124, GC_00033949, GC_00035888, GC_00037090, GC_00039048, GC_00039844, GC_00039868, GC_00040194, GC_00040564, GC_00042112, GC_00042277, GC_00045891, GC_00048401, GC_00049542, GC_00049649, GC_00049700, GC_00051091, GC_00056230, GC_00056778, GC_00056978
Predicted Fe-Mo cluster-binding protein, NifX family	0.169469	0.680584	1	oral_cavity	COG1433	GC_00005931, GC_00028852, GC_00039995, GC_00046946, GC_00047597, GC_00051279, GC_00056965
Ni,Fe-hydrogenase III small subunit	0.169469	0.680584	1	oral_cavity	COG3260	GC_00003523, GC_00014084, GC_00049447
Uncharacterized protein YjcR	0.169469	0.680584	1	gastrointestinal_tract	COG5484	GC_00005448, GC_00005802, GC_00038773, GC_00053477
HAMP domain!!!Signal transduction histidine kinase	0.169469	0.680584	1	gastrointestinal_tract	COG2770!!!COG5002	GC_00009018, GC_00026991, GC_00028180, GC_00028855, GC_00030624, GC_00041443, GC_00046402, GC_00047750, GC_00054915
Regulator of RNase E activity RraB	0.169469	0.680584	1	oral_cavity	COG3076	GC_00002369
Predicted oxidoreductase	0.169469	0.680584	1	oral_cavity	COG4989	GC_00003243, GC_00008742, GC_00008743, GC_00045565
Ribonuclease HI!!!Very-short-patch-repair endonuclease	0.169469	0.680584	1	oral_cavity	COG0328!!!COG2852	GC_00002315
Cell wall-associated hydrolase, NlpC family!!!Peptidoglycan-binding (PGRP) domain of peptidoglycan hydrolases	0.169469	0.680584	1	oral_cavity	COG0791!!!COG3409	GC_00014252, GC_00014404, GC_00017088, GC_00024364
Endonuclease NucS, RecB family	0.169469	0.680584	1	gastrointestinal_tract	COG1637	GC_00019292, GC_00019293, GC_00045358, GC_00047818, GC_00052322
Fructosamine-3-kinase	0.169469	0.680584	1	gastrointestinal_tract	COG3001	GC_00010646, GC_00025224, GC_00026782, GC_00055681
Predicted ribonuclease YlaK, contains NYN-type RNase and PhoH-family ATPase domains	0.169469	0.680584	1	oral_cavity	COG1875	GC_00008988, GC_00019888, GC_00025863, GC_00028624
Uncharacterized membrane protein YkgB	0.169469	0.680584	1	oral_cavity	COG3059	GC_00002395, GC_00005110
Uncharacterized conserved protein, DUF1697 family	0.169469	0.680584	1	gastrointestinal_tract	COG3797	GC_00012893, GC_00014995, GC_00041630, GC_00043799, GC_00050358, GC_00052395
Predicted Zn-dependent protease	0.169469	0.680584	1	oral_cavity	COG5549	GC_00006027, GC_00012941, GC_00017130, GC_00025462, GC_00055481
Phage P2 baseplate assembly protein gpV	0.169469	0.680584	1	gastrointestinal_tract	COG4540	GC_00005289, GC_00022013, GC_00029049, GC_00029118, GC_00043418
CDP-glycerol glycerophosphotransferase, TagB/SpsB family	0.169469	0.680584	1	oral_cavity	COG1887	GC_00024884, GC_00026368, GC_00031185, GC_00031576, GC_00042929, GC_00048001, GC_00051380, GC_00055305
Methylmalonyl-CoA mutase, N-terminal domain/subunit!!!Methylmalonyl-CoA mutase, C-terminal domain/subunit (cobalamin-binding)	0.169469	0.680584	1	oral_cavity	COG1884!!!COG2185	GC_00002464, GC_00006179, GC_00028667, GC_00038683, GC_00050805, GC_00053180
Acetamidase/formamidase	0.169469	0.680584	1	oral_cavity	COG2421	GC_00015390, GC_00021348, GC_00025388, GC_00028926, GC_00035966, GC_00051412
Alpha-acetolactate decarboxylase	0.169469	0.680584	1	gastrointestinal_tract	COG3527	GC_00008193, GC_00018521, GC_00018581, GC_00050029
Methionyl-tRNA synthetase	0.169469	0.680584	1	gastrointestinal_tract	COG0143	GC_00015990, GC_00024083, GC_00024998, GC_00024999, GC_00046333
Spore maturation protein CgeB	0.169469	0.680584	1	oral_cavity	COG4641	GC_00006567, GC_00023043, GC_00027194, GC_00031656, GC_00036470, GC_00040570, GC_00043447, GC_00045670, GC_00046004, GC_00046364, GC_00050479
Type III secretion system substrate exporter, FlhB-like	0.169469	0.680584	1	oral_cavity	COG2257	GC_00013529, GC_00013703, GC_00026354, GC_00054404
Mg-chelatase subunit ChlI!!!Mg-chelatase subunit ChlD	0.169469	0.680584	1	gastrointestinal_tract	COG1239!!!COG1240	GC_00012892, GC_00026567, GC_00031268, GC_00043798, GC_00049690
Selenocysteine-specific translation elongation factor	0.169469	0.680584	1	gastrointestinal_tract	COG3276	GC_00006939, GC_00018236, GC_00019754
Chemotaxis protein CheY-P-specific phosphatase CheC	0.169469	0.680584	1	oral_cavity	COG1776	GC_00024209, GC_00032093, GC_00041912, GC_00045979, GC_00048701, GC_00055640
Anaerobic glycerol-3-phosphate dehydrogenase	0.169469	0.680584	1	oral_cavity	COG3075	GC_00012994, GC_00018639, GC_00019024, GC_00036108
Phosphoribosyl-ATP pyrophosphohydrolase	0.169469	0.680584	1	oral_cavity	COG0140	GC_00005256, GC_00011975, GC_00024673
Uncharacterized conserved protein GlcG, DUF336 family	0.169469	0.680584	1	gastrointestinal_tract	COG3193	GC_00016271, GC_00018192, GC_00025956, GC_00035043, GC_00043330, GC_00047846, GC_00049702, GC_00054942, GC_00055809
Methylmalonyl-CoA mutase, N-terminal domain/subunit	0.169469	0.680584	1	gastrointestinal_tract	COG1884	GC_00005764, GC_00005765, GC_00026967
ABC-type uncharacterized transport system, permease and ATPase components	0.169469	0.680584	1	oral_cavity	COG4178	GC_00005618, GC_00015504, GC_00023015, GC_00023671, GC_00054396
Predicted transcriptional regulator, contains an HTH and PUA-like domains	0.169469	0.680584	1	gastrointestinal_tract	COG4933	GC_00007865, GC_00020280, GC_00029875, GC_00032310, GC_00048368
Uncharacterized phage protein gp47/JayE	0.169469	0.680584	1	oral_cavity	COG3299	GC_00019484, GC_00029433, GC_00032348, GC_00034693, GC_00035447, GC_00044933, GC_00050026, GC_00051097, GC_00052390, GC_00053410, GC_00055482
Uncharacterized membrane protein YgaE, UPF0421/DUF939 family	0.169469	0.680584	1	oral_cavity	COG4129	GC_00010153, GC_00010233, GC_00013796, GC_00022303, GC_00024614, GC_00047831, GC_00050347
Flagellar hook assembly protein FlgD	0.169469	0.680584	1	oral_cavity	COG1843	GC_00013450, GC_00030091, GC_00035453, GC_00037796, GC_00042884, GC_00050705
Flagellar basal body rod protein FlgG	0.169469	0.680584	1	oral_cavity	COG4786	GC_00006193, GC_00013736, GC_00021647, GC_00023523, GC_00027760, GC_00027841, GC_00033714, GC_00036341, GC_00036901, GC_00038425, GC_00047447
Uncharacterized conserved protein YabE, contains G5 and tandem DUF348 domains!!!3D (Asp-Asp-Asp) domain	0.169469	0.680584	1	oral_cavity	COG3583!!!COG3584	GC_00018973, GC_00019847, GC_00024136, GC_00030506
Isopentenyldiphosphate isomerase	0.169469	0.680584	1	oral_cavity	COG1443	GC_00003498, GC_00026099, GC_00038593, GC_00042343
Flavodoxin!!!Formate hydrogenlyase subunit 6/NADH:ubiquinone oxidoreductase 23 kD subunit (chain I)	0.169469	0.680584	1	gastrointestinal_tract	COG0716!!!COG1143	GC_00008973, GC_00016079, GC_00021682, GC_00040095
Flagellar biosynthesis/type III secretory pathway ATPase	0.169469	0.680584	1	oral_cavity	COG1157	GC_00003592, GC_00019880
Cupin domain protein related to quercetin dioxygenase!!!Transcriptional regulator GlxA family, contains an amidase domain and an AraC-type DNA-binding HTH domain	0.169469	0.680584	1	gastrointestinal_tract	COG1917!!!COG4977	GC_00007030, GC_00016642, GC_00026372, GC_00029533, GC_00031410, GC_00033151, GC_00034076, GC_00037166, GC_00042706, GC_00047105, GC_00049840, GC_00054095, GC_00056677
Predicted transposase YdaD	0.169469	0.680584	1	gastrointestinal_tract	COG5464	GC_00001240, GC_00004440, GC_00004611, GC_00006279, GC_00006354, GC_00017347, GC_00027963, GC_00040324, GC_00046545, GC_00052315, GC_00055632
Uncharacterized conserved protein HemX (no evidence of involvement in heme biosynthesis)	0.169469	0.680584	1	gastrointestinal_tract	COG2959	GC_00014365, GC_00017626, GC_00018495, GC_00053618
Panthothenate kinase	0.169469	0.680584	1	oral_cavity	COG1072	GC_00007495, GC_00007496, GC_00018767, GC_00040845
Flagellar basal body rod protein FlgC	0.169469	0.680584	1	oral_cavity	COG1558	GC_00014155, GC_00017803, GC_00023691, GC_00034837
ABC-type sulfate transport system, permease component	0.169469	0.680584	1	oral_cavity	COG4208	GC_00003538, GC_00005812, GC_00006609, GC_00015230, GC_00032873, GC_00050131
Ribosomal protein L14E/L6E/L27E	0.169469	0.680584	1	gastrointestinal_tract	COG2163	GC_00022630, GC_00023298, GC_00031793, GC_00048568, GC_00056777
Formate hydrogenlyase subunit 4	0.169469	0.680584	1	oral_cavity	COG0650	GC_00018099, GC_00022756, GC_00050033, GC_00053955, GC_00055438
F420-0:Gamma-glutamyl ligase (F420 biosynthesis)	0.169469	0.680584	1	gastrointestinal_tract	COG1478	GC_00004631, GC_00021929, GC_00042585, GC_00043986, GC_00045849
Flagellar biosynthesis/type III secretory pathway M-ring protein FliF/YscJ	0.169469	0.680584	1	oral_cavity	COG1766	GC_00013895, GC_00024653, GC_00032375, GC_00043517, GC_00049184
Regulator of replication initiation timing	0.169469	0.680584	1	gastrointestinal_tract	COG4467	GC_00005564, GC_00010623, GC_00010813, GC_00023389
Flagellar biosynthetic protein FliP	0.169469	0.680584	1	oral_cavity	COG1338	GC_00015046, GC_00015047, GC_00017025, GC_00029314
Formate hydrogenlyase subunit 3/Multisubunit Na+/H+ antiporter, MnhD subunit	0.169469	0.680584	1	oral_cavity	COG0651	GC_00005898, GC_00023912, GC_00025777, GC_00030728, GC_00037733, GC_00038774, GC_00054532
Uncharacterized protein related to plant photosystem II stability/assembly factor	0.169469	0.680584	1	gastrointestinal_tract	COG4447	GC_00011784, GC_00016283, GC_00029221, GC_00032040, GC_00032804, GC_00033072, GC_00037968, GC_00052383, GC_00054209
Flagellar motor switch protein FliG	0.169469	0.680584	1	oral_cavity	COG1536	GC_00006435, GC_00015934, GC_00016710
Kynurenine formamidase	0.169469	0.680584	1	gastrointestinal_tract	COG1878	GC_00005451, GC_00017970, GC_00029201, GC_00035820, GC_00039254, GC_00039971, GC_00041493, GC_00046257, GC_00048507, GC_00051864, GC_00052166
Phage baseplate assembly protein W	0.169469	0.680584	1	oral_cavity	COG3628	GC_00016129, GC_00026819, GC_00033216, GC_00035570, GC_00042736, GC_00044843, GC_00046657, GC_00048032, GC_00048810
DNA-binding transcriptional regulator YiaG, XRE-type HTH domain	0.169469	0.680584	1	gastrointestinal_tract	COG2944	GC_00008819, GC_00016045, GC_00038312, GC_00038881, GC_00047801
sRNA-binding carbon storage regulator CsrA	0.169469	0.680584	1	oral_cavity	COG1551	GC_00018437, GC_00032626, GC_00037114, GC_00041407, GC_00043247, GC_00048460
Negative regulator of genetic competence, sporulation and motility	0.169469	0.680584	1	oral_cavity	COG4862	GC_00011124, GC_00015859, GC_00026441, GC_00044892
Ribosomal protein S18 acetylase RimI and related acetyltransferases!!!Protein N-acetyltransferase, RimJ/RimL family	0.169469	0.680584	1	oral_cavity	COG0456!!!COG1670	GC_00006204, GC_00012665, GC_00012883
Possible nuclease of RNase H fold, RuvC/YqgF family	0.169469	0.680584	1	gastrointestinal_tract	COG2433	GC_00005145, GC_00012595, GC_00045604, GC_00051201
Phage regulatory protein Rha	0.169469	0.680584	1	oral_cavity	COG3646	GC_00024025, GC_00030818, GC_00034203, GC_00038913, GC_00041295, GC_00042101, GC_00043065, GC_00046806
5-Methylthioribose kinase, methionine salvage pathway	0.169469	0.680584	1	gastrointestinal_tract	COG4857	GC_00011105, GC_00011106, GC_00026319, GC_00044487
Flagellar biosynthesis protein FliQ	0.169469	0.680584	1	oral_cavity	COG1987	GC_00006194, GC_00022856, GC_00028099, GC_00045658
Glucose uptake protein GlcU	0.169469	0.680584	1	gastrointestinal_tract	COG4975	GC_00011467, GC_00011468, GC_00012575, GC_00013901, GC_00028231, GC_00040760, GC_00055785
tRNA-binding EMAP/Myf domain	0.169469	0.680584	1	gastrointestinal_tract	COG0073	GC_00012155, GC_00013140, GC_00032016, GC_00032219, GC_00039142
Flagellar biosynthesis pathway, component FlhA	0.169469	0.680584	1	oral_cavity	COG1298	GC_00005863, GC_00015608, GC_00025276
Response regulator c-di-GMP phosphodiesterase, RpfG family, contains REC and HD-GYP domains	0.169469	0.680584	1	oral_cavity	COG3437	GC_00024431, GC_00025491, GC_00027173, GC_00033295, GC_00033580, GC_00043580, GC_00044153, GC_00046828
Flagellin-specific chaperone FliS	0.169469	0.680584	1	oral_cavity	COG1516	GC_00018643, GC_00027862, GC_00029941, GC_00037967, GC_00049674, GC_00053009
Uncharacterized membrane protein YdbS, contains bPH2 (bacterial pleckstrin homology) domain	0.169469	0.680584	1	gastrointestinal_tract	COG3402	GC_00011053, GC_00019447, GC_00022585, GC_00050510
Outer membrane receptor proteins, mostly Fe transport	0.139961	0.70832	1	gastrointestinal_tract	COG1629	GC_00003462, GC_00003550, GC_00004598, GC_00004812, GC_00005071, GC_00005148, GC_00005160, GC_00005233, GC_00005393, GC_00006648, GC_00006921, GC_00008252, GC_00009387, GC_00009898, GC_00010152, GC_00010169, GC_00010357, GC_00010745, GC_00011444, GC_00011988, GC_00015558, GC_00016868, GC_00017414, GC_00018814, GC_00019272, GC_00019732, GC_00020471, GC_00021381, GC_00022093, GC_00022182, GC_000243…
Methyl-accepting chemotaxis protein	0.139961	0.70832	1	oral_cavity	COG0840	GC_00000173, GC_00001112, GC_00002305, GC_00005078, GC_00005079, GC_00005505, GC_00006510, GC_00021587, GC_00023026, GC_00027292, GC_00028244, GC_00031077, GC_00031259, GC_00032216, GC_00033720, GC_00036530, GC_00037049, GC_00040298, GC_00040450, GC_00040667, GC_00041067, GC_00041678, GC_00041743, GC_00042870, GC_00044700, GC_00046182, GC_00046556, GC_00049159, GC_00050543, GC_00052050, GC_000540…
Nitrogenase subunit NifH, an ATPase	0.139961	0.70832	1	oral_cavity	COG1348	GC_00003422, GC_00003423, GC_00032497, GC_00040966
Antirestriction protein	0.139961	0.70832	1	oral_cavity	COG4734	GC_00005456, GC_00014501, GC_00023740, GC_00025231, GC_00030962, GC_00033384, GC_00038492, GC_00039727, GC_00046778, GC_00048567, GC_00050941
Catechol 2,3-dioxygenase or other lactoylglutathione lyase family enzyme!!!Catechol 2,3-dioxygenase or other lactoylglutathione lyase family enzyme	0.139961	0.70832	1	oral_cavity	COG0346!!!COG0346	GC_00002824, GC_00005212, GC_00010627, GC_00010628, GC_00011856, GC_00013207, GC_00022455, GC_00026726, GC_00037124
Uncharacterized membrane protein YczE	0.139961	0.70832	1	gastrointestinal_tract	COG2364	GC_00012296, GC_00012797, GC_00014311, GC_00024342, GC_00032068, GC_00033311, GC_00043283, GC_00049644, GC_00051159, GC_00053716
CBS domain!!!Inorganic pyrophosphatase/exopolyphosphatase!!!Inorganic pyrophosphatase/exopolyphosphatase	0.139961	0.70832	1	oral_cavity	COG0517!!!COG1227!!!COG1227	GC_00001439, GC_00046814
Predicted RNA binding protein YcfA, dsRBD-like fold, HicA-like mRNA interferase family	0.139961	0.70832	1	oral_cavity	COG1724	GC_00003823, GC_00009238, GC_00029437, GC_00030291, GC_00041577
Spore maturation protein SpmB (function unknown)	0.139961	0.70832	1	gastrointestinal_tract	COG0700	GC_00006036, GC_00015318, GC_00016667, GC_00016951, GC_00033154, GC_00053312
Chemotaxis response regulator CheB, contains REC and protein-glutamate methylesterase domains	0.139961	0.70832	1	oral_cavity	COG2201	GC_00017979, GC_00019590, GC_00019794, GC_00030330, GC_00035690, GC_00042223, GC_00044192, GC_00050035, GC_00052321
Glycosyltransferase involved in cell wall bisynthesis!!!Putative flippase GtrA (transmembrane translocase of bactoprenol-linked glucose)	0.139961	0.70832	1	oral_cavity	COG0463!!!COG2246	GC_00001970, GC_00046831
TPP-dependent trihydroxycyclohexane-1,2-dione (THcHDO) dehydratase, myo-inositol metabolism	0.139961	0.70832	1	oral_cavity	COG3962	GC_00004441, GC_00009566, GC_00009567, GC_00043396
Curved DNA-binding protein CbpA, contains a DnaJ-like domain	0.139961	0.70832	1	gastrointestinal_tract	COG2214	GC_00016975, GC_00020415, GC_00024484, GC_00029853, GC_00032706, GC_00043083, GC_00043289
Hydrogenase maturation factor HypF (carbamoyltransferase)	0.139961	0.70832	1	oral_cavity	COG0068	GC_00013267, GC_00021614, GC_00025321, GC_00040246, GC_00041901, GC_00042801, GC_00043501, GC_00056211
Uncharacterized membrane protein, DUF441 family	0.139961	0.70832	1	oral_cavity	COG2707	GC_00004248, GC_00009503, GC_00009504, GC_00055644
DnaJ-domain-containing proteins 1	0.139961	0.70832	1	oral_cavity	COG1076	GC_00003775, GC_00019764, GC_00020918, GC_00043875
Superfamily I DNA or RNA helicase!!!RecB family exonuclease	0.139961	0.70832	1	gastrointestinal_tract	COG0210!!!COG2887	GC_00013461, GC_00021769, GC_00024404, GC_00026618, GC_00026835, GC_00035777, GC_00051355
Signal transduction histidine kinase involved in nitrogen fixation and metabolism regulation	0.139961	0.70832	1	oral_cavity	COG5000	GC_00010454, GC_00022446, GC_00024935, GC_00032044, GC_00034520, GC_00037699, GC_00039164, GC_00040166, GC_00042802, GC_00043281
Zn finger protein HypA/HybF (possibly regulating hydrogenase expression)	0.139961	0.70832	1	oral_cavity	COG0375	GC_00014782, GC_00017744, GC_00026287, GC_00026983, GC_00052884
Maltose-binding periplasmic protein MalE	0.139961	0.70832	1	oral_cavity	COG2182	GC_00006346, GC_00007729, GC_00015164, GC_00017824, GC_00021852, GC_00022389, GC_00026048, GC_00036566, GC_00038920, GC_00042798, GC_00043608, GC_00048323, GC_00049087, GC_00051019, GC_00053424, GC_00053954
Arabinogalactan endo-1,4-beta-galactosidase	0.139961	0.70832	1	gastrointestinal_tract	COG3867	GC_00005157, GC_00007397, GC_00013985, GC_00030634, GC_00037851, GC_00038986, GC_00042863, GC_00054475, GC_00055578, GC_00056250
Vancomycin resistance protein YoaR (function unknown), contains peptidoglycan-binding and VanW domains	0.139961	0.70832	1	oral_cavity	COG2720	GC_00016510, GC_00030848, GC_00030853, GC_00036254, GC_00037254, GC_00038817, GC_00043189, GC_00043760, GC_00046914, GC_00048065, GC_00051712
Uncharacterized conserved protein YggE, contains kinase-interacting SIMPL domain	0.139961	0.70832	1	gastrointestinal_tract	COG2968	GC_00016418, GC_00017362, GC_00017629, GC_00044826, GC_00049886, GC_00051286, GC_00056067
Uncharacterized Zn-finger containing protein, UPF0148 family	0.139961	0.70832	1	oral_cavity	COG1645	GC_00006488, GC_00017192, GC_00027069, GC_00027820, GC_00051147
CheY chemotaxis protein or a CheY-like REC (receiver) domain!!!Signal transduction histidine kinase regulating C4-dicarboxylate transport system	0.139961	0.70832	1	gastrointestinal_tract	COG0784!!!COG4191	GC_00001418, GC_00041691
Acyl CoA:acetate/3-ketoacid CoA transferase	0.139961	0.70832	1	gastrointestinal_tract	COG4670	GC_00003735, GC_00007351, GC_00007352, GC_00008657, GC_00015522, GC_00023290, GC_00027280, GC_00035407, GC_00047980
N-acetylneuraminic acid mutarotase!!!N-acetylneuraminic acid mutarotase	0.139961	0.70832	1	oral_cavity	COG3055!!!COG3055	GC_00003152, GC_00011713, GC_00013104, GC_00021029
Uncharacterized membrane protein YdbT, contains bPH2 (bacterial pleckstrin homology) domain	0.139961	0.70832	1	oral_cavity	COG3428	GC_00006797, GC_00018067, GC_00018421, GC_00028367, GC_00046765, GC_00051869, GC_00053316, GC_00055010, GC_00056843
Nitrogenase molybdenum-iron protein, alpha and beta chains	0.139961	0.70832	1	oral_cavity	COG2710	GC_00023861, GC_00024024, GC_00029915, GC_00030440, GC_00036520, GC_00037940, GC_00038054, GC_00038991, GC_00039860, GC_00040522, GC_00045089, GC_00045916, GC_00046863, GC_00049147, GC_00049269, GC_00052639, GC_00052894, GC_00053097, GC_00053953, GC_00054469, GC_00056414
Type II restriction/modification system, DNA methylase subunit YeeA	0.139961	0.70832	1	oral_cavity	COG1002	GC_00028817, GC_00033704, GC_00034803, GC_00037765, GC_00039693, GC_00041435, GC_00043130, GC_00043272, GC_00049358, GC_00049371, GC_00052287, GC_00053404, GC_00054759, GC_00055329, GC_00056832
Uncharacterized protein YqfA, UPF0365 family	0.139961	0.70832	1	gastrointestinal_tract	COG4864	GC_00001246
Predicted ATP-dependent Lon-type protease	0.139961	0.70832	1	oral_cavity	COG4930	GC_00002308, GC_00028521, GC_00055442
Phage terminase, small subunit	0.139961	0.70832	1	gastrointestinal_tract	COG3747	GC_00008220, GC_00019776, GC_00021268, GC_00032711, GC_00034842, GC_00035002, GC_00036510, GC_00044350, GC_00048951, GC_00051947, GC_00053997
NADH:ubiquinone oxidoreductase 27 kD subunit (chain C)	0.139961	0.70832	1	oral_cavity	COG0852	GC_00013395, GC_00015335, GC_00015588, GC_00026930, GC_00035743
Uncharacterized lipoprotein NlpE involved in copper resistance	0.139961	0.70832	1	gastrointestinal_tract	COG3015	GC_00005113, GC_00022159, GC_00034377, GC_00038880, GC_00039376, GC_00042455, GC_00042984, GC_00054878
Myosin-crossreactive antigen (function unknown)	0.139961	0.70832	1	oral_cavity	COG4716	GC_00005880, GC_00008611, GC_00015718, GC_00015719, GC_00055290
ABC-type antimicrobial peptide transport system, permease component!!!ABC-type lipoprotein export system, ATPase component	0.139961	0.70832	1	gastrointestinal_tract	COG0577!!!COG1136	GC_00003719, GC_00007919, GC_00015863, GC_00022060
Phytoene dehydrogenase-related protein	0.139961	0.70832	1	oral_cavity	COG1233	GC_00005634, GC_00008291, GC_00015674, GC_00017400, GC_00024557, GC_00050103
CRISPR/Cas system-associated protein Cas7, RAMP superfamily	0.139961	0.70832	1	gastrointestinal_tract	COG1857	GC_00003109, GC_00029658, GC_00032412, GC_00032844, GC_00054403
GDP-D-mannose dehydratase	0.139961	0.70832	1	gastrointestinal_tract	COG1089	GC_00000382
Alpha-galactosidase/6-phospho-beta-glucosidase, family 4 of glycosyl hydrolase	0.139961	0.70832	1	oral_cavity	COG1486	GC_00004448, GC_00006377, GC_00007321, GC_00007322, GC_00012623, GC_00015021, GC_00032199, GC_00041597, GC_00043826, GC_00049083, GC_00052066
Ascorbate-specific PTS system EIIC-type component UlaA	0.139961	0.70832	1	gastrointestinal_tract	COG3037	GC_00004171, GC_00005412, GC_00008685, GC_00011877, GC_00011878, GC_00012432, GC_00014304, GC_00017699, GC_00026605, GC_00034828
Branched-chain amino acid transport protein	0.139961	0.70832	1	oral_cavity	COG4392	GC_00008684, GC_00013036, GC_00015275, GC_00037247, GC_00050126, GC_00053777
Phage-related tail fibre protein	0.139961	0.70832	1	gastrointestinal_tract	COG5301	GC_00002279, GC_00003124, GC_00025927, GC_00027583, GC_00031040, GC_00034547, GC_00044629, GC_00048712, GC_00052338
Transcriptional regulator of competence genes, TfoX/Sxy family	0.139961	0.70832	1	oral_cavity	COG3070	GC_00002451, GC_00006466, GC_00029481, GC_00051599
Alpha-amylase/alpha-mannosidase, GH57 family	0.139961	0.70832	1	oral_cavity	COG1449	GC_00002072, GC_00032352
D-arabinose 5-phosphate isomerase GutQ	0.139961	0.70832	1	gastrointestinal_tract	COG0794	GC_00017605, GC_00020353, GC_00024620, GC_00033796, GC_00041093, GC_00053066, GC_00056913
ABC-type transport system involved in cytochrome c biogenesis, permease component!!!Cytochrome c biogenesis protein ResB	0.139961	0.70832	1	gastrointestinal_tract	COG0755!!!COG1333	GC_00005465, GC_00012914, GC_00017235, GC_00034496, GC_00045836, GC_00054926
Rubrerythrin!!!Rubrerythrin	0.139961	0.70832	1	gastrointestinal_tract	COG1592!!!COG1592	GC_00002457, GC_00019879
Uncharacterized membrane protein YozV, TM2 domain	0.139961	0.70832	1	gastrointestinal_tract	COG2314	GC_00006078, GC_00012023, GC_00036691, GC_00040224, GC_00044276, GC_00046875, GC_00048903, GC_00056771
Ferredoxin!!!NADH:ubiquinone oxidoreductase, NADH-binding 51 kD subunit (chain F)!!!(2Fe-2S) ferredoxin	0.139961	0.70832	1	gastrointestinal_tract	COG1145!!!COG1894!!!COG3411	GC_00000494
ABC-type sulfate/molybdate transport systems, ATPase component	0.139961	0.70832	1	gastrointestinal_tract	COG1118	GC_00014852, GC_00014931, GC_00025531, GC_00026859, GC_00051665
3-methyladenine DNA glycosylase/8-oxoguanine DNA glycosylase	0.139961	0.70832	1	oral_cavity	COG0122	GC_00017952, GC_00023309, GC_00026846, GC_00027602, GC_00042828, GC_00046354
Anaerobic selenocysteine-containing dehydrogenase	0.139961	0.70832	1	gastrointestinal_tract	COG0243	GC_00004416, GC_00005683, GC_00005804, GC_00006077, GC_00006742, GC_00013232, GC_00019199, GC_00020971, GC_00023377, GC_00027927, GC_00028838, GC_00031831, GC_00033249, GC_00034764, GC_00034865, GC_00035721, GC_00037054, GC_00038014, GC_00038523, GC_00041040, GC_00042213, GC_00043109, GC_00044145, GC_00044291, GC_00044840, GC_00045238, GC_00045518, GC_00047294, GC_00047340, GC_00047815, GC_000489…
Cellobiose phosphorylase	0.139961	0.70832	1	oral_cavity	COG3459	GC_00002486, GC_00005687, GC_00014748, GC_00020647, GC_00022941, GC_00039450
Outer membrane receptor proteins, mostly Fe transport!!!Outer membrane cobalamin receptor protein	0.139961	0.70832	1	oral_cavity	COG1629!!!COG4206	GC_00003741, GC_00008592, GC_00008704, GC_00011859, GC_00014070, GC_00017502, GC_00017755, GC_00017866, GC_00021205, GC_00022015, GC_00028082, GC_00034927, GC_00036215, GC_00037291, GC_00038319, GC_00045007, GC_00051272, GC_00053122, GC_00055791, GC_00056387
Predicted oxidoreductase, contains short-chain dehydrogenase (SDR) and DUF2520 domains	0.139961	0.70832	1	gastrointestinal_tract	COG5495	GC_00005903, GC_00010475, GC_00013279, GC_00031638, GC_00036353
HrpA-like RNA helicase	0.139961	0.70832	1	gastrointestinal_tract	COG1643	GC_00013679, GC_00020137, GC_00022088, GC_00026263, GC_00038322, GC_00048038, GC_00053690
Organic hydroperoxide reductase OsmC/OhrA	0.139961	0.70832	1	gastrointestinal_tract	COG1764	GC_00007643, GC_00007869, GC_00011306, GC_00015583, GC_00021546, GC_00043045
Exopolysaccharide biosynthesis protein related to N-acetylglucosamine-1-phosphodiester alpha-N-acety...	0.139961	0.70832	1	oral_cavity	COG4632	GC_00015302, GC_00016263, GC_00020530, GC_00020619, GC_00022280, GC_00022740, GC_00024879, GC_00028242, GC_00032442, GC_00039369, GC_00044856, GC_00048438, GC_00052919, GC_00052989, GC_00053677, GC_00056352
Uncharacterized protein Veg	0.139961	0.70832	1	gastrointestinal_tract	COG4466	GC_00004014, GC_00011264, GC_00016567, GC_00042515
Alpha-L-arabinofuranosidase	0.139961	0.70832	1	gastrointestinal_tract	COG3534	GC_00003427, GC_00003533, GC_00004548, GC_00004553, GC_00016767, GC_00024398, GC_00029465, GC_00032001, GC_00048413, GC_00050522
[truncated: 2,569 more rows]
