# Supplementary material for: Genomic Expansions in the Human Gut Microbiome
Source: Genome Biol Evol. 2021 Jul 11;13(7):evab156. doi: 10.1093/gbe/evab156 (PMC8325571; doi:10.1093/gbe/evab156)
Supplement: evab156_Supplementary_Data [file evab156_supplementary_data.zip › TableS13_genomicexpansions.xlsx]

## Sheet: Sheet1
Table S13. Statistics for TIGRFAM annotation enrichment between the gut and oral body sites for phylogenetically matched bacterial lineages.
TIGRFAM	Enrichment score	Unadjusted p value	Adjusted q value	Associated groups	Accession	Gene clusters IDs
TIGR03905_4_Cys: uncharacterized protein TIGR03905	4.24441	0.0393798	1	gastrointestinal_tract	TIGR03905	GC_00004692, GC_00016308, GC_00047347	0.2727
phosphonatase: phosphonoacetaldehyde hydrolase	3.22043	0.0727243	1	gastrointestinal_tract	TIGR01422	GC_00042626, GC_00044922, GC_00047268	0.1364
Bac_Flav_CT_M: Bacteroides conjugative transposon TraM protein	3.22043	0.0727243	1	oral_cavity	TIGR03779	GC_00006087, GC_00035120, GC_00053420, GC_00055408	0
ECF_T_CbiQ: cobalt ECF transporter T component CbiQ	3.22043	0.0727243	1	gastrointestinal_tract	TIGR02454	GC_00028357, GC_00029542, GC_00036823	0.1364
transamin_PhnW: 2-aminoethylphosphonate--pyruvate transaminase	3.22043	0.0727243	1	gastrointestinal_tract	TIGR02326	GC_00006410	0.1364
Bac_Flav_CT_N: Bacteroides conjugative transposon TraN protein	3.22043	0.0727243	1	oral_cavity	TIGR03780	GC_00003576, GC_00026690	0
T7_EssCb_Firm: type VII secretion protein EssC	3.22043	0.0727243	1	gastrointestinal_tract	TIGR03928	GC_00030570, GC_00036558, GC_00038565, GC_00045890	0.1364
Bac_Flav_CT_K: Bacteroides conjugative transposon TraK protein	3.22043	0.0727243	1	oral_cavity	TIGR03781	GC_00003506, GC_00013802	0
Bac_Flav_CT_J: Bacteroides conjugative transposon TraJ protein	3.22043	0.0727243	1	oral_cavity	TIGR03782	GC_00003431	0
kdpA: K+-transporting ATPase, A subunit	3.0865	0.0789442	1	gastrointestinal_tract	TIGR00680	GC_00006037, GC_00022302, GC_00037869	0.2273
TIGR04076: TIGR04076 family protein	3.0865	0.0789442	1	gastrointestinal_tract	TIGR04076	GC_00004393, GC_00015045, GC_00020429, GC_00034425, GC_00045605, GC_00052970	0.2273
kdpB: K+-transporting ATPase, B subunit	3.0865	0.0789442	1	gastrointestinal_tract	TIGR01497	GC_00003076	0.2273
rSAM_HydG: [FeFe] hydrogenase H-cluster radical SAM maturase HydG	2.44415	0.117964	1	oral_cavity	TIGR03955	GC_00002232	0.0909
3a0107s01c2: phosphate ABC transporter, ATP-binding protein	2.39712	0.121559	1	gastrointestinal_tract	TIGR00972	GC_00000110	0.5
3a0107s02c: phosphate ABC transporter, permease protein PstA	2.39712	0.121559	1	gastrointestinal_tract	TIGR00974	GC_00003176, GC_00007634, GC_00023915, GC_00027562, GC_00031098, GC_00035764, GC_00039467, GC_00042472, GC_00044261, GC_00048339, GC_00051349	0.5
phosphate_pstC: phosphate ABC transporter, permease protein PstC	2.31631	0.128024	1	gastrointestinal_tract	TIGR02138	GC_00003247, GC_00005949, GC_00009310, GC_00014147, GC_00025202, GC_00038208, GC_00039168, GC_00045494, GC_00050817, GC_00055183	0.5455
cas2: CRISPR-associated endonuclease Cas2	2.31631	0.128024	1	oral_cavity	TIGR01573	GC_00002400, GC_00003629, GC_00003898, GC_00006225, GC_00011559, GC_00012469, GC_00016922, GC_00026391, GC_00035999, GC_00039287, GC_00048725, GC_00049244, GC_00056016	0.4545
MIP: MIP family channel proteins	2.27799	0.131222	1	oral_cavity	TIGR00861	GC_00000575, GC_00002921, GC_00003862, GC_00007066, GC_00008936, GC_00009695, GC_00021972, GC_00027248	0.4091
urease_gam: urease, gamma subunit	2.09502	0.14778	1	gastrointestinal_tract	TIGR00193	GC_00026420	0.0909
tartro_sem_red: 2-hydroxy-3-oxopropionate reductase	2.09502	0.14778	1	gastrointestinal_tract	TIGR01505	GC_00032086, GC_00042950	0.0909
G1P_cyt_trans: glucose-1-phosphate cytidylyltransferase	2.09502	0.14778	1	gastrointestinal_tract	TIGR02623	GC_00005712	0.0909
phage_P_loop: phage nucleotide-binding protein	2.09502	0.14778	1	gastrointestinal_tract	TIGR01618	GC_00019440	0.0909
T7_esaA_Nterm: type VII secretion protein EsaA	2.09502	0.14778	1	gastrointestinal_tract	TIGR03929	GC_00039042, GC_00056624	0.0909
HI0074: nucleotidyltransferase substrate binding protein, HI0074 family	2.09502	0.14778	1	gastrointestinal_tract	TIGR01987	GC_00037919, GC_00051317	0.0909
rSAM_paired_1: His-Xaa-Ser system radical SAM maturase HxsB	2.09502	0.14778	1	gastrointestinal_tract	TIGR03978	GC_00037047, GC_00044707	0.0909
urea_trans_UrtB: urea ABC transporter, permease protein UrtB	2.09502	0.14778	1	gastrointestinal_tract	TIGR03409	GC_00025616	0.0909
Asp_Ala_antiprt: aspartate-alanine antiporter	2.09502	0.14778	1	gastrointestinal_tract	TIGR03802	GC_00046622, GC_00048387	0.0909
chp_LLNDYxLRE: His-Xaa-Ser system protein HxsD	2.09502	0.14778	1	gastrointestinal_tract	TIGR03976	GC_00038306, GC_00050746	0.0909
urea_trans_UrtE: urea ABC transporter, ATP-binding protein UrtE	2.09502	0.14778	1	gastrointestinal_tract	TIGR03410	GC_00013298	0.0909
rocF_arginase: arginase	2.09502	0.14778	1	gastrointestinal_tract	TIGR01229	GC_00030366, GC_00035426	0.0909
rSAM_pair_HxsC: His-Xaa-Ser system radical SAM maturase HxsC	2.09502	0.14778	1	gastrointestinal_tract	TIGR03977	GC_00040740, GC_00054649	0.0909
urea_ABC_UrtA: urea ABC transporter, urea binding protein	2.09502	0.14778	1	gastrointestinal_tract	TIGR03407	GC_00020672	0.0909
CDP_4_6_dhtase: CDP-glucose 4,6-dehydratase	2.09502	0.14778	1	gastrointestinal_tract	TIGR02622	GC_00019454, GC_00041399	0.0909
T7_EssB: type VII secretion protein EssB	2.09502	0.14778	1	gastrointestinal_tract	TIGR03926	GC_00027478, GC_00032684	0.0909
Orn_aminotrans: ornithine--oxo-acid transaminase	2.09502	0.14778	1	gastrointestinal_tract	TIGR01885	GC_00024649	0.0909
put_Glu_GABA_T: putative glutamate/gamma-aminobutyrate antiporter	2.09502	0.14778	1	gastrointestinal_tract	TIGR03813	GC_00014530	0.0909
urea_trans_UrtC: urea ABC transporter, permease protein UrtC	2.09502	0.14778	1	gastrointestinal_tract	TIGR03408	GC_00020547	0.0909
urease_alph: urease, alpha subunit	2.09502	0.14778	1	gastrointestinal_tract	TIGR01792	GC_00014379	0.0909
argC_other: N-acetyl-gamma-glutamyl-phosphate reductase	2.09502	0.14778	1	gastrointestinal_tract	TIGR01851	GC_00031049, GC_00055319	0.0909
chap_CsaA: export-related chaperone protein CsaA	2.09502	0.14778	1	gastrointestinal_tract	TIGR02222	GC_00032219, GC_00039142	0.0909
cbiN: cobalt transport protein	2.09502	0.14778	1	gastrointestinal_tract	TIGR01165	GC_00031258, GC_00055693	0.0909
cbiO: cobalt ABC transporter, ATP-binding protein	2.09502	0.14778	1	gastrointestinal_tract	TIGR01166	GC_00044748, GC_00045129	0.0909
cbiM: cobalamin biosynthesis protein CbiM	2.09502	0.14778	1	gastrointestinal_tract	TIGR00123	GC_00024502	0.0909
urea_trans_UrtD: urea ABC transporter, ATP-binding protein UrtD	2.09502	0.14778	1	gastrointestinal_tract	TIGR03411	GC_00031116, GC_00046908	0.0909
pseudo_rSAM_GG: pseudo-rSAM protein, GG-Bacteroidales system	2.09502	0.14778	1	oral_cavity	TIGR04150	GC_00038267, GC_00041419	0
GG_samocin_CFB: radical SAM peptide maturase, GG-Bacteroidales family	2.09502	0.14778	1	oral_cavity	TIGR04148	GC_00016300	0
TIGR02688: TIGR02688 family protein	2.09502	0.14778	1	oral_cavity	TIGR02688	GC_00028521, GC_00055442	0
fkbM_fam: methyltransferase, FkbM family	2.09502	0.14778	1	oral_cavity	TIGR01444	GC_00028912, GC_00036125	0
EXLDI: EXLDI protein	2.09502	0.14778	1	oral_cavity	TIGR04342	GC_00029706, GC_00040638	0
TTC: tartrate dehydrogenase	2.09502	0.14778	1	oral_cavity	TIGR02089	GC_00020750	0
cas1_ECOLI: CRISPR-associated endonuclease Cas1, subtype I-E/ECOLI	2.09502	0.14778	1	oral_cavity	TIGR03638	GC_00040065, GC_00050023	0
rpmI_bact: ribosomal protein bL35	2.09502	0.14778	1	gastrointestinal_tract	TIGR00001	GC_00000522, GC_00003306, GC_00003810, GC_00004911, GC_00007740, GC_00007741, GC_00010338, GC_00010697, GC_00010741, GC_00011119, GC_00022707, GC_00025550, GC_00027380, GC_00034345, GC_00046632, GC_00056377	1
bcct: transporter, betaine/carnitine/choline transporter (BCCT) family	2.07	0.150222	1	gastrointestinal_tract	TIGR00842	GC_00006365, GC_00013769, GC_00023115, GC_00034853, GC_00045879, GC_00052490	0.3182
TIGR02452: TIGR02452 family protein	2.02869	0.154354	1	gastrointestinal_tract	TIGR02452	GC_00011541, GC_00035894, GC_00042273, GC_00044808	0.1818
GLPGLI: GLPGLI family protein	2.02869	0.154354	1	oral_cavity	TIGR01200	GC_00005494, GC_00007119, GC_00010474, GC_00014716, GC_00024853, GC_00027804, GC_00034901, GC_00036115, GC_00042826, GC_00046155, GC_00049803, GC_00052054	0.0455
nifH: nitrogenase iron protein	2.02869	0.154354	1	oral_cavity	TIGR01287	GC_00003423	0.0455
matur_yqeB: selenium-dependent molybdenum hydroxylase system protein, YqeB family	2.02869	0.154354	1	gastrointestinal_tract	TIGR03309	GC_00010263, GC_00018662, GC_00043033, GC_00044560	0.1818
gp16_SPP1: putative phage head-tail adaptor	2.02869	0.154354	1	gastrointestinal_tract	TIGR01563	GC_00015324, GC_00036195, GC_00038336, GC_00038733, GC_00050178, GC_00053171	0.1818
kdpC: K+-transporting ATPase, C subunit	2.02869	0.154354	1	gastrointestinal_tract	TIGR00681	GC_00031448, GC_00032879, GC_00034491, GC_00036430, GC_00047527	0.1818
AA-adenyl-dom: amino acid adenylation domain	2.02869	0.154354	1	oral_cavity	TIGR01733	GC_00014463, GC_00030557, GC_00030833, GC_00035711, GC_00047570, GC_00054632	0.0455
amt: ammonium transporter	1.83308	0.175764	1	gastrointestinal_tract	TIGR00836	GC_00005493, GC_00009483, GC_00013293, GC_00021188, GC_00021742, GC_00023446, GC_00037505, GC_00049206	0.3636
peptidase-T: peptidase T	1.83308	0.175764	1	gastrointestinal_tract	TIGR01882	GC_00000462, GC_00001601, GC_00002660, GC_00003782, GC_00008805, GC_00010443, GC_00018339, GC_00045481	0.8182
phoU_full: phosphate transport system regulatory protein PhoU	1.6758	0.195483	1	gastrointestinal_tract	TIGR02135	GC_00010221, GC_00010222, GC_00016369, GC_00026330, GC_00031221, GC_00039330, GC_00039925, GC_00044154, GC_00045817, GC_00050285	0.4091
aroFGH: 3-deoxy-7-phosphoheptulonate synthase	1.5297	0.216157	1	gastrointestinal_tract	TIGR00034	GC_00006062, GC_00008781, GC_00008782, GC_00008783	0.2273
salvage_mtnA: S-methyl-5-thioribose-1-phosphate isomerase	1.5297	0.216157	1	gastrointestinal_tract	TIGR00512	GC_00006203, GC_00006768, GC_00031179	0.2273
ATP_synt_c: ATP synthase F0, C subunit	1.5297	0.216157	1	gastrointestinal_tract	TIGR01260	GC_00000624, GC_00002753, GC_00002784, GC_00007206, GC_00012909, GC_00012910, GC_00016869, GC_00017208, GC_00019623, GC_00024427, GC_00045214	0.9091
rmlA: glucose-1-phosphate thymidylyltransferase	1.46798	0.225664	1	oral_cavity	TIGR01207	GC_00000080	0.4545
pbuX: xanthine permease	1.46798	0.225664	1	gastrointestinal_tract	TIGR03173	GC_00003098, GC_00004030, GC_00006452, GC_00007022, GC_00007395, GC_00013476, GC_00056722	0.5455
TIGR00357: methionine-R-sulfoxide reductase	1.25595	0.262419	1	oral_cavity	TIGR00357	GC_00000105, GC_00001099, GC_00001367, GC_00014598, GC_00027284	0.7273
GTP_HydF: [FeFe] hydrogenase H-cluster maturation GTPase HydF	1.25595	0.262419	1	oral_cavity	TIGR03918	GC_00004650, GC_00020659, GC_00047504, GC_00049930, GC_00052280	0.1364
autotrans_barl: outer membrane autotransporter barrel domain	1.25595	0.262419	1	oral_cavity	TIGR01414	GC_00005953, GC_00006404, GC_00006887, GC_00007895, GC_00017753, GC_00027637, GC_00030660, GC_00033570, GC_00034086, GC_00035079, GC_00035942, GC_00038800, GC_00049535, GC_00051005, GC_00052930, GC_00053697	0.1364
MMSDH: methylmalonate-semialdehyde dehydrogenase (acylating)	1.25595	0.262419	1	oral_cavity	TIGR01722	GC_00002509, GC_00023457, GC_00028712	0.1364
hydantase: amidase, hydantoinase/carbamoylase family	1.25595	0.262419	1	oral_cavity	TIGR01879	GC_00019823, GC_00022261, GC_00025050, GC_00031408, GC_00032503, GC_00048496, GC_00050783, GC_00053924	0.1364
vsr: DNA mismatch endonuclease Vsr	1.25595	0.262419	1	oral_cavity	TIGR00632	GC_00006563, GC_00014435, GC_00023797, GC_00036543, GC_00042588	0.1364
rSAM_HydE: [FeFe] hydrogenase H-cluster radical SAM maturase HydE	1.25595	0.262419	1	oral_cavity	TIGR03956	GC_00003086, GC_00017725, GC_00052061	0.1364
EutH_ACDH: acetaldehyde dehydrogenase (acetylating)	1.25595	0.262419	1	gastrointestinal_tract	TIGR02518	GC_00000647	0.2727
microcomp_EutL: microcompartment protein EutL	1.25595	0.262419	1	gastrointestinal_tract	TIGR04502	GC_00000808	0.2727
GOGAT_sm_gam: glutamate synthase, NADH/NADPH, small subunit	1.25595	0.262419	1	gastrointestinal_tract	TIGR01317	GC_00006255, GC_00013739, GC_00015908, GC_00019493	0.2727
acon_putative: putative aconitate hydratase	1.09934	0.294411	1	gastrointestinal_tract	TIGR01342	GC_00004159	0.1364
DEAH_box_HrpB: ATP-dependent helicase HrpB	1.09934	0.294411	1	gastrointestinal_tract	TIGR01970	GC_00013679, GC_00038322, GC_00053690	0.1364
Se_ssnA: putative selenium metabolism protein SsnA	1.09934	0.294411	1	gastrointestinal_tract	TIGR03314	GC_00004902, GC_00051596	0.1364
DGQHR: DGQHR domain	1.09934	0.294411	1	gastrointestinal_tract	TIGR03187	GC_00030627, GC_00044073, GC_00044200, GC_00046599, GC_00049381	0.1364
SusC_RagA_signa: TonB-dependent outer membrane receptor, SusC/RagA subfamily, signature region	1.09934	0.294411	1	gastrointestinal_tract	TIGR04057	GC_00010152, GC_00048379, GC_00053222	0.1364
TIGR00698: conserved hypothetical protein	1.09934	0.294411	1	gastrointestinal_tract	TIGR00698	GC_00006529, GC_00054838	0.1364
Se_ygfK: putative selenate reductase, YgfK subunit	1.09934	0.294411	1	gastrointestinal_tract	TIGR03315	GC_00004613	0.1364
pilus_cpaB: Flp pilus assembly protein CpaB	1.09934	0.294411	1	gastrointestinal_tract	TIGR03177	GC_00023480, GC_00040066, GC_00056671	0.1364
Se_dep_XDH: selenium-dependent xanthine dehydrogenase	1.09934	0.294411	1	gastrointestinal_tract	TIGR03311	GC_00004752	0.1364
put_anti_recept: phage minor structural protein, N-terminal region	1.09934	0.294411	1	gastrointestinal_tract	TIGR01665	GC_00005908, GC_00006470, GC_00037390, GC_00037544, GC_00038050	0.1364
asp_4_decarbox: aspartate 4-decarboxylase	1.09934	0.294411	1	gastrointestinal_tract	TIGR03801	GC_00022574, GC_00029833, GC_00035057	0.1364
YD_repeat_2x: YD repeat (two copies)	1.09934	0.294411	1	gastrointestinal_tract	TIGR01643	GC_00000407, GC_00004540, GC_00004744, GC_00027855, GC_00029307, GC_00035749, GC_00040703, GC_00048639, GC_00052546	0.1364
TIGR00149_YjbQ: secondary thiamine-phosphate synthase enzyme	1.09934	0.294411	1	gastrointestinal_tract	TIGR00149	GC_00005661, GC_00045635	0.1364
putr_carbamoyl: putrescine carbamoyltransferase	1.09934	0.294411	1	oral_cavity	TIGR04384	GC_00012357, GC_00012358	0.0455
tail_comp_S: phage virion morphogenesis protein	1.09934	0.294411	1	oral_cavity	TIGR01635	GC_00029384, GC_00040856, GC_00054037, GC_00056638	0.0455
PTS-IIBC-Tre: PTS system, trehalose-specific IIBC component	1.09934	0.294411	1	oral_cavity	TIGR01992	GC_00004324	0.0455
Bac_Flav_CT_G: Bacteroides conjugation system ATPase, TraG family	1.09934	0.294411	1	oral_cavity	TIGR03783	GC_00003589, GC_00006044	0.0455
portal_SPP1: phage portal protein, SPP1 family	1.09934	0.294411	1	oral_cavity	TIGR01538	GC_00026307, GC_00053815, GC_00056847	0.0455
FRU: PTS system, Fru family, IIB component	1.09934	0.294411	1	oral_cavity	TIGR00829	GC_00005050, GC_00027339	0.0455
hyd_TM1266: putative iron-only hydrogenase system regulator	1.09934	0.294411	1	oral_cavity	TIGR03959	GC_00006660, GC_00028003, GC_00048764	0.0455
TIGR02646: TIGR02646 family protein	1.09934	0.294411	1	oral_cavity	TIGR02646	GC_00003712	0.0455
xth: exodeoxyribonuclease III (xth)	1.09934	0.294411	1	oral_cavity	TIGR00633	GC_00000059, GC_00012036, GC_00012535, GC_00015467, GC_00017710, GC_00025131, GC_00026641, GC_00035080	0.8636
maf: septum formation protein Maf	1.09934	0.294411	1	gastrointestinal_tract	TIGR00172	GC_00001380, GC_00002141, GC_00009275, GC_00013411, GC_00014482, GC_00015265, GC_00019455, GC_00019774, GC_00021564, GC_00021582, GC_00023433, GC_00025575, GC_00027089, GC_00034177, GC_00050700, GC_00050711, GC_00054290	0.9545
couple_hipA: HipA N-terminal domain	1.09149	0.296141	1	gastrointestinal_tract	TIGR03071	GC_00003353, GC_00017299, GC_00035041, GC_00037537, GC_00044740, GC_00048116	0.3182
Glu-decarb-GAD: glutamate decarboxylase	1.09149	0.296141	1	gastrointestinal_tract	TIGR01788	GC_00002933, GC_00012176, GC_00026550, GC_00027436, GC_00056871	0.3182
YbaK_EbsC: Cys-tRNA(Pro) deacylase	1.09149	0.296141	1	oral_cavity	TIGR00011	GC_00000777, GC_00005671, GC_00008325, GC_00009739, GC_00012608, GC_00017552, GC_00017553, GC_00020297, GC_00020517, GC_00024842, GC_00026226, GC_00029417, GC_00033673	0.6818
eno: phosphopyruvate hydratase	1.0243	0.3115	1	oral_cavity	TIGR01060	GC_00000009	0.9545
gltX_bact: glutamate--tRNA ligase	1.0243	0.3115	1	oral_cavity	TIGR00464	GC_00001104, GC_00002181, GC_00004368, GC_00004453, GC_00013445, GC_00015070, GC_00015418, GC_00015480, GC_00017529, GC_00017721, GC_00019692, GC_00025502, GC_00025973, GC_00026514	0.9545
ogt: methylated-DNA--[protein]-cysteine S-methyltransferase	1.0243	0.3115	1	oral_cavity	TIGR00589	GC_00001747, GC_00002581, GC_00005094, GC_00006771, GC_00007911, GC_00008000, GC_00013078, GC_00014351, GC_00014352, GC_00014583, GC_00017627, GC_00020001, GC_00020585, GC_00021977, GC_00022132, GC_00022661, GC_00025221, GC_00025714, GC_00025867, GC_00026812, GC_00030527, GC_00032427, GC_00037415, GC_00043666, GC_00046029, GC_00046843, GC_00050331	0.9545
L28: ribosomal protein bL28	1.0243	0.3115	1	oral_cavity	TIGR00009	GC_00000957, GC_00001630, GC_00002681, GC_00003143, GC_00004846, GC_00007139, GC_00007906, GC_00007963, GC_00008967, GC_00010858, GC_00010859, GC_00027260	0.9545
matE: MATE efflux family protein	1.0243	0.3115	1	oral_cavity	TIGR00797	GC_00000415, GC_00000491, GC_00000504, GC_00000643, GC_00001642, GC_00001762, GC_00001801, GC_00001879, GC_00001916, GC_00002386, GC_00002676, GC_00002689, GC_00002882, GC_00002900, GC_00002979, GC_00003905, GC_00004354, GC_00004712, GC_00005538, GC_00005632, GC_00005759, GC_00005849, GC_00006428, GC_00006448, GC_00006535, GC_00009664, GC_00010274, GC_00011407, GC_00012975, GC_00013198, GC_000135…	0.9545
tig: trigger factor	1.0243	0.3115	1	oral_cavity	TIGR00115	GC_00001212, GC_00001402, GC_00010038, GC_00010403, GC_00010404, GC_00013562, GC_00015569, GC_00019534, GC_00020740, GC_00021523, GC_00022430, GC_00022931, GC_00025151, GC_00033804, GC_00052169, GC_00052839, GC_00055460	0.9545
prfB: peptide chain release factor 2	1.0243	0.3115	1	oral_cavity	TIGR00020	GC_00000078, GC_00001573, GC_00004468, GC_00017602, GC_00018650, GC_00027261	0.9545
clpP: ATP-dependent Clp endopeptidase, proteolytic subunit ClpP	1.0243	0.3115	1	oral_cavity	TIGR00493	GC_00000066, GC_00000128	0.9545
nusB: transcription antitermination factor NusB	1.0243	0.3115	1	oral_cavity	TIGR01951	GC_00001809, GC_00002023, GC_00007149, GC_00012737, GC_00013168, GC_00017641, GC_00019003, GC_00020920, GC_00021826, GC_00024660, GC_00025526, GC_00025558, GC_00026087, GC_00027930, GC_00035256, GC_00035668, GC_00047616, GC_00051740	0.9545
rbfA: ribosome-binding factor A	1.0243	0.3115	1	oral_cavity	TIGR00082	GC_00001148, GC_00001917, GC_00003027, GC_00007219, GC_00007220, GC_00013079, GC_00016130, GC_00017995, GC_00018536, GC_00026414, GC_00026572, GC_00029454, GC_00031610, GC_00040251, GC_00048232, GC_00054629	0.9545
polc: DNA polymerase III, alpha subunit	1.0243	0.3115	1	oral_cavity	TIGR00594	GC_00001188, GC_00001337, GC_00004632, GC_00005623, GC_00015986, GC_00016099, GC_00017992, GC_00018967, GC_00019226, GC_00021462, GC_00021463, GC_00023101, GC_00023591, GC_00026219, GC_00026683	0.9545
pheS: phenylalanine--tRNA ligase, alpha subunit	1.0243	0.3115	1	oral_cavity	TIGR00468	GC_00000348, GC_00001358, GC_00002542, GC_00003155, GC_00007359, GC_00008261, GC_00008262, GC_00014665, GC_00014666, GC_00018328, GC_00031426	0.9545
clpX: ATP-dependent Clp protease, ATP-binding subunit ClpX	1.0243	0.3115	1	oral_cavity	TIGR00382	GC_00000017, GC_00017321	0.9545
folC: bifunctional protein FolC	1.0243	0.3115	1	oral_cavity	TIGR01499	GC_00000822, GC_00005746, GC_00006127, GC_00008512, GC_00008513, GC_00008514, GC_00011777, GC_00012248, GC_00012822, GC_00015909, GC_00017836, GC_00022263, GC_00022780, GC_00023867, GC_00024115, GC_00024185, GC_00045300, GC_00047486, GC_00047964	0.9545
NusA: transcription termination factor NusA	1.0243	0.3115	1	oral_cavity	TIGR01953	GC_00001117, GC_00002143, GC_00004090, GC_00009513, GC_00012096, GC_00012097, GC_00013289, GC_00013290, GC_00016680, GC_00020940, GC_00021936, GC_00022518, GC_00022549, GC_00025797	0.9545
L31: ribosomal protein bL31	1.0243	0.3115	1	oral_cavity	TIGR00105	GC_00000233, GC_00000258, GC_00000429, GC_00014185, GC_00023697	0.9545
rpsL_bact: ribosomal protein uS12	1.0243	0.3115	1	oral_cavity	TIGR00981	GC_00000010	0.9545
S20: ribosomal protein bS20	1.0243	0.3115	1	oral_cavity	TIGR00029	GC_00000364, GC_00001889, GC_00002708, GC_00008410, GC_00008411, GC_00011365, GC_00016704, GC_00017763, GC_00017886, GC_00021828, GC_00030158, GC_00032392, GC_00041240	0.9545
TIGR00152: dephospho-CoA kinase	1.0243	0.3115	1	oral_cavity	TIGR00152	GC_00001501, GC_00002619, GC_00007700, GC_00010188, GC_00012960, GC_00013834, GC_00014225, GC_00014687, GC_00016629, GC_00017073, GC_00022121, GC_00025087, GC_00025422, GC_00029864, GC_00031255, GC_00033274, GC_00034887, GC_00034932, GC_00036778, GC_00049705	0.9545
IF-2: translation initiation factor IF-2	1.0243	0.3115	1	oral_cavity	TIGR00487	GC_00001150, GC_00001310, GC_00003168, GC_00003679, GC_00004651, GC_00006161, GC_00007603, GC_00007604, GC_00007605, GC_00014230, GC_00019986, GC_00026659	0.9545
rplT_bact: ribosomal protein bL20	1.0243	0.3115	1	gastrointestinal_tract	TIGR01032	GC_00000156, GC_00000875, GC_00003221, GC_00008156, GC_00008157, GC_00008158, GC_00008434, GC_00008435	1
birA_ligase: biotin--[acetyl-CoA-carboxylase] ligase	1.0243	0.3115	1	gastrointestinal_tract	TIGR00121	GC_00001965, GC_00004318, GC_00011866, GC_00014111, GC_00014865, GC_00015963, GC_00017501, GC_00018706, GC_00019103, GC_00019555, GC_00021415, GC_00022085, GC_00024536, GC_00024793, GC_00026957, GC_00028485, GC_00039217, GC_00053728, GC_00055419, GC_00055860	1
rplN_bact: ribosomal protein uL14	1.0243	0.3115	1	gastrointestinal_tract	TIGR01067	GC_00000026	1
L29: ribosomal protein uL29	1.0243	0.3115	1	gastrointestinal_tract	TIGR00012	GC_00000124, GC_00000517, GC_00002334, GC_00007263, GC_00010939, GC_00015560	1
EF-Tu: translation elongation factor Tu	1.0243	0.3115	1	gastrointestinal_tract	TIGR00485	GC_00000003	1
hemN_rel: putative oxygen-independent coproporphyrinogen III oxidase	1.0243	0.3115	1	gastrointestinal_tract	TIGR00539	GC_00001997, GC_00005119, GC_00008691, GC_00008864, GC_00008865, GC_00009709, GC_00013398, GC_00013800, GC_00015399, GC_00017473, GC_00017558, GC_00019256, GC_00024239, GC_00025582, GC_00026653, GC_00026754, GC_00027360, GC_00032084, GC_00041480, GC_00056082	1
TruB: tRNA pseudouridine(55) synthase	1.0243	0.3115	1	gastrointestinal_tract	TIGR00431	GC_00000592, GC_00002545, GC_00005912, GC_00007446, GC_00011101, GC_00012114, GC_00013888, GC_00014773, GC_00016019, GC_00016040, GC_00023195, GC_00023851, GC_00024579, GC_00025896, GC_00035702, GC_00043738, GC_00055351	1
mraY: phospho-N-acetylmuramoyl-pentapeptide-transferase	1.0243	0.3115	1	gastrointestinal_tract	TIGR00445	GC_00000742, GC_00002003, GC_00004404, GC_00007404, GC_00007405, GC_00012888, GC_00013518, GC_00015178, GC_00017712, GC_00018287, GC_00021079, GC_00021195, GC_00033382, GC_00034670, GC_00038667, GC_00047425	1
secE_bact: preprotein translocase, SecE subunit	1.0243	0.3115	1	gastrointestinal_tract	TIGR00964	GC_00000583, GC_00002405, GC_00008555, GC_00010442, GC_00012449, GC_00012532, GC_00014244, GC_00014822, GC_00017383, GC_00017547, GC_00018743, GC_00020902, GC_00022702, GC_00023465, GC_00028265, GC_00036786	1
casE_Cse3: CRISPR-associated protein Cas6/Cse3/CasE, subtype I-E/ECOLI	1.0243	0.3115	1	oral_cavity	TIGR01907	GC_00040957	0
lanti_perm_MutE: lantibiotic protection ABC transporter permease subunit, MutE/EpiE family	1.0243	0.3115	1	oral_cavity	TIGR03732	GC_00029298	0
TIGR02619: putative CRISPR-associated protein, APE2256 family	1.0243	0.3115	1	oral_cavity	TIGR02619	GC_00055112	0
phage_O_Nterm: phage replication protein O, N-terminal domain	1.0243	0.3115	1	oral_cavity	TIGR01610	GC_00050835	0
thylakoid_BtpA: membrane complex biogenesis protein, BtpA family	1.0243	0.3115	1	oral_cavity	TIGR00259	GC_00030550	0
D_amino_aminoT: D-amino-acid transaminase	1.0243	0.3115	1	oral_cavity	TIGR01121	GC_00043684	0
4helix_suffix: four helix bundle suffix domain	1.0243	0.3115	1	oral_cavity	TIGR04258	GC_00039308	0
agmatine_aguB: N-carbamoylputrescine amidase	1.0243	0.3115	1	oral_cavity	TIGR03381	GC_00046276	0
GG_sam_targ_CFB: natural product precursor, GG-Bacteroidales family	1.0243	0.3115	1	oral_cavity	TIGR04149	GC_00026603	0
heme_ox_HugZ: heme oxygenase, HugZ family	1.0243	0.3115	1	oral_cavity	TIGR04109	GC_00039620	0
gde_arch: putative glycogen debranching enzyme, archaeal type	1.0243	0.3115	1	oral_cavity	TIGR01561	GC_00045998	0
spore_YtaF: putative sporulation protein YtaF	1.0243	0.3115	1	oral_cavity	TIGR02840	GC_00052468	0
CDC48: AAA family ATPase, CDC48 subfamily	1.0243	0.3115	1	oral_cavity	TIGR01243	GC_00042433	0
CueR: Cu(I)-responsive transcriptional regulator	1.0243	0.3115	1	oral_cavity	TIGR02044	GC_00049668	0
HutX: putative heme utilization carrier protein HutX	1.0243	0.3115	1	oral_cavity	TIGR04108	GC_00054614	0
hycI: hydrogenase maturation peptidase HycI	1.0243	0.3115	1	oral_cavity	TIGR00142	GC_00033613	0
lin0512_fam: conserved hypothetical protein	1.0243	0.3115	1	oral_cavity	TIGR02058	GC_00048352	0
TIGR00238: KamA family protein	1.0243	0.3115	1	oral_cavity	TIGR00238	GC_00037903	0
FliO_TIGR: flagellar biosynthetic protein FliO	1.0243	0.3115	1	oral_cavity	TIGR03500	GC_00055285	0
TIGR02680: TIGR02680 family protein	1.0243	0.3115	1	oral_cavity	TIGR02680	GC_00051520	0
BchH: magnesium chelatase, H subunit	1.0243	0.3115	1	oral_cavity	TIGR02025	GC_00044101	0
TIGR02677: TIGR02677 family protein	1.0243	0.3115	1	oral_cavity	TIGR02677	GC_00055212	0
hypoth_ymh: TIGR02391 family protein	1.0243	0.3115	1	oral_cavity	TIGR02391	GC_00038694	0
glyco_rSAM_CFB: glycosyltransferase, GG-Bacteroidales peptide system	1.0243	0.3115	1	oral_cavity	TIGR04157	GC_00050156	0
CycNucDiestase: 2',3'-cyclic-nucleotide 2'-phosphodiesterase	1.0243	0.3115	1	oral_cavity	TIGR01390	GC_00043190	0
hopene_cyclase: squalene-hopene cyclase	1.0243	0.3115	1	oral_cavity	TIGR01507	GC_00044614	0
lantibio_gallid: lantibiotic, gallidermin/nisin family	1.0243	0.3115	1	oral_cavity	TIGR03731	GC_00044011	0
EIIC-GAT: PTS system, galactitol-specific IIC component	1.0243	0.3115	1	oral_cavity	TIGR00827	GC_00030128	0
TIGR02678: TIGR02678 family protein	1.0243	0.3115	1	oral_cavity	TIGR02678	GC_00040189	0
TIGR00292: thiazole biosynthesis enzyme	1.0243	0.3115	1	oral_cavity	TIGR00292	GC_00037311	0
OMP_YaiO_dom: outer membrane protein, YaiO family	1.0243	0.3115	1	oral_cavity	TIGR04390	GC_00049258	0
lanti_perm_MutG: lantibiotic protection ABC transporter permease subunit, MutG family	1.0243	0.3115	1	oral_cavity	TIGR03733	GC_00048029	0
capsid_maj_N4: major capsid protein, N4-gp56 family	1.0243	0.3115	1	oral_cavity	TIGR04387	GC_00046363	0
CshA_fibril_rpt: CshA-type fibril repeat	1.0243	0.3115	1	oral_cavity	TIGR04225	GC_00029156	0
xylF: D-xylose ABC transporter, D-xylose-binding protein	1.0243	0.3115	1	oral_cavity	TIGR02634	GC_00045231	0
TonB-Xanth-Caul: TonB-dependent receptor	1.0243	0.3115	1	oral_cavity	TIGR01782	GC_00040231	0
GMP_PMI: mannose-1-phosphate guanylyltransferase/mannose-6-phosphate isomerase	1.0243	0.3115	1	oral_cavity	TIGR01479	GC_00046695	0
swm_rep_I: cyanobacterial long protein repeat	1.0243	0.3115	1	oral_cavity	TIGR02059	GC_00049016	0
cas_CT1978: CRISPR-associated endoribonuclease Cas2, subtype I-E/ECOLI	1.0243	0.3115	1	oral_cavity	TIGR01873	GC_00050113	0
ectoine_EctA: diaminobutyrate acetyltransferase	1.0243	0.3115	1	gastrointestinal_tract	TIGR02406	GC_00051464	0.0455
PRTRC_E: PRTRC system protein E	1.0243	0.3115	1	gastrointestinal_tract	TIGR03741	GC_00037758	0.0455
malonate_madM: malonate transporter, MadM subunit	1.0243	0.3115	1	gastrointestinal_tract	TIGR00808	GC_00053882	0.0455
phge_rel_HI1409: phage-associated protein, HI1409 family	1.0243	0.3115	1	gastrointestinal_tract	TIGR01555	GC_00054502	0.0455
GxxExxY: GxxExxY protein	1.0243	0.3115	1	gastrointestinal_tract	TIGR04256	GC_00030407, GC_00054991	0.0455
salvage_mtnW: 2,3-diketo-5-methylthiopentyl-1-phosphate enolase	1.0243	0.3115	1	gastrointestinal_tract	TIGR03332	GC_00029389	0.0455
uvde: UV damage endonuclease UvdE	1.0243	0.3115	1	gastrointestinal_tract	TIGR00629	GC_00051185	0.0455
yjhG_yagF: putative dehydratase, YjhG/YagF family	1.0243	0.3115	1	gastrointestinal_tract	TIGR03432	GC_00036228	0.0455
lysW: lysine biosynthesis protein LysW	1.0243	0.3115	1	gastrointestinal_tract	TIGR01206	GC_00029566	0.0455
TIGR03986: CRISPR-associated protein	1.0243	0.3115	1	gastrointestinal_tract	TIGR03986	GC_00046943	0.0455
upstrm_HI1419: putative addiction module killer protein	1.0243	0.3115	1	gastrointestinal_tract	TIGR02683	GC_00049764	0.0455
TIGR02246: conserved hypothetical protein	1.0243	0.3115	1	gastrointestinal_tract	TIGR02246	GC_00028859	0.0455
CynX: cyanate transporter	1.0243	0.3115	1	gastrointestinal_tract	TIGR00896	GC_00026366	0.0455
3a0106s02: sulfate ABC transporter, permease protein	1.0243	0.3115	1	gastrointestinal_tract	TIGR00969	GC_00032873, GC_00050131	0.0455
thiol_BshB2: bacillithiol biosynthesis deacetylase BshB2	1.0243	0.3115	1	gastrointestinal_tract	TIGR04000	GC_00045370	0.0455
FeS_repair_RIC: iron-sulfur cluster repair di-iron protein	1.0243	0.3115	1	gastrointestinal_tract	TIGR03652	GC_00056213	0.0455
HTH_TypR: TyrR family helix-turn-helix domain	1.0243	0.3115	1	gastrointestinal_tract	TIGR04381	GC_00039223	0.0455
TIGR00303: TIGR00303 family protein	1.0243	0.3115	1	gastrointestinal_tract	TIGR00303	GC_00042937	0.0455
ectoine_ehuB: ectoine/hydroxyectoine ABC transporter solute-binding protein EhuB	1.0243	0.3115	1	gastrointestinal_tract	TIGR02995	GC_00040152	0.0455
PRTRC_C: PRTRC system protein C	1.0243	0.3115	1	gastrointestinal_tract	TIGR03738	GC_00045186	0.0455
T7SS_EssA_Firm: type VII secretion protein EssA	1.0243	0.3115	1	gastrointestinal_tract	TIGR03927	GC_00031331	0.0455
g3p_cytidyltrns: glycerol-3-phosphate cytidylyltransferase	1.0243	0.3115	1	gastrointestinal_tract	TIGR01518	GC_00044306	0.0455
cas_NE0113: CRISPR-associated protein, NE0113 family	1.0243	0.3115	1	gastrointestinal_tract	TIGR02584	GC_00056810	0.0455
rSAM_Cfr: 23S rRNA (adenine(2503)-C(8))-methyltransferase Cfr	1.0243	0.3115	1	gastrointestinal_tract	TIGR04432	GC_00035383	0.0455
tat_substr_1: Tat-translocated enzyme	1.0243	0.3115	1	gastrointestinal_tract	TIGR01412	GC_00050953	0.0455
ectoine_ThpD: ectoine hydroxylase	1.0243	0.3115	1	gastrointestinal_tract	TIGR02408	GC_00038821	0.0455
rimK_fam: alpha-L-glutamate ligase, RimK family	1.0243	0.3115	1	gastrointestinal_tract	TIGR00768	GC_00054752	0.0455
bact_FAD_ox: FAD-linked oxidoreductase	1.0243	0.3115	1	gastrointestinal_tract	TIGR01679	GC_00042985	0.0455
desulf_FeS4: desulfoferrodoxin FeS4 iron-binding domain	1.0243	0.3115	1	gastrointestinal_tract	TIGR00319	GC_00045058	0.0455
TIGR04002: TIGR04002 family protein	1.0243	0.3115	1	gastrointestinal_tract	TIGR04002	GC_00030697	0.0455
2A51: chromate efflux transporter	1.0243	0.3115	1	gastrointestinal_tract	TIGR00937	GC_00048457	0.0455
GlrX_YruB: glutaredoxin-like protein, YruB-family	1.0243	0.3115	1	gastrointestinal_tract	TIGR02196	GC_00039418	0.0455
PRTRC_ThiF: PRTRC system ThiF family protein	1.0243	0.3115	1	gastrointestinal_tract	TIGR03736	GC_00044226	0.0455
SigX4: RNA polymerase sigma-70 factor, TIGR02957 family	1.0243	0.3115	1	gastrointestinal_tract	TIGR02957	GC_00028658, GC_00039817	0.0455
galactar-dH20: galactarate dehydratase	1.0243	0.3115	1	gastrointestinal_tract	TIGR03248	GC_00036064	0.0455
cas_Cas5p: CRISPR-associated protein Cas5, subtype PGING	1.0243	0.3115	1	gastrointestinal_tract	TIGR03488	GC_00045567	0.0455
type_II_gspD: type II secretion system protein D	1.0243	0.3115	1	gastrointestinal_tract	TIGR02517	GC_00030851	0.0455
nifB: nitrogenase cofactor biosynthesis protein NifB	1.0243	0.3115	1	gastrointestinal_tract	TIGR01290	GC_00045914	0.0455
Surf_Exclu_PgrA: SEC10/PgrA surface exclusion domain	1.0243	0.3115	1	gastrointestinal_tract	TIGR04320	GC_00051266	0.0455
phn_thr-fam: phosphonate metabolim protein, transferase hexapeptide repeat family	1.0243	0.3115	1	gastrointestinal_tract	TIGR03308	GC_00039676	0.0455
quorum_AgrD: cyclic lactone autoinducer peptide	1.0243	0.3115	1	gastrointestinal_tract	TIGR04223	GC_00034882	0.0455
PPOX_FMN_DR2398: pyridoxamine 5'-phosphate oxidase, FMN-binding family	1.0243	0.3115	1	gastrointestinal_tract	TIGR04025	GC_00043035	0.0455
B_methylAsp_ase: methylaspartate ammonia-lyase	1.0243	0.3115	1	gastrointestinal_tract	TIGR01502	GC_00042526	0.0455
pullulan_Gpos: pullulanase, extracellular	1.0243	0.3115	1	gastrointestinal_tract	TIGR02102	GC_00055241	0.0455
apsK: adenylyl-sulfate kinase	1.0243	0.3115	1	gastrointestinal_tract	TIGR00455	GC_00028970	0.0455
typeII_sec_gspG: type II secretion system protein G	1.0243	0.3115	1	gastrointestinal_tract	TIGR01710	GC_00045477	0.0455
cas_csp2: CRISPR-associated protein Cas8c/Csp2, subtype PGING	1.0243	0.3115	1	gastrointestinal_tract	TIGR03487	GC_00030178	0.0455
cupin_WbuC: cupin fold metalloprotein, WbuC family	1.0243	0.3115	1	gastrointestinal_tract	TIGR04366	GC_00056526	0.0455
fut_nucase: futalosine hydrolase	1.0243	0.3115	1	gastrointestinal_tract	TIGR03664	GC_00030730	0.0455
malonate_madL: malonate transporter, MadL subunit	1.0243	0.3115	1	gastrointestinal_tract	TIGR00807	GC_00038124	0.0455
photo_TT_lyase: spore photoproduct lyase	1.0243	0.3115	1	gastrointestinal_tract	TIGR04070	GC_00027880	0.0455
bisphos_cysQ: 3'(2'),5'-bisphosphate nucleotidase	1.0243	0.3115	1	gastrointestinal_tract	TIGR01331	GC_00027634	0.0455
ectoine_ehuC: ectoine/hydroxyectoine ABC transporter, permease protein EhuC	1.0243	0.3115	1	gastrointestinal_tract	TIGR03004	GC_00040576	0.0455
mthyl_TIGR00027: methyltransferase, TIGR00027 family	1.0243	0.3115	1	gastrointestinal_tract	TIGR00027	GC_00039928	0.0455
ureG: urease accessory protein UreG	1.0243	0.3115	1	gastrointestinal_tract	TIGR00101	GC_00050767	0.0455
dnstrm_HI1420: probable addiction module antidote protein	1.0243	0.3115	1	gastrointestinal_tract	TIGR02684	GC_00034500	0.0455
creatininase: creatininase	1.0243	0.3115	1	gastrointestinal_tract	TIGR04448	GC_00029328	0.0455
cas_VVA1548: putative CRISPR-associated protein, VVA1548 family	1.0243	0.3115	1	gastrointestinal_tract	TIGR02620	GC_00050345	0.0455
tdh: L-threonine 3-dehydrogenase	1.0243	0.3115	1	gastrointestinal_tract	TIGR00692	GC_00039832	0.0455
TIGR04141: sporadically distributed protein, TIGR04141 family	1.0243	0.3115	1	gastrointestinal_tract	TIGR04141	GC_00052240	0.0455
ectoine_ehuD: ectoine/hydroxyectoine ABC transporter, permease protein EhuD	1.0243	0.3115	1	gastrointestinal_tract	TIGR03003	GC_00036218	0.0455
T6PP: trehalose-phosphatase	1.0243	0.3115	1	gastrointestinal_tract	TIGR00685	GC_00030378	0.0455
arch_pth2: peptidyl-tRNA hydrolase	1.0243	0.3115	1	gastrointestinal_tract	TIGR00283	GC_00046795	0.0455
nupC: nucleoside transporter, NupC family	1.0243	0.3115	1	gastrointestinal_tract	TIGR00804	GC_00052190	0.0455
phnS2: putative 2-aminoethylphosphonate ABC transporter, periplasmic 2-aminoethylphosphonate-binding protein	1.0243	0.3115	1	gastrointestinal_tract	TIGR03261	GC_00051151	0.0455
dfx_rbo: desulfoferrodoxin	1.0243	0.3115	1	gastrointestinal_tract	TIGR00320	GC_00055539	0.0455
T7SS_SACOL2603: type VII secretion effector, TIGR04197 family	1.0243	0.3115	1	gastrointestinal_tract	TIGR04197	GC_00034472, GC_00038844	0.0455
LAT_fam: L-lysine 6-transaminase	1.0243	0.3115	1	gastrointestinal_tract	TIGR03251	GC_00031713	0.0455
DKMTPPase-SF: 2,3-diketo-5-methylthio-1-phosphopentane phosphatase	1.0243	0.3115	1	gastrointestinal_tract	TIGR01489	GC_00027726	0.0455
cas_csp1: CRISPR-associated protein Cas7/Csp1, subtype PGING	1.0243	0.3115	1	gastrointestinal_tract	TIGR03489	GC_00032412	0.0455
traB: TraB family protein	1.0243	0.3115	1	gastrointestinal_tract	TIGR00261	GC_00028800	0.0455
cas_TM1812: CRISPR-associated protein, TM1812 family	1.0243	0.3115	1	gastrointestinal_tract	TIGR02221	GC_00042992, GC_00049910, GC_00056550	0.0455
doc_partner: putative addiction module antidote	1.0243	0.3115	1	gastrointestinal_tract	TIGR02609	GC_00053376	0.0455
cas_Cmr5: CRISPR type III-B/RAMP module-associated protein Cmr5	1.0243	0.3115	1	gastrointestinal_tract	TIGR01881	GC_00028356	0.0455
Synergist_CTERM: Synergist-CTERM protein sorting domain	1.0243	0.3115	1	gastrointestinal_tract	TIGR04564	GC_00030618, GC_00031492, GC_00033792, GC_00035601, GC_00036156, GC_00040459, GC_00040895, GC_00041063, GC_00042205, GC_00049076, GC_00049210, GC_00050001, GC_00050247, GC_00051156, GC_00051408, GC_00051678, GC_00054209	0.0455
holin_LLH: phage holin, LL-H family	1.0243	0.3115	1	gastrointestinal_tract	TIGR01673	GC_00035751	0.0455
dhbA_paeA: 2,3-dihydro-2,3-dihydroxybenzoate dehydrogenase	1.0243	0.3115	1	gastrointestinal_tract	TIGR04316	GC_00030296	0.0455
dapE-lys-deAc: N-acetyl-ornithine/N-acetyl-lysine deacetylase	1.0243	0.3115	1	gastrointestinal_tract	TIGR01902	GC_00035423	0.0455
tiny_TM_bacill: conserved hypothetical protein	1.0243	0.3115	1	gastrointestinal_tract	TIGR01732	GC_00048538	0.0455
urease_beta: urease, beta subunit	1.0243	0.3115	1	gastrointestinal_tract	TIGR00192	GC_00032166	0.0455
PorD_KorD: 2-oxoacid:acceptor oxidoreductase, delta subunit, pyruvate/2-ketoisovalerate family	1.0243	0.3115	1	gastrointestinal_tract	TIGR02179	GC_00030542	0.0455
MYXO-CTERM: MYXO-CTERM domain	1.0243	0.3115	1	gastrointestinal_tract	TIGR03901	GC_00048275	0.0455
ectoine_ectB: diaminobutyrate--2-oxoglutarate aminotransferase	1.0243	0.3115	1	gastrointestinal_tract	TIGR02407	GC_00044302	0.0455
DHB_AMP_lig: (2,3-dihydroxybenzoyl)adenylate synthase	1.0243	0.3115	1	gastrointestinal_tract	TIGR02275	GC_00041346	0.0455
PhnU2: putative 2-aminoethylphosphonate ABC transporter, permease protein	1.0243	0.3115	1	gastrointestinal_tract	TIGR03262	GC_00027475	0.0455
aspS_nondisc: aspartate--tRNA(Asn) ligase	1.0243	0.3115	1	gastrointestinal_tract	TIGR00458	GC_00038822	0.0455
CxxCG_CxxCG_HTH: putative zinc finger/helix-turn-helix protein, YgiT family	1.0243	0.3115	1	gastrointestinal_tract	TIGR03830	GC_00038312	0.0455
rarD: protein RarD	0.981722	0.321774	1	gastrointestinal_tract	TIGR00688	GC_00017275, GC_00017276, GC_00017382, GC_00018736, GC_00022268, GC_00025207, GC_00030936, GC_00039386, GC_00046278, GC_00046753	0.3636
efflux_Bcr_CflA: drug resistance transporter, Bcr/CflA subfamily	0.981722	0.321774	1	gastrointestinal_tract	TIGR00710	GC_00005845, GC_00006807, GC_00014738, GC_00014898, GC_00019216, GC_00023244, GC_00038393, GC_00043801, GC_00055893	0.3636
outer_NodT: efflux transporter, outer membrane factor (OMF) lipoprotein, NodT family	0.981722	0.321774	1	gastrointestinal_tract	TIGR01845	GC_00002312, GC_00017043, GC_00017828, GC_00018171, GC_00018520, GC_00022340, GC_00025225, GC_00026406, GC_00031966, GC_00038193, GC_00054117, GC_00055619, GC_00056492	0.3636
D_ribokin_bact: ribokinase	0.981722	0.321774	1	gastrointestinal_tract	TIGR02152	GC_00004232, GC_00005913, GC_00008552, GC_00008553, GC_00022275, GC_00025872, GC_00033967, GC_00044976, GC_00046743, GC_00049426	0.3636
dhsB: succinate dehydrogenase and fumarate reductase iron-sulfur protein	0.981722	0.321774	1	oral_cavity	TIGR00384	GC_00004784, GC_00012048, GC_00018779, GC_00024316, GC_00025438, GC_00027152, GC_00029042, GC_00043373, GC_00053026	0.2273
citrate_citX: holo-ACP synthase CitX	0.910849	0.339889	1	oral_cavity	TIGR03124	GC_00002164, GC_00011340, GC_00024329, GC_00028560, GC_00038942, GC_00040971, GC_00052508	0.2727
phageSPP1_gp7: phage head morphogenesis protein, SPP1 gp7 family	0.910849	0.339889	1	oral_cavity	TIGR01641	GC_00005284, GC_00008125, GC_00016049, GC_00019446, GC_00024566, GC_00029856, GC_00034530, GC_00039511, GC_00048616, GC_00049860, GC_00052862, GC_00053930, GC_00054075, GC_00055535	0.2727
dnaq: exonuclease, DNA polymerase III, epsilon subunit family	0.910849	0.339889	1	oral_cavity	TIGR00573	GC_00010664, GC_00011694, GC_00013335, GC_00020278, GC_00023183, GC_00024958, GC_00038435, GC_00039180, GC_00041200, GC_00042417	0.2727
wecG_tagA_cpsF: glycosyltransferase, WecB/TagA/CpsF family	0.910849	0.339889	1	gastrointestinal_tract	TIGR00696	GC_00004724, GC_00015641, GC_00016353, GC_00017467, GC_00036641, GC_00040293, GC_00048269, GC_00049062, GC_00050502	0.4091
NifU_clost: FeS cluster assembly scaffold protein NifU	0.910849	0.339889	1	gastrointestinal_tract	TIGR03419	GC_00000236	0.4091
flavo_cyto_c: flavocytochrome c	0.861953	0.353193	1	oral_cavity	TIGR01813	GC_00002418, GC_00002468, GC_00005347, GC_00005702, GC_00006052, GC_00011909, GC_00016507, GC_00030900, GC_00038141, GC_00040461, GC_00042660, GC_00045639, GC_00049319	0.3182
sufC: FeS assembly ATPase SufC	0.861953	0.353193	1	oral_cavity	TIGR01978	GC_00000290, GC_00003329, GC_00007032, GC_00009091, GC_00009092, GC_00009093, GC_00027246	0.5455
sufS: cysteine desulfurase, SufS family	0.861953	0.353193	1	oral_cavity	TIGR01979	GC_00001932, GC_00003971, GC_00004358, GC_00008762, GC_00013388, GC_00015398, GC_00018163, GC_00023047, GC_00045439	0.5455
sufB: FeS assembly protein SufB	0.861953	0.353193	1	oral_cavity	TIGR01980	GC_00001051, GC_00001218, GC_00001430	0.5455
sss: transporter, solute:sodium symporter (SSS) family	0.834137	0.361079	1	gastrointestinal_tract	TIGR00813	GC_00004755, GC_00004804, GC_00005917, GC_00006186, GC_00021725, GC_00028429, GC_00028795, GC_00033321, GC_00033749, GC_00035183, GC_00039306, GC_00051648, GC_00055830	0.5
XPRTase: xanthine phosphoribosyltransferase	0.834137	0.361079	1	gastrointestinal_tract	TIGR01744	GC_00003087, GC_00003960, GC_00004529, GC_00005226, GC_00010669, GC_00023040, GC_00042676	0.5
SUF_scaf_2: SUF system FeS assembly protein, NifU family	0.834137	0.361079	1	oral_cavity	TIGR01994	GC_00003026, GC_00004000, GC_00011099, GC_00014549, GC_00016578, GC_00024457, GC_00052875	0.3636
crcB: protein CrcB	0.820309	0.36509	1	gastrointestinal_tract	TIGR00494	GC_00004734, GC_00012498, GC_00012499, GC_00019568, GC_00025498, GC_00028395, GC_00028698, GC_00029277, GC_00032765, GC_00035585, GC_00041576, GC_00042396, GC_00043046, GC_00048168, GC_00048227, GC_00055719	0.5455
hsdR: type I site-specific deoxyribonuclease, HsdR family	0.820309	0.36509	1	gastrointestinal_tract	TIGR00348	GC_00001489, GC_00004372, GC_00007783, GC_00010996, GC_00014229, GC_00014544, GC_00017928, GC_00022650, GC_00037130, GC_00039653, GC_00044544, GC_00046947, GC_00048472, GC_00051559, GC_00056370, GC_00056959	0.5909
SAM_YgiQ: uncharacterized radical SAM protein YgiQ	0.820309	0.36509	1	gastrointestinal_tract	TIGR03904	GC_00001015, GC_00002113, GC_00003024	0.5909
ATPsyn_F1gamma: ATP synthase F1, gamma subunit	0.771841	0.379648	1	gastrointestinal_tract	TIGR01146	GC_00000625, GC_00002339, GC_00010854, GC_00011853, GC_00011854, GC_00015978, GC_00016135, GC_00019766, GC_00021905, GC_00023913, GC_00024890, GC_00025677, GC_00049246	0.9091
Cof-subfamily: Cof-like hydrolase	0.771841	0.379648	1	gastrointestinal_tract	TIGR00099	GC_00001509, GC_00001665, GC_00003710, GC_00005508, GC_00006860, GC_00007258, GC_00007385, GC_00007821, GC_00007957, GC_00007997, GC_00008238, GC_00009628, GC_00009747, GC_00010093, GC_00010504, GC_00010543, GC_00010663, GC_00010693, GC_00010788, GC_00010951, GC_00011226, GC_00011494, GC_00011589, GC_00013871, GC_00014312, GC_00015971, GC_00016338, GC_00016460, GC_00019370, GC_00020073, GC_000213…	0.9091
atpD: ATP synthase F1, beta subunit	0.771841	0.379648	1	gastrointestinal_tract	TIGR01039	GC_00000034	0.9091
atpA: ATP synthase F1, alpha subunit	0.771841	0.379648	1	gastrointestinal_tract	TIGR00962	GC_00000035	0.9091
IMP_dehydrog: inosine-5'-monophosphate dehydrogenase	0.771841	0.379648	1	gastrointestinal_tract	TIGR01302	GC_00000036	0.9091
TIGR00004: reactive intermediate/imine deaminase	0.771841	0.379648	1	oral_cavity	TIGR00004	GC_00000200, GC_00000241, GC_00004820, GC_00005605, GC_00011096, GC_00012164, GC_00014357, GC_00015581, GC_00027306, GC_00027403	0.8182
psiM2_ORF9: phage uncharacterized protein, C-terminal domain	0.771841	0.379648	1	oral_cavity	TIGR01630	GC_00017464, GC_00030017, GC_00033405, GC_00037999, GC_00040597, GC_00045495	0.0909
proheadase_HK97: phage prohead protease, HK97 family	0.771841	0.379648	1	gastrointestinal_tract	TIGR01543	GC_00010647, GC_00042180, GC_00043674, GC_00048115, GC_00053394	0.1818
citMHS: citrate transporter	0.771841	0.379648	1	oral_cavity	TIGR00784	GC_00003384, GC_00037828, GC_00050991	0.0909
AhpF: alkyl hydroperoxide reductase subunit F	0.771841	0.379648	1	oral_cavity	TIGR03140	GC_00003283, GC_00054777	0.0909
fliQ: flagellar biosynthetic protein FliQ	0.771841	0.379648	1	oral_cavity	TIGR01402	GC_00006194, GC_00022856, GC_00045658	0.0909
microcomp_PduB: microcompartment protein PduB	0.771841	0.379648	1	oral_cavity	TIGR04501	GC_00002650	0.0909
D_Ser_am_lyase: D-serine ammonia-lyase	0.771841	0.379648	1	gastrointestinal_tract	TIGR02035	GC_00002756	0.1818
phage_P2_V: phage baseplate assembly protein V	0.771841	0.379648	1	oral_cavity	TIGR01644	GC_00005289, GC_00022013, GC_00029049, GC_00032787, GC_00033530	0.0909
fliM_switch: flagellar motor switch protein FliM	0.771841	0.379648	1	oral_cavity	TIGR01397	GC_00014411, GC_00021138, GC_00041841, GC_00047853	0.0909
pro_imino_pep_2: proline-specific peptidase	0.771841	0.379648	1	gastrointestinal_tract	TIGR01250	GC_00005398, GC_00007883, GC_00007884, GC_00021312, GC_00034964, GC_00043673	0.1818
group_II_RT_mat: group II intron reverse transcriptase/maturase	0.771841	0.379648	1	gastrointestinal_tract	TIGR04416	GC_00004395, GC_00004824, GC_00015124, GC_00029028, GC_00041542, GC_00047912	0.1818
NHT_00031: aminotransferase, LLPSF_NHT_00031 family	0.771841	0.379648	1	oral_cavity	TIGR04181	GC_00002516	0.0909
holin_phiLC3: holin, phage phi LC3 family	0.771841	0.379648	1	gastrointestinal_tract	TIGR01598	GC_00005383, GC_00005384, GC_00012124	0.1818
nanA: N-acetylneuraminate lyase	0.771841	0.379648	1	oral_cavity	TIGR00683	GC_00002596	0.0909
fliS: flagellar protein FliS	0.771841	0.379648	1	oral_cavity	TIGR00208	GC_00018643, GC_00027862, GC_00029941, GC_00049674, GC_00053009	0.0909
yjdL_sub1_fam: amino acid/peptide transporter (Peptide:H+ symporter)	0.610906	0.434447	1	oral_cavity	TIGR00924	GC_00005131, GC_00009807, GC_00017524, GC_00043950	0.1364
Hfq: RNA chaperone Hfq	0.610906	0.434447	1	gastrointestinal_tract	TIGR02383	GC_00003674, GC_00007534, GC_00013206	0.2273
ATPase-IIIB_Mg: magnesium-translocating P-type ATPase	0.610906	0.434447	1	gastrointestinal_tract	TIGR01524	GC_00004471, GC_00015756, GC_00020193, GC_00021346, GC_00021347	0.2273
portal_HK97: phage portal protein, HK97 family	0.610906	0.434447	1	gastrointestinal_tract	TIGR01537	GC_00006527, GC_00008889, GC_00029226, GC_00034401, GC_00035317, GC_00041896, GC_00045120, GC_00048944, GC_00056430	0.2273
cyt_tran_rel: cytidyltransferase-like domain	0.610906	0.434447	1	gastrointestinal_tract	TIGR00125	GC_00011095, GC_00023246, GC_00023302, GC_00036329, GC_00042385	0.2273
Histidinol-ppas: histidinol-phosphate phosphatase domain	0.610906	0.434447	1	gastrointestinal_tract	TIGR01656	GC_00006526, GC_00014945, GC_00022646, GC_00038113, GC_00038902, GC_00042207	0.2273
EIIB_glc: PTS system, glucose-like IIB component	0.610906	0.434447	1	gastrointestinal_tract	TIGR00826	GC_00010531, GC_00010733, GC_00013276, GC_00019273, GC_00021152, GC_00054662	0.2273
primase_Cterm: phage/plasmid primase, P4 family, C-terminal domain	0.610906	0.434447	1	gastrointestinal_tract	TIGR01613	GC_00007579, GC_00018663, GC_00038217, GC_00038345, GC_00038964, GC_00043093, GC_00051211, GC_00055696	0.2273
LTA_DltD: D-alanyl-lipoteichoic acid biosynthesis protein DltD	0.610906	0.434447	1	gastrointestinal_tract	TIGR04092	GC_00013040, GC_00016294, GC_00016408, GC_00038679, GC_00039773, GC_00048268	0.2273
S_layer_CsaB: polysaccharide pyruvyl transferase CsaB	0.610906	0.434447	1	gastrointestinal_tract	TIGR03609	GC_00015018, GC_00019583, GC_00023603, GC_00028834, GC_00035909	0.2273
WXG100_ESAT6: WXG100 family type VII secretion target	0.610906	0.434447	1	gastrointestinal_tract	TIGR03930	GC_00008447, GC_00010532, GC_00015165, GC_00017757, GC_00018728, GC_00018855, GC_00019309, GC_00020307, GC_00020508, GC_00038206, GC_00038364, GC_00039820, GC_00046400, GC_00047900, GC_00055633	0.2273
purT: phosphoribosylglycinamide formyltransferase 2	0.610906	0.434447	1	gastrointestinal_tract	TIGR01142	GC_00002403, GC_00055097	0.2273
cas1: CRISPR-associated endonuclease Cas1	0.610906	0.434447	1	oral_cavity	TIGR00287	GC_00006947, GC_00016598, GC_00018601, GC_00021861, GC_00052466, GC_00052672	0.1364
CRISPR_cas5: CRISPR-associated protein Cas5	0.610906	0.434447	1	gastrointestinal_tract	TIGR02593	GC_00003041, GC_00048886, GC_00051516, GC_00055934	0.2273
nadp_idh_euk: isocitrate dehydrogenase, NADP-dependent	0.610906	0.434447	1	gastrointestinal_tract	TIGR00127	GC_00003009, GC_00017177	0.2273
LTA_dltB: D-alanyl-lipoteichoic acid biosynthesis protein DltB	0.610906	0.434447	1	gastrointestinal_tract	TIGR04091	GC_00012386, GC_00012387, GC_00026821, GC_00032129, GC_00055267	0.2273
dltC: D-alanine--poly(phosphoribitol) ligase, subunit 2	0.610906	0.434447	1	gastrointestinal_tract	TIGR01688	GC_00010594, GC_00010595, GC_00026212, GC_00040184, GC_00048238	0.2273
pyruv_carbox: pyruvate carboxylase	0.610906	0.434447	1	gastrointestinal_tract	TIGR01235	GC_00003002, GC_00013565	0.2273
ribazole_cobC: alpha-ribazole phosphatase	0.610906	0.434447	1	oral_cavity	TIGR03162	GC_00002728, GC_00021024	0.1364
tail_P2_I: phage tail protein I	0.610906	0.434447	1	oral_cavity	TIGR01634	GC_00005447, GC_00005960, GC_00043133, GC_00053190, GC_00056957	0.1364
ATP_synt_b: ATP synthase F0, B subunit	0.610906	0.434447	1	gastrointestinal_tract	TIGR01144	GC_00001495, GC_00003227, GC_00007628, GC_00008494, GC_00009067, GC_00009288, GC_00011255, GC_00013272, GC_00015540, GC_00017180, GC_00022266, GC_00022916, GC_00023946, GC_00032204	0.8636
portal_lambda: phage portal protein, lambda family	0.51758	0.471876	1	oral_cavity	TIGR01539	GC_00005086, GC_00005786, GC_00028424, GC_00035142, GC_00040533, GC_00042250, GC_00046550	0.1818
C_GCAxxG_C_C: C_GCAxxG_C_C family protein	0.51758	0.471876	1	gastrointestinal_tract	TIGR01909	GC_00005931, GC_00011563, GC_00028852, GC_00033103, GC_00043448, GC_00055336, GC_00056965	0.2727
selD: selenide, water dikinase	0.51758	0.471876	1	gastrointestinal_tract	TIGR00476	GC_00014134, GC_00017676, GC_00018573, GC_00019311, GC_00020764	0.2727
pilT_fam: twitching motility protein	0.51758	0.471876	1	oral_cavity	TIGR01420	GC_00013727, GC_00014188, GC_00014520, GC_00019170, GC_00024803, GC_00027817, GC_00032904, GC_00035097, GC_00035693, GC_00051003, GC_00055395, GC_00055813	0.1818
ribofla_fusion: conserved hypothetical protein	0.51758	0.471876	1	gastrointestinal_tract	TIGR02464	GC_00000639	0.2727
argD: transaminase, acetylornithine/succinylornithine family	0.51758	0.471876	1	gastrointestinal_tract	TIGR00707	GC_00005057, GC_00008974, GC_00016028, GC_00019195, GC_00022262, GC_00036898, GC_00038807	0.2727
PGDH: phosphoglycerate dehydrogenase	0.51758	0.471876	1	gastrointestinal_tract	TIGR01327	GC_00020327, GC_00024978, GC_00032356, GC_00032357, GC_00032358, GC_00033648, GC_00033972, GC_00035131	0.2727
phage_term_2: phage terminase, large subunit, PBSX family	0.51758	0.471876	1	oral_cavity	TIGR01547	GC_00005638, GC_00012323, GC_00012324, GC_00012773, GC_00017808, GC_00025610, GC_00035479, GC_00040892, GC_00055063, GC_00056917	0.1818
lp_hng_hel_AbrB: transcriptional regulator, AbrB family	0.51758	0.471876	1	oral_cavity	TIGR01439	GC_00003512, GC_00010322, GC_00016516, GC_00021333, GC_00033288, GC_00035094, GC_00036123, GC_00036743, GC_00042523, GC_00052091, GC_00055564	0.1818
OAFO_sf: 2-oxoacid:acceptor oxidoreductase, alpha subunit	0.51758	0.471876	1	oral_cavity	TIGR03710	GC_00002388, GC_00024837, GC_00029633	0.1818
myo_inos_iolC_N: 5-dehydro-2-deoxygluconokinase	0.51758	0.471876	1	oral_cavity	TIGR04382	GC_00005796, GC_00010384, GC_00015137, GC_00027381, GC_00029421, GC_00046909	0.1818
Rhs_assc_core: RHS repeat-associated core domain	0.51758	0.471876	1	oral_cavity	TIGR03696	GC_00003424, GC_00004296, GC_00005794, GC_00005795, GC_00006784, GC_00014562, GC_00017582, GC_00028976, GC_00029306, GC_00029408, GC_00029409, GC_00029410, GC_00030434, GC_00030806, GC_00030949, GC_00032331, GC_00036928, GC_00039913, GC_00042865, GC_00044492, GC_00047416, GC_00047488, GC_00050258, GC_00056654	0.1818
ATP_synt_epsi: ATP synthase F1, epsilon subunit	0.51758	0.471876	1	gastrointestinal_tract	TIGR01216	GC_00001992, GC_00002379, GC_00008964, GC_00008965, GC_00011351, GC_00013623, GC_00018027, GC_00019305, GC_00021186, GC_00023848, GC_00024070, GC_00055164	0.8182
OAH_OAS_sulfhy: O-acetylhomoserine aminocarboxypropyltransferase/cysteine synthase	0.458223	0.498456	1	gastrointestinal_tract	TIGR01326	GC_00000147, GC_00000204, GC_00003883, GC_00009603, GC_00013814, GC_00020616, GC_00040686	0.7727
ATP_synt_delta: ATP synthase F1, delta subunit	0.458223	0.498456	1	gastrointestinal_tract	TIGR01145	GC_00000963, GC_00002662, GC_00006110, GC_00007538, GC_00010692, GC_00015213, GC_00021588, GC_00022731, GC_00025770, GC_00030304, GC_00036769	0.7727
autotrns_rpt: autotransporter-associated beta strand repeat	0.458223	0.498456	1	oral_cavity	TIGR02601	GC_00002366, GC_00010205, GC_00015788, GC_00025129, GC_00027427, GC_00028340, GC_00034513, GC_00048806	0.2273
rSAM_more_4Fe4S: radical SAM additional 4Fe4S-binding SPASM domain	0.458223	0.498456	1	oral_cavity	TIGR04085	GC_00022656, GC_00026106, GC_00027909, GC_00029466, GC_00030868, GC_00035374, GC_00035655, GC_00038447, GC_00039277, GC_00044062, GC_00046040, GC_00048845	0.2273
aroE: shikimate dehydrogenase	0.458223	0.498456	1	gastrointestinal_tract	TIGR00507	GC_00014620, GC_00017121, GC_00020114, GC_00020838, GC_00025195, GC_00026018, GC_00031306, GC_00054050	0.3182
ArgJ: glutamate N-acetyltransferase/amino-acid acetyltransferase	0.458223	0.498456	1	oral_cavity	TIGR00120	GC_00008687, GC_00016486, GC_00020314, GC_00022077, GC_00022223, GC_00035364, GC_00045704	0.2273
dCTP_deam: deoxycytidine triphosphate deaminase	0.458223	0.498456	1	oral_cavity	TIGR02274	GC_00004177, GC_00005266, GC_00006272, GC_00011006	0.2273
YgfH_subfam: succinate CoA transferase	0.458223	0.498456	1	gastrointestinal_tract	TIGR03458	GC_00003491, GC_00013923, GC_00013924, GC_00013925, GC_00028130	0.3182
gph: sugar (Glycoside-Pentoside-Hexuronide) transporter	0.458223	0.498456	1	gastrointestinal_tract	TIGR00792	GC_00004582, GC_00004788, GC_00008577, GC_00012239, GC_00017095, GC_00018041, GC_00026785, GC_00038018, GC_00050392, GC_00051245, GC_00052709, GC_00052880, GC_00055224	0.3182
TIGR00299: TIGR00299 family protein	0.458223	0.498456	1	gastrointestinal_tract	TIGR00299	GC_00006577, GC_00019504, GC_00020348, GC_00020349, GC_00027184, GC_00028426, GC_00034976, GC_00045653	0.3182
ptsS_2: phosphate binding protein	0.418987	0.517443	1	gastrointestinal_tract	TIGR02136	GC_00003298, GC_00010029, GC_00010030, GC_00017916, GC_00018616, GC_00035562, GC_00036586, GC_00044644, GC_00046060, GC_00048516, GC_00054238	0.3636
nspC: carboxynorspermidine decarboxylase	0.418987	0.517443	1	oral_cavity	TIGR01047	GC_00002216, GC_00004205, GC_00013473	0.2727
hutH: histidine ammonia-lyase	0.418987	0.517443	1	oral_cavity	TIGR01225	GC_00000362, GC_00025814, GC_00031984	0.2727
recD_rel: helicase, RecD/TraA family	0.418987	0.517443	1	gastrointestinal_tract	TIGR01448	GC_00006823, GC_00008374, GC_00016729, GC_00016799, GC_00024930, GC_00028140, GC_00032003, GC_00041384, GC_00055814	0.3636
rSAM_link_UDG: putative DNA modification/repair radical SAM protein	0.418987	0.517443	1	gastrointestinal_tract	TIGR03916	GC_00000269	0.3636
hutU: urocanate hydratase	0.418987	0.517443	1	oral_cavity	TIGR01228	GC_00000221, GC_00021529	0.2727
agcS: amino acid carrier protein	0.418987	0.517443	1	gastrointestinal_tract	TIGR00835	GC_00000211, GC_00000470, GC_00000833, GC_00001681, GC_00002560, GC_00003028, GC_00003062, GC_00004684, GC_00005629, GC_00006643, GC_00008391, GC_00013839, GC_00017666, GC_00018600, GC_00022269, GC_00022298, GC_00022544, GC_00023678, GC_00024591, GC_00025781, GC_00026078, GC_00030024, GC_00031511, GC_00033830, GC_00038411, GC_00038938, GC_00039281, GC_00046105, GC_00047872, GC_00049621, GC_000545…	0.7273
FtcD: glutamate formiminotransferase	0.418987	0.517443	1	oral_cavity	TIGR02024	GC_00000358, GC_00014985, GC_00015858	0.2727
uxuA: mannonate dehydratase	0.418987	0.517443	1	gastrointestinal_tract	TIGR00695	GC_00003910, GC_00004306, GC_00010213, GC_00018709, GC_00039030, GC_00052984	0.3636
rnpA: ribonuclease P protein component	0.418987	0.517443	1	oral_cavity	TIGR00188	GC_00001114, GC_00009798, GC_00009799, GC_00012537, GC_00012538, GC_00016441, GC_00022968, GC_00025032, GC_00026317, GC_00032405, GC_00037811, GC_00041303, GC_00048692, GC_00049433, GC_00056043	0.6364
SAM_7_link_chp: probable DNA metabolism protein	0.418987	0.517443	1	gastrointestinal_tract	TIGR03915	GC_00001528, GC_00032969, GC_00040826, GC_00041802, GC_00043092, GC_00046998, GC_00047086	0.3636
HAD-SF-IA-v3: HAD hydrolase, family IA, variant 3	0.418987	0.517443	1	oral_cavity	TIGR01509	GC_00002695, GC_00004552, GC_00006391, GC_00006756, GC_00007889, GC_00008078, GC_00009240, GC_00009910, GC_00010570, GC_00011154, GC_00011941, GC_00012879, GC_00013260, GC_00015244, GC_00015253, GC_00016461, GC_00016716, GC_00016870, GC_00017169, GC_00017479, GC_00019953, GC_00020889, GC_00021695, GC_00023063, GC_00023413, GC_00024625, GC_00025034, GC_00025506, GC_00025512, GC_00027545, GC_000285…	0.6364
hutI: imidazolonepropionase	0.418987	0.517443	1	oral_cavity	TIGR01224	GC_00000547, GC_00015617, GC_00024378, GC_00037152, GC_00043521	0.2727
FeS_nifS: cysteine desulfurase NifS	0.418987	0.517443	1	gastrointestinal_tract	TIGR03402	GC_00000680, GC_00006607, GC_00037629	0.3636
DapF: diaminopimelate epimerase	0.392773	0.530846	1	gastrointestinal_tract	TIGR00652	GC_00003461, GC_00004594, GC_00006956, GC_00010871, GC_00013877, GC_00015919, GC_00017422, GC_00018281, GC_00018994, GC_00024599, GC_00055770, GC_00056618, GC_00056657	0.6818
pdxA: 4-hydroxythreonine-4-phosphate dehydrogenase PdxA	0.392773	0.530846	1	oral_cavity	TIGR00557	GC_00001077, GC_00016396, GC_00017421, GC_00023729, GC_00026193	0.3182
pyro_pdase: pyroglutamyl-peptidase I	0.392773	0.530846	1	oral_cavity	TIGR00504	GC_00000372, GC_00004952, GC_00012439	0.3182
gmhA: phosphoheptose isomerase	0.392773	0.530846	1	oral_cavity	TIGR00441	GC_00001201, GC_00013566, GC_00016306, GC_00016307, GC_00040698	0.3182
asn_synth_AEB: asparagine synthase (glutamine-hydrolyzing)	0.392773	0.530846	1	gastrointestinal_tract	TIGR01536	GC_00005850, GC_00010673, GC_00010674, GC_00013602, GC_00013693, GC_00013942, GC_00016885, GC_00034869, GC_00039692, GC_00043395, GC_00050771, GC_00051849, GC_00052767, GC_00055173	0.4091
ATPase-IB1_Cu: copper-translocating P-type ATPase	0.392773	0.530846	1	gastrointestinal_tract	TIGR01511	GC_00004355, GC_00006199, GC_00006200, GC_00010278, GC_00017687, GC_00018086, GC_00019725, GC_00020098, GC_00048627	0.4091
TIGR00274: N-acetylmuramic acid 6-phosphate etherase	0.392773	0.530846	1	gastrointestinal_tract	TIGR00274	GC_00002434, GC_00005216, GC_00007323, GC_00007324, GC_00008882, GC_00008883, GC_00010603, GC_00027275	0.4091
2A0602: RND transporter, hydrophobe/amphiphile efflux-1 (HAE1) family	0.392773	0.530846	1	gastrointestinal_tract	TIGR00915	GC_00002267, GC_00006117, GC_00012067, GC_00016820, GC_00017044, GC_00017717, GC_00018228, GC_00022670, GC_00046884, GC_00052889, GC_00053337	0.4091
hlyIII: channel protein, hemolysin III family	0.376005	0.539749	1	gastrointestinal_tract	TIGR01065	GC_00006175, GC_00010682, GC_00011840, GC_00013931, GC_00018890, GC_00019394, GC_00026114, GC_00028172, GC_00028337, GC_00038790, GC_00055475	0.4545
udk: uridine kinase	0.376005	0.539749	1	gastrointestinal_tract	TIGR00235	GC_00002348, GC_00002781, GC_00005406, GC_00009773	0.4545
folB: dihydroneopterin aldolase	0.376005	0.539749	1	oral_cavity	TIGR00525	GC_00003876, GC_00005134, GC_00011029, GC_00016419, GC_00020267, GC_00022504, GC_00025319, GC_00029002, GC_00048480	0.3636
hisJ_fam: histidinol phosphate phosphatase, HisJ family	0.376005	0.539749	1	oral_cavity	TIGR01856	GC_00003299, GC_00014219, GC_00017058, GC_00021355, GC_00026210, GC_00026234, GC_00026561, GC_00028575, GC_00029824, GC_00043223, GC_00052918, GC_00054618, GC_00055992	0.3636
cit_ly_ligase: [citrate (pro-3S)-lyase] ligase	0.376005	0.539749	1	oral_cavity	TIGR00124	GC_00000931, GC_00011861, GC_00013050, GC_00019967, GC_00040373, GC_00043967, GC_00048875	0.3636
citD: citrate lyase acyl carrier protein	0.376005	0.539749	1	oral_cavity	TIGR01608	GC_00001252, GC_00001258, GC_00006984, GC_00009264, GC_00011390, GC_00011391, GC_00012241, GC_00021987, GC_00056006	0.3636
proB: glutamate 5-kinase	0.376005	0.539749	1	oral_cavity	TIGR01027	GC_00004783, GC_00006896, GC_00008341, GC_00008342, GC_00010941, GC_00015289, GC_00019787, GC_00020124, GC_00020324, GC_00020767, GC_00024724, GC_00045080	0.5455
IV_pilin_GFxxxE: prepilin-type N-terminal cleavage/methylation domain	0.376005	0.539749	1	oral_cavity	TIGR02532	GC_00002410, GC_00008033, GC_00008769, GC_00010251, GC_00011771, GC_00012911, GC_00013567, GC_00016016, GC_00017838, GC_00017868, GC_00018781, GC_00019373, GC_00021173, GC_00021484, GC_00022491, GC_00023468, GC_00025824, GC_00028531, GC_00031412, GC_00035069, GC_00036654, GC_00037770, GC_00039718, GC_00045113, GC_00047386, GC_00047468, GC_00048946, GC_00050210, GC_00050364, GC_00053747, GC_000549…	0.5455
ATPase_P-type: HAD ATPase, P-type, family IC	0.376005	0.539749	1	oral_cavity	TIGR01494	GC_00002630, GC_00003620, GC_00005825, GC_00006634, GC_00008394, GC_00012885, GC_00012886, GC_00013579, GC_00014816, GC_00016078, GC_00017601, GC_00017788, GC_00018385, GC_00019109, GC_00019804, GC_00021958, GC_00026196, GC_00026793, GC_00027225, GC_00028075, GC_00031001, GC_00033075, GC_00034036, GC_00034922, GC_00036764, GC_00040241, GC_00043724, GC_00050884, GC_00052159, GC_00055661	0.5455
hisC: histidinol-phosphate transaminase	0.376005	0.539749	1	gastrointestinal_tract	TIGR01141	GC_00002679, GC_00009005, GC_00009465, GC_00011229, GC_00014017, GC_00014633, GC_00015429, GC_00018651, GC_00023727, GC_00026247, GC_00031371, GC_00035705, GC_00036970, GC_00047448, GC_00055831	0.6364
metA: homoserine O-succinyltransferase	0.376005	0.539749	1	gastrointestinal_tract	TIGR01001	GC_00000545, GC_00002264, GC_00003418, GC_00009069, GC_00024695	0.6364
wecB: UDP-N-acetylglucosamine 2-epimerase	0.376005	0.539749	1	gastrointestinal_tract	TIGR00236	GC_00000195, GC_00001717, GC_00031623, GC_00031899, GC_00037802, GC_00039124, GC_00043006, GC_00046538, GC_00052938	0.6364
thiC: phosphomethylpyrimidine synthase	0.376005	0.539749	1	gastrointestinal_tract	TIGR00190	GC_00000210, GC_00001069	0.6364
asnA: aspartate--ammonia ligase	0.366593	0.544867	1	gastrointestinal_tract	TIGR00669	GC_00000134	0.5
prismane_assoc: hybrid cluster protein-associated redox disulfide domain	0.366593	0.544867	1	oral_cavity	TIGR03980	GC_00000722, GC_00006019, GC_00006384, GC_00014719, GC_00019432	0.4091
unchar_dom_1: uncharacterized domain 1	0.366593	0.544867	1	gastrointestinal_tract	TIGR00369	GC_00002795, GC_00011366, GC_00025689, GC_00027151, GC_00028347, GC_00029986, GC_00032023, GC_00033864, GC_00034181, GC_00036539, GC_00040225, GC_00042785, GC_00044201, GC_00045319, GC_00045344, GC_00048702, GC_00049021, GC_00054118, GC_00055778	0.5
tape_meas_TP901: phage tail tape measure protein, TP901 family, core region	0.366593	0.544867	1	gastrointestinal_tract	TIGR01760	GC_00005274, GC_00005762, GC_00006508, GC_00009842, GC_00016297, GC_00028245, GC_00028868, GC_00030967, GC_00031833, GC_00032549, GC_00032603, GC_00033197, GC_00033824, GC_00039485, GC_00043397, GC_00046648, GC_00051320, GC_00055331, GC_00056055	0.5
dcm: DNA (cytosine-5-)-methyltransferase	0.366593	0.544867	1	gastrointestinal_tract	TIGR00675	GC_00003808, GC_00006727, GC_00011912, GC_00014681, GC_00027207, GC_00027994, GC_00029176, GC_00031356, GC_00031905, GC_00032277, GC_00035582, GC_00036546, GC_00037689, GC_00038008, GC_00038827, GC_00039414, GC_00039439, GC_00039895, GC_00042519, GC_00043542, GC_00045143, GC_00048443, GC_00049656, GC_00051645, GC_00054239, GC_00055503	0.5
trpD: anthranilate phosphoribosyltransferase	0.366593	0.544867	1	gastrointestinal_tract	TIGR01245	GC_00002332, GC_00006138, GC_00015607, GC_00018079, GC_00019403, GC_00022024, GC_00025277	0.5
TIGR00045: glycerate kinase	0.366593	0.544867	1	oral_cavity	TIGR00045	GC_00004622, GC_00004781, GC_00006691, GC_00010051, GC_00021234, GC_00021375, GC_00023558, GC_00026164, GC_00035720	0.4091
RelB_DinJ: addiction module antitoxin, RelB/DinJ family	0.366593	0.544867	1	gastrointestinal_tract	TIGR02384	GC_00001263, GC_00003224, GC_00003225, GC_00003961, GC_00006118, GC_00008265, GC_00010986, GC_00011009, GC_00012328, GC_00013212, GC_00016921, GC_00025484, GC_00027717, GC_00028695, GC_00029553, GC_00035561, GC_00036476, GC_00041973, GC_00046144, GC_00054384, GC_00054977, GC_00055695, GC_00055841, GC_00055949, GC_00056295, GC_00056844, GC_00056892	0.5
V_PPase: V-type H(+)-translocating pyrophosphatase	0.366593	0.544867	1	oral_cavity	TIGR01104	GC_00000235, GC_00003318, GC_00003969, GC_00032349	0.5
nagA: N-acetylglucosamine-6-phosphate deacetylase	0.366593	0.544867	1	gastrointestinal_tract	TIGR00221	GC_00000725, GC_00006130, GC_00012171, GC_00012172, GC_00012266, GC_00012317, GC_00014490, GC_00014961, GC_00016071, GC_00018666, GC_00030883, GC_00040031, GC_00050519, GC_00054130	0.5909
excise: DNA binding domain, excisionase family	0.366593	0.544867	1	oral_cavity	TIGR01764	GC_00001249, GC_00003951, GC_00004240, GC_00005482, GC_00006904, GC_00008120, GC_00010966, GC_00016958, GC_00018980, GC_00019848, GC_00023177, GC_00027985, GC_00030388, GC_00032320, GC_00035019, GC_00041812, GC_00043675, GC_00044365, GC_00044555, GC_00045139, GC_00045311, GC_00047387, GC_00047943, GC_00048811, GC_00050739, GC_00051270, GC_00052139, GC_00052610, GC_00053580, GC_00054066	0.5
NaPi_cotrn_rel: Na/Pi-cotransporter II-related protein	0.366593	0.544867	1	gastrointestinal_tract	TIGR00704	GC_00000455, GC_00000839, GC_00006219, GC_00016866, GC_00031662, GC_00037279, GC_00046654	0.5909
ATPase-IB2_Cd: cadmium-translocating P-type ATPase	0.364364	0.546093	1	gastrointestinal_tract	TIGR01512	GC_00000401, GC_00005940, GC_00009123, GC_00009124, GC_00009143, GC_00026127, GC_00029630, GC_00047839	0.5455
TIGR00051: acyl-CoA thioester hydrolase, YbgC/YbaW family	0.364364	0.546093	1	gastrointestinal_tract	TIGR00051	GC_00001893, GC_00006902, GC_00016905, GC_00021733, GC_00025887, GC_00032416, GC_00036642, GC_00044183, GC_00047703, GC_00053132, GC_00053961, GC_00054721, GC_00056505	0.5455
nadA: quinolinate synthetase complex, A subunit	0.364364	0.546093	1	gastrointestinal_tract	TIGR00550	GC_00000908, GC_00002962, GC_00006278, GC_00021136, GC_00031894	0.5455
QueF-II: 7-cyano-7-deazaguanine reductase	0.364364	0.546093	1	oral_cavity	TIGR03139	GC_00000135, GC_00015864	0.4545
outer_YhbN_LptA: lipopolysaccharide transport periplasmic protein LptA	0.356778	0.550301	1	gastrointestinal_tract	TIGR03002	GC_00021194, GC_00055834	0.0909
sporadTIGR04255: TIGR04255 family protein	0.356778	0.550301	1	gastrointestinal_tract	TIGR04255	GC_00042246, GC_00046202, GC_00048550	0.0909
SSADH: succinate-semialdehyde dehydrogenase	0.356778	0.550301	1	gastrointestinal_tract	TIGR01780	GC_00017705, GC_00030649	0.0909
aconitase_mito: aconitate hydratase, mitochondrial	0.356778	0.550301	1	gastrointestinal_tract	TIGR01340	GC_00005891	0.0909
guan_deamin: guanine deaminase	0.356778	0.550301	1	gastrointestinal_tract	TIGR02967	GC_00005648	0.0909
2A0601: heavy metal efflux pump, CzcA family	0.356778	0.550301	1	gastrointestinal_tract	TIGR00914	GC_00018096, GC_00042193	0.0909
allantoinase: allantoinase	0.356778	0.550301	1	gastrointestinal_tract	TIGR03178	GC_00025768, GC_00034467, GC_00036242	0.0909
sucB: dihydrolipoyllysine-residue succinyltransferase, E2 component of oxoglutarate dehydrogenase (succinyl-transferring) complex	0.356778	0.550301	1	gastrointestinal_tract	TIGR01347	GC_00014875, GC_00049593	0.0909
CysI: sulfite reductase (NADPH) hemoprotein, beta-component	0.356778	0.550301	1	gastrointestinal_tract	TIGR02041	GC_00014775, GC_00052485	0.0909
PFLE_PFLC: glycyl-radical enzyme activating protein	0.356778	0.550301	1	gastrointestinal_tract	TIGR02494	GC_00033783, GC_00037015, GC_00038069, GC_00038379, GC_00045854, GC_00046325, GC_00046747, GC_00053843, GC_00055264	0.0909
TIGR00106: uncharacterized protein, MTH1187 family	0.356778	0.550301	1	gastrointestinal_tract	TIGR00106	GC_00016024, GC_00020157, GC_00045882	0.0909
prok_nadp_idh: isocitrate dehydrogenase, NADP-dependent	0.356778	0.550301	1	gastrointestinal_tract	TIGR00183	GC_00005780	0.0909
RGG_Cterm: transcriptional activator, Rgg/GadR/MutR family, C-terminal domain	0.356778	0.550301	1	gastrointestinal_tract	TIGR01716	GC_00007561, GC_00007571, GC_00008422, GC_00009034, GC_00009035, GC_00010555, GC_00012549, GC_00012966, GC_00055764	0.0909
rSAM_NirJ2: putative heme d1 biosynthesis radical SAM protein NirJ2	0.356778	0.550301	1	gastrointestinal_tract	TIGR04055	GC_00005537	0.0909
cysJ: sulfite reductase [NADPH] flavoprotein, alpha-component	0.356778	0.550301	1	gastrointestinal_tract	TIGR01931	GC_00017766, GC_00030133	0.0909
ura-cupin: putative allantoin catabolism protein	0.356778	0.550301	1	gastrointestinal_tract	TIGR03214	GC_00010321, GC_00051469	0.0909
LSD1: zinc finger domain, LSD1 subclass	0.356778	0.550301	1	gastrointestinal_tract	TIGR01053	GC_00006488	0.0909
yfcH: TIGR01777 family protein	0.356778	0.550301	1	gastrointestinal_tract	TIGR01777	GC_00026373, GC_00029208, GC_00034770, GC_00049678	0.0909
acr3: arsenical-resistance protein	0.356778	0.550301	1	gastrointestinal_tract	TIGR00832	GC_00016841, GC_00037286	0.0909
tag: DNA-3-methyladenine glycosylase I	0.356778	0.550301	1	gastrointestinal_tract	TIGR00624	GC_00004330	0.0909
fdhD_narQ: formate dehydrogenase family accessory protein FdhD	0.356778	0.550301	1	gastrointestinal_tract	TIGR00129	GC_00025916, GC_00045537	0.0909
2A0302: transporter, basic amino acid/polyamine antiporter (APA) family	0.356778	0.550301	1	gastrointestinal_tract	TIGR00905	GC_00006774	0.0909
RuMP_HxlB: 6-phospho 3-hexuloisomerase	0.356778	0.550301	1	gastrointestinal_tract	TIGR03127	GC_00020353, GC_00033796	0.0909
gly_Cac_T_rel: putative pyridoxal phosphate-dependent acyltransferase	0.356778	0.550301	1	gastrointestinal_tract	TIGR01825	GC_00006399	0.0909
TIGR03987: TIGR03987 family protein	0.356778	0.550301	1	gastrointestinal_tract	TIGR03987	GC_00034267, GC_00043393, GC_00055013	0.0909
MalateDH_bact: malate dehydrogenase, NAD-dependent	0.356778	0.550301	1	gastrointestinal_tract	TIGR01763	GC_00014725, GC_00030468	0.0909
TIGR03172: putative selenium-dependent hydroxylase accessory protein YqeC	0.356778	0.550301	1	gastrointestinal_tract	TIGR03172	GC_00018268, GC_00040523	0.0909
aat: leucyl/phenylalanyl-tRNA--protein transferase	0.356778	0.550301	1	gastrointestinal_tract	TIGR00667	GC_00015044, GC_00054109	0.0909
sigpep_I_arch: signal peptidase I	0.356778	0.550301	1	gastrointestinal_tract	TIGR02228	GC_00038872, GC_00040135, GC_00045647	0.0909
R_switched_YkoY: integral membrane protein, YkoY family	0.356778	0.550301	1	gastrointestinal_tract	TIGR03716	GC_00006834, GC_00008268	0.0909
tRNA_sel_U_synt: tRNA 2-selenouridine synthase	0.356778	0.550301	1	gastrointestinal_tract	TIGR03167	GC_00015041, GC_00042086	0.0909
metallo_McbB: McbB family protein	0.356778	0.550301	1	gastrointestinal_tract	TIGR04424	GC_00024976, GC_00034580	0.0909
CPA3_mnhG_phaG: monovalent cation/proton antiporter, MnhG/PhaG subunit	0.356778	0.550301	1	oral_cavity	TIGR01300	GC_00016111, GC_00042981, GC_00054162	0.0455
PseI: pseudaminic acid synthase	0.356778	0.550301	1	oral_cavity	TIGR03586	GC_00022687, GC_00039616	0.0455
rpiB: ribose 5-phosphate isomerase B	0.356778	0.550301	1	oral_cavity	TIGR01120	GC_00004842	0.0455
release_rtcB: release factor H-coupled RctB family protein	0.356778	0.550301	1	oral_cavity	TIGR03073	GC_00014835, GC_00030832	0.0455
2A0309: spore germination protein (amino acid permease)	0.356778	0.550301	1	oral_cavity	TIGR00912	GC_00005593, GC_00030944, GC_00033138, GC_00033533, GC_00034678, GC_00036174, GC_00040349, GC_00040770, GC_00040790, GC_00043107, GC_00045274, GC_00049404, GC_00050045, GC_00051073, GC_00053921	0.0455
spore_pdaA: delta-lactam-biosynthetic de-N-acetylase	0.356778	0.550301	1	oral_cavity	TIGR02884	GC_00014602, GC_00056930	0.0455
spore_yqfD: sporulation protein YqfD	0.356778	0.550301	1	oral_cavity	TIGR02876	GC_00022282, GC_00043711	0.0455
flagell_FliJ: flagellar export protein FliJ	0.356778	0.550301	1	oral_cavity	TIGR02473	GC_00019485, GC_00031251	0.0455
redox_disulf_2: redox-active disulfide protein 2	0.356778	0.550301	1	oral_cavity	TIGR00412	GC_00018823, GC_00029271	0.0455
isopep_sspB_C2: adhesin isopeptide-forming adherence domain	0.356778	0.550301	1	oral_cavity	TIGR04228	GC_00019093, GC_00030856	0.0455
spore_YkwD: uncharacterized protein, YkwD family	0.356778	0.550301	1	oral_cavity	TIGR02909	GC_00004387	0.0455
hemeryth_dom: hemerythrin-like metal-binding domain	0.356778	0.550301	1	oral_cavity	TIGR02481	GC_00019143, GC_00035549, GC_00040907, GC_00056282	0.0455
rSAM_HutW: putative heme utilization radical SAM enzyme HutW	0.356778	0.550301	1	oral_cavity	TIGR04107	GC_00014290, GC_00030335	0.0455
rSAM_ACGX: radical SAM/SPASM domain protein, ACGX system	0.356778	0.550301	1	oral_cavity	TIGR04340	GC_00005979	0.0455
BGL: beta-galactosidase	0.356778	0.550301	1	oral_cavity	TIGR03356	GC_00022485, GC_00029068	0.0455
drrA: daunorubicin resistance ABC transporter, ATP-binding protein	0.356778	0.550301	1	oral_cavity	TIGR01188	GC_00004568, GC_00021487	0.0455
spore_II_R: stage II sporulation protein R	0.356778	0.550301	1	oral_cavity	TIGR02837	GC_00018517, GC_00046896	0.0455
/NonD: hydrolase CocE/NonD family protein	0.356778	0.550301	1	oral_cavity	TIGR00976	GC_00012683, GC_00048769	0.0455
casD_Cas5e: CRISPR-associated protein Cas5/CasD, subtype I-E/ECOLI	0.356778	0.550301	1	oral_cavity	TIGR01868	GC_00030454, GC_00036322, GC_00052443	0.0455
FlgM_jcvi: flagellar biosynthesis anti-sigma factor FlgM	0.356778	0.550301	1	oral_cavity	TIGR03824	GC_00029079, GC_00035224, GC_00050012	0.0455
rSAM_NirJ1: putative heme d1 biosynthesis radical SAM protein NirJ1	0.356778	0.550301	1	oral_cavity	TIGR04054	GC_00006229	0.0455
antidote_HigA: addiction module antidote protein, HigA family	0.356778	0.550301	1	oral_cavity	TIGR02607	GC_00042241, GC_00048779, GC_00048907	0.0455
yjeF_nterm: YjeF family N-terminal domain	0.356778	0.550301	1	oral_cavity	TIGR00197	GC_00026836, GC_00052906	0.0455
flgG_G_neg: flagellar basal-body rod protein FlgG	0.356778	0.550301	1	oral_cavity	TIGR02488	GC_00006193	0.0455
EIIA-LAC: PTS system, lactose-specific IIa component	0.356778	0.550301	1	oral_cavity	TIGR00823	GC_00002845, GC_00055466	0.0455
spore_ger_x_C: germination protein, Ger(x)C family	0.356778	0.550301	1	oral_cavity	TIGR02887	GC_00028986, GC_00029019, GC_00031700, GC_00034013, GC_00036938, GC_00037739, GC_00039126, GC_00039362, GC_00041031, GC_00041285, GC_00043225, GC_00043402, GC_00044813, GC_00045625, GC_00046159, GC_00046557, GC_00049771, GC_00049879, GC_00051241, GC_00053303, GC_00054237	0.0455
lac_pts_IIC: PTS system, lactose-specific IIC component	0.356778	0.550301	1	oral_cavity	TIGR00394	GC_00003954, GC_00046081	0.0455
SASP_tlp: small, acid-soluble spore protein tlp	0.356778	0.550301	1	oral_cavity	TIGR03090	GC_00032119, GC_00037670, GC_00050998	0.0455
lacC: tagatose-6-phosphate kinase	0.356778	0.550301	1	oral_cavity	TIGR01231	GC_00005192	0.0455
casC_Cse4: CRISPR-associated protein Cas7/Cse4/CasC, subtype I-E/ECOLI	0.356778	0.550301	1	oral_cavity	TIGR01869	GC_00029658, GC_00032844, GC_00054403	0.0455
release_prfH: putative peptide chain release factor H	0.356778	0.550301	1	oral_cavity	TIGR03072	GC_00025930, GC_00031613	0.0455
flgA_cterm: flagella basal body P-ring formation protein FlgA	0.356778	0.550301	1	oral_cavity	TIGR03170	GC_00015107, GC_00050587	0.0455
spore_YpeB: germination protein YpeB	0.356778	0.550301	1	oral_cavity	TIGR02889	GC_00014365, GC_00044177	0.0455
PseC: UDP-4-amino-4,6-dideoxy-N-acetyl-beta-L-altrosamine transaminase	0.356778	0.550301	1	oral_cavity	TIGR03588	GC_00017375, GC_00047507	0.0455
lacG: 6-phospho-beta-galactosidase	0.356778	0.550301	1	oral_cavity	TIGR01233	GC_00002328	0.0455
fabG_rel: putative 3-oxoacyl-(acyl-carrier-protein) reductase	0.356778	0.550301	1	oral_cavity	TIGR01831	GC_00006770	0.0455
PorB_KorB: 2-oxoacid:acceptor oxidoreductase, beta subunit, pyruvate/2-ketoisovalerate family	0.356778	0.550301	1	oral_cavity	TIGR02177	GC_00006009	0.0455
PEP_mutase: phosphoenolpyruvate mutase	0.356778	0.550301	1	oral_cavity	TIGR02320	GC_00004431	0.0455
galliderm_ABC: lantibiotic protection ABC transporter, ATP-binding subunit	0.356778	0.550301	1	oral_cavity	TIGR03740	GC_00006375, GC_00029484	0.0455
flagell_flgL: flagellar hook-associated protein 3	0.356778	0.550301	1	oral_cavity	TIGR02550	GC_00030463, GC_00030739, GC_00030759	0.0455
cax: calcium/proton exchanger	0.356778	0.550301	1	oral_cavity	TIGR00378	GC_00005627, GC_00021782	0.0455
bacteriocin_sig: bacteriocin-type signal sequence	0.356778	0.550301	1	oral_cavity	TIGR01847	GC_00012455, GC_00041897	0.0455
rect: recombinase, phage RecT family	0.356778	0.550301	1	oral_cavity	TIGR00616	GC_00019263, GC_00030875	0.0455
alr: alanine racemase	0.356778	0.550301	1	gastrointestinal_tract	TIGR00492	GC_00001118, GC_00001838, GC_00010759, GC_00011886, GC_00011887, GC_00015709, GC_00017760, GC_00018827, GC_00019821, GC_00024123, GC_00024514, GC_00024869, GC_00025910, GC_00028019, GC_00028289, GC_00028973, GC_00033128, GC_00041856, GC_00043781, GC_00046728, GC_00053062	0.9545
TIGR00256: D-tyrosyl-tRNA(Tyr) deacylase	0.356778	0.550301	1	gastrointestinal_tract	TIGR00256	GC_00001075, GC_00002273, GC_00003621, GC_00003622, GC_00003623, GC_00004826, GC_00005983, GC_00016490, GC_00021752, GC_00027239, GC_00027240, GC_00027241, GC_00027252	0.9545
TIGR00095: 16S rRNA (guanine(966)-N(2))-methyltransferase RsmD	0.356778	0.550301	1	gastrointestinal_tract	TIGR00095	GC_00001048, GC_00001755, GC_00004682, GC_00012682, GC_00013647, GC_00016206, GC_00016770, GC_00017667, GC_00018802, GC_00024479, GC_00024612, GC_00025633, GC_00027122, GC_00031292	0.9545
TIGR00057: tRNA threonylcarbamoyl adenosine modification protein, Sua5/YciO/YrdC/YwlC family	0.356778	0.550301	1	oral_cavity	TIGR00057	GC_00001016, GC_00001925, GC_00010301, GC_00013480, GC_00015403, GC_00017175, GC_00017618, GC_00019750, GC_00019977, GC_00021013, GC_00021997, GC_00023559, GC_00023574, GC_00026042, GC_00043784, GC_00046392, GC_00047332	0.9091
glut_race: glutamate racemase	0.356778	0.550301	1	oral_cavity	TIGR00067	GC_00002066, GC_00002075, GC_00002790, GC_00010283, GC_00010284, GC_00012832, GC_00016829, GC_00016852, GC_00019098, GC_00021723, GC_00023430, GC_00024605, GC_00049504, GC_00050586, GC_00054300	0.9091
CPSaseII_lrg: carbamoyl-phosphate synthase, large subunit	0.356778	0.550301	1	oral_cavity	TIGR01369	GC_00000106, GC_00000507, GC_00006063, GC_00006269, GC_00017200, GC_00018547, GC_00054589	0.9091
dprA: DNA protecting protein DprA	0.356778	0.550301	1	oral_cavity	TIGR00732	GC_00000865, GC_00004198, GC_00006849, GC_00010789, GC_00013202, GC_00013343, GC_00014010, GC_00014676, GC_00015659, GC_00018296, GC_00018432, GC_00019518, GC_00019615, GC_00029452, GC_00042360, GC_00052920, GC_00056331, GC_00056848	0.9091
thioredoxin: thioredoxin	0.356778	0.550301	1	oral_cavity	TIGR01068	GC_00000600, GC_00001309, GC_00003151, GC_00003966, GC_00003967, GC_00004851, GC_00005571, GC_00005926, GC_00010705, GC_00011976, GC_00011977, GC_00012645, GC_00012646, GC_00013720, GC_00020183, GC_00027353, GC_00027916, GC_00056406	0.9091
maj_tail_phi13: phage major tail protein, phi13 family	0.226069	0.634454	1	gastrointestinal_tract	TIGR01603	GC_00010261, GC_00026759, GC_00046617, GC_00047789	0.1364
sm_term_P27: putative phage terminase, small subunit, P27 family	0.226069	0.634454	1	gastrointestinal_tract	TIGR01558	GC_00019776, GC_00032711, GC_00036510, GC_00046367, GC_00053997	0.1364
modD: modD protein	0.226069	0.634454	1	gastrointestinal_tract	TIGR01334	GC_00019461, GC_00041463, GC_00047222, GC_00050305	0.1364
ygeW: knotted carbamoyltransferase YgeW	0.226069	0.634454	1	gastrointestinal_tract	TIGR03316	GC_00003174	0.1364
2a37: transporter, monovalent cation:proton antiporter-2 (CPA2) family	0.226069	0.634454	1	gastrointestinal_tract	TIGR00932	GC_00008102, GC_00008103, GC_00029639	0.1364
lipo_e_P4: 5'-nucleotidase, lipoprotein e(P4) family	0.226069	0.634454	1	gastrointestinal_tract	TIGR01533	GC_00009588, GC_00018420, GC_00030338	0.1364
AmmeMemoSam_rS: AmmeMemoRadiSam system radical SAM enzyme	0.226069	0.634454	1	gastrointestinal_tract	TIGR04337	GC_00017316, GC_00017317, GC_00041170	0.1364
2oxo_dh_E1: oxoglutarate dehydrogenase (succinyl-transferring), E1 component	0.226069	0.634454	1	gastrointestinal_tract	TIGR00239	GC_00015672, GC_00017977, GC_00029229	0.1364
pgm: phosphoglucomutase, alpha-D-glucose phosphate-specific	0.226069	0.634454	1	gastrointestinal_tract	TIGR01132	GC_00005059, GC_00009209	0.1364
phi3626_gp14_N: putative phage tail component, N-terminal domain	0.226069	0.634454	1	gastrointestinal_tract	TIGR01633	GC_00004391, GC_00006685, GC_00034447	0.1364
organ_hyd_perox: peroxiredoxin, Ohr subfamily	0.226069	0.634454	1	gastrointestinal_tract	TIGR03561	GC_00007643, GC_00021546, GC_00043045	0.1364
cas5_csm4: CRISPR type III-A/MTUBE-associated RAMP protein Csm4	0.226069	0.634454	1	gastrointestinal_tract	TIGR01903	GC_00006299, GC_00028907, GC_00056610	0.1364
type_I_sec_LssB: type I secretion system ATPase	0.226069	0.634454	1	gastrointestinal_tract	TIGR03375	GC_00010463, GC_00014858, GC_00030056	0.1364
type_I_hlyD: type I secretion membrane fusion protein, HlyD family	0.226069	0.634454	1	gastrointestinal_tract	TIGR01843	GC_00010487, GC_00018184, GC_00045977	0.1364
FkbH: FkbH domain	0.226069	0.634454	1	gastrointestinal_tract	TIGR01686	GC_00016785, GC_00020949, GC_00029103, GC_00031709	0.1364
lacE: PTS system, lactose/cellobiose family IIC component	0.226069	0.634454	1	gastrointestinal_tract	TIGR00410	GC_00004151, GC_00005986, GC_00008665, GC_00010836, GC_00011071, GC_00011222, GC_00013928, GC_00017434, GC_00019234, GC_00021249, GC_00038075, GC_00039453, GC_00044056	0.1364
cas_csx8: CRISPR-associated protein Cas8a1/Csx8, subtype I	0.226069	0.634454	1	gastrointestinal_tract	TIGR02670	GC_00004293, GC_00054397	0.1364
THD1: threonine dehydratase	0.226069	0.634454	1	gastrointestinal_tract	TIGR02079	GC_00006861, GC_00020050	0.1364
cas_MJ0381: CRISPR-associated autoregulator DevR family	0.226069	0.634454	1	gastrointestinal_tract	TIGR01875	GC_00003109	0.1364
Uridine-psphlse: uridine phosphorylase	0.226069	0.634454	1	gastrointestinal_tract	TIGR01718	GC_00003231	0.1364
R_switched_YjbE: integral membrane protein, YjbE family	0.226069	0.634454	1	gastrointestinal_tract	TIGR03717	GC_00014710, GC_00017377, GC_00018140, GC_00025021, GC_00026877	0.1364
acid_CoA_mut_C: methylmalonyl-CoA mutase C-terminal domain	0.226069	0.634454	1	gastrointestinal_tract	TIGR00640	GC_00003010, GC_00053180	0.1364
phnA: putative alkylphosphonate utilization operon protein PhnA	0.226069	0.634454	1	gastrointestinal_tract	TIGR00686	GC_00005129, GC_00009796	0.1364
2am3keto_CoA: glycine C-acetyltransferase	0.226069	0.634454	1	gastrointestinal_tract	TIGR01822	GC_00003310	0.1364
gluP: glucose/galactose transporter WARNING	0.226069	0.634454	1	gastrointestinal_tract	TIGR01272	GC_00006786, GC_00013711	0.1364
PorC_KorC: 2-oxoacid:acceptor oxidoreductase, gamma subunit, pyruvate/2-ketoisovalerate family	0.226069	0.634454	1	gastrointestinal_tract	TIGR02175	GC_00005803, GC_00014723, GC_00056603	0.1364
D-ala-DACP-lig: D-alanine--poly(phosphoribitol) ligase, subunit 1	0.226069	0.634454	1	gastrointestinal_tract	TIGR01734	GC_00024542, GC_00024543, GC_00054122	0.1364
DapE-ArgE: peptidase, ArgE/DapE family	0.226069	0.634454	1	gastrointestinal_tract	TIGR01910	GC_00009158, GC_00010009, GC_00025116, GC_00036091	0.1364
sortase_srtB: sortase, SrtB family	0.226069	0.634454	1	gastrointestinal_tract	TIGR03064	GC_00006798, GC_00025083, GC_00036447	0.1364
thiM: hydroxyethylthiazole kinase	0.226069	0.634454	1	gastrointestinal_tract	TIGR00694	GC_00013841, GC_00038763, GC_00045894, GC_00049693	0.1364
FeFe_hydrog_B1: [FeFe] hydrogenase, group B1/B3	0.226069	0.634454	1	gastrointestinal_tract	TIGR04105	GC_00022019, GC_00032555, GC_00038836, GC_00052964	0.1364
PTS-II-BC-sucr: PTS system, sucrose-specific IIBC component	0.226069	0.634454	1	gastrointestinal_tract	TIGR01996	GC_00007131, GC_00020757, GC_00028771, GC_00050844	0.1364
NrdG2: anaerobic ribonucleoside-triphosphate reductase activating protein	0.226069	0.634454	1	gastrointestinal_tract	TIGR02495	GC_00014215, GC_00026105, GC_00052638	0.1364
AmmeMemoSam_A: AmmeMemoRadiSam system protein A	0.226069	0.634454	1	gastrointestinal_tract	TIGR04335	GC_00004699, GC_00056217	0.1364
CopY_TcrY: copper transport repressor, CopY/TcrY family	0.226069	0.634454	1	gastrointestinal_tract	TIGR02698	GC_00005158, GC_00010402	0.1364
CysN: sulfate adenylyltransferase, large subunit	0.226069	0.634454	1	gastrointestinal_tract	TIGR02034	GC_00017567, GC_00020816, GC_00034269	0.1364
T_den_put_tspse: conserved hypothetical protein	0.226069	0.634454	1	gastrointestinal_tract	TIGR01784	GC_00001240, GC_00004440, GC_00004611, GC_00006279, GC_00017347, GC_00019353, GC_00040324	0.1364
CysD: sulfate adenylyltransferase, small subunit	0.226069	0.634454	1	gastrointestinal_tract	TIGR02039	GC_00005690, GC_00016851	0.1364
yxeA_fam: conserved hypothetical protein	0.226069	0.634454	1	gastrointestinal_tract	TIGR01655	GC_00009320, GC_00009415, GC_00010873, GC_00019960, GC_00029599	0.1364
rhamnu_1P_ald: rhamnulose-1-phosphate aldolase	0.226069	0.634454	1	oral_cavity	TIGR02624	GC_00002359	0.0909
csrA: carbon storage regulator	0.226069	0.634454	1	oral_cavity	TIGR00202	GC_00018437, GC_00041407, GC_00043247, GC_00048460	0.0909
flg_new: flagellar operon protein	0.226069	0.634454	1	oral_cavity	TIGR02530	GC_00018064, GC_00030843, GC_00034468, GC_00045626	0.0909
FlhF: flagellar biosynthesis protein FlhF	0.226069	0.634454	1	oral_cavity	TIGR03499	GC_00023390, GC_00036072, GC_00037283, GC_00041341	0.0909
hydrog_prot: hydrogenase maturation protease	0.226069	0.634454	1	oral_cavity	TIGR00072	GC_00018782, GC_00020170, GC_00022892, GC_00044068	0.0909
YiiL_rotase: L-rhamnose mutarotase	0.226069	0.634454	1	oral_cavity	TIGR02625	GC_00008485, GC_00008486, GC_00031276	0.0909
3a0106s01: sulfate ABC transporter, ATP-binding protein	0.226069	0.634454	1	oral_cavity	TIGR00968	GC_00005667, GC_00025531	0.0909
permease_CysT: sulfate ABC transporter, permease protein CysT	0.226069	0.634454	1	oral_cavity	TIGR02139	GC_00005812, GC_00015230	0.0909
Fdh-alpha: formate dehydrogenase, alpha subunit	0.226069	0.634454	1	oral_cavity	TIGR01591	GC_00005753, GC_00005859, GC_00036702	0.0909
PhnE: phosphonate ABC transporter, permease protein PhnE	0.226069	0.634454	1	oral_cavity	TIGR01097	GC_00014685, GC_00017214, GC_00025690, GC_00025729, GC_00046223	0.0909
Liste_lipo_26: bacterial surface protein 26-residue repeat	0.226069	0.634454	1	oral_cavity	TIGR02167	GC_00003404	0.0909
fliR: flagellar biosynthetic protein FliR	0.226069	0.634454	1	oral_cavity	TIGR01400	GC_00013209, GC_00026734, GC_00049256	0.0909
phage_rinA: phage transcriptional regulator, RinA family	0.226069	0.634454	1	oral_cavity	TIGR01636	GC_00006933, GC_00021222, GC_00048208	0.0909
PfpI: intracellular protease, PfpI family	0.226069	0.634454	1	oral_cavity	TIGR01382	GC_00012503, GC_00015057, GC_00034316, GC_00040125	0.0909
strep_pil_rpt: streptococcal pilin isopeptide linkage domain	0.226069	0.634454	1	oral_cavity	TIGR03786	GC_00005822, GC_00015266, GC_00022829, GC_00041376	0.0909
reactive_PduG: diol dehydratase reactivase alpha subunit	0.226069	0.634454	1	oral_cavity	TIGR04491	GC_00003390	0.0909
PEP_synth: phosphoenolpyruvate synthase	0.226069	0.634454	1	oral_cavity	TIGR01418	GC_00011573, GC_00017313, GC_00028430	0.0909
hisZ_biosyn_reg: ATP phosphoribosyltransferase, regulatory subunit	0.226069	0.634454	1	oral_cavity	TIGR00443	GC_00017565, GC_00025006, GC_00056251	0.0909
GET3_arsA_TRC40: transport-energizing ATPase, TRC40/GET3/ArsA family	0.226069	0.634454	1	oral_cavity	TIGR00345	GC_00003923, GC_00004022, GC_00052413	0.0909
matur_matur: putative metal-binding protein	0.226069	0.634454	1	oral_cavity	TIGR03853	GC_00006170, GC_00017891	0.0909
RNR_activ_nrdG3: anaerobic ribonucleoside-triphosphate reductase activating protein	0.226069	0.634454	1	oral_cavity	TIGR02826	GC_00005478, GC_00018444	0.0909
TonB-hemlactrns: TonB-dependent hemoglobin/transferrin/lactoferrin receptor family protein	0.226069	0.634454	1	oral_cavity	TIGR01786	GC_00019496, GC_00022869, GC_00044974	0.0909
permease_CysW: sulfate ABC transporter, permease protein CysW	0.226069	0.634454	1	oral_cavity	TIGR02140	GC_00003538	0.0909
3a0106s03: sulfate ABC transporter, sulfate-binding protein	0.226069	0.634454	1	oral_cavity	TIGR00971	GC_00003459, GC_00020132, GC_00036261	0.0909
TIGR00368: Mg chelatase-like protein	0.226069	0.634454	1	oral_cavity	TIGR00368	GC_00001113, GC_00001157, GC_00006288, GC_00014184, GC_00017637, GC_00018661, GC_00018665, GC_00020906, GC_00021924, GC_00023193, GC_00024356, GC_00026284, GC_00026296, GC_00033685	0.8636
valS: valine--tRNA ligase	0.226069	0.634454	1	oral_cavity	TIGR00422	GC_00001121, GC_00002201, GC_00002268, GC_00004831, GC_00005624, GC_00006166, GC_00007039, GC_00007040, GC_00017466, GC_00026224	0.8636
GTPase_YsxC: ribosome biogenesis GTP-binding protein YsxC	0.226069	0.634454	1	oral_cavity	TIGR03598	GC_00001171, GC_00001724, GC_00003640, GC_00004839, GC_00007097, GC_00009509, GC_00010639, GC_00013577, GC_00017163, GC_00019603, GC_00020640, GC_00021719, GC_00041199, GC_00044435	0.8636
ATPase-IB_hvy: heavy metal translocating P-type ATPase	0.226069	0.634454	1	oral_cavity	TIGR01525	GC_00000443, GC_00001074, GC_00004088, GC_00004450, GC_00005368, GC_00005402, GC_00006201, GC_00009994, GC_00010279, GC_00011542, GC_00011543, GC_00012049, GC_00012405, GC_00015377, GC_00015880, GC_00016232, GC_00017253, GC_00018085, GC_00018087, GC_00019724, GC_00019877, GC_00022206, GC_00026001, GC_00027752, GC_00028463, GC_00030360, GC_00031321, GC_00038823, GC_00045561, GC_00045909, GC_000514…	0.8636
sigma70-ECF: RNA polymerase sigma factor, sigma-70 family	0.226069	0.634454	1	oral_cavity	TIGR02937	GC_00000259, GC_00000454, GC_00000526, GC_00001814, GC_00001825, GC_00002090, GC_00002993, GC_00003025, GC_00003214, GC_00003615, GC_00003669, GC_00004457, GC_00004731, GC_00004889, GC_00005092, GC_00006048, GC_00006055, GC_00006407, GC_00007277, GC_00007444, GC_00007445, GC_00007616, GC_00008416, GC_00008574, GC_00008739, GC_00008940, GC_00009046, GC_00009167, GC_00010895, GC_00010968, GC_000110…	0.8636
recf: DNA replication and repair protein RecF	0.226069	0.634454	1	oral_cavity	TIGR00611	GC_00002179, GC_00002198, GC_00006738, GC_00008473, GC_00008474, GC_00011040, GC_00017148, GC_00018301, GC_00018579, GC_00020901, GC_00023985, GC_00031654, GC_00032488, GC_00038660, GC_00043445, GC_00050760, GC_00055959	0.8636
RF_mod_PrmC: protein-(glutamine-N5) methyltransferase, release factor-specific	0.226069	0.634454	1	gastrointestinal_tract	TIGR03534	GC_00000620, GC_00003861, GC_00009336, GC_00013952, GC_00023511, GC_00024267, GC_00024486, GC_00025010, GC_00025204, GC_00025815, GC_00025899, GC_00026976, GC_00031431, GC_00038716, GC_00043612, GC_00044446, GC_00046514	0.9091
mscL: large conductance mechanosensitive channel protein	0.226069	0.634454	1	gastrointestinal_tract	TIGR00220	GC_00000938, GC_00001789, GC_00004504, GC_00009905, GC_00009906, GC_00010845, GC_00012877, GC_00016275, GC_00023810, GC_00026500, GC_00027366, GC_00045345, GC_00053607, GC_00056289	0.9091
TIGR00046: RNA methyltransferase, RsmE family	0.226069	0.634454	1	gastrointestinal_tract	TIGR00046	GC_00000853, GC_00002757, GC_00009891, GC_00010339, GC_00012198, GC_00014082, GC_00014258, GC_00015899, GC_00019638, GC_00021216, GC_00022193, GC_00024836, GC_00038158, GC_00052328, GC_00056444	0.9091
ncs2: uracil-xanthine permease	0.226069	0.634454	1	gastrointestinal_tract	TIGR00801	GC_00000727, GC_00002402, GC_00003581, GC_00003626, GC_00004109, GC_00004716, GC_00007492, GC_00007493, GC_00013547, GC_00026353, GC_00027757, GC_00036260, GC_00055908	0.9091
aroA: 3-phosphoshikimate 1-carboxyvinyltransferase	0.226069	0.634454	1	gastrointestinal_tract	TIGR01356	GC_00001442, GC_00002070, GC_00014885, GC_00016449, GC_00018507, GC_00020026, GC_00023525, GC_00023539, GC_00024214, GC_00025479, GC_00025921, GC_00029918, GC_00040193, GC_00042164, GC_00043070, GC_00047579	0.9091
aroC: chorismate synthase	0.169469	0.680584	1	gastrointestinal_tract	TIGR00033	GC_00001654, GC_00001696, GC_00004320, GC_00015431, GC_00015775, GC_00015832, GC_00015833, GC_00022171, GC_00024904, GC_00029723, GC_00029724, GC_00029725, GC_00031524, GC_00034557, GC_00052757, GC_00053322	0.8636
fabH: 3-oxoacyl-[acyl-carrier-protein] synthase III	0.169469	0.680584	1	gastrointestinal_tract	TIGR00747	GC_00000205, GC_00001128, GC_00011972, GC_00013678, GC_00015287, GC_00019081, GC_00024675, GC_00025860, GC_00026714, GC_00032269	0.8636
undec_PP_bacA: undecaprenyl-diphosphatase UppP	0.169469	0.680584	1	oral_cavity	TIGR00753	GC_00000456, GC_00001027, GC_00002877, GC_00019502, GC_00020727, GC_00022322, GC_00022960, GC_00024891, GC_00025901, GC_00038825	0.8182
MTHFS_bact: 5-formyltetrahydrofolate cyclo-ligase	0.169469	0.680584	1	oral_cavity	TIGR02727	GC_00001427, GC_00003787, GC_00008840, GC_00012764, GC_00014044, GC_00017587, GC_00017589, GC_00018924, GC_00019083, GC_00019666, GC_00020482, GC_00023032, GC_00027983, GC_00038382, GC_00046880, GC_00049249, GC_00052374, GC_00053032	0.8182
mnmE_trmE_thdF: tRNA modification GTPase TrmE	0.169469	0.680584	1	oral_cavity	TIGR00450	GC_00000509, GC_00001748, GC_00002674, GC_00013287, GC_00015053, GC_00020649, GC_00021697, GC_00023929, GC_00032693, GC_00048978, GC_00056994	0.8182
glycerol3P_GlpB: glycerol-3-phosphate dehydrogenase, anaerobic, B subunit	0.169469	0.680584	1	oral_cavity	TIGR03378	GC_00012994, GC_00018639, GC_00019024, GC_00036108	0.1364
Lon_rel_chp: conserved hypothetical protein	0.169469	0.680584	1	gastrointestinal_tract	TIGR02653	GC_00002308	0.1818
trehalos_R_Bsub: trehalose operon repressor	0.169469	0.680584	1	gastrointestinal_tract	TIGR02404	GC_00008444, GC_00012312, GC_00036889, GC_00041652, GC_00053401	0.1818
fliE: flagellar hook-basal body complex protein FliE	0.169469	0.680584	1	oral_cavity	TIGR00205	GC_00013404, GC_00026694, GC_00034485, GC_00043657, GC_00049142	0.1364
cas1_NMENI: CRISPR-associated endonuclease Cas1, subtype II/NMENI	0.169469	0.680584	1	oral_cavity	TIGR03639	GC_00003881, GC_00037348, GC_00038444, GC_00040046	0.1364
asnASE_II: L-asparaginase, type II	0.169469	0.680584	1	gastrointestinal_tract	TIGR00520	GC_00017334, GC_00020023, GC_00022022, GC_00037843	0.1818
tal_mycobact: transaldolase	0.169469	0.680584	1	oral_cavity	TIGR00876	GC_00008995, GC_00023548, GC_00025005, GC_00040636	0.1364
pip_yhgE_Nterm: YhgE/Pip N-terminal domain	0.169469	0.680584	1	oral_cavity	TIGR03061	GC_00009757, GC_00012903, GC_00015954, GC_00016621, GC_00016648, GC_00034422	0.1364
FlhA: flagellar biosynthesis protein FlhA	0.169469	0.680584	1	oral_cavity	TIGR01398	GC_00005863, GC_00015608, GC_00025276	0.1364
fliP: flagellar biosynthetic protein FliP	0.169469	0.680584	1	oral_cavity	TIGR01103	GC_00015046, GC_00015047, GC_00017025, GC_00029314	0.1364
speE: spermidine synthase	0.169469	0.680584	1	gastrointestinal_tract	TIGR00417	GC_00004774, GC_00018478, GC_00034413	0.1818
agmatinase: agmatinase	0.169469	0.680584	1	gastrointestinal_tract	TIGR01230	GC_00004756, GC_00035420, GC_00036874, GC_00055219, GC_00055251	0.1818
glycerol3P_GlpC: glycerol-3-phosphate dehydrogenase, anaerobic, C subunit	0.169469	0.680584	1	oral_cavity	TIGR03379	GC_00004958, GC_00008300, GC_00013940	0.1364
proto_IX_ox: protoporphyrinogen oxidase	0.169469	0.680584	1	oral_cavity	TIGR00562	GC_00004947, GC_00008106, GC_00037530, GC_00053134	0.1364
flhB: flagellar biosynthetic protein FlhB	0.169469	0.680584	1	oral_cavity	TIGR00328	GC_00014160, GC_00023116, GC_00028857, GC_00031690, GC_00035042	0.1364
selB: selenocysteine-specific translation elongation factor	0.169469	0.680584	1	gastrointestinal_tract	TIGR00475	GC_00006939, GC_00018236, GC_00019754	0.1818
SAM_DCase_Eco: S-adenosylmethionine decarboxylase proenzyme	0.169469	0.680584	1	gastrointestinal_tract	TIGR03331	GC_00002450	0.1818
phage_arpU: phage transcriptional regulator, ArpU family	0.169469	0.680584	1	gastrointestinal_tract	TIGR01637	GC_00003582, GC_00015485, GC_00030186, GC_00048776, GC_00055910	0.1818
TrbB_P: P-type conjugative transfer ATPase TrbB	0.169469	0.680584	1	gastrointestinal_tract	TIGR02782	GC_00003199, GC_00016798, GC_00055816	0.1818
FlgB: flagellar basal-body rod protein FlgB	0.169469	0.680584	1	oral_cavity	TIGR01396	GC_00023038, GC_00025564, GC_00046117, GC_00052519, GC_00054080	0.1364
fliN: flagellar motor switch protein FliN	0.169469	0.680584	1	oral_cavity	TIGR02480	GC_00016900, GC_00018511, GC_00025672, GC_00029783, GC_00036878, GC_00042406	0.1364
acetolac_decarb: alpha-acetolactate decarboxylase	0.169469	0.680584	1	gastrointestinal_tract	TIGR01252	GC_00008193, GC_00018521, GC_00018581, GC_00050029	0.1818
TonB-siderophor: TonB-dependent siderophore receptor	0.169469	0.680584	1	oral_cavity	TIGR01783	GC_00004251, GC_00004816, GC_00013878, GC_00015758, GC_00016160, GC_00021427, GC_00022033, GC_00022276, GC_00028474, GC_00031367, GC_00040348, GC_00049025, GC_00053035, GC_00054083, GC_00055202	0.1364
FlgEFG_subfam: flagellar hook-basal body protein	0.169469	0.680584	1	oral_cavity	TIGR03506	GC_00021647, GC_00023523, GC_00023951, GC_00027760, GC_00027841, GC_00031542, GC_00033714, GC_00036341, GC_00036901, GC_00038425, GC_00040849, GC_00047447, GC_00052323	0.1364
fliI_yscN: ATPase, FliI/YscN family	0.169469	0.680584	1	oral_cavity	TIGR01026	GC_00003592, GC_00019880	0.1364
nramp: metal ion transporter, metal ion (Mn2+/Fe2+) transporter (Nramp) family	0.169469	0.680584	1	oral_cavity	TIGR01197	GC_00002946, GC_00010588, GC_00022762, GC_00042100	0.1364
DcuC: transporter, anaerobic C4-dicarboxylate uptake C (DcuC) family	0.169469	0.680584	1	oral_cavity	TIGR00771	GC_00008510, GC_00018572, GC_00026005, GC_00031296, GC_00051852	0.1364
ahpD_dom: alkylhydroperoxidase AhpD family core domain	0.169469	0.680584	1	gastrointestinal_tract	TIGR00778	GC_00010187, GC_00010732, GC_00015647, GC_00023931, GC_00033207, GC_00035799, GC_00039793, GC_00054527	0.1818
galT_2: galactose-1-phosphate uridylyltransferase	0.169469	0.680584	1	gastrointestinal_tract	TIGR01239	GC_00005087, GC_00011010, GC_00011011	0.1818
Dyp_perox_fam: Dyp-type peroxidase family	0.169469	0.680584	1	oral_cavity	TIGR01413	GC_00004921, GC_00015096, GC_00017955	0.1364
eut_hyp: ethanolamine utilization protein	0.169469	0.680584	1	gastrointestinal_tract	TIGR02536	GC_00003572, GC_00016615	0.1818
sulfatase_rSAM: anaerobic sulfatase maturase	0.169469	0.680584	1	oral_cavity	TIGR03942	GC_00003564, GC_00025850	0.1364
LP_HExxH_w_tonB: substrate import-associated zinc metallohydrolase lipoprotein	0.169469	0.680584	1	oral_cavity	TIGR04549	GC_00009134, GC_00011813, GC_00026348, GC_00044078, GC_00052895, GC_00053028	0.1364
taut: 4-oxalocrotonate tautomerase family enzyme	0.169469	0.680584	1	gastrointestinal_tract	TIGR00013	GC_00008622, GC_00017127, GC_00022601, GC_00025187, GC_00052025	0.1818
Trep_Strep: putative ECF transporter S component, Trep_Strep family	0.169469	0.680584	1	oral_cavity	TIGR02185	GC_00006638, GC_00014306, GC_00017943, GC_00021075, GC_00027874, GC_00032630, GC_00034137, GC_00035163, GC_00036333, GC_00037898, GC_00038321, GC_00038373, GC_00041344, GC_00042232, GC_00043772, GC_00043993, GC_00044169, GC_00045028, GC_00050324, GC_00050655, GC_00051275, GC_00051368, GC_00052973, GC_00055001, GC_00055704, GC_00056571	0.1364
hypA: hydrogenase nickel insertion protein HypA	0.169469	0.680584	1	oral_cavity	TIGR00100	GC_00017744, GC_00026287, GC_00026983, GC_00052884	0.1364
GmhB_yaeD: D,D-heptose 1,7-bisphosphate phosphatase	0.169469	0.680584	1	gastrointestinal_tract	TIGR00213	GC_00010833, GC_00023235, GC_00024291, GC_00039091	0.1818
lactal_redase: lactaldehyde reductase	0.169469	0.680584	1	gastrointestinal_tract	TIGR02638	GC_00004136, GC_00011730, GC_00027419	0.1818
List_Bact_rpt: repeat, TIGR02543 family	0.169469	0.680584	1	oral_cavity	TIGR02543	GC_00016283, GC_00030256, GC_00030387, GC_00033404, GC_00036110, GC_00036190, GC_00040545, GC_00045230, GC_00045410, GC_00046099, GC_00046762, GC_00049915, GC_00055933	0.1364
cas_Csd1: CRISPR-associated protein Cas8c/Csd1, subtype I-C/DVULG	0.169469	0.680584	1	oral_cavity	TIGR01863	GC_00033961, GC_00034903, GC_00036232, GC_00036248, GC_00036811, GC_00043761, GC_00051045	0.1364
fucI: L-fucose isomerase	0.169469	0.680584	1	oral_cavity	TIGR01089	GC_00002355	0.1364
flgK_ends: flagellar hook-associated protein FlgK	0.169469	0.680584	1	oral_cavity	TIGR02492	GC_00014045, GC_00030571, GC_00033026, GC_00052506, GC_00055002, GC_00056460	0.1364
integ_TIGR01906: integral membrane protein TIGR01906	0.169469	0.680584	1	gastrointestinal_tract	TIGR01906	GC_00007415, GC_00018649, GC_00025940, GC_00040726	0.1818
myo_inos_iolB: 5-deoxy-glucuronate isomerase	0.169469	0.680584	1	oral_cavity	TIGR04378	GC_00011668, GC_00011669, GC_00015471, GC_00027418, GC_00053273	0.1364
FlgC: flagellar basal-body rod protein FlgC	0.169469	0.680584	1	oral_cavity	TIGR01395	GC_00014155, GC_00017803, GC_00023691, GC_00034837	0.1364
glycerol3P_GlpA: glycerol-3-phosphate dehydrogenase, anaerobic, A subunit	0.169469	0.680584	1	oral_cavity	TIGR03377	GC_00003387, GC_00023407	0.1364
fliG: flagellar motor switch protein FliG	0.169469	0.680584	1	oral_cavity	TIGR00207	GC_00006435, GC_00015934, GC_00016710	0.1364
TIGR02453: TIGR02453 family protein	0.169469	0.680584	1	oral_cavity	TIGR02453	GC_00003308, GC_00015690	0.1364
fliF: flagellar M-ring protein FliF	0.169469	0.680584	1	oral_cavity	TIGR00206	GC_00013895, GC_00024653, GC_00032375, GC_00043517, GC_00049184	0.1364
DapD_Ac: 2,3,4,5-tetrahydropyridine-2,6-dicarboxylate N-acetyltransferase	0.169469	0.680584	1	oral_cavity	TIGR03532	GC_00007367, GC_00007368, GC_00016464, GC_00035200	0.1364
Mop: molybdenum-pterin binding domain	0.169469	0.680584	1	oral_cavity	TIGR00638	GC_00003435, GC_00004659	0.1364
rhaA: L-rhamnose isomerase	0.169469	0.680584	1	gastrointestinal_tract	TIGR01748	GC_00003357, GC_00011803	0.1818
MTRK: S-methyl-5-thioribose kinase	0.169469	0.680584	1	gastrointestinal_tract	TIGR01767	GC_00011105, GC_00011106, GC_00026319, GC_00044487	0.1818
trehalose_treC: alpha,alpha-phosphotrehalase	0.169469	0.680584	1	gastrointestinal_tract	TIGR02403	GC_00005501, GC_00009529, GC_00019914	0.1818
ade: adenine deaminase	0.169469	0.680584	1	oral_cavity	TIGR01178	GC_00021884, GC_00025429, GC_00039177, GC_00048244, GC_00050761	0.1364
VCBS_repeat: VCBS repeat	0.169469	0.680584	1	gastrointestinal_tract	TIGR01965	GC_00004085, GC_00012014, GC_00048034	0.1818
FliA_WhiG: RNA polymerase sigma factor, FliA/WhiG family	0.169469	0.680584	1	oral_cavity	TIGR02479	GC_00017450, GC_00022294, GC_00028541, GC_00036524, GC_00043585	0.1364
TIGR03943: TIGR03943 family protein	0.139961	0.70832	1	gastrointestinal_tract	TIGR03943	GC_00010680, GC_00014277, GC_00024278, GC_00030926, GC_00046453, GC_00056596	0.2273
B_ant_repeat: conserved repeat domain	0.139961	0.70832	1	oral_cavity	TIGR01451	GC_00003473, GC_00003554, GC_00005990, GC_00006022, GC_00019008, GC_00021950, GC_00030189	0.1818
isoAsp_dipep: beta-aspartyl peptidase	0.139961	0.70832	1	gastrointestinal_tract	TIGR01975	GC_00017156, GC_00017812, GC_00026259, GC_00029959, GC_00033481, GC_00043348, GC_00047015	0.2273
manA: mannose-6-phosphate isomerase, class I	0.139961	0.70832	1	oral_cavity	TIGR00218	GC_00004930, GC_00007941, GC_00015893, GC_00023724	0.1818
neela_ferrous: desulfoferrodoxin ferrous iron-binding domain	0.139961	0.70832	1	oral_cavity	TIGR00332	GC_00003439, GC_00008696, GC_00024706, GC_00035278	0.1818
NeuD_NnaD: sugar O-acyltransferase, sialic acid O-acetyltransferase NeuD family	0.139961	0.70832	1	gastrointestinal_tract	TIGR03570	GC_00006108, GC_00010241, GC_00013217, GC_00017677, GC_00035796, GC_00041164	0.2273
aman2_put: putative alpha-1,2-mannosidase	0.139961	0.70832	1	gastrointestinal_tract	TIGR01180	GC_00003064, GC_00004547, GC_00006323, GC_00008560, GC_00010056, GC_00011260, GC_00012273, GC_00012586, GC_00016185, GC_00016751, GC_00024434, GC_00025723, GC_00026959, GC_00033341	0.2273
myo_inos_iolD: 3,5/4-trihydroxycyclohexa-1,2-dione hydrolase	0.139961	0.70832	1	oral_cavity	TIGR04377	GC_00004441, GC_00009566, GC_00009567, GC_00043396	0.1818
hypE: hydrogenase expression/formation protein HypE	0.139961	0.70832	1	oral_cavity	TIGR02124	GC_00014747, GC_00014893, GC_00014894, GC_00024001, GC_00052763, GC_00054170	0.1818
mono_pep_trsgly: monofunctional biosynthetic peptidoglycan transglycosylase	0.139961	0.70832	1	gastrointestinal_tract	TIGR02070	GC_00002414, GC_00013122	0.2273
myo_inos_iolG: inositol 2-dehydrogenase	0.139961	0.70832	1	oral_cavity	TIGR04380	GC_00005265, GC_00010992, GC_00022155, GC_00022156, GC_00041138	0.1818
sulfite_red_A: sulfite reductase, subunit A	0.139961	0.70832	1	gastrointestinal_tract	TIGR02910	GC_00002014, GC_00033043	0.2273
isochor_syn: isochorismate synthase	0.139961	0.70832	1	gastrointestinal_tract	TIGR00543	GC_00007719, GC_00013656, GC_00014988, GC_00019297, GC_00040963	0.2273
phage_pRha: phage regulatory protein, Rha family	0.139961	0.70832	1	oral_cavity	TIGR02681	GC_00011295, GC_00024025, GC_00030616, GC_00030818, GC_00034658, GC_00038102, GC_00041295, GC_00042101, GC_00047697	0.1818
cas_Csd2: CRISPR-associated protein Cas7/Csd2, subtype I-C/DVULG	0.139961	0.70832	1	oral_cavity	TIGR02589	GC_00002996, GC_00006639	0.1818
gmd: GDP-mannose 4,6-dehydratase	0.139961	0.70832	1	gastrointestinal_tract	TIGR01472	GC_00000382	0.2273
thiW: energy coupling factor transporter S component ThiW	0.139961	0.70832	1	oral_cavity	TIGR02359	GC_00009347, GC_00009348, GC_00021331, GC_00047975, GC_00055151, GC_00055447	0.1818
cas_cas6: CRISPR-associated endoribonuclease Cas6	0.139961	0.70832	1	gastrointestinal_tract	TIGR01877	GC_00003421, GC_00020752, GC_00025159	0.2273
hypB: hydrogenase accessory protein HypB	0.139961	0.70832	1	oral_cavity	TIGR00073	GC_00015636, GC_00016788, GC_00016789, GC_00024944, GC_00052760	0.1818
trpB_rel: pyridoxal-phosphate dependent TrpB-like enzyme	0.139961	0.70832	1	gastrointestinal_tract	TIGR01415	GC_00001145	0.2273
TIGR02436: four helix bundle protein	0.139961	0.70832	1	gastrointestinal_tract	TIGR02436	GC_00011538, GC_00020301, GC_00023401, GC_00042190, GC_00050841, GC_00053674, GC_00055495	0.2273
sulfite_red_C: sulfite reductase, subunit C	0.139961	0.70832	1	gastrointestinal_tract	TIGR02912	GC_00001831, GC_00031484	0.2273
hypD: hydrogenase expression/formation protein HypD	0.139961	0.70832	1	oral_cavity	TIGR00075	GC_00016295, GC_00024897, GC_00030383, GC_00031182, GC_00031183, GC_00031184, GC_00032838, GC_00044031	0.1818
bPGM: beta-phosphoglucomutase	0.139961	0.70832	1	gastrointestinal_tract	TIGR01990	GC_00006465, GC_00007764, GC_00014643, GC_00016791, GC_00018142, GC_00018143, GC_00021637, GC_00046639	0.2273
selenium_YedF: selenium metabolism protein YedF	0.139961	0.70832	1	gastrointestinal_tract	TIGR03527	GC_00008619, GC_00017500, GC_00022871, GC_00031625, GC_00047740, GC_00049836	0.2273
alaDH: alanine dehydrogenase	0.139961	0.70832	1	oral_cavity	TIGR00518	GC_00001115	0.1818
hemN: oxygen-independent coproporphyrinogen III oxidase	0.139961	0.70832	1	oral_cavity	TIGR00538	GC_00005315, GC_00010147, GC_00011567, GC_00020536	0.1818
TIGR01440: TIGR01440 family protein	0.139961	0.70832	1	oral_cavity	TIGR01440	GC_00008166, GC_00008167, GC_00016344, GC_00018565, GC_00048144	0.1818
hypC_hupF: hydrogenase assembly chaperone HypC/HupF	0.139961	0.70832	1	oral_cavity	TIGR00074	GC_00005974, GC_00013921, GC_00013922, GC_00024558, GC_00043959	0.1818
mutarot_permut: cyclically-permuted mutarotase family protein	0.139961	0.70832	1	oral_cavity	TIGR03548	GC_00003152, GC_00003516	0.1818
sam_1_link_chp: radical SAM-linked protein	0.139961	0.70832	1	gastrointestinal_tract	TIGR03936	GC_00013180, GC_00018215, GC_00018401, GC_00047480, GC_00050508, GC_00055767	0.2273
aroD: 3-dehydroquinate dehydratase, type I	0.139961	0.70832	1	gastrointestinal_tract	TIGR01093	GC_00019539, GC_00022849, GC_00023569, GC_00043569, GC_00046920, GC_00055618	0.2273
myo_inos_iolE: myo-inosose-2 dehydratase	0.139961	0.70832	1	oral_cavity	TIGR04379	GC_00002770, GC_00026717, GC_00036116	0.1818
ilvE_I: branched-chain amino acid aminotransferase	0.139961	0.70832	1	gastrointestinal_tract	TIGR01122	GC_00004530, GC_00020436, GC_00025695, GC_00042044	0.2273
1-PFK: hexose kinase, 1-phosphofructokinase family	0.139961	0.70832	1	oral_cavity	TIGR03168	GC_00003773, GC_00007557, GC_00008661, GC_00009081, GC_00010389, GC_00028789	0.1818
hyp_Hser_kinase: proposed homoserine kinase	0.139961	0.70832	1	oral_cavity	TIGR02535	GC_00001651, GC_00036224	0.1818
YjjG/YfnB: noncanonical pyrimidine nucleotidase, YjjG family	0.139961	0.70832	1	gastrointestinal_tract	TIGR02254	GC_00010080, GC_00011709, GC_00019980, GC_00023852, GC_00032735	0.2273
sulfite_red_B: sulfite reductase, subunit B	0.139961	0.70832	1	gastrointestinal_tract	TIGR02911	GC_00001832, GC_00050765	0.2273
rlpA: rare lipoprotein A	0.139961	0.70832	1	oral_cavity	TIGR00413	GC_00005183, GC_00010280, GC_00014117, GC_00021118	0.1818
cas_Cas5d: CRISPR-associated protein Cas5, subtype I-C/DVULG	0.139961	0.70832	1	oral_cavity	TIGR01876	GC_00003578, GC_00032502, GC_00040848, GC_00043973, GC_00048453	0.1818
3mg: DNA-3-methyladenine glycosylase	0.139961	0.70832	1	oral_cavity	TIGR00567	GC_00012813, GC_00014539, GC_00021374, GC_00023562, GC_00029293	0.1818
hypF: carbamoyltransferase HypF	0.139961	0.70832	1	oral_cavity	TIGR00143	GC_00013267, GC_00021614, GC_00025321, GC_00040246, GC_00042801, GC_00043501	0.1818
a_cpa1: Na+/H+ antiporter	0.139961	0.70832	1	gastrointestinal_tract	TIGR00831	GC_00004039, GC_00009693, GC_00031566, GC_00048709, GC_00050354	0.2273
DAPAT_plant: LL-diaminopimelate aminotransferase	0.139961	0.70832	1	gastrointestinal_tract	TIGR03542	GC_00001244	0.2273
NAPRTase: nicotinate phosphoribosyltransferase	0.139961	0.70832	1	oral_cavity	TIGR01514	GC_00005104, GC_00019364, GC_00025566, GC_00025893	0.1818
PurU: formyltetrahydrofolate deformylase	0.139961	0.70832	1	oral_cavity	TIGR00655	GC_00004047, GC_00016846, GC_00017102, GC_00034416	0.1818
TRAP_fused: TRAP transporter, 4TM/12TM fusion protein	0.139961	0.70832	1	gastrointestinal_tract	TIGR02123	GC_00002456, GC_00014998, GC_00015378, GC_00025892, GC_00026045, GC_00029626, GC_00041515, GC_00042921, GC_00048593, GC_00048917, GC_00051922	0.2273
cas1_DVULG: CRISPR-associated endonuclease Cas1, subtype I-C/DVULG	0.139961	0.70832	1	oral_cavity	TIGR03640	GC_00003419, GC_00013483, GC_00020939, GC_00027712	0.1818
thyX: thymidylate synthase, flavin-dependent	0.139961	0.70832	1	oral_cavity	TIGR02170	GC_00003045, GC_00023830, GC_00043803, GC_00044358, GC_00048547	0.1818
gatC: aspartyl/glutamyl-tRNA(Asn/Gln) amidotransferase, C subunit	0.139961	0.70832	1	oral_cavity	TIGR00135	GC_00000861, GC_00011600, GC_00012247, GC_00016686, GC_00018456, GC_00020884, GC_00020956, GC_00021888, GC_00022327, GC_00023247, GC_00026324, GC_00026850, GC_00033856, GC_00039608, GC_00051598	0.7727
NrdG: anaerobic ribonucleoside-triphosphate reductase activating protein	0.139961	0.70832	1	oral_cavity	TIGR02491	GC_00000351, GC_00004250, GC_00007014, GC_00007015, GC_00007016, GC_00019818, GC_00020458, GC_00020912, GC_00022436, GC_00023416, GC_00034993, GC_00038303, GC_00038831, GC_00053441	0.7727
PFLA: pyruvate formate-lyase 1-activating enzyme	0.139961	0.70832	1	oral_cavity	TIGR02493	GC_00000373, GC_00000790, GC_00008351, GC_00008352, GC_00020656, GC_00022795, GC_00024061, GC_00026473, GC_00041078, GC_00049398	0.7727
TIGR00010: hydrolase, TatD family	0.139961	0.70832	1	oral_cavity	TIGR00010	GC_00001123, GC_00003978, GC_00008225, GC_00008884, GC_00008885, GC_00014394, GC_00016376, GC_00017948, GC_00018154, GC_00024283, GC_00026715, GC_00028221, GC_00049622, GC_00050578, GC_00052279	0.7727
glmM: phosphoglucosamine mutase	0.139961	0.70832	1	oral_cavity	TIGR01455	GC_00000590, GC_00004723, GC_00004972, GC_00007485, GC_00008451, GC_00008452, GC_00020165, GC_00020166, GC_00020972, GC_00021953, GC_00022848, GC_00038245, GC_00053736	0.7727
recG: ATP-dependent DNA helicase RecG	0.139961	0.70832	1	oral_cavity	TIGR00643	GC_00001059, GC_00002112, GC_00003651, GC_00006424, GC_00007257, GC_00016100, GC_00018336, GC_00019505, GC_00036061, GC_00038616, GC_00055802	0.7727
secD: protein-export membrane protein SecD	0.139961	0.70832	1	oral_cavity	TIGR01129	GC_00000764, GC_00002016, GC_00004554, GC_00014354, GC_00015427, GC_00019775, GC_00023677, GC_00025985, GC_00027220, GC_00034648	0.7727
dTDP_gluc_dehyt: dTDP-glucose 4,6-dehydratase	0.139961	0.70832	1	oral_cavity	TIGR01181	GC_00000166, GC_00002220, GC_00002430, GC_00004524	0.7727
thi_PPkinase: thiamine pyrophosphokinase	0.139961	0.70832	1	oral_cavity	TIGR01378	GC_00001033, GC_00007644, GC_00009619, GC_00014870, GC_00016611, GC_00017084, GC_00021819, GC_00025454, GC_00026275, GC_00028567, GC_00028830, GC_00033597, GC_00036316, GC_00037031, GC_00040352, GC_00048089, GC_00049042, GC_00050728	0.7727
MTA/SAH-Nsdase: MTA/SAH nucleosidase	0.139961	0.70832	1	oral_cavity	TIGR01704	GC_00000717, GC_00002507, GC_00009900, GC_00011235, GC_00017146, GC_00022145, GC_00023173, GC_00024385, GC_00024951, GC_00025813, GC_00034629, GC_00040421, GC_00051533	0.7727
HEQRo_perm_3TM: amino ABC transporter, permease protein, 3-TM region, His/Glu/Gln/Arg/opine family	0.139961	0.70832	1	gastrointestinal_tract	TIGR01726	GC_00000253, GC_00000264, GC_00000562, GC_00003311, GC_00003646, GC_00003659, GC_00004174, GC_00004729, GC_00004903, GC_00004904, GC_00005037, GC_00005611, GC_00006872, GC_00007337, GC_00007338, GC_00007339, GC_00008651, GC_00008652, GC_00008997, GC_00010215, GC_00011353, GC_00011704, GC_00012280, GC_00013874, GC_00013997, GC_00014524, GC_00014525, GC_00015691, GC_00016993, GC_00017660, GC_000179…	0.8182
TIGR00054: RIP metalloprotease RseP	0.139961	0.70832	1	gastrointestinal_tract	TIGR00054	GC_00000596, GC_00002778, GC_00007440, GC_00010081, GC_00016034, GC_00016560, GC_00018794, GC_00019712, GC_00021642, GC_00022943, GC_00027063, GC_00038685	0.8182
purF: amidophosphoribosyltransferase	0.139961	0.70832	1	gastrointestinal_tract	TIGR01134	GC_00000563, GC_00000887, GC_00004708, GC_00006482, GC_00015076, GC_00018882, GC_00020359, GC_00020410, GC_00032418	0.8182
rpmJ_bact: ribosomal protein bL36	0.139961	0.70832	1	gastrointestinal_tract	TIGR01022	GC_00000094, GC_00002317, GC_00006978, GC_00007064, GC_00010046, GC_00044447	0.8182
rho: transcription termination factor Rho	0.139961	0.70832	1	gastrointestinal_tract	TIGR00767	GC_00000952, GC_00001754, GC_00003489, GC_00003860, GC_00004264, GC_00009686, GC_00015739	0.8182
ectoine_ehuA: ectoine/hydroxyectoine ABC transporter, ATP-binding protein EhuA	0.139961	0.70832	1	gastrointestinal_tract	TIGR03005	GC_00000001	0.8182
PyrG: CTP synthase	0.120922	0.728037	1	gastrointestinal_tract	TIGR00337	GC_00000084, GC_00002398	0.7727
pyrE: orotate phosphoribosyltransferase	0.120922	0.728037	1	gastrointestinal_tract	TIGR00336	GC_00001375, GC_00001570, GC_00003681, GC_00009179, GC_00010619, GC_00018068, GC_00020142, GC_00023854, GC_00026004, GC_00036051, GC_00036819	0.7727
HDIG: HDIG domain	0.120922	0.728037	1	gastrointestinal_tract	TIGR00277	GC_00000874, GC_00001078, GC_00001538, GC_00001874, GC_00001979, GC_00004455, GC_00010035, GC_00010513, GC_00016526, GC_00017150, GC_00023020, GC_00024431, GC_00025491, GC_00026338, GC_00026396, GC_00026711, GC_00028570, GC_00032342, GC_00038396, GC_00038997, GC_00039903, GC_00042358, GC_00043580, GC_00043746, GC_00049177, GC_00050865, GC_00051199, GC_00051729, GC_00052698, GC_00054491, GC_000566…	0.7727
HMP-P_kinase: hydroxymethylpyrimidine kinase/phosphomethylpyrimidine kinase	0.120922	0.728037	1	gastrointestinal_tract	TIGR00097	GC_00001673, GC_00006340, GC_00010690, GC_00010691, GC_00011008, GC_00015297, GC_00016223, GC_00017918, GC_00019271, GC_00020232, GC_00020233, GC_00023376, GC_00024006, GC_00029274, GC_00030107, GC_00034080, GC_00034081, GC_00052830	0.7727
apt: adenine phosphoribosyltransferase	0.120922	0.728037	1	oral_cavity	TIGR01090	GC_00000194, GC_00002172, GC_00004908, GC_00020345, GC_00022625, GC_00023153	0.7273
lon: endopeptidase La	0.120922	0.728037	1	oral_cavity	TIGR00763	GC_00001216, GC_00002214, GC_00002990, GC_00005609, GC_00014037, GC_00014038, GC_00014039, GC_00031529, GC_00031936	0.7273
AhpC: peroxiredoxin	0.120922	0.728037	1	oral_cavity	TIGR03137	GC_00000046	0.7273
parB_part: ParB/RepB/Spo0J family partition protein	0.120922	0.728037	1	oral_cavity	TIGR00180	GC_00002064, GC_00010499, GC_00010500, GC_00015131, GC_00018114, GC_00021665, GC_00022126, GC_00022309, GC_00022640, GC_00023922, GC_00026655, GC_00026795, GC_00026883, GC_00029323, GC_00031970, GC_00034352, GC_00037455, GC_00039898, GC_00040133, GC_00051986, GC_00054663	0.7273
EutJ: ethanolamine utilization protein EutJ family protein	0.120922	0.728037	1	gastrointestinal_tract	TIGR02529	GC_00001767, GC_00006840	0.2727
met_syn_B12ind: 5-methyltetrahydropteroyltriglutamate--homocysteine S-methyltransferase	0.120922	0.728037	1	oral_cavity	TIGR01371	GC_00005481, GC_00013102, GC_00013608, GC_00019938, GC_00026119	0.2273
ECF_ThiT_YuaJ: energy-coupled thiamine transporter ThiT	0.120922	0.728037	1	oral_cavity	TIGR02357	GC_00009949, GC_00010415, GC_00017297, GC_00024819, GC_00042259, GC_00051647, GC_00052656	0.2273
3A0109s03R: phosphate/phosphite/phosphonate ABC transporter, periplasmic binding protein	0.120922	0.728037	1	oral_cavity	TIGR01098	GC_00001907, GC_00013975, GC_00040872	0.2273
RrgB_K2N_iso_D2: fimbrial isopeptide formation D2 domain	0.120922	0.728037	1	oral_cavity	TIGR04226	GC_00009684, GC_00014426, GC_00017129, GC_00020428, GC_00021147, GC_00022199, GC_00022474, GC_00022824, GC_00023127, GC_00024272, GC_00024753, GC_00024789, GC_00031427, GC_00038929, GC_00044146, GC_00054082, GC_00054310, GC_00054489	0.2273
nickel_nikA: nickel ABC transporter, nickel/metallophore periplasmic binding protein	0.120922	0.728037	1	gastrointestinal_tract	TIGR02294	GC_00002910, GC_00006315, GC_00030986, GC_00038947	0.2727
ECF_S_folT_fam: ECF transporter S component, folate family	0.120922	0.728037	1	gastrointestinal_tract	TIGR04518	GC_00010534, GC_00011147, GC_00017333, GC_00024680, GC_00030412, GC_00032383, GC_00037950, GC_00050292	0.2727
EutP: ethanolamine utilization protein, EutP	0.120922	0.728037	1	gastrointestinal_tract	TIGR02528	GC_00002798, GC_00014298, GC_00023005, GC_00037227	0.2727
Gneg_AbrB_dup: membrane protein AbrB duplication	0.120922	0.728037	1	oral_cavity	TIGR03082	GC_00001803, GC_00028562, GC_00037870, GC_00052615	0.2273
lys_2_3_AblA: lysine-2,3-aminomutase	0.120922	0.728037	1	gastrointestinal_tract	TIGR03820	GC_00000480	0.2727
phage_TIGR01671: phage conserved hypothetical protein TIGR01671	0.120922	0.728037	1	oral_cavity	TIGR01671	GC_00003680, GC_00017827, GC_00033153, GC_00034176, GC_00035140, GC_00042025, GC_00043597, GC_00044051, GC_00048015, GC_00053638, GC_00054093	0.2273
more_P_ylases: alpha-glucan phosphorylases	0.120922	0.728037	1	oral_cavity	TIGR02094	GC_00002161, GC_00047668, GC_00048180, GC_00049296	0.2273
TIGR00268: TIGR00268 family protein	0.120922	0.728037	1	gastrointestinal_tract	TIGR00268	GC_00004789, GC_00006023, GC_00006024, GC_00019490, GC_00020352, GC_00030553	0.2727
trpE_most: anthranilate synthase component I	0.120922	0.728037	1	gastrointestinal_tract	TIGR00564	GC_00005761, GC_00009162, GC_00014529, GC_00016802, GC_00020310	0.2727
ahcY: adenosylhomocysteinase	0.120922	0.728037	1	gastrointestinal_tract	TIGR00936	GC_00001230, GC_00016017	0.2727
CydC: thiol reductant ABC exporter, CydC subunit	0.120922	0.728037	1	gastrointestinal_tract	TIGR02868	GC_00011824, GC_00018707, GC_00019248, GC_00024624, GC_00026132, GC_00032510, GC_00044547, GC_00050379, GC_00054345	0.2727
DOC_P1: death-on-curing family protein	0.120922	0.728037	1	gastrointestinal_tract	TIGR01550	GC_00002526, GC_00018183, GC_00050885, GC_00053267, GC_00053660	0.2727
glmL_fam: conserved hypothetical protein	0.120922	0.728037	1	gastrointestinal_tract	TIGR01319	GC_00001977, GC_00033196, GC_00036494, GC_00049383	0.2727
aden_deam: adenosine deaminase	0.120922	0.728037	1	gastrointestinal_tract	TIGR01430	GC_00005655, GC_00010320, GC_00019919, GC_00021509, GC_00024784, GC_00024959	0.2727
fpg: DNA-formamidopyrimidine glycosylase	0.120922	0.728037	1	gastrointestinal_tract	TIGR00577	GC_00004805, GC_00010180, GC_00017865, GC_00026837, GC_00053482	0.2727
TIGR02757: TIGR02757 family protein	0.120922	0.728037	1	oral_cavity	TIGR02757	GC_00005270, GC_00011067, GC_00017632, GC_00021485, GC_00028103, GC_00048751	0.2273
msrA: peptide-methionine (S)-S-oxide reductase	0.120922	0.728037	1	gastrointestinal_tract	TIGR00401	GC_00002553, GC_00007510, GC_00008692, GC_00008693, GC_00026260	0.2727
CM_mono_grmpos: chorismate mutase	0.120922	0.728037	1	gastrointestinal_tract	TIGR01805	GC_00002243, GC_00006821	0.2727
hypoxanDNAglyco: DNA-deoxyinosine glycosylase	0.120922	0.728037	1	oral_cavity	TIGR04274	GC_00004572, GC_00006867, GC_00022011, GC_00027013, GC_00042326	0.2273
am_tr_V_EF2568: cysteine desulfurase family protein	0.120922	0.728037	1	gastrointestinal_tract	TIGR01977	GC_00006320, GC_00013905, GC_00016359, GC_00021281, GC_00026306, GC_00031300, GC_00037092, GC_00048084	0.2727
fsa_talC_mipB: fructose-6-phosphate aldolase	0.120922	0.728037	1	oral_cavity	TIGR00875	GC_00001236, GC_00016250	0.2273
LEUD_arch: 3-isopropylmalate dehydratase, small subunit	0.120922	0.728037	1	gastrointestinal_tract	TIGR02087	GC_00001235, GC_00018697, GC_00035644, GC_00046578, GC_00056365	0.2727
ComEC_Rec2: DNA internalization-related competence protein ComEC/Rec2	0.120922	0.728037	1	gastrointestinal_tract	TIGR00361	GC_00024324, GC_00025229, GC_00026058, GC_00028108, GC_00041936, GC_00045019, GC_00047635, GC_00056797	0.2727
deoB: phosphopentomutase	0.120922	0.728037	1	oral_cavity	TIGR01696	GC_00003656, GC_00007300, GC_00007301, GC_00007302, GC_00015781, GC_00027270	0.2273
TIGR00366: TIGR00366 family protein	0.120922	0.728037	1	gastrointestinal_tract	TIGR00366	GC_00000482	0.2727
DnaD_dom: DnaD domain protein	0.120922	0.728037	1	gastrointestinal_tract	TIGR01446	GC_00006628, GC_00012389, GC_00014679, GC_00018786, GC_00021610, GC_00022854, GC_00035547, GC_00037752, GC_00043818, GC_00049416	0.2727
rSAM_fuse_unch: radical SAM family uncharacterized protein	0.120922	0.728037	1	gastrointestinal_tract	TIGR03960	GC_00004261, GC_00007517, GC_00015555, GC_00019833, GC_00023650, GC_00045255	0.2727
pyrE_Therm: orotate phosphoribosyltransferase	0.120922	0.728037	1	oral_cavity	TIGR01367	GC_00004542, GC_00017822, GC_00019935, GC_00020917, GC_00032292	0.2273
adhes_NPXG: filamentous hemagglutinin family N-terminal domain	0.120922	0.728037	1	gastrointestinal_tract	TIGR01901	GC_00003442, GC_00004762, GC_00005781, GC_00006294, GC_00018900, GC_00025874, GC_00029769, GC_00032977, GC_00034175, GC_00039145, GC_00044057	0.2727
lctP: transporter, lactate permease (LctP) family	0.120922	0.728037	1	gastrointestinal_tract	TIGR00795	GC_00004693, GC_00005827, GC_00021538, GC_00026570, GC_00027228, GC_00029893, GC_00040557	0.2727
oxido_grp_1: luciferase family oxidoreductase, group 1	0.120922	0.728037	1	gastrointestinal_tract	TIGR03558	GC_00003376, GC_00017468, GC_00022951, GC_00026946, GC_00029683, GC_00039074, GC_00047312, GC_00053543	0.2727
ATP_dep_HslV: ATP-dependent protease HslVU, peptidase subunit	0.109401	0.740828	1	oral_cavity	TIGR03692	GC_00000315	0.2727
EPS_sugtrans: exopolysaccharide biosynthesis polyprenyl glycosylphosphotransferase	0.109401	0.740828	1	oral_cavity	TIGR03025	GC_00005919, GC_00007193, GC_00007194, GC_00020882, GC_00020883, GC_00021101, GC_00046760, GC_00056582	0.2727
FeFe_hydrog_A: [FeFe] hydrogenase, group A	0.109401	0.740828	1	oral_cavity	TIGR02512	GC_00005821, GC_00006313, GC_00006486, GC_00018264, GC_00020338, GC_00021880, GC_00024655, GC_00027878, GC_00041269, GC_00043411	0.2727
gcvT: glycine cleavage system T protein	0.109401	0.740828	1	oral_cavity	TIGR00528	GC_00005331, GC_00015396, GC_00015521, GC_00018785, GC_00025449, GC_00028293, GC_00048450	0.2727
hslU: ATP-dependent protease HslVU, ATPase subunit	0.109401	0.740828	1	oral_cavity	TIGR00390	GC_00002351, GC_00009839, GC_00009840, GC_00024049, GC_00027364	0.2727
fumC_II: fumarate hydratase, class II	0.109401	0.740828	1	oral_cavity	TIGR00979	GC_00002458, GC_00015091, GC_00015092, GC_00015093	0.2727
GGDEF: diguanylate cyclase (GGDEF) domain	0.109401	0.740828	1	oral_cavity	TIGR00254	GC_00006050, GC_00008146, GC_00013708, GC_00014338, GC_00014951, GC_00020214, GC_00023165, GC_00026744, GC_00027009, GC_00027552, GC_00027619, GC_00028036, GC_00028369, GC_00028499, GC_00028758, GC_00028903, GC_00028928, GC_00029135, GC_00029777, GC_00029966, GC_00030469, GC_00030511, GC_00030860, GC_00030998, GC_00031653, GC_00032756, GC_00033312, GC_00033759, GC_00034787, GC_00034875, GC_000354…	0.2727
LPXTG_anchor: LPXTG cell wall anchor domain	0.109401	0.740828	1	oral_cavity	TIGR01167	GC_00004316, GC_00004521, GC_00004706, GC_00005568, GC_00005706, GC_00005811, GC_00005851, GC_00006115, GC_00006632, GC_00008259, GC_00008727, GC_00011030, GC_00011102, GC_00011725, GC_00012069, GC_00012632, GC_00013612, GC_00014767, GC_00020673, GC_00021847, GC_00022216, GC_00022404, GC_00022946, GC_00023070, GC_00023923, GC_00025442, GC_00026566, GC_00027614, GC_00029158, GC_00029767, GC_000333…	0.2727
ABC_phnC: phosphonate ABC transporter, ATP-binding protein	0.109401	0.740828	1	oral_cavity	TIGR02315	GC_00001302, GC_00006152, GC_00021461	0.2727
citrate_citG: triphosphoribosyl-dephospho-CoA synthase CitG	0.109401	0.740828	1	oral_cavity	TIGR03125	GC_00001676, GC_00010777, GC_00014909, GC_00053284	0.2727
pip_yhgE_Cterm: YhgE/Pip C-terminal domain	0.109401	0.740828	1	oral_cavity	TIGR03062	GC_00013748, GC_00013927, GC_00015174, GC_00015394, GC_00016649, GC_00016907, GC_00024080, GC_00025307, GC_00029574, GC_00030413, GC_00045616, GC_00045997, GC_00051896	0.2727
sortase_fam: sortase	0.109401	0.740828	1	oral_cavity	TIGR01076	GC_00004246, GC_00004247, GC_00006892, GC_00010119, GC_00011240, GC_00013107, GC_00013369, GC_00018528, GC_00019726, GC_00019891, GC_00020228, GC_00021027, GC_00022124, GC_00022332, GC_00024810, GC_00030176, GC_00031474, GC_00032213, GC_00033529, GC_00037244, GC_00039043, GC_00041342, GC_00046071, GC_00046640, GC_00047358	0.2727
dam: DNA adenine methylase	0.109401	0.740828	1	oral_cavity	TIGR00571	GC_00000301, GC_00004003, GC_00032741, GC_00032810, GC_00036268, GC_00037621, GC_00039343	0.2727
araD: L-ribulose-5-phosphate 4-epimerase	0.109401	0.740828	1	oral_cavity	TIGR00760	GC_00000280	0.2727
rSAM_HemZ: coproporphyrinogen dehydrogenase HemZ	0.109401	0.740828	1	oral_cavity	TIGR03994	GC_00001206, GC_00020058, GC_00035658, GC_00044679	0.2727
lipoyltrans: lipoyltransferase and lipoate-protein ligase	0.109401	0.740828	1	oral_cavity	TIGR00545	GC_00003748, GC_00005023, GC_00008273, GC_00009105, GC_00014564, GC_00018293, GC_00024225, GC_00050343, GC_00054541, GC_00055629	0.2727
ttdA_fumA_fumB: hydrolyase, tartrate alpha subunit/fumarate domain protein, Fe-S type	0.109401	0.740828	1	gastrointestinal_tract	TIGR00722	GC_00002494, GC_00004537, GC_00008344, GC_00008345, GC_00016986, GC_00031385, GC_00032053, GC_00036774	0.3182
SP: MFS transporter, sugar porter (SP) family	0.109401	0.740828	1	gastrointestinal_tract	TIGR00879	GC_00004637, GC_00004844, GC_00005938, GC_00007128, GC_00011036, GC_00017646, GC_00026285, GC_00033582, GC_00041886, GC_00049443, GC_00049571, GC_00050454	0.3182
holin_tox_secr: toxin secretion/phage lysis holin	0.109401	0.740828	1	gastrointestinal_tract	TIGR01593	GC_00002284, GC_00003688, GC_00015640, GC_00024359, GC_00024462, GC_00030678, GC_00031977, GC_00033242, GC_00055323	0.3182
pcaI_scoA_fam: 3-oxoacid CoA-transferase, A subunit	0.109401	0.740828	1	gastrointestinal_tract	TIGR02429	GC_00000369, GC_00028359, GC_00029570, GC_00035393	0.3182
pcaJ_scoB_fam: 3-oxoacid CoA-transferase, B subunit	0.109401	0.740828	1	gastrointestinal_tract	TIGR02428	GC_00000291, GC_00042297	0.3182
tape_meas_nterm: tape measure domain	0.109401	0.740828	1	gastrointestinal_tract	TIGR02675	GC_00022429, GC_00030664, GC_00030715, GC_00033646, GC_00034192, GC_00035529, GC_00037579, GC_00043785, GC_00043918, GC_00050078, GC_00050418, GC_00052442, GC_00054791, GC_00055432, GC_00056544	0.3182
intg_mem_TP0381: conserved hypothetical integral membrane protein TIGR02206	0.109401	0.740828	1	gastrointestinal_tract	TIGR02206	GC_00000635, GC_00020010, GC_00056866	0.3182
modB_ABC: molybdate ABC transporter, permease protein	0.109401	0.740828	1	gastrointestinal_tract	TIGR02141	GC_00005959, GC_00014226, GC_00014682, GC_00019037, GC_00020159, GC_00044749, GC_00052992	0.3182
pyru_phos_dikin: pyruvate, phosphate dikinase	0.109401	0.740828	1	gastrointestinal_tract	TIGR01828	GC_00000915, GC_00001127, GC_00002622, GC_00012748, GC_00015463, GC_00015464	0.7273
ribE: riboflavin synthase, alpha subunit	0.109401	0.740828	1	oral_cavity	TIGR00187	GC_00001028, GC_00002047, GC_00006783, GC_00016595, GC_00021359, GC_00023685, GC_00024647, GC_00035757, GC_00056823	0.6818
nagB: glucosamine-6-phosphate deaminase	0.109401	0.740828	1	gastrointestinal_tract	TIGR00502	GC_00000153, GC_00005503, GC_00007775, GC_00011268, GC_00011269, GC_00013301, GC_00014015	0.7273
NDP-sugDHase: nucleotide sugar dehydrogenase	0.109401	0.740828	1	gastrointestinal_tract	TIGR03026	GC_00000285, GC_00001203, GC_00003996, GC_00003997, GC_00010837, GC_00010838, GC_00014287, GC_00015741, GC_00015742, GC_00020850, GC_00029969, GC_00031257, GC_00035931, GC_00038349, GC_00040489, GC_00040513, GC_00048824	0.7273
rpoZ: DNA-directed RNA polymerase, omega subunit	0.109401	0.740828	1	gastrointestinal_tract	TIGR00690	GC_00000759, GC_00007221, GC_00007222, GC_00007393, GC_00007394, GC_00012391, GC_00013832, GC_00018909, GC_00022560, GC_00025577, GC_00026909, GC_00046437	0.7273
pgm_1: phosphoglycerate mutase 1 family	0.109401	0.740828	1	oral_cavity	TIGR01258	GC_00000050, GC_00025795, GC_00041599	0.6818
eubact_ribD: riboflavin biosynthesis protein RibD	0.109401	0.740828	1	oral_cavity	TIGR00326	GC_00000546, GC_00003850, GC_00003851, GC_00016682, GC_00019129, GC_00019730, GC_00023544, GC_00024446, GC_00027560, GC_00039075, GC_00044430	0.6818
TIGR00023: acyl-phosphate glycerol 3-phosphate acyltransferase	0.109401	0.740828	1	oral_cavity	TIGR00023	GC_00002069, GC_00007973, GC_00011888, GC_00012403, GC_00018960, GC_00019182, GC_00020433, GC_00023502, GC_00023554, GC_00024487, GC_00025390, GC_00026014, GC_00028889	0.6818
thiE: thiamine-phosphate diphosphorylase	0.109401	0.740828	1	oral_cavity	TIGR00693	GC_00001726, GC_00004644, GC_00005323, GC_00006040, GC_00007871, GC_00011687, GC_00015843, GC_00018671, GC_00021448, GC_00026443, GC_00046980, GC_00052660	0.6818
PurN: phosphoribosylglycinamide formyltransferase	0.109401	0.740828	1	oral_cavity	TIGR00639	GC_00002601, GC_00006597, GC_00009591, GC_00013792, GC_00013992, GC_00014646, GC_00019536, GC_00020705, GC_00022551, GC_00025068, GC_00025260, GC_00026333, GC_00026540	0.6818
folE: GTP cyclohydrolase I	0.109401	0.740828	1	oral_cavity	TIGR00063	GC_00000802, GC_00000841, GC_00001242, GC_00012459, GC_00021796	0.6818
rpmH_bact: ribosomal protein bL34	0.109401	0.740828	1	oral_cavity	TIGR01030	GC_00000085, GC_00004819, GC_00005088	0.6818
ComEC_N-term: ComEC/Rec2-related protein	0.109401	0.740828	1	oral_cavity	TIGR00360	GC_00001904, GC_00011577, GC_00013406, GC_00014626, GC_00014930, GC_00016422, GC_00018843, GC_00020780, GC_00022511, GC_00039339, GC_00042043, GC_00043185, GC_00047045, GC_00049080, GC_00051799, GC_00051897, GC_00052576	0.6818
ribA: GTP cyclohydrolase II	0.109401	0.740828	1	oral_cavity	TIGR00505	GC_00000343, GC_00001314, GC_00002280, GC_00019355, GC_00022902	0.6818
RND_mfp: efflux transporter, RND family, MFP subunit	0.109401	0.740828	1	oral_cavity	TIGR01730	GC_00001410, GC_00001470, GC_00002001, GC_00002122, GC_00002578, GC_00003839, GC_00006568, GC_00007096, GC_00011065, GC_00011066, GC_00011234, GC_00011592, GC_00013633, GC_00013820, GC_00013974, GC_00014441, GC_00016154, GC_00017942, GC_00019586, GC_00020386, GC_00021505, GC_00021567, GC_00021855, GC_00023306, GC_00024526, GC_00024981, GC_00025147, GC_00025745, GC_00026560, GC_00026858, GC_000269…	0.6818
lumazine-synth: 6,7-dimethyl-8-ribityllumazine synthase	0.109401	0.740828	1	oral_cavity	TIGR00114	GC_00000114, GC_00001585, GC_00025066	0.6818
purH: phosphoribosylaminoimidazolecarboxamide formyltransferase/IMP cyclohydrolase	0.109401	0.740828	1	gastrointestinal_tract	TIGR00355	GC_00000383, GC_00003249, GC_00008953, GC_00008954, GC_00010255, GC_00017956, GC_00021454, GC_00021802, GC_00024016	0.7273
yihY_not_rbn: YihY family inner membrane protein	0.100908	0.750743	1	gastrointestinal_tract	TIGR00765	GC_00002019, GC_00007217, GC_00010887, GC_00012511, GC_00012999, GC_00014475, GC_00017308, GC_00020916, GC_00024603, GC_00025336, GC_00033701, GC_00039749, GC_00048653, GC_00055467	0.6818
modA: molybdate ABC transporter, periplasmic molybdate-binding protein	0.100908	0.750743	1	gastrointestinal_tract	TIGR01256	GC_00013735, GC_00023869, GC_00024922, GC_00025895, GC_00026204, GC_00026679, GC_00026827, GC_00028291, GC_00033699, GC_00035311, GC_00046200, GC_00049759	0.3636
CbiT: precorrin-6Y C5,15-methyltransferase (decarboxylating), CbiT subunit	0.100908	0.750743	1	gastrointestinal_tract	TIGR02469	GC_00000701, GC_00013505, GC_00014123, GC_00052311	0.3636
queuosine_QueD: queuosine biosynthesis protein QueD	0.100908	0.750743	1	gastrointestinal_tract	TIGR03367	GC_00003074, GC_00008870, GC_00012644, GC_00026417, GC_00027180, GC_00031915	0.3636
DAP-DH: diaminopimelate dehydrogenase	0.100908	0.750743	1	gastrointestinal_tract	TIGR01921	GC_00001170, GC_00002453	0.3636
NrdJ_Z: ribonucleoside-diphosphate reductase, adenosylcobalamin-dependent	0.100908	0.750743	1	gastrointestinal_tract	TIGR02504	GC_00001403, GC_00006950, GC_00014684, GC_00028791, GC_00036705, GC_00049011	0.3636
PNPH-PUNA-XAPA: inosine/guanosine/xanthosine phosphorylase family	0.100908	0.750743	1	gastrointestinal_tract	TIGR01697	GC_00002055, GC_00003362, GC_00011914	0.3636
TIGR00343: pyridoxal 5'-phosphate synthase, synthase subunit Pdx1	0.100908	0.750743	1	gastrointestinal_tract	TIGR00343	GC_00000067	0.6818
moaA: molybdenum cofactor biosynthesis protein A	0.100908	0.750743	1	gastrointestinal_tract	TIGR02666	GC_00014522, GC_00018117, GC_00019020, GC_00020762, GC_00023172, GC_00023640, GC_00026080, GC_00047403	0.3636
NMN_trans_PnuC: nicotinamide mononucleotide transporter PnuC	0.100908	0.750743	1	gastrointestinal_tract	TIGR01528	GC_00005344, GC_00005345, GC_00008237, GC_00021744, GC_00021824, GC_00023720, GC_00048920	0.3636
PhzF_family: phenazine biosynthesis protein, PhzF family	0.100908	0.750743	1	gastrointestinal_tract	TIGR00654	GC_00002052, GC_00010613, GC_00023420, GC_00024786, GC_00028475, GC_00029209, GC_00040697	0.3636
NrdE_NrdA: ribonucleoside-diphosphate reductase, alpha subunit	0.100908	0.750743	1	gastrointestinal_tract	TIGR02506	GC_00000437, GC_00002392, GC_00003976, GC_00010816, GC_00014180, GC_00017523, GC_00022641	0.6818
BCCP: acetyl-CoA carboxylase, biotin carboxyl carrier protein	0.100908	0.750743	1	gastrointestinal_tract	TIGR00531	GC_00009572, GC_00010077, GC_00015882, GC_00017639, GC_00018638, GC_00019655, GC_00027215, GC_00056364	0.3636
galU: UTP--glucose-1-phosphate uridylyltransferase	0.100908	0.750743	1	gastrointestinal_tract	TIGR01099	GC_00000063, GC_00015435, GC_00017581	0.6818
major_cap_HK97: phage major capsid protein, HK97 family	0.100908	0.750743	1	gastrointestinal_tract	TIGR01554	GC_00002460, GC_00007310, GC_00007875, GC_00018492, GC_00027687, GC_00028202, GC_00029732, GC_00030854, GC_00033840, GC_00035523, GC_00036122, GC_00036771, GC_00038365, GC_00043237, GC_00043362, GC_00044287, GC_00050840, GC_00051745	0.3636
sda_beta: L-serine dehydratase, iron-sulfur-dependent, beta subunit	0.100908	0.750743	1	gastrointestinal_tract	TIGR00719	GC_00005751, GC_00006373, GC_00007524, GC_00007525, GC_00014600, GC_00020962, GC_00021755, GC_00028045, GC_00041076, GC_00045497	0.3636
dass: transporter, divalent anion:Na+ symporter (DASS) family	0.100908	0.750743	1	gastrointestinal_tract	TIGR00785	GC_00002285, GC_00003012, GC_00005510, GC_00006603, GC_00014227, GC_00018821, GC_00021639, GC_00021903, GC_00027124	0.3636
panD: aspartate 1-decarboxylase	0.100908	0.750743	1	gastrointestinal_tract	TIGR00223	GC_00000234	0.3636
sensory_box: PAS domain S-box protein	0.100908	0.750743	1	gastrointestinal_tract	TIGR00229	GC_00000173, GC_00000293, GC_00006721, GC_00010454, GC_00010587, GC_00012263, GC_00017432, GC_00018813, GC_00018822, GC_00019168, GC_00022428, GC_00022770, GC_00025666, GC_00027513, GC_00028690, GC_00029206, GC_00030069, GC_00031015, GC_00031191, GC_00033053, GC_00033188, GC_00033667, GC_00035367, GC_00035590, GC_00035608, GC_00036609, GC_00037847, GC_00039164, GC_00040219, GC_00042802, GC_000441…	0.6818
tRNA_yibK_trmL: tRNA (cytidine(34)-2'-O)-methyltransferase	0.100908	0.750743	1	gastrointestinal_tract	TIGR00185	GC_00000152, GC_00003647, GC_00007162, GC_00009200, GC_00009201, GC_00010377	0.6818
acolac_lg: acetolactate synthase, large subunit, biosynthetic type	0.100908	0.750743	1	gastrointestinal_tract	TIGR00118	GC_00001947, GC_00004244, GC_00004460, GC_00006589, GC_00007802, GC_00007803, GC_00013939, GC_00022067, GC_00022579, GC_00028150, GC_00034378, GC_00037599, GC_00039347, GC_00047992	0.6818
molyb_syn: molybdenum cofactor synthesis domain	0.100908	0.750743	1	gastrointestinal_tract	TIGR00177	GC_00005301, GC_00013492, GC_00013682, GC_00014849, GC_00015122, GC_00015486, GC_00016101, GC_00016184, GC_00018449, GC_00022796, GC_00023367, GC_00023643, GC_00025517, GC_00025980, GC_00027414, GC_00039658	0.3636
cobI_cbiL: precorrin-2 C(20)-methyltransferase	0.100908	0.750743	1	gastrointestinal_tract	TIGR01467	GC_00000681, GC_00004187, GC_00042445	0.3636
moaC: molybdenum cofactor biosynthesis protein C	0.100908	0.750743	1	gastrointestinal_tract	TIGR00581	GC_00004410, GC_00004587, GC_00015425, GC_00015766, GC_00021106, GC_00022441	0.3636
acolac_sm: acetolactate synthase, small subunit	0.100908	0.750743	1	gastrointestinal_tract	TIGR00119	GC_00001812, GC_00003975, GC_00004067, GC_00006836, GC_00011641, GC_00011783, GC_00012078, GC_00014409, GC_00014740, GC_00032178, GC_00041290, GC_00051962	0.6818
TIGR00022: YhcH/YjgK/YiaL family protein	0.100908	0.750743	1	gastrointestinal_tract	TIGR00022	GC_00001604, GC_00006307, GC_00006335, GC_00011586, GC_00012733, GC_00019155, GC_00022095, GC_00027530, GC_00027564, GC_00028309, GC_00031754, GC_00033469, GC_00033697, GC_00034475, GC_00042131, GC_00046924, GC_00048412, GC_00050046, GC_00051850, GC_00052043, GC_00054103	0.6818
HAD-SF-IIB: HAD hydrolase, family IIB	0.100908	0.750743	1	oral_cavity	TIGR01484	GC_00013852, GC_00015340, GC_00016266, GC_00018203, GC_00019023, GC_00021563, GC_00024275, GC_00024899, GC_00026113, GC_00031476, GC_00031942, GC_00040965, GC_00041882, GC_00041952, GC_00054380	0.3182
citE: citrate (pro-3S)-lyase, beta subunit	0.100908	0.750743	1	oral_cavity	TIGR01588	GC_00000214	0.3182
asnS: asparagine--tRNA ligase	0.100908	0.750743	1	oral_cavity	TIGR00457	GC_00000099, GC_00003333, GC_00011062	0.6364
gcvH: glycine cleavage system H protein	0.100908	0.750743	1	oral_cavity	TIGR00527	GC_00005810, GC_00012444, GC_00012445, GC_00012839, GC_00015223, GC_00017489, GC_00027443, GC_00031860	0.3182
glycerol_kin: glycerol kinase	0.100908	0.750743	1	oral_cavity	TIGR01311	GC_00000056	0.6364
L_thr_O3P_dcar: threonine-phosphate decarboxylase	0.100908	0.750743	1	oral_cavity	TIGR01140	GC_00001008, GC_00024459, GC_00025799, GC_00048045	0.3182
rfaE_dom_I: bifunctional protein RfaE, domain I	0.100908	0.750743	1	oral_cavity	TIGR02198	GC_00000419, GC_00006931, GC_00017295	0.3182
eda: 2-dehydro-3-deoxyphosphogluconate aldolase/4-hydroxy-2-oxoglutarate aldolase	0.100908	0.750743	1	oral_cavity	TIGR01182	GC_00003237, GC_00004995, GC_00005188, GC_00006126, GC_00008626, GC_00014050, GC_00026772, GC_00030956, GC_00040100, GC_00045004, GC_00053676	0.3182
aroQ: 3-dehydroquinate dehydratase, type II	0.100908	0.750743	1	oral_cavity	TIGR01088	GC_00000704, GC_00002984, GC_00005639, GC_00013055, GC_00013056, GC_00014163, GC_00021837, GC_00028390, GC_00037009	0.6364
serB: phosphoserine phosphatase SerB	0.100908	0.750743	1	oral_cavity	TIGR00338	GC_00002438, GC_00004485, GC_00019367, GC_00026665	0.3182
TIGR00733: oligopeptide transporter, OPT family	0.100908	0.750743	1	oral_cavity	TIGR00733	GC_00002444, GC_00003470, GC_00026072, GC_00027833, GC_00028537, GC_00030988	0.3182
baf: pantothenate kinase, type III	0.100908	0.750743	1	oral_cavity	TIGR00671	GC_00001488, GC_00003077, GC_00010393, GC_00014363, GC_00016235, GC_00022930, GC_00024943, GC_00028821, GC_00030726, GC_00031068, GC_00031250, GC_00033951, GC_00038577, GC_00047414, GC_00054344	0.6364
recQ: ATP-dependent DNA helicase RecQ	0.100908	0.750743	1	oral_cavity	TIGR01389	GC_00000469, GC_00002244, GC_00003372, GC_00012225, GC_00012226, GC_00012706, GC_00013284, GC_00020279, GC_00052271	0.6364
fruA: PTS system, fructose subfamily, IIA component	0.100908	0.750743	1	oral_cavity	TIGR00848	GC_00001138, GC_00008738, GC_00010295, GC_00010308, GC_00011764, GC_00017793, GC_00027285, GC_00028020, GC_00046419, GC_00049284	0.3182
TIGR00370: sensor histidine kinase inhibitor, KipI family	0.100908	0.750743	1	oral_cavity	TIGR00370	GC_00000457, GC_00037790, GC_00044214, GC_00046114, GC_00053388	0.3182
rmlC: dTDP-4-dehydrorhamnose 3,5-epimerase	0.0960536	0.756618	1	oral_cavity	TIGR01221	GC_00000996, GC_00003246, GC_00004122, GC_00005014, GC_00005425, GC_00021820, GC_00027445, GC_00046813	0.5909
proA: glutamate-5-semialdehyde dehydrogenase	0.0960536	0.756618	1	oral_cavity	TIGR00407	GC_00002794, GC_00004541, GC_00005185, GC_00010318, GC_00010794, GC_00013277, GC_00017905, GC_00019903, GC_00020199, GC_00020631	0.5909
hemC: hydroxymethylbilane synthase	0.0960536	0.756618	1	oral_cavity	TIGR00212	GC_00000992, GC_00004768, GC_00005829, GC_00016446, GC_00018913, GC_00019013, GC_00023450, GC_00049360, GC_00056806	0.5909
RNasePH: ribonuclease PH	0.0960536	0.756618	1	gastrointestinal_tract	TIGR01966	GC_00000613, GC_00003665, GC_00003666, GC_00003716, GC_00007423, GC_00007901, GC_00010600, GC_00021159	0.6364
SpoIID_LytB: SpoIID/LytB domain	0.0960536	0.756618	1	gastrointestinal_tract	TIGR02669	GC_00001646, GC_00002314, GC_00006866, GC_00020122, GC_00027308, GC_00034653, GC_00035563, GC_00040096, GC_00042781, GC_00042959, GC_00044313, GC_00050773	0.6364
trpG_papA: glutamine amidotransferase of anthranilate synthase or aminodeoxychorismate synthase	0.0960536	0.756618	1	gastrointestinal_tract	TIGR00566	GC_00001399, GC_00002969, GC_00005547, GC_00013558, GC_00013783, GC_00013784, GC_00018102, GC_00027402, GC_00027452	0.6364
livcs: branched-chain amino acid transport system II carrier protein	0.0960536	0.756618	1	gastrointestinal_tract	TIGR00796	GC_00000346, GC_00000424, GC_00006198, GC_00006974, GC_00009438, GC_00011981, GC_00014233, GC_00016573, GC_00016777, GC_00025365, GC_00025844, GC_00026482, GC_00027873, GC_00031241, GC_00033098, GC_00036902, GC_00053229	0.6364
mreC: rod shape-determining protein MreC	0.0960536	0.756618	1	gastrointestinal_tract	TIGR00219	GC_00001407, GC_00009119, GC_00009313, GC_00010232, GC_00011545, GC_00014047, GC_00017484, GC_00019910, GC_00020837, GC_00022461, GC_00027483	0.6364
lipid_A_lpxA: acyl-[acyl-carrier-protein]-UDP-N-acetylglucosamine O-acyltransferase	0.0960536	0.756618	1	gastrointestinal_tract	TIGR01852	GC_00000935, GC_00001709, GC_00002895, GC_00005952, GC_00021091, GC_00026122, GC_00044606, GC_00047737, GC_00056158	0.6364
TIGR00726: YfiH family protein	0.0960536	0.756618	1	gastrointestinal_tract	TIGR00726	GC_00001335, GC_00003843, GC_00007880, GC_00009577, GC_00024535, GC_00025284, GC_00026096, GC_00026155, GC_00043975, GC_00048620, GC_00053448	0.6364
dGTP_triPase: putative dGTPase	0.0960536	0.756618	1	gastrointestinal_tract	TIGR01353	GC_00001285, GC_00006246, GC_00014274, GC_00015337, GC_00015338, GC_00016558, GC_00016732, GC_00017783, GC_00020641, GC_00023051, GC_00028500, GC_00054818, GC_00056527	0.6364
tonB_Cterm: TonB family C-terminal domain	0.0960536	0.756618	1	gastrointestinal_tract	TIGR01352	GC_00000548, GC_00001443, GC_00004084, GC_00007789, GC_00008090, GC_00009033, GC_00009237, GC_00009333, GC_00010110, GC_00010111, GC_00010112, GC_00011987, GC_00012058, GC_00014638, GC_00014914, GC_00015003, GC_00015004, GC_00015965, GC_00017109, GC_00020797, GC_00021389, GC_00023332, GC_00027348, GC_00031840, GC_00032420, GC_00033190, GC_00033211, GC_00033633, GC_00035439, GC_00036930, GC_000378…	0.6364
cyt_deam_tetra: cytidine deaminase	0.0960536	0.756618	1	gastrointestinal_tract	TIGR01354	GC_00001688, GC_00006240, GC_00007250, GC_00007558, GC_00008761, GC_00018729, GC_00020558, GC_00023925, GC_00026541, GC_00053784, GC_00054634	0.6364
glgD: glucose-1-phosphate adenylyltransferase, GlgD subunit	0.0960536	0.756618	1	gastrointestinal_tract	TIGR02092	GC_00000694, GC_00025201, GC_00025878, GC_00040280, GC_00049305, GC_00056100	0.4091
glpX: fructose-1,6-bisphosphatase, class II	0.0960536	0.756618	1	gastrointestinal_tract	TIGR00330	GC_00000832, GC_00005427, GC_00013590, GC_00021434	0.4091
eps_fam: capsular exopolysaccharide family	0.0960536	0.756618	1	gastrointestinal_tract	TIGR01007	GC_00003757, GC_00004534, GC_00007169, GC_00008449, GC_00020738, GC_00021758, GC_00022619, GC_00024327, GC_00029681, GC_00039356, GC_00054350	0.4091
ant_ant_sig: anti-anti-sigma factor	0.0960536	0.756618	1	gastrointestinal_tract	TIGR00377	GC_00000683, GC_00024110, GC_00025902, GC_00038175, GC_00055655, GC_00056942	0.4091
antiport_nhaC: Na+/H+ antiporter NhaC	0.0960536	0.756618	1	gastrointestinal_tract	TIGR00931	GC_00001371, GC_00003102, GC_00006755, GC_00006787, GC_00007348, GC_00009880, GC_00015264, GC_00017059, GC_00018864, GC_00029357, GC_00039565, GC_00040773, GC_00048384	0.4091
tatC: twin arginine-targeting protein translocase TatC	0.0960536	0.756618	1	gastrointestinal_tract	TIGR00945	GC_00007024, GC_00013261, GC_00013836, GC_00013860, GC_00014507, GC_00015840, GC_00017493, GC_00025040, GC_00032593, GC_00037038, GC_00044524, GC_00047135	0.4091
gltA: glutamate synthase (NADPH), homotetrameric	0.0960536	0.756618	1	gastrointestinal_tract	TIGR01316	GC_00001691, GC_00002939, GC_00011608, GC_00012320	0.4091
nfo: apurinic endonuclease (APN1)	0.0960536	0.756618	1	gastrointestinal_tract	TIGR00587	GC_00003051, GC_00003348, GC_00004680, GC_00011544, GC_00021021, GC_00055450	0.4091
accC: acetyl-CoA carboxylase, biotin carboxylase subunit	0.0960536	0.756618	1	gastrointestinal_tract	TIGR00514	GC_00000155	0.4091
surE: 5'/3'-nucleotidase SurE	0.0960536	0.756618	1	gastrointestinal_tract	TIGR00087	GC_00002897, GC_00016945, GC_00019376, GC_00020248, GC_00025897, GC_00026534, GC_00045509	0.4091
thiH: thiazole biosynthesis protein ThiH	0.0960536	0.756618	1	gastrointestinal_tract	TIGR02351	GC_00000475, GC_00005907, GC_00007892, GC_00029395	0.4091
sda_alpha: L-serine dehydratase, iron-sulfur-dependent, alpha subunit	0.0960536	0.756618	1	gastrointestinal_tract	TIGR00718	GC_00012987, GC_00012988, GC_00012989, GC_00014309, GC_00014714, GC_00017282, GC_00018618, GC_00023335, GC_00026992, GC_00035025, GC_00044209, GC_00050381	0.4091
IMPACT_YIGZ: uncharacterized protein, YigZ family	0.0960536	0.756618	1	gastrointestinal_tract	TIGR00257	GC_00009156, GC_00013500, GC_00015411, GC_00021037, GC_00022195, GC_00024022, GC_00024495, GC_00027070, GC_00053454	0.4091
gltS: sodium/glutamate symporter	0.0960536	0.756618	1	gastrointestinal_tract	TIGR00210	GC_00000696, GC_00000910, GC_00001365, GC_00004888, GC_00006133, GC_00018063, GC_00025880, GC_00028384, GC_00045929, GC_00046971, GC_00049363, GC_00050754	0.4091
PLP_synth_Pdx2: pyridoxal 5'-phosphate synthase, glutaminase subunit Pdx2	0.0960536	0.756618	1	gastrointestinal_tract	TIGR03800	GC_00002382, GC_00010766, GC_00011839, GC_00015447, GC_00017878, GC_00024181	0.4091
precor6x_red: precorrin-6x reductase	0.0960536	0.756618	1	gastrointestinal_tract	TIGR00715	GC_00000589, GC_00017329, GC_00021409, GC_00021896, GC_00043774	0.4091
DegV: EDD domain protein, DegV family	0.0960536	0.756618	1	oral_cavity	TIGR00762	GC_00006613, GC_00007762, GC_00009781, GC_00010116, GC_00010369, GC_00011663, GC_00011664, GC_00014765, GC_00016855, GC_00020839, GC_00021335, GC_00021508, GC_00022924, GC_00023882, GC_00024877, GC_00025947, GC_00026066, GC_00026165, GC_00029382, GC_00029976, GC_00036664, GC_00037808, GC_00041467, GC_00042392, GC_00043047, GC_00044270, GC_00044466, GC_00046823, GC_00049131, GC_00053204, GC_000563…	0.3636
cas4: CRISPR-associated protein Cas4	0.0960536	0.756618	1	oral_cavity	TIGR00372	GC_00003415, GC_00003434, GC_00008795, GC_00016983, GC_00029701, GC_00032876, GC_00046475, GC_00053709	0.3636
ECF_ATPase_1: energy-coupling factor transporter ATPase	0.0960536	0.756618	1	oral_cavity	TIGR04520	GC_00003527, GC_00007580, GC_00007581, GC_00017304, GC_00023202, GC_00024499, GC_00030866, GC_00046267	0.3636
gntP: transporter, gluconate:H+ symporter (GntP) family	0.0960536	0.756618	1	oral_cavity	TIGR00791	GC_00001175, GC_00009137, GC_00009138, GC_00016458, GC_00020305, GC_00022212, GC_00052881	0.3636
ROK_glcA_fam: ROK family protein (putative glucokinase)	0.0960536	0.756618	1	oral_cavity	TIGR00744	GC_00000896, GC_00008634, GC_00008635, GC_00017022, GC_00024198	0.3636
corA: magnesium and cobalt transport protein CorA	0.0960536	0.756618	1	oral_cavity	TIGR00383	GC_00000641, GC_00014964, GC_00016554, GC_00024619, GC_00024714, GC_00043021	0.3636
CbiE: precorrin-6y C5,15-methyltransferase (decarboxylating), CbiE subunit	0.0960536	0.756618	1	oral_cavity	TIGR02467	GC_00001508, GC_00007502, GC_00016723, GC_00019838, GC_00039374, GC_00050236, GC_00054449	0.3636
gnd: 6-phosphogluconate dehydrogenase (decarboxylating)	0.0960536	0.756618	1	oral_cavity	TIGR00873	GC_00001082, GC_00004847, GC_00007160, GC_00007161, GC_00019174	0.3636
SppA_dom: signal peptide peptidase SppA, 36K type	0.0960536	0.756618	1	oral_cavity	TIGR00706	GC_00001200, GC_00001787, GC_00011208, GC_00025473, GC_00025810, GC_00026743, GC_00037078	0.3636
heptose_epim: ADP-glyceromanno-heptose 6-epimerase	0.0960536	0.756618	1	oral_cavity	TIGR02197	GC_00000597, GC_00005902, GC_00020666, GC_00021329	0.3636
cbiD: cobalamin biosynthesis protein CbiD	0.0960536	0.756618	1	oral_cavity	TIGR00312	GC_00000574, GC_00014718, GC_00015589, GC_00020351, GC_00054863	0.3636
TIGR00282: metallophosphoesterase, MG_246/BB_0505 family	0.0924103	0.761135	1	oral_cavity	TIGR00282	GC_00000384, GC_00003250, GC_00008962	0.4091
pgm_bpd_ind: phosphoglycerate mutase (2,3-diphosphoglycerate-independent)	0.0924103	0.761135	1	oral_cavity	TIGR01307	GC_00001226, GC_00002657, GC_00020992, GC_00026834	0.4091
rfaE_dom_II: bifunctional protein RfaE, domain II	0.0924103	0.761135	1	oral_cavity	TIGR02199	GC_00000177, GC_00024645	0.4091
TIGR00007: 1-(5-phosphoribosyl)-5-[(5-phosphoribosylamino)methylideneamino]imidazole-4-carboxamide isomerase	0.0924103	0.761135	1	oral_cavity	TIGR00007	GC_00002957, GC_00005896, GC_00015611, GC_00015612, GC_00026673, GC_00026710, GC_00056080, GC_00056763	0.4091
citF: citrate lyase, alpha subunit	0.0924103	0.761135	1	oral_cavity	TIGR01584	GC_00000246, GC_00001152, GC_00004845, GC_00006336, GC_00027258, GC_00027259	0.4091
lipoamide_DH: dihydrolipoyl dehydrogenase	0.0924103	0.761135	1	oral_cavity	TIGR01350	GC_00002764, GC_00004775, GC_00005171, GC_00006362, GC_00015591, GC_00016620, GC_00017742, GC_00021856, GC_00022029, GC_00025665, GC_00028194, GC_00032895, GC_00037859	0.4091
YidE_YbjL_dupl: AspT/YidE/YbjL antiporter duplication domain	0.0924103	0.761135	1	oral_cavity	TIGR01625	GC_00001180, GC_00001945, GC_00002406, GC_00013306, GC_00020319, GC_00023471, GC_00024938	0.4091
panC: pantoate--beta-alanine ligase	0.0924103	0.761135	1	gastrointestinal_tract	TIGR00018	GC_00003065, GC_00013503, GC_00016169, GC_00016607, GC_00016608, GC_00018766, GC_00022810, GC_00031253	0.4545
AhpF_homolog: putative alkyl hydroperoxide reductase F subunit	0.0924103	0.761135	1	gastrointestinal_tract	TIGR03143	GC_00001012, GC_00003113, GC_00011136, GC_00019419	0.4545
rnfE: electron transport complex, RnfABCDGE type, E subunit	0.0924103	0.761135	1	gastrointestinal_tract	TIGR01948	GC_00000162, GC_00047664	0.4545
rnfD: electron transport complex, RnfABCDGE type, D subunit	0.0924103	0.761135	1	gastrointestinal_tract	TIGR01946	GC_00000941, GC_00004647, GC_00006690, GC_00013416, GC_00054758	0.4545
dipeptidaselike: putative dipeptidase	0.0924103	0.761135	1	gastrointestinal_tract	TIGR01887	GC_00000672, GC_00007084, GC_00007085, GC_00010462, GC_00021833, GC_00025000, GC_00042158, GC_00046490, GC_00047558	0.4545
topB: DNA topoisomerase III	0.0924103	0.761135	1	gastrointestinal_tract	TIGR01056	GC_00002073, GC_00003454, GC_00005530, GC_00006730, GC_00020066, GC_00024882, GC_00026062, GC_00027110, GC_00035203, GC_00040949, GC_00043940	0.4545
phd_fam: prevent-host-death family protein	0.0924103	0.761135	1	gastrointestinal_tract	TIGR01552	GC_00002737, GC_00004905, GC_00008859, GC_00009195, GC_00009954, GC_00016468, GC_00026829, GC_00026978, GC_00028330, GC_00031295, GC_00043376, GC_00044839, GC_00046481, GC_00050163, GC_00056826	0.4545
rnfC: electron transport complex, RnfABCDGE type, C subunit	0.0924103	0.761135	1	gastrointestinal_tract	TIGR01945	GC_00000671, GC_00004722, GC_00013405, GC_00013695, GC_00033475, GC_00048030	0.4545
acpS: holo-[acyl-carrier-protein] synthase	0.0924103	0.761135	1	gastrointestinal_tract	TIGR00516	GC_00001435, GC_00007531, GC_00007532, GC_00019400, GC_00019668, GC_00021722, GC_00048614	0.4545
serC_1: phosphoserine transaminase	0.0924103	0.761135	1	gastrointestinal_tract	TIGR01364	GC_00002123, GC_00016718, GC_00016719, GC_00016720, GC_00025720, GC_00031152, GC_00032881, GC_00032882	0.4545
rnfA: electron transport complex, RnfABCDGE type, A subunit	0.0924103	0.761135	1	gastrointestinal_tract	TIGR01943	GC_00000146	0.4545
glgA: glycogen/starch synthase, ADP-glucose type	0.0924103	0.761135	1	gastrointestinal_tract	TIGR02095	GC_00000851, GC_00004413, GC_00012862, GC_00038569, GC_00045177, GC_00045886	0.4545
glnS: glutamine--tRNA ligase	0.0924103	0.761135	1	gastrointestinal_tract	TIGR00440	GC_00000406, GC_00002250	0.4545
TIGR00147: lipid kinase, YegS/Rv2252/BmrU family	0.0924103	0.761135	1	gastrointestinal_tract	TIGR00147	GC_00001857, GC_00006995, GC_00008292, GC_00008293, GC_00010045, GC_00010189, GC_00012936, GC_00013654, GC_00014531, GC_00014756, GC_00020943, GC_00022572, GC_00024018, GC_00026179, GC_00027020, GC_00048347, GC_00055594	0.5909
histidine_hisI: phosphoribosyl-ATP diphosphatase	0.0924103	0.761135	1	gastrointestinal_tract	TIGR03188	GC_00002678, GC_00004002, GC_00005038, GC_00005256, GC_00010920, GC_00011975, GC_00015905, GC_00023442, GC_00024673, GC_00029906, GC_00038128, GC_00052608	0.5909
asd_B: aspartate-semialdehyde dehydrogenase	0.0924103	0.761135	1	gastrointestinal_tract	TIGR01296	GC_00002029, GC_00003887, GC_00003925, GC_00007592, GC_00007593, GC_00015675, GC_00023629, GC_00049699	0.5909
hisF: imidazoleglycerol phosphate synthase, cyclase subunit	0.0924103	0.761135	1	gastrointestinal_tract	TIGR00735	GC_00000090	0.5909
hisD: histidinol dehydrogenase	0.0924103	0.761135	1	gastrointestinal_tract	TIGR00069	GC_00002988, GC_00004375, GC_00006141, GC_00012927, GC_00018696, GC_00019506, GC_00021442, GC_00023895, GC_00027456, GC_00030681, GC_00049046	0.5909
IMP_synth_hisH: imidazole glycerol phosphate synthase, glutamine amidotransferase subunit	0.0924103	0.761135	1	gastrointestinal_tract	TIGR01855	GC_00002693, GC_00006411, GC_00009677, GC_00011237, GC_00021920, GC_00022851, GC_00025933, GC_00034774, GC_00035758, GC_00039912, GC_00040128, GC_00041315, GC_00042609	0.5909
TRX_reduct: thioredoxin-disulfide reductase	0.0924103	0.761135	1	gastrointestinal_tract	TIGR01292	GC_00002980, GC_00004239, GC_00008228, GC_00008229, GC_00012981, GC_00013881, GC_00019255, GC_00022127, GC_00024102, GC_00027049, GC_00040559	0.5909
shape_MreD: rod shape-determining protein MreD	0.0924103	0.761135	1	gastrointestinal_tract	TIGR03426	GC_00002519, GC_00011832, GC_00011928, GC_00013105, GC_00014705, GC_00021643, GC_00024493, GC_00026552, GC_00037600, GC_00038474, GC_00047607, GC_00054181, GC_00054891	0.5909
potA: polyamine ABC transporter, ATP-binding protein	0.0924103	0.761135	1	gastrointestinal_tract	TIGR01187	GC_00000732, GC_00002387, GC_00005255, GC_00006874, GC_00007597	0.5909
hisG: ATP phosphoribosyltransferase	0.0924103	0.761135	1	gastrointestinal_tract	TIGR00070	GC_00002783, GC_00006673, GC_00010477, GC_00013090, GC_00013627, GC_00013817, GC_00019247, GC_00026985, GC_00030287, GC_00037664, GC_00037916, GC_00055220	0.5909
mutS2: MutS2 family protein	0.0924103	0.761135	1	gastrointestinal_tract	TIGR01069	GC_00000997, GC_00005672, GC_00006833, GC_00011884, GC_00011885, GC_00019416, GC_00022096, GC_00037206, GC_00044701, GC_00056191	0.5909
MiaB-like-C: MiaB-like tRNA modifying enzyme	0.0924103	0.761135	1	gastrointestinal_tract	TIGR01579	GC_00001130, GC_00001864, GC_00015960, GC_00016517, GC_00020161, GC_00040260, GC_00040817	0.5909
3a0501s07: protein-export membrane protein SecF	0.0924103	0.761135	1	oral_cavity	TIGR00966	GC_00000728, GC_00013216, GC_00014192, GC_00014941, GC_00015728, GC_00017914, GC_00024932, GC_00028195, GC_00037067, GC_00053495	0.5455
asp_race: aspartate racemase	0.09128	0.762556	1	gastrointestinal_tract	TIGR00035	GC_00001982, GC_00008211, GC_00011115, GC_00013325, GC_00014913, GC_00020495, GC_00025193, GC_00030666, GC_00031194, GC_00033994, GC_00048928	0.5
ilvA_1Cterm: threonine ammonia-lyase	0.09128	0.762556	1	oral_cavity	TIGR01127	GC_00000130, GC_00004333, GC_00010967, GC_00022082	0.5
glgC: glucose-1-phosphate adenylyltransferase	0.09128	0.762556	1	gastrointestinal_tract	TIGR02091	GC_00000174, GC_00012734, GC_00018753, GC_00054814	0.5
lytR_cpsA_psr: cell envelope-related function transcriptional attenuator common domain	0.09128	0.762556	1	oral_cavity	TIGR00350	GC_00004483, GC_00011174, GC_00011350, GC_00012607, GC_00013045, GC_00013844, GC_00015229, GC_00016131, GC_00017261, GC_00018392, GC_00019362, GC_00019572, GC_00019843, GC_00020065, GC_00022552, GC_00023102, GC_00026183, GC_00026384, GC_00027097, GC_00030645, GC_00031991, GC_00032302, GC_00035390, GC_00036066, GC_00037838, GC_00042457, GC_00045709, GC_00046931, GC_00047849, GC_00048767, GC_000492…	0.5
DTMP_kinase: dTMP kinase	0.09128	0.762556	1	gastrointestinal_tract	TIGR00041	GC_00008060, GC_00008061, GC_00008062, GC_00019708, GC_00020186, GC_00023790, GC_00026585, GC_00026635, GC_00030847, GC_00036486, GC_00045594, GC_00048805, GC_00053004	0.5
nadC: nicotinate-nucleotide diphosphorylase (carboxylating)	0.09128	0.762556	1	gastrointestinal_tract	TIGR00078	GC_00000478, GC_00002669, GC_00023566, GC_00025261	0.5
TIGR00364: queuosine biosynthesis protein QueC	0.09128	0.762556	1	oral_cavity	TIGR00364	GC_00002983, GC_00003059, GC_00005234, GC_00010751, GC_00015184, GC_00016374	0.4545
cobA_cysG_Cterm: uroporphyrinogen-III C-methyltransferase	0.09128	0.762556	1	gastrointestinal_tract	TIGR01469	GC_00000566, GC_00004351, GC_00004939, GC_00015307, GC_00022506, GC_00026405	0.5
flav_short: flavodoxin	0.09128	0.762556	1	oral_cavity	TIGR01753	GC_00000665, GC_00006343, GC_00010399, GC_00011846, GC_00012602, GC_00022480, GC_00022481, GC_00027382, GC_00030793	0.5
flav_long: flavodoxin	0.09128	0.762556	1	oral_cavity	TIGR01752	GC_00000648, GC_00000747, GC_00000951, GC_00034507, GC_00056936	0.4545
trpA: tryptophan synthase, alpha subunit	0.09128	0.762556	1	gastrointestinal_tract	TIGR00262	GC_00005755, GC_00007010, GC_00008269, GC_00008270, GC_00015301, GC_00017063, GC_00019466, GC_00022921, GC_00024491, GC_00024622	0.5
rnfB: electron transport complex, RnfABCDGE type, B subunit	0.09128	0.762556	1	gastrointestinal_tract	TIGR01944	GC_00001207, GC_00004808, GC_00009463, GC_00013414, GC_00013551, GC_00025352, GC_00046052	0.5
malQ: 4-alpha-glucanotransferase	0.09128	0.762556	1	gastrointestinal_tract	TIGR00217	GC_00001311, GC_00006552, GC_00007731, GC_00017976, GC_00018415, GC_00018863, GC_00020930, GC_00046838, GC_00049096, GC_00053212	0.5
recomb_XerD: tyrosine recombinase XerD	0.09128	0.762556	1	oral_cavity	TIGR02225	GC_00002200, GC_00008500, GC_00008501, GC_00016795, GC_00017225, GC_00022300, GC_00025408, GC_00047243	0.4545
cobT_DBIPRT: nicotinate-nucleotide--dimethylbenzimidazole phosphoribosyltransferase	0.09128	0.762556	1	oral_cavity	TIGR03160	GC_00000459, GC_00002883, GC_00019122, GC_00025868, GC_00026465, GC_00053359	0.5
TIGR01125: ribosomal protein S12 methylthiotransferase RimO	0.09128	0.762556	1	oral_cavity	TIGR01125	GC_00002037, GC_00005994, GC_00016630, GC_00018160, GC_00020652, GC_00025978, GC_00046510, GC_00050312	0.4545
minD_bact: septum site-determining protein MinD	0.09128	0.762556	1	gastrointestinal_tract	TIGR01968	GC_00000201, GC_00008151, GC_00008152, GC_00028277	0.5
ATPase-IIB_Ca: calcium-translocating P-type ATPase, PMCA-type	0.09128	0.762556	1	gastrointestinal_tract	TIGR01517	GC_00000320, GC_00003957, GC_00009496, GC_00036865, GC_00037273, GC_00044632, GC_00051625	0.5
dctM: TRAP transporter, DctM subunit	0.09128	0.762556	1	gastrointestinal_tract	TIGR00786	GC_00000229, GC_00003163, GC_00003913, GC_00005179, GC_00005180, GC_00006679, GC_00009051, GC_00009052, GC_00013463, GC_00016090, GC_00018046, GC_00021780, GC_00022334, GC_00024982, GC_00028522, GC_00028688, GC_00036721, GC_00038537, GC_00039022, GC_00041619, GC_00042880, GC_00044522, GC_00044546, GC_00044971, GC_00045798, GC_00045859, GC_00047359, GC_00047781, GC_00049056, GC_00053988, GC_000546…	0.5
fadh2: methylenetetrahydrofolate reductase [NAD(P)H]	0.09128	0.762556	1	oral_cavity	TIGR00676	GC_00001572, GC_00002854, GC_00005036, GC_00009764, GC_00013772, GC_00015456, GC_00031304	0.5
TIGR00488: putative HD superfamily hydrolase	0.09128	0.762556	1	oral_cavity	TIGR00488	GC_00000361, GC_00012230, GC_00013496, GC_00017415, GC_00021020, GC_00024414, GC_00024779, GC_00030173, GC_00038535, GC_00045327	0.5
argR_whole: arginine repressor	0.09128	0.762556	1	oral_cavity	TIGR01529	GC_00001763, GC_00013535, GC_00013552, GC_00014804, GC_00021084, GC_00021786, GC_00022883, GC_00047511	0.4545
pepF: oligoendopeptidase F	0.09128	0.762556	1	gastrointestinal_tract	TIGR00181	GC_00000991, GC_00007886, GC_00007887, GC_00014623, GC_00023424, GC_00025527, GC_00026609, GC_00039122, GC_00039480, GC_00041438, GC_00055532	0.5
orni_carb_tr: ornithine carbamoyltransferase	0.09128	0.762556	1	gastrointestinal_tract	TIGR00658	GC_00002223, GC_00003112, GC_00005554, GC_00022571, GC_00023275, GC_00045942	0.5
cobQ: cobyric acid synthase CobQ	0.09128	0.762556	1	oral_cavity	TIGR00313	GC_00000460, GC_00000691, GC_00004277, GC_00004445, GC_00013372, GC_00018100, GC_00049895	0.5
bL25_bact_ctc: ribosomal protein bL25, Ctc-form	0.09128	0.762556	1	gastrointestinal_tract	TIGR00731	GC_00001961, GC_00011916, GC_00012613, GC_00017777, GC_00020150, GC_00026037, GC_00028965, GC_00033970, GC_00053504, GC_00054383	0.5
asnASE_I: L-asparaginase, type I	0.09128	0.762556	1	gastrointestinal_tract	TIGR00519	GC_00000988, GC_00000998, GC_00016747, GC_00036277	0.5
CofD_related: conserved hypothetical protein	0.09128	0.762556	1	gastrointestinal_tract	TIGR01826	GC_00010974, GC_00010975, GC_00012621, GC_00015662, GC_00020366, GC_00021422, GC_00021423, GC_00021677, GC_00023784, GC_00030010, GC_00036817, GC_00054854	0.5
hemA: glutamyl-tRNA reductase	0.09128	0.762556	1	oral_cavity	TIGR01035	GC_00001006, GC_00004291, GC_00016978, GC_00020113, GC_00022933, GC_00032807	0.4545
TIGR00697: conserved hypothetical integral membrane protein	0.09128	0.762556	1	oral_cavity	TIGR00697	GC_00000703, GC_00001791, GC_00006210, GC_00023383, GC_00036003, GC_00038955	0.5
mutY: A/G-specific adenine glycosylase	0.09128	0.762556	1	gastrointestinal_tract	TIGR01084	GC_00003770, GC_00008643, GC_00008644, GC_00008682, GC_00010857, GC_00012553, GC_00018602, GC_00022562, GC_00022962, GC_00030280, GC_00045505, GC_00056604	0.5455
HAD-SF-IB-hyp1: HAD hydrolase, family IB	0.09128	0.762556	1	gastrointestinal_tract	TIGR01490	GC_00000842, GC_00004546, GC_00014371, GC_00017577, GC_00019120, GC_00021860, GC_00028630	0.5455
S21p: ribosomal protein bS21	0.09128	0.762556	1	gastrointestinal_tract	TIGR00030	GC_00000322, GC_00002301, GC_00011459, GC_00030028	0.5455
leuB: 3-isopropylmalate dehydrogenase	0.09128	0.762556	1	gastrointestinal_tract	TIGR00169	GC_00000183, GC_00002880	0.5455
thiS: thiamine biosynthesis protein ThiS	0.09128	0.762556	1	gastrointestinal_tract	TIGR01683	GC_00001251, GC_00005833, GC_00007214, GC_00008745, GC_00021468, GC_00026776, GC_00027109, GC_00030852, GC_00033278, GC_00034877, GC_00056760	0.5455
AcCoA-C-Actrans: acetyl-CoA C-acyltransferase	0.09128	0.762556	1	gastrointestinal_tract	TIGR01930	GC_00000582, GC_00004366, GC_00012349, GC_00018267, GC_00019852, GC_00020690, GC_00021167, GC_00023774, GC_00033474, GC_00038130, GC_00038870, GC_00040981	0.5455
RelE_StbE: addiction module toxin, RelE/StbE family	0.09128	0.762556	1	gastrointestinal_tract	TIGR02385	GC_00002303, GC_00002333, GC_00003817, GC_00004717, GC_00005355, GC_00009188, GC_00009189, GC_00009616, GC_00010909, GC_00015069, GC_00017112, GC_00018561, GC_00021425, GC_00027343, GC_00027344, GC_00027438, GC_00029353, GC_00033388, GC_00034364, GC_00037541, GC_00038723, GC_00045075, GC_00046653, GC_00049543	0.5455
P_ylase: glycogen/starch/alpha-glucan phosphorylases	0.09128	0.762556	1	gastrointestinal_tract	TIGR02093	GC_00000402, GC_00021625, GC_00022836, GC_00023016, GC_00023659, GC_00039012, GC_00041210, GC_00054861, GC_00055488	0.5455
branching_enzym: 1,4-alpha-glucan branching enzyme	0.09128	0.762556	1	gastrointestinal_tract	TIGR01515	GC_00000440, GC_00006103, GC_00006417, GC_00019736, GC_00023710, GC_00031997, GC_00032587, GC_00032588	0.5455
cbbA: ketose-bisphosphate aldolase	2.16453e-52	1	1	NA	TIGR00167	GC_00005066, GC_00007933, GC_00010086, GC_00010997, GC_00012410, GC_00013016, GC_00014403, GC_00041392, GC_00047419, GC_00049402, GC_00052188	0.1364
lnt: apolipoprotein N-acyltransferase	2.16453e-52	1	1	NA	TIGR00546	GC_00018426, GC_00020368, GC_00020595	0.1364
TIGR00341: TIGR00341 family protein	2.16453e-52	1	1	NA	TIGR00341	GC_00014831, GC_00014981, GC_00026599	0.1364
EIIA-man: PTS system, mannose/fructose/sorbose family, IIA component	2.16453e-52	1	1	NA	TIGR00824	GC_00009113, GC_00009114, GC_00010798, GC_00026657	0.1364
metmalonyl_epim: methylmalonyl-CoA epimerase	2.16453e-52	1	1	NA	TIGR03081	GC_00006425, GC_00025713, GC_00034980	0.1364
pts-sorbose: PTS system, mannose/fructose/sorbose family, IIB component	2.16453e-52	1	1	NA	TIGR00854	GC_00004137, GC_00009115, GC_00020783	0.1364
cytochr_NrfH: cytochrome c nitrite reductase, small subunit	2.16453e-52	1	1	NA	TIGR03153	GC_00002625	0.1364
cas7_TM1809: CRISPR type III-A/MTUBE-associated RAMP protein Csm3	2.16453e-52	1	1	NA	TIGR02582	GC_00006388, GC_00017364, GC_00037988	0.1364
cit_synth_I: citrate (Si)-synthase	2.16453e-52	1	1	NA	TIGR01798	GC_00013072, GC_00019619, GC_00025251	0.1364
PDH_E1_alph_x: pyruvate dehydrogenase (acetyl-transferring) E1 component, alpha subunit	2.16453e-52	1	1	NA	TIGR03181	GC_00012111, GC_00012112, GC_00013113	0.1364
Bac_Flav_CTERM: gliding motility-associated C-terminal domain	2.16453e-52	1	1	NA	TIGR04131	GC_00003888, GC_00009966	0.1364
oxido_YhdH: putative quinone oxidoreductase, YhdH/YhfP family	2.16453e-52	1	1	NA	TIGR02823	GC_00011702, GC_00017938, GC_00019624	0.1364
cas_TM1810_Csm2: CRISPR type III-A/MTUBE-associated protein Csm2	2.16453e-52	1	1	NA	TIGR01870	GC_00006012, GC_00043720, GC_00047372, GC_00056201	0.1364
mena_SCO4494: putative menaquinone biosynthesis radical SAM enzyme, SCO4494 family	2.16453e-52	1	1	NA	TIGR03700	GC_00017731, GC_00021119, GC_00023909	0.1364
GldL_gliding: gliding motility-associated protein GldL	2.16453e-52	1	1	NA	TIGR03513	GC_00002829	0.1364
heptsyl_trn_I: lipopolysaccharide heptosyltransferase I	2.16453e-52	1	1	NA	TIGR02193	GC_00017168, GC_00021988, GC_00026255	0.1364
MsbA_lipidA: lipid A export permease/ATP-binding protein MsbA	2.16453e-52	1	1	NA	TIGR02203	GC_00004191, GC_00015221	0.1364
purR_Bsub: pur operon repressor PurR	2.16453e-52	1	1	NA	TIGR01743	GC_00002792	0.1364
SAM_DCase_Bsu: S-adenosylmethionine decarboxylase proenzyme	2.16453e-52	1	1	NA	TIGR03330	GC_00020107, GC_00022897, GC_00024710	0.1364
rSAM_six_Cys: SCIFF radical SAM maturase	2.16453e-52	1	1	NA	TIGR03974	GC_00004510, GC_00016199	0.1364
cas_TM1807_csm5: CRISPR type III-A/MTUBE-associated RAMP protein Csm5	2.16453e-52	1	1	NA	TIGR01899	GC_00005720, GC_00032468, GC_00033558, GC_00039852	0.1364
NuoC_fam: NADH (or F420H2) dehydrogenase, subunit C	2.16453e-52	1	1	NA	TIGR01961	GC_00013395, GC_00015335, GC_00026930	0.1364
FruBisAldo_II_A: fructose-bisphosphate aldolase, class II	2.16453e-52	1	1	NA	TIGR01520	GC_00020833, GC_00020834, GC_00022937	0.1364
metzin_BF0631: zinc-dependent metalloproteinase lipoprotein, BF0631 family	2.16453e-52	1	1	NA	TIGR03952	GC_00008139, GC_00037746, GC_00049373, GC_00051314, GC_00056053	0.1364
SsuA_fam: ABC transporter, substrate-binding protein, aliphatic sulfonates family	2.16453e-52	1	1	NA	TIGR01728	GC_00008428, GC_00024433, GC_00027915, GC_00034200	0.1364
narI: respiratory nitrate reductase, gamma subunit	2.16453e-52	1	1	NA	TIGR00351	GC_00018990, GC_00023550, GC_00023772	0.1364
parC_Gpos: DNA topoisomerase IV, A subunit	2.16453e-52	1	1	NA	TIGR01061	GC_00007474, GC_00007475, GC_00020262	0.1364
surface_SprA: cell surface protein SprA	2.16453e-52	1	1	NA	TIGR04189	GC_00002713	0.1364
EIID-AGA: PTS system, mannose/fructose/sorbose family, IID component	2.16453e-52	1	1	NA	TIGR00828	GC_00003718, GC_00004967, GC_00027290, GC_00027313	0.1364
xxxLxxG_by_4: X-X-X-Leu-X-X-Gly heptad repeats	2.16453e-52	1	1	NA	TIGR03057	GC_00023092, GC_00023653, GC_00041883, GC_00048234	0.1364
TIGR02328: conserved hypothetical protein	2.16453e-52	1	1	NA	TIGR02328	GC_00002658	0.1364
leuA_yeast: 2-isopropylmalate synthase	2.16453e-52	1	1	NA	TIGR00970	GC_00010155, GC_00010156, GC_00019227	0.1364
EII-GUT: PTS system, glucitol/sorbitol-specific, IIC component	2.16453e-52	1	1	NA	TIGR00821	GC_00002319	0.1364
glgX_debranch: glycogen debranching enzyme GlgX	2.16453e-52	1	1	NA	TIGR02100	GC_00009833, GC_00009834, GC_00018582, GC_00020772, GC_00026762	0.1364
EF_0839: conserved hypothetical protein EF_0839/AHA_3917	2.16453e-52	1	1	NA	TIGR03581	GC_00002288	0.1364
menaquin_MqnC: dehypoxanthine futalosine cyclase	2.16453e-52	1	1	NA	TIGR03699	GC_00018156, GC_00020444, GC_00020735	0.1364
HAD-SF-IIA-hyp2: HAD hydrolase, TIGR01457 family	2.16453e-52	1	1	NA	TIGR01457	GC_00008579, GC_00008580, GC_00023585	0.1364
T9SS_PorP_fam: type IX secretion system membrane protein, PorP/SprF family	2.16453e-52	1	1	NA	TIGR03519	GC_00002887	0.1364
six_Cys_in_45: six-cysteine peptide SCIFF	2.16453e-52	1	1	NA	TIGR03973	GC_00025650, GC_00025877, GC_00036548, GC_00054067	0.1364
xylose_isom_A: xylose isomerase	2.16453e-52	1	1	NA	TIGR02630	GC_00005515, GC_00013377, GC_00027615	0.1364
M6dom_TIGR03296: M6 family metalloprotease domain	2.16453e-52	1	1	NA	TIGR03296	GC_00010018, GC_00011488, GC_00019537, GC_00049466, GC_00051362, GC_00053794	0.1364
hisB_Nterm: histidinol-phosphatase	2.16453e-52	1	1	NA	TIGR01261	GC_00002780	0.1364
homoserO_Ac_trn: homoserine O-acetyltransferase	2.16453e-52	1	1	NA	TIGR01392	GC_00013987, GC_00019089, GC_00022615	0.1364
TIGR00049: iron-sulfur cluster assembly accessory protein	2.16453e-52	1	1	NA	TIGR00049	GC_00007913, GC_00011202, GC_00016291	0.1364
int_mem_ywzB: conserved hypothetical integral membrane protein	2.16453e-52	1	1	NA	TIGR02327	GC_00010092, GC_00011805, GC_00019928	0.1364
selenium_YgeY: putative selenium metabolism hydrolase	2.16453e-52	1	1	NA	TIGR03526	GC_00002558, GC_00017971	0.1364
GldM_gliding: gliding motility-associated protein GldM	2.16453e-52	1	1	NA	TIGR03517	GC_00002981	0.1364
HU_rel: putative DNA-binding protein	2.16453e-52	1	1	NA	TIGR01201	GC_00003020, GC_00003116, GC_00003416, GC_00004365, GC_00006038, GC_00010868, GC_00011636, GC_00015211, GC_00016476, GC_00018407, GC_00019429, GC_00019926, GC_00026498, GC_00028268, GC_00030738, GC_00031388, GC_00032396, GC_00042507, GC_00052100, GC_00053494, GC_00056735	0.1364
codY_Gpos: GTP-sensing transcriptional pleiotropic repressor CodY	2.16453e-52	1	1	NA	TIGR02787	GC_00023649, GC_00024699, GC_00026385	0.1364
aconitase_1: aconitate hydratase 1	2.16453e-52	1	1	NA	TIGR01341	GC_00003070	0.1364
dinG_rel: putative DnaQ family exonuclease/DinG family helicase	2.16453e-52	1	1	NA	TIGR01407	GC_00009176, GC_00017768, GC_00022742	0.1364
put_DNA_pack: uncharacterized phage protein (possible DNA packaging)	2.16453e-52	1	1	NA	TIGR01560	GC_00009555, GC_00015911, GC_00027664, GC_00044210, GC_00047467, GC_00050391	0.1364
narG: nitrate reductase, alpha subunit	2.16453e-52	1	1	NA	TIGR01580	GC_00023330, GC_00026378, GC_00026379	0.1364
NuoD: NADH dehydrogenase (quinone), D subunit	2.16453e-52	1	1	NA	TIGR01962	GC_00005895, GC_00014243, GC_00024055	0.1364
TIGR00245: TIGR00245 family protein	2.16453e-52	1	1	NA	TIGR00245	GC_00012174, GC_00012175, GC_00025150	0.1364
cas_TM1811_Csm1: CRISPR-associated protein Cas10/Csm1, subtype III-A/MTUBE	2.16453e-52	1	1	NA	TIGR02578	GC_00006598, GC_00040847, GC_00053306, GC_00055327	0.1364
selA_rel: uncharacterized pyridoxal phosphate-dependent enzyme	2.16453e-52	1	1	NA	TIGR01437	GC_00002416, GC_00024057	0.1364
sdhA_frdA_Gneg: succinate dehydrogenase or fumarate reductase, flavoprotein subunit	2.16453e-52	1	1	NA	TIGR01812	GC_00005582, GC_00008763, GC_00014610, GC_00026239	0.1364
2_3_DAP_am_ly: diaminopropionate ammonia-lyase	2.16453e-52	1	1	NA	TIGR03528	GC_00003158, GC_00039239	0.1364
selA: L-seryl-tRNA(Sec) selenium transferase	2.16453e-52	1	1	NA	TIGR00474	GC_00005579, GC_00021680, GC_00027191	0.1364
narH: nitrate reductase, beta subunit	2.16453e-52	1	1	NA	TIGR01660	GC_00003015	0.1364
Por_Secre_tail: Por secretion system C-terminal sorting domain	2.16453e-52	1	1	NA	TIGR04183	GC_00003701, GC_00005957, GC_00008618, GC_00009147, GC_00011596, GC_00011722, GC_00013169, GC_00023163, GC_00028398, GC_00032215, GC_00035164, GC_00042532, GC_00042696, GC_00046613, GC_00047170, GC_00052456	0.1364
panK_bact: pantothenate kinase	2.16453e-52	1	1	NA	TIGR00554	GC_00007495, GC_00007496, GC_00018767	0.1364
EF_0837: putative amidohydrolase, EF_0837/AHA_3915 family	2.16453e-52	1	1	NA	TIGR03583	GC_00007291, GC_00007292, GC_00016654	0.1364
XylB: xylulokinase	2.16453e-52	1	1	NA	TIGR01312	GC_00009080, GC_00021882, GC_00021998	0.1364
ubiA_other: putative 4-hydroxybenzoate polyprenyltransferase	2.16453e-52	1	1	NA	TIGR01475	GC_00015871, GC_00017433, GC_00020042, GC_00026769	0.1364
RNR_1b_NrdF: ribonucleoside-diphosphate reductase, class 1b, beta subunit	2.16453e-52	1	1	NA	TIGR04171	GC_00002822	0.1364
EIIBC-GUT: PTS system, glucitol/sorbitol-specific, IIBC component	2.16453e-52	1	1	NA	TIGR00825	GC_00002704, GC_00011874	0.1364
NuoI: NADH-quinone oxidoreductase, chain I	2.16453e-52	1	1	NA	TIGR01971	GC_00014746, GC_00015353, GC_00026476	0.1364
narJ: nitrate reductase molybdenum cofactor assembly chaperone	2.16453e-52	1	1	NA	TIGR00684	GC_00017597, GC_00018780, GC_00037887, GC_00045506	0.1364
TIGR02687: TIGR02687 family protein	2.16453e-52	1	1	NA	TIGR02687	GC_00002563	0.1364
ccpA: catabolite control protein A	2.16453e-52	1	1	NA	TIGR01481	GC_00002506	0.1364
GlrX_NrdH: glutaredoxin-like protein NrdH	2.16453e-52	1	1	NA	TIGR02194	GC_00009758, GC_00010631, GC_00011614	0.1364
2_5_ligase: 2'-5' RNA ligase	2.16453e-52	1	1	NA	TIGR02258	GC_00035362, GC_00048913, GC_00051256, GC_00054492, GC_00056876, GC_00056961	0.1364
PTS-IIBC-alpha: PTS system, alpha-glucoside-specific IIBC component	2.16453e-52	1	1	NA	TIGR02005	GC_00003956, GC_00009787	0.1364
seleno_YedE: putative selenium metabolism protein, YedE family	2.16453e-52	1	1	NA	TIGR04112	GC_00020077, GC_00022075, GC_00022577	0.1364
GldN: gliding motility associated protein GldN	2.16453e-52	1	1	NA	TIGR03523	GC_00002914	0.1364
ftsW: cell division protein FtsW	2.16453e-52	1	1	NA	TIGR02614	GC_00015364, GC_00021131, GC_00046769, GC_00049130	0.1364
TIGR00427: membrane protein, MarC family	2.16453e-52	1	1	NA	TIGR00427	GC_00011719, GC_00013755, GC_00014764, GC_00025165	0.1364
fucP: L-fucose:H+ symporter permease	2.16453e-52	1	1	NA	TIGR00885	GC_00005524, GC_00014548, GC_00018131, GC_00055494	0.1364
hydA: hydrogenase (NiFe) small subunit (hydA)	2.16453e-52	1	1	NA	TIGR00391	GC_00013947, GC_00023885, GC_00026508	0.1364
VI_chp_4: type VI secretion protein, VC_A0114 family	0	1	1	NA	TIGR03353	GC_00010044, GC_00017438	0.0455
topA_bact: DNA topoisomerase I	0	1	1	NA	TIGR01051	GC_00000556, GC_00001079, GC_00002162, GC_00003871, GC_00014667, GC_00014668, GC_00014669, GC_00014670, GC_00014785, GC_00014786	0.9545
AMN-like: putative AMP nucleosidase	0	1	1	NA	TIGR01721	GC_00023492	0.0455
PTBA: PTS system, glucose subfamily, IIA component	0	1	1	NA	TIGR00830	GC_00000766, GC_00003682, GC_00004648, GC_00005858, GC_00006088, GC_00007132, GC_00007424, GC_00007425, GC_00007426, GC_00012732, GC_00015959, GC_00020990, GC_00022748, GC_00031488, GC_00050213, GC_00051064, GC_00053266	0.5
TIGR00278: putative membrane protein insertion efficiency factor	0	1	1	NA	TIGR00278	GC_00000182, GC_00002836, GC_00003977, GC_00005245, GC_00013937	0.7273
spore_YhcN_YlaJ: sporulation lipoprotein, YhcN/YlaJ family	0	1	1	NA	TIGR02898	GC_00043655, GC_00055371	0.0455
heptsyl_trn_II: lipopolysaccharide heptosyltransferase II	0	1	1	NA	TIGR02195	GC_00015257, GC_00018139	0.0909
hip: integration host factor, beta subunit	0	1	1	NA	TIGR00988	GC_00012747	0.0455
mmCoA_mut_beta: methylmalonyl-CoA mutase, small subunit	0	1	1	NA	TIGR00642	GC_00026967	0.0455
g_glut_trans: gamma-glutamyltransferase	0	1	1	NA	TIGR00066	GC_00022806, GC_00035288, GC_00048085	0.0909
nitrous_NosZ_RR: nitrous-oxide reductase, TAT-dependent	0	1	1	NA	TIGR04244	GC_00024226	0.0455
MthylAspMut_E: methylaspartate mutase, E subunit	0	1	1	NA	TIGR01503	GC_00001843	0.1818
TIGR00157: ribosome small subunit-dependent GTPase A	0	1	1	NA	TIGR00157	GC_00000783, GC_00001940, GC_00007704, GC_00007705, GC_00020341, GC_00022399, GC_00022976, GC_00023229, GC_00023382, GC_00023937, GC_00025518, GC_00028908, GC_00037589, GC_00042680, GC_00045312	0.8636
acid_CoA_mut_N: methylmalonyl-CoA mutase N-terminal domain	0	1	1	NA	TIGR00641	GC_00002464, GC_00005764, GC_00005765	0.1818
Obg_CgtA: Obg family GTPase CgtA	0	1	1	NA	TIGR02729	GC_00000978, GC_00001936, GC_00004074, GC_00009024, GC_00009025, GC_00011847, GC_00013228, GC_00018773, GC_00019407, GC_00021944, GC_00022972, GC_00023069, GC_00024237, GC_00045661, GC_00051318	1
cysG_Nterm: siroheme synthase, N-terminal domain	0	1	1	NA	TIGR01470	GC_00001594, GC_00027141, GC_00031233, GC_00032809, GC_00037181, GC_00050707, GC_00051224, GC_00054879	0.3636
monomer_idh: isocitrate dehydrogenase, NADP-dependent	0	1	1	NA	TIGR00178	GC_00021511	0.0455
not_thiJ: DJ-1 family protein	0	1	1	NA	TIGR01383	GC_00000729, GC_00002586, GC_00013257, GC_00013761, GC_00018453, GC_00022819, GC_00026842, GC_00045943	0.5909
purD: phosphoribosylamine--glycine ligase	0	1	1	NA	TIGR00877	GC_00000800, GC_00002063, GC_00004336, GC_00005805, GC_00007402, GC_00014300, GC_00015171, GC_00015172, GC_00015596, GC_00021200, GC_00021201, GC_00022789, GC_00025561, GC_00026693, GC_00029453, GC_00055843	1
spore_V_AE: stage V sporulation protein AE	0	1	1	NA	TIGR02839	GC_00021343, GC_00027118	0.0909
CM_mono_cladeE: chorismate mutase	0	1	1	NA	TIGR01795	GC_00012249, GC_00026356	0.0909
fruc_bis_ald_: fructose-1,6-bisphosphate aldolase, class II	0	1	1	NA	TIGR01859	GC_00000197, GC_00011262, GC_00011263, GC_00011998	0.5
M3_not_pepF: oligoendopeptidase, M3 family	0	1	1	NA	TIGR02289	GC_00002385, GC_00004555	0.2273
cydB: cytochrome d ubiquinol oxidase, subunit II	0	1	1	NA	TIGR00203	GC_00001010, GC_00003400, GC_00012826, GC_00012993, GC_00017776, GC_00019491, GC_00019492	0.5
thrC: threonine synthase	0	1	1	NA	TIGR00260	GC_00002116, GC_00003440, GC_00004356, GC_00004698, GC_00008064, GC_00009317, GC_00015561, GC_00015562, GC_00015676, GC_00015799, GC_00021077, GC_00024666, GC_00047852, GC_00056069	0.8636
uvrC: excinuclease ABC subunit C	0	1	1	NA	TIGR00194	GC_00001044, GC_00001701, GC_00004719, GC_00015564, GC_00016437, GC_00016843, GC_00020553, GC_00022210, GC_00022211, GC_00025529, GC_00027075, GC_00028927, GC_00041049	0.9091
pyrC_dimer: dihydroorotase, homodimeric type	0	1	1	NA	TIGR00856	GC_00017985	0.0455
bicupin_oxalic: bicupin, oxalate decarboxylase family	0	1	1	NA	TIGR03404	GC_00013194	0.0455
16S_RimM: 16S rRNA processing protein RimM	0	1	1	NA	TIGR02273	GC_00002121, GC_00005293, GC_00008582, GC_00011312, GC_00014779, GC_00018135, GC_00018611, GC_00019916, GC_00020035, GC_00021232, GC_00021313, GC_00021416, GC_00021568, GC_00024432, GC_00025503, GC_00026536, GC_00027410, GC_00035491, GC_00038702, GC_00044376, GC_00045581	1
nth: endonuclease III	0	1	1	NA	TIGR01083	GC_00000897, GC_00002187, GC_00003764, GC_00004166, GC_00007473, GC_00012931, GC_00017664, GC_00022118, GC_00022961, GC_00024135	0.8636
PTS-IIBC-malX: PTS system, maltose and glucose-specific IIBC component	0	1	1	NA	TIGR02004	GC_00022695	0.0455
Mo_ABC_porter: NifC-like ABC-type porter	0	1	1	NA	TIGR01581	GC_00019742	0.0455
chaperone_ClpB: ATP-dependent chaperone protein ClpB	0	1	1	NA	TIGR03346	GC_00000062, GC_00003232, GC_00011610	0.8182
sms: DNA repair protein RadA	0	1	1	NA	TIGR00416	GC_00000930, GC_00002892, GC_00004833, GC_00004834, GC_00007062, GC_00011535, GC_00018879, GC_00019422, GC_00019961, GC_00020367, GC_00020653, GC_00022097, GC_00024437, GC_00025205	0.9545
ECF_ATPase_2: energy-coupling factor transporter ATPase	0	1	1	NA	TIGR04521	GC_00004215, GC_00007288, GC_00007289, GC_00013595, GC_00013596	0.2727
fabZ: beta-hydroxyacyl-(acyl-carrier-protein) dehydratase FabZ	0	1	1	NA	TIGR01750	GC_00000536, GC_00004660, GC_00009366, GC_00009367, GC_00009368, GC_00012963, GC_00012964, GC_00012965, GC_00021412, GC_00022312, GC_00045071, GC_00047037	0.6818
accA: acetyl-CoA carboxylase, carboxyl transferase, alpha subunit	0	1	1	NA	TIGR00513	GC_00001504, GC_00001505, GC_00002611, GC_00012152	0.5455
pepN_strep_liv: aminopeptidase N	0	1	1	NA	TIGR02412	GC_00017020, GC_00017328, GC_00026729	0.0909
cysKM: cysteine synthase	0	1	1	NA	TIGR01136	GC_00001790, GC_00028186, GC_00037021	0.2273
Ubi-OHases: ubiquinone biosynthesis hydroxylase, UbiH/UbiF/VisC/COQ6 family	0	1	1	NA	TIGR01988	GC_00015883	0.0455
rplD_bact: 50S ribosomal protein uL4	0	1	1	NA	TIGR03953	GC_00000739, GC_00001014, GC_00001553, GC_00004012, GC_00007362, GC_00007363, GC_00011327, GC_00015524, GC_00021716, GC_00024916	1
spore_yabG: sporulation peptidase YabG	0	1	1	NA	TIGR02855	GC_00017571	0.0455
phage_rel_nuc: putative phage-type endonuclease	0	1	1	NA	TIGR03033	GC_00021881	0.0455
Y_phosphoryl: pyrimidine-nucleoside phosphorylase	0	1	1	NA	TIGR02644	GC_00002358, GC_00009956, GC_00017291, GC_00055591	0.2727
bioH: pimelyl-[acyl-carrier protein] methyl ester esterase	0	1	1	NA	TIGR01738	GC_00021236	0.0455
rplS_bact: ribosomal protein bL19	0	1	1	NA	TIGR01024	GC_00000016	1
Gln_ase: glutaminase A	0	1	1	NA	TIGR03814	GC_00000864, GC_00015281, GC_00032994, GC_00042823, GC_00045310, GC_00051649	0.3636
citramal_synth: citramalate synthase	0	1	1	NA	TIGR00977	GC_00021585	0.0455
tatD_link_rSAM: radical SAM protein, TatD family-associated	0	1	1	NA	TIGR04038	GC_00024076, GC_00036111, GC_00056421	0.0909
tatAE: twin arginine-targeting protein translocase, TatA/E family	0	1	1	NA	TIGR01411	GC_00003078, GC_00003594, GC_00006785, GC_00007163, GC_00015989, GC_00019401, GC_00020527, GC_00037658, GC_00041991	0.3636
metG: methionine--tRNA ligase	0	1	1	NA	TIGR00398	GC_00000736, GC_00002154, GC_00004315, GC_00005458, GC_00012857, GC_00012858, GC_00014781, GC_00014783, GC_00014788, GC_00015990, GC_00022488, GC_00024998, GC_00024999, GC_00038550, GC_00046333	1
mal_quin_oxido: malate dehydrogenase (acceptor)	0	1	1	NA	TIGR01320	GC_00004592	0.0909
TIGR00044: pyridoxal phosphate enzyme, YggS family	0	1	1	NA	TIGR00044	GC_00001057, GC_00002039, GC_00010644, GC_00014231, GC_00017630, GC_00018831, GC_00020985, GC_00021354, GC_00021445, GC_00024662, GC_00025086, GC_00025293, GC_00034494, GC_00040998, GC_00043438, GC_00047000	0.9545
xseA: exodeoxyribonuclease VII, large subunit	0	1	1	NA	TIGR00237	GC_00000886, GC_00001969, GC_00005140, GC_00006560, GC_00009922, GC_00016618, GC_00020152, GC_00020291, GC_00021459, GC_00024421, GC_00025648, GC_00031570, GC_00035166, GC_00037867, GC_00038600, GC_00041128, GC_00043864, GC_00045932	1
cas1_HMARI: CRISPR-associated endonuclease Cas1, subtype I-B/HMARI/TNEAP	0	1	1	NA	TIGR03641	GC_00003073, GC_00007543, GC_00056977	0.1818
priA: primosomal protein N'	0	1	1	NA	TIGR00595	GC_00000549, GC_00001780, GC_00007099, GC_00007100, GC_00013701, GC_00013913, GC_00015273, GC_00019772, GC_00021065, GC_00021074, GC_00023534, GC_00028422, GC_00029473	0.8636
phge_HK97_gp10: phage protein, HK97 gp10 family	0	1	1	NA	TIGR01725	GC_00007541, GC_00021629, GC_00030849, GC_00031419, GC_00032406, GC_00038709, GC_00046318, GC_00046989	0.1818
hemK_fam: methyltransferase, HemK family	0	1	1	NA	TIGR00536	GC_00026668, GC_00038229, GC_00039196	0.0909
IOR_alpha: indolepyruvate ferredoxin oxidoreductase, alpha subunit	0	1	1	NA	TIGR03336	GC_00006804, GC_00006914	0.0909
LptC_YrbK: LPS export ABC transporter periplasmic protein LptC	0	1	1	NA	TIGR04409	GC_00002700, GC_00016110, GC_00020452, GC_00021062, GC_00023434, GC_00026469	0.3636
LPS_export_lptB: LPS export ABC transporter ATP-binding protein	0	1	1	NA	TIGR04406	GC_00000072	0.6364
murA: UDP-N-acetylglucosamine 1-carboxyvinyltransferase	0	1	1	NA	TIGR01072	GC_00000770, GC_00001566, GC_00003275, GC_00003762, GC_00008216, GC_00008217, GC_00008480, GC_00008481, GC_00008482, GC_00009518, GC_00009519, GC_00016001, GC_00016487, GC_00021190, GC_00021606, GC_00025452, GC_00026891	1
FMN_reduc_SsuE: FMN reductase	0	1	1	NA	TIGR03567	GC_00006561	0.0455
ccoS: cytochrome oxidase maturation protein, cbb3-type	0	1	1	NA	TIGR00847	GC_00013103, GC_00018812	0.0909
bioW: 6-carboxyhexanoate--CoA ligase	0	1	1	NA	TIGR01204	GC_00016033	0.0455
asp_kin_monofn: aspartate kinase, monofunctional class	0	1	1	NA	TIGR00656	GC_00002661, GC_00003783, GC_00008806, GC_00012749, GC_00012750, GC_00013402	0.3636
DivI1A_domain: DivIVA domain	0	1	1	NA	TIGR03544	GC_00007819, GC_00008641, GC_00010803, GC_00011326, GC_00013856, GC_00016944, GC_00022743, GC_00025047, GC_00028229, GC_00029670, GC_00029911, GC_00032494, GC_00034107, GC_00036718, GC_00036795, GC_00038301, GC_00040351, GC_00043512, GC_00043841, GC_00045049, GC_00051048, GC_00053864	0.4545
HMG-CoA-S_prok: hydroxymethylglutaryl-CoA synthase	0	1	1	NA	TIGR01835	GC_00011017, GC_00023615	0.0909
TIGR00091: tRNA (guanine-N(7)-)-methyltransferase	0	1	1	NA	TIGR00091	GC_00000972, GC_00007945, GC_00007946, GC_00014972, GC_00014973, GC_00015188, GC_00017018, GC_00017326, GC_00019825, GC_00020978, GC_00025477, GC_00035841, GC_00040933, GC_00043028, GC_00055299	0.7727
gshA_cyan_rel: carboxylate-amine ligase, YbdK family	0	1	1	NA	TIGR02050	GC_00025112	0.0455
Cu_nitrite_red: nitrite reductase, copper-containing	0	1	1	NA	TIGR02376	GC_00015132	0.0455
miaA: tRNA dimethylallyltransferase	0	1	1	NA	TIGR00174	GC_00001095, GC_00001958, GC_00002045, GC_00007465, GC_00014059, GC_00015459, GC_00018003, GC_00019238, GC_00019710, GC_00021691, GC_00022179, GC_00022460, GC_00023509, GC_00024474, GC_00024975, GC_00025203, GC_00029757, GC_00032211, GC_00056952	1
VI_chp_3: type VI secretion lipoprotein, VC_A0113 family	0	1	1	NA	TIGR03352	GC_00010266, GC_00019061	0.0455
V_ATPase_subD: V-type ATPase, D subunit	0	1	1	NA	TIGR00309	GC_00000257, GC_00009476, GC_00022465, GC_00022723, GC_00026068, GC_00048414	0.4091
fmt: methionyl-tRNA formyltransferase	0	1	1	NA	TIGR00460	GC_00000767, GC_00002196, GC_00009470, GC_00009471, GC_00013758, GC_00015803, GC_00016427, GC_00016726, GC_00017371, GC_00021265, GC_00025990, GC_00026327, GC_00026392, GC_00030391, GC_00035418	0.9545
spore_II_P: stage II sporulation protein P	0	1	1	NA	TIGR02867	GC_00013683, GC_00033368, GC_00038839, GC_00050170	0.0909
yjeF_cterm: YjeF family C-terminal domain	0	1	1	NA	TIGR00196	GC_00001943, GC_00012541, GC_00018080, GC_00021150, GC_00022032, GC_00022790, GC_00022798, GC_00023599, GC_00029438, GC_00035826, GC_00044197, GC_00048681, GC_00053102, GC_00053925	0.6364
gnd_rel: 6-phosphogluconate dehydrogenase (decarboxylating)	0	1	1	NA	TIGR00872	GC_00004146, GC_00009411, GC_00019258	0.1818
GSH_gloB: hydroxyacylglutathione hydrolase	0	1	1	NA	TIGR03413	GC_00015586	0.0455
TIGR00043: rRNA maturation RNase YbeY	0	1	1	NA	TIGR00043	GC_00000579, GC_00002011, GC_00008278, GC_00011345, GC_00011346, GC_00015391, GC_00018991, GC_00020376, GC_00021229, GC_00023095, GC_00023789, GC_00026345, GC_00026781, GC_00041137, GC_00046741, GC_00047220, GC_00051629, GC_00053625	1
RNase_Y: ribonuclease Y	0	1	1	NA	TIGR03319	GC_00000151, GC_00000564, GC_00001452, GC_00012481	0.8636
nqrF: NADH:ubiquinone oxidoreductase, Na(+)-translocating, F subunit	0	1	1	NA	TIGR01941	GC_00002079, GC_00016463	0.2273
serC_3: putative phosphoserine aminotransferase	0	1	1	NA	TIGR01366	GC_00004727	0.0909
yfcE: phosphodiesterase, MJ0936 family	0	1	1	NA	TIGR00040	GC_00000543, GC_00002419, GC_00004795, GC_00006615, GC_00011261, GC_00015697, GC_00023966, GC_00024194, GC_00027005, GC_00029742, GC_00032516, GC_00033018, GC_00033941, GC_00039885, GC_00056151, GC_00056762	0.7727
IscS: cysteine desulfurase IscS	0	1	1	NA	TIGR02006	GC_00010270	0.0455
gidA: tRNA uridine 5-carboxymethylaminomethyl modification enzyme GidA	0	1	1	NA	TIGR00136	GC_00000179, GC_00000858, GC_00000981, GC_00002231, GC_00014254, GC_00015080	0.8636
HpaC: 4-hydroxyphenylacetate 3-monooxygenase, reductase component	0	1	1	NA	TIGR02296	GC_00021621	0.0455
BioC: malonyl-acyl carrier protein O-methyltransferase BioC	0	1	1	NA	TIGR02072	GC_00001271, GC_00006748	0.2273
pupylate_PafA2: proteasome accessory factor PafA2	0	1	1	NA	TIGR03688	GC_00017937, GC_00019684	0.0909
PTS_IIC_fructo: PTS system, Fru family, IIC component	0	1	1	NA	TIGR01427	GC_00002290, GC_00004850, GC_00005039, GC_00007240, GC_00007608, GC_00009006, GC_00009261, GC_00009262, GC_00009744, GC_00012616, GC_00013096, GC_00014487, GC_00015342, GC_00022966, GC_00037112, GC_00047882	0.4091
TIGR01033: DNA-binding regulatory protein, YebC/PmpR family	0	1	1	NA	TIGR01033	GC_00000365, GC_00002093, GC_00004118, GC_00004767, GC_00007726, GC_00007727, GC_00007728, GC_00009125, GC_00009126, GC_00012512, GC_00012513, GC_00025223, GC_00025474	1
PBP4: D-alanyl-D-alanine carboxypeptidase/D-alanyl-D-alanine-endopeptidase	0	1	1	NA	TIGR00666	GC_00002986, GC_00015114, GC_00020206, GC_00022329, GC_00023825	0.3182
butyr_kinase: butyrate kinase	0	1	1	NA	TIGR02707	GC_00006689, GC_00017076, GC_00023600, GC_00034912, GC_00046745, GC_00049519, GC_00053012	0.1818
TIGR03624: putative hydrolase	0	1	1	NA	TIGR03624	GC_00017521, GC_00019767	0.0909
OM_YaeT: outer membrane protein assembly complex, YaeT protein	0	1	1	NA	TIGR03303	GC_00024246, GC_00026254	0.0909
rplX_bact: ribosomal protein uL24	0	1	1	NA	TIGR01079	GC_00000339, GC_00002184, GC_00002260, GC_00003354, GC_00006987, GC_00006988, GC_00008754, GC_00013914, GC_00017697, GC_00018026	1
IV_VI_DotU: type IV/VI secretion system protein, DotU family	0	1	1	NA	TIGR03349	GC_00019946, GC_00020544	0.0455
PTS_I_fam: phosphoenolpyruvate-protein phosphotransferase	0	1	1	NA	TIGR01417	GC_00000719, GC_00002298, GC_00022985, GC_00023444, GC_00024617, GC_00025846, GC_00025959, GC_00027084, GC_00028387, GC_00056662, GC_00056923	0.6364
bioF: 8-amino-7-oxononanoate synthase	0	1	1	NA	TIGR00858	GC_00022802	0.0455
glut_syn: glutathione synthase	0	1	1	NA	TIGR01380	GC_00023007	0.0455
RpoD_Cterm: RNA polymerase sigma factor RpoD	0	1	1	NA	TIGR02393	GC_00000042, GC_00017416, GC_00024667	0.8182
cas_TM1794_Cmr2: CRISPR-associated protein Cas10/Cmr2, subtype III-B	0	1	1	NA	TIGR02577	GC_00031391, GC_00055463	0.0455
aspA: aspartate ammonia-lyase	0	1	1	NA	TIGR00839	GC_00000977	0.2273
tyr_phenol_ly: tyrosine phenol-lyase	0	1	1	NA	TIGR02618	GC_00000904	0.2273
pssA: CDP-diacylglycerol-serine O-phosphatidyltransferase	0	1	1	NA	TIGR00473	GC_00000561, GC_00002861, GC_00006257, GC_00011145, GC_00016737, GC_00020489, GC_00022530, GC_00025865, GC_00032834, GC_00056945	0.6818
tktlase_bact: transketolase	0	1	1	NA	TIGR00232	GC_00004505, GC_00004506, GC_00020064, GC_00021790, GC_00022787, GC_00026878, GC_00026879	0.3636
murE: UDP-N-acetylmuramyl-tripeptide synthetase	0	1	1	NA	TIGR01085	GC_00000846, GC_00001650, GC_00005988, GC_00011602, GC_00013809, GC_00013810, GC_00015081, GC_00015413, GC_00016525, GC_00017672, GC_00017831, GC_00021041, GC_00022417, GC_00027894, GC_00032263, GC_00040073, GC_00041956, GC_00048667, GC_00049032, GC_00056568	1
glyS_dimeric: glycine--tRNA ligase	0	1	1	NA	TIGR00389	GC_00002026, GC_00003521, GC_00006039	0.3636
mpl: UDP-N-acetylmuramate:L-alanyl-gamma-D-glutamyl-meso-diaminopimelate ligase	0	1	1	NA	TIGR01081	GC_00019219	0.0455
murC: UDP-N-acetylmuramate--L-alanine ligase	0	1	1	NA	TIGR01082	GC_00000645, GC_00001744, GC_00010335, GC_00010336, GC_00013907, GC_00015531, GC_00015635, GC_00018699, GC_00020052, GC_00021787, GC_00022755, GC_00024633, GC_00026986, GC_00038037, GC_00043132, GC_00048602, GC_00053426	1
rpoH_proteo: alternative sigma factor RpoH	0	1	1	NA	TIGR02392	GC_00008919	0.0455
panF: sodium/pantothenate symporter	0	1	1	NA	TIGR02119	GC_00000499, GC_00006030	0.3182
pup_AAA: proteasome ATPase	0	1	1	NA	TIGR03689	GC_00019747, GC_00025417	0.0909
cbb3_Q_epsi: cytochrome c oxidase, cbb3-type, CcoQ subunit	0	1	1	NA	TIGR02736	GC_00015094	0.0455
pyruv_ox_red: pyruvate:ferredoxin (flavodoxin) oxidoreductase	0	1	1	NA	TIGR02176	GC_00000006, GC_00007076	0.7273
trmU: tRNA (5-methylaminomethyl-2-thiouridylate)-methyltransferase	0	1	1	NA	TIGR00420	GC_00000859, GC_00001022, GC_00001347, GC_00001934, GC_00006249, GC_00016247, GC_00016987, GC_00017241, GC_00020020, GC_00023297, GC_00023949, GC_00025826, GC_00030071, GC_00033221, GC_00038520, GC_00052613, GC_00055986	0.9545
cas_TM1795_cmr1: CRISPR type III-B/RAMP module RAMP protein Cmr1	0	1	1	NA	TIGR01894	GC_00028770, GC_00043171	0.0455
anch_rpt_ABC: anchored repeat-type ABC transporter, ATP-binding subunit	0	1	1	NA	TIGR03771	GC_00014172	0.0455
pcrA: ATP-dependent DNA helicase PcrA	0	1	1	NA	TIGR01073	GC_00010288, GC_00010289, GC_00010290, GC_00025137, GC_00026961, GC_00027379	0.2273
TIGR01244: TIGR01244 family protein	0	1	1	NA	TIGR01244	GC_00025033	0.0455
argB: acetylglutamate kinase	0	1	1	NA	TIGR00761	GC_00002935, GC_00004879, GC_00004880, GC_00009273, GC_00014642, GC_00018116, GC_00020651	0.4545
exo_poly_only: exopolyphosphatase	0	1	1	NA	TIGR03706	GC_00008627, GC_00019700	0.0909
rsfS_iojap_ybeB: ribosome silencing factor	0	1	1	NA	TIGR00090	GC_00002129, GC_00002748, GC_00009808, GC_00009809, GC_00012260, GC_00014076, GC_00017259, GC_00021854, GC_00026843, GC_00035379, GC_00042920, GC_00047079, GC_00052394	0.7273
QoxB: cytochrome aa3 quinol oxidase, subunit I	0	1	1	NA	TIGR02882	GC_00021841	0.0455
SigBFG: RNA polymerase sigma-70 factor, sigma-B/F/G subfamily	0	1	1	NA	TIGR02980	GC_00018764	0.0455
cytochr_II_ccsB: cytochrome c-type biogenesis protein CcsB	0	1	1	NA	TIGR03144	GC_00025754, GC_00027121	0.0909
PS_decarb_rel: phosphatidylserine decarboxylase homolog	0	1	1	NA	TIGR00164	GC_00001725, GC_00005731, GC_00024739, GC_00026691, GC_00036591, GC_00040145	0.3636
DnaB: replicative DNA helicase	0	1	1	NA	TIGR00665	GC_00000749, GC_00001929, GC_00003725, GC_00003726, GC_00004196, GC_00004944, GC_00016897, GC_00019939, GC_00024453, GC_00024516, GC_00024517, GC_00025741, GC_00025998, GC_00037245, GC_00039143	1
hutG: formimidoylglutamase	0	1	1	NA	TIGR01227	GC_00000558	0.2273
thiL: thiamine-phosphate kinase	0	1	1	NA	TIGR01379	GC_00001345, GC_00014686, GC_00015622, GC_00020633, GC_00022092	0.3636
yidC_oxa1_cterm: membrane protein insertase, YidC/Oxa1 family	0	1	1	NA	TIGR03592	GC_00000501, GC_00002817, GC_00010198, GC_00010375, GC_00010376, GC_00011281, GC_00015037, GC_00016830, GC_00016871, GC_00017800, GC_00020112, GC_00020520, GC_00020697, GC_00021220, GC_00024287, GC_00038795, GC_00046087, GC_00048094, GC_00055129	0.9545
IPMI_arch: 3-isopropylmalate dehydratase, large subunit	0	1	1	NA	TIGR02086	GC_00001243, GC_00021050	0.2273
T7SS_EccC_b: type VII secretion protein EccCb	0	1	1	NA	TIGR03925	GC_00016707, GC_00017483	0.0909
leuA_bact: 2-isopropylmalate synthase	0	1	1	NA	TIGR00973	GC_00002651, GC_00004646, GC_00015543, GC_00015544, GC_00023634, GC_00025052	0.3636
yajC: preprotein translocase, YajC subunit	0	1	1	NA	TIGR00739	GC_00000983, GC_00002733, GC_00009615, GC_00011842, GC_00013345, GC_00016661, GC_00017722, GC_00018227, GC_00022458, GC_00025064, GC_00025539, GC_00026143, GC_00026913, GC_00030274, GC_00030654, GC_00041737	0.9091
YbgI_SA1388: dinuclear metal center protein, YbgI/SA1388 family	0	1	1	NA	TIGR00486	GC_00000699, GC_00002743, GC_00009756, GC_00012897, GC_00013943, GC_00014912, GC_00017189, GC_00020317, GC_00023506, GC_00024371, GC_00025161, GC_00026022, GC_00027162, GC_00042108, GC_00044042, GC_00048851, GC_00055815	0.9545
upp: uracil phosphoribosyltransferase	0	1	1	NA	TIGR01091	GC_00000053, GC_00009277, GC_00009278, GC_00027237	0.8182
nusG: transcription termination/antitermination factor NusG	0	1	1	NA	TIGR00922	GC_00000715, GC_00002173, GC_00005227, GC_00005228, GC_00010676, GC_00011023, GC_00011024, GC_00016302, GC_00018346, GC_00019656, GC_00020755, GC_00023972, GC_00026598, GC_00027078	1
pullul_strch: alpha-1,6-glucosidases, pullulanase-type	0	1	1	NA	TIGR02103	GC_00022840	0.0455
mauM_napG: MauM/NapG family ferredoxin-type protein	0	1	1	NA	TIGR00397	GC_00019318	0.0455
cinA_nterm: competence/damage-inducible protein CinA N-terminal domain	0	1	1	NA	TIGR00200	GC_00000890, GC_00012169, GC_00014208, GC_00014262, GC_00019435, GC_00019948, GC_00045035, GC_00054954	0.5
OMP_RagA_SusC: TonB-linked outer membrane protein, SusC/RagA family	0	1	1	NA	TIGR04056	GC_00001918, GC_00003347, GC_00003410, GC_00003460, GC_00003462, GC_00003550, GC_00003741, GC_00003924, GC_00004267, GC_00004289, GC_00004598, GC_00004791, GC_00004812, GC_00004897, GC_00005071, GC_00005072, GC_00005148, GC_00005160, GC_00005393, GC_00005645, GC_00005892, GC_00006092, GC_00006182, GC_00006317, GC_00006544, GC_00006549, GC_00006703, GC_00006792, GC_00006921, GC_00007264, GC_000072…	0.1818
L-LDH-NAD: L-lactate dehydrogenase	0	1	1	NA	TIGR01771	GC_00001765, GC_00004046, GC_00005359, GC_00011517, GC_00011518, GC_00011609, GC_00013374, GC_00013375, GC_00014105, GC_00019051, GC_00027613, GC_00032372, GC_00039897	0.5909
arcC: carbamate kinase	0	1	1	NA	TIGR00746	GC_00001457, GC_00008001, GC_00009284, GC_00009285, GC_00020903, GC_00027296	0.2273
KdsC-phosphatas: 3-deoxy-D-manno-octulosonate 8-phosphate phosphatase, YrbI family	0	1	1	NA	TIGR01670	GC_00000982, GC_00001569, GC_00013494, GC_00014750, GC_00017418, GC_00020999, GC_00021955	0.6364
FtsH_fam: ATP-dependent metallopeptidase HflB	0	1	1	NA	TIGR01241	GC_00000389, GC_00000939, GC_00001859, GC_00003974, GC_00004322, GC_00013929, GC_00017260, GC_00020298, GC_00020299, GC_00021117, GC_00042930	1
arch_flag_Nterm: archaeal flagellin N-terminal-like domain	0	1	1	NA	TIGR02537	GC_00020462	0.0455
anch_rpt_perm: anchored repeat-type ABC transporter, permease subunit	0	1	1	NA	TIGR03770	GC_00014749	0.0455
ilvA_2Cterm: threonine ammonia-lyase, biosynthetic	0	1	1	NA	TIGR01124	GC_00024045	0.0455
HMG_CoA_R_NAD: hydroxymethylglutaryl-CoA reductase, degradative	0	1	1	NA	TIGR00532	GC_00023487	0.0455
met_pdase_I: methionine aminopeptidase, type I	0	1	1	NA	TIGR00500	GC_00000817, GC_00001959, GC_00002324, GC_00004028, GC_00004988, GC_00005823, GC_00006515, GC_00008573, GC_00011418, GC_00011419, GC_00013318, GC_00017765, GC_00017984, GC_00020406, GC_00021208, GC_00021394, GC_00036081	1
proS_fam_II: proline--tRNA ligase	0	1	1	NA	TIGR00409	GC_00000279, GC_00005150, GC_00009996, GC_00012650, GC_00012651, GC_00014757, GC_00015372, GC_00015838, GC_00024686, GC_00026424	0.7273
glyco_rpt_poly: oligosaccharide repeat unit polymerase	0	1	1	NA	TIGR04370	GC_00005839, GC_00007663, GC_00028849, GC_00031541, GC_00048302, GC_00053595, GC_00056293	0.1818
MthylAspMutase: methylaspartate mutase, S subunit	0	1	1	NA	TIGR01501	GC_00001294	0.1818
Dcu: transporter, anaerobic C4-dicarboxylate uptake (Dcu) family	0	1	1	NA	TIGR00770	GC_00004581, GC_00013629, GC_00013630, GC_00021539, GC_00039051, GC_00039357	0.2273
TIGR00740: tRNA (cmo5U34)-methyltransferase	0	1	1	NA	TIGR00740	GC_00015385	0.0455
ygfB_yecA: yecA family protein	0	1	1	NA	TIGR02292	GC_00008338	0.0455
gamma_Glu_sys: poly-gamma-glutamate system protein	0	1	1	NA	TIGR04332	GC_00036665, GC_00039210, GC_00050119	0.0455
TIGR00659: TIGR00659 family protein	0	1	1	NA	TIGR00659	GC_00026266	0.0455
DapD_actino: 2,3,4,5-tetrahydropyridine-2,6-dicarboxylate N-succinyltransferase	0	1	1	NA	TIGR03535	GC_00016928, GC_00025943	0.0909
rpsC_bact: ribosomal protein uS3	0	1	1	NA	TIGR01009	GC_00000137, GC_00001248, GC_00001392, GC_00005287, GC_00006979, GC_00011217, GC_00012065	1
mobB: molybdopterin-guanine dinucleotide biosynthesis protein B	0	1	1	NA	TIGR00176	GC_00014588, GC_00019717, GC_00022112, GC_00026581, GC_00041885, GC_00051778	0.2273
hrcA: heat-inducible transcription repressor HrcA	0	1	1	NA	TIGR00331	GC_00000534, GC_00009657, GC_00009658, GC_00014943, GC_00015834, GC_00016326, GC_00021143, GC_00023003, GC_00025486, GC_00026376, GC_00038260, GC_00042095, GC_00042793, GC_00046359	0.7273
moaD: molybdopterin converting factor, subunit 1	0	1	1	NA	TIGR01682	GC_00023104	0.0455
divI1A_rptt_fam: DivIVA domain repeat protein	0	1	1	NA	TIGR03543	GC_00020435, GC_00025354	0.0909
uS11_bact: ribosomal protein uS11	0	1	1	NA	TIGR03632	GC_00000015	1
spore_III_AG: stage III sporulation protein AG	0	1	1	NA	TIGR02830	GC_00017306	0.0455
various_sel_PB: selenoprotein B, glycine/betaine/sarcosine/D-proline reductase family	0	1	1	NA	TIGR01918	GC_00000404, GC_00005516, GC_00005966, GC_00006270, GC_00020235, GC_00027495, GC_00037210, GC_00047412	0.0909
ubiX_pad: polyprenyl P-hydroxybenzoate and phenylacrylic acid decarboxylases	0	1	1	NA	TIGR00421	GC_00005754, GC_00009392, GC_00011074, GC_00024252, GC_00051222	0.2273
uvra: excinuclease ABC subunit A	0	1	1	NA	TIGR00630	GC_00000008, GC_00001351, GC_00007842, GC_00021544	1
3a0501s007: preprotein translocase, SecY subunit	0	1	1	NA	TIGR00967	GC_00000711, GC_00001919, GC_00006223, GC_00010183, GC_00010184, GC_00012847, GC_00012848, GC_00018279, GC_00018732, GC_00019200, GC_00020181, GC_00020915, GC_00021066, GC_00021279, GC_00025864	1
murB: UDP-N-acetylenolpyruvoylglucosamine reductase	0	1	1	NA	TIGR00179	GC_00000959, GC_00001193, GC_00009669, GC_00009670, GC_00013650, GC_00014795, GC_00015890, GC_00016968, GC_00018357, GC_00020982, GC_00022178, GC_00023025, GC_00023798, GC_00049440, GC_00049838, GC_00050732, GC_00055126	0.9091
uvrD: DNA helicase II	0	1	1	NA	TIGR01075	GC_00015870	0.0455
lolA: outer membrane lipoprotein carrier protein LolA	0	1	1	NA	TIGR00547	GC_00014628	0.0455
sda_mono: L-serine ammonia-lyase	0	1	1	NA	TIGR00720	GC_00000799, GC_00001540, GC_00011436, GC_00014489	0.5
trmA_only: tRNA (uracil(54)-C(5))-methyltransferase	0	1	1	NA	TIGR02143	GC_00013847, GC_00025105	0.0909
cyc_pep_trnsptr: cyclic peptide transporter	0	1	1	NA	TIGR01194	GC_00015974	0.0455
amidohydrolases: amidohydrolase	0	1	1	NA	TIGR01891	GC_00000962, GC_00002591, GC_00003561, GC_00004149, GC_00004466, GC_00005414, GC_00010805, GC_00010806, GC_00012157, GC_00013546, GC_00016893, GC_00017186, GC_00017247, GC_00017683, GC_00018648, GC_00018658, GC_00019895, GC_00020725, GC_00021253, GC_00022295, GC_00022427, GC_00023111, GC_00023699, GC_00025181, GC_00027781, GC_00028206, GC_00029204, GC_00029458, GC_00030164, GC_00031149, GC_000316…	0.7273
plsX: fatty acid/phospholipid synthesis protein PlsX	0	1	1	NA	TIGR00182	GC_00000927, GC_00005511, GC_00013545, GC_00015732, GC_00015733, GC_00015809, GC_00016074, GC_00016075, GC_00016239, GC_00019333, GC_00021247, GC_00031800, GC_00044366	0.7273
lao: LAO/AO transport system ATPase	0	1	1	NA	TIGR00750	GC_00003522, GC_00005998, GC_00017272, GC_00045941, GC_00053505	0.1818
ELP3: radical SAM enzyme/protein acetyltransferase, ELP3 family	0	1	1	NA	TIGR01211	GC_00023141	0.0455
fnt: formate/nitrite transporter	0	1	1	NA	TIGR00790	GC_00003780, GC_00016793	0.0909
ispZ: intracellular septation protein A	0	1	1	NA	TIGR00997	GC_00009000	0.0455
cas_Cas5h: CRISPR-associated protein Cas5, subtype I-B/HMARI	0	1	1	NA	TIGR02592	GC_00013043	0.0455
addB_Gpos: helicase-exonuclease AddAB, AddB subunit	0	1	1	NA	TIGR02773	GC_00027057	0.0455
casA_cse1: CRISPR type I-E/ECOLI-associated protein CasA/Cse1	0	1	1	NA	TIGR02547	GC_00035595, GC_00054499	0.0455
PseG: UDP-2,4-diacetamido-2,4,6-trideoxy-beta-L-altropyranose hydrolase	0	1	1	NA	TIGR03590	GC_00015992	0.0455
TIGR00294: GTP cyclohydrolase	0	1	1	NA	TIGR00294	GC_00020194, GC_00020620	0.0909
prpB: methylisocitrate lyase	0	1	1	NA	TIGR02317	GC_00012218	0.0455
chp_urease_rgn: conserved hypothetical protein	0	1	1	NA	TIGR02117	GC_00026627	0.0455
TIGR00148: decarboxylase, UbiD family	0	1	1	NA	TIGR00148	GC_00021488, GC_00027809, GC_00045343, GC_00047838	0.0909
spore_ytvI: sporulation integral membrane protein YtvI	0	1	1	NA	TIGR02872	GC_00013990, GC_00030458, GC_00039813, GC_00050145	0.0909
nqrA: NADH:ubiquinone oxidoreductase, Na(+)-translocating, A subunit	0	1	1	NA	TIGR01936	GC_00002255, GC_00017402	0.2273
sopT: sulfate adenylyltransferase	0	1	1	NA	TIGR00339	GC_00013210	0.0455
MG423: beta-CASP ribonuclease, RNase J family	0	1	1	NA	TIGR00649	GC_00000794, GC_00001532, GC_00002811, GC_00005207, GC_00009111, GC_00009112, GC_00012290, GC_00012291, GC_00014324, GC_00015717, GC_00021214	0.7727
pdxH: pyridoxamine 5'-phosphate oxidase	0	1	1	NA	TIGR00558	GC_00013667, GC_00019862	0.0909
gyrB: DNA gyrase, B subunit	0	1	1	NA	TIGR01059	GC_00000022, GC_00013615, GC_00016849	1
mena_SCO4490: menaquinone biosynthesis decarboxylase, SCO4490 family	0	1	1	NA	TIGR03701	GC_00003402, GC_00019989	0.0909
TIGR00423: radical SAM domain protein, CofH subfamily	0	1	1	NA	TIGR00423	GC_00019913	0.0455
ribP_PPkin: ribose-phosphate diphosphokinase	0	1	1	NA	TIGR01251	GC_00000049, GC_00002118, GC_00003004, GC_00007826, GC_00011122, GC_00011216	1
dnaG: DNA primase	0	1	1	NA	TIGR01391	GC_00001517, GC_00001529, GC_00003751, GC_00004759, GC_00008759, GC_00009217, GC_00013431, GC_00017062, GC_00018634, GC_00019222, GC_00019459, GC_00021533, GC_00021810, GC_00023138, GC_00026630, GC_00052765	1
formate-DH-alph: formate dehydrogenase-N alpha subunit	0	1	1	NA	TIGR01553	GC_00015966	0.0455
hsdM: type I restriction-modification system, M subunit	0	1	1	NA	TIGR00497	GC_00000303, GC_00008785, GC_00012131, GC_00019798, GC_00025318, GC_00029098, GC_00029515, GC_00034957, GC_00039297	0.5
trpS: tryptophan--tRNA ligase	0	1	1	NA	TIGR00233	GC_00000502, GC_00000581, GC_00002922, GC_00004364, GC_00006250, GC_00006251, GC_00007216, GC_00013054, GC_00013690, GC_00015450, GC_00020961, GC_00038903	1
MTAP: methylthioadenosine phosphorylase	0	1	1	NA	TIGR01694	GC_00021857	0.0455
cas3_yersinia: CRISPR-associated helicase Cas3, subtype I-F/YPEST	0	1	1	NA	TIGR02562	GC_00018522, GC_00042135	0.0455
infC: translation initiation factor IF-3	0	1	1	NA	TIGR00168	GC_00000551, GC_00001483, GC_00001746, GC_00002734, GC_00003984, GC_00009643, GC_00009644, GC_00015148, GC_00024643, GC_00055474	1
spore_yabQ: spore cortex biosynthesis protein YabQ	0	1	1	NA	TIGR02893	GC_00047804, GC_00051254	0.0455
pola: DNA polymerase I	0	1	1	NA	TIGR00593	GC_00001040, GC_00001923, GC_00010687, GC_00012072, GC_00012073, GC_00013948, GC_00014519, GC_00018170, GC_00019981, GC_00020533, GC_00021022, GC_00021975, GC_00022274, GC_00024636, GC_00024637	0.9545
IscA: iron-sulfur cluster assembly protein IscA	0	1	1	NA	TIGR02011	GC_00020466	0.0455
menB: naphthoate synthase	0	1	1	NA	TIGR01929	GC_00000640, GC_00020606	0.2727
spore_III_AF: stage III sporulation protein AF	0	1	1	NA	TIGR02896	GC_00040060, GC_00046568	0.0455
recR: recombination protein RecR	0	1	1	NA	TIGR00615	GC_00000216, GC_00000289, GC_00002051, GC_00017013, GC_00018337, GC_00020894, GC_00026932	1
spoVE: stage V sporulation protein E	0	1	1	NA	TIGR02615	GC_00013317	0.0455
tsf: translation elongation factor Ts	0	1	1	NA	TIGR00116	GC_00000713, GC_00001548, GC_00004776, GC_00007874, GC_00008708, GC_00008980, GC_00012117, GC_00012118, GC_00014250, GC_00020078, GC_00020079, GC_00023024, GC_00024992, GC_00039019, GC_00044673	1
TIGR00244: transcriptional regulator NrdR	0	1	1	NA	TIGR00244	GC_00000541, GC_00002504, GC_00003730, GC_00004125, GC_00007004, GC_00009755, GC_00015409, GC_00015497, GC_00022583	0.7727
Sig70_bacteroi1: RNA polymerase sigma-70 factor, Bacteroides expansion family 1	0	1	1	NA	TIGR02985	GC_00003099, GC_00005089, GC_00007072, GC_00007833, GC_00012415, GC_00020658, GC_00024415, GC_00027027, GC_00028614, GC_00029508, GC_00030932, GC_00031978, GC_00033204, GC_00033581, GC_00033717, GC_00034363, GC_00036633, GC_00036809, GC_00038147, GC_00043312, GC_00044960, GC_00047899, GC_00052643, GC_00052713, GC_00053578, GC_00054278, GC_00055358	0.1818
lgt: prolipoprotein diacylglyceryl transferase	0	1	1	NA	TIGR00544	GC_00000901, GC_00001758, GC_00004746, GC_00009375, GC_00009376, GC_00014741, GC_00015461, GC_00017337, GC_00018097, GC_00018277, GC_00025009, GC_00025573, GC_00027931, GC_00044470, GC_00053457, GC_00054241	0.9545
spore_sigF: RNA polymerase sigma-F factor	0	1	1	NA	TIGR02885	GC_00023317	0.0455
GroEL: chaperonin GroL	0	1	1	NA	TIGR02348	GC_00000005	1
glyox_I: lactoylglutathione lyase	0	1	1	NA	TIGR00068	GC_00024712	0.0455
TonB-copper: TonB-dependent copper receptor	0	1	1	NA	TIGR01778	GC_00026583	0.0455
HAD-SF-IB: HAD phosphoserine phosphatase-like hydrolase, family IB	0	1	1	NA	TIGR01488	GC_00018078, GC_00031514, GC_00050155	0.0909
DapC_gpp: succinyldiaminopimelate transaminase	0	1	1	NA	TIGR03538	GC_00019820	0.0455
TIGR00365: monothiol glutaredoxin, Grx4 family	0	1	1	NA	TIGR00365	GC_00015767	0.0455
mfd: transcription-repair coupling factor	0	1	1	NA	TIGR00580	GC_00001277, GC_00006676, GC_00006720, GC_00011284, GC_00011285, GC_00020383, GC_00021067, GC_00021068, GC_00021699, GC_00023333, GC_00025851, GC_00027059, GC_00027645, GC_00030343	0.7273
FGAM-synthase: phosphoribosylformylglycinamidine synthase	0	1	1	NA	TIGR01857	GC_00000479, GC_00000812, GC_00004556	0.5
S6: ribosomal protein bS6	0	1	1	NA	TIGR00166	GC_00000533, GC_00002054, GC_00009160, GC_00009161, GC_00009860, GC_00012061, GC_00012062, GC_00013849, GC_00013850, GC_00013851, GC_00016293, GC_00020005, GC_00020919, GC_00022596, GC_00043672, GC_00046491	1
UTase_glnD: protein-P-II uridylyltransferase	0	1	1	NA	TIGR01693	GC_00025678	0.0455
lolCE: lipoprotein releasing system, transmembrane protein, LolC/E family	0	1	1	NA	TIGR02212	GC_00007978	0.0455
deoD: purine nucleoside phosphorylase	0	1	1	NA	TIGR00107	GC_00000154, GC_00003668, GC_00011061, GC_00014101	0.5455
glu_cys_lig_rel: glutamate--cysteine ligase/glutathione synthase	0	1	1	NA	TIGR01435	GC_00014989	0.0455
pth: aminoacyl-tRNA hydrolase	0	1	1	NA	TIGR00447	GC_00000761, GC_00001988, GC_00003519, GC_00011212, GC_00013591, GC_00014431, GC_00016916, GC_00018475, GC_00022411, GC_00023845, GC_00025214, GC_00026933, GC_00041977, GC_00045564, GC_00048006	1
UDP-GALP_mutase: UDP-galactopyranose mutase	0	1	1	NA	TIGR00031	GC_00000239, GC_00008108, GC_00024439, GC_00024440, GC_00028599, GC_00056329	0.4545
SucB_Actino: 2-oxoglutarate dehydrogenase, E2 component, dihydrolipoamide succinyltransferase	0	1	1	NA	TIGR02927	GC_00027016	0.0455
recC: exodeoxyribonuclease V, gamma subunit	0	1	1	NA	TIGR01450	GC_00014956	0.0455
oligo_HPY: oligopeptide/dipeptide ABC transporter, ATP-binding protein, C-terminal domain	0	1	1	NA	TIGR01727	GC_00000033, GC_00000226, GC_00000260, GC_00001143, GC_00002127, GC_00002326, GC_00003180, GC_00003695, GC_00003800, GC_00004501, GC_00005040, GC_00005136, GC_00007721, GC_00007976, GC_00009010, GC_00015518, GC_00027336, GC_00034746, GC_00034859, GC_00035750, GC_00038893, GC_00040284, GC_00041147, GC_00041186, GC_00041778, GC_00044684, GC_00045803, GC_00047514, GC_00047739, GC_00048881, GC_000494…	0.6364
ksgA: ribosomal RNA small subunit methyltransferase A	0	1	1	NA	TIGR00755	GC_00000598, GC_00001198, GC_00003879, GC_00004285, GC_00009854, GC_00010159, GC_00014857, GC_00015813, GC_00017437, GC_00018817, GC_00025334, GC_00036299, GC_00040649, GC_00045355, GC_00047708	1
cyoE_ctaB: protoheme IX farnesyltransferase	0	1	1	NA	TIGR01473	GC_00020484	0.0455
bioB: biotin synthase	0	1	1	NA	TIGR00433	GC_00000785, GC_00004655, GC_00016274, GC_00016875, GC_00017949, GC_00021949, GC_00023456	0.5
smpB: SsrA-binding protein	0	1	1	NA	TIGR00086	GC_00000336, GC_00001499, GC_00002357, GC_00005141, GC_00005142, GC_00007077, GC_00007078, GC_00011076, GC_00016224, GC_00023731, GC_00027367	1
IPP_isom_2: isopentenyl-diphosphate delta-isomerase, type 2	0	1	1	NA	TIGR02151	GC_00007987, GC_00019669, GC_00021396, GC_00023944	0.1818
PPK2_rel_1: polyphosphate:nucleotide phosphotransferase, PPK2 family	0	1	1	NA	TIGR03709	GC_00003481, GC_00010817, GC_00022281, GC_00035009	0.1818
B_thiol_YtxJ: bacillithiol system protein YtxJ	0	1	1	NA	TIGR04019	GC_00023230, GC_00043577	0.0455
MnmC_Cterm: tRNA U-34 5-methylaminomethyl-2-thiouridine biosynthesis protein MnmC, C-terminal domain	0	1	1	NA	TIGR03197	GC_00006633, GC_00010482	0.0909
mutS1: DNA mismatch repair protein MutS	0	1	1	NA	TIGR01070	GC_00000420, GC_00001544, GC_00006635, GC_00012947, GC_00012948, GC_00014994, GC_00015034, GC_00017679, GC_00023641, GC_00026745, GC_00049151, GC_00053521	0.8182
TIGR00056: ABC transport permease subunit	0	1	1	NA	TIGR00056	GC_00015901, GC_00016577, GC_00018303, GC_00018567	0.1818
lepA: elongation factor 4	0	1	1	NA	TIGR01393	GC_00000007	1
cytochro_ccmD: heme exporter protein CcmD	0	1	1	NA	TIGR03141	GC_00014593	0.0455
caa3_CtaG: cytochrome c oxidase assembly factor CtaG	0	1	1	NA	TIGR02737	GC_00014090	0.0455
FGAM_synth_I: phosphoribosylformylglycinamidine synthase I	0	1	1	NA	TIGR01737	GC_00003789, GC_00008847, GC_00008848, GC_00013365, GC_00027040	0.2727
polC_Gram_pos: DNA polymerase III, alpha subunit, Gram-positive type	0	1	1	NA	TIGR01405	GC_00000580, GC_00006123, GC_00006494, GC_00016937, GC_00016938, GC_00017455, GC_00019191, GC_00021056	0.5455
arsC: arsenate reductase (glutaredoxin)	0	1	1	NA	TIGR00014	GC_00015664	0.0455
pqiA_fam: integral membrane protein, PqiA family	0	1	1	NA	TIGR00155	GC_00015582	0.0455
pyrF: orotidine 5'-phosphate decarboxylase	0	1	1	NA	TIGR01740	GC_00001259, GC_00004663, GC_00009582, GC_00012132, GC_00012133, GC_00018484, GC_00021446, GC_00023780, GC_00024461, GC_00034428, GC_00047589	0.6364
pepN_proteo: aminopeptidase N	0	1	1	NA	TIGR02414	GC_00016272	0.0455
pro_imino_pep_1: prolyl aminopeptidase	0	1	1	NA	TIGR01249	GC_00001926, GC_00024785, GC_00026718	0.2727
CtaD_CoxA: cytochrome c oxidase, subunit I	0	1	1	NA	TIGR02891	GC_00014408	0.0455
RNaseEG: ribonuclease, Rne/Rng family	0	1	1	NA	TIGR00757	GC_00001116, GC_00001328, GC_00004184, GC_00014571, GC_00019173, GC_00019433, GC_00020798, GC_00025834, GC_00029099, GC_00036303	0.6818
thiol_BshC: bacillithiol biosynthesis cysteine-adding enzyme BshC	0	1	1	NA	TIGR03998	GC_00020799	0.0455
TIGR00255: TIGR00255 family protein	0	1	1	NA	TIGR00255	GC_00000976, GC_00001792, GC_00011317, GC_00013694, GC_00013698, GC_00013753, GC_00019011, GC_00022494, GC_00025441, GC_00034725, GC_00042768	0.7727
dnan: DNA polymerase III, beta subunit	0	1	1	NA	TIGR00663	GC_00001507, GC_00001591, GC_00002044, GC_00008558, GC_00009871, GC_00010400, GC_00010401, GC_00013005, GC_00015249, GC_00015670, GC_00017737, GC_00021947, GC_00023321, GC_00023990, GC_00024888, GC_00025357, GC_00025937, GC_00036301, GC_00039165	1
NeuC_NnaA: UDP-N-acetyl-D-glucosamine 2-epimerase, UDP-hydrolysing	0	1	1	NA	TIGR03568	GC_00048465, GC_00053508	0.0455
menH_SHCHC: 2-succinyl-6-hydroxy-2,4-cyclohexadiene-1-carboxylate synthase	0	1	1	NA	TIGR03695	GC_00019701	0.0455
NosD_copper_fam: nitrous oxide reductase family maturation protein NosD	0	1	1	NA	TIGR04247	GC_00015700, GC_00016163	0.0909
tgt_general: tRNA-guanine family transglycosylase	0	1	1	NA	TIGR00449	GC_00001794, GC_00009451, GC_00022881	0.2727
HpnD: squalene synthase HpnD	0	1	1	NA	TIGR03465	GC_00024361	0.0455
bact_IIb_cerein: class IIb bacteriocin, lactobin A/cerein 7B family	0	1	1	NA	TIGR03949	GC_00007947	0.0455
dnaX_nterm: DNA polymerase III, subunit gamma and tau	0	1	1	NA	TIGR02397	GC_00000658, GC_00002775, GC_00003172, GC_00010021, GC_00012486, GC_00013628, GC_00017379, GC_00017557, GC_00021092, GC_00021273, GC_00022137, GC_00022361, GC_00023143, GC_00027720, GC_00028267, GC_00036582, GC_00051639	1
DapC_actino: succinyldiaminopimelate transaminase	0	1	1	NA	TIGR03539	GC_00023573, GC_00026723	0.0909
GldE: gliding motility-associated protein GldE	0	1	1	NA	TIGR03520	GC_00001928	0.1818
2A0105: oligosaccharide:H+ symporter	0	1	1	NA	TIGR00882	GC_00004740	0.0909
spore_cwlD: N-acetylmuramoyl-L-alanine amidase CwlD	0	1	1	NA	TIGR02883	GC_00015684	0.0455
PDHac_trf_long: dihydrolipoyllysine-residue acetyltransferase	0	1	1	NA	TIGR01348	GC_00015748	0.0455
DnaA: chromosomal replication initiator protein DnaA	0	1	1	NA	TIGR00362	GC_00001568, GC_00004027, GC_00009767, GC_00011161, GC_00011162, GC_00014275, GC_00016758, GC_00020784, GC_00023896, GC_00024783, GC_00025929, GC_00032710, GC_00043943, GC_00049708, GC_00056894	0.7727
ftsL_broad: cell division protein FtsL	0	1	1	NA	TIGR02209	GC_00009230, GC_00012421, GC_00020385, GC_00023507	0.1818
APS_reductase: adenylylsulfate reductase, thioredoxin dependent	0	1	1	NA	TIGR02055	GC_00016688	0.0455
VI_effect_Hcp1: type VI secretion system effector, Hcp1 family	0	1	1	NA	TIGR03344	GC_00012388, GC_00023452	0.0455
GTP_HflX: GTP-binding protein HflX	0	1	1	NA	TIGR03156	GC_00001036, GC_00002188, GC_00008314, GC_00012698, GC_00016200, GC_00017752, GC_00017932, GC_00018397, GC_00021530, GC_00021531, GC_00045217, GC_00046394, GC_00047264, GC_00048114, GC_00048308, GC_00051703	0.9091
CDF: cation diffusion facilitator family transporter	0	1	1	NA	TIGR01297	GC_00001211, GC_00003859, GC_00004672, GC_00006291, GC_00006664, GC_00008087, GC_00009690, GC_00013659, GC_00014057, GC_00014712, GC_00015679, GC_00019160, GC_00019288, GC_00019368, GC_00019458, GC_00021135, GC_00021148, GC_00026180, GC_00027851, GC_00032637, GC_00034171, GC_00036121, GC_00043105, GC_00047182, GC_00047233, GC_00055234, GC_00055257, GC_00056474, GC_00056972	0.9091
M3_fam_3: oligoendopeptidase, pepF/M3 family	0	1	1	NA	TIGR02290	GC_00016834, GC_00016835, GC_00017103, GC_00018391	0.1818
MJ0570_dom: MJ0570-related uncharacterized domain	0	1	1	NA	TIGR00290	GC_00025470	0.0455
glmS: glutamine-fructose-6-phosphate transaminase (isomerizing)	0	1	1	NA	TIGR01135	GC_00001045, GC_00002215, GC_00005763, GC_00007059, GC_00007060, GC_00012396, GC_00013337, GC_00018853, GC_00018854, GC_00020315, GC_00021553, GC_00025718	0.8636
AllD: ureidoglycolate dehydrogenase	0	1	1	NA	TIGR03175	GC_00021493	0.0455
exbB2: tonB-system energizer ExbB	0	1	1	NA	TIGR02805	GC_00006806	0.0455
TIGR00276: epoxyqueuosine reductase	0	1	1	NA	TIGR00276	GC_00003824, GC_00008240, GC_00008241, GC_00009279, GC_00020880, GC_00025314	0.3182
hupD: hydrogenase expression/formation protein	0	1	1	NA	TIGR00140	GC_00021575	0.0455
prmA: ribosomal protein L11 methyltransferase	0	1	1	NA	TIGR00406	GC_00001052, GC_00008505, GC_00009958, GC_00014381, GC_00017355, GC_00022588, GC_00024677, GC_00024864, GC_00038369, GC_00050727	0.5909
dapD: 2,3,4,5-tetrahydropyridine-2,6-dicarboxylate N-succinyltransferase	0	1	1	NA	TIGR00965	GC_00005922	0.0455
ttdB_fumA_fumB: hydrolyase, tartrate beta subunit/fumarate domain protein, Fe-S type	0	1	1	NA	TIGR00723	GC_00001474, GC_00004033, GC_00004034, GC_00004379, GC_00006325, GC_00054251	0.4545
prfA: peptide chain release factor 1	0	1	1	NA	TIGR00019	GC_00000058, GC_00001525, GC_00007236, GC_00021356, GC_00021357	1
uS13_bact: ribosomal protein uS13	0	1	1	NA	TIGR03631	GC_00000019	1
glu_aminopep: glutamyl aminopeptidase	0	1	1	NA	TIGR03107	GC_00021904	0.0455
fghA_ester_D: S-formylglutathione hydrolase	0	1	1	NA	TIGR02821	GC_00019316	0.0455
HpnC: squalene synthase HpnC	0	1	1	NA	TIGR03464	GC_00021542	0.0455
DEAH_box_HrpA: RNA helicase HrpA	0	1	1	NA	TIGR01967	GC_00022088	0.0455
DAHP_synth_II: 3-deoxy-7-phosphoheptulonate synthase	0	1	1	NA	TIGR01358	GC_00013631, GC_00013632	0.0909
cas_Csh2: CRISPR-associated protein Cas7/Csh2, subtype I-B/HMARI	0	1	1	NA	TIGR02590	GC_00039428, GC_00042848	0.0455
lpxK: tetraacyldisaccharide 4'-kinase	0	1	1	NA	TIGR00682	GC_00001019, GC_00002760, GC_00009934, GC_00017684, GC_00019740, GC_00022242, GC_00046585, GC_00048277	0.5909
lipid_A_lpxD: UDP-3-O-[3-hydroxymyristoyl] glucosamine N-acyltransferase LpxD	0	1	1	NA	TIGR01853	GC_00000840, GC_00002134, GC_00016058, GC_00021361, GC_00024145, GC_00024848, GC_00045527, GC_00056780	0.6364
pyrD_sub1_fam: dihydroorotate dehydrogenase family protein	0	1	1	NA	TIGR01037	GC_00000342, GC_00000379, GC_00002521, GC_00004384, GC_00008222, GC_00008223, GC_00008224, GC_00014963, GC_00029432, GC_00040058, GC_00045553, GC_00051731	0.9091
3_prime_RNase: VacB and RNase II family 3'-5' exoribonucleases	0	1	1	NA	TIGR00358	GC_00001349, GC_00017631, GC_00018968, GC_00020541, GC_00041969, GC_00044399	0.3636
spore_II_D: stage II sporulation protein D	0	1	1	NA	TIGR02870	GC_00019094, GC_00047768, GC_00055645	0.0909
6PF1K_euk: 6-phosphofructokinase	0	1	1	NA	TIGR02478	GC_00017108	0.0455
arcA: arginine deiminase	0	1	1	NA	TIGR01078	GC_00003638	0.0909
HAD-SF-IA-v1: HAD hydrolase, family IA, variant 1	0	1	1	NA	TIGR01549	GC_00005112, GC_00009439, GC_00010537, GC_00011239, GC_00015500, GC_00018741, GC_00020442, GC_00020689, GC_00022372, GC_00022903, GC_00024054, GC_00024304, GC_00025079, GC_00025734, GC_00026381, GC_00027062, GC_00028077, GC_00028670, GC_00029659, GC_00033476, GC_00034336, GC_00035964, GC_00037850, GC_00038020, GC_00040425, GC_00040788, GC_00045385, GC_00045940, GC_00046462, GC_00049146, GC_000493…	0.5909
5S_RNA_mat_M5: ribonuclease M5	0	1	1	NA	TIGR00334	GC_00000961, GC_00004523, GC_00007086, GC_00007180, GC_00017656, GC_00026996	0.5
PduO_Nterm: ATP:cob(I)alamin adenosyltransferase	0	1	1	NA	TIGR00636	GC_00000550, GC_00005426, GC_00007526, GC_00012997, GC_00016091, GC_00016092, GC_00016377, GC_00021351, GC_00025247, GC_00037915, GC_00055462	0.6364
gcvP: glycine dehydrogenase	0	1	1	NA	TIGR00461	GC_00025257, GC_00026225	0.0909
GPR: GPR endopeptidase	0	1	1	NA	TIGR01441	GC_00017617	0.0455
prok_dnaK: chaperone protein DnaK	0	1	1	NA	TIGR02350	GC_00000018	1
ruvB: Holliday junction DNA helicase RuvB	0	1	1	NA	TIGR00635	GC_00000024	1
flav_wrbA: NAD(P)H:quinone oxidoreductase, type IV	0	1	1	NA	TIGR01755	GC_00023329	0.0455
nqrE: NADH:ubiquinone oxidoreductase, Na(+)-translocating, E subunit	0	1	1	NA	TIGR01940	GC_00000760	0.2273
dhaK1: dihydroxyacetone kinase, DhaK subunit	0	1	1	NA	TIGR02363	GC_00000308, GC_00007796, GC_00054284	0.3636
sulP: sulfate permease	0	1	1	NA	TIGR00815	GC_00006693, GC_00049712	0.0909
pyrF_sub2: orotidine 5'-phosphate decarboxylase	0	1	1	NA	TIGR02127	GC_00001434, GC_00010071, GC_00013117, GC_00015862, GC_00018489, GC_00023500	0.3636
nitri_red_nirB: nitrite reductase [NAD(P)H], large subunit	0	1	1	NA	TIGR02374	GC_00003505, GC_00036331	0.0455
GldH_lipo: gliding motility-associated lipoprotein GldH	0	1	1	NA	TIGR03511	GC_00003872, GC_00009805, GC_00014478	0.1818
D_ala_D_alaTIGR: D-alanine--D-alanine ligase	0	1	1	NA	TIGR01205	GC_00001039, GC_00002239, GC_00009659, GC_00012762, GC_00014218, GC_00015503, GC_00018657, GC_00019029, GC_00019287, GC_00019817, GC_00020425, GC_00023786, GC_00024828, GC_00026448, GC_00034844, GC_00041982, GC_00049906, GC_00052873, GC_00055568	1
PPK2_P_aer: polyphosphate kinase 2	0	1	1	NA	TIGR03707	GC_00012476, GC_00024652	0.0909
rpsE_bact: ribosomal protein uS5	0	1	1	NA	TIGR01021	GC_00000096, GC_00000535, GC_00003230, GC_00004989, GC_00012404	1
bacteriocin_ABC: ABC-type bacteriocin transporter	0	1	1	NA	TIGR01193	GC_00009754	0.0455
tRNA_RlmH_YbeA: rRNA large subunit m3Psi methyltransferase RlmH	0	1	1	NA	TIGR00246	GC_00002666, GC_00008862, GC_00009952, GC_00017982, GC_00027149	0.3182
poly_P_kin: polyphosphate kinase 1	0	1	1	NA	TIGR03705	GC_00004202, GC_00007390, GC_00007429, GC_00018182, GC_00023526, GC_00025106, GC_00025537, GC_00030058, GC_00050190, GC_00051588	0.4091
MGT: glycosyltransferase, MGT family	0	1	1	NA	TIGR01426	GC_00028785, GC_00041024	0.0455
TIGR00093: pseudouridine synthase	0	1	1	NA	TIGR00093	GC_00000844, GC_00001035, GC_00001305, GC_00005791, GC_00006512, GC_00008825, GC_00010562, GC_00010563, GC_00013119, GC_00013253, GC_00015356, GC_00015821, GC_00015849, GC_00015927, GC_00016375, GC_00016564, GC_00017635, GC_00017900, GC_00020011, GC_00021628, GC_00022917, GC_00026041, GC_00027196, GC_00029092, GC_00030276, GC_00035274, GC_00039146, GC_00041809, GC_00043338	1
TIGR00042: non-canonical purine NTP pyrophosphatase, RdgB/HAM1 family	0	1	1	NA	TIGR00042	GC_00002177, GC_00013415, GC_00013732, GC_00014476, GC_00015416, GC_00016128, GC_00016489, GC_00023166, GC_00024876, GC_00027652, GC_00041903	0.5909
GABAtrnsam: 4-aminobutyrate transaminase	0	1	1	NA	TIGR00700	GC_00023074	0.0455
YCCS: TIGR01666 family membrane protein	0	1	1	NA	TIGR01666	GC_00021517	0.0455
RNA_bind_YhbY: putative RNA-binding protein, YhbY family	0	1	1	NA	TIGR00253	GC_00000697, GC_00004132, GC_00009888, GC_00014395, GC_00017583, GC_00025904	0.5
glyS: glycine--tRNA ligase, beta subunit	0	1	1	NA	TIGR00211	GC_00000634, GC_00010518, GC_00010519, GC_00016451, GC_00019366, GC_00020525, GC_00021284, GC_00022244, GC_00024521, GC_00026845, GC_00027435	0.6364
spore_sigmaE: RNA polymerase sigma-E factor	0	1	1	NA	TIGR02835	GC_00004796	0.0909
spoVD_pbp: stage V sporulation protein D	0	1	1	NA	TIGR02214	GC_00023273	0.0455
metW: methionine biosynthesis protein MetW	0	1	1	NA	TIGR02081	GC_00020420	0.0455
RNaseIII: ribonuclease III	0	1	1	NA	TIGR02191	GC_00000676, GC_00001797, GC_00003939, GC_00010516, GC_00013225, GC_00017055, GC_00018322, GC_00019528, GC_00020491, GC_00020987, GC_00024072, GC_00024594, GC_00026515, GC_00032377, GC_00043310	1
UbiG: 3-demethylubiquinone-9 3-O-methyltransferase	0	1	1	NA	TIGR01983	GC_00023993	0.0455
scrB_fam: sucrose-6-phosphate hydrolase	0	1	1	NA	TIGR01322	GC_00006151, GC_00010394, GC_00014559, GC_00015496, GC_00025440, GC_00034085, GC_00040270, GC_00044672, GC_00045799	0.2727
holA: DNA polymerase III, delta subunit	0	1	1	NA	TIGR01128	GC_00001503, GC_00011514, GC_00017372, GC_00022400, GC_00024228, GC_00024718, GC_00024728, GC_00026283, GC_00027082, GC_00040039, GC_00053162	0.5909
TIGR00281: segregation and condensation protein B	0	1	1	NA	TIGR00281	GC_00000967, GC_00011203, GC_00012694, GC_00013946, GC_00018829, GC_00020743, GC_00021130, GC_00021218, GC_00023030, GC_00023327, GC_00028257, GC_00041359	0.6818
OM_asym_MlaD: outer membrane lipid asymmetry maintenance protein MlaD	0	1	1	NA	TIGR04430	GC_00016952	0.0455
GTPase_YlqF: ribosome biogenesis GTP-binding protein YlqF	0	1	1	NA	TIGR03596	GC_00000937, GC_00003292, GC_00012194, GC_00012195, GC_00012196, GC_00017114, GC_00018326, GC_00018341	0.5909
spore_V_T: stage V sporulation protein T	0	1	1	NA	TIGR02851	GC_00026546	0.0455
D1pyr5carbox3: delta-1-pyrroline-5-carboxylate dehydrogenase	0	1	1	NA	TIGR01238	GC_00018040	0.0455
TIGR00242: division/cell wall cluster transcriptional repressor MraZ	0	1	1	NA	TIGR00242	GC_00001122, GC_00009598, GC_00009599, GC_00011921, GC_00013400, GC_00017354, GC_00048565, GC_00049342, GC_00056156	0.5
cas3_core: CRISPR-associated helicase Cas3	0	1	1	NA	TIGR01587	GC_00003596, GC_00008912, GC_00015102, GC_00031370, GC_00032609, GC_00033538, GC_00034088, GC_00035394, GC_00040912, GC_00043471, GC_00043736, GC_00051060, GC_00053971, GC_00055788, GC_00056482	0.4545
RhaD_aldol-ADH: rhamnulose-1-phosphate aldolase/alcohol dehydrogenase	0	1	1	NA	TIGR02632	GC_00020696	0.0455
GGGP-family: geranylgeranylglyceryl phosphate synthase family protein	0	1	1	NA	TIGR01768	GC_00023537	0.0455
ATP_synt_6_or_A: ATP synthase F0, A subunit	0	1	1	NA	TIGR01131	GC_00001376, GC_00003319, GC_00007621, GC_00008227, GC_00010779, GC_00013812, GC_00016623, GC_00018609, GC_00020208, GC_00020822, GC_00021561, GC_00023257, GC_00027170, GC_00033993	0.8182
spIIAB: anti-sigma F factor	0	1	1	NA	TIGR01925	GC_00018373, GC_00020942	0.0909
addA_Gpos: helicase-exonuclease AddAB, AddA subunit	0	1	1	NA	TIGR02785	GC_00005813, GC_00012485, GC_00015538, GC_00021414, GC_00022989, GC_00044875, GC_00051621, GC_00052755, GC_00053899	0.3182
cas_Csn1: CRISPR subtype II RNA-guided endonuclease Cas9	0	1	1	NA	TIGR01865	GC_00008279, GC_00030602, GC_00041483	0.0909
spore_sigG: RNA polymerase sigma-G factor	0	1	1	NA	TIGR02850	GC_00004339	0.0909
spore_IV_B: stage IV sporulation protein B	0	1	1	NA	TIGR02860	GC_00018946, GC_00035739, GC_00042404	0.0909
cxxc_cxxc_Mbark: CxxC-x17-CxxC domain	0	1	1	NA	TIGR04272	GC_00003036	0.0909
DNA_bind_RsfA: transcription factor, RsfA family	0	1	1	NA	TIGR02894	GC_00019166	0.0455
VI_zyme: type VI secretion system lysozyme-like protein	0	1	1	NA	TIGR03357	GC_00008040, GC_00022207	0.0455
uvrb: excinuclease ABC subunit B	0	1	1	NA	TIGR00631	GC_00000025	1
rRNA_methyl_3: RNA methyltransferase, TrmH family, group 3	0	1	1	NA	TIGR00186	GC_00000843, GC_00003063, GC_00007965, GC_00007966, GC_00013886, GC_00015075, GC_00015316, GC_00016010, GC_00020596, GC_00024796, GC_00025489, GC_00025528, GC_00037409, GC_00056150	0.8636
guaA_Cterm: GMP synthase (glutamine-hydrolyzing), C-terminal domain	0	1	1	NA	TIGR00884	GC_00000030, GC_00002694	1
rnd: ribonuclease D	0	1	1	NA	TIGR01388	GC_00020662	0.0455
bac_cardiolipin: cardiolipin synthase	0	1	1	NA	TIGR04265	GC_00000821, GC_00001297, GC_00001341, GC_00005739, GC_00007269, GC_00008442, GC_00011905, GC_00013465, GC_00014011, GC_00015141, GC_00022777, GC_00026130, GC_00038669, GC_00046726, GC_00049377	0.7273
dapB: 4-hydroxy-tetrahydrodipicolinate reductase	0	1	1	NA	TIGR00036	GC_00002065, GC_00004218, GC_00007443, GC_00013704, GC_00014545, GC_00017292, GC_00020626, GC_00020709, GC_00020710, GC_00021898, GC_00025055	0.6818
argG: argininosuccinate synthase	0	1	1	NA	TIGR00032	GC_00001234, GC_00003636, GC_00012337, GC_00012338, GC_00015175, GC_00022997, GC_00027247, GC_00029459, GC_00029460	0.5455
folB_dom: FolB domain	0	1	1	NA	TIGR00526	GC_00008063	0.0455
GMP_reduct_2: guanosine monophosphate reductase	0	1	1	NA	TIGR01306	GC_00008006, GC_00008007	0.0909
hemL: glutamate-1-semialdehyde-2,1-aminomutase	0	1	1	NA	TIGR00713	GC_00000570, GC_00002233, GC_00007166, GC_00013911, GC_00015348, GC_00015349	0.5455
purE: phosphoribosylaminoimidazole carboxylase, catalytic subunit	0	1	1	NA	TIGR01162	GC_00000958, GC_00001020, GC_00002967, GC_00012738, GC_00012739, GC_00013101, GC_00013837, GC_00013838, GC_00014569, GC_00023170, GC_00028037, GC_00028038, GC_00028039, GC_00028040	1
PPR: pentatricopeptide repeat domain	0	1	1	NA	TIGR00756	GC_00008860	0.0455
TIGR00481: Raf kinase inhibitor-like protein, YbhB/YbcL family	0	1	1	NA	TIGR00481	GC_00008388, GC_00008417, GC_00009802, GC_00010323, GC_00013134, GC_00021547, GC_00045413, GC_00046997	0.2727
glyQ: glycine--tRNA ligase, alpha subunit	0	1	1	NA	TIGR00388	GC_00000073	0.6364
spore_III_AE: stage III sporulation protein AE	0	1	1	NA	TIGR02829	GC_00013423	0.0455
nadE: NAD+ synthetase	0	1	1	NA	TIGR00552	GC_00000869, GC_00001657, GC_00005052, GC_00007409, GC_00007410, GC_00016455, GC_00016456, GC_00016861, GC_00019441, GC_00019835, GC_00021507, GC_00023881, GC_00023920, GC_00026011	0.9545
cas1_YPEST: CRISPR-associated endonuclease Cas1, subtype I-F/YPEST	0	1	1	NA	TIGR03637	GC_00019117	0.0455
ccs: citrate carrier protein, CCS family	0	1	1	NA	TIGR00783	GC_00003979	0.0909
uS17_bact: ribosomal protein uS17	0	1	1	NA	TIGR03635	GC_00000028, GC_00025360	1
GlrX-dom: glutaredoxin-family domain	0	1	1	NA	TIGR02190	GC_00020427	0.0455
2A0104: phosphoglycerate transporter family protein	0	1	1	NA	TIGR00881	GC_00026977	0.0455
ispD: 2-C-methyl-D-erythritol 4-phosphate cytidylyltransferase	0	1	1	NA	TIGR00453	GC_00001146, GC_00001446, GC_00009084, GC_00013331, GC_00016138, GC_00024094, GC_00025480, GC_00026982, GC_00030299, GC_00031450, GC_00038149, GC_00038496	0.7273
spore_III_AB: stage III sporulation protein AB	0	1	1	NA	TIGR02833	GC_00025817	0.0455
rpe: ribulose-phosphate 3-epimerase	0	1	1	NA	TIGR01163	GC_00000199, GC_00002609, GC_00002730, GC_00008221, GC_00009390, GC_00009614, GC_00014982, GC_00015381, GC_00016971, GC_00018972, GC_00019372, GC_00027304	1
queA: S-adenosylmethionine:tRNA ribosyltransferase-isomerase	0	1	1	NA	TIGR00113	GC_00000098, GC_00001332, GC_00014656, GC_00022659, GC_00025305, GC_00027018	0.9091
pckA: phosphoenolpyruvate carboxykinase (ATP)	0	1	1	NA	TIGR00224	GC_00000366, GC_00001153	0.4545
spore_YyaC: putative sporulation protein YyaC	0	1	1	NA	TIGR02841	GC_00020143, GC_00026107	0.0455
QOXA: cytochrome aa3 quinol oxidase, subunit II	0	1	1	NA	TIGR01432	GC_00019870	0.0455
ccoN: cytochrome c oxidase, cbb3-type, subunit I	0	1	1	NA	TIGR00780	GC_00007144, GC_00025750	0.0909
metK: methionine adenosyltransferase	0	1	1	NA	TIGR01034	GC_00000088, GC_00000344, GC_00001083, GC_00025765, GC_00055744	1
therm_gnt_kin: carbohydrate kinase, thermoresistant glucokinase family	0	1	1	NA	TIGR01313	GC_00021876, GC_00023917	0.0909
acolac_catab: acetolactate synthase, catabolic	0	1	1	NA	TIGR02418	GC_00016918, GC_00016919	0.0909
UDG_fam4: uracil-DNA glycosylase, family 4	0	1	1	NA	TIGR00758	GC_00014074, GC_00016935, GC_00021831, GC_00026415, GC_00046424	0.1818
cobS: cobalamin 5'-phosphate synthase	0	1	1	NA	TIGR00317	GC_00001902, GC_00008437, GC_00011155, GC_00016955, GC_00020751, GC_00026081	0.4091
dha_pts: dihydroxyacetone kinase, phosphotransfer subunit	0	1	1	NA	TIGR02364	GC_00001125, GC_00010912, GC_00014457, GC_00021707, GC_00047275	0.3636
rnhC: ribonuclease HIII	0	1	1	NA	TIGR00716	GC_00016211	0.0455
dksA: RNA polymerase-binding protein DksA	0	1	1	NA	TIGR02420	GC_00010286	0.0455
pyrH_bact: UMP kinase	0	1	1	NA	TIGR02075	GC_00000029, GC_00007202	1
fabD: malonyl CoA-acyl carrier protein transacylase	0	1	1	NA	TIGR00128	GC_00000538, GC_00002192, GC_00004737, GC_00010245, GC_00013926, GC_00014198, GC_00017724, GC_00022977, GC_00025788	0.7727
spore_ybaN_pdaB: polysaccharide deacetylase family sporulation protein PdaB	0	1	1	NA	TIGR02764	GC_00019575	0.0455
nqrC: NADH:ubiquinone oxidoreductase, Na(+)-translocating, C subunit	0	1	1	NA	TIGR01938	GC_00003093, GC_00016599, GC_00020774	0.2273
tly: TlyA family rRNA methyltransferase/putative hemolysin	0	1	1	NA	TIGR00478	GC_00001663, GC_00002893, GC_00005125, GC_00009770, GC_00012778, GC_00014442, GC_00017852, GC_00021420, GC_00023314, GC_00026696, GC_00027362, GC_00031773, GC_00039443, GC_00042140	0.7727
LruC_dom: LruC domain	0	1	1	NA	TIGR04456	GC_00030594, GC_00032698, GC_00039719, GC_00045575, GC_00046804, GC_00051505	0.0455
spore_SleB: spore cortex-lytic enzyme	0	1	1	NA	TIGR02869	GC_00013392, GC_00018230, GC_00021211	0.0909
spore_III_AC: stage III sporulation protein AC	0	1	1	NA	TIGR02848	GC_00016457, GC_00027221	0.0909
oxalate_oxc: oxalyl-CoA decarboxylase	0	1	1	NA	TIGR03254	GC_00025647	0.0455
rpoB: DNA-directed RNA polymerase, beta subunit	0	1	1	NA	TIGR02013	GC_00000132, GC_00000899, GC_00001842, GC_00012128, GC_00021640, GC_00025180	1
dut: dUTP diphosphatase	0	1	1	NA	TIGR00576	GC_00000140, GC_00003178, GC_00003694, GC_00004185, GC_00023732, GC_00023800	0.8182
napH_: ferredoxin-type protein, NapH/MauN family	0	1	1	NA	TIGR02163	GC_00021803, GC_00026499	0.0455
aspS_bact: aspartate--tRNA ligase	0	1	1	NA	TIGR00459	GC_00000500, GC_00002394, GC_00002961, GC_00004001, GC_00004053, GC_00012620, GC_00014108, GC_00016814, GC_00016815, GC_00018603, GC_00018604, GC_00020523	1
rpsJ_bact: ribosomal protein uS10	0	1	1	NA	TIGR01049	GC_00000013	1
adh_fam_1: zinc-binding alcohol dehydrogenase family protein	0	1	1	NA	TIGR02817	GC_00010017, GC_00024687	0.0909
purK: phosphoribosylaminoimidazole carboxylase, ATPase subunit	0	1	1	NA	TIGR01161	GC_00007357, GC_00013917, GC_00015868, GC_00020129, GC_00023820, GC_00024206	0.2727
kpsF: sugar isomerase, KpsF/GutQ family	0	1	1	NA	TIGR00393	GC_00000987, GC_00002907, GC_00004472, GC_00014745, GC_00014797, GC_00016576	0.5909
2met_isocit_dHY: 2-methylisocitrate dehydratase, Fe/S-dependent	0	1	1	NA	TIGR02333	GC_00025724	0.0455
lpxB: lipid-A-disaccharide synthase	0	1	1	NA	TIGR00215	GC_00000932, GC_00002240, GC_00013671, GC_00014146, GC_00016228, GC_00022850	0.5909
hacA_fam: homoaconitate hydratase family protein	0	1	1	NA	TIGR01343	GC_00032534, GC_00032677, GC_00048826	0.0455
type_IV_pilB: type IV-A pilus assembly ATPase PilB	0	1	1	NA	TIGR02538	GC_00011134	0.0455
SMC_prok_B: chromosome segregation protein SMC	0	1	1	NA	TIGR02168	GC_00000508, GC_00003464, GC_00006363, GC_00012771, GC_00016086, GC_00016967, GC_00017775, GC_00018720, GC_00018816, GC_00019240, GC_00025686	0.7273
Pyr-5-nucltdase: pyrimidine 5'-nucleotidase	0	1	1	NA	TIGR01993	GC_00015242	0.0455
miaB-methiolase: tRNA-i(6)A37 thiotransferase enzyme MiaB	0	1	1	NA	TIGR01574	GC_00000924, GC_00001786, GC_00013587, GC_00016331, GC_00020016	0.5455
ccoG_rdxA_fixG: cytochrome c oxidase accessory protein CcoG	0	1	1	NA	TIGR02745	GC_00014848, GC_00026569	0.0909
PS_decarb: phosphatidylserine decarboxylase	0	1	1	NA	TIGR00163	GC_00000710, GC_00022119, GC_00026777	0.3182
VI_chp_5: type VI secretion protein, VC_A0107 family	0	1	1	NA	TIGR03358	GC_00009857, GC_00012244	0.0455
salvage_TenA: thiaminase II	0	1	1	NA	TIGR04306	GC_00009661, GC_00012063, GC_00012064, GC_00019905	0.1818
purA: adenylosuccinate synthase	0	1	1	NA	TIGR00184	GC_00000121, GC_00001898, GC_00003302, GC_00003465, GC_00010942, GC_00022878, GC_00024087	1
arsen_driv_ArsA: arsenical pump-driving ATPase	0	1	1	NA	TIGR04291	GC_00016803	0.0455
toxin_Txe_YoeB: addiction module toxin, Txe/YoeB family	0	1	1	NA	TIGR02116	GC_00000685, GC_00003201, GC_00003699, GC_00005238, GC_00005340, GC_00008034, GC_00011594, GC_00011637, GC_00012725, GC_00015511, GC_00027288, GC_00027393, GC_00030088	0.3636
rpiB_lacA_lacB: sugar-phosphate isomerase, RpiB/LacA/LacB family	0	1	1	NA	TIGR00689	GC_00000340, GC_00002721, GC_00003820, GC_00005095, GC_00009140, GC_00019642, GC_00027255, GC_00027256, GC_00031605, GC_00034207, GC_00049337, GC_00050804	0.7273
rpsB_bact: ribosomal protein uS2	0	1	1	NA	TIGR01011	GC_00000047, GC_00001491, GC_00011639	1
cysta_beta: cystathionine beta-synthase	0	1	1	NA	TIGR01137	GC_00008372	0.0455
ExbD_2: TonB system transport protein ExbD	0	1	1	NA	TIGR02804	GC_00015702	0.0455
rimI: ribosomal-protein-alanine acetyltransferase	0	1	1	NA	TIGR01575	GC_00001401, GC_00006309, GC_00008109, GC_00010842, GC_00019113, GC_00021157, GC_00025133, GC_00025371, GC_00025736, GC_00025783, GC_00026511, GC_00026807, GC_00033557, GC_00047588	0.6818
TIGR00052: nudix-type nucleoside diphosphatase, YffH/AdpP family	0	1	1	NA	TIGR00052	GC_00013439	0.0455
IscR: iron-sulfur cluster assembly transcription factor IscR	0	1	1	NA	TIGR02010	GC_00021482	0.0455
gyrA: DNA gyrase, A subunit	0	1	1	NA	TIGR01063	GC_00000202, GC_00001611, GC_00001901, GC_00008855, GC_00010130, GC_00010131, GC_00011703, GC_00014762, GC_00019300	1
VI_minor_4: type VI secretion-associated protein, BMA_A0400 family	0	1	1	NA	TIGR03373	GC_00021739	0.0455
murD: UDP-N-acetylmuramoylalanine--D-glutamate ligase	0	1	1	NA	TIGR01087	GC_00000797, GC_00002013, GC_00008748, GC_00008749, GC_00015260, GC_00017248, GC_00020681, GC_00020914, GC_00021750, GC_00022635, GC_00023582, GC_00023863, GC_00024500, GC_00027112, GC_00044681, GC_00046802	1
ygfZ_signature: folate-binding protein YgfZ	0	1	1	NA	TIGR03317	GC_00017767, GC_00024130	0.0909
spore_IV_A: stage IV sporulation protein A	0	1	1	NA	TIGR02836	GC_00004486	0.0909
CoA_E_activ: putative CoA-substrate-specific enzyme activase	0	1	1	NA	TIGR00241	GC_00000287, GC_00000503, GC_00009182, GC_00014293, GC_00014294, GC_00014937, GC_00017054, GC_00017512, GC_00018761, GC_00018762, GC_00018763, GC_00030446, GC_00034167, GC_00034750, GC_00035355, GC_00039792, GC_00050264, GC_00055159	0.5909
HpaR: homoprotocatechuate degradation operon regulator, HpaR	0	1	1	NA	TIGR02337	GC_00013017	0.0455
SASP_H: small acid-soluble spore protein, H-type	0	1	1	NA	TIGR02861	GC_00024562, GC_00056756	0.0455
rplO_bact: ribosomal protein uL15	0	1	1	NA	TIGR01071	GC_00000266, GC_00000809, GC_00001592, GC_00008600, GC_00008601, GC_00012995, GC_00014619, GC_00019356, GC_00021842	1
recQ_fam: ATP-dependent DNA helicase, RecQ family	0	1	1	NA	TIGR00614	GC_00002166, GC_00003451, GC_00005560, GC_00012606, GC_00024607, GC_00047341	0.4545
rpsA: ribosomal protein bS1	0	1	1	NA	TIGR00717	GC_00012681	0.0455
polynuc_phos: polyribonucleotide nucleotidyltransferase	0	1	1	NA	TIGR03591	GC_00000276, GC_00000965, GC_00001974, GC_00021573, GC_00022073	0.8182
Na_Pro_sym: sodium/proline symporter	0	1	1	NA	TIGR02121	GC_00000612, GC_00004687, GC_00022701, GC_00024192	0.4091
PTS-II-BC-glcB: PTS system, glucose-specific IIBC component	0	1	1	NA	TIGR02002	GC_00003541	0.0909
NeuB_NnaB: N-acetylneuraminate synthase	0	1	1	NA	TIGR03569	GC_00037001, GC_00047116	0.0455
alaS: alanine--tRNA ligase	0	1	1	NA	TIGR00344	GC_00000573, GC_00002128, GC_00003507, GC_00005531, GC_00006764, GC_00014065, GC_00016340, GC_00016341, GC_00016394, GC_00021193, GC_00022594, GC_00023431, GC_00026242, GC_00027706	1
nuoF_fam: NADH oxidoreductase (quinone), F subunit	0	1	1	NA	TIGR01959	GC_00005006, GC_00025104	0.0909
agmatine_aguA: agmatine deiminase	0	1	1	NA	TIGR03380	GC_00015025	0.0455
yjbN: tRNA dihydrouridine synthase A	0	1	1	NA	TIGR00742	GC_00015241	0.0455
LptF_YjgP: LPS export ABC transporter permease LptF	0	1	1	NA	TIGR04407	GC_00023289	0.0455
WcaJ_sugtrans: undecaprenyl-phosphate glucose phosphotransferase	0	1	1	NA	TIGR03023	GC_00016022, GC_00016432	0.0909
ispH_lytB: 4-hydroxy-3-methylbut-2-enyl diphosphate reductase	0	1	1	NA	TIGR00216	GC_00000345, GC_00001618, GC_00004567, GC_00013688, GC_00015725, GC_00016301, GC_00017203, GC_00021124, GC_00022000, GC_00022001, GC_00022231, GC_00023528, GC_00023529	0.9091
PTS-II-ABC-beta: PTS system, beta-glucoside-specific IIABC component	0	1	1	NA	TIGR01995	GC_00007633, GC_00009547, GC_00010186, GC_00013399, GC_00016643, GC_00025350	0.0909
eIF-2B_rel: eIF-2B alpha/beta/delta-related uncharacterized proteins	0	1	1	NA	TIGR00524	GC_00007983	0.0455
sdhA_forward: succinate dehydrogenase, flavoprotein subunit	0	1	1	NA	TIGR01816	GC_00016728	0.0455
mutt: mutator mutT protein	0	1	1	NA	TIGR00586	GC_00025405	0.0455
MalateDH-SF1: malate dehydrogenase	0	1	1	NA	TIGR01759	GC_00018501, GC_00023987	0.0909
GRXB: glutaredoxin, GrxB family	0	1	1	NA	TIGR02182	GC_00022377	0.0455
kdsB: 3-deoxy-D-manno-octulosonate cytidylyltransferase	0	1	1	NA	TIGR00466	GC_00001025, GC_00001952, GC_00011554, GC_00013255, GC_00013256, GC_00016096, GC_00024012, GC_00055523	0.6364
ubiA_proteo: 4-hydroxybenzoate polyprenyl transferase	0	1	1	NA	TIGR01474	GC_00014272	0.0455
HAD-SF-IIIA: HAD hydrolase, family IIIA	0	1	1	NA	TIGR01662	GC_00003856, GC_00011152, GC_00017410	0.1818
spore_V_B: stage V sporulation protein B	0	1	1	NA	TIGR02900	GC_00026628	0.0455
greB: transcription elongation factor GreB	0	1	1	NA	TIGR01461	GC_00012838	0.0455
tRNA_CCA_actino: CCA tRNA nucleotidyltransferase	0	1	1	NA	TIGR02692	GC_00017487, GC_00017488	0.0909
VI_chp_7: type VI secretion-associated protein, VC_A0119 family	0	1	1	NA	TIGR03362	GC_00023325	0.0455
menC_gamma/gm+: o-succinylbenzoate synthase	0	1	1	NA	TIGR01927	GC_00002021	0.1818
L3_bact: 50S ribosomal protein uL3	0	1	1	NA	TIGR03625	GC_00000381, GC_00002692, GC_00003321, GC_00003970, GC_00009173, GC_00009174, GC_00012754, GC_00012755, GC_00013356, GC_00013357, GC_00020125, GC_00025884, GC_00027341	1
feoB: ferrous iron transport protein B	0	1	1	NA	TIGR00437	GC_00001562, GC_00002057, GC_00003144, GC_00005999, GC_00012089, GC_00017864, GC_00031059, GC_00031212, GC_00031849, GC_00033550	0.5
L12: ribosomal protein bL12	0	1	1	NA	TIGR00855	GC_00000097, GC_00000628, GC_00001549, GC_00009444	1
PTS-II-BC-nag: PTS system, N-acetylglucosamine-specific IIBC component	0	1	1	NA	TIGR01998	GC_00001026, GC_00013346, GC_00022662	0.3182
sigpep_I_bact: signal peptidase I	0	1	1	NA	TIGR02227	GC_00001637, GC_00001693, GC_00003258, GC_00011207, GC_00011367, GC_00012571, GC_00012726, GC_00012904, GC_00013957, GC_00015632, GC_00019797, GC_00020467, GC_00021127, GC_00022023, GC_00022288, GC_00022724, GC_00022791, GC_00023476, GC_00023884, GC_00024616, GC_00025894, GC_00026112, GC_00036039, GC_00041995, GC_00042429, GC_00044106, GC_00046919, GC_00051642	1
Bthiol_YpdA: putative bacillithiol system oxidoreductase, YpdA family	0	1	1	NA	TIGR04018	GC_00017709	0.0455
CxxH_BA5709: CxxH/CxxC protein, BA_5709 family	0	1	1	NA	TIGR04129	GC_00019052	0.0455
sfsA: sugar fermentation stimulation protein	0	1	1	NA	TIGR00230	GC_00012707, GC_00021836, GC_00023611, GC_00046894, GC_00054046	0.1818
NDH_I_M: proton-translocating NADH-quinone oxidoreductase, chain M	0	1	1	NA	TIGR01972	GC_00001994, GC_00021228, GC_00024261, GC_00027032	0.3182
activase_YjjW: glycine radical enzyme activase, YjjW family	0	1	1	NA	TIGR04041	GC_00006098, GC_00026467	0.0909
hemE: uroporphyrinogen decarboxylase	0	1	1	NA	TIGR01464	GC_00019057, GC_00019244, GC_00022134, GC_00023904	0.1818
formate-DH-gamm: formate dehydrogenase, gamma subunit	0	1	1	NA	TIGR01583	GC_00014970	0.0455
rpiA: ribose 5-phosphate isomerase A	0	1	1	NA	TIGR00021	GC_00006326, GC_00008866, GC_00008867, GC_00008868, GC_00013438	0.2273
NDH_I_N: proton-translocating NADH-quinone oxidoreductase, chain N	0	1	1	NA	TIGR01770	GC_00001710, GC_00019124, GC_00023749, GC_00024106	0.3182
argH: argininosuccinate lyase	0	1	1	NA	TIGR00838	GC_00002331, GC_00002851, GC_00004211, GC_00009060, GC_00012255, GC_00014481, GC_00016693, GC_00023099, GC_00027338, GC_00041442, GC_00052603	0.6818
rumA: 23S rRNA (uracil-5-)-methyltransferase RumA	0	1	1	NA	TIGR00479	GC_00000973, GC_00001891, GC_00004304, GC_00005003, GC_00005826, GC_00006553, GC_00008735, GC_00008736, GC_00010417, GC_00010418, GC_00017941, GC_00020645, GC_00020721, GC_00033624, GC_00035637, GC_00036474, GC_00044343, GC_00053771	0.8182
T6A_YeaZ: tRNA threonylcarbamoyl adenosine modification protein YeaZ	0	1	1	NA	TIGR03725	GC_00001451, GC_00001839, GC_00008542, GC_00010760, GC_00010989, GC_00017179, GC_00017240, GC_00019512, GC_00019996, GC_00020057, GC_00020141, GC_00021754, GC_00031530, GC_00051417, GC_00051472, GC_00056768	0.9091
hisS: histidine--tRNA ligase	0	1	1	NA	TIGR00442	GC_00000498, GC_00002105, GC_00004234, GC_00005342, GC_00010735, GC_00010736, GC_00013083, GC_00013084, GC_00017682, GC_00020749, GC_00021371, GC_00021437, GC_00023090, GC_00032467, GC_00045545	1
tcm_partner: three-Cys-motif partner protein	0	1	1	NA	TIGR04474	GC_00040383, GC_00044355	0.0455
L18_bact: ribosomal protein uL18	0	1	1	NA	TIGR00060	GC_00000074, GC_00000286, GC_00012227, GC_00021002	1
queuosine_YadB: glutamyl-queuosine tRNA(Asp) synthetase	0	1	1	NA	TIGR03838	GC_00014923, GC_00025639, GC_00029839, GC_00044497, GC_00048117, GC_00051967	0.1818
TIGR00266: TIGR00266 family protein	0	1	1	NA	TIGR00266	GC_00008085, GC_00034784, GC_00037771	0.0909
efp: translation elongation factor P	0	1	1	NA	TIGR00038	GC_00000411, GC_00000528, GC_00001721, GC_00007896, GC_00007897, GC_00007898, GC_00007899, GC_00007900, GC_00008185, GC_00010285, GC_00018435, GC_00023866	1
ruvC: crossover junction endodeoxyribonuclease RuvC	0	1	1	NA	TIGR00228	GC_00000723, GC_00001863, GC_00004045, GC_00015476, GC_00016863, GC_00018202, GC_00020268, GC_00021646, GC_00022589, GC_00023605, GC_00023918	0.8636
era: GTP-binding protein Era	0	1	1	NA	TIGR00436	GC_00000878, GC_00001729, GC_00002524, GC_00007212, GC_00007213, GC_00013270, GC_00014649, GC_00018364, GC_00021545, GC_00023621, GC_00023916, GC_00025514, GC_00032153, GC_00053277	1
nifS_epsilon: cysteine desulfurase, NifS family	0	1	1	NA	TIGR03403	GC_00014049	0.0455
thym_sym: thymidylate synthase	0	1	1	NA	TIGR03284	GC_00000176, GC_00000775, GC_00006678, GC_00023023	0.7273
KDO8P_synth: 3-deoxy-8-phosphooctulonate synthase	0	1	1	NA	TIGR01362	GC_00000102, GC_00010427, GC_00014603	0.6364
spoT_relA: RelA/SpoT family protein	0	1	1	NA	TIGR00691	GC_00000619, GC_00001719, GC_00001881, GC_00003479, GC_00004107, GC_00012369, GC_00012370, GC_00012446, GC_00012447, GC_00015067, GC_00016473, GC_00017674, GC_00022443, GC_00023142, GC_00026213	1
argS: arginine--tRNA ligase	0	1	1	NA	TIGR00456	GC_00001050, GC_00001638, GC_00004465, GC_00005901, GC_00010161, GC_00010162, GC_00014153, GC_00014302, GC_00016889, GC_00018537, GC_00021072, GC_00021073, GC_00021367, GC_00026430	1
arsC_related: transcriptional regulator, Spx/MgsR family	0	1	1	NA	TIGR01617	GC_00000165, GC_00007797, GC_00007798, GC_00011044, GC_00011230, GC_00019954, GC_00024131, GC_00025118	0.6364
FGAM_synth_II: phosphoribosylformylglycinamidine synthase II	0	1	1	NA	TIGR01736	GC_00008850, GC_00008851, GC_00014984, GC_00020371, GC_00021618, GC_00031206, GC_00042810	0.2727
L27: ribosomal protein bL27	0	1	1	NA	TIGR00062	GC_00000060, GC_00001448, GC_00002587	1
PseF: pseudaminic acid cytidylyltransferase	0	1	1	NA	TIGR03584	GC_00023964	0.0455
TypA_BipA: GTP-binding protein TypA/BipA	0	1	1	NA	TIGR01394	GC_00000071, GC_00000585, GC_00007172, GC_00007173, GC_00026169	1
adk: adenylate kinase	0	1	1	NA	TIGR01351	GC_00000172, GC_00000926, GC_00007924, GC_00017294	0.6818
IV_pilus_PilQ: type IV pilus secretin PilQ	0	1	1	NA	TIGR02515	GC_00020879	0.0455
lpxC: UDP-3-O-[3-hydroxymyristoyl] N-acetylglucosamine deacetylase	0	1	1	NA	TIGR00325	GC_00000974, GC_00002018, GC_00019427, GC_00021572, GC_00024004, GC_00026471, GC_00032972, GC_00041618	0.6364
Fib_succ_major: fibrobacter succinogenes major paralogous domain	0	1	1	NA	TIGR02145	GC_00021792, GC_00044371	0.0455
arg_catab_astC: succinylornithine transaminase family	0	1	1	NA	TIGR03246	GC_00018932	0.0455
enACPred_II: putative enoyl-[acyl-carrier-protein] reductase II	0	1	1	NA	TIGR03151	GC_00000209, GC_00010458	0.4091
L3_gln_methyl: protein-(glutamine-N5) methyltransferase, ribosomal protein L3-specific	0	1	1	NA	TIGR03533	GC_00019317	0.0455
pyrC_multi: dihydroorotase, multifunctional complex type	0	1	1	NA	TIGR00857	GC_00001779, GC_00002886, GC_00004288, GC_00011485, GC_00014296, GC_00014297, GC_00015139, GC_00017425, GC_00019720, GC_00021260, GC_00022098, GC_00032233, GC_00043909, GC_00048559, GC_00049115	0.8636
glycyl_YjjI: glycine radical enzyme, YjjI family	0	1	1	NA	TIGR04040	GC_00016532, GC_00023999	0.0909
lspA: signal peptidase II	0	1	1	NA	TIGR00077	GC_00000657, GC_00011711, GC_00013424, GC_00014240, GC_00016848, GC_00017046, GC_00018986, GC_00020519, GC_00023245, GC_00024347, GC_00025505, GC_00044898, GC_00054120	0.7273
cmk: cytidylate kinase	0	1	1	NA	TIGR00017	GC_00001021, GC_00002256, GC_00008653, GC_00008654, GC_00015375, GC_00016739, GC_00016740, GC_00016924, GC_00016948, GC_00021098, GC_00023121, GC_00024040, GC_00025117	0.9091
spore_ylbJ: sporulation integral membrane protein YlbJ	0	1	1	NA	TIGR02871	GC_00021840	0.0455
mazG: MazG family protein	0	1	1	NA	TIGR00444	GC_00002083, GC_00013738, GC_00017715, GC_00025326, GC_00027067, GC_00040923, GC_00056705	0.4091
lacB: galactose-6-phosphate isomerase, LacB subunit	0	1	1	NA	TIGR01119	GC_00003959	0.0909
prc: C-terminal processing peptidase	0	1	1	NA	TIGR00225	GC_00000746, GC_00001802, GC_00001937, GC_00003220, GC_00008425, GC_00016245, GC_00017459, GC_00020062, GC_00020411, GC_00022149, GC_00022422, GC_00023795, GC_00024527, GC_00024805, GC_00042048, GC_00048303, GC_00053637	0.8182
matur_MocA_YgfJ: molybdenum cofactor cytidylyltransferase	0	1	1	NA	TIGR03310	GC_00015111	0.0455
EF-G: translation elongation factor G	0	1	1	NA	TIGR00484	GC_00000020, GC_00000395, GC_00015714, GC_00024230	1
diampropi_NH3ly: diaminopropionate ammonia-lyase family	0	1	1	NA	TIGR01747	GC_00003047, GC_00015628, GC_00055885	0.1818
mutl: DNA mismatch repair protein MutL	0	1	1	NA	TIGR00585	GC_00000496, GC_00002600, GC_00005715, GC_00008170, GC_00014142, GC_00015630, GC_00015724, GC_00020342, GC_00020343, GC_00023280, GC_00025775, GC_00034857, GC_00045138, GC_00048044	0.8182
T6A_YjeE: tRNA threonylcarbamoyl adenosine modification protein YjeE	0	1	1	NA	TIGR00150	GC_00000529, GC_00001291, GC_00011793, GC_00012854, GC_00020242, GC_00020851, GC_00022153, GC_00022674, GC_00022703, GC_00023660, GC_00024216, GC_00025196, GC_00025217, GC_00032843, GC_00035422, GC_00045558, GC_00056774	1
leuC: 3-isopropylmalate dehydratase, large subunit	0	1	1	NA	TIGR00170	GC_00001487, GC_00002604, GC_00003819	0.4091
gntK_FGGY: gluconate kinase	0	1	1	NA	TIGR01314	GC_00004123	0.0909
parE_Gpos: DNA topoisomerase IV, B subunit	0	1	1	NA	TIGR01058	GC_00003722	0.0909
argC: N-acetyl-gamma-glutamyl-phosphate reductase	0	1	1	NA	TIGR01850	GC_00002804, GC_00013999, GC_00015534, GC_00015720, GC_00024146, GC_00032798, GC_00046047, GC_00053437, GC_00053852	0.4091
CM_P2: chorismate mutase	0	1	1	NA	TIGR01807	GC_00007794, GC_00025149	0.0909
dapE-gram_pos: succinyl-diaminopimelate desuccinylase	0	1	1	NA	TIGR01900	GC_00014150, GC_00018051	0.0909
dnaQ_proteo: DNA polymerase III, epsilon subunit	0	1	1	NA	TIGR01406	GC_00018586	0.0455
pheT_bact: phenylalanine--tRNA ligase, beta subunit	0	1	1	NA	TIGR00472	GC_00001043, GC_00001815, GC_00011890, GC_00011891, GC_00013710, GC_00018246, GC_00018442, GC_00018513, GC_00020403, GC_00022898, GC_00023340, GC_00024927, GC_00026380, GC_00027079, GC_00033212, GC_00042814	1
D1pyr5carbox1: 1-pyrroline-5-carboxylate dehydrogenase	0	1	1	NA	TIGR01236	GC_00006564	0.0455
dmsA_ynfE: anaerobic dimethyl sulfoxide reductase, A subunit, DmsA/YnfE family	0	1	1	NA	TIGR02166	GC_00006077, GC_00045238	0.0455
coaD_prev_kdtB: pantetheine-phosphate adenylyltransferase	0	1	1	NA	TIGR01510	GC_00001011, GC_00002170, GC_00006306, GC_00007179, GC_00011107, GC_00011108, GC_00014307, GC_00014308, GC_00015936, GC_00016836, GC_00017284, GC_00018317, GC_00020237, GC_00025782, GC_00028535, GC_00031921, GC_00046055	1
rSAM_QueE_Clost: putative 7-cyano-7-deazaguanosine (preQ0) biosynthesis protein QueE	0	1	1	NA	TIGR03963	GC_00013149, GC_00019727	0.0909
pta: phosphate acetyltransferase	0	1	1	NA	TIGR00651	GC_00000845, GC_00001484, GC_00003802, GC_00003803, GC_00016714, GC_00021471, GC_00022351, GC_00022352, GC_00023728	0.8182
TIGR03766: conserved hypothetical integral membrane protein	0	1	1	NA	TIGR03766	GC_00023721, GC_00025757	0.0455
ispE: 4-(cytidine 5'-diphospho)-2-C-methyl-D-erythritol kinase	0	1	1	NA	TIGR00154	GC_00001877, GC_00002241, GC_00009417, GC_00009612, GC_00009613, GC_00011679, GC_00015506, GC_00017621, GC_00019417, GC_00025624, GC_00026596, GC_00026775, GC_00034240, GC_00054483	0.8636
glmU: UDP-N-acetylglucosamine diphosphorylase/glucosamine-1-phosphate N-acetyltransferase	0	1	1	NA	TIGR01173	GC_00000816, GC_00004193, GC_00008815, GC_00008816, GC_00008817, GC_00020274, GC_00023541, GC_00024515, GC_00024915, GC_00026667, GC_00038505, GC_00049162	0.7273
VI_chp_6: type VI secretion protein, TIGR03359 family	0	1	1	NA	TIGR03359	GC_00016943	0.0455
gluta_reduc_1: glutathione-disulfide reductase	0	1	1	NA	TIGR01421	GC_00014698	0.0455
spore_yhbH: sporulation protein YhbH	0	1	1	NA	TIGR02877	GC_00014375	0.0455
spore_gerQ: spore coat protein GerQ	0	1	1	NA	TIGR02728	GC_00017498	0.0455
lolB: outer membrane lipoprotein LolB	0	1	1	NA	TIGR00548	GC_00018035	0.0455
Bsubt_queE: 7-cyano-7-deazaguanosine (preQ0) biosynthesis protein QueE	0	1	1	NA	TIGR03365	GC_00020061	0.0455
EF_0833: conserved hypothetical protein EF_0833/AHA_3914	0	1	1	NA	TIGR03579	GC_00010524, GC_00010525	0.0909
spore_V_AD: stage V sporulation protein AD	0	1	1	NA	TIGR02845	GC_00006578, GC_00018486	0.0909
rodA_shape: rod shape-determining protein RodA	0	1	1	NA	TIGR02210	GC_00000964, GC_00004561, GC_00018155, GC_00021114, GC_00023518, GC_00031323, GC_00034347	0.5
Na_pump_decarbB: sodium ion-translocating decarboxylase, beta subunit	0	1	1	NA	TIGR01109	GC_00000101, GC_00001136, GC_00020791, GC_00038543	0.5455
SigM_subfam: RNA polymerase sigma factor, SigM family	0	1	1	NA	TIGR02950	GC_00028861, GC_00055314	0.0455
RluA-like: pseudouridine synthase Rlu family protein, TIGR01621	0	1	1	NA	TIGR01621	GC_00019679	0.0455
nirD_assim_sml: nitrite reductase [NAD(P)H], small subunit	0	1	1	NA	TIGR02378	GC_00017809, GC_00019761	0.0455
hxl6Piso_put: putative hexulose-6-phosphate isomerase	0	1	1	NA	TIGR00542	GC_00012465, GC_00012466	0.0909
MltB: lytic murein transglycosylase B	0	1	1	NA	TIGR02282	GC_00018502	0.0455
TIGR01212: radical SAM protein, TIGR01212 family	0	1	1	NA	TIGR01212	GC_00001031, GC_00002397, GC_00004570, GC_00015491, GC_00026236, GC_00026937, GC_00048330	0.5909
tim: triose-phosphate isomerase	0	1	1	NA	TIGR00419	GC_00000490, GC_00002803, GC_00007175, GC_00008004, GC_00008005, GC_00010425, GC_00011175, GC_00011690, GC_00013087, GC_00013088, GC_00013089, GC_00014136, GC_00016996, GC_00019099, GC_00023285, GC_00027774, GC_00045167	1
spore_yqfC: sporulation protein YqfC	0	1	1	NA	TIGR02856	GC_00014330	0.0455
tigrfam_recA: protein RecA	0	1	1	NA	TIGR02012	GC_00000004	1
sbcd: exonuclease SbcCD, D subunit	0	1	1	NA	TIGR00619	GC_00009768, GC_00014751, GC_00014960, GC_00021044, GC_00024179, GC_00025256, GC_00029830, GC_00035724, GC_00044783, GC_00050073, GC_00052186, GC_00054354	0.4091
GG-red-SF: geranylgeranyl reductase family	0	1	1	NA	TIGR02032	GC_00023601	0.0455
TIGR00374: TIGR00374 family protein	0	1	1	NA	TIGR00374	GC_00001300, GC_00002363, GC_00008711, GC_00014133, GC_00014818, GC_00016832, GC_00026592, GC_00028151, GC_00029415, GC_00034074, GC_00035984, GC_00039470, GC_00040991, GC_00052857	0.5455
exoDNase_III: exodeoxyribonuclease III	0	1	1	NA	TIGR00195	GC_00017348, GC_00037322, GC_00043404	0.0909
Ku_bact: Ku protein	0	1	1	NA	TIGR02772	GC_00018292	0.0455
pabB: aminodeoxychorismate synthase, component I	0	1	1	NA	TIGR00553	GC_00001559, GC_00011111	0.2273
L17: ribosomal protein bL17	0	1	1	NA	TIGR00059	GC_00000168, GC_00000410, GC_00002409, GC_00006983, GC_00019612, GC_00019613, GC_00022675, GC_00027236	1
infA: translation initiation factor IF-1	0	1	1	NA	TIGR00008	GC_00000011	1
VI_chp_8: type VI secretion-associated protein, ImpA family	0	1	1	NA	TIGR03363	GC_00010846	0.0455
nadB: L-aspartate oxidase	0	1	1	NA	TIGR00551	GC_00002844, GC_00015333, GC_00019338	0.2273
proS_fam_I: proline--tRNA ligase	0	1	1	NA	TIGR00408	GC_00001060, GC_00004338	0.3182
araaP: aromatic amino acid transport protein	0	1	1	NA	TIGR00837	GC_00022768	0.0455
efp_adjacent_2: conserved hypothetical protein, PP_1857 family	0	1	1	NA	TIGR03837	GC_00000542, GC_00019622	0.2727
bioA: adenosylmethionine-8-amino-7-oxononanoate transaminase	0	1	1	NA	TIGR00508	GC_00000743, GC_00004498, GC_00004562	0.4091
PGP_bact: phosphoglycolate phosphatase, bacterial	0	1	1	NA	TIGR01449	GC_00018014	0.0455
spore_dpaA: dipicolinic acid synthetase, A subunit	0	1	1	NA	TIGR02853	GC_00024150	0.0455
thiF_fam2: thiamine biosynthesis protein ThiF	0	1	1	NA	TIGR02354	GC_00001274, GC_00013882, GC_00015432	0.2727
rplB_bact: ribosomal protein uL2	0	1	1	NA	TIGR01171	GC_00000023	1
purC: phosphoribosylaminoimidazolesuccinocarboxamide synthase	0	1	1	NA	TIGR00081	GC_00000109, GC_00003044, GC_00011335, GC_00015090, GC_00018555, GC_00021274	0.8182
trpB: tryptophan synthase, beta subunit	0	1	1	NA	TIGR00263	GC_00000077, GC_00016689	0.6364
RNAse_H_YqgF: putative transcription antitermination factor YqgF	0	1	1	NA	TIGR00250	GC_00000954, GC_00001584, GC_00003671, GC_00003672, GC_00007505, GC_00013382, GC_00016149, GC_00016191, GC_00022348, GC_00022909, GC_00026454, GC_00027103, GC_00029635, GC_00038556	1
yiiD_Cterm: putative thioesterase domain	0	1	1	NA	TIGR02447	GC_00025855	0.0455
LptG_lptG: LPS export ABC transporter permease LptG	0	1	1	NA	TIGR04408	GC_00014810, GC_00018969	0.0909
deoC: deoxyribose-phosphate aldolase	0	1	1	NA	TIGR00126	GC_00000493, GC_00001933, GC_00002393, GC_00023338, GC_00027387	0.6364
spore_dpaB: dipicolinic acid synthetase, B subunit	0	1	1	NA	TIGR02852	GC_00004253	0.0909
parE_Gneg: DNA topoisomerase IV, B subunit	0	1	1	NA	TIGR01055	GC_00006514	0.0455
mdcA: malonate decarboxylase, alpha subunit	0	1	1	NA	TIGR01110	GC_00023290	0.0455
spore_0_A: sporulation transcription factor Spo0A	0	1	1	NA	TIGR02875	GC_00022452, GC_00037538, GC_00044192	0.0909
casB_cse2: CRISPR type I-E/ECOLI-associated protein CasB/Cse2	0	1	1	NA	TIGR02548	GC_00037305, GC_00037819	0.0455
asp_kinases: aspartate kinase	0	1	1	NA	TIGR00657	GC_00001284, GC_00002175, GC_00002640, GC_00008511, GC_00008948, GC_00013116, GC_00025036, GC_00037717, GC_00053056	0.5
Ppyr-DeCO2ase: phosphonopyruvate decarboxylase	0	1	1	NA	TIGR03297	GC_00028068, GC_00054714	0.0455
hemH: ferrochelatase	0	1	1	NA	TIGR00109	GC_00010036, GC_00014209, GC_00021492, GC_00022569, GC_00024611, GC_00025545, GC_00026884, GC_00038170	0.3182
rpmG_bact: ribosomal protein bL33	0	1	1	NA	TIGR01023	GC_00000213, GC_00002541, GC_00002624, GC_00003598, GC_00007340, GC_00007341, GC_00007852, GC_00007853, GC_00011587, GC_00011588, GC_00027233, GC_00027234, GC_00027279, GC_00045667	0.8636
TIGR00003: copper ion binding protein	0	1	1	NA	TIGR00003	GC_00003509	0.0455
aroB: 3-dehydroquinate synthase	0	1	1	NA	TIGR01357	GC_00001317, GC_00001768, GC_00011405, GC_00011993, GC_00015546, GC_00017403, GC_00018019, GC_00021761, GC_00021793, GC_00023771, GC_00025784, GC_00028743, GC_00037310, GC_00040477, GC_00044545	0.8636
thrB_alt: homoserine kinase	0	1	1	NA	TIGR00938	GC_00020401	0.0455
lipB: lipoyl(octanoyl) transferase	0	1	1	NA	TIGR00214	GC_00016384, GC_00019486, GC_00020856, GC_00021503	0.1818
RNase_Z: ribonuclease Z	0	1	1	NA	TIGR02651	GC_00001537, GC_00004008, GC_00011205	0.3182
KxYKxGKxW: KxYKxGKxW signal peptide	0	1	1	NA	TIGR03715	GC_00010234, GC_00011787, GC_00012923, GC_00015884, GC_00019542	0.0455
bisC_fam: molybdopterin guanine dinucleotide-containing S/N-oxide reductases	0	1	1	NA	TIGR00509	GC_00004416	0.0455
PepT-like: peptidase T-like protein	0	1	1	NA	TIGR01883	GC_00021177, GC_00021862, GC_00024929, GC_00032749, GC_00039036	0.1818
CPSaseIIsmall: carbamoyl-phosphate synthase, small subunit	0	1	1	NA	TIGR01368	GC_00000267, GC_00002344, GC_00004990, GC_00010750, GC_00013559, GC_00017273, GC_00017274, GC_00023018, GC_00023134, GC_00023135, GC_00045015, GC_00045703	0.9091
thrB: homoserine kinase	0	1	1	NA	TIGR00191	GC_00004223, GC_00008837, GC_00012973, GC_00014200, GC_00017904, GC_00019827, GC_00020203, GC_00025013, GC_00025265, GC_00026117, GC_00027157, GC_00028443, GC_00052095	0.5909
TAT_signal_seq: Tat (twin-arginine translocation) pathway signal sequence	0	1	1	NA	TIGR01409	GC_00003241, GC_00004098, GC_00004299, GC_00005614, GC_00005683, GC_00015692, GC_00016196, GC_00016572, GC_00018503, GC_00019097, GC_00019194, GC_00019602, GC_00020092, GC_00020926, GC_00023250, GC_00026346, GC_00026487, GC_00027738, GC_00028870, GC_00029107, GC_00030582, GC_00030992, GC_00031526, GC_00031963, GC_00032900, GC_00034097, GC_00034918, GC_00035721, GC_00037383, GC_00038014, GC_000410…	0.3636
rhamnulo_kin: rhamnulokinase	0	1	1	NA	TIGR02627	GC_00003139, GC_00006233, GC_00017369, GC_00018319	0.2727
rSAM_YfkAB: radical SAM/CxCxxxxC motif protein YfkAB	0	1	1	NA	TIGR04478	GC_00020439	0.0455
oxalate_frc: formyl-CoA transferase	0	1	1	NA	TIGR03253	GC_00013869	0.0455
pyruv_oxi_spxB: pyruvate oxidase	0	1	1	NA	TIGR02720	GC_00007521, GC_00009914	0.0455
met_gam_lyase: methionine gamma-lyase	0	1	1	NA	TIGR01328	GC_00000673	0.2273
AGP_acyltrn: 1-acylglycerol-3-phosphate O-acyltransferases	0	1	1	NA	TIGR00530	GC_00001823, GC_00006815, GC_00018190, GC_00024980, GC_00026910, GC_00026989, GC_00040436, GC_00048110	0.4545
VI_ClpV1: type VI secretion ATPase, ClpV1 family	0	1	1	NA	TIGR03345	GC_00014639, GC_00027181	0.0455
ELWxxDGT_rpt: ELWxxDGT repeat	0	1	1	NA	TIGR04534	GC_00007314	0.0455
mevalon_kin: mevalonate kinase	0	1	1	NA	TIGR00549	GC_00012287, GC_00019988	0.0909
ftsX: putative protein insertion permease FtsX	0	1	1	NA	TIGR00439	GC_00016279	0.0455
anch_rpt_subst: anchored repeat ABC transporter, substrate-binding protein	0	1	1	NA	TIGR03772	GC_00016121	0.0455
TIGR00089: radical SAM methylthiotransferase, MiaB/RimO family	0	1	1	NA	TIGR00089	GC_00005574, GC_00007815, GC_00008436, GC_00013586, GC_00016524, GC_00017090, GC_00019439, GC_00021209, GC_00022729, GC_00022788, GC_00025791, GC_00026439, GC_00027949, GC_00045168, GC_00052233	0.4091
rpsD_bact: ribosomal protein uS4	0	1	1	NA	TIGR01017	GC_00000223, GC_00001324, GC_00003245, GC_00006877, GC_00015793, GC_00015794, GC_00016634, GC_00016635, GC_00017139, GC_00026899, GC_00027267, GC_00037799	1
OM_YfiO: outer membrane assembly lipoprotein YfiO	0	1	1	NA	TIGR03302	GC_00001739, GC_00012254, GC_00025919	0.2727
type_IV_pilV: type IV pilus modification protein PilV	0	1	1	NA	TIGR02523	GC_00020086	0.0455
TOMM_pelo: NHLP leader peptide domain	0	1	1	NA	TIGR03793	GC_00018963	0.0455
sufD: FeS assembly protein SufD	0	1	1	NA	TIGR01981	GC_00001909, GC_00016794, GC_00024696, GC_00025060, GC_00026646	0.3636
FGAM_synt: phosphoribosylformylglycinamidine synthase	0	1	1	NA	TIGR01735	GC_00001718, GC_00024965	0.2273
cas_Csy4: CRISPR-associated endoribonuclease Cas6/Csy4, subtype I-F/YPEST	0	1	1	NA	TIGR02563	GC_00033411, GC_00053949	0.0455
TIGR00452: tRNA (mo5U34)-methyltransferase	0	1	1	NA	TIGR00452	GC_00022070	0.0455
2a38: potassium uptake protein, TrkH family	0	1	1	NA	TIGR00933	GC_00000945, GC_00006658, GC_00006976, GC_00015083	0.3636
PseB: UDP-N-acetylglucosamine 4,6-dehydratase (inverting)	0	1	1	NA	TIGR03589	GC_00018382	0.0455
sucrose_gtfA: sucrose phosphorylase	0	1	1	NA	TIGR03852	GC_00020864	0.0455
spo_yunB: sporulation protein YunB	0	1	1	NA	TIGR02832	GC_00026923, GC_00030869, GC_00039426	0.0909
heli_sec_ATPase: helicase/secretion neighborhood ATPase	0	1	1	NA	TIGR03819	GC_00020642	0.0455
leuS_bact: leucine--tRNA ligase	0	1	1	NA	TIGR00396	GC_00000698, GC_00001265, GC_00002599, GC_00003616, GC_00005760, GC_00011613, GC_00014436, GC_00014761, GC_00014965, GC_00015191, GC_00024754	0.9545
cit_synth_II: 2-methylcitrate synthase/citrate synthase II	0	1	1	NA	TIGR01800	GC_00021601, GC_00023366	0.0909
pilus_MshL: pilus (MSHA type) biogenesis protein MshL	0	1	1	NA	TIGR02519	GC_00017391	0.0455
small_GTP: small GTP-binding protein domain	0	1	1	NA	TIGR00231	GC_00002074, GC_00003450, GC_00004576, GC_00006817, GC_00014416, GC_00018333, GC_00023488, GC_00023580, GC_00028692, GC_00033566, GC_00045047, GC_00053582, GC_00053757	0.4545
HscA: Fe-S protein assembly chaperone HscA	0	1	1	NA	TIGR01991	GC_00021757	0.0455
FeS_CyaY: iron donor protein CyaY	0	1	1	NA	TIGR03421	GC_00026357	0.0455
dapE_proteo: succinyl-diaminopimelate desuccinylase	0	1	1	NA	TIGR01246	GC_00017447, GC_00026227	0.0909
rRNA_mod_RlmN: 23S rRNA (adenine(2503)-C(2))-methyltransferase	0	1	1	NA	TIGR00048	GC_00000813, GC_00001960, GC_00004207, GC_00013491, GC_00013986, GC_00014103, GC_00014809, GC_00015374, GC_00016348, GC_00016349, GC_00016397, GC_00016605, GC_00025706, GC_00026387	0.9545
PFL2-3: glycyl radical enzyme, PFL2/glycerol dehydratase family	0	1	1	NA	TIGR01774	GC_00027231, GC_00047080	0.0455
pts-lac: PTS system, lactose/cellobiose family IIB component	0	1	1	NA	TIGR00853	GC_00014543	0.0455
lipA: lipoyl synthase	0	1	1	NA	TIGR00510	GC_00009008, GC_00013807, GC_00013808, GC_00018804, GC_00024247	0.2273
sdhC_b558_fam: succinate dehydrogenase (or fumarate reductase) cytochrome b subunit, b558 family	0	1	1	NA	TIGR02046	GC_00002030, GC_00005570, GC_00021584, GC_00024046	0.3182
cognate_SipW: SipW-cognate class signal peptide	0	1	1	NA	TIGR04088	GC_00035879, GC_00045419	0.0455
CoxB: cytochrome c oxidase, subunit II	0	1	1	NA	TIGR02866	GC_00023002	0.0455
PBP_1a_fam: penicillin-binding protein, 1A family	0	1	1	NA	TIGR02074	GC_00000608, GC_00004409, GC_00007559, GC_00011968, GC_00012667, GC_00013142, GC_00017703, GC_00021014, GC_00022392, GC_00024301, GC_00033883, GC_00039581	0.5909
hpr-ser: HPr(Ser) kinase/phosphatase	0	1	1	NA	TIGR00679	GC_00000953, GC_00003644, GC_00007118, GC_00007208, GC_00014568, GC_00017270, GC_00019898	0.5
DAHP_synth_Bsub: 3-deoxy-7-phosphoheptulonate synthase	0	1	1	NA	TIGR01361	GC_00001219, GC_00002159, GC_00002966, GC_00013486	0.5
RNase_R: ribonuclease R	0	1	1	NA	TIGR02063	GC_00000730, GC_00009896, GC_00009897, GC_00014058, GC_00019040, GC_00023619	0.4545
hisA-trpF: bifunctional HisA/TrpF protein	0	1	1	NA	TIGR01919	GC_00018042	0.0455
flgE_epsilon: flagellar hook protein FlgE	0	1	1	NA	TIGR02489	GC_00018283	0.0455
purM: phosphoribosylformylglycinamidine cyclo-ligase	0	1	1	NA	TIGR00878	GC_00000949, GC_00002365, GC_00004531, GC_00010217, GC_00013322, GC_00013323, GC_00014253, GC_00014540, GC_00022592, GC_00023663, GC_00027574	0.8182
rpsG_bact: ribosomal protein uS7	0	1	1	NA	TIGR01029	GC_00000040, GC_00001253	1
cad: cadmium resistance transporter family protein	0	1	1	NA	TIGR00779	GC_00014621	0.0455
frr: ribosome recycling factor	0	1	1	NA	TIGR00496	GC_00000773, GC_00001742, GC_00002612, GC_00002613, GC_00008287, GC_00008288, GC_00008289, GC_00008290, GC_00016002, GC_00016029, GC_00020413	1
phage_rep_org_N: phage replisome organizer, putative, N-terminal region	0	1	1	NA	TIGR01714	GC_00006234, GC_00011791, GC_00013297, GC_00015689, GC_00036181, GC_00050503	0.1818
cobalto_cobN: cobaltochelatase, CobN subunit	0	1	1	NA	TIGR02257	GC_00006475, GC_00006850	0.0909
FimV_Cterm: FimV C-terminal domain	0	1	1	NA	TIGR03504	GC_00021560	0.0455
trmD: tRNA (guanine(37)-N(1))-methyltransferase	0	1	1	NA	TIGR00088	GC_00000180, GC_00003869, GC_00003870, GC_00005400, GC_00014081, GC_00015507, GC_00015716, GC_00018005, GC_00021745, GC_00027429, GC_00027430, GC_00030315, GC_00048077, GC_00055492	0.9545
TIGR03833: conserved hypothetical protein	0	1	1	NA	TIGR03833	GC_00015680	0.0455
rplV_bact: ribosomal protein uL22	0	1	1	NA	TIGR01044	GC_00000186, GC_00000335, GC_00001999, GC_00008525, GC_00008639, GC_00008640, GC_00025413	1
ABC_ABC_ChvD: ATP-binding cassette protein, ChvD family	0	1	1	NA	TIGR03719	GC_00000391	0.2727
pyruv_kin: pyruvate kinase	0	1	1	NA	TIGR01064	GC_00000689, GC_00002213, GC_00002296, GC_00007744, GC_00010827, GC_00013265, GC_00013266, GC_00014535, GC_00015007, GC_00019210, GC_00020095	0.9091
reco: DNA repair protein RecO	0	1	1	NA	TIGR00613	GC_00000198, GC_00002819, GC_00008490, GC_00010592, GC_00011090, GC_00012917, GC_00016674, GC_00018180, GC_00019187, GC_00020457, GC_00022561, GC_00032265, GC_00033912, GC_00040320, GC_00053664	0.8182
TIGR00006: 16S rRNA (cytosine(1402)-N(4))-methyltransferase	0	1	1	NA	TIGR00006	GC_00000778, GC_00002199, GC_00004591, GC_00005182, GC_00006321, GC_00009564, GC_00010276, GC_00010277, GC_00013468, GC_00016144, GC_00023622, GC_00023984, GC_00025798, GC_00036577, GC_00048575	1
azurin: azurin	0	1	1	NA	TIGR02695	GC_00008443	0.0455
type_IV_pilW: type IV pilus biogenesis/stability protein PilW	0	1	1	NA	TIGR02521	GC_00012185	0.0455
Dxr: 1-deoxy-D-xylulose 5-phosphate reductoisomerase	0	1	1	NA	TIGR00243	GC_00000857, GC_00002174, GC_00004514, GC_00017751, GC_00019875, GC_00021788, GC_00023761, GC_00025683, GC_00026893, GC_00027165	0.8182
ileS: isoleucine--tRNA ligase	0	1	1	NA	TIGR00392	GC_00000670, GC_00002126, GC_00005923, GC_00007672, GC_00009970, GC_00009971, GC_00017814, GC_00019346, GC_00020017, GC_00020282, GC_00022784, GC_00023175, GC_00023176, GC_00026383, GC_00032496	1
gshA_ferroox: glutamate--cysteine ligase	0	1	1	NA	TIGR02049	GC_00017264	0.0455
tatB: twin arginine-targeting protein translocase TatB	0	1	1	NA	TIGR01410	GC_00015812, GC_00027038	0.0909
murF: UDP-N-acetylmuramoyl-tripeptide--D-alanyl-D-alanine ligase	0	1	1	NA	TIGR01143	GC_00000989, GC_00001753, GC_00011552, GC_00011964, GC_00013516, GC_00016867, GC_00017035, GC_00019114, GC_00020447, GC_00020941, GC_00022899, GC_00023336, GC_00030795, GC_00034083, GC_00034997, GC_00037474, GC_00038329, GC_00051110	0.9545
glgA_Coryne: glycogen synthase, Corynebacterium family	0	1	1	NA	TIGR02149	GC_00007463, GC_00007464	0.0909
T7SS_EccB: type VII secretion protein EccB	0	1	1	NA	TIGR03919	GC_00023945	0.0455
lacD: tagatose 1,6-diphosphate aldolase	0	1	1	NA	TIGR01232	GC_00001215	0.0909
lysA: diaminopimelate decarboxylase	0	1	1	NA	TIGR01048	GC_00001581, GC_00003011, GC_00007106, GC_00007107, GC_00007108, GC_00023672, GC_00024896, GC_00025324, GC_00026860, GC_00035790, GC_00049450	0.6818
branched_ptb: branched-chain phosphotransacylase	0	1	1	NA	TIGR02709	GC_00014418	0.0455
yecD_yerC: TrpR homolog YerC/YecD	0	1	1	NA	TIGR02531	GC_00001064, GC_00014784, GC_00020986, GC_00038765	0.3182
edd: phosphogluconate dehydratase	0	1	1	NA	TIGR01196	GC_00019832	0.0455
himA: integration host factor, alpha subunit	0	1	1	NA	TIGR00987	GC_00007754	0.0455
ComEB: ComE operon protein 2	0	1	1	NA	TIGR02571	GC_00010058	0.0455
accD: acetyl-CoA carboxylase, carboxyl transferase, beta subunit	0	1	1	NA	TIGR00515	GC_00000578, GC_00008187, GC_00011231, GC_00011232, GC_00017807, GC_00018554, GC_00018725	0.5
secA: preprotein translocase, SecA subunit	0	1	1	NA	TIGR00963	GC_00000217, GC_00000557, GC_00008842, GC_00012521, GC_00013359, GC_00018569, GC_00018570, GC_00018571	0.8182
MenG_MenH_UbiE: ubiquinone/menaquinone biosynthesis methyltransferase	0	1	1	NA	TIGR01934	GC_00001764, GC_00003642, GC_00007174, GC_00016931, GC_00018006, GC_00023438, GC_00024306	0.5
GAPDH-I: glyceraldehyde-3-phosphate dehydrogenase, type I	0	1	1	NA	TIGR01534	GC_00000068, GC_00001222, GC_00003840, GC_00004280, GC_00012010, GC_00019711, GC_00028579	1
spore_sigmaK: RNA polymerase sigma-K factor	0	1	1	NA	TIGR02846	GC_00019636, GC_00019637	0.0909
ccoP: cytochrome c oxidase, cbb3-type, subunit III	0	1	1	NA	TIGR00782	GC_00002998	0.0455
bet_lambda: phage recombination protein Bet	0	1	1	NA	TIGR01913	GC_00032832, GC_00035795	0.0455
mreB: cell shape determining protein, MreB/Mrl family	0	1	1	NA	TIGR00904	GC_00000075, GC_00000805, GC_00001858, GC_00007996, GC_00014557, GC_00014558, GC_00021315, GC_00027294	0.7727
rluA_subfam: pseudouridine synthase, RluA family	0	1	1	NA	TIGR00005	GC_00000505, GC_00000706, GC_00001745, GC_00002688, GC_00005485, GC_00006569, GC_00008281, GC_00010214, GC_00012333, GC_00013092, GC_00013175, GC_00013176, GC_00013203, GC_00014223, GC_00014377, GC_00014940, GC_00015559, GC_00016136, GC_00017096, GC_00017097, GC_00018313, GC_00021475, GC_00021892, GC_00022186, GC_00025771, GC_00025847, GC_00025999, GC_00026477, GC_00027216, GC_00027460, GC_000319…	1
CO_DH_cata: carbon-monoxide dehydrogenase, catalytic subunit	0	1	1	NA	TIGR01702	GC_00006778, GC_00034138	0.0909
rpmF_bact: ribosomal protein bL32	0	1	1	NA	TIGR01031	GC_00000337, GC_00002276, GC_00003123, GC_00008383, GC_00009459, GC_00009605, GC_00009962, GC_00010025, GC_00010026, GC_00010802, GC_00014828, GC_00018071, GC_00019652	0.9091
ackA: acetate kinase	0	1	1	NA	TIGR00016	GC_00000222, GC_00002544, GC_00003157, GC_00010509, GC_00010510, GC_00010511, GC_00011546, GC_00011547, GC_00015444, GC_00021241, GC_00021242, GC_00022407	0.9091
galT_1: galactose-1-phosphate uridylyltransferase	0	1	1	NA	TIGR00209	GC_00015514	0.0455
NAPA: periplasmic nitrate reductase, large subunit	0	1	1	NA	TIGR01706	GC_00020971	0.0455
O_suc_HS_sulf: O-succinylhomoserine sulfhydrylase	0	1	1	NA	TIGR01325	GC_00018380	0.0455
ruvA: Holliday junction DNA helicase RuvA	0	1	1	NA	TIGR00084	GC_00000943, GC_00001441, GC_00009608, GC_00015760, GC_00019819, GC_00020081, GC_00020566, GC_00021004, GC_00021299, GC_00021548, GC_00021729, GC_00024005, GC_00024157, GC_00035162, GC_00038230	0.9545
FruBisAldo_II_B: fructose-bisphosphate aldolase, class II, Calvin cycle subtype	0	1	1	NA	TIGR01521	GC_00018846	0.0455
murJ_mviN: murein biosynthesis integral membrane protein MurJ	0	1	1	NA	TIGR01695	GC_00000946, GC_00015283, GC_00025600, GC_00026654, GC_00028832, GC_00038976, GC_00039458, GC_00042610	0.4091
dctP: TRAP transporter solute receptor, DctP family	0	1	1	NA	TIGR00787	GC_00003226, GC_00006551, GC_00006858, GC_00009629, GC_00011530, GC_00012972, GC_00023960, GC_00026025, GC_00028561, GC_00029880, GC_00034315, GC_00034681, GC_00034942, GC_00036096, GC_00037168, GC_00039751, GC_00040398, GC_00040407, GC_00043252, GC_00043377, GC_00045000, GC_00048321, GC_00049070, GC_00049634, GC_00049660, GC_00053615	0.4091
TIGR00363: lipoprotein, YaeC family	0	1	1	NA	TIGR00363	GC_00000206, GC_00001169, GC_00004243	0.5
pfkB: 1-phosphofructokinase	0	1	1	NA	TIGR03828	GC_00001869, GC_00008787, GC_00012376, GC_00023082	0.3182
spore_lonB: ATP-dependent protease LonB	0	1	1	NA	TIGR02902	GC_00026623	0.0455
beta_rpt_yvtn: 40-residue YVTN family beta-propeller repeat	0	1	1	NA	TIGR02276	GC_00030719, GC_00053824, GC_00056301	0.0455
rpsS_bact: ribosomal protein uS19	0	1	1	NA	TIGR01050	GC_00000012	1
phgtail_TP901_1: phage major tail protein, TP901-1 family	0	1	1	NA	TIGR02126	GC_00015157, GC_00036679, GC_00049962, GC_00055991	0.0909
dxs: 1-deoxy-D-xylulose-5-phosphate synthase	0	1	1	NA	TIGR00204	GC_00000913, GC_00001828, GC_00016772, GC_00018534, GC_00022068, GC_00023847, GC_00024358, GC_00024468, GC_00038544, GC_00039507, GC_00042400, GC_00045204, GC_00054013	0.7727
FtsE: cell division ATP-binding protein FtsE	0	1	1	NA	TIGR02673	GC_00000136, GC_00010973	0.5
RpoE_Sigma70: RNA polymerase sigma factor RpoE	0	1	1	NA	TIGR02939	GC_00011992	0.0455
QoxC: cytochrome aa3 quinol oxidase, subunit III	0	1	1	NA	TIGR02897	GC_00014003	0.0455
rnfG: electron transport complex, RnfABCDGE type, G subunit	0	1	1	NA	TIGR01947	GC_00000678, GC_00019654, GC_00026153, GC_00026903, GC_00027093	0.4091
PFKA_ATP: 6-phosphofructokinase	0	1	1	NA	TIGR02482	GC_00000721, GC_00001667, GC_00003930, GC_00004493, GC_00010435, GC_00010436, GC_00011296, GC_00017079	0.7273
VI_chp_1: type VI secretion protein, VC_A0111 family	0	1	1	NA	TIGR03347	GC_00016880, GC_00019882	0.0455
ccoO: cytochrome c oxidase, cbb3-type, subunit II	0	1	1	NA	TIGR00781	GC_00012351, GC_00025227	0.0909
MJ0042_CXXC: MJ0042 family finger-like domain	0	1	1	NA	TIGR02098	GC_00016637	0.0455
asd_gamma: aspartate-semialdehyde dehydrogenase	0	1	1	NA	TIGR01745	GC_00016026	0.0455
apbA_panE: 2-dehydropantoate 2-reductase	0	1	1	NA	TIGR00745	GC_00008792, GC_00008793, GC_00008794, GC_00013902, GC_00025567, GC_00028181, GC_00033247, GC_00034682, GC_00034815, GC_00047650, GC_00048857, GC_00049262, GC_00050086, GC_00054107	0.3182
parC_Gneg: DNA topoisomerase IV, A subunit	0	1	1	NA	TIGR01062	GC_00025323	0.0455
TIGR00092: GTP-binding protein YchF	0	1	1	NA	TIGR00092	GC_00000044, GC_00001092, GC_00014515	1
OMP85_target: outer membrane insertion C-terminal signal	0	1	1	NA	TIGR03304	GC_00026594	0.0455
RTPR: ribonucleoside-triphosphate reductase, adenosylcobalamin-dependent	0	1	1	NA	TIGR02505	GC_00007820	0.0455
tyr_de_CO2_Ent: tyrosine decarboxylase	0	1	1	NA	TIGR03811	GC_00010835	0.0455
acc_ester: putative phosphoesterase	0	1	1	NA	TIGR03729	GC_00009713	0.0455
cobD: cobalamin biosynthesis protein CobD	0	1	1	NA	TIGR00380	GC_00000506, GC_00004278, GC_00015798, GC_00017773, GC_00022387, GC_00033589, GC_00038895	0.5
acnB: aconitate hydratase 2	0	1	1	NA	TIGR00117	GC_00004373	0.0909
tyrS: tyrosine--tRNA ligase	0	1	1	NA	TIGR00234	GC_00000208, GC_00002144, GC_00002342, GC_00009652, GC_00009653, GC_00012187, GC_00012188, GC_00020518, GC_00022347, GC_00024166, GC_00037172	1
ODC_inducible: ornithine decarboxylase SpeF	0	1	1	NA	TIGR04301	GC_00003067	0.0455
ATCase_reg: aspartate carbamoyltransferase, regulatory subunit	0	1	1	NA	TIGR00240	GC_00002142, GC_00023979	0.2273
iscX_yfhJ: FeS assembly protein IscX	0	1	1	NA	TIGR03412	GC_00012548	0.0455
EII-Sor: PTS system, mannose/fructose/sorbose family, IIC component	0	1	1	NA	TIGR00822	GC_00004072	0.0909
D1pyr5carbox2: putative delta-1-pyrroline-5-carboxylate dehydrogenase	0	1	1	NA	TIGR01237	GC_00019543	0.0455
menD: 2-succinyl-5-enolpyruvyl-6-hydroxy-3-cyclohexene-1-carboxylic-acid synthase	0	1	1	NA	TIGR00173	GC_00014689, GC_00015136, GC_00018594, GC_00021417, GC_00022529, GC_00036796, GC_00044363	0.2727
coaC_strep: phosphopantothenoylcysteine decarboxylase	0	1	1	NA	TIGR02113	GC_00007013	0.0455
coaB_strep: phosphopantothenate--cysteine ligase	0	1	1	NA	TIGR02114	GC_00012542	0.0455
TQXA_dom: TQXA domain	0	1	1	NA	TIGR03934	GC_00025691	0.0455
spore_III_AA: stage III sporulation protein AA	0	1	1	NA	TIGR02858	GC_00023785	0.0455
SigH_actino: RNA polymerase sigma-70 factor, TIGR02947 family	0	1	1	NA	TIGR02947	GC_00022938	0.0455
aden_form_hyp: putative adenylate-forming enzyme	0	1	1	NA	TIGR02304	GC_00001283, GC_00024830	0.2273
pilM: type IV pilus assembly protein PilM	0	1	1	NA	TIGR01175	GC_00010447	0.0455
thiol_BshB1: bacillithiol biosynthesis deacetylase BshB1	0	1	1	NA	TIGR04001	GC_00021743	0.0455
rpmD_bact: ribosomal protein uL30	0	1	1	NA	TIGR01308	GC_00000519, GC_00001671, GC_00005220, GC_00005221, GC_00006980, GC_00008586, GC_00009228, GC_00010585, GC_00010657, GC_00011511, GC_00014127, GC_00015950, GC_00027347, GC_00032371	0.9545
nifR3_yhdG: putative TIM-barrel protein, nifR3 family	0	1	1	NA	TIGR00737	GC_00000467, GC_00002183, GC_00003831, GC_00005955, GC_00009418, GC_00010084, GC_00014085, GC_00016491, GC_00018423, GC_00023694, GC_00025290, GC_00034415, GC_00044529, GC_00048878	0.9091
aceE: pyruvate dehydrogenase (acetyl-transferring), homodimeric type	0	1	1	NA	TIGR00759	GC_00019469, GC_00024561	0.0909
recN: DNA repair protein RecN	0	1	1	NA	TIGR00634	GC_00000594, GC_00002709, GC_00006502, GC_00009353, GC_00011756, GC_00011757, GC_00016070, GC_00017825, GC_00018045, GC_00018887, GC_00018950, GC_00019217, GC_00026290, GC_00027524, GC_00035062	0.9091
tRNA_TruD_broad: tRNA pseudouridine synthase, TruD family	0	1	1	NA	TIGR00094	GC_00014326	0.0455
ispG_gcpE: 4-hydroxy-3-methylbut-2-en-1-yl diphosphate synthase	0	1	1	NA	TIGR00612	GC_00000178, GC_00001993, GC_00004287, GC_00005019, GC_00014483, GC_00014484, GC_00020002, GC_00024587, GC_00027330	0.9091
spore_ytfJ: sporulation protein YtfJ	0	1	1	NA	TIGR02874	GC_00025215, GC_00038015, GC_00043797	0.0909
lysidine_TilS_N: tRNA(Ile)-lysidine synthetase	0	1	1	NA	TIGR02432	GC_00001173, GC_00008446, GC_00010948, GC_00012298, GC_00018011, GC_00020231, GC_00022642, GC_00022981, GC_00023262, GC_00023409, GC_00023670, GC_00023879, GC_00024865, GC_00025555, GC_00027837, GC_00027971, GC_00034492, GC_00035316, GC_00037207, GC_00038761, GC_00042286, GC_00047107, GC_00047122, GC_00051551	1
RNR_anaer_Bdell: anaerobic ribonucleoside-triphosphate reductase	0	1	1	NA	TIGR02827	GC_00009120, GC_00009121	0.0909
phage_XkdX: phage uncharacterized protein, XkdX family	0	1	1	NA	TIGR01669	GC_00018607, GC_00040213	0.0455
minE: cell division topological specificity factor MinE	0	1	1	NA	TIGR01215	GC_00000825, GC_00007054, GC_00024920, GC_00028874, GC_00054761	0.3636
panB: 3-methyl-2-oxobutanoate hydroxymethyltransferase	0	1	1	NA	TIGR00222	GC_00002680, GC_00003034, GC_00014295, GC_00016264, GC_00026529	0.4091
LolD_lipo_ex: lipoprotein releasing system, ATP-binding protein	0	1	1	NA	TIGR02211	GC_00009870	0.0455
thia_cytX: putative hydroxymethylpyrimidine transporter CytX	0	1	1	NA	TIGR02358	GC_00039597, GC_00040395	0.0455
CxxC_CxxC_SSSS: putative regulatory protein, FmdB family	0	1	1	NA	TIGR02605	GC_00009733	0.0455
lysS_bact: lysine--tRNA ligase	0	1	1	NA	TIGR00499	GC_00000465, GC_00000879, GC_00002096, GC_00003296, GC_00015163, GC_00015885, GC_00020732, GC_00020733, GC_00027369	0.9545
folK: 2-amino-4-hydroxy-6-hydroxymethyldihydropteridine diphosphokinase	0	1	1	NA	TIGR01498	GC_00000968, GC_00002176, GC_00013725, GC_00014301, GC_00014695, GC_00015696, GC_00017452, GC_00021019, GC_00023057, GC_00025669, GC_00034031, GC_00037604, GC_00042787, GC_00048239	0.8636
2A0125: AmpG-like permease	0	1	1	NA	TIGR00901	GC_00024685	0.0455
HGPRTase: hypoxanthine phosphoribosyltransferase	0	1	1	NA	TIGR01203	GC_00000245, GC_00000292, GC_00001682, GC_00007116, GC_00009434, GC_00012819, GC_00027254	0.9091
flhB_rel: FlhB domain protein	0	1	1	NA	TIGR00789	GC_00026354	0.0455
pcnB: poly(A) polymerase	0	1	1	NA	TIGR01942	GC_00018244	0.0455
asp_carb_tr: aspartate carbamoyltransferase	0	1	1	NA	TIGR00670	GC_00000376, GC_00001455, GC_00004477, GC_00004661, GC_00007994, GC_00013192, GC_00016708, GC_00016818, GC_00017716, GC_00021264, GC_00022391, GC_00022965	1
L-ribulokinase: ribulokinase	0	1	1	NA	TIGR01234	GC_00006743	0.0455
DnaA_homol_Hda: DnaA regulatory inactivator Hda	0	1	1	NA	TIGR03420	GC_00012801	0.0455
Arch_GlmM: phosphoglucosamine mutase	0	1	1	NA	TIGR03990	GC_00001547	0.1818
TIGR00273: iron-sulfur cluster-binding protein	0	1	1	NA	TIGR00273	GC_00010313, GC_00010314, GC_00016992, GC_00018018, GC_00018885	0.2273
VI_Rhs_Vgr: type VI secretion system Vgr family protein	0	1	1	NA	TIGR03361	GC_00010218	0.0455
spore_II_AA: anti-sigma F factor antagonist	0	1	1	NA	TIGR02886	GC_00020819	0.0455
LLM_2I7G: probable oxidoreductase, LLM family	0	1	1	NA	TIGR03858	GC_00004370, GC_00010910	0.0909
L6_bact: ribosomal protein uL6	0	1	1	NA	TIGR03654	GC_00000043, GC_00001749, GC_00024531	1
pimt: protein-L-isoaspartate O-methyltransferase	0	1	1	NA	TIGR00080	GC_00015027	0.0455
TIGR00252: TIGR00252 family protein	0	1	1	NA	TIGR00252	GC_00002321, GC_00010109, GC_00011648, GC_00020151, GC_00027318, GC_00033946, GC_00043122, GC_00044098, GC_00047095, GC_00047334, GC_00055339	0.4545
spore_V_AC: stage V sporulation protein AC	0	1	1	NA	TIGR02838	GC_00006029, GC_00019991	0.0909
T6A_TsaD_YgjD: tRNA threonylcarbamoyl adenosine modification protein TsaD	0	1	1	NA	TIGR03723	GC_00000884, GC_00001883, GC_00002554, GC_00003420, GC_00005534, GC_00021000, GC_00021001, GC_00022541, GC_00023299, GC_00025285, GC_00027044	1
S15_bact: ribosomal protein uS15	0	1	1	NA	TIGR00952	GC_00000039, GC_00003204, GC_00008041, GC_00027232	1
xseB: exodeoxyribonuclease VII, small subunit	0	1	1	NA	TIGR01280	GC_00000532, GC_00005263, GC_00009455, GC_00010830, GC_00010972, GC_00011645, GC_00014422, GC_00016523, GC_00022739, GC_00025254, GC_00025460, GC_00026650, GC_00027224, GC_00027398, GC_00029366, GC_00031028, GC_00035289, GC_00039071, GC_00039494, GC_00046148, GC_00049496, GC_00052642	1
spore_II_E: stage II sporulation protein E	0	1	1	NA	TIGR02865	GC_00019899	0.0455
kduD: 2-deoxy-D-gluconate 3-dehydrogenase	0	1	1	NA	TIGR01832	GC_00001304	0.1818
EF_0830: conserved hypothetical protein EF_0830/AHA_3911	0	1	1	NA	TIGR03577	GC_00008162, GC_00008163	0.0909
Pmev_kin_Gr_pos: phosphomevalonate kinase	0	1	1	NA	TIGR01220	GC_00008093, GC_00008094	0.0909
spore_lon_C: ATP-dependent protease, Lon family	0	1	1	NA	TIGR02903	GC_00004589	0.0909
recU: recombination protein U	0	1	1	NA	TIGR00648	GC_00007706, GC_00007707	0.0909
coaBC_dfp: phosphopantothenoylcysteine decarboxylase / phosphopantothenate--cysteine ligase	0	1	1	NA	TIGR00521	GC_00001046, GC_00003101, GC_00005557, GC_00005887, GC_00006754, GC_00013246, GC_00016765, GC_00017556, GC_00017579, GC_00017795, GC_00020049, GC_00021360, GC_00025332, GC_00027244, GC_00027850, GC_00036766	0.9091
ligD_pol: DNA ligase D, polymerase domain	0	1	1	NA	TIGR02778	GC_00021914	0.0455
gid_trmFO: tRNA:m(5)U-54 methyltransferase	0	1	1	NA	TIGR00137	GC_00000263, GC_00000814, GC_00020994	0.5909
GTPase_EngA: ribosome-associated GTPase EngA	0	1	1	NA	TIGR03594	GC_00000100, GC_00001798, GC_00014390, GC_00014391, GC_00018416, GC_00018954, GC_00023184, GC_00024011	1
yfiA: ribosomal subunit interface protein	0	1	1	NA	TIGR00741	GC_00000605, GC_00001669, GC_00002863, GC_00009256, GC_00009257, GC_00010488, GC_00016821, GC_00018837, GC_00019564, GC_00021025, GC_00023086, GC_00025457, GC_00035915, GC_00037935, GC_00043019	1
RPI_actino: ribose 5-phosphate isomerase	0	1	1	NA	TIGR02133	GC_00016521	0.0455
dha_L_ycgS: dihydroxyacetone kinase, L subunit	0	1	1	NA	TIGR02365	GC_00001205, GC_00009291, GC_00010579, GC_00025936, GC_00040200, GC_00046893, GC_00049904	0.4091
TIGR00096: 16S rRNA (cytidine(1402)-2'-O)-methyltransferase	0	1	1	NA	TIGR00096	GC_00000877, GC_00002228, GC_00008857, GC_00010642, GC_00013308, GC_00013873, GC_00014772, GC_00015371, GC_00021129, GC_00022645, GC_00023665, GC_00025219, GC_00026028, GC_00026532, GC_00026816	1
YvyF: flagellar operon protein TIGR03826	0	1	1	NA	TIGR03826	GC_00018769	0.0455
DnaJ_bact: chaperone protein DnaJ	0	1	1	NA	TIGR02349	GC_00000735, GC_00001454, GC_00008323, GC_00008324, GC_00015857, GC_00019162, GC_00021474, GC_00022237, GC_00024033, GC_00024384, GC_00024417, GC_00026274, GC_00027309, GC_00027310, GC_00028204, GC_00054989	0.9545
succ_dehyd_cytB: succinate dehydrogenase, cytochrome b556 subunit	0	1	1	NA	TIGR02970	GC_00008797	0.0455
S18: ribosomal protein bS18	0	1	1	NA	TIGR00165	GC_00000185, GC_00000334, GC_00001583, GC_00006982, GC_00007370, GC_00008453, GC_00025668	1
hisT_truA: tRNA pseudouridine(38-40) synthase	0	1	1	NA	TIGR00071	GC_00000960, GC_00001588, GC_00006211, GC_00007837, GC_00013876, GC_00019426, GC_00019601, GC_00020261, GC_00020909, GC_00021667, GC_00022066, GC_00022914, GC_00027186, GC_00034299, GC_00035138, GC_00046976, GC_00054902	0.9091
serS: serine--tRNA ligase	0	1	1	NA	TIGR00414	GC_00000142, GC_00000367, GC_00002106, GC_00010345, GC_00010346, GC_00010746, GC_00024104, GC_00045062	1
L21: ribosomal protein bL21	0	1	1	NA	TIGR00061	GC_00000190, GC_00000247, GC_00001593, GC_00011739, GC_00011740, GC_00018350	1
2A0110: nucleoside transporter	0	1	1	NA	TIGR00889	GC_00002027	0.1818
apaH: bis(5'-nucleosyl)-tetraphosphatase (symmetrical)	0	1	1	NA	TIGR00668	GC_00022471	0.0455
degP_htrA_DO: peptidase Do	0	1	1	NA	TIGR02037	GC_00001598, GC_00010718, GC_00018238, GC_00033784, GC_00043328	0.3182
glk: glucokinase	0	1	1	NA	TIGR00749	GC_00024403	0.0455
rplP_bact: ribosomal protein uL16	0	1	1	NA	TIGR01164	GC_00000021	1
WbaP_sugtrans: undecaprenyl-phosphate galactose phosphotransferase WbaP	0	1	1	NA	TIGR03022	GC_00018981, GC_00043938, GC_00053540	0.0909
pulA_typeI: pullulanase, type I	0	1	1	NA	TIGR02104	GC_00001872, GC_00022042, GC_00024553, GC_00028364	0.2727
GlnA: glutamine synthetase, type I	0	1	1	NA	TIGR00653	GC_00001149, GC_00004080, GC_00005281, GC_00011193, GC_00017298, GC_00019729, GC_00027408	0.4091
SASP_sspI: small, acid-soluble spore protein I	0	1	1	NA	TIGR03092	GC_00024971	0.0455
ispF: 2-C-methyl-D-erythritol 2,4-cyclodiphosphate synthase	0	1	1	NA	TIGR00151	GC_00000076, GC_00001539, GC_00017061, GC_00019501, GC_00022610, GC_00030184, GC_00050900	0.9545
TRAP_TAXI: TRAP transporter solute receptor, TAXI family	0	1	1	NA	TIGR02122	GC_00004349, GC_00016477, GC_00021317, GC_00022297, GC_00028581, GC_00029006, GC_00029572, GC_00032058, GC_00034688, GC_00038643, GC_00039130, GC_00039763, GC_00041166, GC_00043897, GC_00049259, GC_00049794	0.2273
CytB-hydogenase: Ni/Fe-hydrogenase, b-type cytochrome subunit	0	1	1	NA	TIGR02125	GC_00018903, GC_00019375	0.0909
ribB: 3,4-dihydroxy-2-butanone-4-phosphate synthase	0	1	1	NA	TIGR00506	GC_00015683, GC_00024075	0.0909
bfr: bacterioferritin	0	1	1	NA	TIGR00754	GC_00008184, GC_00008823	0.0455
cas_TM1791_cmr6: CRISPR type III-B/RAMP module RAMP protein Cmr6	0	1	1	NA	TIGR01898	GC_00035782, GC_00041689	0.0455
gal_kin: galactokinase	0	1	1	NA	TIGR00131	GC_00000349, GC_00001935, GC_00007412, GC_00013038, GC_00015086, GC_00017527, GC_00019270	0.6818
2a6301s01: monovalent cation:proton antiporter	0	1	1	NA	TIGR00940	GC_00004406	0.0455
Q_tRNA_tgt: tRNA-guanine transglycosylase	0	1	1	NA	TIGR00430	GC_00000082, GC_00018898, GC_00018899, GC_00020878	0.7273
rsmG_gidB: 16S rRNA (guanine(527)-N(7))-methyltransferase RsmG	0	1	1	NA	TIGR00138	GC_00000544, GC_00002067, GC_00004135, GC_00012636, GC_00015151, GC_00016030, GC_00018945, GC_00020358, GC_00020858, GC_00022708, GC_00024576, GC_00026621, GC_00028637, GC_00030258, GC_00036948, GC_00055397	1
lexA: repressor LexA	0	1	1	NA	TIGR00498	GC_00008315, GC_00008316, GC_00014052, GC_00014053, GC_00014100, GC_00014722, GC_00016717, GC_00022600, GC_00048433, GC_00055119	0.4091
pgl: 6-phosphogluconolactonase	0	1	1	NA	TIGR01198	GC_00009062, GC_00020076, GC_00023741, GC_00024343	0.1818
cysS: cysteine--tRNA ligase	0	1	1	NA	TIGR00435	GC_00000848, GC_00001139, GC_00001552, GC_00003912, GC_00010226, GC_00014428, GC_00015642, GC_00018176, GC_00018624, GC_00018904, GC_00019941, GC_00037156	1
arsC_pI258_fam: arsenate reductase (thioredoxin)	0	1	1	NA	TIGR02691	GC_00004980, GC_00014279	0.0909
Sig70_famx1: RNA polymerase sigma-70 factor, TIGR02943 family	0	1	1	NA	TIGR02943	GC_00026126	0.0455
S16: ribosomal protein bS16	0	1	1	NA	TIGR00002	GC_00000297, GC_00000525, GC_00002539, GC_00004866, GC_00007315, GC_00009296, GC_00011666, GC_00021139, GC_00027272, GC_00027273, GC_00027274, GC_00027326	1
dnlj: DNA ligase, NAD-dependent	0	1	1	NA	TIGR00575	GC_00000552, GC_00003964, GC_00004694, GC_00015023, GC_00015609, GC_00015610, GC_00018034, GC_00018529, GC_00019031, GC_00020730, GC_00022998, GC_00025701, GC_00027083, GC_00035548, GC_00055967	0.9091
aa-his-dipept: Xaa-His dipeptidase	0	1	1	NA	TIGR01893	GC_00000607, GC_00001475, GC_00002017, GC_00004475, GC_00020222, GC_00026587, GC_00026704, GC_00037051, GC_00042094	0.5455
ftsA: cell division protein FtsA	0	1	1	NA	TIGR01174	GC_00001534, GC_00002937, GC_00007312, GC_00007313, GC_00008491, GC_00012639, GC_00016904, GC_00019625, GC_00024809, GC_00033392, GC_00035904	0.6818
tspaseT_teng_C: transposase, IS605 OrfB family	0	1	1	NA	TIGR01766	GC_00000064, GC_00000081, GC_00000378, GC_00000669, GC_00002217, GC_00002259, GC_00002470, GC_00003239, GC_00005642, GC_00005745, GC_00005835, GC_00014027, GC_00015807, GC_00029506, GC_00039193, GC_00046922	0.3636
ilvD: dihydroxy-acid dehydratase	0	1	1	NA	TIGR00110	GC_00000281, GC_00001070, GC_00015955, GC_00019076, GC_00023831, GC_00029133, GC_00029862, GC_00032826, GC_00038621, GC_00056488	0.6364
yidC_nterm: membrane protein insertase, YidC/Oxa1 family, N-terminal domain	0	1	1	NA	TIGR03593	GC_00025017	0.0455
PncC_domain: amidohydrolase, PncC family	0	1	1	NA	TIGR00199	GC_00002621, GC_00017124, GC_00018685, GC_00019464, GC_00019489, GC_00021845, GC_00041173, GC_00041693	0.4091
nuoE_fam: NADH-quinone oxidoreductase, E subunit	0	1	1	NA	TIGR01958	GC_00004963, GC_00022002	0.0909
rplA_bact: ribosomal protein uL1	0	1	1	NA	TIGR01169	GC_00000041, GC_00001373	1
TIGR00247: conserved hypothetical protein, YceG family	0	1	1	NA	TIGR00247	GC_00000565, GC_00001370, GC_00010242, GC_00011766, GC_00014061, GC_00016453, GC_00021452, GC_00022934, GC_00023604, GC_00023876, GC_00023962, GC_00025628, GC_00028985, GC_00032785, GC_00039980, GC_00040036, GC_00053903	0.9545
HpnE: squalene-associated FAD-dependent desaturase	0	1	1	NA	TIGR03467	GC_00019348	0.0455
ribF: riboflavin biosynthesis protein RibF	0	1	1	NA	TIGR00083	GC_00000591, GC_00004062, GC_00005707, GC_00007971, GC_00007972, GC_00011735, GC_00016933, GC_00017016, GC_00018409, GC_00018630, GC_00021380, GC_00021738, GC_00027670, GC_00027897, GC_00042051, GC_00048155, GC_00049667, GC_00053592	0.9091
spore_III_D: sporulation transcriptional regulator SpoIIID	0	1	1	NA	TIGR02844	GC_00004206	0.0909
EF_0832: conserved hypothetical protein EF_0832/AHA_3913	0	1	1	NA	TIGR03580	GC_00007599, GC_00007600	0.0909
choice_anch_A: choice-of-anchor A domain	0	1	1	NA	TIGR04215	GC_00016442	0.0455
ffh: signal recognition particle protein	0	1	1	NA	TIGR00959	GC_00000126, GC_00000224, GC_00008057, GC_00008058, GC_00014170, GC_00018204, GC_00024970	1
rpoA: DNA-directed RNA polymerase, alpha subunit	0	1	1	NA	TIGR02027	GC_00001018, GC_00001174, GC_00001389, GC_00009022, GC_00009023, GC_00017116, GC_00019959, GC_00019975, GC_00020493, GC_00024455, GC_00026314, GC_00027363	1
ung: uracil-DNA glycosylase	0	1	1	NA	TIGR00628	GC_00000111, GC_00001785, GC_00003882, GC_00004257, GC_00009935, GC_00011341	0.8182
anch_rpt_wall: putative ABC transporter-associated repeat protein	0	1	1	NA	TIGR03773	GC_00020123, GC_00022559	0.0455
bioD: dethiobiotin synthase	0	1	1	NA	TIGR00347	GC_00000637, GC_00006677, GC_00023205, GC_00037186	0.3636
PseH: UDP-4-amino-4,6-dideoxy-N-acetyl-beta-L-altrosamine N-acetyltransferase	0	1	1	NA	TIGR03585	GC_00017118	0.0455
NAPRTase_put: nicotinate phosphoribosyltransferase	0	1	1	NA	TIGR01513	GC_00000539, GC_00002478, GC_00004076, GC_00008717, GC_00011380, GC_00011381, GC_00011876, GC_00015343, GC_00017014	0.6818
TIGR00159: TIGR00159 family protein	0	1	1	NA	TIGR00159	GC_00001574, GC_00004579, GC_00009077, GC_00009078, GC_00009079, GC_00021617, GC_00025283, GC_00046889, GC_00048462	0.5455
menA: 1,4-dihydroxy-2-naphthoate octaprenyltransferase	0	1	1	NA	TIGR00751	GC_00004006, GC_00004007, GC_00026632, GC_00026925	0.2727
TPR_hemY_coli: heme biosynthesis-associated TPR protein	0	1	1	NA	TIGR00540	GC_00021727	0.0455
ilvC: ketol-acid reductoisomerase	0	1	1	NA	TIGR00465	GC_00000261, GC_00001408, GC_00002306, GC_00004931	0.6364
phg_TIGR02220: phage conserved hypothetical protein, C-terminal domain	0	1	1	NA	TIGR02220	GC_00004423	0.0909
PTS-II-BC-unk1: PTS system, IIBC component	0	1	1	NA	TIGR02003	GC_00022135	0.0455
PBP_1c: penicillin-binding protein 1C	0	1	1	NA	TIGR02073	GC_00001822, GC_00006457, GC_00019048, GC_00053684, GC_00054092	0.3182
EF_0831: conserved hypothetical protein EF_0831/AHA_3912	0	1	1	NA	TIGR03578	GC_00008784, GC_00012098	0.0909
spore_YlmC_YmxH: sporulation protein, YlmC/YmxH family	0	1	1	NA	TIGR02888	GC_00022803, GC_00028741, GC_00055795	0.0909
DNA_bind_WhiA: DNA-binding protein WhiA	0	1	1	NA	TIGR00647	GC_00000442, GC_00002615, GC_00006724, GC_00010154, GC_00013919, GC_00015013, GC_00018172, GC_00026442, GC_00027357, GC_00031106, GC_00036364, GC_00046398, GC_00052422	0.7273
recomb_XerC: tyrosine recombinase XerC	0	1	1	NA	TIGR02224	GC_00001428, GC_00009929, GC_00009930, GC_00017211	0.3182
pbp2_mrdA: penicillin-binding protein 2	0	1	1	NA	TIGR03423	GC_00000788, GC_00002022, GC_00019791, GC_00020869, GC_00023808, GC_00026323, GC_00026748, GC_00047991, GC_00051522	0.6818
recD: exodeoxyribonuclease V, alpha subunit	0	1	1	NA	TIGR01447	GC_00018770	0.0455
rsmB: 16S rRNA (cytosine(967)-C(5))-methyltransferase	0	1	1	NA	TIGR00563	GC_00000824, GC_00008616, GC_00008617, GC_00013498, GC_00014380, GC_00019163, GC_00020842, GC_00022172, GC_00034153, GC_00045975	0.5909
TIGR00482: nicotinate (nicotinamide) nucleotide adenylyltransferase	0	1	1	NA	TIGR00482	GC_00002000, GC_00004035, GC_00004607, GC_00006356, GC_00009725, GC_00009726, GC_00012753, GC_00014466, GC_00016222, GC_00016601, GC_00017924, GC_00019894, GC_00021979, GC_00026243, GC_00026905, GC_00026958, GC_00045469, GC_00050025	1
NuoG: NADH dehydrogenase (quinone), G subunit	0	1	1	NA	TIGR01973	GC_00018137	0.0455
intein_Cterm: intein C-terminal splicing region	0	1	1	NA	TIGR01443	GC_00004463, GC_00016644	0.0455
recB: exodeoxyribonuclease V, beta subunit	0	1	1	NA	TIGR00609	GC_00021048	0.0455
Rieske_proteo: ubiquinol-cytochrome c reductase, iron-sulfur subunit	0	1	1	NA	TIGR01416	GC_00024365, GC_00026702	0.0909
lipid_A_lpxH: UDP-2,3-diacylglucosamine diphosphatase	0	1	1	NA	TIGR01854	GC_00024129	0.0455
mgtE: magnesium transporter	0	1	1	NA	TIGR00400	GC_00000436, GC_00010050, GC_00016695, GC_00016696, GC_00016712, GC_00017871, GC_00018430, GC_00028953, GC_00032872, GC_00036689	0.5
nitrous_NosZ_Gp: nitrous-oxide reductase, Sec-dependent	0	1	1	NA	TIGR04246	GC_00006812	0.0455
prfC: peptide chain release factor 3	0	1	1	NA	TIGR00503	GC_00001514, GC_00001545, GC_00003749, GC_00008460	0.5
ClpA: ATP-dependent Clp protease ATP-binding subunit ClpA	0	1	1	NA	TIGR02639	GC_00021607	0.0455
pyrD_sub2: dihydroorotate dehydrogenase (fumarate)	0	1	1	NA	TIGR01036	GC_00016515, GC_00020678, GC_00020953, GC_00024396, GC_00025096	0.2273
GTPase_YqeH: ribosome biogenesis GTPase YqeH	0	1	1	NA	TIGR03597	GC_00000871, GC_00009530, GC_00009531, GC_00009532	0.3636
menC_lowGC/arch: o-succinylbenzoate synthase	0	1	1	NA	TIGR01928	GC_00025042	0.0455
sfuA: ABC transporter periplasmic binding protein, thiB subfamily	0	1	1	NA	TIGR01254	GC_00021110, GC_00023098	0.0909
dapA: 4-hydroxy-tetrahydrodipicolinate synthase	0	1	1	NA	TIGR00674	GC_00001675, GC_00004549, GC_00008310, GC_00010903, GC_00015012, GC_00015121, GC_00018708, GC_00019167, GC_00023723, GC_00025549, GC_00027041, GC_00031910, GC_00037240, GC_00040161, GC_00043522, GC_00044480	0.7273
NrdD: anaerobic ribonucleoside-triphosphate reductase	0	1	1	NA	TIGR02487	GC_00000807, GC_00003060, GC_00004433, GC_00006013, GC_00007456, GC_00007457, GC_00007458, GC_00016093, GC_00016744, GC_00018574, GC_00020777, GC_00020778, GC_00021676, GC_00031186, GC_00049871	0.9091
efflux_EmrB: drug resistance MFS transporter, drug:H+ antiporter-2 (14 Spanner) (DHA2) family	0	1	1	NA	TIGR00711	GC_00004601, GC_00005272, GC_00006248, GC_00008042, GC_00008049, GC_00008050, GC_00008051, GC_00008183, GC_00009706, GC_00010259, GC_00011073, GC_00014677, GC_00015250, GC_00015743, GC_00017353, GC_00020655, GC_00024177, GC_00026003, GC_00026355, GC_00028709, GC_00031787, GC_00035053, GC_00036729, GC_00039150, GC_00039611, GC_00041004, GC_00045903, GC_00049914, GC_00050569, GC_00051142, GC_000569…	0.3182
guanyl_kin: guanylate kinase	0	1	1	NA	TIGR03263	GC_00000906, GC_00002091, GC_00002552, GC_00007499, GC_00007500, GC_00009841, GC_00015448, GC_00015449, GC_00015637, GC_00021009, GC_00022864, GC_00022866, GC_00023547	1
cysK: cysteine synthase A	0	1	1	NA	TIGR01139	GC_00000048, GC_00003645, GC_00056096	0.6818
bacill_yteA: regulatory protein, yteA family	0	1	1	NA	TIGR02890	GC_00037234, GC_00043683, GC_00053795	0.0455
pntA: NAD(P)(+) transhydrogenase (AB-specific), alpha subunit	0	1	1	NA	TIGR00561	GC_00020542	0.0455
holB: DNA polymerase III, delta' subunit	0	1	1	NA	TIGR00678	GC_00009627, GC_00013288, GC_00017931, GC_00021886, GC_00022996	0.2273
gatB: aspartyl/glutamyl-tRNA(Asn/Gln) amidotransferase, B subunit	0	1	1	NA	TIGR00133	GC_00000933, GC_00003401, GC_00009759, GC_00013080, GC_00013081, GC_00013082, GC_00013342, GC_00013729, GC_00017358, GC_00017359, GC_00020361, GC_00024305, GC_00025363	0.8182
pgsA: CDP-diacylglycerol--glycerol-3-phosphate 3-phosphatidyltransferase	0	1	1	NA	TIGR00560	GC_00001037, GC_00007831, GC_00012766, GC_00012767, GC_00014173, GC_00017370, GC_00019381, GC_00024909, GC_00025661, GC_00025989, GC_00026589, GC_00030650, GC_00031293, GC_00041410, GC_00042340	0.7273
nqrD: NADH:ubiquinone oxidoreductase, Na(+)-translocating, D subunit	0	1	1	NA	TIGR01939	GC_00003540, GC_00004464, GC_00016665	0.2273
galE: UDP-glucose 4-epimerase GalE	0	1	1	NA	TIGR01179	GC_00000116, GC_00001301, GC_00002449, GC_00010843, GC_00010949, GC_00010950, GC_00013978, GC_00017912, GC_00025061, GC_00027264	0.9545
DHPS: dihydropteroate synthase	0	1	1	NA	TIGR01496	GC_00000254, GC_00001510, GC_00007376, GC_00014968, GC_00016198, GC_00018032, GC_00022249, GC_00023192, GC_00023903, GC_00026124, GC_00045223, GC_00055962	0.9091
hscB: Fe-S protein assembly co-chaperone HscB	0	1	1	NA	TIGR00714	GC_00019764	0.0455
nucleoid_noc: nucleoid occlusion protein	0	1	1	NA	TIGR04285	GC_00008716, GC_00018608	0.0909
cysH: phosophoadenylyl-sulfate reductase	0	1	1	NA	TIGR00434	GC_00023933	0.0455
MGSA: methylglyoxal synthase	0	1	1	NA	TIGR00160	GC_00015469, GC_00016774, GC_00016775, GC_00016776, GC_00032177	0.1818
P_ac_wall_RPT: actinobacterial surface-anchored protein domain	0	1	1	NA	TIGR03769	GC_00026171	0.0455
speA: arginine decarboxylase	0	1	1	NA	TIGR01273	GC_00001862, GC_00025974	0.2273
rmlD: dTDP-4-dehydrorhamnose reductase	0	1	1	NA	TIGR01214	GC_00001644, GC_00004092, GC_00004390, GC_00004830, GC_00009043, GC_00015774, GC_00018119, GC_00025132, GC_00031144	0.6364
vgr_GE: Rhs element Vgr protein	0	1	1	NA	TIGR01646	GC_00003543	0.0455
R_switched_Alx: integral membrane protein, TerC family	0	1	1	NA	TIGR03718	GC_00004283, GC_00004728, GC_00013568, GC_00014450	0.2273
PFKA_PPi: diphosphate--fructose-6-phosphate 1-phosphotransferase	0	1	1	NA	TIGR02477	GC_00001941	0.1818
CydD: thiol reductant ABC exporter, CydD subunit	0	1	1	NA	TIGR02857	GC_00010445, GC_00010446, GC_00021967, GC_00022250, GC_00031164, GC_00045657, GC_00052956	0.2273
SppA_67K: signal peptide peptidase SppA, 67K type	0	1	1	NA	TIGR00705	GC_00004739, GC_00015038, GC_00022138	0.1818
ftsZ: cell division protein FtsZ	0	1	1	NA	TIGR00065	GC_00000175, GC_00000661, GC_00001571, GC_00002697, GC_00012371, GC_00015784, GC_00016373, GC_00018195, GC_00018668, GC_00030577, GC_00056733	1
fdx_isc: ferredoxin, 2Fe-2S type, ISC system	0	1	1	NA	TIGR02007	GC_00020873	0.0455
ilvE_II: branched-chain amino acid aminotransferase	0	1	1	NA	TIGR01123	GC_00002125, GC_00003587, GC_00005930, GC_00017584, GC_00017585, GC_00018052, GC_00018053, GC_00025900	0.5909
TIGR00426: competence protein ComEA helix-hairpin-helix repeat region	0	1	1	NA	TIGR00426	GC_00003131, GC_00009597, GC_00011945, GC_00014897, GC_00023258, GC_00024450, GC_00025280, GC_00025779, GC_00027581, GC_00031118, GC_00033359, GC_00037385, GC_00047030, GC_00048184, GC_00051074, GC_00056575	0.5455
IMP_DH_rel_2: IMP dehydrogenase family protein	0	1	1	NA	TIGR01304	GC_00004190	0.0909
radc: DNA repair protein RadC	0	1	1	NA	TIGR00608	GC_00001757, GC_00002158, GC_00004571, GC_00009710, GC_00010599, GC_00012142, GC_00012828, GC_00012829, GC_00014889, GC_00023722, GC_00025796, GC_00030083, GC_00032837, GC_00039090, GC_00043880	0.8182
succ_dehyd_anc: succinate dehydrogenase, hydrophobic membrane anchor protein	0	1	1	NA	TIGR02968	GC_00018149	0.0455
pyr_form_ly_1: formate acetyltransferase	0	1	1	NA	TIGR01255	GC_00000031	0.8182
bacteriocin_acc: bacteriocin secretion accessory protein	0	1	1	NA	TIGR01000	GC_00007489	0.0455
pdxJ: pyridoxine 5'-phosphate synthase	0	1	1	NA	TIGR00559	GC_00021825, GC_00026955	0.0909
tRNA_TsaA: tRNA-Thr(GGU) m(6)t(6)A37 methyltransferase TsaA	0	1	1	NA	TIGR00104	GC_00005034, GC_00005652, GC_00008983, GC_00008984, GC_00042844	0.2273
PTS_HPr_family: phosphocarrier, HPr family	0	1	1	NA	TIGR01003	GC_00000520, GC_00000786, GC_00003165, GC_00008272, GC_00013314, GC_00013315, GC_00013715, GC_00014922, GC_00015422, GC_00016401, GC_00020088, GC_00027193, GC_00030167, GC_00036475	0.6364
3a0107s03: phosphate ABC transporter, phosphate-binding protein PstS	0	1	1	NA	TIGR00975	GC_00021051	0.0455
secG: preprotein translocase, SecG subunit	0	1	1	NA	TIGR00810	GC_00000656, GC_00003630, GC_00004705, GC_00007034, GC_00012641, GC_00012642, GC_00013467, GC_00013762, GC_00015262, GC_00017919, GC_00017946, GC_00018545, GC_00023542, GC_00026727, GC_00032758, GC_00037896, GC_00046045, GC_00046662	1
fabF: beta-ketoacyl-acyl-carrier-protein synthase II	0	1	1	NA	TIGR03150	GC_00000920, GC_00001007, GC_00001741, GC_00003654, GC_00007295, GC_00007296, GC_00009638, GC_00011063, GC_00015414, GC_00022609	0.9091
sucCoAbeta: succinate-CoA ligase, beta subunit	0	1	1	NA	TIGR01016	GC_00003528, GC_00003747, GC_00017538, GC_00023475, GC_00032487	0.3182
mevDPdecarb: diphosphomevalonate decarboxylase	0	1	1	NA	TIGR01240	GC_00008946, GC_00009881	0.0909
spore_II_GA: sigma-E processing peptidase SpoIIGA	0	1	1	NA	TIGR02854	GC_00020131	0.0455
UbiB: 2-polyprenylphenol 6-hydroxylase	0	1	1	NA	TIGR01982	GC_00021991	0.0455
acyl_carrier: acyl carrier protein	0	1	1	NA	TIGR00517	GC_00000054, GC_00006989, GC_00006990, GC_00006991, GC_00007811, GC_00008149	0.8636
nrdI: nrdI protein	0	1	1	NA	TIGR00333	GC_00011343, GC_00017072	0.0909
3oxo_ACP_reduc: 3-oxoacyl-[acyl-carrier-protein] reductase	0	1	1	NA	TIGR01830	GC_00000256, GC_00000357, GC_00003159, GC_00007436, GC_00008595, GC_00021255, GC_00027281	0.8636
nuoB_fam: NADH-quinone oxidoreductase, B subunit	0	1	1	NA	TIGR01957	GC_00001978, GC_00011050, GC_00012087, GC_00012088	0.3182
secB: protein-export chaperone SecB	0	1	1	NA	TIGR00809	GC_00009821	0.0455
DNA_YbaB_EbfC: DNA-binding protein, YbaB/EbfC family	0	1	1	NA	TIGR00103	GC_00000606, GC_00005814, GC_00007243, GC_00009213, GC_00009214, GC_00013675, GC_00013676, GC_00020422, GC_00022103, GC_00027875, GC_00027876, GC_00027877, GC_00029543, GC_00031994	0.7273
TIGR00275: flavoprotein, HI0933 family	0	1	1	NA	TIGR00275	GC_00003137, GC_00003499, GC_00004163, GC_00014248, GC_00022498, GC_00023803, GC_00023905, GC_00024872, GC_00033102, GC_00056032	0.5
TIGR00302: phosphoribosylformylglycinamidine synthase, purS protein	0	1	1	NA	TIGR00302	GC_00009013, GC_00009014, GC_00014459, GC_00018039, GC_00020249, GC_00042683, GC_00046697	0.2727
YqeG_hyp_ppase: HAD phosphatase, family IIIA	0	1	1	NA	TIGR01668	GC_00008014, GC_00008015, GC_00013845, GC_00026677, GC_00038089, GC_00048157, GC_00049887	0.2273
spore_yabP: sporulation protein YabP	0	1	1	NA	TIGR02892	GC_00018393, GC_00033429, GC_00047125	0.0909
tadE_like_DECH: helicase/secretion neighborhood TadE-like protein	0	1	1	NA	TIGR03816	GC_00018008, GC_00024508	0.0909
heptsyl_trn_III: putative lipopolysaccharide heptosyltransferase III	0	1	1	NA	TIGR02201	GC_00015408, GC_00024691	0.0909
GRX_bact: glutaredoxin 3	0	1	1	NA	TIGR02181	GC_00021059	0.0455
leuD: 3-isopropylmalate dehydratase, small subunit	0	1	1	NA	TIGR00171	GC_00002675, GC_00003632, GC_00004593, GC_00008834, GC_00008835	0.4091
pantethn_trn: phosphopantetheine--protein transferase domain	0	1	1	NA	TIGR00556	GC_00017145, GC_00017559, GC_00018217, GC_00018919, GC_00024520, GC_00029578, GC_00031642, GC_00039629, GC_00047758	0.3182
TIGR00730: TIGR00730 family protein	0	1	1	NA	TIGR00730	GC_00000716, GC_00003873, GC_00007184, GC_00009817, GC_00009818, GC_00011809, GC_00016472, GC_00018670, GC_00018992, GC_00022786, GC_00024137, GC_00025533, GC_00028842, GC_00035264	0.7727
cas3_HD: CRISPR-associated endonuclease Cas3-HD	0	1	1	NA	TIGR01596	GC_00029569, GC_00032951	0.0455
spore_III_AD: stage III sporulation protein AD	0	1	1	NA	TIGR02849	GC_00015627	0.0455
metH: methionine synthase	0	1	1	NA	TIGR02082	GC_00001678, GC_00027209	0.2273
TIGR00342: tRNA sulfurtransferase ThiI	0	1	1	NA	TIGR00342	GC_00008332, GC_00008333, GC_00014983, GC_00017384, GC_00020565, GC_00022325	0.2727
cobM_cbiF: precorrin-4 C11-methyltransferase	0	1	1	NA	TIGR01465	GC_00000170, GC_00031762	0.4091
cas_RAMP_Cmr4: CRISPR type III-B/RAMP module RAMP protein Cmr4	0	1	1	NA	TIGR02580	GC_00029396, GC_00050414	0.0455
VI_IcmF: type VI secretion protein IcmF	0	1	1	NA	TIGR03348	GC_00017834	0.0455
cobJ_cbiH: precorrin-3B C17-methyltransferase	0	1	1	NA	TIGR01466	GC_00000418, GC_00006065, GC_00011510, GC_00027250, GC_00048329	0.4091
CM_mono_aroH: chorismate mutase	0	1	1	NA	TIGR01796	GC_00016172, GC_00016173	0.0909
proC: pyrroline-5-carboxylate reductase	0	1	1	NA	TIGR00112	GC_00007255, GC_00008296, GC_00014657, GC_00017346, GC_00018284, GC_00019850, GC_00021600, GC_00021964, GC_00024034, GC_00026682, GC_00027125, GC_00043948, GC_00049581, GC_00055899	0.5
greA: transcription elongation factor GreA	0	1	1	NA	TIGR01462	GC_00001179, GC_00004229, GC_00005469, GC_00007253, GC_00007254, GC_00012961, GC_00015415, GC_00017738, GC_00019443, GC_00024761, GC_00026071	0.6818
SigW_bacill: RNA polymerase sigma-W factor	0	1	1	NA	TIGR02948	GC_00018396	0.0455
pupylate_PafA: Pup--protein ligase	0	1	1	NA	TIGR03686	GC_00014270, GC_00018245	0.0909
NhaA: Na+/H+ antiporter NhaA	0	1	1	NA	TIGR00773	GC_00005607, GC_00009868, GC_00018989, GC_00022652, GC_00026059, GC_00048514	0.2727
cobA: cob(I)yrinic acid a,c-diamide adenosyltransferase	0	1	1	NA	TIGR00708	GC_00000310, GC_00018805, GC_00018806	0.3636
lacA: galactose-6-phosphate isomerase, LacA subunit	0	1	1	NA	TIGR01118	GC_00023713	0.0455
QoxD: cytochrome aa3 quinol oxidase, subunit IV	0	1	1	NA	TIGR02901	GC_00019812	0.0455
YphP_YqiW: putative bacilliredoxin, YphP/YqiW family	0	1	1	NA	TIGR04191	GC_00015826	0.0455
TIGR04086_membr: putative membrane protein, TIGR04086 family	0	1	1	NA	TIGR04086	GC_00014556, GC_00035463, GC_00036069	0.0909
TIGR00367: K+-dependent Na+/Ca+ exchanger homolog	0	1	1	NA	TIGR00367	GC_00009462, GC_00015935	0.0909
L11_bact: ribosomal protein uL11	0	1	1	NA	TIGR01632	GC_00000055, GC_00000249	1
rrf2_super: Rrf2 family protein	0	1	1	NA	TIGR00738	GC_00000688, GC_00000868, GC_00001533, GC_00002474, GC_00004619, GC_00005649, GC_00011585, GC_00014813, GC_00016603, GC_00018830, GC_00022409, GC_00034786, GC_00043203, GC_00045983, GC_00048442, GC_00050693, GC_00054269	0.5455
2a45: arsenite/antimonite efflux pump membrane protein	0	1	1	NA	TIGR00935	GC_00005603	0.0455
spore_sigH: RNA polymerase sigma-H factor	0	1	1	NA	TIGR02859	GC_00004560	0.0909
proV: glycine betaine/L-proline transport ATP binding subunit	0	1	1	NA	TIGR01186	GC_00002632, GC_00003138, GC_00007044, GC_00007045, GC_00008438, GC_00008439, GC_00026230, GC_00049521	0.3182
gatA: aspartyl/glutamyl-tRNA(Asn/Gln) amidotransferase, A subunit	0	1	1	NA	TIGR00132	GC_00000158, GC_00006025, GC_00021890, GC_00023451, GC_00024215, GC_00025931, GC_00025932, GC_00027332, GC_00027333, GC_00030897, GC_00038588, GC_00055050	0.8182
nitro_reg_IIA: PTS IIA-like nitrogen-regulatory protein PtsN	0	1	1	NA	TIGR01419	GC_00007483	0.0455
rpoN_sigma: RNA polymerase sigma-54 factor	0	1	1	NA	TIGR02395	GC_00000615, GC_00001578, GC_00021583, GC_00024375, GC_00025194, GC_00026537, GC_00052320, GC_00054588	0.5909
spo_II_M: stage II sporulation protein M	0	1	1	NA	TIGR02831	GC_00027197	0.0455
nqrB: NADH:ubiquinone oxidoreductase, Na(+)-translocating, B subunit	0	1	1	NA	TIGR01937	GC_00002254, GC_00019723	0.2273
rplM_bact: ribosomal protein uL13	0	1	1	NA	TIGR01066	GC_00000127, GC_00000666, GC_00001406, GC_00003685, GC_00007788	1
zwf: glucose-6-phosphate dehydrogenase	0	1	1	NA	TIGR00871	GC_00004079, GC_00010522, GC_00010523, GC_00019589, GC_00020312, GC_00025067, GC_00048127	0.3182
pept_deformyl: peptide deformylase	0	1	1	NA	TIGR00079	GC_00000810, GC_00001359, GC_00005544, GC_00009917, GC_00012080, GC_00012081, GC_00013543, GC_00014717, GC_00017780, GC_00017791, GC_00019131, GC_00019136, GC_00019739, GC_00022872, GC_00023381, GC_00040017	0.9545
cas_Csy3: CRISPR type I-F/YPEST-associated protein Csy3	0	1	1	NA	TIGR02566	GC_00017099	0.0455
L9: ribosomal protein bL9	0	1	1	NA	TIGR00158	GC_00000588, GC_00001482, GC_00005276, GC_00009199, GC_00011110, GC_00013204, GC_00016768, GC_00016769, GC_00017339, GC_00021160, GC_00022260, GC_00023639, GC_00026181, GC_00026233, GC_00027401	1
rep: ATP-dependent DNA helicase Rep	0	1	1	NA	TIGR01074	GC_00005758	0.0455
pupylate_cterm: ubiquitin-like protein Pup	0	1	1	NA	TIGR03687	GC_00020043, GC_00022716	0.0909
YloV: DAK2 domain fusion protein YloV	0	1	1	NA	TIGR03599	GC_00000512, GC_00010440, GC_00010441, GC_00013549, GC_00017754, GC_00017857, GC_00024564, GC_00028360, GC_00036700	0.5455
VI_chp_2: type VI secretion protein, EvpB/VC_A0108 family	0	1	1	NA	TIGR03355	GC_00012293, GC_00014439	0.0455
SerAla_Lrha_rpt: surface protein repeat Ser-Ala-175	0	1	1	NA	TIGR04319	GC_00006262	0.0455
sucCoAalpha: succinate-CoA ligase, alpha subunit	0	1	1	NA	TIGR01019	GC_00000370, GC_00025029, GC_00025030	0.3636
N-Ac-Glu-synth: amino-acid N-acetyltransferase	0	1	1	NA	TIGR01890	GC_00019345	0.0455
YaaA_near_RecF: S4 domain protein YaaA	0	1	1	NA	TIGR02988	GC_00002155, GC_00011822, GC_00012040, GC_00017309	0.3182
antiport_PotE: putrescine-ornithine antiporter	0	1	1	NA	TIGR04299	GC_00005552	0.0455
EF_0829: PRD domain protein, EF_0829/AHA_3910 family	0	1	1	NA	TIGR03582	GC_00009955, GC_00010340	0.0909
HAD-SF-IIA: HAD hydrolase, family IIA	0	1	1	NA	TIGR01460	GC_00001306, GC_00001398, GC_00006247, GC_00007717, GC_00014089, GC_00025838, GC_00028851, GC_00034578	0.3636
uppS: di-trans,poly-cis-decaprenylcistransferase	0	1	1	NA	TIGR00055	GC_00000192, GC_00001830, GC_00003707, GC_00007804, GC_00010831, GC_00013236, GC_00013827, GC_00013993, GC_00017133, GC_00017134, GC_00022970, GC_00027394, GC_00028214	1
recJ: single-stranded-DNA-specific exonuclease RecJ	0	1	1	NA	TIGR00644	GC_00001160, GC_00001535, GC_00001714, GC_00006686, GC_00010606, GC_00011961, GC_00015666, GC_00016251, GC_00019922, GC_00020597, GC_00022525, GC_00023769, GC_00023991, GC_00031818, GC_00049069	0.8636
sdhA_Bsu: succinate dehydrogenase or fumarate reductase, flavoprotein subunit	0	1	1	NA	TIGR01811	GC_00000838, GC_00019686, GC_00019687	0.3182
ftsY: signal recognition particle-docking protein FtsY	0	1	1	NA	TIGR00064	GC_00000791, GC_00001530, GC_00003631, GC_00003753, GC_00003776, GC_00014976, GC_00019837, GC_00020468, GC_00022071, GC_00025955, GC_00026026, GC_00027324, GC_00027325	1
D-hydantoinase: dihydropyrimidinase	0	1	1	NA	TIGR02033	GC_00008522, GC_00022649, GC_00028742, GC_00031269, GC_00043855, GC_00054553	0.1818
ssb: single-stranded DNA-binding protein	0	1	1	NA	TIGR00621	GC_00000555, GC_00001522, GC_00002653, GC_00002949, GC_00004112, GC_00004769, GC_00004801, GC_00006620, GC_00008681, GC_00011471, GC_00014832, GC_00018440, GC_00018664, GC_00025119, GC_00029076, GC_00034103, GC_00038269, GC_00039279, GC_00042001, GC_00044018, GC_00044385, GC_00044390, GC_00049467	1
prpF: probable AcnD-accessory protein PrpF	0	1	1	NA	TIGR02334	GC_00013954	0.0455
TAT_Cys_rich: twin-arginine translocation signal/Cys-rich four helix bundle protein	0	1	1	NA	TIGR04401	GC_00026093	0.0455
cas_Csy2: CRISPR type I-F/YPEST-associated protein Csy2	0	1	1	NA	TIGR02565	GC_00022852	0.0455
cas_Csn2: CRISPR type II-A/NMEMI-associated protein Csn2	0	1	1	NA	TIGR01866	GC_00034043, GC_00045805	0.0455
purB: adenylosuccinate lyase	0	1	1	NA	TIGR00928	GC_00000227, GC_00001968, GC_00002110, GC_00010957, GC_00015772, GC_00020221, GC_00020988, GC_00025074, GC_00026299, GC_00037862	0.9091
salvage_mtnB: methylthioribulose-1-phosphate dehydratase	0	1	1	NA	TIGR03328	GC_00019854	0.0455
oadG_fam: sodium pump decarboxylases, gamma subunit	0	1	1	NA	TIGR01195	GC_00001342, GC_00011337, GC_00038274, GC_00047661	0.2727
thrS: threonine--tRNA ligase	0	1	1	NA	TIGR00418	GC_00000138, GC_00001450, GC_00001853, GC_00013221, GC_00017796, GC_00024196, GC_00024197, GC_00027263, GC_00056144	1
asd_EA: aspartate-semialdehyde dehydrogenase	0	1	1	NA	TIGR00978	GC_00001068	0.2273
NDH_I_L: proton-translocating NADH-quinone oxidoreductase, chain L	0	1	1	NA	TIGR01974	GC_00001511, GC_00022568, GC_00022653, GC_00024298	0.3182
minC: septum site-determining protein MinC	0	1	1	NA	TIGR01222	GC_00012460, GC_00016089	0.0909
murG: undecaprenyldiphospho-muramoylpentapeptide beta-N-acetylglucosaminyltransferase	0	1	1	NA	TIGR01133	GC_00000828, GC_00002031, GC_00011979, GC_00011980, GC_00013199, GC_00015226, GC_00015551, GC_00017140, GC_00020446, GC_00020459, GC_00025177, GC_00025651, GC_00033579, GC_00044557	0.9091
menE: O-succinylbenzoate-CoA ligase	0	1	1	NA	TIGR01923	GC_00007682	0.0455
rpoC_TIGR: DNA-directed RNA polymerase, beta' subunit	0	1	1	NA	TIGR02386	GC_00000091, GC_00001897, GC_00002229, GC_00014438, GC_00022753	1
TIGR00305: putative toxin-antitoxin system toxin component, PIN family	0	1	1	NA	TIGR00305	GC_00032636, GC_00038057	0.0455
galM_Leloir: galactose mutarotase	0	1	1	NA	TIGR02636	GC_00027123	0.0455
C_S_lyase_PatB: putative C-S lyase	0	1	1	NA	TIGR04350	GC_00001589, GC_00003196, GC_00003493, GC_00004898, GC_00005504, GC_00007964, GC_00008945, GC_00009631, GC_00011675, GC_00013121, GC_00016925, GC_00017064, GC_00019111, GC_00019382, GC_00024806, GC_00025804, GC_00026799, GC_00035037, GC_00036049, GC_00051153, GC_00056700	0.8182
RNAP_delt_lowGC: DNA-directed RNA polymerase delta subunit	0	1	1	NA	TIGR04567	GC_00008713, GC_00008714, GC_00023889, GC_00024333	0.1818
mtlA: PTS system, mannitol-specific IIC component	0	1	1	NA	TIGR00851	GC_00008602, GC_00008603, GC_00008604, GC_00013509	0.1818
thiol_BshA: N-acetyl-alpha-D-glucosaminyl L-malate synthase BshA	0	1	1	NA	TIGR03999	GC_00021060	0.0455
[truncated: 7 more rows]
