# Supplementary material for: Genomic Expansions in the Human Gut Microbiome
Source: Genome Biol Evol. 2021 Jul 11;13(7):evab156. doi: 10.1093/gbe/evab156 (PMC8325571; doi:10.1093/gbe/evab156)
Supplement: evab156_Supplementary_Data [file evab156_supplementary_data.zip › TableS14_genomicexpansions.xlsx]

## Sheet: Table S14 COG
Table S14. Annotations for pairs of congeneric genomes from different body sites
COG	GCF_0015463751_ASM154637v1	GCF_0001596751_ASM15967v1	GCF_0002150251_ASM21502v2	GCF_0001637351_ASM16373v1	GCF_0018385751_ASM183857v1	GCF_0001865451_Strep_angi_1_2_62CV_V1	GCF_0015635851_ASM156358v1	GCF_0001549851_ASM15498v1	GCF_0004112751_Stap_sp_HGB0015_V1	GCF_0015466351_ASM154663v1	GCF_0015535251_ASM155352v1	GCF_0002978151_Prot_mira_WGLW6_V1	GCF_0001605151_ASM16051v1	GCF_0001594151_ASM15941v1	GCF_0001794751_ASM17947v1	GCF_0001593752_ASM15937v2	GCF_0001800151_ASM18001v1	GCF_0001608351_ASM16083v1	GCF_0001623951_ASM16239v1	GCF_0000101451_ASM1014v1	GCF_0001793751_ASM17937v1	GCF_0001921651_ASM19216v1	GCF_0003006551_Kleb_pneu_WGLW1_V1	GCF_0003009351_Kleb_pneu_WGLW3_V1	GCF_0015465151_ASM154651v1	GCF_0003009551_Kleb_pneu_WGLW5_V1	GCF_0015463951_ASM154639v1	GCF_0001582351_ASM15823v1	GCF_0001788951_ASM17889v1	GCF_0004792651_Fuso_nucl_CTI-2_V1	GCF_0002215851_ASM22158v2	GCF_0000101851_ASM1018v1	GCF_0001596551_ASM15965v1	GCA_0002052051_ASM20520v1	GCF_0001601551_ASM16015v1	GCF_0006909251_ASM69092v1	GCF_0018071051_ASM180710v1	GCF_0004112351_Cory_sp_HFH0082_V1	GCF_0018159351_ASM181593v1	GCF_0001641151_ASM16411v1	GCF_0015462851_ASM154628v1	GCF_0002387351_Citr_freu_4_7_47CFAA_V1	GCF_0001917451_ASM19174v1	GCF_0001733551_ASM17335v1	GCF_0004688351_AspBV3L6v1.0	GCF_0004113951_Acid_sp_HPA0509_V1	GCF_0001592951_ASM15929v1	GCF_0001646151_ASM16461v1	GCF_0015463551_ASM154635v1
ABC-type polar amino acid transport system, ATPase component	4	4	3	3	4	4	7	9	1	2	1	1	5	5	5	4	3	3	6	6	6	7	9	9	9	9	1	1	1	1	1	1	5	5	6	5	2	2	1	2	7	7	2	2	3	2	6	5	3
Cold shock protein, CspA family	6	6	1	1	1	1	1	2	2	1	8	7	1	1	2	2	2	2	1	1	2	3	5	5	5	5	2	2	1	1	2	2	5	5	5	6	2	2	2	2	6	6	1	1	1	1	5	6	4
Translation elongation factor EF-Tu, a GTPase	2	2	3	5	1	1	1	1	1	1	1	2	1	1	2	1	1	1	1	1	1	1	2	2	2	2	1	1	1	1	3	2	1	1	1	1	1	1	2	2	3	3	1	5	1	2	3	3	1
ATP-dependent protease ClpP, protease subunit	1	1	1	1	3	2	2	1	1	1	1	2	2	1	3	1	1	2	1	1	1	1	2	2	1	1	2	1	1	1	1	1	1	1	1	1	2	2	2	2	2	1	1	1	1	3	1	2	3
RecA/RadA recombinase	1	1	1	1	1	1	1	1	1	1	1	1	1	1	1	1	1	1	1	1	1	1	1	1	1	1	1	1	1	1	1	1	1	1	1	1	1	1	1	1	1	1	1	1	1	1	1	1	1
Translation elongation factor EF-G, a GTPase	1	1	2	2	2	1	2	1	1	1	1	1	2	4	2	2	2	2	2	2	1	1	2	2	2	2	3	2	2	2	3	2	1	3	2	2	1	3	1	1	1	1	3	2	2	2	1	1	3
Chaperonin GroEL (HSP60 family)	1	1	1	1	1	1	1	1	1	1	1	1	1	1	1	1	1	1	1	1	1	1	1	1	1	1	1	1	1	1	1	1	1	1	1	1	2	2	2	2	1	1	1	1	1	1	1	1	1
Translation elongation factor EF-4, membrane-bound GTPase	1	1	1	1	1	1	1	1	1	1	1	1	1	1	1	1	1	1	1	1	1	1	1	1	1	1	1	1	1	1	1	1	1	1	1	1	1	1	1	1	1	1	1	1	1	1	1	1	2
Excinuclease UvrABC ATPase subunit	5	3	1	1	1	1	1	1	2	2	1	1	2	3	1	1	2	2	1	1	1	1	1	1	1	1	1	1	1	1	1	1	2	2	2	2	1	2	4	3	1	1	1	2	2	2	2	1	1
Ribosomal protein L11	1	1	1	1	1	1	1	1	1	1	1	1	1	1	1	1	1	1	1	1	1	1	1	1	1	1	1	1	1	1	1	1	1	1	1	1	1	1	1	1	1	1	1	1	1	1	1	1	1
Molecular chaperone DnaK (HSP70)	1	1	1	1	1	1	1	1	1	1	3	4	1	2	1	1	1	2	1	1	1	1	4	4	4	5	1	1	1	1	1	1	2	1	1	1	2	2	1	1	3	3	1	1	1	1	4	5	3
Phosphoribosylpyrophosphate synthetase	2	2	1	1	2	2	2	2	1	1	1	1	2	2	2	2	2	2	2	2	2	3	1	1	1	1	1	1	1	1	1	1	2	3	2	2	1	1	1	1	2	1	1	1	1	1	1	1	2
Excinuclease UvrABC helicase subunit UvrB	1	1	1	1	1	1	1	1	1	1	1	1	1	1	1	1	1	1	1	1	1	1	1	1	1	1	1	1	1	1	1	1	1	2	1	1	1	1	1	1	1	1	1	1	1	1	1	1	1
Ribosomal protein S3	1	1	1	1	1	1	1	1	1	1	1	1	1	1	1	1	1	1	1	1	1	1	1	1	1	1	1	1	1	1	1	1	1	1	1	1	1	1	1	1	1	1	1	1	1	1	1	1	1
Ribosomal protein S10	1	1	1	1	1	1	1	1	1	1	1	1	1	1	1	1	1	1	1	1	1	1	1	1	1	1	1	1	1	1	1	1	1	1	1	1	1	1	1	1	1	1	1	1	1	1	1	1	1
Ribosomal protein S7	1	1	1	1	1	1	1	1	1	1	1	1	1	1	1	1	1	1	1	1	1	1	1	1	1	1	1	1	1	1	1	1	1	1	1	1	1	1	1	1	1	1	1	1	1	1	1	1	1
Translation initiation factor IF-1	1	1	1	1	1	1	1	1	1	1	1	1	1	1	1	1	1	1	1	1	1	1	1	1	1	1	1	1	1	1	1	1	1	1	1	1	1	1	1	1	1	1	1	1	1	1	1	1	1
Ribosomal protein S19	1	1	1	1	1	1	1	1	1	1	1	1	1	1	1	1	1	1	1	1	1	1	1	1	1	1	1	1	1	1	1	1	1	1	1	1	1	1	1	1	1	1	1	1	1	1	1	1	1
Ribosomal protein S13	1	1	1	1	1	1	1	1	1	1	1	1	1	1	1	1	1	1	1	1	1	1	1	1	1	1	1	1	1	1	1	1	1	1	1	1	2	2	2	2	1	1	1	1	1	1	1	1	1
Ribosomal protein L20	1	1	1	1	1	1	1	1	1	1	1	1	1	1	1	1	1	1	1	1	1	1	1	1	1	1	1	1	1	1	1	1	1	1	1	1	1	1	1	1	1	1	1	1	1	1	1	1	1
Ribosomal protein L16/L10AE	1	1	1	1	1	1	1	1	1	1	1	1	1	1	1	1	1	1	1	1	1	1	1	1	1	1	1	1	1	1	1	1	1	1	1	1	1	1	1	1	1	1	1	1	1	1	1	1	1
Ribosomal protein L5	1	1	1	1	1	1	1	1	1	1	1	1	1	1	1	1	1	1	1	1	1	1	1	1	1	1	1	1	1	1	1	1	1	1	1	1	1	1	1	1	1	1	1	1	1	1	1	1	1
Ribosomal protein L2	1	1	1	1	1	1	1	1	1	1	1	1	1	1	1	1	1	1	1	1	1	1	1	1	1	1	1	1	1	1	1	1	1	1	1	1	1	1	1	1	1	1	1	1	1	1	1	1	1
ATP-dependent protease Clp, ATPase subunit	1	1	1	1	1	1	1	1	1	1	1	1	1	1	1	1	1	1	1	1	1	1	1	1	1	1	1	1	1	1	1	1	1	1	1	1	1	1	1	1	1	1	1	1	1	1	1	1	1
Beta-glucosidase/6-phospho-beta-glucosidase/beta-galactosidase	9	8	0	0	7	10	15	7	3	2	0	0	4	8	2	5	0	0	1	0	6	4	8	8	9	8	0	0	0	0	0	0	8	12	7	7	1	1	0	0	7	4	0	0	0	0	3	3	1
Ribosomal protein S12	1	1	1	1	1	1	1	1	1	1	1	1	1	1	1	1	1	0	1	1	1	1	1	1	1	1	1	1	1	1	1	1	1	1	1	1	1	1	1	1	1	1	1	1	1	1	1	1	1
Ribosomal protein S15P/S13E	1	1	1	1	1	1	1	1	1	1	1	1	1	1	1	1	1	1	1	1	1	1	1	1	1	1	1	1	1	1	1	1	1	1	1	1	1	1	1	1	1	1	1	1	1	1	1	1	1
Ribosomal protein L14	1	1	1	1	1	1	1	1	1	1	1	1	1	1	1	1	1	1	1	1	1	1	1	1	1	1	1	1	1	1	1	1	1	1	1	1	1	1	1	1	1	1	1	1	1	1	1	1	1
Ribosomal protein L27	1	1	1	1	1	1	1	1	1	1	1	1	1	1	1	1	1	1	1	1	0	1	1	1	1	1	1	1	1	1	1	1	1	1	1	1	1	1	1	1	1	1	1	1	1	1	1	1	1
Ribosomal protein S11	1	1	1	1	1	1	1	1	1	1	1	1	1	1	1	1	1	0	1	1	0	1	1	1	1	1	1	1	1	1	1	1	1	1	1	1	1	1	1	1	1	1	1	1	1	1	1	1	1
Ribosomal protein S17	1	1	1	1	1	1	1	1	1	1	1	1	1	1	1	1	1	1	1	1	1	1	1	1	1	1	1	1	1	1	1	1	1	1	1	1	1	1	1	1	1	1	1	1	1	1	1	1	1
GMP synthase, PP-ATPase domain/subunit	1	1	1	1	1	1	1	1	1	1	1	1	1	1	1	1	1	1	1	2	1	1	1	1	1	1	1	2	1	1	1	1	1	1	1	1	1	1	1	1	1	1	1	1	1	1	1	1	1
Ribosomal protein L19	1	1	1	1	1	1	1	1	1	1	1	1	1	1	1	1	1	0	1	1	0	1	1	1	1	1	1	1	1	1	1	1	1	1	1	1	1	1	1	1	1	1	1	0	1	1	1	1	1
ABC-type phosphate transport system, ATPase component	2	2	0	0	2	2	3	3	1	1	1	1	3	2	2	4	1	1	2	1	1	1	1	1	1	1	0	0	0	0	2	2	2	4	2	2	1	1	1	1	1	1	1	1	1	1	1	1	1
Holliday junction resolvasome RuvABC, ATP-dependent DNA helicase subunit	1	1	1	1	1	1	1	1	1	1	1	1	1	1	1	1	1	1	1	1	1	1	1	1	1	1	1	1	1	1	1	1	1	1	1	1	1	1	1	1	1	1	2	1	1	1	1	1	1
Enolase	1	1	1	1	1	1	1	1	1	1	1	1	1	1	1	1	1	1	1	1	1	1	1	1	1	1	1	1	1	1	1	1	1	1	1	1	1	1	1	1	1	1	1	1	1	1	1	1	1
S-adenosylmethionine synthetase	1	1	1	1	1	1	1	1	1	1	1	1	1	1	1	1	1	1	1	1	1	1	1	1	1	1	1	1	1	3	1	1	1	1	1	1	1	1	1	1	1	1	1	1	1	1	1	1	1
UTP-glucose-1-phosphate uridylyltransferase	2	2	1	1	1	1	1	1	1	1	2	2	1	3	1	1	1	1	1	1	1	1	2	2	2	2	1	1	1	1	1	1	1	1	1	1	1	1	1	1	2	2	0	0	2	2	2	2	2
Ribosomal protein S2	1	1	1	1	1	1	1	2	1	1	1	1	1	1	1	1	1	1	1	1	1	1	1	1	1	1	1	1	1	1	1	1	1	1	1	1	1	1	1	1	1	1	2	1	1	1	1	1	1
Ribosome-binding ATPase YchF, GTP1/OBG family	1	1	1	1	1	1	1	1	1	1	1	1	1	1	1	1	1	1	1	1	1	1	1	1	1	1	1	1	1	1	1	1	1	1	1	1	1	1	1	1	1	1	1	1	1	1	1	1	1
FoF1-type ATP synthase, alpha subunit	1	1	1	1	1	1	1	1	1	1	1	1	1	1	1	1	1	1	1	1	1	1	1	1	1	1	1	1	1	1	0	0	1	1	1	1	1	1	1	1	1	1	0	0	1	1	1	1	1
DNA gyrase/topoisomerase IV, subunit A	2	2	1	1	2	2	2	2	2	2	2	2	2	2	2	2	2	2	2	2	2	2	2	2	2	2	1	1	1	1	1	1	2	2	4	2	1	1	1	1	2	2	1	1	1	1	2	2	2
FoF1-type ATP synthase, beta subunit	1	1	1	1	1	1	1	1	1	1	1	1	1	1	1	1	1	1	1	1	1	1	1	1	1	1	1	1	1	1	0	0	1	1	1	1	1	1	1	1	1	1	0	0	1	1	1	1	1
IMP dehydrogenase/GMP reductase	2	2	2	2	2	2	2	2	2	2	1	1	2	2	2	2	2	2	2	3	2	2	2	2	2	2	1	1	1	1	1	1	2	3	2	2	3	3	2	2	2	2	1	1	1	1	2	2	1
Bacterial nucleoid DNA-binding protein	1	1	1	1	1	1	1	1	1	1	4	4	2	1	2	1	1	0	1	1	2	2	4	4	4	4	3	5	2	2	1	1	1	1	1	1	0	0	0	0	4	4	1	1	1	1	4	4	1
Ribosomal protein L1	1	1	1	1	1	1	1	1	1	1	1	1	1	1	1	1	1	1	1	1	1	1	1	1	1	1	1	1	1	1	1	1	1	1	1	1	1	1	1	1	1	1	1	1	1	1	1	1	1
Carbamoylphosphate synthase large subunit	1	1	1	1	1	1	1	1	1	1	1	1	2	2	2	1	2	2	3	3	2	3	1	1	1	1	3	8	1	1	0	0	1	1	2	1	1	1	1	1	1	1	1	0	2	1	1	1	1
Ribosomal protein S9	1	1	1	1	1	1	1	1	1	1	1	1	1	1	1	1	1	0	1	1	1	1	1	1	1	1	1	1	1	1	1	1	1	1	1	1	1	1	1	1	1	1	1	1	1	1	1	1	1
Glycerol kinase	1	1	0	0	1	1	1	0	1	1	2	2	1	2	1	0	1	1	1	1	1	2	3	3	3	3	1	1	1	1	0	0	1	1	1	1	1	1	1	1	2	4	2	3	0	0	2	2	1
Ribosomal protein S8	1	1	1	1	1	1	1	1	1	1	1	1	1	1	1	1	1	1	1	1	1	1	1	1	1	1	1	1	1	1	1	1	1	1	1	1	1	1	1	1	1	1	1	1	1	1	1	1	1
Alkyl hydroperoxide reductase subunit AhpC (peroxiredoxin)	1	1	1	1	1	1	1	1	1	1	2	2	0	0	0	0	1	1	1	1	0	0	2	2	2	2	1	1	1	1	1	1	1	1	1	1	1	1	1	0	2	2	1	1	1	1	1	1	1
CTP synthase (UTP-ammonia lyase)	1	1	1	1	1	1	1	1	1	1	1	1	1	1	1	1	1	1	1	1	1	1	2	2	2	2	0	0	0	0	1	1	1	1	1	1	1	1	0	0	2	2	0	0	1	1	1	1	1
Pyruvate:ferredoxin oxidoreductase or related 2-oxoacid:ferredoxin oxidoreductase, alpha subunit	1	1	2	2	0	0	0	0	1	1	0	0	0	0	0	0	0	0	0	0	0	0	1	1	1	1	3	2	5	2	2	2	3	2	2	2	0	0	0	0	1	1	2	2	4	6	1	1	1
Protein chain release factor A	1	1	1	1	1	1	1	1	1	1	1	1	1	1	1	1	1	1	1	1	1	1	1	1	1	1	1	1	1	1	1	1	1	1	1	1	2	2	1	1	1	1	1	2	1	1	1	1	1
Uracil phosphoribosyltransferase	1	1	1	1	1	1	1	1	1	1	1	1	1	1	1	1	1	1	1	1	1	1	1	1	1	1	1	1	1	1	1	1	1	1	1	1	1	1	1	1	1	1	1	1	1	1	1	1	1
Pyruvate-formate lyase	1	1	2	2	2	2	1	1	1	0	2	2	0	2	1	1	0	0	0	0	0	0	3	3	4	5	1	1	1	1	1	1	1	1	1	1	0	0	2	0	4	4	2	2	0	1	5	5	1
DNA gyrase/topoisomerase IV, subunit B	2	2	1	1	2	2	2	2	2	2	2	2	2	2	2	2	2	2	2	2	2	2	2	2	2	2	1	1	1	1	1	1	3	5	3	3	1	1	1	1	2	2	1	1	1	1	2	2	2
Ribosomal protein L34	1	1	0	1	1	1	1	0	1	1	1	1	1	1	1	1	0	0	0	0	0	1	1	1	1	1	1	0	1	1	1	1	1	1	1	1	1	0	0	1	1	1	1	1	0	0	1	1	1
Uracil DNA glycosylase	1	1	0	0	1	1	1	1	1	1	1	1	1	1	1	1	1	1	1	1	1	1	1	1	1	1	1	1	2	2	1	1	1	1	1	1	1	1	1	1	1	1	1	1	0	0	1	1	1
Ribosomal protein L29	1	1	1	1	1	1	1	1	1	1	1	1	1	1	1	1	1	1	1	1	1	1	1	1	1	1	1	1	1	1	1	1	1	1	1	1	1	1	1	1	1	1	1	1	1	1	1	1	1
Ribosomal protein L36	1	1	1	1	1	1	1	1	1	1	2	1	0	1	1	1	0	0	1	1	0	1	2	2	2	2	0	0	1	1	1	1	1	1	1	1	1	1	1	1	1	1	1	1	1	0	2	2	0
Ribosomal protein L22	1	1	1	1	1	1	1	1	1	1	1	1	1	1	1	1	1	1	1	1	1	1	1	1	1	1	1	1	1	1	1	1	1	1	1	1	1	1	1	1	1	1	1	1	1	1	1	1	1
Glutamate dehydrogenase/leucine dehydrogenase	1	1	1	1	1	1	1	1	2	1	1	1	0	0	1	1	0	0	0	0	0	0	2	2	2	2	1	1	1	1	1	1	1	1	1	1	1	1	1	1	2	2	1	1	1	1	1	1	1
DNA-directed RNA polymerase, sigma subunit (sigma70/sigma32)	1	1	1	1	1	1	1	1	1	1	3	3	1	1	1	1	1	1	1	1	3	3	3	3	3	3	5	3	1	1	1	1	1	1	1	1	2	2	2	4	3	3	2	2	1	1	3	3	2
Ribosomal protein L18	1	1	1	1	1	1	1	1	1	1	1	1	1	1	1	1	1	1	1	1	1	1	1	1	1	1	1	1	1	1	1	1	1	1	1	1	1	1	1	1	1	1	1	1	1	1	1	1	1
Ribosomal protein S5	1	1	1	1	1	1	1	1	1	1	1	1	1	1	1	1	1	1	1	1	1	1	1	1	1	1	1	1	1	1	1	1	1	1	1	1	1	1	1	1	1	1	1	1	1	1	1	1	1
Ribosomal protein S18	1	1	1	1	1	1	1	1	1	1	1	1	1	1	1	1	1	1	1	1	0	1	1	1	1	1	1	1	1	1	1	1	1	1	1	1	1	1	1	1	1	1	1	1	1	1	1	1	1
Seryl-tRNA synthetase	1	1	1	1	1	1	1	1	1	1	1	1	1	1	1	2	1	1	1	1	1	1	1	1	1	1	1	1	1	1	1	1	2	2	2	2	1	1	1	1	1	1	2	1	1	1	1	1	1
dTDP-glucose pyrophosphorylase	1	1	0	0	1	1	1	1	0	0	1	1	0	1	1	1	1	1	0	1	1	1	2	2	1	1	1	1	0	0	0	0	1	1	1	1	1	1	1	1	1	2	0	0	0	1	2	2	0
Glycyl-tRNA synthetase, alpha subunit	1	1	1	1	1	1	1	1	0	0	1	1	1	1	1	1	1	1	1	1	1	1	1	1	1	1	1	1	1	1	0	0	1	1	1	1	0	0	0	0	1	1	1	1	1	1	1	1	0
Glycine/serine hydroxymethyltransferase	1	1	1	1	1	1	1	1	1	1	1	1	1	1	1	0	0	0	1	1	0	0	1	1	1	1	0	0	0	0	1	1	1	1	1	1	1	1	1	1	1	1	0	0	0	0	1	1	1
Ribosomal protein L6P/L9E	1	1	1	1	1	1	1	1	1	1	1	1	1	1	1	1	1	1	1	1	1	1	1	1	1	1	1	1	1	1	1	1	1	1	1	1	1	1	1	1	1	1	1	2	1	1	1	1	1
ABC-type branched-chain amino acid transport system, ATPase component	0	0	2	2	2	2	2	2	0	0	0	0	0	0	0	2	0	0	0	0	2	1	8	8	9	8	2	2	2	2	0	0	0	0	0	0	0	0	0	0	4	4	2	2	2	2	3	2	0
Actin-like ATPase involved in cell morphogenesis	0	0	2	2	0	0	0	0	0	0	1	1	2	2	2	2	2	2	2	2	2	2	1	1	1	1	2	2	2	2	2	2	0	0	0	0	0	0	0	0	1	1	2	3	2	2	1	1	2
Formyltetrahydrofolate synthetase	1	1	1	1	1	1	1	1	1	1	1	1	1	1	1	1	1	1	1	1	1	1	0	0	0	0	1	1	1	1	1	1	1	1	1	1	0	0	1	1	0	0	1	1	1	1	0	0	1
ABC-type sugar transport system, permease component	8	5	0	0	2	2	4	2	0	0	1	1	3	4	0	2	0	0	0	0	2	1	5	5	5	5	0	0	0	0	0	2	3	3	3	3	1	1	1	1	4	2	1	1	0	0	3	3	4
Adenylosuccinate synthase	1	1	1	1	1	1	1	1	1	1	1	1	1	1	1	1	1	1	1	1	1	1	1	1	1	1	1	1	1	1	1	1	1	1	1	1	0	0	1	1	1	1	0	0	1	1	1	1	1
Glyceraldehyde-3-phosphate dehydrogenase/erythrose-4-phosphate dehydrogenase	2	2	1	1	1	1	1	1	2	2	2	2	1	1	1	1	1	1	1	1	1	1	4	4	3	4	1	1	1	1	1	1	2	2	2	2	2	2	2	2	4	3	1	1	1	1	3	3	1
ABC-type multidrug transport system, ATPase and permease component	14	15	5	5	15	16	14	13	7	5	5	3	17	17	6	7	2	3	2	2	23	16	6	6	3	4	11	7	9	8	39	24	19	27	20	19	9	7	8	8	4	4	23	19	2	2	6	5	11
Tryptophan synthase beta chain	0	0	1	1	1	1	0	1	1	1	1	1	0	0	0	1	0	0	0	0	1	0	1	1	1	1	0	0	1	1	0	0	0	0	0	0	2	2	1	1	1	1	0	0	1	1	1	1	0
Glucose-6-phosphate isomerase	1	1	1	1	1	1	1	1	1	1	1	1	1	1	1	1	4	3	3	2	1	1	1	1	1	1	1	1	1	1	1	1	1	1	1	1	1	1	1	1	1	1	1	2	1	1	1	1	1
REP element-mobilizing transposase RayT	0	0	1	1	0	0	2	0	0	0	1	8	0	0	1	13	2	0	4	5	3	2	0	0	3	1	1	0	0	1	8	3	0	2	0	0	0	0	0	0	0	1	1	8	1	2	3	1	2
Ribosomal protein S21	1	1	1	1	1	1	1	1	1	1	1	1	1	1	1	1	1	0	1	1	1	1	1	1	1	1	0	0	0	0	1	1	1	1	1	1	0	0	0	0	1	1	1	1	1	1	1	1	1
Ribosomal protein L15	1	1	1	1	1	1	1	1	1	1	1	1	1	1	1	1	1	1	1	1	1	1	1	1	1	1	1	1	1	1	1	1	1	1	1	1	1	1	1	1	1	1	1	1	1	1	1	1	1
Protein chain release factor B	1	1	1	1	1	1	1	1	1	1	2	2	1	1	1	1	1	1	1	1	1	1	2	2	2	2	1	1	1	1	1	1	1	1	1	1	1	1	1	1	2	2	1	2	1	1	3	3	1
Adenine/guanine phosphoribosyltransferase or related PRPP-binding protein	3	3	2	2	3	3	3	3	3	3	2	2	3	3	3	3	4	4	4	4	3	3	1	1	2	1	2	2	2	2	2	2	3	3	3	3	1	1	1	1	1	1	3	4	3	3	1	1	4
3-oxoacyl-(acyl-carrier-protein) synthase	1	1	1	1	1	1	1	1	1	2	4	4	0	1	1	1	3	1	1	1	1	1	4	4	3	3	1	1	1	1	0	0	2	2	2	2	0	0	0	0	2	4	0	0	1	1	4	2	1
ATPase components of ABC transporters with duplicated ATPase domains	6	6	3	3	6	5	5	7	4	3	6	6	6	4	5	5	5	4	4	4	6	5	6	6	6	6	2	2	2	2	3	3	6	6	7	6	4	5	4	6	5	5	1	1	2	2	4	4	5
Carboxysome shell and ethanolamine utilization microcompartment protein CcmL/EutN	0	0	0	3	0	0	0	0	0	0	4	4	0	0	0	0	0	0	0	0	0	0	6	6	6	10	0	0	2	2	0	0	2	2	2	2	0	0	0	0	6	6	4	4	0	0	2	6	3
Thymidylate synthase	1	1	1	1	1	1	1	1	1	2	1	1	1	1	1	1	1	1	1	1	1	1	1	1	1	1	1	1	1	1	0	0	1	1	1	1	1	1	1	1	1	1	1	1	0	0	1	1	0
UDP-glucose 4-epimerase	1	1	2	3	3	3	2	1	1	1	1	1	1	1	2	1	1	1	1	1	1	1	1	1	1	1	1	1	2	2	0	0	4	2	3	2	1	1	1	1	2	2	1	2	3	3	1	1	2
Cysteine synthase	2	2	2	2	1	1	1	1	3	1	3	3	0	1	2	1	1	1	2	2	1	2	4	4	4	4	0	0	2	2	0	0	2	2	2	2	2	2	1	1	3	3	1	1	0	0	2	2	2
Acyl carrier protein	3	3	1	1	3	3	3	3	2	2	2	2	2	3	3	3	3	3	3	3	3	3	2	2	1	1	1	1	1	1	0	1	3	3	3	3	0	0	2	1	1	3	1	1	1	1	5	3	1
Uncharacterized conserved protein, UPF0210 family	0	1	1	1	1	1	1	1	0	0	0	0	0	1	1	1	0	0	1	1	1	1	0	0	0	0	1	1	0	0	0	0	1	1	0	1	1	1	1	1	0	0	1	1	1	1	0	0	1
ABC-type lipoprotein export system, ATPase component	9	9	1	1	5	5	10	4	5	5	2	2	3	6	3	5	2	2	4	3	3	3	1	1	1	1	5	5	5	5	8	9	7	9	8	8	4	4	8	3	2	1	5	7	3	3	1	2	6
Archaeal/vacuolar-type H+-ATPase subunit B/Vma2	1	1	0	0	1	1	0	0	0	0	0	0	0	0	0	0	0	0	0	0	0	0	0	0	0	0	0	0	1	1	4	4	1	1	1	1	0	0	0	0	0	0	2	2	2	2	0	0	1
HD superfamily phosphodieaserase, includes HD domain of RNase Y	2	2	1	1	2	2	2	2	2	2	0	0	2	2	2	1	2	2	2	2	2	2	1	1	1	1	2	2	1	1	2	2	3	4	3	3	0	0	0	0	1	1	2	2	2	1	1	1	2
Lysyl-tRNA synthetase (class II)	1	1	1	1	1	1	1	1	1	1	1	1	1	1	1	1	1	1	1	1	1	1	2	2	2	2	1	1	1	1	0	0	1	1	1	1	1	1	1	1	1	1	0	0	0	0	2	2	1
Pyrimidine operon attenuation protein/uracil phosphoribosyltransferase	1	1	1	1	1	1	1	1	1	1	0	0	2	2	1	1	2	2	1	1	1	1	0	0	0	0	0	0	1	1	0	0	1	1	1	1	1	1	1	1	0	0	0	0	1	1	0	0	1
Recombinational DNA repair protein RecR	1	1	1	1	1	1	1	1	1	1	1	1	1	1	1	1	1	1	1	1	1	1	1	1	1	1	1	1	1	1	1	1	1	1	1	1	1	1	1	1	1	1	1	1	1	1	1	1	1
6-phosphogluconate dehydrogenase	1	1	0	0	1	1	0	0	1	1	1	1	1	1	1	1	1	1	1	1	1	1	1	1	1	1	0	0	0	0	0	0	1	1	1	1	1	1	1	1	1	1	0	0	0	0	1	1	0
Ribosomal protein L31	1	1	1	1	1	1	1	1	1	1	2	2	1	1	1	1	1	1	1	1	1	1	2	2	2	2	1	1	1	1	1	1	1	1	1	1	1	1	1	1	2	2	1	1	1	1	2	2	1
S-adenosylmethionine:tRNA-ribosyltransferase-isomerase (queuine synthetase)	1	1	1	1	1	1	1	1	1	1	1	1	0	0	1	1	0	0	0	0	0	0	1	1	1	1	1	1	1	1	1	0	1	1	1	1	0	0	0	0	1	1	1	1	1	1	1	1	1
Acetyltransferase (isoleucine patch superfamily)	2	1	0	0	1	1	1	3	1	2	0	0	3	4	3	3	4	3	5	7	3	2	2	2	4	2	1	1	0	0	1	1	3	3	3	3	4	3	1	2	6	3	0	1	0	0	4	3	3
Adenylate kinase or related kinase	3	2	1	1	2	2	1	1	2	1	1	1	2	1	1	1	1	1	1	1	1	1	2	2	2	2	1	1	2	2	2	2	1	1	1	1	1	1	1	2	1	1	2	2	1	1	1	1	1
2C-methyl-D-erythritol 2,4-cyclodiphosphate synthase	0	0	1	1	0	0	0	0	1	0	1	1	0	0	0	0	0	0	0	0	0	0	1	1	1	1	1	1	1	1	1	1	1	1	1	1	0	0	1	1	1	1	2	1	1	1	1	1	1
Peptide methionine sulfoxide reductase MsrB	1	1	0	0	1	1	0	0	1	1	1	1	1	2	1	0	1	1	1	1	1	1	1	1	1	1	0	0	1	1	1	1	1	1	1	1	1	1	1	1	1	1	1	1	0	0	1	1	1
Exonuclease III	1	1	1	1	1	1	1	2	0	0	1	1	1	1	1	1	1	1	1	1	1	1	1	1	1	1	1	1	1	1	1	1	1	1	1	1	2	2	2	2	1	1	1	2	1	1	1	1	1
Ribosomal protein L13	1	1	1	1	1	1	1	1	1	1	1	1	1	1	1	1	1	1	1	1	1	1	1	1	1	1	1	1	1	1	1	1	1	1	1	1	1	1	1	1	1	1	1	1	1	1	1	1	1
Cellulose biosynthesis protein BcsQ	2	3	3	2	0	0	0	1	0	0	2	1	1	1	3	2	5	2	0	0	1	2	3	3	3	4	1	1	0	1	3	3	5	6	7	7	2	2	2	3	0	2	1	1	1	1	1	2	2
Ribulose-5-phosphate 4-epimerase/Fuculose-1-phosphate aldolase	4	2	0	0	0	0	3	0	0	0	0	0	1	0	1	0	1	1	0	1	0	0	7	7	7	7	0	0	1	1	0	0	3	3	2	2	0	0	0	0	5	5	0	0	0	0	6	6	1
Phenylalanyl-tRNA synthetase alpha subunit	1	1	1	1	1	1	1	1	1	1	1	1	1	1	1	1	1	1	1	1	1	1	1	1	1	1	1	1	1	1	1	1	1	1	1	1	1	1	1	1	1	1	1	1	1	1	1	1	1
Fe-S cluster assembly ATPase SufC	1	1	1	1	1	1	1	1	1	1	1	1	1	1	1	1	1	1	1	1	0	1	1	1	1	1	0	0	0	0	1	1	1	1	1	1	1	1	1	1	1	1	1	1	1	1	1	1	0
DNA-directed RNA polymerase, beta subunit/140 kD subunit	3	1	1	1	1	1	1	1	1	1	1	1	1	1	1	1	1	1	1	1	1	1	1	1	1	1	1	1	1	1	1	1	1	2	1	1	1	1	1	1	1	1	1	1	1	1	1	1	1
Tryptophanyl-tRNA synthetase	1	1	1	1	1	1	1	1	1	1	2	2	1	1	2	1	1	1	1	1	1	1	2	2	2	2	1	1	1	1	1	1	2	3	2	2	1	1	1	1	2	2	1	1	1	1	1	1	1
Pyridoxal biosynthesis lyase PdxS	0	0	0	0	0	0	0	1	1	1	0	0	0	0	0	1	0	0	0	0	0	0	0	0	0	0	1	1	1	1	1	1	0	0	0	0	1	1	1	1	0	0	1	1	0	0	0	0	0
Uridylate kinase	1	1	1	1	1	1	1	1	1	1	1	1	1	1	1	1	1	1	1	1	1	1	1	1	1	1	1	1	1	1	1	1	1	1	1	1	1	1	1	1	1	1	1	1	1	1	1	1	1
tRNA U34 5-carboxymethylaminomethyl modifying enzyme MnmG/GidA	1	1	1	1	1	1	1	1	1	1	1	1	1	1	1	1	1	1	1	1	1	1	1	1	1	1	2	2	2	2	1	1	1	1	1	1	0	0	0	0	1	1	1	1	1	1	1	1	1
tRNA U34 2-thiouridine synthase MnmA/TrmU, contains the PP-loop ATPase domain	1	1	1	1	1	1	1	1	1	1	1	1	1	1	1	1	1	1	1	1	1	1	1	1	1	1	2	2	2	2	1	1	1	1	1	1	1	1	1	1	1	1	1	1	1	1	1	1	1
6,7-dimethyl-8-ribityllumazine synthase (Riboflavin synthase beta chain)	0	0	1	1	0	0	1	1	1	1	1	1	1	1	0	0	1	1	1	1	1	1	1	1	1	1	1	1	1	1	0	0	0	0	0	0	1	1	1	1	1	1	1	1	1	1	1	1	1
DNA-binding transcriptional regulator, LacI/PurR family	16	14	0	0	5	6	10	6	4	3	12	12	7	7	6	10	10	11	12	13	6	5	28	28	30	27	1	1	1	1	1	1	12	12	14	11	1	1	2	4	21	21	4	5	0	2	16	16	10
ABC-type lipopolysaccharide export system, ATPase component	0	0	1	1	0	0	0	0	0	0	1	1	0	0	0	0	0	0	0	0	0	0	1	1	1	1	1	1	1	1	0	0	0	0	0	0	0	0	0	0	1	1	0	0	1	1	1	1	0
ABC-type ATPase involved in cell division	1	1	1	1	1	1	1	1	0	0	1	1	0	0	0	2	0	0	0	0	0	0	1	1	1	1	0	0	0	0	2	1	3	1	1	1	1	1	1	1	1	1	0	0	1	1	1	1	1
Preprotein translocase subunit SecA (ATPase, RNA helicase)	2	1	1	1	1	1	2	1	2	2	1	1	1	1	1	1	2	1	1	1	1	1	1	1	1	1	1	1	1	2	1	1	1	4	2	1	2	2	2	2	1	1	1	1	1	1	1	1	1
Ribosomal protein L33	2	2	1	1	2	1	3	2	2	2	1	1	1	0	2	2	2	2	2	2	2	1	1	1	1	1	1	1	1	1	1	1	4	3	4	3	1	1	1	1	1	1	1	1	0	1	1	1	0
ABC-type Fe3+/spermidine/putrescine transport systems, ATPase components	2	2	1	1	2	2	2	2	2	3	5	5	6	5	1	3	3	3	0	0	3	2	12	12	13	13	2	2	3	3	3	4	5	6	5	5	1	1	4	3	9	7	2	3	2	2	6	6	3
Homoaconitase/3-isopropylmalate dehydratase large subunit	0	0	1	1	0	0	1	1	1	1	1	1	0	0	0	0	0	0	1	1	0	0	1	1	1	1	0	0	0	0	0	0	0	0	0	0	1	1	1	1	1	1	0	0	1	4	1	1	0
Phosphoribosylcarboxyaminoimidazole (NCAIR) mutase	1	1	1	1	1	1	1	1	1	1	1	1	0	0	1	1	1	1	1	1	1	1	1	1	1	1	1	1	1	1	1	1	1	1	1	1	1	1	1	1	1	1	1	1	1	1	1	1	1
Ribosomal protein L21	1	1	1	1	1	1	1	1	1	1	1	1	1	1	1	1	1	1	1	1	1	1	1	1	1	1	1	1	1	1	1	1	1	1	1	1	1	1	1	1	1	1	1	1	1	1	1	1	1
Uncharacterized protein	19	20	8	10	13	13	17	8	6	5	11	13	9	9	6	9	4	4	4	3	4	3	17	17	12	18	10	9	15	16	11	9	24	23	24	26	4	4	4	5	10	10	8	8	11	12	6	8	10
Queuine/archaeosine tRNA-ribosyltransferase	1	1	1	1	1	1	1	1	1	1	1	1	0	0	1	1	1	1	1	1	0	0	1	1	1	1	1	1	1	1	1	1	1	1	1	1	1	1	1	1	1	1	1	1	1	1	1	1	1
DNA topoisomerase IA	6	5	3	2	1	1	1	2	2	2	2	1	1	1	4	2	6	7	1	2	2	3	1	1	1	1	2	2	1	2	4	3	2	3	4	4	1	1	1	1	1	2	5	2	1	1	1	1	4
Uncharacterized membrane protein YeaQ/YmgE, transglycosylase-associated protein family	5	5	1	1	1	1	1	2	1	1	1	1	1	3	0	1	1	1	1	1	0	1	1	1	1	1	0	0	0	0	1	1	3	3	3	4	1	1	0	0	2	2	1	1	0	0	2	2	0
Multidrug efflux pump subunit AcrB	0	0	2	2	0	0	0	0	1	1	5	5	0	0	0	0	0	0	0	0	0	0	11	11	12	12	2	2	3	3	0	0	0	0	0	0	0	0	0	0	7	6	0	0	2	2	8	7	0
Uncharacterized protein, UPF0297 family	1	1	1	1	1	1	1	1	1	1	0	0	1	1	1	1	1	1	1	1	1	1	0	0	0	0	0	0	0	0	1	1	1	1	1	1	0	0	0	0	0	0	1	1	1	1	0	0	1
ABC-type dipeptide/oligopeptide/nickel transport system, ATPase component	3	4	4	4	1	1	1	1	5	2	6	6	2	2	1	2	1	1	1	1	2	1	9	9	10	9	3	3	9	9	2	3	2	3	2	2	2	2	0	1	4	4	4	5	0	0	6	6	2
3-phosphoglycerate kinase	1	1	1	1	1	1	1	1	1	1	1	1	1	1	1	1	2	2	1	1	1	1	1	1	1	1	1	1	1	1	1	1	1	2	1	1	1	1	1	1	1	1	1	1	2	1	1	1	1
Aspartyl/asparaginyl-tRNA synthetase	1	1	0	0	1	1	1	1	1	0	1	1	1	1	1	1	1	1	1	1	2	3	1	1	1	1	1	1	1	1	1	1	1	1	1	1	0	0	0	0	1	1	1	1	0	0	1	1	2
Hypoxanthine-guanine phosphoribosyltransferase	1	1	1	1	1	1	1	1	1	1	1	1	2	2	1	1	2	2	1	1	1	1	1	1	1	1	1	1	1	1	2	2	1	1	1	1	1	1	1	1	1	2	1	1	1	1	1	1	2
Predicted GTPases	1	1	2	2	1	1	1	1	1	1	1	1	1	1	1	1	1	1	1	1	1	1	1	1	1	1	1	1	1	1	1	1	1	1	1	1	1	1	2	2	1	1	1	1	3	3	1	1	1
tRNA G37 N-methylase TrmD	1	1	1	1	1	1	1	1	1	1	1	1	1	1	1	1	1	1	1	1	1	1	1	1	1	1	1	1	1	1	1	1	1	1	1	1	1	1	1	1	1	1	1	1	1	1	1	1	1
Ribonuclease PH	0	0	1	1	0	0	0	0	0	0	1	1	0	0	0	0	0	0	0	0	0	0	1	1	1	1	1	1	0	0	0	0	0	0	1	0	1	1	1	1	1	1	0	0	0	0	1	1	1
Aspartyl-tRNA synthetase	1	1	1	1	2	2	1	1	1	1	1	1	1	1	1	1	1	1	1	1	1	1	1	1	1	1	1	1	1	2	1	1	1	1	2	1	1	1	1	1	1	1	1	1	1	1	1	1	1
Cation transport ATPase	10	9	7	6	0	0	1	6	1	0	1	1	3	2	4	2	3	3	3	4	4	4	2	2	2	2	1	1	3	3	2	2	4	4	4	4	3	3	3	8	1	2	4	6	2	2	1	1	2
Phosphoglycerate mutase (BPG-dependent)	2	3	0	0	1	1	1	1	1	1	1	1	2	2	2	2	2	2	2	2	2	2	1	1	1	1	1	1	2	2	0	0	2	2	1	2	1	1	1	1	1	1	1	1	0	0	1	1	0
Ribosomal 50S subunit-recycling heat shock protein, contains S4 domain	1	1	0	0	1	1	1	1	1	1	1	1	1	1	1	1	1	1	1	1	1	1	1	1	1	1	1	1	1	1	1	1	1	1	1	1	1	1	1	1	1	1	1	1	0	0	1	1	1
mRNA-degrading endonuclease, toxin component of the MazEF toxin-antitoxin module	1	1	0	0	0	0	0	0	1	1	0	0	0	0	1	1	1	1	1	2	0	0	0	0	0	1	0	0	0	1	1	1	3	5	4	4	1	1	1	1	1	0	1	2	0	0	0	0	2
DNA-binding response regulator, OmpR family, contains REC and winged-helix (wHTH) domain	9	13	2	2	8	8	15	10	9	8	9	9	8	5	6	9	7	8	8	7	7	7	20	20	23	22	2	2	2	2	13	11	11	14	16	16	3	4	5	5	20	23	11	13	7	6	18	18	16
Uridine kinase	1	1	0	0	2	2	1	1	1	1	2	2	1	1	1	1	1	1	1	1	2	2	1	1	1	1	0	0	0	0	1	1	2	2	1	1	1	1	0	0	1	1	1	1	0	0	1	1	2
Outer membrane protein (porin)	0	0	3	3	0	0	0	0	0	0	2	2	0	0	1	0	0	1	0	0	0	0	6	6	6	6	0	0	0	0	0	0	0	0	0	0	0	0	0	0	9	9	0	0	4	6	7	8	0
Na+-translocating ferredoxin:NAD+ oxidoreductase RNF, RnfA subunit	0	0	0	0	0	0	0	0	0	0	1	1	0	0	0	0	0	0	0	0	0	0	1	1	1	1	1	1	1	1	1	1	0	0	0	0	0	0	0	0	1	1	1	1	1	1	1	1	1
Phosphopantetheine adenylyltransferase	1	1	1	1	1	1	1	1	1	1	1	1	2	1	1	1	1	1	1	1	1	1	1	1	1	1	1	1	1	1	1	1	1	1	1	1	1	1	1	1	1	1	1	1	1	1	1	1	1
Predicted membrane GTPase involved in stress response	1	1	1	1	1	1	1	1	1	1	1	1	1	1	1	1	1	1	1	1	1	1	1	1	1	1	1	1	1	1	1	1	1	1	1	1	1	1	1	1	1	1	1	1	1	1	1	1	1
tmRNA-binding protein	1	1	1	1	1	1	1	1	1	1	1	1	1	1	1	1	1	1	1	1	1	1	1	1	1	1	1	1	1	1	1	1	1	1	1	1	1	1	1	1	1	1	1	1	1	1	1	1	1
Membrane-anchored protein YidD, putatitve component of membrane protein insertase Oxa1/YidC/SpoIIIJ	1	1	0	1	1	1	1	1	0	1	1	1	1	1	1	1	0	0	0	0	1	0	0	0	0	0	1	1	1	1	0	0	1	1	1	1	1	1	0	1	0	0	0	0	1	1	0	0	1
Ribosomal protein S16	1	1	1	1	1	1	1	1	1	1	1	1	1	1	1	1	1	1	1	1	1	1	1	1	1	1	1	1	1	1	1	1	1	1	1	1	1	1	1	1	1	1	1	1	1	1	1	1	1
Phosphotransferase system cellobiose-specific component IIB	5	6	0	0	5	5	6	3	1	1	1	1	1	1	0	2	0	0	0	0	1	2	5	5	7	5	0	0	0	0	0	0	6	5	3	4	0	0	0	0	2	2	0	0	0	0	2	2	1
Amino acid permease	1	0	1	1	0	0	0	1	2	2	5	5	1	1	2	1	2	2	3	4	1	1	10	10	10	10	0	0	0	0	0	0	0	0	1	0	1	1	6	4	11	11	1	1	0	0	9	9	1
Leucyl-tRNA synthetase	1	1	1	1	1	1	1	1	1	1	1	1	1	1	1	1	1	1	1	1	1	1	1	1	1	1	1	1	1	1	1	1	1	1	1	1	1	1	1	1	1	1	1	1	1	1	1	1	1
Valyl-tRNA synthetase	1	1	1	1	1	1	1	1	1	1	1	1	1	1	1	1	1	1	1	1	1	1	1	1	1	1	1	1	1	1	1	1	1	1	1	1	1	1	1	1	1	1	1	1	1	1	1	1	1
DNA-directed RNA polymerase, beta' subunit/160 kD subunit	1	1	1	1	1	1	1	1	1	1	1	1	1	1	1	1	1	1	1	1	1	1	1	1	1	1	1	1	1	1	1	1	1	1	1	1	1	1	1	1	1	1	1	1	1	1	2	1	1
Arsenate reductase and related proteins, glutaredoxin family	6	6	1	1	3	3	3	3	2	2	2	3	2	2	2	1	1	1	3	3	2	2	3	3	6	5	1	1	1	1	0	0	2	2	2	2	1	1	0	0	3	3	1	1	0	0	4	3	1
NAD(P)-dependent dehydrogenase, short-chain alcohol dehydrogenase family	5	5	2	3	3	4	5	4	3	11	10	11	1	4	7	3	6	10	10	8	2	3	29	29	25	28	1	1	2	2	1	1	7	7	9	8	2	2	6	11	19	21	2	3	4	4	17	17	8
Cysteinyl-tRNA synthetase	1	1	1	1	1	1	1	1	1	1	1	1	1	1	1	1	1	1	1	1	1	1	2	2	1	1	1	1	1	1	1	1	1	1	1	1	2	2	2	2	1	1	2	2	1	1	2	1	1
Predicted ATPase	0	0	0	0	0	0	0	0	0	0	2	2	0	0	0	0	0	0	0	0	0	0	3	3	3	3	8	8	3	3	0	0	1	2	1	1	1	1	2	1	2	2	0	0	0	0	1	1	0
DNA-directed RNA polymerase, alpha subunit/40 kD subunit	1	1	1	1	1	1	1	1	1	1	1	1	1	1	1	1	1	1	1	1	1	1	1	1	1	1	1	1	2	2	1	1	1	1	1	1	1	1	1	1	1	1	1	1	1	1	1	1	1
3-hydroxymyristoyl/3-hydroxydecanoyl-(acyl carrier protein) dehydratase	2	2	1	1	1	1	1	1	1	1	3	3	0	2	2	2	2	2	2	2	2	2	2	2	2	2	1	1	1	1	0	0	2	2	2	2	0	0	0	0	2	3	0	0	1	1	3	2	1
NH3-dependent NAD+ synthetase	1	1	1	1	1	1	1	1	1	1	1	1	1	1	1	1	1	1	1	1	1	1	1	1	1	1	1	1	1	1	1	1	1	1	1	1	1	1	1	1	1	1	1	1	1	1	1	1	2
Ribosomal protein L3	1	1	1	1	1	1	1	1	1	1	1	1	1	1	1	1	1	1	1	1	1	1	1	1	1	1	1	1	1	1	1	1	1	1	1	1	1	1	1	1	1	1	1	1	1	1	1	1	1
Peptide chain release factor RF-3	1	1	1	1	1	1	1	1	1	1	1	1	1	1	1	1	1	1	1	1	1	1	1	1	1	1	0	0	0	0	0	0	1	1	1	1	1	1	1	1	1	1	0	0	1	1	1	1	1
Tagatose-1,6-bisphosphate aldolase	2	2	0	0	2	2	1	1	2	1	0	0	0	0	0	0	0	0	0	0	1	1	0	0	0	0	0	0	0	0	0	0	3	4	2	2	0	0	0	0	1	1	0	0	0	0	1	1	0
DNA-binding transcriptional regulator, MocR family, contains an aminotransferase domain	2	1	1	1	1	1	1	3	2	1	1	2	0	0	0	2	1	1	1	1	1	1	10	10	11	10	2	2	3	3	1	1	2	3	2	2	1	1	2	4	8	9	2	1	3	3	2	3	2
Signal recognition particle GTPase	2	2	2	2	2	2	2	2	2	2	3	2	2	2	3	2	2	2	2	2	2	2	2	2	2	2	2	2	2	2	2	2	2	3	3	2	2	2	2	2	2	2	2	2	2	2	2	2	3
Aspartate/methionine/tyrosine aminotransferase	4	4	2	2	3	3	5	6	4	3	1	1	3	3	5	3	6	8	8	8	3	3	4	4	4	4	1	1	2	2	2	3	5	7	6	5	4	4	2	3	3	3	0	0	4	3	3	3	5
Ribosome recycling factor	1	1	1	1	1	1	1	1	1	1	1	1	1	1	1	1	1	1	1	1	1	1	1	1	1	1	1	1	1	1	1	1	1	1	1	1	1	1	1	1	1	1	1	1	1	1	1	1	1
Deoxyribose-phosphate aldolase	1	1	1	1	1	1	1	1	2	1	2	2	0	1	0	0	2	1	1	1	0	0	2	2	1	2	1	1	1	1	1	1	1	1	1	1	1	1	1	1	1	1	1	1	0	0	1	1	1
ATP-dependent Clp protease ATP-binding subunit ClpA	4	4	2	2	3	3	4	3	2	2	3	3	3	3	5	4	3	3	3	3	3	4	3	3	5	4	1	1	1	1	2	2	5	5	3	4	2	2	2	2	2	4	2	2	1	1	3	3	2
GTPase Era, involved in 16S rRNA processing	1	1	1	1	1	1	1	1	1	1	1	1	1	1	1	1	1	1	1	1	1	1	1	1	1	1	1	1	1	1	1	1	1	2	1	1	1	1	1	1	1	1	1	3	1	1	1	1	1
Large exoprotein involved in heme utilization or adhesion	0	0	2	0	0	0	0	0	0	0	8	7	0	0	0	0	0	0	0	0	0	0	1	1	1	1	2	0	19	23	0	0	0	0	0	0	0	0	1	0	1	2	0	0	0	0	8	10	0
Translation initiation factor IF-3	1	1	1	1	1	1	1	1	1	1	1	1	1	1	1	1	1	1	1	1	1	1	1	1	1	1	1	1	1	1	1	1	1	1	1	1	1	1	1	1	1	1	1	1	1	1	2	1	1
Folate-dependent tRNA-U54 methylase TrmFO/GidA	1	1	1	1	1	1	1	1	1	1	0	0	1	1	1	1	0	0	0	0	1	1	0	0	0	0	1	1	1	1	0	0	1	1	2	1	0	0	0	0	0	0	0	0	1	1	0	0	2
Peptidyl-prolyl cis-trans isomerase (rotamase) - cyclophilin family	2	2	2	2	2	2	2	2	1	1	2	2	1	1	1	1	1	1	1	1	1	1	2	2	2	2	2	2	2	2	1	1	2	2	2	2	2	2	2	2	2	2	1	1	2	2	2	2	2
Large-conductance mechanosensitive channel	1	1	1	1	1	1	1	1	1	1	1	1	1	1	1	0	1	1	1	1	1	1	1	1	1	1	1	1	1	1	1	1	1	1	1	1	1	1	1	1	1	1	1	1	1	1	1	1	1
Pyruvate/oxaloacetate carboxyltransferase	0	1	1	1	0	0	0	0	0	0	0	0	0	0	0	0	0	0	0	0	0	0	0	0	1	0	2	2	1	1	0	0	1	2	1	1	1	1	0	0	0	0	0	0	2	3	0	0	0
Energy-coupling factor transporter ATP-binding protein EcfA2	3	2	4	4	4	4	5	7	5	3	0	0	4	4	2	5	3	4	3	3	6	6	1	1	1	1	3	2	3	2	10	7	4	7	4	4	6	5	4	2	2	1	7	5	5	5	1	1	4
Rubredoxin	0	0	1	1	0	0	0	0	0	0	1	1	0	0	0	0	0	0	0	0	0	0	0	0	0	0	2	2	1	1	1	1	0	0	0	0	0	0	0	0	1	1	2	2	2	2	1	1	1
Glutamine phosphoribosylpyrophosphate amidotransferase	1	1	1	1	1	1	1	1	1	1	1	1	0	0	1	1	1	1	1	1	1	1	1	1	1	1	1	1	1	1	1	1	1	1	1	1	1	1	1	1	1	1	1	1	1	1	1	1	1
Adenylosuccinate lyase	1	1	1	2	1	1	1	1	1	1	3	2	1	1	1	1	1	1	1	1	1	1	2	2	2	2	1	1	1	1	1	1	1	1	1	1	1	1	2	2	2	3	0	0	1	1	1	1	1
Phosphotransacetylase	1	1	1	1	1	1	1	1	2	2	2	2	1	1	1	1	1	1	1	1	1	1	3	3	3	3	1	1	1	1	1	1	2	2	2	2	1	1	1	1	3	3	1	1	1	2	4	3	2
Peptide methionine sulfoxide reductase MsrA	3	4	1	1	1	1	1	1	3	3	1	1	1	2	1	1	2	2	2	2	1	1	1	1	1	1	2	2	1	1	0	0	1	1	1	1	1	0	1	1	1	1	1	1	0	0	1	1	1
Ribosomal protein S14	2	2	1	1	1	1	2	2	2	2	1	1	2	2	1	0	1	1	1	1	0	1	1	1	1	1	1	1	1	1	1	1	3	3	3	3	1	1	1	1	1	1	1	1	0	1	1	1	1
Citrate lyase beta subunit	0	1	1	1	0	0	0	0	0	0	2	2	1	1	0	0	1	1	0	0	0	0	0	0	1	0	1	1	1	1	0	0	1	1	1	1	2	2	0	0	1	1	0	0	1	1	1	1	1
Acetyl-CoA carboxylase beta subunit	1	1	0	0	1	1	1	1	1	1	1	1	0	1	1	1	1	1	1	1	1	1	1	1	1	1	1	1	1	1	0	0	1	1	1	1	1	1	0	0	1	1	0	0	0	0	1	1	1
DNA-binding transcriptional regulator, XRE family	2	1	0	0	0	0	2	2	0	0	0	0	1	1	0	1	1	1	0	0	1	0	0	0	0	0	1	0	0	0	0	1	1	0	1	1	1	1	0	0	0	0	3	2	0	1	0	0	1
Dihydroorotate dehydrogenase	2	2	2	2	2	2	2	2	1	1	1	1	1	1	1	1	2	4	1	1	1	1	1	1	1	1	1	1	1	1	1	1	2	2	2	2	1	1	1	1	2	1	2	3	1	1	2	2	1
Imidazole glycerol phosphate synthase subunit HisF	0	0	1	1	0	0	1	1	1	0	1	1	0	0	0	1	0	0	3	3	0	0	1	1	1	1	0	0	0	0	0	0	0	0	0	0	1	1	1	1	1	1	0	0	1	1	1	1	0
Ribose 5-phosphate isomerase	1	1	0	0	1	1	1	1	1	1	1	1	2	1	1	2	2	1	2	2	2	1	1	1	1	1	0	0	0	0	0	0	1	1	1	1	0	0	0	0	1	1	0	0	0	0	1	1	0
S-ribosylhomocysteine lyase LuxS, autoinducer biosynthesis	1	1	0	0	1	1	1	1	1	1	1	1	1	1	1	1	0	0	1	1	1	1	1	1	1	1	0	0	0	0	1	1	1	1	1	1	0	0	1	1	1	1	0	0	1	1	1	1	1
Anaerobic ribonucleoside-triphosphate reductase	1	1	1	1	1	1	1	1	1	0	2	2	1	1	1	1	1	1	1	1	1	1	1	1	1	1	0	0	0	0	1	1	1	1	1	1	0	0	1	0	2	2	1	1	1	1	2	2	2
23S rRNA pseudoU1915 N3-methylase RlmH	1	1	1	1	1	1	1	1	1	1	1	1	1	1	1	1	1	1	1	1	1	1	1	1	1	1	1	1	1	1	1	1	1	1	1	1	0	0	0	0	1	1	1	1	1	1	1	1	1
Thiamin biosynthesis thiazole synthase ThiGH, ThiG subunit	0	0	1	0	0	0	0	0	1	1	1	1	0	0	0	0	0	0	0	0	0	0	1	1	1	1	1	1	1	1	1	1	0	0	0	0	1	1	0	1	1	1	1	1	1	1	1	1	1
Na+-transporting methylmalonyl-CoA/oxaloacetate decarboxylase, beta subunit	0	1	1	1	0	0	0	0	0	0	0	0	0	0	0	0	0	0	0	0	0	0	1	1	1	0	2	2	1	1	0	0	1	1	1	1	0	0	0	0	0	0	0	0	1	1	0	0	0
Single-stranded DNA-binding protein	1	2	1	1	4	2	3	3	1	3	4	4	1	1	1	1	1	1	1	2	1	1	4	4	2	2	2	3	3	1	8	6	3	5	6	5	2	2	3	2	1	2	8	5	1	1	2	3	5
Transposase and inactivated derivatives, IS1 family	0	0	0	0	0	0	0	0	0	0	0	1	0	0	0	0	0	0	0	0	0	0	12	11	7	3	0	0	0	0	0	0	0	0	0	0	0	0	0	0	0	0	0	0	0	0	3	1	0
Transposase InsO and inactivated derivatives	6	7	0	1	6	10	4	10	1	2	3	8	4	6	6	5	3	6	7	32	2	4	9	9	16	19	4	2	1	5	8	2	3	7	4	6	3	2	12	0	5	2	2	5	3	20	16	18	4
Predicted CDP-diglyceride synthetase/phosphatidate cytidylyltransferase	1	1	1	1	1	1	1	1	1	1	1	1	1	1	1	1	1	1	1	1	1	1	0	0	0	0	0	0	1	1	0	0	1	3	1	1	0	0	0	0	0	0	0	0	0	0	1	1	0
Glutamine synthetase	1	1	1	1	1	1	1	1	1	2	1	1	1	1	1	1	1	1	1	1	1	1	2	2	3	2	0	0	0	0	0	0	1	1	1	1	3	3	4	3	2	2	0	0	1	1	1	1	1
Ethanolamine ammonia-lyase, large subunit	0	0	0	0	0	0	0	0	0	0	0	0	0	0	0	0	0	0	0	0	0	0	2	2	2	2	0	0	1	1	0	0	1	1	1	1	0	0	0	0	1	1	0	0	0	0	1	1	1
Organic radical activating enzyme	1	1	2	2	1	1	2	1	2	1	2	2	1	1	1	1	1	1	1	1	1	1	2	2	2	2	2	2	1	1	1	1	1	1	1	1	0	0	0	0	2	2	1	1	2	2	2	2	1
Site-specific recombinase XerD	4	4	1	2	3	2	1	1	2	2	4	6	3	3	6	3	3	3	4	3	3	4	3	3	2	10	6	5	2	2	1	3	2	3	3	4	4	2	2	2	1	2	3	1	2	2	2	3	7
Malic enzyme	1	1	1	1	0	0	2	1	1	1	1	1	0	0	1	0	2	2	1	0	0	0	1	1	1	1	1	1	0	0	1	1	2	2	2	2	1	1	0	1	2	2	1	1	2	2	1	1	1
Nitrate reductase beta subunit	0	0	1	1	0	0	0	0	1	1	1	1	0	0	0	0	1	1	1	1	0	0	2	2	2	2	0	0	0	0	0	0	0	0	0	0	0	0	1	1	2	2	0	0	0	0	2	2	0
Triosephosphate isomerase	1	1	1	1	2	2	1	1	1	1	1	1	1	1	1	1	2	3	2	2	1	1	1	1	2	2	1	1	1	1	1	1	1	1	1	1	1	1	1	1	1	1	2	2	0	0	1	1	1
4-hydroxy-3-methylbut-2-en-1-yl diphosphate synthase IspG/GcpE	0	0	1	1	0	0	0	0	1	0	1	1	0	0	0	0	0	0	0	0	0	0	1	1	1	1	1	1	1	1	1	1	0	0	0	0	0	0	1	1	1	1	1	2	1	1	1	1	1
Dihydroxyacid dehydratase/phosphogluconate dehydratase	0	0	1	1	0	0	1	2	1	2	2	2	0	0	0	0	0	1	1	0	0	0	2	2	2	2	0	0	0	0	0	0	0	0	0	0	1	1	1	1	2	2	1	2	5	3	2	2	0
Predicted transposase YdaD	0	0	0	0	0	0	0	0	0	0	2	1	0	0	0	0	1	3	0	0	0	0	6	6	7	6	0	0	0	0	0	0	0	0	0	0	0	0	0	0	6	7	0	0	0	0	4	4	3
Thiamine biosynthesis protein ThiC	0	0	1	1	0	0	0	0	1	1	1	1	0	0	0	0	0	0	0	0	0	0	1	1	1	1	1	1	1	1	1	1	0	0	0	0	1	1	0	1	1	1	1	1	1	1	1	1	1
ppGpp synthetase catalytic domain (RelA/SpoT-type nucleotidyltranferase)	1	1	0	0	1	1	2	2	2	1	0	0	2	2	1	1	2	2	2	2	2	2	0	0	0	0	1	1	1	1	1	1	1	1	1	1	1	1	1	1	0	0	0	0	1	1	0	0	3
Translation elongation factor P (EF-P)/translation initiation factor 5A (eIF-5A)	1	1	1	1	1	1	1	1	1	1	2	2	2	2	2	1	1	1	1	1	2	2	2	2	2	2	1	1	1	1	1	1	1	1	1	1	1	1	1	1	2	2	1	1	1	1	2	2	1
Phosphoenolpyruvate-protein kinase (PTS system EI component in bacteria)	1	1	1	1	1	1	1	1	1	1	2	2	1	1	1	1	2	2	2	2	1	1	2	2	3	3	1	1	1	1	1	1	1	1	1	1	1	1	1	1	3	4	1	1	1	1	5	5	1
Ribosomal protein L4	1	1	1	1	1	1	1	1	1	1	1	1	1	1	1	1	1	1	1	1	1	1	1	1	1	1	1	1	1	1	1	1	1	1	1	1	1	1	1	1	1	1	1	1	1	1	1	1	1
Fe-S cluster assembly scaffold protein SufB	2	2	2	2	2	2	3	5	2	2	2	2	2	2	2	2	2	2	2	2	0	2	2	2	2	2	0	0	0	0	2	2	2	3	2	2	2	2	2	2	2	2	2	2	2	2	2	2	0
Tetrahydrodipicolinate N-succinyltransferase	1	1	0	0	1	1	1	1	1	1	1	1	1	1	1	1	1	1	1	1	1	1	1	1	1	1	0	0	0	0	0	0	1	1	1	1	2	2	1	1	1	1	0	0	0	0	1	1	1
Carbamoylphosphate synthase small subunit	1	1	1	1	1	1	1	1	1	1	1	2	2	2	2	1	2	2	3	3	2	2	1	1	1	1	2	2	1	1	0	0	1	1	1	1	1	1	1	1	1	1	0	0	0	0	1	1	1
Energy-coupling factor transporter transmembrane protein EcfT	2	1	2	2	3	3	4	4	3	2	0	0	3	3	1	3	2	3	2	2	4	4	1	1	1	1	2	1	1	1	10	5	4	5	5	4	5	4	4	2	2	1	5	4	2	2	1	1	3
Alanyl-tRNA synthetase	1	1	1	1	1	1	1	1	1	1	1	1	1	1	1	1	1	1	1	1	1	1	1	1	1	1	1	1	1	1	1	1	1	1	1	1	1	1	1	1	1	1	1	1	2	2	1	1	2
Ketol-acid reductoisomerase	0	0	1	1	0	0	1	1	1	1	1	1	0	0	0	0	0	1	0	0	0	0	1	1	1	1	0	0	0	0	0	0	0	0	0	0	1	1	1	1	1	1	0	0	1	1	1	1	0
Hydroxylamine reductase (hybrid-cluster protein)	0	0	2	2	0	0	0	0	0	0	1	1	0	0	0	0	0	0	0	0	0	0	1	1	1	1	1	1	1	1	1	1	0	0	0	0	0	0	0	0	1	1	1	1	1	1	1	1	3
Acyl-CoA reductase or other NAD-dependent aldehyde dehydrogenase	1	1	1	2	1	1	3	4	7	6	5	5	4	3	2	3	3	3	2	2	4	4	22	22	21	22	0	0	3	3	1	1	4	4	3	4	4	4	6	15	12	14	4	5	2	3	9	12	5
Threonyl-tRNA synthetase	1	1	1	1	1	1	1	1	1	1	1	1	1	1	1	1	1	1	1	1	1	1	2	2	1	1	2	2	1	1	4	2	1	2	1	1	1	1	1	1	1	1	2	3	2	2	1	1	2
Uncharacterized Zn-ribbon-containing protein	1	1	1	1	1	1	1	1	1	0	1	1	0	0	0	0	0	0	0	0	0	0	1	1	1	1	0	0	0	0	0	0	1	1	1	1	0	0	0	0	1	1	0	0	0	0	1	1	1
ABC-type phosphate transport system, periplasmic component	2	2	0	0	1	1	2	2	1	1	1	1	2	1	2	3	2	1	2	1	2	1	1	1	1	1	0	0	0	0	2	2	2	2	2	2	1	1	1	1	1	1	2	2	1	1	1	1	2
Glycerol-3-phosphate dehydrogenase	3	3	1	1	1	1	1	1	3	3	4	4	1	1	2	1	1	1	1	1	2	2	3	3	3	3	1	1	1	1	1	1	2	2	2	2	3	3	1	1	3	4	3	3	1	2	3	3	1
Ribosomal protein L17	1	1	1	1	1	1	1	1	1	1	1	1	1	1	1	1	1	1	1	1	1	1	1	1	1	1	1	1	1	1	1	1	1	1	1	1	1	1	1	1	1	1	1	1	1	1	1	1	1
6-phosphogluconolactonase/Glucosamine-6-phosphate isomerase/deaminase	1	1	1	1	1	1	1	2	2	2	1	1	1	1	1	1	1	1	0	0	1	1	2	2	2	2	1	1	1	1	0	0	2	2	2	2	2	2	2	3	1	1	1	1	0	0	3	3	1
Isocitrate dehydrogenase	0	0	0	0	1	1	1	1	1	1	3	2	0	0	0	1	0	0	1	1	0	0	1	1	1	1	0	0	0	0	0	0	0	0	0	0	0	0	0	0	2	1	0	0	1	1	2	2	0
Phosphotransferase system cellobiose-specific component IIA	4	6	0	0	5	5	6	2	1	1	1	1	1	1	0	2	1	1	0	0	2	2	4	4	6	5	0	0	0	0	0	0	2	3	1	1	0	0	0	0	2	2	0	0	0	0	2	2	1
L-asparagine transporter and related permeases	3	3	1	1	1	1	0	0	1	4	3	3	4	4	3	4	6	5	5	5	3	3	11	11	11	10	0	0	0	0	0	0	1	1	1	1	1	1	2	2	7	7	0	0	0	0	7	7	0
3-deoxy-D-arabino-heptulosonate 7-phosphate (DAHP) synthase	1	1	1	1	1	2	2	2	0	0	3	3	0	0	0	1	0	0	0	0	0	0	3	3	3	3	1	1	1	1	2	1	1	1	1	1	1	1	0	1	3	3	1	1	2	2	4	3	1
Septum formation inhibitor-activating ATPase MinD	0	0	1	1	0	0	0	0	0	0	1	1	0	0	1	1	0	0	0	0	0	0	1	1	1	1	1	1	1	1	1	0	0	0	0	0	0	0	0	0	1	1	1	1	0	0	1	1	1
1,4-Dihydroxy-2-naphthoyl-CoA synthase	0	0	1	1	0	0	0	0	1	1	1	1	0	0	1	0	1	1	1	1	0	0	1	1	1	1	0	0	0	0	0	0	1	1	1	1	1	1	1	1	1	1	0	0	0	0	1	1	0
Glycosidase	7	6	0	0	2	2	7	5	2	1	0	0	5	6	5	7	2	2	2	1	10	8	5	5	5	5	0	0	0	0	1	1	6	5	5	5	3	3	2	2	5	4	1	1	0	0	5	5	5
Superfamily I DNA or RNA helicase	2	2	3	2	1	1	1	1	1	2	3	3	1	1	2	2	1	1	1	1	1	1	3	3	4	6	2	2	2	2	4	4	1	2	2	1	4	4	3	4	4	4	4	3	3	1	3	3	3
Delta-aminolevulinic acid dehydratase, porphobilinogen synthase	0	0	1	1	0	0	0	0	1	1	1	1	0	0	0	0	0	0	0	0	0	0	2	2	1	1	1	1	1	1	0	0	0	0	0	0	1	1	1	1	1	1	1	1	0	0	1	1	1
Phosphotransferase system, HPr and related phosphotransfer proteins	1	1	1	1	1	1	1	1	1	1	2	2	1	1	1	1	1	1	1	1	1	1	3	3	3	3	2	2	2	2	2	2	1	1	1	1	1	1	1	1	3	3	2	2	1	1	4	4	2
MraZ, DNA-binding transcriptional regulator and inhibitor of RsmH methyltransferase activity	1	1	1	1	0	0	0	0	1	1	1	1	1	1	1	1	1	1	1	1	1	1	1	1	1	1	0	0	0	0	1	1	1	1	1	1	1	1	1	1	1	1	1	1	1	1	1	1	0
GTP-binding protein EngB required for normal cell division	1	1	1	1	1	1	1	1	1	1	1	1	1	1	1	1	1	1	1	1	1	1	1	1	1	1	1	1	1	1	1	1	1	1	1	1	0	0	0	0	1	1	1	1	1	1	1	1	1
Transcriptional regulator NrdR, contains Zn-ribbon and ATP-cone domains	1	1	1	1	1	1	1	1	1	1	1	1	1	1	1	1	1	1	1	1	1	1	1	1	1	1	2	2	2	2	1	1	1	1	1	1	1	1	1	1	1	1	2	2	1	1	1	1	2
dUTPase	1	1	1	1	1	1	1	1	0	1	1	1	1	1	1	1	1	1	1	1	1	1	1	1	1	1	1	1	1	1	1	2	1	1	1	1	1	1	1	1	1	1	2	2	1	1	1	1	2
Prolyl-tRNA synthetase	1	1	1	1	1	1	1	1	1	1	1	1	1	1	1	1	1	1	1	1	1	1	1	1	1	1	1	1	1	1	1	1	1	2	1	1	1	1	1	1	1	1	1	2	1	1	1	1	1
dTDP-D-glucose 4,6-dehydratase	1	1	0	0	1	1	1	1	0	0	1	1	0	1	1	1	1	1	1	2	1	1	2	2	1	1	1	1	1	1	0	0	1	1	1	1	1	1	1	1	1	1	0	0	2	3	2	2	0
Uracil-DNA glycosylase	1	1	1	1	1	1	1	2	0	0	0	0	1	1	1	1	1	1	1	1	0	0	0	0	0	0	1	1	2	2	2	2	1	1	1	1	0	0	0	0	0	1	1	1	2	2	0	0	0
Predicted oxidoreductase (related to aryl-alcohol dehydrogenase)	2	3	0	0	0	0	1	0	1	3	0	0	0	1	0	0	3	4	4	4	0	0	10	10	10	9	0	0	1	1	0	0	0	0	0	0	2	2	1	1	5	5	0	0	2	2	6	6	0
16S rRNA G527 N7-methylase RsmG (former glucose-inhibited division protein B)	1	1	1	1	1	1	1	1	1	1	1	1	1	1	1	1	1	1	1	1	1	1	1	1	1	1	1	1	1	1	1	1	1	2	1	1	1	1	1	1	1	1	1	1	1	1	1	1	1
Glutamate-1-semialdehyde aminotransferase	0	0	1	1	0	0	0	0	2	2	1	1	0	0	0	0	0	0	0	0	0	0	1	1	1	1	1	1	1	1	0	0	0	0	0	0	1	1	1	1	1	1	1	1	0	0	1	1	1
Undecaprenyl pyrophosphate phosphatase UppP	1	1	0	0	1	1	1	1	1	1	0	0	0	0	0	1	0	0	1	1	1	1	1	1	1	1	1	1	1	1	1	1	1	1	2	2	1	1	1	1	1	1	1	1	1	1	1	1	1
Aldo/keto reductase, related to diketogulonate reductase	1	2	1	1	2	3	4	2	2	2	2	2	8	9	3	1	8	8	4	5	3	4	4	4	4	4	0	0	0	0	0	0	2	4	2	2	1	1	2	3	3	4	1	1	3	3	5	5	0
UDP-galactopyranose mutase	0	0	1	1	1	1	0	0	0	0	0	0	0	0	1	1	1	1	1	1	2	1	1	1	1	0	0	0	0	0	0	0	0	0	1	1	1	1	1	1	0	0	0	0	1	1	0	0	0
O-acetylhomoserine/O-acetylserine sulfhydrylase, pyridoxal phosphate-dependent	0	0	1	1	0	0	0	1	1	0	1	1	0	0	1	1	0	0	1	0	1	1	0	0	0	0	0	0	0	0	0	0	0	0	0	0	1	1	1	1	0	0	1	1	1	1	0	0	0
ABC-type amino acid transport system, permease component	4	4	4	4	2	2	8	10	1	3	4	4	7	7	5	5	4	5	11	10	8	8	13	13	13	14	1	1	1	1	1	1	4	4	4	4	3	3	1	3	9	9	3	3	4	3	6	6	2
Ribosomal protein L10	1	1	1	1	1	1	1	1	1	1	1	1	1	1	1	1	1	1	1	1	1	1	1	1	1	1	1	1	1	1	1	1	1	1	1	1	1	1	1	1	1	1	1	1	1	1	1	1	1
Ribosomal protein S4 or related protein	1	1	1	1	1	1	1	1	1	1	1	1	1	1	1	1	1	1	1	1	1	1	1	1	1	1	1	1	1	1	1	1	1	1	1	1	1	1	1	1	1	1	1	1	1	1	1	1	2
ATP-dependent protease HslVU (ClpYQ), peptidase subunit	1	1	0	0	0	0	0	0	1	1	1	1	1	1	1	1	0	0	0	0	1	1	1	1	1	1	0	0	0	0	0	0	1	1	1	1	0	0	0	0	1	1	0	0	0	0	1	1	0
Co-chaperonin GroES (HSP10)	1	1	1	1	1	1	1	1	1	1	1	1	1	1	1	1	1	1	1	1	1	1	1	1	1	1	1	1	1	1	1	1	1	1	1	1	1	1	1	1	1	1	1	1	1	1	1	1	1
mRNA degradation ribonuclease J1/J2	2	2	1	1	2	2	2	2	2	2	0	0	3	3	2	2	2	2	2	2	2	2	0	0	0	0	1	1	1	1	1	1	3	4	3	3	1	1	1	1	0	0	1	1	1	1	0	0	1
Ribosomal protein L9	1	1	1	1	1	1	1	1	1	1	1	1	1	1	1	1	1	1	1	1	1	1	1	1	1	1	1	1	1	1	1	1	1	1	1	1	1	1	1	1	1	1	1	1	1	1	1	1	1
Nitrogen regulatory protein PII	1	1	0	0	0	0	1	1	0	0	2	2	0	0	0	0	0	0	0	0	0	0	2	2	2	2	0	0	0	0	0	0	0	0	0	0	0	0	1	1	2	2	1	1	0	0	2	2	0
Asp-tRNAAsn/Glu-tRNAGln amidotransferase B subunit	1	1	1	1	1	1	1	1	1	1	0	0	1	1	1	1	1	1	1	1	1	1	0	0	0	0	1	1	1	1	1	1	1	1	1	1	1	1	1	1	0	0	1	1	1	1	0	0	0
16S rRNA C1402 N4-methylase RsmH	1	1	1	1	1	1	1	1	2	2	1	1	1	1	1	1	1	1	1	1	1	1	1	1	1	1	1	1	1	1	1	1	1	1	1	1	1	1	1	1	1	1	2	2	1	1	1	1	1
Negative regulator of GroEL, contains thioredoxin-like and TPR-like domains	1	1	2	2	2	2	1	1	2	2	3	3	1	1	2	3	2	3	3	3	1	1	3	3	4	3	2	2	1	1	3	3	2	2	2	2	2	2	2	2	3	3	1	1	1	1	3	3	1
GTPase involved in cell partioning and DNA repair	1	1	1	1	1	1	1	1	1	1	1	1	1	1	1	1	1	1	1	1	1	1	1	1	1	1	1	1	1	1	1	1	1	1	1	1	1	1	1	1	1	1	1	2	1	1	1	1	1
5'-3' exonuclease	1	1	1	1	1	1	1	1	2	2	2	2	1	1	2	1	1	1	1	1	1	1	2	2	2	2	1	1	1	1	1	1	1	1	1	1	1	1	2	2	2	2	2	2	1	1	2	2	1
Undecaprenyl pyrophosphate synthase	1	1	1	1	1	1	1	1	1	1	1	1	1	1	1	1	1	1	1	1	1	1	1	1	1	1	1	1	1	1	1	1	2	1	1	1	2	2	2	2	1	1	1	1	1	1	1	1	2
Asparagine synthetase A	0	0	0	0	0	0	1	1	0	0	1	1	1	1	1	0	1	1	1	1	1	1	1	1	1	1	1	1	1	1	1	1	0	0	0	0	0	0	0	0	1	1	1	2	0	0	1	2	1
Outer membrane protein OmpA and related peptidoglycan-associated (lipo)proteins	0	0	1	1	0	0	0	0	0	0	2	2	0	0	0	0	0	0	0	0	0	0	6	6	7	6	2	2	4	5	0	0	0	0	0	0	0	0	0	0	4	6	0	0	1	1	5	5	0
Biotin carboxylase	1	1	0	0	1	1	1	1	2	2	1	1	0	1	1	1	1	2	2	2	1	1	1	1	1	1	1	1	0	0	0	0	1	1	1	1	0	0	0	0	1	1	0	0	0	0	1	1	1
Superoxide dismutase	1	1	1	1	1	1	1	1	1	1	2	2	0	0	0	0	0	0	0	0	0	0	2	2	2	2	0	0	0	0	0	0	1	1	1	1	1	1	1	1	2	2	0	0	0	0	2	2	1
Precorrin-4 methylase	0	0	1	1	0	0	0	0	0	0	0	0	0	0	0	0	0	0	0	0	0	0	1	1	1	1	1	1	1	1	0	0	0	0	0	0	1	1	0	0	1	1	0	0	0	0	0	0	1
ABC-type multidrug transport system, ATPase component	7	9	1	1	10	9	10	8	5	10	3	4	5	5	6	4	4	3	3	4	9	8	4	4	4	4	0	0	0	0	17	12	4	8	7	7	5	6	7	7	3	3	11	12	2	2	3	3	7
Inorganic pyrophosphatase/exopolyphosphatase	1	1	1	1	1	1	1	1	1	1	0	0	1	1	1	1	1	1	1	1	1	1	0	0	0	0	1	1	1	1	1	1	1	1	1	1	0	0	0	0	1	1	1	1	1	1	0	0	1
Non-ribosomal peptide synthetase component F	1	1	0	0	1	1	1	1	4	3	2	0	1	1	1	1	2	1	1	1	1	2	9	9	1	1	0	0	0	0	6	0	1	1	1	1	2	2	0	1	1	1	2	0	0	0	13	9	0
Thioredoxin reductase	2	2	0	0	2	2	2	2	3	3	1	1	2	3	2	2	3	3	3	4	2	2	1	1	1	1	2	2	2	2	1	1	3	5	3	3	1	1	1	2	1	1	3	3	2	2	1	1	4
Glutamyl- or glutaminyl-tRNA synthetase	1	1	3	3	1	1	1	1	1	1	2	2	1	1	1	1	1	1	1	1	1	1	3	3	3	3	1	1	1	1	1	1	1	1	1	1	2	2	2	2	3	3	1	1	2	2	3	3	2
Isoleucyl-tRNA synthetase	1	1	1	1	1	1	1	1	1	1	1	1	1	1	1	1	1	1	1	1	1	1	1	1	1	1	1	1	1	1	1	1	1	2	1	1	1	1	1	1	1	1	1	1	1	1	1	1	1
3-deoxy-D-manno-octulosonic acid (KDO) 8-phosphate synthase	0	0	1	1	0	0	0	0	0	0	1	1	0	0	0	0	0	0	0	0	0	0	1	1	1	1	1	1	1	1	0	0	0	0	0	0	0	0	0	0	1	1	0	0	1	1	1	1	0
Archaeal/vacuolar-type H+-ATPase subunit D/Vma8	1	1	0	0	1	1	1	0	0	0	0	0	0	0	0	0	0	0	0	0	0	0	0	0	0	0	0	0	1	1	2	2	1	1	1	1	0	0	0	0	0	0	2	2	1	1	0	0	1
Guanylate kinase	2	2	1	1	1	1	1	1	1	1	1	1	2	2	1	2	2	2	2	2	2	2	1	1	1	1	1	1	1	1	1	2	2	2	2	2	1	1	1	1	1	1	1	1	1	1	1	1	2
Archaeal/vacuolar-type H+-ATPase subunit F/Vma7	1	1	0	0	1	1	0	0	0	0	0	0	0	0	0	0	0	0	0	0	0	0	0	0	0	0	0	0	1	1	2	2	1	1	1	1	0	0	0	0	0	0	2	2	1	1	0	0	1
ABC-type phosphate transport system, permease component	2	2	0	0	2	2	4	4	2	2	2	2	4	2	2	4	2	2	4	2	2	2	2	2	2	2	0	0	0	0	4	4	2	2	2	2	2	2	2	2	2	2	2	2	2	2	2	2	2
Penicillin-binding protein-related factor A, putative recombinase	1	1	0	0	1	1	1	1	1	1	0	0	1	1	1	1	1	1	1	1	1	1	0	0	0	0	0	0	0	0	0	0	1	2	2	2	0	0	0	0	0	0	0	0	0	0	0	0	0
Ribosomal protein L23	1	1	1	1	1	1	1	1	1	1	1	1	1	1	1	1	1	1	1	1	1	1	1	1	1	1	1	1	1	1	1	1	1	1	1	1	1	1	1	1	1	1	1	1	1	1	1	1	1
Ribonucleotide reductase beta subunit, ferritin-like domain	3	1	1	1	1	1	1	4	1	1	2	2	2	1	1	1	1	1	3	3	0	0	2	2	2	2	1	1	1	1	1	1	1	2	1	1	2	2	3	2	2	3	1	1	1	1	2	2	1
Ribosome-associated translation inhibitor RaiA	1	1	1	1	1	1	1	1	1	1	2	2	1	1	1	1	1	1	1	1	1	1	2	2	2	2	1	1	1	1	1	1	1	1	1	1	1	1	1	1	2	2	1	1	1	1	2	2	1
tRNA A37 threonylcarbamoyltransferase TsaD	1	1	2	2	1	1	1	1	1	1	1	1	1	1	1	1	1	1	1	1	1	1	1	1	1	1	1	1	1	1	0	1	1	1	1	1	1	1	1	1	1	1	1	1	2	2	1	1	1
Phosphomannomutase	3	3	1	1	3	3	2	2	2	2	2	3	2	2	2	2	2	2	2	2	2	2	2	2	3	3	2	2	2	2	2	2	3	3	3	3	3	3	2	2	3	3	2	3	2	2	3	3	2
tRNA-dihydrouridine synthase	2	2	1	1	1	1	1	1	1	1	3	3	1	1	1	1	1	1	1	1	1	1	3	3	3	3	1	1	1	1	1	1	2	3	2	2	1	1	1	1	3	3	1	1	1	1	3	3	2
ABC-type oligopeptide transport system, ATPase component	4	4	3	3	1	1	1	1	3	2	3	3	2	2	1	2	0	0	0	0	2	1	3	3	4	3	2	2	5	5	2	3	2	2	2	2	0	0	0	1	3	3	4	3	0	0	2	2	1
Succinyl-CoA synthetase, alpha subunit	0	0	0	0	0	0	0	0	1	1	3	3	0	0	0	0	0	0	1	1	0	0	1	1	1	1	0	0	0	0	0	0	2	5	3	2	0	0	0	1	4	4	0	0	0	0	7	7	0
L-ascorbate metabolism protein UlaG, beta-lactamase superfamily	2	1	3	2	1	1	1	0	2	1	0	0	1	0	2	0	0	0	0	0	0	0	3	3	3	3	0	0	1	1	1	1	2	2	3	2	0	0	0	1	3	3	1	1	1	1	1	1	2
Phosphoribosylaminoimidazole-succinocarboxamide synthase	1	1	1	1	1	1	1	1	1	1	1	1	0	0	2	1	1	1	1	1	1	1	1	1	1	1	1	1	1	1	1	1	1	1	1	1	1	1	1	1	1	1	1	1	1	1	1	1	1
Bifunctional protein GlmU, N-acetylglucosamine-1-phosphate-uridyltransferase/glucosamine-1-phosphate-acetyltransferase	1	1	1	1	1	1	1	1	1	1	1	1	1	1	1	1	1	1	1	1	1	1	1	1	1	1	1	1	1	1	1	1	1	2	1	1	1	1	1	1	1	1	0	0	1	1	1	1	1
Xanthine/uracil permease	2	2	3	3	2	2	2	2	2	2	2	2	2	2	2	1	2	1	3	3	2	2	4	4	5	4	2	2	1	1	2	2	4	4	4	4	2	2	2	1	4	4	2	2	2	2	6	6	4
Metal-dependent amidase/aminoacylase/carboxypeptidase	2	2	6	6	1	1	2	2	5	5	2	2	2	1	1	1	2	2	1	1	1	1	7	7	8	7	3	3	4	4	2	1	3	4	4	3	4	4	7	5	1	1	4	4	13	12	1	1	4
Uncharacterized membrane protein YfcC, ion transporter superfamily	2	2	0	0	1	1	0	0	4	2	1	1	0	1	0	0	0	0	1	1	1	1	2	2	1	2	3	3	6	5	0	0	1	2	1	1	0	0	0	0	2	1	1	1	6	7	2	2	1
Glutathione peroxidase, house-cleaning role in reducing lipid peroxides	1	1	1	1	0	0	1	1	1	2	0	0	0	0	0	0	0	0	0	0	0	0	2	2	2	2	1	1	1	1	0	0	0	0	0	0	1	1	0	0	4	2	1	1	0	0	1	1	2
ABC-type metal ion transport system, periplasmic component/surface antigen	2	4	4	4	1	1	1	1	5	1	4	4	2	1	2	2	3	2	3	3	2	2	6	6	6	6	1	1	1	1	1	1	3	3	3	3	1	1	2	2	4	4	2	2	4	4	2	2	0
Leucine-rich repeat (LRR) protein	1	1	1	1	1	4	0	0	0	0	0	0	0	0	0	0	2	2	0	0	0	0	0	0	0	0	0	0	0	0	2	4	1	2	5	5	0	0	0	0	0	0	0	0	0	0	0	0	0
RNase H-fold protein, predicted Holliday junction resolvase in Firmicutes and mycoplasms, involved in anti-termination at Rho-dependent terminators	1	1	2	2	1	1	1	1	1	1	1	1	1	1	1	1	1	1	1	1	1	1	1	1	1	1	1	1	1	1	1	1	1	1	1	1	1	1	1	1	1	1	2	2	2	2	1	1	1
Translation initiation factor IF-2, a GTPase	1	1	1	1	1	1	1	1	1	1	1	1	1	1	1	1	1	1	1	1	1	1	1	1	1	1	1	1	1	1	1	1	1	1	1	1	2	1	2	1	1	1	1	2	1	1	1	1	1
Replicative DNA helicase	1	1	1	1	1	1	1	1	1	2	3	2	1	1	1	1	1	1	1	1	1	1	1	1	1	1	1	4	1	1	1	1	1	1	1	1	1	1	1	1	1	2	1	1	1	1	1	1	3
Thymidylate kinase	1	1	1	1	1	1	1	1	1	1	1	1	1	1	1	1	1	1	1	1	1	1	1	1	1	1	1	1	1	1	1	1	1	1	1	1	1	1	1	1	1	1	1	2	1	1	4	4	0
23S rRNA G2445 N2-methylase RlmL	1	1	0	0	1	1	1	1	1	1	1	1	1	1	1	1	1	1	1	1	1	1	1	1	1	1	1	1	1	2	1	1	1	1	1	1	0	0	0	0	1	1	2	1	0	0	1	1	2
UDP-N-acetylenolpyruvoylglucosamine reductase	1	1	1	1	1	1	1	1	1	1	1	1	1	1	1	1	1	1	1	1	1	1	1	1	1	1	1	1	1	1	1	1	1	1	2	2	1	1	1	1	1	1	1	1	2	2	1	1	1
Ribosomal silencing factor RsfS, regulates association of 30S and 50S subunits	1	1	1	1	1	1	1	1	1	1	1	1	1	1	1	1	1	1	1	1	1	1	1	1	1	1	0	0	0	0	1	1	1	1	1	1	1	1	1	1	1	1	1	1	1	1	1	1	0
ABC-type spermidine/putrescine transport system, permease component I	1	1	0	0	1	1	1	1	1	1	1	1	1	1	1	1	2	2	0	0	1	1	4	4	4	4	1	1	1	1	1	1	2	2	2	2	0	0	0	0	3	3	1	1	1	1	3	3	1
tRNA(Leu) C34 or U34 (ribose-2'-O)-methylase TrmL, contains SPOUT domain	1	1	1	1	1	1	1	1	1	1	1	1	1	1	1	1	1	1	1	1	1	1	1	1	1	1	1	1	1	1	1	1	1	1	1	1	1	1	1	1	1	1	1	1	1	1	1	1	1
Transcription antitermination factor NusG	1	1	1	1	1	1	1	1	1	1	2	2	1	1	1	1	1	1	1	1	1	1	3	3	2	2	1	1	1	1	1	1	2	1	1	1	1	1	1	1	2	2	1	1	1	1	2	2	1
Uncharacterized conserved protein YloU, alkaline shock protein (Asp23) family	4	4	2	2	2	2	2	3	3	1	0	0	2	2	2	2	3	3	3	3	2	4	0	0	0	0	1	1	1	1	4	3	5	5	4	6	0	1	1	1	0	0	4	4	4	4	0	0	2
Transcription elongation factor, GreA/GreB family	1	1	1	1	1	1	1	1	1	1	3	3	3	2	2	1	2	2	2	2	2	2	3	3	3	3	0	0	0	0	1	1	1	1	1	1	1	1	1	1	3	3	1	0	1	1	3	3	2
Glucosamine 6-phosphate synthetase, contains amidotransferase and phosphosugar isomerase domains	2	2	1	1	1	1	1	1	1	1	1	1	1	1	1	1	1	1	1	1	1	1	3	3	2	3	1	1	2	2	1	1	2	3	2	2	1	1	1	1	1	1	1	1	1	1	1	1	1
tRNA-binding EMAP/Myf domain	2	2	1	1	2	2	2	2	2	2	2	2	2	2	2	2	2	2	2	2	2	2	1	1	1	1	1	1	1	1	2	3	2	2	2	2	0	0	0	0	2	2	3	7	2	2	2	2	1
UDP-N-acetylglucosamine enolpyruvyl transferase	2	2	1	1	2	2	2	2	2	2	1	1	1	1	2	2	2	2	2	2	1	1	1	1	1	1	1	1	1	2	1	1	2	2	2	2	1	1	1	1	1	1	1	1	1	1	1	1	2
Ribosomal protein S6	1	1	1	1	1	1	1	1	1	1	1	1	1	1	1	1	1	1	1	1	1	1	1	1	1	1	1	1	1	1	1	1	1	1	1	1	1	1	1	1	1	1	1	1	1	1	2	1	1
ABC-type dipeptide/oligopeptide/nickel transport system, permease component	6	8	6	6	2	2	2	3	8	4	10	10	4	4	2	4	0	0	0	0	4	2	18	18	21	18	6	6	16	18	4	6	4	6	4	4	4	5	4	9	10	10	6	5	0	0	10	10	2
ABC-type uncharacterized transport system, ATPase component	4	4	1	1	4	4	3	3	1	0	0	0	3	3	2	3	1	1	1	1	3	3	1	1	2	1	0	0	2	3	3	3	4	5	3	3	2	2	1	1	1	1	2	4	1	1	0	0	3
SOS-response transcriptional repressor LexA (RecA-mediated autopeptidase)	2	2	1	1	1	1	1	0	1	1	2	5	2	1	1	1	1	1	3	2	2	2	5	5	5	4	2	1	0	0	1	1	2	1	1	1	1	1	1	1	6	10	1	2	1	2	3	6	4
Transcription antitermination factor NusA, contains S1 and KH domains	1	1	1	1	1	1	1	1	1	1	1	1	1	1	1	1	1	1	1	1	1	1	1	1	1	1	1	1	1	1	1	1	1	1	1	1	1	1	1	1	1	1	1	1	1	1	1	1	1
16S rRNA U516 pseudouridylate synthase RsuA and related 23S rRNA U2605, pseudouridylate synthases	3	4	2	2	3	3	3	3	2	2	4	4	2	2	2	2	1	1	1	1	2	2	4	4	4	4	2	2	2	2	2	2	3	5	4	4	1	1	1	1	4	4	2	2	1	1	4	4	4
Ribonucleotide reductase alpha subunit	2	2	1	1	2	2	1	2	1	1	2	2	1	1	1	1	1	1	2	2	1	1	2	2	2	2	1	1	1	1	1	1	1	2	1	1	1	1	2	1	2	2	1	1	2	2	2	2	1
Acetyl-CoA carboxylase alpha subunit	1	1	0	0	1	1	1	1	1	1	2	2	0	1	1	1	1	1	1	1	1	1	1	1	1	1	1	1	1	1	0	0	1	1	1	1	0	0	0	0	1	1	0	0	0	0	1	1	1
Catechol 2,3-dioxygenase or other lactoylglutathione lyase family enzyme	7	5	2	2	5	4	3	2	3	5	3	3	0	0	3	2	2	2	2	2	0	0	13	13	11	14	2	2	3	3	2	1	9	9	9	9	1	1	1	2	4	4	1	2	1	1	2	2	2
ABC-type sugar transport system, ATPase component	1	1	1	1	0	0	0	0	0	0	1	1	0	0	0	0	0	0	0	0	0	0	14	14	16	13	2	2	2	2	3	1	1	1	1	1	0	0	1	1	8	8	3	1	0	0	8	8	2
DNA mismatch repair ATPase MutS	2	2	1	1	1	1	1	1	1	2	1	1	1	1	1	1	1	1	1	1	1	1	1	1	1	1	1	1	1	1	2	1	1	1	1	1	0	0	0	0	1	1	1	1	1	1	1	1	3
Thymidine kinase	1	1	0	0	1	1	1	1	1	1	1	1	1	1	1	1	1	1	1	1	1	1	1	1	1	1	0	0	0	0	1	1	1	1	1	1	1	1	0	0	1	1	1	2	0	0	1	1	1
Replication-associated recombination protein RarA (DNA-dependent ATPase)	1	1	1	1	1	1	1	1	1	1	1	1	3	3	1	1	4	3	2	2	1	1	1	1	1	1	1	1	1	1	1	1	1	1	2	2	1	1	1	1	1	1	1	1	1	1	1	1	1
tRNA G18 (ribose-2'-O)-methylase SpoU	2	2	2	2	2	2	2	2	2	2	3	3	2	2	2	2	3	3	2	2	3	3	3	3	3	3	2	2	2	2	3	3	2	2	2	2	4	4	4	4	3	3	2	2	2	2	3	3	2
Ribonuclease BN, tRNA processing enzyme	2	2	0	0	1	1	2	2	1	1	1	1	1	1	1	1	1	1	1	1	1	1	2	2	2	2	0	0	0	0	0	0	2	2	2	2	1	1	1	1	1	1	0	0	0	0	1	1	1
Ribosome biogenesis GTPase A	2	2	1	1	2	2	2	2	2	2	0	0	2	2	2	2	2	2	2	2	2	2	0	0	0	0	2	2	2	2	1	1	2	2	2	2	0	0	0	0	0	0	1	1	1	1	0	0	1
Glycosyltransferase, GT2 family	5	5	2	0	2	2	4	3	1	1	4	3	3	4	4	6	5	3	3	4	6	6	5	5	3	2	1	2	1	1	0	0	5	5	5	5	4	4	3	3	3	4	1	1	0	1	3	2	2
(p)ppGpp synthase/hydrolase, HD superfamily	1	1	1	1	2	1	2	1	1	1	2	2	1	1	1	1	1	1	1	1	1	1	2	2	2	2	1	1	1	1	1	1	1	2	2	1	3	3	2	3	2	2	1	1	1	1	2	2	1
ABC-type branched-chain amino acid transport system, periplasmic component	0	0	1	1	1	1	1	1	0	0	0	0	0	0	0	2	0	0	0	0	1	0	7	7	7	6	2	2	5	4	0	0	1	0	0	0	0	0	0	0	3	3	1	2	3	3	2	2	0
Archaeal/vacuolar-type H+-ATPase catalytic subunit A/Vma1	1	1	0	0	1	1	0	0	0	0	0	0	0	0	0	0	0	0	0	0	0	0	0	0	0	0	0	0	1	1	0	0	1	1	0	1	0	0	0	0	0	0	2	2	0	0	0	0	1
Spermidine/putrescine-binding periplasmic protein	1	1	0	0	1	1	1	1	1	1	1	1	2	1	1	1	1	1	0	0	1	1	3	3	3	3	1	1	1	1	1	1	2	2	2	2	0	0	0	0	3	3	1	1	1	1	3	3	1
Pyruvate/2-oxoglutarate dehydrogenase complex, dihydrolipoamide dehydrogenase (E3) component or related enzyme	5	4	3	2	2	2	1	4	3	2	3	3	0	2	2	0	4	3	2	2	2	3	5	5	4	4	2	1	2	2	1	1	4	5	4	3	4	3	3	5	4	5	0	0	1	1	5	5	1
NADPH-dependent 7-cyano-7-deazaguanine reductase QueF, C-terminal domain, T-fold superfamily	0	0	1	1	0	0	1	1	1	1	1	1	0	0	0	0	0	0	0	0	0	0	1	1	1	1	1	1	0	0	0	0	0	0	0	0	0	0	0	0	1	1	0	0	1	1	1	1	0
Tyrosyl-tRNA synthetase	1	1	1	1	1	1	1	1	1	1	1	1	1	1	1	1	2	1	1	1	1	1	1	1	1	1	1	1	1	1	1	1	2	2	2	2	1	1	1	1	1	1	1	1	1	1	1	1	1
NAD-dependent DNA ligase	1	1	1	1	1	1	2	1	1	1	2	2	2	3	2	1	1	1	1	1	1	1	2	2	2	2	1	1	1	1	2	2	1	1	2	2	2	2	3	3	2	2	3	3	1	1	2	2	3
ABC-type spermidine/putrescine transport system, permease component II	1	1	0	0	1	1	1	1	1	1	1	1	2	1	1	1	2	2	0	0	1	1	5	5	5	5	1	1	1	1	1	1	2	2	2	2	0	0	1	0	3	3	1	1	1	1	3	3	1
Phosphotransferase system, mannose/fructose/N-acetylgalactosamine-specific component IID	4	4	0	0	3	3	3	1	1	1	1	1	1	3	3	3	0	0	1	1	1	1	4	4	2	4	0	0	1	1	0	0	13	11	13	15	0	0	0	0	4	3	1	1	0	0	4	4	4
Phosphotransferase system, mannose/fructose-specific component IIA	4	4	0	0	3	3	3	1	1	1	1	1	2	3	3	4	0	0	1	1	1	1	4	4	2	4	0	0	1	1	0	0	11	14	14	14	0	0	0	0	4	3	1	1	0	0	3	3	3
Diacylglycerol kinase family enzyme	4	4	1	1	1	1	2	4	2	2	1	1	2	3	3	2	5	3	2	2	1	1	1	1	1	1	1	1	0	0	3	3	4	4	4	4	3	3	2	2	1	1	4	4	1	1	1	1	2
Nicotinic acid phosphoribosyltransferase	1	1	1	1	1	1	1	1	1	1	1	1	1	2	1	1	2	2	2	2	1	1	1	1	1	1	1	1	1	1	1	1	1	1	1	1	1	1	1	1	2	1	1	1	1	1	1	1	1
Preprotein translocase subunit SecY	1	1	1	1	1	1	2	1	2	2	1	1	1	1	1	1	2	1	1	1	1	1	1	1	1	1	1	1	1	1	1	1	1	1	1	1	1	1	1	2	1	1	1	1	1	1	1	1	1
Phosphotransferase system, mannose/fructose/N-acetylgalactosamine-specific component IIC	4	4	0	0	3	3	4	1	1	1	1	1	1	3	3	3	0	0	1	1	1	1	4	4	2	4	0	0	1	1	0	0	10	12	13	13	0	0	0	0	4	3	1	1	0	0	4	4	4
Xanthine/uracil/vitamin C permease, AzgA family	2	2	2	3	1	1	1	1	1	1	2	2	4	3	2	1	0	0	1	1	1	1	3	3	3	3	1	1	3	3	1	1	2	2	2	2	1	1	1	1	2	2	1	1	1	1	4	5	3
Gamma-glutamyl phosphate reductase	1	1	1	1	0	1	2	1	0	0	1	1	0	0	1	1	0	0	1	1	1	1	1	1	1	1	0	0	0	0	0	0	1	1	1	1	1	1	1	1	1	1	1	1	1	1	1	1	1
Aspartate carbamoyltransferase, catalytic chain	1	1	1	1	1	1	1	1	1	1	1	1	1	1	1	1	1	1	1	1	1	1	1	1	1	1	1	1	1	1	1	1	1	2	1	1	1	1	1	1	1	1	1	1	1	1	1	1	1
FoF1-type ATP synthase, membrane subunit c/Archaeal/vacuolar-type H+-ATPase, subunit K	2	2	1	1	1	1	0	0	1	1	0	0	1	1	1	1	0	0	1	1	1	1	0	0	0	0	1	1	2	2	2	2	2	2	1	2	1	1	1	1	0	0	2	2	2	2	0	0	2
Predicted kinase related to dihydroxyacetone kinase	2	2	0	0	2	2	2	3	3	2	2	2	1	1	2	1	1	1	1	1	1	1	1	1	1	1	1	1	1	1	3	3	2	3	2	2	1	1	1	1	1	2	3	3	0	0	1	1	1
Branched-chain amino acid aminotransferase/4-amino-4-deoxychorismate lyase	1	1	2	2	1	1	3	2	3	3	3	2	0	1	2	1	0	0	2	2	1	1	2	2	2	2	1	1	1	1	2	2	1	1	1	1	2	2	2	3	2	2	0	0	1	1	2	2	2
Transcription-repair coupling factor (superfamily II helicase)	1	1	1	1	1	1	1	1	1	1	1	1	1	1	1	1	1	1	1	1	1	1	1	1	1	1	1	1	1	1	1	1	1	2	1	1	1	1	1	1	1	1	1	1	1	1	1	1	1
Trehalose and maltose hydrolase (possible phosphorylase)	2	2	0	0	0	0	0	0	0	0	1	1	1	1	1	1	1	1	1	1	1	1	0	0	0	0	0	0	0	0	0	0	2	3	2	2	1	1	0	0	1	0	0	0	0	0	1	1	2
Fumarate hydratase class II	0	0	1	1	0	0	0	0	1	1	1	1	1	1	1	0	1	1	1	0	1	1	1	1	1	1	0	0	0	0	1	1	0	0	0	0	1	1	1	1	1	1	2	2	1	1	1	1	0
Arginyl-tRNA synthetase	1	1	1	1	1	1	1	1	1	1	1	1	1	1	1	1	1	1	1	1	1	1	1	1	1	1	1	1	1	1	2	1	1	2	1	1	1	1	1	1	1	1	1	1	1	1	1	1	1
Serine kinase of the HPr protein, regulates carbohydrate metabolism	1	1	0	0	1	1	1	1	1	1	0	0	1	1	1	1	1	1	1	1	1	1	0	0	0	0	1	1	1	1	1	1	1	1	1	1	0	0	0	0	0	0	1	1	1	1	0	0	1
23S rRNA maturation mini-RNase III	1	1	1	1	1	1	1	1	1	1	0	0	1	1	1	1	1	1	1	1	1	1	0	0	0	0	1	1	1	1	0	0	1	1	1	1	0	0	0	0	0	0	0	0	1	1	0	0	1
HD superfamily phosphohydrolase	2	2	0	0	2	2	2	2	1	1	0	0	1	1	2	2	2	2	2	2	1	1	1	1	2	1	1	1	1	1	0	0	2	2	2	2	0	0	0	0	0	0	0	0	0	0	0	0	0
Predicted RNA-binding protein YlxR, DUF448 family	1	1	1	1	1	1	1	1	1	1	0	0	1	1	1	1	1	1	1	1	1	1	0	0	0	0	0	0	0	0	1	1	1	1	1	1	1	1	0	1	0	0	1	1	1	1	0	0	1
Predicted arabinose efflux permease, MFS family	9	12	9	9	5	5	9	7	20	24	21	22	12	17	9	11	23	24	20	18	10	11	50	50	50	47	0	0	2	1	1	0	12	12	10	12	14	13	16	24	36	35	1	1	5	4	25	25	3
DnaJ-class molecular chaperone with C-terminal Zn finger domain	2	2	1	1	1	1	1	1	1	1	3	4	1	1	1	1	1	1	1	1	1	1	3	3	2	3	2	2	2	3	3	4	1	1	1	1	2	2	2	2	2	3	3	4	1	1	3	5	1
DNA-binding transcriptional regulator WhiA, involved in cell division	1	1	1	1	1	1	2	1	1	1	0	0	1	1	1	1	1	1	1	1	1	1	0	0	0	0	1	1	1	1	1	1	1	1	1	1	1	1	1	1	0	0	1	1	1	1	0	0	1
ATP-dependent protease HslVU (ClpYQ), ATPase subunit	1	1	0	0	0	0	0	0	1	1	1	1	1	1	1	1	0	0	0	0	1	1	1	1	1	1	0	0	0	0	0	0	1	1	1	1	0	0	0	0	1	1	0	0	0	0	1	1	0
Nucleotide-binding universal stress protein, UspA family	5	5	1	1	1	1	1	1	3	3	8	9	2	2	4	4	5	5	5	5	2	2	8	8	10	8	0	0	0	0	0	0	4	4	4	4	4	4	5	6	6	7	0	0	4	4	6	6	0
Superfamily II DNA and RNA helicase	3	3	2	2	3	3	3	3	2	2	5	5	3	3	3	3	3	3	3	3	3	3	5	5	5	5	1	1	1	1	0	0	3	4	3	3	3	3	3	3	5	5	0	0	2	2	5	5	3
DNA-binding transcriptional regulator, GntR family	7	8	2	2	4	4	6	3	6	2	2	3	6	8	3	7	3	3	2	2	4	4	10	10	14	14	2	2	3	2	0	0	13	12	10	12	1	1	6	13	7	9	0	0	5	3	9	9	8
FKBP-type peptidyl-prolyl cis-trans isomerase (trigger factor)	1	1	1	1	1	1	1	1	1	1	1	1	1	1	1	2	1	1	1	1	1	1	1	1	1	1	1	1	1	1	1	1	1	2	1	1	1	1	1	1	1	1	2	2	1	1	1	1	1
Phosphatidylglycerophosphate synthase	2	2	0	0	1	1	1	1	1	1	2	2	1	1	1	1	1	1	1	1	1	1	2	2	2	2	1	1	2	2	1	1	1	1	1	1	2	2	2	2	2	2	1	1	0	0	3	3	2
Aminopeptidase C	1	1	0	0	1	1	1	1	0	0	0	0	4	5	1	2	2	2	1	1	3	4	0	0	0	0	0	0	0	0	0	0	1	1	1	1	0	0	0	0	0	0	1	2	1	1	0	0	0
Adenylyl- and sulfurtransferase ThiI, participates in tRNA 4-thiouridine and thiamine biosynthesis	1	1	0	0	1	1	1	1	1	1	1	1	1	1	1	1	1	1	1	1	1	1	1	1	1	1	1	1	1	1	1	1	1	1	1	1	0	0	0	0	1	1	1	1	0	0	1	1	2
ABC-type iron transport system FetAB, permease component	1	1	1	1	0	0	0	1	1	1	1	1	1	1	1	0	0	0	3	2	1	1	1	1	1	1	0	0	0	0	1	1	1	1	1	1	0	0	0	0	1	1	0	0	1	1	1	1	0
Homoserine trans-succinylase	0	0	1	1	1	1	1	1	0	0	1	1	0	1	2	2	1	1	2	2	2	2	1	1	1	1	0	0	0	0	0	0	0	0	0	0	0	0	0	0	1	1	1	1	1	1	1	1	0
ATP-dependent Zn proteases	1	1	1	1	1	1	1	1	1	1	1	1	1	1	1	1	1	1	1	1	1	1	1	1	1	1	1	1	1	1	2	2	1	1	1	1	1	1	1	1	1	1	1	1	2	2	1	1	2
Acetylornithine/succinyldiaminopimelate/putrescine aminotransferase	0	0	1	1	0	0	1	1	1	1	1	1	0	0	0	1	0	0	1	1	0	0	4	4	4	4	0	0	0	0	0	0	1	0	0	0	1	1	1	1	3	3	0	0	1	1	3	3	0
Archaeal 2-phospho-L-lactate transferase/Bacterial gluconeogenesis factor, CofD/UPF0052 family	1	1	1	1	1	1	1	1	1	1	1	1	1	1	1	1	1	1	1	1	1	1	1	1	1	1	1	1	0	0	1	1	1	1	1	1	1	1	1	1	1	2	0	0	1	1	1	1	1
3,4-dihydroxy-2-butanone 4-phosphate synthase	0	0	1	1	0	0	1	1	1	1	1	1	1	1	0	0	2	2	2	2	1	1	1	1	1	1	1	1	1	1	0	0	0	0	0	0	1	1	1	1	1	1	1	1	1	1	1	1	1
Histidyl-tRNA synthetase	1	1	1	1	1	1	1	1	1	1	1	1	1	1	1	1	1	1	1	1	1	1	1	1	1	1	1	1	1	1	1	1	1	1	1	1	1	1	1	1	1	1	1	1	1	1	1	1	1
Nitrate reductase alpha subunit	0	0	1	1	0	0	0	0	1	1	1	1	0	0	0	0	1	1	1	1	0	0	2	2	2	2	0	0	0	0	0	0	0	0	0	0	0	0	1	1	2	2	0	0	0	0	2	2	0
Primosomal protein N' (replication factor Y) - superfamily II helicase	1	1	1	1	1	1	1	1	1	1	1	1	1	1	1	1	1	1	1	1	1	1	1	1	1	1	1	1	1	1	1	1	1	1	1	1	1	1	1	1	1	1	1	3	2	1	1	1	1
Transketolase, C-terminal subunit	0	0	1	1	0	0	1	0	0	0	0	0	0	0	0	0	0	0	0	0	0	0	2	2	2	2	1	1	1	1	0	0	0	0	0	0	0	0	0	0	0	1	0	0	0	0	0	0	1
Transketolase, N-terminal subunit	0	0	1	1	0	0	1	0	0	0	0	0	0	0	0	0	0	0	0	0	0	0	2	2	2	2	1	1	1	1	0	0	0	0	0	0	0	0	0	0	0	1	0	0	0	0	0	0	1
Transketolase	1	1	0	0	1	1	7	1	1	1	1	1	0	0	1	1	1	1	2	2	0	0	2	2	3	3	0	0	0	0	1	1	1	1	1	1	1	1	1	1	2	2	2	2	1	1	3	3	0
Fatty acid/phospholipid biosynthesis enzyme	1	1	1	1	1	1	1	1	1	1	1	1	1	1	1	1	1	1	1	1	1	1	1	1	1	1	1	1	1	1	2	2	1	1	1	1	0	0	0	0	1	1	1	2	1	1	1	1	1
Cysteine sulfinate desulfinase/cysteine desulfurase or related enzyme	2	2	0	0	2	2	2	2	3	2	1	1	2	2	2	2	2	2	2	2	2	2	1	1	1	1	1	1	1	1	2	2	2	2	2	2	1	1	1	1	1	1	4	3	1	1	1	1	2
Ribosomal protein L35	1	1	1	1	1	1	1	1	1	1	1	1	1	1	1	1	0	0	1	1	1	1	1	1	1	1	1	1	1	1	1	1	1	1	1	1	1	1	1	1	1	1	1	1	1	1	2	1	1
NADH/NAD ratio-sensing transcriptional regulator Rex	2	2	0	0	1	1	1	2	1	1	0	0	1	1	1	1	1	1	1	1	1	1	0	0	0	0	0	0	0	0	1	1	2	2	2	2	0	0	0	0	0	0	1	1	0	0	0	0	1
Transcription termination factor Rho	1	1	0	0	0	0	0	0	1	1	1	1	0	0	1	1	0	0	0	0	0	0	1	1	1	1	1	1	1	1	1	1	1	1	1	1	1	1	1	1	1	1	1	1	0	0	1	1	1
Pyruvate kinase	1	1	1	1	1	1	1	1	1	1	3	3	1	1	1	1	1	1	1	1	1	1	2	2	2	2	1	1	1	1	1	1	1	3	2	1	2	2	1	1	2	2	1	1	1	1	2	2	3
D-alanyl-lipoteichoic acid acyltransferase DltB, MBOAT superfamily	1	1	0	0	1	1	1	1	1	1	1	1	1	1	1	1	1	1	1	1	1	0	0	0	0	0	0	0	1	2	0	0	1	1	1	1	0	0	0	0	0	0	0	0	0	0	0	0	1
Phosphopentomutase	1	1	1	1	0	0	1	1	2	1	1	1	0	0	0	0	3	3	0	0	0	0	1	1	1	1	0	0	0	0	0	0	1	1	1	1	0	0	0	0	2	1	0	0	1	1	2	2	1
tRNA U34 5-carboxymethylaminomethyl modifying GTPase MnmE/TrmE	1	1	1	1	1	1	1	1	1	1	1	1	1	1	1	1	1	1	1	1	1	1	1	1	1	1	2	2	1	1	1	1	1	1	1	1	0	0	0	0	1	1	2	2	2	2	1	1	2
Branched-chain amino acid ABC-type transport system, permease component	0	0	1	1	1	1	1	1	0	0	0	0	0	0	0	1	0	0	0	0	1	0	4	4	5	4	1	1	1	1	0	0	1	0	0	0	0	0	0	0	2	2	1	1	1	1	1	1	0
Pyruvate carboxylase	1	1	1	1	0	0	0	0	1	0	0	0	0	0	1	1	0	1	0	0	0	0	0	0	0	0	0	0	0	0	1	1	1	1	1	1	0	0	1	1	0	0	0	0	1	1	0	0	0
High-affinity K+ transport system, ATPase chain B	0	0	0	0	0	0	1	0	1	0	1	1	0	0	0	0	0	0	0	0	0	0	1	1	1	1	0	0	0	0	0	0	0	0	1	0	0	1	0	0	1	1	0	0	0	0	1	1	1
Ribosome-binding factor A	1	1	1	1	1	1	1	1	1	1	1	1	1	1	1	1	1	1	1	1	1	1	1	1	1	1	1	1	1	1	1	1	1	1	1	1	1	1	1	1	1	1	1	1	1	1	1	1	1
Pyruvate-formate lyase-activating enzyme	1	1	1	1	2	2	1	1	1	0	3	3	0	2	1	1	0	0	0	0	0	0	2	2	3	4	1	1	1	1	0	0	1	1	1	1	0	0	2	0	4	4	2	2	1	2	4	5	2
Uncharacterized protein YneF, UPF0154 family	1	1	0	0	1	1	1	1	1	1	0	0	1	1	1	1	1	1	1	1	1	1	0	0	0	0	0	0	0	0	0	0	1	1	1	1	0	0	0	0	0	0	0	0	0	0	0	0	0
Thiol-disulfide isomerase or thioredoxin	3	3	0	0	3	3	2	3	5	4	1	3	1	1	1	1	3	1	1	1	1	1	5	5	5	5	1	0	3	3	4	4	1	4	6	6	3	3	3	4	3	4	4	2	1	1	1	5	3
Amino acid transporter	11	9	2	2	2	2	2	2	4	4	4	4	19	14	13	5	14	13	14	12	5	4	8	8	8	8	0	0	2	1	1	2	7	10	7	7	0	0	2	2	9	9	0	0	3	3	10	10	12
Fructose/tagatose bisphosphate aldolase	4	2	1	1	1	1	2	1	1	0	2	2	1	1	2	1	0	1	0	0	1	1	2	2	2	2	1	1	0	0	1	1	1	2	1	1	0	0	1	1	6	6	1	1	1	1	9	8	3
Alpha-galactosidase/6-phospho-beta-glucosidase, family 4 of glycosyl hydrolase	3	2	0	0	0	0	0	0	0	0	1	1	1	1	0	0	0	0	0	0	1	1	7	7	7	7	0	0	0	0	0	0	1	1	1	1	0	0	0	0	2	3	1	2	0	0	2	2	1
Na+-dependent transporter, SNF family	0	0	0	0	0	0	0	0	1	1	1	1	0	0	0	0	0	0	0	0	0	0	0	0	0	0	2	2	2	2	1	1	0	0	0	0	1	1	0	0	0	0	3	3	2	2	0	0	1
Pentose-5-phosphate-3-epimerase	2	2	1	1	1	1	1	1	1	1	1	1	2	1	1	1	1	1	2	1	1	1	3	3	2	3	1	1	1	1	1	1	2	3	1	1	1	1	1	1	1	1	1	1	1	1	2	2	1
ABC-type proline/glycine betaine transport system, permease component	4	4	1	1	1	1	2	1	3	3	1	1	0	4	0	0	2	2	2	2	1	3	3	3	3	3	0	0	1	1	0	0	4	4	4	4	0	0	2	4	3	3	2	2	1	1	3	3	1
Predicted ATP-dependent serine protease	1	1	1	1	1	1	1	1	1	1	1	1	1	1	1	1	1	1	1	1	1	1	1	1	1	1	1	1	1	1	1	1	1	1	1	1	1	1	1	1	1	1	1	1	2	2	1	1	1
ABC-type glucose/galactose transport system, permease component	0	0	0	0	0	0	0	0	0	0	0	0	0	0	0	0	0	0	0	0	0	0	1	1	1	1	1	1	1	1	0	0	0	0	0	0	0	0	0	0	1	1	0	0	0	0	1	1	1
Transcriptional and/or translational regulatory protein YebC/TACO1	2	2	1	1	1	1	2	2	1	1	1	1	1	1	1	1	1	1	1	1	1	1	1	1	1	1	1	1	1	1	1	1	2	2	2	2	1	1	1	1	2	2	1	1	1	1	2	2	1
Phosphoenolpyruvate carboxykinase, ATP-dependent	0	0	1	1	0	0	0	0	1	1	1	1	1	1	2	1	0	0	0	0	1	1	3	3	2	2	0	0	1	1	0	0	0	0	0	0	0	0	0	0	1	1	0	0	1	1	1	1	0
Tartrate dehydratase beta subunit/Fumarate hydratase class I, C-terminal domain	0	0	2	2	0	0	0	0	0	0	0	0	0	0	0	0	1	1	0	0	0	0	2	2	3	2	1	1	0	0	0	0	0	0	0	0	0	0	0	0	4	4	0	0	1	1	3	3	0
Aspartate 1-decarboxylase	0	0	1	1	0	0	0	1	1	1	1	1	0	0	0	0	0	0	0	0	0	0	1	1	1	1	0	0	0	0	0	0	0	0	1	1	1	1	0	0	1	1	1	1	1	1	1	1	0
Transcriptional accessory protein Tex/SPT6	1	1	1	1	1	1	1	1	1	1	1	1	0	0	1	1	1	1	1	1	0	0	1	1	1	1	1	1	1	1	1	1	1	1	1	1	1	1	1	1	1	1	2	1	0	0	1	1	1
Polyribonucleotide nucleotidyltransferase (polynucleotide phosphorylase)	1	1	1	1	1	1	1	1	1	1	1	1	0	0	0	0	0	0	0	0	0	0	1	1	1	1	1	1	1	1	1	1	1	1	1	1	1	1	1	1	1	1	1	1	1	1	1	1	1
Phosphoribosylformylglycinamidine (FGAM) synthase, synthetase domain	1	1	1	1	1	1	3	1	1	1	1	1	0	0	1	1	1	1	1	1	1	1	1	1	1	1	1	1	1	1	1	1	1	1	1	1	1	1	1	1	1	1	1	1	1	1	1	1	1
Ethanolamine transporter EutH, required for ethanolamine utilization at low pH	0	0	0	0	0	0	0	0	0	0	0	0	0	0	0	0	0	0	0	0	0	0	1	1	1	1	0	0	1	1	0	0	1	1	1	1	0	0	0	0	1	1	0	0	0	0	1	1	2
Ethanolamine utilization protein EutL, ethanolamine utilization microcompartment shell protein	0	0	0	2	0	0	0	0	0	0	0	0	0	0	0	0	0	0	0	0	0	0	2	2	2	2	0	0	1	1	0	0	1	1	1	1	0	0	0	0	2	2	1	1	0	0	1	1	1
Flavodoxin	1	1	2	2	1	1	1	1	0	0	4	4	2	3	3	2	4	3	2	2	1	1	4	4	4	4	7	7	8	8	1	1	2	3	2	2	0	0	0	0	4	4	1	1	6	6	4	4	3
Prolipoprotein diacylglyceryltransferase	5	2	1	1	1	1	1	1	1	1	1	1	1	1	1	1	1	1	1	1	1	1	1	1	1	1	1	1	1	1	1	1	1	2	1	1	1	1	1	1	1	1	1	1	1	1	1	1	2
Thymidine phosphorylase	1	1	1	1	1	1	0	0	1	0	1	1	0	0	0	0	1	1	0	0	0	0	1	1	1	1	1	1	0	0	0	0	1	1	1	1	1	1	0	0	1	1	1	2	0	0	1	1	1
Acetate kinase	1	1	1	1	1	1	1	1	1	1	1	1	3	3	2	2	1	1	1	1	1	1	3	3	3	3	1	1	1	1	1	1	1	1	1	1	1	1	1	1	3	3	1	1	1	1	2	2	2
Sugar kinase of the NBD/HSP70 family, may contain an N-terminal HTH domain	5	4	0	0	4	4	8	3	2	2	4	4	4	3	3	4	7	8	3	3	4	4	7	7	8	7	3	3	3	3	0	0	4	6	4	4	2	2	2	3	8	6	2	3	1	1	9	9	4
Methionine aminopeptidase	1	1	1	1	1	1	1	1	1	1	2	2	1	1	1	1	1	1	1	1	1	1	2	2	2	2	1	1	1	1	1	1	1	2	1	1	2	2	2	2	1	1	1	1	1	1	1	1	2
Protein involved in ribonucleotide reduction	2	1	0	0	1	1	1	2	1	1	1	1	2	1	1	1	1	1	2	2	0	0	1	1	1	1	0	0	0	0	0	0	2	2	2	2	2	2	3	1	1	1	0	0	0	0	1	1	0
Ethanolamine utilization protein EutS, ethanolamine utilization microcompartment shell protein	0	0	0	1	0	0	0	0	0	0	0	0	0	0	0	0	0	0	0	0	0	0	2	2	2	2	0	0	1	1	0	0	1	1	1	1	0	0	0	0	2	2	1	1	0	0	1	1	1
Putative GTP cyclohydrolase 1 type 2, NIF3 family	1	1	1	1	1	1	2	2	1	1	1	1	1	1	1	1	1	1	1	1	1	1	1	1	1	1	1	1	1	2	1	1	1	1	1	1	1	1	1	1	1	1	1	1	1	1	1	1	1
Predicted histidine transporter YuiF, NhaC family	0	0	0	0	0	0	0	0	1	1	0	0	0	0	0	0	0	0	0	0	0	0	0	0	0	0	1	1	2	2	0	0	0	0	0	0	1	1	1	1	0	0	0	0	1	1	0	0	0
Ribonuclease HII	1	1	1	1	1	1	1	1	1	1	1	1	1	1	1	1	1	1	1	1	1	1	1	1	1	1	1	1	1	1	1	1	1	2	1	1	1	1	1	1	1	1	1	1	1	1	1	1	1
Ornithine carbamoyltransferase	2	1	2	2	1	1	1	1	2	1	1	1	2	1	0	1	0	0	1	1	1	1	1	1	1	1	0	0	0	0	1	1	3	4	3	3	1	1	1	1	2	1	1	1	1	1	3	3	1
Glycyl-tRNA synthetase, beta subunit	1	1	1	1	1	1	2	1	0	0	1	1	1	1	1	1	1	1	1	1	1	1	1	1	1	1	1	1	1	1	2	1	1	1	1	1	0	0	0	0	1	1	2	1	1	1	1	1	0
Diaminopimelate decarboxylase	1	1	1	1	1	1	1	1	2	2	2	2	1	1	1	1	1	1	1	1	1	1	2	2	1	2	0	0	0	0	0	0	1	1	1	2	1	2	1	1	1	1	3	1	2	2	1	1	1
Selenocysteine lyase/Cysteine desulfurase	1	1	1	1	1	1	1	1	1	1	2	2	1	1	2	1	2	2	1	1	0	1	2	2	2	2	0	0	0	0	2	2	2	2	2	2	2	2	2	2	2	2	1	1	1	1	2	2	4
Aspartate ammonia-lyase	0	0	1	1	0	0	0	0	0	0	1	1	0	0	0	2	0	0	0	0	1	1	1	1	1	1	1	1	0	0	1	1	0	0	0	0	1	1	1	1	1	1	1	1	0	0	1	1	0
Integrase	8	4	3	0	7	7	9	7	2	2	9	7	4	1	9	4	6	5	4	6	2	3	15	15	8	11	2	4	1	2	0	1	5	8	9	16	1	0	1	2	12	15	3	2	1	1	16	21	7
D-serine dehydratase	0	0	0	0	0	0	0	0	0	1	1	1	0	0	0	0	0	0	1	1	0	0	1	1	1	1	0	1	1	1	0	0	0	0	0	0	0	0	0	0	1	1	0	0	0	0	1	3	0
Ribosomal protein L28	1	1	1	1	1	1	1	1	1	1	1	1	1	1	1	1	1	1	1	1	1	1	1	1	1	1	1	1	1	1	1	1	1	1	1	1	1	1	1	1	1	1	1	1	1	1	1	1	1
Diadenosine tetraphosphate (Ap4A) hydrolase or other HIT family hydrolase	2	2	1	1	1	1	1	1	1	1	2	2	1	1	1	2	1	1	1	1	1	1	1	1	1	1	1	1	1	1	1	1	1	1	1	1	2	2	2	2	2	2	1	1	1	1	1	1	1
CBS domain	3	3	3	3	3	3	2	2	1	1	1	1	2	2	2	2	2	2	1	1	2	2	2	2	2	2	3	3	4	4	0	0	5	4	4	4	0	0	0	1	2	2	1	1	4	4	3	3	2
Chromosome segregation protein Spo0J, contains ParB-like nuclease domain	1	1	1	1	1	1	2	1	3	2	4	2	2	2	3	3	2	3	2	4	2	2	4	4	3	3	0	1	1	1	2	1	1	1	3	3	1	1	1	1	1	5	2	1	1	3	2	3	2
Ribosomal protein S20	1	1	1	1	1	1	1	1	1	1	1	1	1	1	1	1	1	1	1	1	1	1	1	1	1	1	1	1	1	1	1	1	1	1	1	1	1	1	1	1	1	1	1	1	1	1	1	1	1
Uncharacterized protein YaaQ	1	1	0	0	0	0	0	0	1	1	0	0	1	1	0	1	1	1	1	1	1	1	0	0	0	0	0	0	0	0	2	2	1	1	1	1	0	0	0	0	0	0	1	1	0	0	0	0	1
Serine acetyltransferase	1	1	1	1	1	1	1	1	1	1	2	2	0	0	0	0	0	0	0	0	0	1	1	1	1	1	0	0	0	0	0	0	1	1	1	1	1	1	1	1	2	2	1	1	0	0	2	2	1
Succinate dehydrogenase/fumarate reductase, flavoprotein subunit	1	1	1	1	2	1	0	0	1	1	2	2	3	2	2	1	1	1	2	1	6	10	5	5	5	5	0	0	1	1	0	0	1	1	1	1	1	1	1	4	3	3	0	0	0	0	5	4	1
Acetyl-CoA acetyltransferase	1	1	1	1	1	1	0	0	1	2	2	2	1	1	0	0	1	1	1	1	1	1	7	7	7	8	1	1	1	1	0	0	1	1	1	1	3	3	0	3	4	6	1	1	2	2	4	4	2
Uncharacterized conserved protein YeeX, DUF496 family	0	0	0	0	0	0	0	0	0	0	1	1	0	0	0	0	0	0	0	0	0	0	1	1	1	1	1	1	1	1	0	0	0	0	0	0	0	0	0	0	1	1	0	0	0	0	1	1	0
16S rRNA A1518 and A1519 N6-dimethyltransferase RsmA/KsgA/DIM1 (may also have DNA glycosylase/AP lyase activity)	1	1	1	1	1	1	1	1	2	1	1	1	1	1	2	1	1	1	1	1	1	1	1	1	1	1	1	1	1	1	1	1	1	1	1	2	2	2	1	2	1	1	1	1	1	1	1	1	1
Predicted DNA-binding protein YlxM, UPF0122 family	1	1	1	1	1	1	1	1	1	1	0	0	1	1	1	1	1	1	1	1	1	1	0	0	0	0	1	1	1	1	1	1	1	1	1	1	0	0	0	0	0	0	1	1	1	1	0	0	1
Conserved DNA-binding protein YbaB (function unknown)	1	1	1	1	1	1	1	1	1	1	1	1	1	1	1	1	1	1	1	1	1	1	1	1	1	1	1	1	1	1	1	1	1	1	1	1	1	1	1	1	1	1	1	1	1	1	1	1	1
UDP-N-acetylglucosamine 2-epimerase	0	1	1	1	1	1	0	0	1	1	1	1	1	4	1	1	1	1	1	0	1	1	1	1	1	1	0	0	0	0	2	2	2	3	1	1	0	0	1	1	2	1	0	0	1	1	2	1	1
ABC-type sulfate transport system, periplasmic component	0	0	0	0	0	0	0	0	0	0	2	2	0	0	0	0	0	0	0	0	0	0	2	2	2	2	0	0	0	0	0	0	0	0	0	0	1	1	0	0	2	2	0	0	0	0	3	2	0
Phosphotransferase system sorbitol-specific component IIBC	0	1	0	0	0	0	0	0	0	0	0	0	0	0	1	0	0	0	0	0	0	0	1	1	1	1	0	0	0	0	0	0	1	1	1	1	0	0	0	0	1	1	1	1	0	0	1	1	0
Di- or tripeptidase	1	1	2	2	1	1	1	1	2	2	3	3	2	2	1	2	1	1	1	1	2	2	2	2	2	2	2	2	4	4	6	5	2	2	2	2	0	0	0	0	3	3	3	4	5	5	2	2	4
3-hydroxyacyl-CoA dehydrogenase	0	0	0	0	1	1	0	0	1	0	2	2	0	0	1	0	1	1	2	2	0	0	5	5	4	4	1	1	1	2	1	1	0	0	0	0	1	1	0	2	3	4	3	3	2	3	3	3	1
Carbon starvation protein CstA	0	0	1	1	0	0	0	0	0	0	1	1	0	0	0	0	0	0	0	0	0	0	2	2	2	2	1	1	1	1	1	1	0	0	0	0	0	0	1	1	2	2	1	1	2	2	2	2	1
NADPH-dependent glutamate synthase beta chain or related oxidoreductase	0	0	1	1	0	0	1	1	1	0	1	1	0	0	0	1	1	2	1	2	0	0	2	2	2	2	1	1	0	0	0	0	2	3	2	2	3	3	1	1	3	2	1	1	2	2	5	5	3
TPP-dependent pyruvate or acetoin dehydrogenase subunit alpha	1	1	0	0	1	1	1	1	2	2	0	0	0	0	1	0	1	1	1	1	0	0	1	1	1	0	0	0	0	0	0	0	2	3	2	2	0	0	0	0	0	0	0	0	0	0	0	0	0
Phosphotransferase system fructose-specific component IIB	4	2	0	0	0	0	1	0	0	0	0	0	1	1	0	0	0	0	1	0	0	0	1	1	3	3	0	0	0	0	0	0	1	2	0	0	0	0	0	0	2	4	0	0	0	0	4	4	0
Acetolactate synthase large subunit or other thiamine pyrophosphate-requiring enzyme	2	2	3	3	2	2	2	2	3	2	4	4	2	2	3	0	1	2	1	1	3	3	7	7	6	6	0	0	1	1	0	0	1	1	1	1	3	3	2	4	4	4	1	1	2	2	5	5	0
Fructose-1,6-bisphosphatase/sedoheptulose 1,7-bisphosphatase or related protein	0	0	1	1	0	0	0	0	0	0	1	1	0	0	0	0	0	0	0	0	0	0	1	1	1	1	1	1	1	1	0	0	0	0	0	0	1	1	1	1	2	1	1	1	1	1	2	2	0
nanoRNase/pAp phosphatase, hydrolyzes c-di-AMP and oligoRNAs	1	1	1	1	1	1	1	1	1	1	0	0	1	1	1	1	1	1	1	1	1	1	0	0	0	0	1	1	1	1	1	1	1	1	1	1	1	1	1	1	0	0	1	1	1	1	0	0	1
p-Aminobenzoyl-glutamate transporter AbgT	2	1	0	0	0	0	0	0	0	2	1	1	0	0	0	0	0	0	0	0	0	0	1	1	1	1	2	2	2	2	0	0	0	0	0	0	1	2	2	1	0	0	1	1	9	8	0	0	1
NADPH-dependent 2,4-dienoyl-CoA reductase, sulfur reductase, or a related oxidoreductase	6	6	0	0	2	2	2	2	1	3	2	2	1	1	1	0	1	2	0	1	0	0	4	4	3	3	2	2	2	2	1	1	4	4	4	4	1	1	0	1	3	4	3	3	1	1	2	2	5
Deoxyxylulose-5-phosphate synthase	1	1	0	1	0	0	1	1	1	0	1	1	2	1	1	1	1	1	3	2	1	1	1	1	1	1	1	1	2	2	0	0	0	0	0	0	0	0	1	1	1	1	0	0	1	1	1	1	1
Phosphoketolase	1	1	0	0	0	0	0	0	0	0	0	0	2	1	2	1	1	1	1	1	1	1	0	0	0	0	0	0	0	0	0	0	0	0	0	0	0	0	0	1	0	0	0	0	0	0	0	0	0
Predicted DNA-binding protein with the Helix-hairpin-helix motif	0	0	0	0	0	0	0	0	0	0	0	0	0	0	0	0	0	0	0	0	0	0	0	0	0	0	0	0	1	1	1	1	0	0	0	0	0	0	0	0	0	0	0	1	0	0	0	0	0
Transposase	3	4	3	0	3	5	20	5	57	4	1	11	28	16	5	27	8	10	10	23	32	27	19	19	23	20	4	3	13	11	1	12	4	7	7	4	8	20	1	7	4	2	3	14	15	25	28	24	6
3-oxoacyl-[acyl-carrier-protein] synthase III	1	1	1	1	1	1	1	1	1	2	1	1	0	1	2	2	1	1	1	1	1	1	1	1	1	1	1	1	2	2	1	1	1	1	1	1	0	0	0	0	1	1	0	0	1	1	2	2	1
Na+-translocating ferredoxin:NAD+ oxidoreductase RNF, RnfE subunit	0	0	0	0	0	0	0	0	0	0	1	1	0	0	0	0	0	0	0	0	0	0	1	1	1	1	1	1	1	1	1	1	0	0	0	0	0	0	0	0	1	1	1	1	1	1	1	1	1
Nicotinic acid mononucleotide adenylyltransferase	1	1	1	1	1	1	1	1	1	1	1	1	1	1	1	1	1	1	1	1	1	1	1	1	1	1	1	1	1	1	1	1	1	1	1	1	1	1	1	1	1	1	1	1	1	1	1	1	1
5-keto 4-deoxyuronate isomerase	1	1	0	0	0	0	0	0	0	0	1	1	0	0	0	0	0	0	0	0	0	0	0	0	0	0	0	0	0	0	0	0	1	1	2	2	0	0	0	0	1	1	0	0	0	0	1	1	3
D-Tyr-tRNAtyr deacylase	1	1	0	0	1	1	1	1	1	1	1	1	1	1	1	1	1	1	1	1	1	1	1	1	1	1	1	1	1	1	1	1	1	1	1	1	1	1	1	1	1	1	1	1	1	1	1	1	1
Dipeptide/tripeptide permease	1	1	0	0	0	0	1	1	2	2	3	2	1	2	2	1	3	3	2	2	0	0	5	5	5	5	0	0	0	0	0	0	1	2	1	1	1	1	1	1	4	4	0	0	0	0	4	5	1
Magnesium-transporting ATPase (P-type)	6	6	0	0	4	4	2	3	0	0	0	0	8	8	2	2	1	2	2	2	5	4	3	3	3	3	1	1	1	1	2	2	7	10	7	8	2	2	0	0	1	1	1	1	1	1	1	1	4
Pyruvate/2-oxoglutarate/acetoin dehydrogenase complex, dehydrogenase (E1) component	1	1	0	0	1	1	1	1	2	2	0	0	0	0	1	0	1	1	1	1	0	0	1	1	1	0	0	0	0	0	0	0	2	2	2	2	0	0	0	0	0	0	0	0	0	0	0	0	0
Purine-nucleoside phosphorylase	1	1	0	0	1	1	1	1	1	1	1	1	0	0	0	0	1	1	0	0	0	0	1	1	1	1	1	1	1	1	1	1	1	2	1	1	1	1	0	0	2	2	1	1	0	0	1	1	1
Glycerol-3-phosphate cytidylyltransferase, cytidylyltransferase family	0	0	1	1	0	0	0	0	1	1	1	1	1	1	0	2	0	0	0	0	1	1	1	1	1	1	1	1	1	1	0	0	1	1	1	1	0	0	0	0	2	1	2	1	1	2	1	1	0
Catalase	0	0	1	1	0	0	0	0	2	2	1	1	0	0	0	0	0	0	0	0	0	0	1	1	2	1	0	0	0	0	0	0	1	1	1	1	1	1	1	1	2	2	0	0	0	0	1	1	0
Ribose 5-phosphate isomerase RpiB	2	4	1	1	3	3	2	3	2	2	1	1	1	0	0	0	0	0	0	0	3	3	1	1	2	2	1	1	1	1	1	1	2	8	2	2	1	1	1	1	1	1	2	2	1	1	2	2	1
L-serine deaminase	2	2	2	2	2	2	2	2	4	4	2	2	2	2	2	2	2	2	2	0	0	0	2	2	2	2	1	1	1	1	2	2	4	5	4	4	0	0	3	1	4	3	4	4	2	2	3	3	2
Cytochrome bd-type quinol oxidase, subunit 2	0	0	1	1	0	0	0	0	1	1	3	3	1	1	1	0	1	1	1	1	0	0	3	3	4	3	0	0	0	0	0	0	1	1	1	1	1	1	0	1	3	3	0	0	0	0	2	2	0
Na+ or H+-translocating membrane pyrophosphatase	0	0	0	0	0	0	0	0	0	0	0	0	0	0	0	0	0	0	0	0	0	0	0	0	0	0	1	1	1	1	1	1	0	0	0	0	0	0	0	0	0	0	1	1	0	0	0	0	1
Glycerophosphoryl diester phosphodiesterase	3	3	0	0	0	1	1	2	4	3	3	3	4	4	2	2	1	1	2	2	2	1	3	3	4	3	1	1	3	3	0	0	4	5	5	5	1	1	1	1	2	2	1	1	0	0	2	2	2
Urocanate hydratase	0	0	0	0	0	0	0	0	1	1	0	0	0	0	0	0	0	0	0	0	0	0	1	1	1	1	1	1	2	3	0	0	0	0	0	0	0	0	1	1	1	1	0	0	1	1	0	0	0
Transposase and inactivated derivatives, IS5 family	0	3	0	0	0	0	2	0	0	0	0	3	0	0	0	0	0	0	1	1	0	0	3	3	25	10	0	0	0	0	0	0	0	0	0	1	0	0	0	0	0	0	0	0	0	0	0	0	0
Acyl-CoA hydrolase	0	0	1	1	1	1	0	0	1	1	2	1	0	0	1	1	1	1	1	1	0	0	1	1	1	1	3	3	2	2	1	1	1	1	1	1	3	3	3	2	2	2	2	2	4	4	1	1	1
Recombinational DNA repair protein (RecF pathway)	1	1	1	1	1	1	1	1	1	1	1	1	1	1	1	1	1	1	1	1	1	1	1	1	1	1	1	1	3	3	1	1	1	1	1	1	1	1	1	1	1	1	1	1	1	1	1	1	1
Predicted P-loop ATPase and inactivated derivatives	0	0	0	0	0	0	1	0	0	0	0	0	0	0	0	0	0	0	3	0	0	0	0	0	0	0	0	0	0	0	0	0	0	0	0	7	0	0	0	0	0	0	0	0	0	0	0	0	0
Sugar (pentulose or hexulose) kinase	3	3	0	0	0	0	2	0	2	3	1	1	1	1	2	0	4	4	2	3	0	0	8	8	7	7	1	1	0	0	0	0	3	2	3	3	0	0	0	1	4	4	2	2	0	0	6	6	0
Methionine synthase I (cobalamin-dependent), methyltransferase domain	0	0	1	1	0	0	1	1	1	1	1	1	0	0	0	0	0	0	0	0	0	0	1	1	1	1	1	1	1	1	0	0	0	0	0	0	1	1	0	0	1	1	0	0	1	1	1	1	1
Fructose-1,6-bisphosphatase	1	1	0	0	1	1	0	0	1	1	1	1	0	0	1	0	0	0	0	0	0	0	1	1	1	1	1	1	1	1	1	1	1	1	1	1	0	0	0	0	1	1	1	1	0	0	1	1	0
Formylglycine-generating enzyme, required for sulfatase activity, contains SUMF1/FGE domain	2	0	0	0	0	0	0	0	0	0	0	0	0	0	0	0	0	0	0	0	0	0	2	2	5	4	0	0	2	2	0	0	0	1	0	0	0	0	0	0	0	6	1	0	0	0	0	0	0
Phosphate starvation-inducible protein PhoH, predicted ATPase	1	1	1	1	1	1	1	1	1	1	2	2	1	1	1	1	1	1	1	1	1	1	2	2	2	2	0	0	0	0	1	1	1	1	1	1	1	1	1	1	3	3	1	1	1	1	2	2	0
DNA-binding ferritin-like protein (oxidative damage protectant)	3	3	1	1	1	1	1	1	1	1	2	2	3	0	1	1	2	2	2	3	1	1	1	1	1	1	1	1	1	1	0	0	1	1	1	1	0	0	0	1	1	1	0	0	0	0	1	1	0
Uncharacterized domain/protein associated with RNAses G and E	1	1	0	0	1	1	1	1	1	1	0	0	0	0	1	1	0	0	0	0	0	0	0	0	0	0	0	0	0	0	0	0	1	1	1	1	0	0	0	0	0	0	0	0	0	0	0	0	0
3-hydroxyisobutyrate dehydrogenase or related beta-hydroxyacid dehydrogenase	1	2	0	0	0	0	0	0	0	1	0	0	0	0	1	1	1	1	1	1	0	0	4	4	4	4	0	0	0	0	0	0	1	1	1	1	0	0	1	2	3	3	0	0	1	1	4	4	1
ABC-type multidrug transport system, permease component	1	1	2	2	3	3	2	2	3	2	6	6	1	2	2	1	1	0	1	2	1	1	5	5	5	5	0	0	0	0	2	2	1	1	1	1	4	4	2	1	4	4	0	0	3	3	4	4	0
Chromosomal replication initiation ATPase DnaA	1	1	1	1	1	1	1	1	1	1	2	2	1	1	1	1	1	1	1	1	1	1	2	2	2	2	0	0	0	0	1	1	1	1	1	1	1	1	1	1	2	2	1	1	1	1	2	2	2
Glucose-6-phosphate 1-dehydrogenase	1	1	0	0	1	1	0	0	1	1	1	1	1	1	1	1	1	1	1	1	1	1	1	1	1	1	0	0	0	0	0	0	1	1	1	1	1	1	1	1	1	1	0	0	0	0	1	1	0
Uncharacterized membrane protein YcaP, DUF421 family	1	1	1	1	1	1	1	1	0	0	1	1	1	1	1	0	1	2	0	0	0	0	2	2	2	2	0	0	1	1	0	0	1	1	1	1	0	0	1	1	1	1	0	0	0	0	1	1	1
Glycerol uptake facilitator and related aquaporins (Major Intrinsic Protein Family)	2	2	0	1	2	2	2	1	1	1	1	1	2	1	3	1	1	1	0	1	2	2	4	4	5	4	1	1	1	1	1	1	2	2	3	3	1	1	0	0	3	3	1	1	0	0	2	2	2
Flavorubredoxin	0	0	2	2	0	0	0	0	0	0	0	0	0	0	0	0	0	0	0	0	0	0	1	1	1	1	2	2	2	2	1	1	0	0	0	0	0	0	0	0	1	1	3	2	3	3	1	1	2
L-alanine-DL-glutamate epimerase or related enzyme of enolase superfamily	0	2	1	1	0	0	0	0	1	1	0	1	0	0	0	0	1	1	1	1	1	1	7	7	7	7	0	0	2	1	0	0	3	2	2	3	1	1	1	5	4	5	0	0	3	2	7	7	0
Pyrrolidone-carboxylate peptidase (N-terminal pyroglutamyl peptidase)	1	1	1	1	0	0	0	0	1	1	0	0	1	1	0	1	0	0	0	0	1	1	1	1	1	1	0	0	1	1	1	1	1	1	1	1	0	0	0	0	1	1	1	1	1	1	0	0	1
Activator of 2-hydroxyglutaryl-CoA dehydratase (HSP70-class ATPase domain)	0	0	1	1	0	0	2	2	0	0	1	1	0	0	0	1	1	1	0	0	0	0	1	1	1	1	2	2	2	2	2	2	1	1	3	1	0	0	0	0	0	1	1	2	2	2	1	1	1
GGDEF domain, diguanylate cyclase (c-di-GMP synthetase) or its enzymatically inactive variants	0	0	0	0	0	0	0	1	1	1	1	1	0	0	0	0	0	0	0	0	9	13	6	6	6	6	0	0	0	0	0	0	0	0	0	0	0	0	0	0	7	9	0	0	2	2	8	8	1
RNase adaptor protein for sRNA GlmZ degradation, contains a P-loop ATPase domain	1	1	1	1	1	1	1	1	1	1	1	1	1	1	1	1	1	1	1	1	1	1	1	1	1	1	1	1	1	1	1	1	1	1	1	1	1	1	1	1	1	1	1	1	1	1	1	1	1
tRNA U55 pseudouridine synthase TruB, may also work on U342 of tmRNA	1	1	1	1	1	1	1	1	1	1	1	1	1	1	1	1	1	1	1	1	1	1	1	1	1	1	1	1	1	1	1	1	1	2	1	1	1	1	1	1	1	1	1	2	1	1	1	1	1
Citrate lyase, alpha subunit	0	1	1	1	0	0	0	0	0	0	0	0	1	1	0	0	1	1	0	0	0	0	0	0	0	0	1	1	1	1	0	0	1	4	1	1	0	0	0	0	1	1	0	0	2	2	1	1	1
ABC-type uncharacterized transport system, permease component	4	4	1	1	5	5	4	3	0	0	1	1	3	3	1	3	1	1	1	1	3	3	1	1	1	1	0	0	3	3	4	4	3	3	3	3	0	0	1	1	1	1	2	2	1	1	1	1	4
Cytochrome bd-type quinol oxidase, subunit 1	0	0	1	1	0	0	0	0	1	1	3	3	1	1	1	0	1	1	1	1	0	0	3	3	4	3	0	0	0	0	0	0	1	1	1	1	1	1	0	1	3	3	0	0	0	0	2	2	0
Na+/H+-dicarboxylate symporter	0	0	1	1	0	0	0	0	1	1	0	0	0	0	1	0	1	1	1	1	0	0	3	3	3	3	4	4	3	4	3	3	2	2	2	2	2	2	2	2	5	5	6	5	5	6	2	2	4
Mn2+ and Fe2+ transporters of the NRAMP family	1	1	2	2	1	1	2	2	2	3	1	1	1	1	1	1	2	3	2	2	0	0	1	1	2	2	0	0	1	1	0	0	2	2	2	2	2	2	2	1	1	1	0	0	1	2	1	1	0
Uncharacterized membrane protein YadS	1	1	1	1	1	1	1	2	1	1	2	1	1	0	1	0	1	1	1	1	1	1	1	1	1	1	1	1	1	1	1	1	1	2	1	1	0	0	0	0	1	1	2	2	1	1	1	1	1
ABC-type antimicrobial peptide transport system, permease component	9	7	1	1	6	6	11	5	5	5	3	3	4	7	5	4	3	3	5	5	4	3	3	3	3	3	4	4	4	4	6	9	8	9	10	9	4	4	4	3	5	3	9	13	2	2	3	5	4
Galactose-1-phosphate uridylyltransferase	1	1	1	1	2	2	2	2	1	1	1	1	3	3	2	1	1	1	1	1	1	1	1	1	1	1	1	1	1	1	0	0	2	2	2	2	2	1	2	1	1	1	0	0	0	0	1	1	1
Argininosuccinate synthase	0	0	1	1	0	0	1	1	1	1	1	1	0	0	1	1	1	1	1	1	1	1	1	1	1	1	0	0	0	0	0	0	0	0	0	0	1	1	1	1	1	1	1	1	1	1	1	1	1
Malate/lactate dehydrogenase	2	2	1	1	2	2	2	4	4	3	1	1	3	3	3	2	7	7	5	5	2	2	2	2	2	2	1	1	1	1	0	0	2	2	2	2	3	3	2	2	1	1	2	2	2	2	1	1	1
UDP-N-acetylmuramyl pentapeptide synthase	2	4	1	1	2	2	2	2	1	2	1	1	2	2	2	2	3	3	2	2	2	2	1	1	2	2	0	0	0	0	1	1	2	2	2	2	1	1	1	1	1	1	2	2	1	1	1	1	2
Glycine cleavage system H protein (lipoate-binding)	1	2	0	0	0	0	0	0	1	1	1	1	0	0	0	0	1	1	1	1	0	0	1	1	1	1	0	0	0	0	1	1	1	1	1	1	0	0	1	1	1	1	0	0	0	0	1	1	0
Pseudouridylate synthase, 23S rRNA- or tRNA-specific	3	3	4	4	3	3	3	3	3	3	5	5	3	3	4	3	4	4	4	4	3	3	5	5	5	5	3	3	3	3	3	3	3	3	3	3	3	3	3	2	5	5	4	4	2	2	4	4	3
ABC-type Fe3+-hydroxamate transport system, periplasmic component	1	1	9	11	0	0	1	1	3	7	3	3	1	0	0	0	1	1	2	2	0	0	7	7	6	6	2	2	8	6	1	2	2	2	2	2	7	5	3	2	7	6	0	0	2	2	6	5	4
Galactokinase	1	1	0	0	1	1	1	1	1	1	1	1	1	1	1	1	1	1	1	1	1	1	1	1	1	1	1	1	1	1	0	0	1	2	1	1	1	1	2	1	1	1	0	0	0	0	1	1	1
UDP-glucose 6-dehydrogenase	0	0	1	1	0	0	1	1	0	0	1	1	0	0	1	1	0	0	0	0	0	0	1	1	1	1	0	0	0	0	0	0	1	0	0	0	1	1	1	1	1	1	1	1	1	1	2	2	1
Molybdenum cofactor biosynthesis enzyme	0	0	1	1	0	0	0	0	1	1	1	1	0	0	0	0	0	1	1	1	0	0	1	1	1	1	0	0	0	0	1	1	1	1	1	1	0	0	1	1	1	1	0	0	0	0	1	1	1
Threonine dehydratase	0	0	2	2	0	0	1	1	2	2	2	2	0	0	0	0	1	1	0	0	0	0	3	3	3	3	1	1	1	1	0	0	1	1	1	1	1	1	2	1	4	4	1	1	2	3	3	3	1
Major membrane immunogen, membrane-anchored lipoprotein	1	1	0	0	0	0	0	0	0	0	0	0	0	0	0	0	0	0	0	0	0	0	0	0	0	0	1	2	1	1	0	1	1	1	1	1	0	0	0	0	0	0	0	0	0	0	0	0	1
Imidazoleglycerol phosphate dehydratase HisB	0	0	1	1	0	0	1	1	1	0	1	1	0	0	0	1	0	0	1	1	0	0	1	1	1	1	0	0	0	0	0	0	0	0	0	0	1	1	1	1	1	1	0	0	1	1	2	1	0
DNA polymerase III, delta prime subunit	1	1	2	2	1	1	1	1	1	1	1	2	1	1	1	1	1	1	1	1	1	1	2	2	1	1	0	0	2	1	1	1	1	1	1	1	1	1	1	1	1	1	1	1	1	1	1	1	1
Lyzozyme M1 (1,4-beta-N-acetylmuramidase), GH25 family	0	1	0	0	1	1	2	2	1	2	0	0	5	4	3	1	2	4	1	0	0	0	0	0	0	0	0	0	0	0	0	0	1	3	1	3	1	1	2	2	0	0	0	0	0	0	1	1	1
Alcohol dehydrogenase, class IV	1	1	2	4	1	1	2	1	0	0	2	2	0	0	0	0	2	1	1	1	0	0	7	7	7	8	0	0	3	1	1	1	1	1	1	1	0	0	0	1	6	7	2	3	1	1	4	5	7
dsDNA-specific endonuclease/ATPase MutS2	3	2	1	1	1	1	1	1	1	1	0	0	2	2	1	1	1	1	1	1	2	2	0	0	0	0	2	2	2	2	1	1	2	3	3	2	0	0	0	0	0	0	1	2	1	1	0	0	1
Arginine exporter protein ArgO	0	0	1	1	0	0	0	0	0	1	1	1	0	0	0	1	0	0	0	0	0	0	1	1	1	1	1	1	1	1	0	0	0	0	0	0	0	0	1	1	1	1	0	0	0	0	1	1	0
DNA-binding response regulator, NarL/FixJ family, contains REC and HTH domains	1	1	0	0	3	3	3	2	4	4	8	7	0	1	2	0	2	1	2	2	1	1	15	15	13	14	0	0	0	0	1	1	2	3	2	2	7	8	10	8	16	16	1	1	0	0	12	12	0
Uncharacterized conserved protein YacL, contains PIN and TRAM domains	1	1	1	1	0	0	0	0	1	1	0	0	0	0	1	1	1	1	1	1	0	0	0	0	0	0	0	0	0	0	2	1	1	1	1	1	0	0	0	0	0	0	1	1	1	1	0	0	1
Ribosome maturation factor RimP	1	1	1	1	1	1	1	1	1	1	1	1	1	1	1	1	1	1	1	1	1	1	1	1	1	1	1	1	1	1	1	1	1	1	1	1	1	1	1	1	1	1	1	1	1	1	1	1	1
Enamine deaminase RidA, house cleaning of reactive enamine intermediates, YjgF/YER057c/UK114 family	0	0	1	1	0	0	1	1	1	1	5	5	0	0	0	0	0	0	0	0	0	0	7	7	9	8	1	1	2	2	1	1	3	4	3	3	1	1	1	1	4	4	1	1	4	5	4	4	1
Mevalonate kinase	2	2	0	0	2	2	2	2	0	2	0	0	2	2	2	2	2	2	2	2	2	2	0	0	0	0	0	0	0	0	0	0	2	3	2	2	2	2	0	0	0	0	0	0	0	0	0	0	0
DNA segregation ATPase FtsK/SpoIIIE and related proteins	3	2	1	1	3	2	3	3	2	2	2	2	1	2	2	2	1	1	1	1	1	1	1	1	1	2	0	0	0	0	1	1	3	6	6	6	3	2	3	3	1	1	3	2	1	1	1	1	3
Aspartate-semialdehyde dehydrogenase	1	1	1	1	1	1	1	1	1	1	2	2	1	1	1	1	1	1	1	1	1	1	3	3	3	3	0	0	0	0	1	1	1	1	1	1	1	1	1	1	2	2	1	1	1	1	2	2	1
Glutamine amidotransferase related to the GATase domain of CobQ	1	1	0	0	1	1	1	1	1	1	0	0	1	2	1	1	2	2	1	1	1	1	0	0	0	0	0	0	0	0	0	0	1	2	1	1	1	1	1	1	0	0	1	1	0	0	0	0	1
L-asparaginase/archaeal Glu-tRNAGln amidotransferase subunit D	1	1	1	1	1	1	1	1	1	1	2	2	1	1	2	1	2	2	0	0	1	1	2	2	2	2	1	1	1	1	1	1	1	2	1	1	1	1	1	2	2	2	0	0	1	1	2	2	1
Endonuclease IV	1	1	1	1	0	0	0	0	1	1	1	1	0	0	0	1	0	0	0	0	0	0	1	1	1	1	0	0	0	0	1	1	1	1	1	1	0	0	0	0	2	2	0	0	1	1	2	2	1
Phosphoribosyl 1,2-cyclic phosphodiesterase	1	1	2	1	1	1	1	1	1	1	1	1	1	1	1	1	1	1	1	1	1	1	2	2	2	2	1	1	1	1	2	1	2	2	3	3	0	0	0	0	1	1	1	1	1	1	1	1	2
AICAR transformylase/IMP cyclohydrolase PurH	1	1	1	1	1	1	1	1	1	1	1	1	0	0	1	1	1	1	1	1	1	1	1	1	1	1	1	1	1	1	1	1	1	1	1	1	1	1	1	1	1	1	1	1	2	2	1	1	1
Fe-S-cluster-containing dehydrogenase component	0	0	0	0	0	0	0	0	0	0	11	10	0	0	0	0	0	0	0	0	0	0	4	4	4	4	0	0	0	0	0	0	0	0	0	0	0	0	1	1	12	10	1	1	0	0	8	8	0
Acyl CoA:acetate/3-ketoacid CoA transferase, beta subunit	0	0	0	0	1	1	0	0	0	0	0	0	0	0	0	0	0	0	0	0	0	0	2	2	2	3	2	2	3	3	0	0	0	0	0	0	1	1	0	1	1	1	0	0	1	1	1	1	0
Transposase (or an inactivated derivative)	8	9	0	0	1	0	1	2	1	5	1	1	7	2	1	9	1	1	5	35	7	3	1	1	5	8	3	3	0	0	2	0	6	4	9	10	1	0	4	4	0	0	2	2	4	0	2	2	2
Superfamily II DNA helicase RecQ	2	2	1	1	0	0	0	0	2	2	1	1	1	1	1	1	2	2	1	1	1	1	1	1	1	1	1	2	1	1	0	0	2	3	4	2	0	0	0	0	1	1	2	1	0	0	2	2	3
Citrate synthase	0	0	0	0	1	1	1	1	1	1	1	1	0	0	0	1	0	0	0	0	0	0	1	1	2	2	0	0	0	0	0	0	0	0	0	0	1	1	2	2	2	2	1	1	0	0	3	2	0
Cystathionine beta-lyase/cystathionine gamma-synthase	1	1	1	1	1	1	1	1	3	2	5	4	0	0	1	0	0	0	3	3	2	2	3	3	4	3	1	1	3	1	0	0	2	2	2	2	0	0	1	1	5	4	1	1	2	1	3	3	1
Anaerobic selenocysteine-containing dehydrogenase	0	0	1	1	0	0	0	0	0	0	10	9	0	0	0	0	0	0	0	0	0	0	11	11	10	10	0	0	0	0	1	0	0	0	0	0	1	1	3	3	16	16	0	0	0	0	12	12	3
NAD-dependent protein deacetylase, SIR2 family	1	1	0	0	1	1	0	0	1	1	1	1	3	4	1	1	1	3	2	4	1	2	1	1	1	1	1	1	1	1	1	1	1	1	1	1	0	0	1	2	1	1	1	2	1	1	1	1	1
RecG-like helicase	1	1	1	1	1	1	1	1	1	1	1	1	1	1	1	1	1	1	1	1	1	1	1	1	1	1	1	1	1	1	1	1	1	1	1	1	1	1	1	1	1	1	1	2	1	1	1	1	1
Dipeptidase	1	1	0	0	2	2	1	1	0	0	1	1	4	5	2	3	8	6	4	3	5	5	0	0	0	0	0	0	0	0	1	1	0	0	0	0	0	0	0	0	1	1	0	0	2	1	0	0	0
Na+/alanine symporter	0	0	1	1	0	0	2	2	3	3	2	2	0	0	0	0	0	0	0	0	0	0	1	1	1	1	3	3	6	4	1	1	0	0	0	0	2	2	2	5	1	1	6	6	8	8	1	1	2
SAM-dependent methyltransferase	0	0	0	0	2	3	0	1	0	0	2	2	0	0	0	1	0	0	0	0	0	0	2	2	2	2	2	2	3	4	0	0	0	0	0	0	2	2	2	2	3	3	0	0	0	0	4	4	2
Na+/H+ antiporter NhaD or related arsenite permease	0	0	4	2	0	0	0	0	1	2	1	2	1	1	0	0	0	0	1	0	1	0	2	2	6	3	2	2	2	2	0	0	0	0	0	0	0	0	0	2	2	2	0	0	6	4	1	1	0
Ribosomal protein L7/L12	1	1	1	1	1	1	1	1	1	1	1	1	1	1	1	1	1	1	1	1	1	1	1	1	1	1	1	1	1	1	1	1	1	1	1	1	1	1	1	1	1	1	1	1	1	1	1	1	1
Phosphotransferase system, mannose/fructose/N-acetylgalactosamine-specific component IIB	3	3	0	0	2	2	3	0	1	1	1	1	0	1	1	3	0	0	0	0	0	0	4	4	2	4	0	0	1	1	0	0	9	10	12	12	0	0	0	0	4	3	1	1	0	0	4	4	3
Deoxyadenosine/deoxycytidine kinase	3	3	0	0	1	1	1	1	2	2	0	0	2	2	2	2	2	2	2	2	2	2	0	0	0	0	0	0	0	0	0	0	1	1	1	1	0	0	0	0	0	0	0	0	0	0	0	0	1
Panthothenate kinase	1	1	0	0	1	1	1	1	0	0	1	1	2	1	1	1	1	1	1	1	1	1	1	1	1	1	0	0	0	0	0	0	1	1	1	1	1	1	1	1	2	1	0	0	0	0	2	2	0
dTDP-4-dehydrorhamnose reductase	1	1	0	0	1	1	1	1	0	0	0	0	0	1	1	1	1	1	0	1	1	1	1	1	0	0	0	0	1	2	1	1	1	1	1	1	1	1	1	1	0	0	1	1	0	1	1	1	0
Nitrate reductase gamma subunit	0	0	1	1	0	0	0	0	1	1	1	1	0	0	0	0	1	1	1	1	0	0	2	2	2	2	0	0	0	0	0	0	0	0	0	0	0	0	1	1	2	2	0	0	0	0	2	2	0
FAD/FMN-containing dehydrogenase	0	0	0	0	0	0	0	0	0	0	1	1	1	0	0	0	0	0	0	1	2	2	2	2	2	2	1	1	1	1	0	0	0	0	0	0	3	3	2	2	1	3	1	1	3	3	4	4	2
Ni2+-binding GTPase involved in regulation of expression and maturation of urease and hydrogenase	0	0	1	1	0	0	0	1	1	1	2	2	0	0	0	0	0	0	0	0	0	0	2	2	2	2	1	1	1	1	0	0	0	0	0	0	1	1	0	1	2	2	1	0	0	0	1	1	0
ABC-type oligopeptide transport system, periplasmic component	2	4	1	1	3	3	2	4	1	1	4	4	6	6	3	7	0	0	0	0	18	16	5	5	5	5	1	1	1	1	1	1	12	15	14	14	1	1	2	3	5	5	2	1	0	0	5	5	1
Nitrate/nitrite transporter NarK	0	1	4	4	0	0	2	2	1	2	3	2	3	1	1	0	2	5	3	3	1	1	13	13	13	13	0	0	0	0	1	1	0	0	0	0	1	2	2	3	7	7	0	0	1	1	7	7	1
Urease gamma subunit	0	0	0	0	0	0	0	1	1	1	1	1	0	0	0	0	0	0	0	0	0	0	1	1	1	1	0	0	0	0	0	0	0	0	0	0	0	0	0	1	1	1	1	0	0	0	0	0	0
Isocitrate/isopropylmalate dehydrogenase	0	0	1	1	0	0	1	1	1	1	1	1	0	0	0	0	0	0	1	1	0	0	2	2	3	3	0	0	1	0	0	0	0	0	0	0	2	2	1	2	2	2	1	1	3	3	1	1	0
Acyl CoA:acetate/3-ketoacid CoA transferase, alpha subunit	0	0	0	0	1	1	0	0	0	0	0	0	0	0	0	0	0	0	0	0	0	0	2	2	2	3	2	2	3	3	0	0	0	0	0	0	1	1	0	1	1	1	0	0	1	1	1	1	0
Uncharacterized conserved protein, contains GH25 family domain	0	0	1	1	0	0	0	0	0	0	0	0	0	0	0	0	0	0	0	0	0	0	0	0	0	0	2	2	2	2	0	0	0	0	0	0	0	0	0	0	0	0	0	0	0	0	1	1	0
Cell division ATPase FtsA	1	1	0	1	1	1	1	1	1	1	1	1	1	1	1	1	1	1	1	1	1	1	3	3	3	3	1	1	2	2	0	0	1	1	1	1	0	0	0	0	4	5	0	0	0	0	1	1	2
TRAP-type C4-dicarboxylate transport system, large permease component	1	1	0	0	0	0	0	0	0	0	0	0	0	0	0	0	0	0	0	0	0	0	0	0	0	0	2	2	3	3	0	0	1	1	1	1	0	0	0	2	1	1	0	0	4	4	3	3	0
Pyruvate/2-oxoglutarate dehydrogenase complex, dihydrolipoamide acyltransferase (E2) component	1	1	0	0	2	2	2	2	3	3	3	2	0	0	1	0	1	1	1	1	0	0	3	3	3	2	0	0	0	0	0	0	2	2	4	2	1	1	2	2	2	2	0	0	0	0	3	3	1
Electron transfer flavoprotein, alpha and beta subunits	0	0	1	1	0	0	0	0	0	0	2	2	0	0	0	0	0	0	0	0	0	0	0	0	0	0	2	2	2	2	0	0	0	0	0	0	1	1	1	1	2	2	1	1	1	1	3	3	2
Histidine ammonia-lyase	0	0	0	0	0	0	0	0	1	1	0	0	0	0	0	0	0	0	0	0	0	0	1	1	1	1	1	1	2	2	0	0	0	0	0	0	0	0	1	1	1	1	0	0	2	2	0	0	0
Sugar transferase involved in LPS biosynthesis (colanic, teichoic acid)	2	2	1	1	0	0	1	1	0	0	0	0	0	1	2	2	1	1	2	2	2	2	1	1	1	1	0	0	1	1	1	1	1	1	1	1	1	1	0	0	3	2	2	2	0	0	1	1	3
Phosphoribosyl-AMP cyclohydrolase	0	0	1	1	0	0	1	1	1	0	1	1	0	0	0	1	0	0	1	1	0	0	2	2	1	1	0	0	0	0	0	0	0	0	0	0	1	1	0	1	1	1	0	0	1	1	1	1	0
Aminopeptidase N	0	0	0	0	1	1	1	1	0	0	1	1	2	2	1	1	1	1	1	1	1	1	1	1	1	1	0	0	0	0	0	0	0	0	0	0	2	2	3	3	1	1	0	0	0	0	1	1	0
Beta-galactosidase GanA	1	1	0	0	1	1	2	0	1	1	0	0	1	1	0	1	0	1	0	1	0	0	1	1	2	2	0	0	0	0	0	0	2	2	3	3	0	0	0	0	1	1	0	0	0	0	0	0	1
Urease alpha subunit	0	0	0	0	0	0	0	1	1	1	1	1	0	0	0	0	0	0	0	0	0	0	1	1	1	1	0	0	0	0	0	0	0	0	0	0	0	0	0	1	1	1	1	0	0	0	0	0	0
Fructose-bisphosphate aldolase class 1	1	0	0	0	0	0	0	0	1	1	0	0	0	0	0	0	0	0	0	0	0	0	0	0	0	0	0	0	1	1	0	0	0	0	0	0	1	1	0	1	0	0	0	0	0	0	0	0	0
Aspartate/tyrosine/aromatic aminotransferase	0	0	1	1	0	0	0	0	0	0	2	2	0	0	0	0	0	0	0	0	0	0	3	3	3	2	1	1	1	1	0	0	0	0	0	0	0	0	0	0	2	2	1	1	1	1	2	2	0
Transaldolase	0	0	1	1	1	1	1	0	1	1	2	2	0	1	3	0	1	1	1	1	0	0	3	3	4	4	0	0	0	0	1	1	1	1	1	1	1	1	1	1	3	3	2	2	0	0	4	4	1
Cytosine/adenosine deaminase or related metal-dependent hydrolase	0	0	3	3	1	1	0	0	0	0	2	2	0	0	0	0	0	0	2	2	0	0	5	5	5	5	0	0	0	0	0	0	7	11	7	7	0	0	0	0	2	2	1	1	1	1	4	4	1
Cell division protein FtsN	1	2	0	0	0	0	0	0	0	0	1	1	0	0	0	0	0	0	0	0	0	0	1	1	1	1	0	0	0	0	0	0	3	4	14	11	0	0	0	0	1	1	0	0	0	0	1	1	0
sRNA-binding carbon storage regulator CsrA	0	0	0	0	0	0	0	0	0	0	1	1	0	0	0	0	0	0	0	0	0	0	1	1	1	1	0	0	0	0	0	0	0	0	0	0	0	0	0	0	1	1	0	0	0	0	1	1	0
Phosphotransferase system IIC components, glucose/maltose/N-acetylglucosamine-specific	13	10	0	0	6	4	14	4	5	4	6	6	5	7	3	2	0	0	1	1	5	5	11	11	11	11	3	3	2	2	0	0	11	12	11	11	2	2	2	2	8	7	3	2	1	1	8	8	7
NifU homolog involved in Fe-S cluster formation	1	1	1	1	1	1	1	1	1	1	1	1	1	1	1	1	1	1	1	1	0	1	1	1	1	1	1	1	1	1	1	1	1	1	1	1	1	1	1	1	1	1	1	1	1	1	1	1	2
Uncharacterized conserved protein YbjQ, UPF0145 family	2	2	1	1	0	0	0	0	0	0	0	0	0	0	1	1	0	0	1	1	1	1	0	0	0	0	0	0	0	0	0	0	1	1	1	1	0	0	1	1	1	1	0	0	0	0	1	1	1
1-acyl-sn-glycerol-3-phosphate acyltransferase	1	1	1	1	1	1	1	1	1	1	3	3	3	4	1	1	1	1	1	1	3	3	5	5	5	5	4	5	3	2	2	1	1	1	1	1	2	2	2	2	3	4	1	1	1	1	4	3	2
Deoxycytidylate deaminase	1	1	1	1	1	1	1	1	1	1	0	0	1	1	1	1	1	1	1	1	1	1	0	0	0	0	1	1	1	1	1	1	1	1	1	1	0	0	0	0	0	0	1	1	1	1	0	0	1
dsRNA-specific ribonuclease	1	1	1	1	1	1	1	1	1	1	1	1	1	1	1	1	1	1	1	1	1	1	1	1	1	1	1	1	1	1	1	1	1	1	1	1	1	1	1	1	1	1	1	1	1	1	1	1	1
Predicted Zn-dependent metalloprotease, SprT family	1	1	0	0	1	1	1	1	1	1	1	2	1	1	1	1	0	0	1	1	1	1	2	2	1	1	0	0	0	0	0	0	1	1	1	1	0	0	0	0	1	2	0	0	0	0	1	1	0
Predicted phosphohydrolase YqeG, HAD superfamily	1	1	0	0	1	1	1	1	1	1	0	0	1	1	1	1	1	1	1	1	0	0	0	0	0	0	0	0	0	0	0	0	1	1	1	1	0	0	0	0	0	0	0	0	0	0	0	0	0
Chorismate synthase	1	1	1	1	1	1	1	1	1	1	1	1	0	0	0	1	0	1	1	1	0	0	1	1	1	1	1	1	1	1	3	1	1	1	1	1	1	1	1	1	1	1	1	1	1	1	1	1	1
Methionyl-tRNA formyltransferase	1	1	1	1	1	1	1	1	1	1	2	2	1	1	1	1	1	1	1	1	1	1	2	2	2	2	1	1	1	1	1	1	1	1	1	1	1	1	1	1	2	2	1	1	1	1	2	2	2
Uncharacterized membrane protein DedA, SNARE-associated domain	0	0	1	1	1	1	0	0	1	1	5	5	2	2	2	1	2	2	3	3	2	2	6	6	6	6	0	0	0	0	0	0	0	0	0	0	2	2	2	3	6	5	0	0	0	0	5	5	6
S-adenosylmethionine decarboxylase or arginine decarboxylase	0	0	2	2	0	0	0	0	0	0	0	0	0	0	0	0	0	0	0	0	0	0	1	1	1	1	0	0	0	0	0	0	0	0	0	0	0	0	0	0	0	0	0	0	1	1	1	1	1
Uncharacterized short protein YbdD, DUF466 family	0	0	0	0	0	0	0	0	0	0	1	1	0	0	0	0	0	0	0	0	0	0	2	2	2	2	0	0	0	0	0	0	0	0	0	0	0	0	0	0	2	2	0	0	0	0	2	2	0
Succinyl-CoA synthetase, beta subunit	0	0	0	0	0	0	0	0	1	1	2	2	0	0	0	0	0	0	0	0	0	0	2	2	2	2	0	0	0	0	0	0	0	0	0	0	0	0	0	1	2	2	0	0	0	0	3	3	0
Ferredoxin	1	1	0	0	1	1	1	1	2	1	2	2	0	0	0	0	0	0	0	0	0	0	2	2	2	2	1	1	0	0	0	0	2	1	1	1	0	0	0	0	4	4	1	1	3	3	4	4	2
Lipoate synthase	0	0	0	0	0	0	0	0	1	1	1	1	0	0	0	0	0	0	0	0	0	0	1	1	1	1	0	0	0	0	1	1	0	0	0	0	1	1	1	1	1	1	0	0	0	0	1	1	0
D-arabinose 1-dehydrogenase, Zn-dependent alcohol dehydrogenase family	0	0	0	0	0	0	0	0	1	0	0	0	0	0	0	0	2	2	2	2	0	0	2	2	4	4	0	0	1	1	0	0	0	0	1	1	0	0	1	1	2	2	0	0	0	0	3	3	0
Peptide deformylase	2	2	1	1	2	2	2	2	2	2	2	2	2	2	2	2	2	2	2	2	2	2	1	1	1	1	1	1	1	1	1	1	2	3	2	2	2	2	2	2	1	1	1	1	1	1	1	1	3
Dihydroxyacetone kinase	1	1	0	0	2	2	2	0	2	1	2	2	0	0	2	0	0	0	0	0	0	0	2	2	2	2	1	1	1	1	0	0	1	1	2	1	0	0	0	0	2	2	2	2	0	0	1	1	1
Peroxiredoxin	1	0	1	1	0	0	0	2	3	1	2	2	1	0	1	1	1	1	1	1	0	0	2	2	2	2	0	0	0	0	2	2	1	1	1	1	2	2	2	2	3	2	2	4	2	2	2	2	1
Propanediol dehydratase, large subunit	0	0	0	2	0	0	0	0	0	0	0	0	0	0	0	0	0	0	0	0	0	0	4	4	4	4	0	0	0	0	0	0	0	0	0	0	0	0	0	0	4	4	0	0	0	0	0	0	2
Aconitase B	0	0	0	0	0	0	0	0	0	0	1	1	0	0	0	0	0	0	0	0	0	0	1	1	1	1	0	0	0	0	0	0	0	0	0	0	0	0	0	0	1	1	0	0	0	0	1	1	0
Multidrug transporter EmrE and related cation transporters	2	1	0	0	0	0	1	0	2	3	6	9	0	1	0	0	2	1	1	1	0	0	5	5	6	10	0	0	0	0	0	0	2	2	2	2	1	0	3	3	7	6	0	0	0	0	6	8	1
Multidrug efflux pump subunit AcrA (membrane-fusion protein)	2	1	4	4	2	2	2	2	1	1	10	10	1	0	2	0	0	0	0	0	0	0	14	14	17	17	3	4	3	3	1	1	3	2	2	2	1	1	1	0	12	12	0	0	3	3	12	11	1
ABC-type transport system, periplasmic component	1	2	4	4	0	0	0	0	3	1	4	4	8	4	0	1	0	0	0	0	2	0	9	9	11	9	6	6	9	9	1	2	1	1	1	1	2	3	3	4	5	5	2	1	0	0	4	4	1
GTP cyclohydrolase II	0	0	0	0	0	0	0	0	0	0	1	1	0	0	0	0	0	0	0	0	0	0	1	1	1	1	0	0	0	0	0	0	0	0	0	0	0	0	0	0	1	1	0	0	0	0	1	1	0
tRNA1(Val) A37 N6-methylase TrmN6	1	1	2	2	1	1	1	1	1	1	1	1	0	0	1	1	1	1	1	1	0	0	1	1	1	1	2	2	2	2	2	2	1	1	1	1	0	0	0	0	1	1	1	1	1	1	1	1	1
Lactate dehydrogenase or related 2-hydroxyacid dehydrogenase	1	2	2	2	0	0	0	1	4	4	2	2	2	2	3	2	4	4	6	5	6	5	3	3	3	2	2	2	3	3	1	1	1	1	1	2	0	0	0	0	2	2	0	0	2	1	2	2	1
L-2-hydroxyglutarate oxidase LhgO	0	0	0	0	0	0	0	0	2	3	2	2	0	0	0	0	0	0	0	0	0	0	3	3	3	3	1	1	1	1	0	0	0	0	0	0	1	1	1	1	2	2	4	5	1	1	2	2	3
Acyl-coenzyme A synthetase/AMP-(fatty) acid ligase	0	0	0	0	0	0	0	0	1	1	1	1	0	0	0	0	0	0	0	0	0	0	1	1	1	1	0	0	0	0	0	0	0	0	0	0	1	0	0	0	2	2	0	0	0	0	2	2	0
Acyl-CoA dehydrogenase related to the alkylation response protein AidB	0	0	0	0	2	2	0	1	3	1	3	3	0	0	0	0	0	0	0	0	1	0	5	5	4	4	2	2	2	2	1	1	0	0	0	0	6	6	0	2	4	4	2	1	2	2	5	5	2
Na+/H+ antiporter NhaC	2	2	1	1	0	0	0	0	3	3	1	1	1	1	2	0	3	2	1	2	1	1	0	0	0	0	6	6	9	10	0	0	2	3	2	2	0	0	0	1	2	2	5	7	2	2	0	1	2
Ribose/xylose/arabinose/galactoside ABC-type transport system, permease component	0	0	1	1	0	0	0	0	0	0	1	1	0	0	0	0	0	0	0	0	0	0	16	16	17	13	2	2	2	2	0	0	0	0	0	0	0	0	1	1	8	8	1	1	0	0	7	7	1
Flavin-dependent oxidoreductase, luciferase family (includes alkanesulfonate monooxygenase SsuD and methylene tetrahydromethanopterin reductase)	1	0	0	0	0	0	0	0	5	9	0	0	1	0	1	0	0	0	0	0	0	0	9	9	9	9	0	0	0	0	1	1	1	2	1	1	3	4	4	6	4	4	0	0	0	0	3	3	0
Xaa-Pro aminopeptidase	2	2	1	1	2	2	2	2	2	2	3	3	2	2	2	2	3	3	2	2	2	3	2	2	2	2	2	2	2	2	1	1	3	3	3	3	2	2	2	2	4	4	1	1	2	3	3	3	3
Ribosomal protein S1	1	1	0	0	1	1	1	1	1	1	1	1	1	1	1	1	1	1	1	1	1	1	1	1	1	1	2	2	1	1	1	1	1	1	1	1	1	1	1	1	1	1	1	1	1	1	1	1	2
3-isopropylmalate dehydratase small subunit	0	0	1	1	0	0	1	1	1	1	1	1	0	0	0	0	0	0	1	1	0	0	1	1	1	1	0	0	0	0	0	0	0	0	0	0	1	1	1	1	1	1	0	0	1	2	1	1	0
Acetyl-CoA carboxylase, carboxyltransferase component	1	1	1	1	0	0	0	0	0	0	0	0	0	1	0	0	0	0	0	0	0	0	4	4	2	2	1	1	1	1	0	0	0	0	0	0	4	4	3	3	0	0	0	0	2	2	0	0	0
Site-specific DNA-adenine methylase	0	2	0	0	0	0	0	0	0	0	1	2	0	0	0	1	1	0	0	0	0	0	2	2	1	5	1	0	1	0	0	0	0	0	1	0	0	0	1	1	2	1	0	0	0	0	2	1	2
ABC-type branched-chain amino acid transport system, permease component	0	0	1	1	1	1	1	1	0	0	0	0	0	0	0	1	0	0	0	0	1	0	4	4	5	4	1	1	1	1	0	0	0	0	0	0	0	0	0	0	2	2	1	1	1	1	1	1	0
K+ transporter	1	1	0	0	0	0	0	0	0	0	0	0	2	1	1	0	0	0	1	1	1	1	1	1	1	1	0	0	0	0	0	0	1	1	1	1	0	0	0	0	1	1	0	0	0	0	1	1	1
L-fucose isomerase or related protein	0	0	0	0	0	0	2	0	0	0	1	1	0	0	0	0	0	0	0	0	0	0	1	1	2	1	0	0	0	0	0	0	0	0	0	0	0	0	0	0	1	1	0	0	0	0	1	1	0
Autotransporter adhesin	0	0	12	12	0	0	0	0	0	0	6	3	0	0	0	0	0	0	0	0	0	0	0	0	0	0	11	13	7	4	0	0	0	0	0	0	0	0	0	0	0	0	0	0	6	4	2	2	0
Uncharacterized protein YerC	0	0	1	1	0	0	0	0	1	1	0	0	0	0	0	0	0	0	0	0	0	0	0	0	0	0	0	0	0	0	1	1	0	0	0	0	0	0	0	0	0	0	1	1	1	1	0	0	1
Antitoxin component YwqK of the YwqJK toxin-antitoxin module	0	0	0	0	0	0	0	0	0	0	0	0	0	0	0	0	0	0	0	0	0	0	0	0	0	0	2	2	23	24	0	0	0	0	0	0	0	0	0	0	0	0	0	0	0	0	0	0	0
Electron transfer flavoprotein, alpha subunit	0	0	1	1	0	0	0	0	0	0	2	2	0	0	0	0	0	0	0	0	0	0	0	0	0	0	2	2	2	2	0	0	0	0	0	0	1	1	1	1	2	2	1	1	1	1	3	3	1
4-aminobutyrate aminotransferase or related aminotransferase	0	0	0	0	0	0	0	0	0	1	0	0	0	0	0	1	0	0	1	1	0	0	4	4	5	4	0	0	0	0	0	0	0	0	0	0	0	0	0	1	3	3	0	0	0	0	1	1	0
Uncharacterized protein YqfA, UPF0365 family	0	0	1	1	0	0	0	0	1	1	0	0	0	0	0	0	0	0	0	0	0	0	0	0	0	0	0	0	0	0	1	1	0	0	0	0	0	0	0	0	0	0	1	1	1	1	0	0	0
Uncharacterized protein, UPF0371 family	1	1	0	0	0	0	0	0	0	0	0	0	0	0	0	0	0	0	0	0	0	0	0	0	0	0	1	1	1	1	0	0	0	0	0	0	1	1	1	1	0	0	2	1	0	0	0	0	0
Aconitase A	0	0	1	1	1	1	1	1	1	1	1	1	0	0	0	1	0	1	0	0	0	0	1	1	1	1	0	0	0	0	0	0	0	0	0	0	1	1	1	2	1	2	1	1	4	3	2	2	0
Nicotinate-nucleotide pyrophosphorylase	0	0	0	0	0	0	1	1	1	0	1	1	0	2	0	2	0	0	0	0	0	0	1	1	1	1	0	0	1	1	0	0	0	0	0	0	1	1	0	1	2	2	0	0	0	0	2	2	1
MFS family permease	2	2	0	0	2	1	0	2	2	5	8	8	2	4	3	1	5	4	3	4	3	2	21	21	23	22	0	0	0	0	0	1	3	2	2	2	5	6	4	14	20	22	0	0	0	0	23	23	1
Adenosylmethionine-8-amino-7-oxononanoate aminotransferase	0	0	1	1	0	0	0	0	1	1	1	1	0	0	0	0	0	0	0	0	0	0	1	1	1	1	1	1	1	1	0	0	0	0	0	0	1	1	0	0	1	1	0	0	1	1	1	1	1
Uncharacterized protein with two CxxC motifs	0	0	0	0	0	0	0	0	0	0	0	0	0	0	0	0	0	0	0	0	0	0	0	0	0	0	1	1	1	1	0	0	0	0	0	0	0	0	0	0	0	0	2	2	1	1	0	0	2
Possible nuclease of RNase H fold, RuvC/YqgF family	0	0	0	0	0	0	0	0	0	0	0	1	0	0	0	0	0	0	0	0	0	0	3	3	2	4	1	0	0	0	3	1	1	1	1	1	0	0	0	0	0	0	3	1	0	0	9	10	0
dTDP-4-amino-4,6-dideoxygalactose transaminase	0	0	1	1	0	0	1	0	1	0	2	2	0	0	2	1	0	0	0	0	0	0	2	2	2	2	0	0	3	0	2	2	0	0	0	0	1	1	0	0	4	2	1	1	0	2	2	2	2
ATP-dependent exoDNAse (exonuclease V), alpha subunit, helicase superfamily I	1	1	2	2	1	1	1	1	1	1	1	2	1	3	2	2	5	5	1	2	1	1	2	2	1	1	0	0	1	1	1	1	1	4	3	1	1	0	0	0	3	2	0	0	1	1	2	4	1
NAD kinase	1	1	1	1	1	1	1	1	1	1	2	2	1	1	1	1	1	1	1	1	1	1	1	1	1	1	1	1	1	1	1	1	1	1	1	1	1	1	1	1	1	1	1	1	1	1	1	1	2
Glutaredoxin	1	1	1	1	1	1	1	1	1	1	4	2	0	0	1	1	1	1	1	1	0	0	3	3	4	3	2	2	1	1	1	1	1	1	1	1	3	3	3	3	4	5	3	3	1	1	3	3	2
ABC-type Zn uptake system ZnuABC, Zn-binding component ZnuA	3	3	2	2	3	3	3	1	2	2	1	1	2	2	1	1	1	1	1	1	1	1	4	4	2	2	3	3	4	4	3	3	5	7	4	5	2	2	4	2	1	1	3	4	1	1	1	1	1
5,10-methylene-tetrahydrofolate dehydrogenase/Methenyl tetrahydrofolate cyclohydrolase	1	1	1	1	1	1	1	1	1	1	1	1	1	1	1	1	2	2	1	1	1	1	1	1	1	1	1	1	1	1	1	1	1	1	1	1	1	1	1	1	1	1	1	1	1	1	1	1	1
dTDP-4-dehydrorhamnose 3,5-epimerase or related enzyme	1	1	0	0	1	1	1	2	0	0	1	1	0	1	1	1	1	1	0	1	1	1	1	1	0	0	1	1	1	1	0	0	1	1	1	1	1	1	0	0	0	0	0	0	0	1	1	1	0
Diadenylate cyclase (c-di-AMP synthetase), DisA_N domain	1	1	1	1	1	1	1	1	1	1	0	0	1	1	1	1	1	1	1	1	1	1	0	0	0	0	0	0	0	0	1	1	1	2	1	1	0	0	0	0	0	0	1	1	1	1	0	0	1
Predicted PurR-regulated permease PerM	5	5	1	1	2	2	2	3	2	2	2	2	2	2	2	2	3	3	3	3	3	2	5	5	5	5	1	1	1	1	2	2	5	5	5	5	1	1	2	2	6	5	3	4	1	1	4	5	6
Recombinational DNA repair ATPase RecF	1	1	2	2	1	1	1	1	1	1	1	1	1	1	1	1	1	1	1	1	1	1	1	1	1	2	1	1	1	1	1	2	1	1	1	1	1	1	1	1	2	1	1	1	1	1	1	1	1
Pyruvate dehydrogenase complex, dehydrogenase (E1) component	0	0	0	0	0	0	0	0	0	0	1	1	0	0	0	0	0	0	0	0	0	0	1	1	1	1	0	0	0	0	0	0	0	0	0	0	1	1	1	1	1	1	0	0	0	0	1	1	0
High-affinity Fe2+/Pb2+ permease	0	0	0	0	0	0	0	0	0	1	1	1	0	0	0	0	0	0	0	0	0	0	1	1	1	1	1	1	1	1	0	0	0	0	0	0	0	0	0	0	2	2	0	0	0	0	1	2	0
General stress protein YciG, contains tandem KGG domains	0	0	0	0	0	0	0	0	0	0	0	0	0	0	0	0	0	0	0	0	0	0	3	3	3	3	0	0	0	0	0	0	0	0	0	0	0	0	0	0	1	1	0	0	0	0	1	1	0
Na+/glutamate symporter	0	0	1	1	0	0	0	0	1	1	1	1	0	0	0	0	0	0	0	0	0	0	1	1	1	1	2	2	5	7	0	0	2	1	1	1	1	0	1	2	1	1	0	0	8	7	1	1	0
Phosphoribosylformylglycinamidine (FGAM) synthase, glutamine amidotransferase domain	1	1	0	0	0	0	0	0	1	1	0	0	0	0	1	1	1	1	1	1	1	1	0	0	0	0	0	0	0	0	0	0	1	1	1	1	0	0	1	1	0	0	0	0	0	0	0	0	0
Uncharacterized membrane protein YeiH	0	0	1	1	0	0	1	1	0	0	1	1	0	0	0	0	0	0	0	0	0	0	2	2	2	2	0	0	0	0	0	0	0	0	0	0	2	2	3	2	2	2	0	0	1	1	2	2	0
Nucleoside permease NupC	1	1	0	0	0	0	0	0	2	3	2	2	0	0	1	1	2	1	1	1	0	0	3	3	3	3	0	0	0	0	0	0	0	0	0	0	1	1	0	0	2	2	0	0	0	0	2	2	3
Succinate dehydrogenase/fumarate reductase, Fe-S protein subunit	0	0	1	1	0	0	0	0	1	1	2	2	0	0	0	0	0	0	0	0	0	0	2	2	2	2	0	0	0	0	0	0	0	0	0	0	1	1	1	1	2	3	0	0	0	0	2	2	0
Uncharacterized membrane protein, DUF441 family	1	1	0	0	0	0	0	0	0	0	1	1	1	1	1	1	1	1	0	0	0	0	1	1	1	1	0	0	0	0	0	0	0	1	1	1	0	0	0	0	1	1	0	0	1	1	1	1	0
Predicted rRNA methylase YqxC, contains S4 and FtsJ domains	1	1	1	1	1	1	1	1	0	0	0	0	1	1	1	1	1	1	1	1	1	1	0	0	0	0	1	1	1	1	1	1	1	1	1	1	1	1	1	1	0	0	0	0	1	1	0	0	1
Bacterial cell division protein FtsW, lipid II flippase	3	3	2	2	2	2	2	2	2	2	2	2	2	2	2	2	2	2	2	2	2	2	2	2	2	2	2	2	2	2	3	3	4	5	4	4	2	2	3	2	2	2	3	2	2	2	2	2	3
ADP-glucose pyrophosphorylase	0	0	0	0	2	2	1	0	0	0	0	0	0	3	2	2	0	0	0	0	2	0	1	1	1	1	2	2	2	2	2	2	0	0	0	0	1	1	1	1	1	1	2	2	0	0	1	1	2
Benzoyl-CoA reductase/2-hydroxyglutaryl-CoA dehydratase subunit, BcrC/BadD/HgdB	0	0	0	0	0	0	0	0	0	0	2	2	0	0	0	0	0	0	0	0	0	0	1	1	1	1	2	2	2	2	3	3	0	0	0	0	0	0	0	0	0	1	0	0	2	2	1	1	0
Adenine C2-methylase RlmN of 23S rRNA A2503 and tRNA A37	1	1	1	1	1	1	1	1	1	1	1	1	0	0	0	0	0	0	0	0	0	0	1	1	1	1	1	1	1	1	1	1	1	1	1	1	1	1	1	1	1	2	2	1	1	1	2	1	1
Asparagine synthetase B (glutamine-hydrolyzing)	1	1	0	0	0	0	0	0	0	0	0	0	1	2	1	2	1	1	2	2	2	2	1	1	1	1	0	0	0	0	0	0	0	0	0	0	1	1	1	1	1	1	0	0	0	0	1	1	0
ATP-dependent Lon protease, bacterial type	0	0	1	1	0	0	0	0	0	0	1	1	0	0	0	2	0	0	1	0	0	0	1	1	1	1	1	2	1	2	1	1	1	0	0	0	0	0	0	0	1	1	1	1	1	1	1	1	1
Phosphoenolpyruvate synthase/pyruvate phosphate dikinase	0	0	1	1	1	1	0	0	1	0	1	1	1	1	0	0	0	1	0	0	1	1	1	1	1	1	2	2	1	1	1	1	1	1	1	1	0	0	1	0	1	1	1	1	1	1	1	1	1
Uncharacterized OsmC-related protein	0	2	0	0	0	0	0	0	0	0	2	2	0	1	0	0	1	1	1	1	0	0	1	1	1	1	0	0	0	0	0	0	1	1	1	1	0	0	0	2	1	1	0	0	0	0	1	1	0
Cyclopropane fatty-acyl-phospholipid synthase and related methyltransferases	1	1	2	2	0	0	0	0	0	0	2	2	1	1	1	0	1	2	1	1	0	1	3	3	3	3	0	0	0	0	0	0	1	1	1	1	1	1	2	2	3	3	0	0	0	0	1	1	2
Protein N-acetyltransferase, RimJ/RimL family	3	2	0	0	6	6	2	2	3	4	7	7	2	2	5	4	0	0	0	0	3	3	11	11	10	11	1	1	2	3	5	4	6	5	6	6	1	1	2	4	9	10	1	1	2	2	5	5	4
Myosin-crossreactive antigen (function unknown)	1	1	0	0	0	0	1	1	1	0	0	0	3	3	1	1	1	1	0	0	1	1	0	0	0	0	0	0	0	0	1	0	1	2	1	1	0	0	0	0	0	0	0	0	0	0	0	0	1
3'-phosphoadenosine 5'-phosphosulfate sulfotransferase (PAPS reductase)/FAD synthetase or related enzyme	0	0	0	0	0	0	0	0	0	1	2	2	0	0	0	0	0	0	0	0	0	0	2	2	2	2	0	0	0	0	0	0	0	0	0	0	2	2	2	2	2	2	0	0	0	0	2	2	1
Histidinol-phosphate/aromatic aminotransferase or cobyric acid decarboxylase	0	0	2	2	0	0	1	2	2	1	2	2	0	0	0	3	0	0	1	1	0	0	2	2	2	2	1	1	1	1	1	1	0	0	0	0	3	3	2	2	2	2	0	0	1	2	1	1	2
Enoyl-[acyl-carrier-protein] reductase (NADH)	1	1	0	0	0	0	0	0	1	1	1	1	0	1	1	1	1	1	1	1	1	1	1	1	1	1	0	0	0	0	0	0	1	1	1	1	0	0	0	0	1	1	0	0	0	0	1	1	0
Uncharacterized protein probably involved in high-affinity Fe2+ transport	0	0	0	0	0	0	0	0	0	0	1	1	0	0	0	0	0	0	0	0	0	0	0	0	0	0	1	1	1	1	0	0	0	0	0	0	0	0	0	0	1	0	0	0	0	0	0	1	0
UDP-N-acetylglucosamine:LPS N-acetylglucosamine transferase	1	1	2	2	1	1	1	1	2	2	1	1	1	2	2	1	1	1	1	1	2	1	1	1	1	1	1	2	1	1	1	1	1	2	1	1	1	1	1	1	1	1	1	2	1	1	1	1	3
Nucleoside-diphosphate-sugar epimerase	4	7	3	4	0	0	0	2	3	2	4	3	0	0	2	3	0	0	0	0	0	0	7	7	7	7	1	1	3	4	0	0	2	3	3	3	1	2	1	1	5	4	0	0	4	2	6	5	0
Fructose-1-phosphate kinase or kinase (PfkB)	4	3	1	1	2	2	2	2	2	2	1	1	1	1	1	1	0	0	0	0	2	2	2	2	2	2	0	0	1	1	3	3	4	6	3	3	1	1	1	1	2	2	2	3	1	1	2	2	1
Regulator of protease activity HflC, stomatin/prohibitin superfamily	1	1	0	0	1	1	1	1	0	0	4	4	1	1	1	0	1	1	1	1	0	0	4	4	3	3	1	2	1	2	0	0	1	1	1	1	1	1	2	1	4	4	0	0	0	0	4	4	1
NAD(P)H-nitrite reductase, large subunit	0	0	3	3	0	0	0	0	1	1	1	1	0	0	0	0	0	0	0	0	0	0	2	2	2	2	0	0	0	0	0	0	0	0	0	0	0	0	0	0	1	2	1	2	0	0	1	1	3
Regulator of extracellular matrix RemA, YlzA/DUF370 family	0	0	1	1	0	0	0	0	0	0	0	0	0	0	0	0	0	0	0	0	0	0	0	0	0	0	0	0	0	0	1	1	0	0	0	0	0	0	0	0	0	0	0	0	1	1	0	0	1
ABC-type microcin C transport system, permease component YejB	0	0	0	0	0	0	0	0	0	0	0	0	0	0	0	0	0	0	0	0	0	0	1	1	1	1	0	0	0	0	0	0	0	0	0	0	0	0	0	0	1	1	0	0	0	0	1	1	0
ABC-type Mn2+/Zn2+ transport system, ATPase component	2	2	2	2	2	2	2	1	2	2	2	2	2	1	1	1	1	1	1	1	1	1	5	5	3	3	2	2	2	2	2	1	3	4	3	3	2	2	4	2	2	2	3	3	1	1	2	2	1
ATP:corrinoid adenosyltransferase	0	0	2	2	0	0	0	0	0	0	1	1	0	0	0	0	0	0	0	0	0	0	1	1	1	1	1	1	1	1	0	0	0	0	0	0	1	1	0	0	2	2	0	0	0	0	1	1	1
Rubrerythrin	0	0	1	1	0	0	0	2	0	0	0	0	0	0	0	0	0	0	0	0	0	0	0	0	0	0	1	1	1	1	4	4	0	0	0	0	0	0	0	0	0	0	3	4	3	3	0	0	9
Dihydrodipicolinate synthase/N-acetylneuraminate lyase	1	2	1	2	2	2	1	1	3	2	4	4	2	1	2	1	2	2	1	1	1	1	4	4	3	3	1	1	2	1	0	0	1	1	1	1	1	1	1	5	3	4	2	1	3	2	4	4	2
Predicted nucleotide-binding protein, sugar kinase/HSP70/actin superfamily	0	0	0	0	0	0	0	0	0	0	0	0	0	0	0	0	0	0	0	0	0	0	0	0	0	0	1	1	1	1	0	0	0	0	0	0	0	0	0	0	0	0	0	0	0	0	0	0	1
Tryptophanase	0	0	0	0	0	0	0	0	0	0	0	0	0	0	0	0	0	0	0	0	0	0	0	0	0	0	1	1	2	2	0	0	0	0	0	0	0	0	0	0	1	1	1	1	0	0	1	1	0
Transposase and inactivated derivatives, IS30 family	3	4	5	4	4	8	2	3	0	3	0	0	10	5	3	0	6	5	18	30	5	0	0	0	0	0	2	4	0	0	0	0	3	1	1	3	2	8	2	0	0	0	3	0	5	0	1	1	1
Ubiquinone/menaquinone biosynthesis C-methylase UbiE	5	4	3	2	2	2	1	3	4	4	9	8	1	0	2	1	5	5	4	4	1	1	6	6	6	7	3	3	4	4	6	5	3	4	3	3	4	3	3	3	8	9	2	2	0	0	7	6	1
Argininosuccinate lyase	0	0	1	1	0	0	1	1	1	1	1	1	0	0	1	1	1	1	1	1	1	1	1	1	1	1	0	0	0	0	0	0	0	0	0	0	1	1	1	1	1	1	1	2	1	1	1	1	1
Na+/melibiose symporter or related transporter	3	2	0	0	0	0	3	1	3	0	2	3	3	3	2	3	8	9	3	4	2	1	10	10	10	10	1	1	1	1	1	1	0	0	0	0	1	1	0	1	11	10	2	2	0	0	6	6	1
Trk-type K+ transport system, membrane component	2	2	2	2	2	2	2	2	2	2	1	1	0	1	1	2	1	1	1	1	0	0	1	1	1	1	2	2	2	2	1	1	2	2	2	2	1	1	0	0	2	2	2	2	2	2	1	1	1
Cytidylate kinase	1	1	1	1	1	1	1	1	1	1	1	1	1	1	1	1	1	1	1	1	1	1	1	1	1	1	1	1	1	1	1	1	1	1	1	1	0	0	0	0	1	1	1	1	1	1	1	1	1
DNA-binding transcriptional regulator, XRE-family HTH domain	3	3	1	3	5	5	4	4	3	6	1	2	4	2	1	3	2	4	4	3	1	1	2	2	2	2	0	0	0	1	4	2	1	2	7	8	0	0	2	1	1	1	9	8	1	1	2	2	7
Threonine dehydrogenase or related Zn-dependent dehydrogenase	1	1	0	0	2	1	0	0	3	1	1	1	2	1	4	1	4	4	7	5	2	1	4	4	4	5	0	0	0	0	0	0	0	0	0	0	1	2	1	3	7	8	0	0	1	1	13	13	0
HEAT repeat	0	0	0	0	0	0	0	0	1	1	0	1	0	0	0	0	0	0	0	0	0	0	0	0	0	0	0	0	1	2	0	0	0	0	0	0	0	0	0	1	0	0	0	0	0	0	0	0	0
Ribosomal protein L32	1	1	1	1	1	1	1	1	1	1	1	1	1	1	1	1	1	1	0	0	1	1	1	1	1	1	1	1	1	1	1	1	3	2	3	3	0	0	0	0	1	1	1	1	1	1	1	1	1
Archaeal DNA helicase HerA or a related bacterial ATPase, contains HAS-barrel and ATPase domains	0	1	1	1	1	0	2	0	2	0	0	4	1	0	1	0	1	1	1	1	0	0	5	5	2	3	0	0	3	2	3	3	2	8	5	7	0	0	0	0	2	2	2	1	0	0	1	1	7
Ribosomal protein L30/L7E	1	1	1	1	1	1	1	1	1	1	1	1	1	1	1	1	1	1	1	1	1	1	1	1	1	1	1	1	1	1	1	1	1	1	1	1	1	1	1	1	1	1	1	1	1	1	1	1	1
UDP-N-acetylmuramyl pentapeptide phosphotransferase/UDP-N-acetylglucosamine-1-phosphate transferase	2	2	2	2	2	2	2	2	2	2	2	2	2	2	2	2	1	1	1	1	2	2	2	2	2	2	1	1	1	1	1	1	2	2	3	2	2	2	2	2	2	2	1	1	2	2	2	2	2
ABC-type proline/glycine betaine transport system, ATPase component	3	3	0	0	1	1	1	1	2	2	1	1	0	2	0	0	1	1	1	1	1	2	2	2	2	2	0	0	1	1	0	0	3	3	3	3	0	1	1	2	2	2	2	2	0	0	2	2	1
Signal transduction histidine kinase	8	8	1	1	7	7	10	6	7	7	1	1	6	5	7	5	5	6	4	5	5	5	6	6	5	6	2	3	4	4	10	8	7	10	9	9	6	7	8	5	5	6	7	6	3	3	4	4	7
DNA-dependent RNA polymerase auxiliary subunit epsilon	1	1	0	0	1	1	1	0	1	1	0	0	1	1	1	1	1	1	1	1	1	1	0	0	0	0	0	0	0	0	0	0	1	1	1	1	0	0	0	0	0	0	0	0	0	0	0	0	0
Preprotein translocase subunit SecG	1	1	1	1	1	1	1	1	1	1	1	1	1	1	1	1	1	1	1	1	1	1	1	1	1	1	1	1	1	1	1	1	1	1	1	1	1	1	1	1	1	1	0	0	1	1	1	1	1
ABC-type transporter Mla maintaining outer membrane lipid asymmetry, ATPase component MlaF	0	0	1	1	0	0	0	0	0	0	1	1	0	0	0	0	0	0	0	0	0	0	1	1	1	1	0	0	0	0	0	0	0	0	0	0	0	0	0	0	1	1	0	0	1	1	1	1	0
2-polyprenyl-3-methyl-5-hydroxy-6-metoxy-1,4-benzoquinol methylase	0	0	1	1	1	1	0	0	0	0	4	4	0	0	0	0	0	0	0	0	0	0	2	2	2	2	0	0	0	0	1	1	0	0	0	1	2	2	0	0	2	2	0	0	0	0	2	2	2
Endonuclease III	1	1	1	1	1	1	1	1	1	1	1	1	1	1	1	1	1	1	0	0	1	1	1	1	1	1	1	1	1	1	1	1	1	1	1	1	1	1	1	1	1	1	1	1	1	1	1	1	1
Lysophospholipase, alpha-beta hydrolase superfamily	0	0	0	0	3	2	2	2	5	3	2	2	5	8	1	4	3	4	2	1	5	5	6	6	6	5	0	0	1	1	1	0	4	3	3	3	6	6	1	2	4	5	4	3	1	1	3	3	3
Predicted glutamine amidotransferase	0	0	0	0	0	0	0	0	0	0	1	1	0	0	0	0	0	0	0	0	0	0	1	1	1	1	0	0	0	0	0	0	0	0	0	0	0	0	0	0	1	1	0	0	0	0	1	1	0
Ribosomal protein L24	1	1	1	1	1	1	1	1	1	1	1	1	1	1	1	1	1	1	1	1	1	1	1	1	1	1	1	1	1	1	1	1	1	1	1	1	1	1	1	1	1	1	1	1	1	1	1	1	1
D-alanyl-D-alanine carboxypeptidase	1	1	1	1	2	2	1	1	1	2	3	3	1	1	4	1	1	2	2	2	1	1	5	5	5	5	1	1	1	1	3	3	1	1	1	1	4	4	2	2	5	5	1	1	0	0	5	5	4
Glutaredoxin-related protein	0	0	0	0	0	0	0	0	0	0	1	1	0	0	0	0	0	0	0	0	1	1	1	1	1	1	0	0	1	1	1	1	0	0	0	0	0	0	0	2	1	1	1	1	1	2	1	1	0
Diaminopimelate epimerase	1	1	1	1	0	0	0	0	1	0	1	1	1	1	1	1	1	1	1	1	1	1	1	1	1	1	1	1	1	1	0	0	1	1	1	1	1	1	1	1	1	1	0	0	2	2	1	1	1
Bacterioferritin (cytochrome b1)	0	0	0	0	0	0	0	1	0	0	1	1	0	0	0	0	0	0	0	0	0	0	1	1	1	1	0	0	0	0	0	0	0	0	0	0	0	0	0	0	1	1	0	0	0	0	1	1	0
UDP-N-acetylmuramate-alanine ligase	1	1	1	1	1	1	1	1	1	1	2	2	1	1	1	1	1	1	1	1	1	1	2	2	2	2	1	1	1	1	1	1	1	2	1	1	1	1	1	1	2	2	1	1	1	1	2	2	1
Phosphotransferase system, fructose-specific IIC component	7	3	1	1	1	1	2	1	3	2	0	0	2	2	3	1	0	0	1	0	1	1	3	3	4	4	0	0	1	1	1	1	4	6	3	3	1	1	2	2	5	5	1	1	1	1	4	4	1
ABC-type amino acid transport/signal transduction system, periplasmic component/domain	5	5	5	5	4	4	11	11	0	1	3	3	4	5	6	4	1	1	6	6	5	6	19	19	19	20	1	1	2	2	0	0	4	4	4	4	3	3	2	4	11	13	0	1	6	6	9	10	4
c-di-AMP phosphodiesterase, consists of a GGDEF-like and DHH domains	1	1	1	1	1	1	1	1	1	1	0	0	1	1	1	1	1	1	1	1	1	1	0	0	0	0	0	0	0	0	1	1	1	1	1	1	0	0	0	0	0	0	1	1	1	1	0	0	1
Oligoribonuclease (3'-5' exoribonuclease)	0	0	0	0	0	0	0	0	0	0	1	1	0	0	0	0	0	0	0	0	0	0	1	1	1	1	0	0	0	0	0	0	0	0	0	0	1	1	1	1	1	1	0	0	0	0	1	1	0
Glycine/D-amino acid oxidase (deaminating)	1	1	0	0	1	1	0	0	1	1	5	5	0	0	0	0	0	0	0	0	0	0	7	7	6	6	0	0	0	0	0	0	1	1	1	1	1	1	1	4	4	5	0	0	0	0	3	3	1
DMSO reductase anchor subunit	0	0	0	0	0	0	0	0	0	0	5	4	0	0	0	0	0	0	0	0	0	0	2	2	2	2	0	0	0	0	0	0	0	0	0	0	0	0	0	0	3	2	0	0	0	0	2	2	0
Fe-S cluster assembly iron-binding protein IscA	0	0	0	0	0	0	0	0	1	1	4	4	0	0	0	0	0	0	0	0	0	0	4	4	4	4	0	0	0	0	0	0	0	0	0	0	1	1	1	1	4	4	0	0	0	0	4	4	1
tRNA/tmRNA/rRNA uracil-C5-methylase, TrmA/RlmC/RlmD family	2	2	1	1	2	2	2	2	1	1	3	3	2	4	2	2	2	2	2	2	2	2	3	3	3	3	1	1	1	1	2	2	2	2	2	2	1	1	2	2	3	3	2	4	1	1	3	3	2
Cell fate regulator YaaT, PSP1 superfamily (controls sporulation, competence, biofilm development)	1	1	1	1	0	0	1	1	1	1	0	0	0	0	0	0	0	0	0	0	0	0	0	0	0	0	1	1	1	1	1	1	1	1	1	1	0	0	0	0	0	0	1	1	1	1	0	0	1
Fe2+ or Zn2+ uptake regulation protein	3	3	3	3	1	1	1	1	3	3	2	2	0	0	2	3	2	2	2	2	0	0	4	4	2	2	1	1	1	1	3	3	3	3	3	3	1	1	1	1	2	2	3	3	2	2	2	2	3
tRNA A37 threonylcarbamoyladenosine synthetase subunit TsaC/SUA5/YrdC	1	1	1	1	1	1	1	1	1	1	2	2	1	1	1	1	1	1	2	2	1	1	2	2	2	2	1	1	1	1	1	1	1	1	1	1	1	1	1	1	2	2	1	1	1	1	2	2	1
Fe-S-cluster formation regulator IscX/YfhJ	0	0	0	0	0	0	0	0	0	0	1	1	0	0	0	0	0	0	0	0	0	0	1	1	1	1	0	0	0	0	0	0	0	0	0	0	0	0	0	0	1	1	0	0	0	0	1	1	0
Parvulin-like peptidyl-prolyl isomerase	3	3	0	0	1	1	1	1	1	1	2	2	1	1	2	1	1	1	1	1	1	1	4	4	4	4	1	1	2	2	2	2	1	1	1	1	0	0	0	0	3	3	3	3	0	0	3	3	2
8-oxo-dGTP pyrophosphatase MutT and related house-cleaning NTP pyrophosphohydrolases, NUDIX family	2	2	2	2	5	5	2	2	3	3	8	8	1	3	2	2	1	1	2	2	3	3	12	12	12	12	5	5	5	5	1	1	2	2	2	2	7	7	8	8	10	10	2	2	2	2	10	10	5
Enoyl-CoA hydratase/carnithine racemase	0	0	1	1	2	2	1	1	1	0	1	1	1	0	0	0	0	0	0	0	0	0	2	2	2	2	2	2	2	2	0	0	0	0	0	0	6	6	1	5	2	4	2	2	1	1	3	3	2
Biotin synthase or related enzyme	0	0	4	3	0	0	1	0	1	1	2	2	0	0	0	0	0	0	0	0	0	0	2	2	2	2	4	4	2	2	1	1	0	0	0	0	1	1	1	1	2	2	3	3	5	5	2	2	4
Dihydroorotase	0	0	0	0	0	0	0	0	0	0	1	1	0	0	0	0	0	0	0	0	0	0	1	1	1	1	0	0	0	0	0	0	0	0	0	0	0	0	0	0	1	1	0	0	0	0	1	1	0
Anaerobic C4-dicarboxylate transporter	0	0	1	2	0	0	0	0	1	0	2	2	0	0	0	0	0	0	0	0	0	0	2	2	2	2	0	0	0	0	0	0	0	0	0	0	1	1	2	0	3	3	0	0	0	0	3	2	0
Membrane protein TerC, possibly involved in tellurium resistance	0	0	2	2	0	0	0	0	1	1	1	1	1	1	1	1	1	1	1	1	0	0	3	3	4	3	0	0	0	0	0	0	0	0	0	0	1	1	1	1	2	2	0	0	0	0	3	3	0
Acetylornithine deacetylase/Succinyl-diaminopimelate desuccinylase or related deacylase	4	4	2	2	3	3	2	1	3	6	4	4	2	0	3	3	4	4	3	5	2	2	5	5	6	4	1	1	1	1	0	0	5	5	5	5	2	2	3	5	4	4	0	2	10	11	4	4	1
tRNA A37 methylthiotransferase MiaB	0	0	3	3	0	0	0	0	2	2	2	2	0	0	0	0	0	0	0	0	0	0	2	2	2	2	3	3	2	2	2	2	0	0	0	0	1	1	1	1	2	2	2	2	3	3	2	2	3
UDP-3-O-acyl-N-acetylglucosamine deacetylase	0	0	1	1	0	0	0	0	0	0	1	1	0	0	0	0	0	0	0	0	0	0	1	1	1	1	1	1	1	1	0	0	0	0	0	0	0	0	0	0	1	1	0	0	1	1	1	1	0
Nicotinamidase-related amidase	4	4	2	2	1	1	2	1	3	1	3	3	1	2	1	2	2	3	1	1	1	1	6	6	7	6	0	0	0	0	4	2	3	2	2	2	1	1	1	2	6	7	2	3	2	2	5	5	1
Orotate phosphoribosyltransferase	1	1	1	1	1	1	1	1	1	1	1	1	1	1	1	1	1	1	1	1	1	1	1	1	1	1	1	1	1	1	1	1	1	1	1	1	1	1	1	1	1	1	1	1	1	1	1	1	1
sRNA-binding regulator protein Hfq	0	0	0	0	0	0	0	0	1	1	1	1	0	0	0	0	0	0	0	0	0	0	1	1	1	1	0	0	0	0	0	0	0	0	0	0	0	0	0	0	1	1	0	0	1	1	1	1	1
Inosine/xanthosine triphosphate pyrophosphatase, all-alpha NTP-PPase family	1	1	1	1	1	1	1	1	1	1	1	1	2	1	1	1	3	1	2	2	1	1	1	1	1	1	1	1	1	1	1	1	2	2	2	2	1	1	1	1	1	1	1	1	1	1	1	1	1
FoF1-type ATP synthase, gamma subunit	1	1	1	1	1	1	1	1	1	1	1	1	1	1	1	1	1	1	1	1	1	1	1	1	1	1	1	1	1	1	0	0	1	1	1	1	1	1	1	1	1	1	0	0	1	1	1	1	1
4-Hydroxy-3-methylbut-2-enyl diphosphate reductase IspH	0	0	1	1	0	0	0	0	1	0	1	1	0	0	0	0	0	0	0	0	0	0	1	1	1	1	0	0	0	0	0	0	0	0	0	0	0	0	1	1	1	1	0	0	0	0	1	1	0
7-cyano-7-deazaguanine synthase (queuosine biosynthesis)	0	0	1	1	0	0	1	1	1	1	1	1	0	0	0	0	0	0	0	0	0	0	1	1	1	1	2	1	0	0	0	0	0	0	0	0	0	0	0	0	1	1	0	0	1	1	1	1	0
Fe-S-cluster-containing hydrogenase component 2	0	0	0	0	0	0	0	0	0	0	2	2	0	0	0	0	0	0	0	0	0	0	3	3	3	3	1	1	0	0	0	0	0	0	0	0	0	0	0	0	3	3	0	0	0	0	4	4	2
4-hydroxy-L-threonine phosphate dehydrogenase PdxA	0	0	0	0	0	0	0	0	0	0	1	1	0	0	0	0	0	0	0	0	0	0	2	2	3	3	1	1	0	1	0	0	0	0	0	0	0	0	0	0	1	1	1	1	0	0	2	2	0
Holliday junction resolvasome RuvABC endonuclease subunit	0	0	1	1	0	0	0	0	0	0	1	1	0	0	0	0	0	0	0	0	0	0	1	1	1	1	1	1	1	1	1	1	0	0	0	0	1	1	1	1	1	1	1	1	1	1	1	1	0
ABC-type Mn2+/Zn2+ transport system, permease component	2	2	3	3	2	2	2	1	2	2	3	3	1	1	1	1	1	1	1	1	1	1	7	7	4	4	2	2	3	3	3	3	3	3	3	3	3	3	4	3	3	3	3	3	1	1	4	4	1
Coproporphyrinogen III oxidase	0	0	0	0	0	0	0	0	0	0	1	1	0	0	0	0	0	0	0	0	0	0	1	1	1	1	0	0	0	0	0	0	0	0	0	0	0	0	0	0	1	1	0	0	0	0	1	1	0
tRNA(Ile)-lysidine synthase TilS/MesJ	1	1	1	1	1	1	1	1	1	1	2	2	1	1	1	1	1	1	1	1	1	1	2	2	2	2	3	3	3	3	2	2	1	2	1	1	1	1	0	1	3	2	2	4	2	2	2	2	3
Asp-tRNAAsn/Glu-tRNAGln amidotransferase A subunit or related amidase	2	2	1	1	1	1	1	1	1	1	0	0	1	1	1	2	2	2	2	2	1	1	2	2	1	1	1	1	1	1	1	1	4	5	4	5	3	3	2	6	0	0	1	1	1	1	2	2	0
FMN-dependent dehydrogenase, includes L-lactate dehydrogenase and type II isopentenyl diphosphate isomerase	3	3	0	0	1	1	1	1	1	1	1	1	3	3	1	1	1	1	1	1	2	2	2	2	2	2	2	2	0	0	2	2	2	2	2	2	0	0	0	1	2	2	2	2	3	3	3	3	1
Phosphoribosylaminoimidazole (AIR) synthetase	1	1	1	1	1	1	1	1	1	1	1	1	0	0	1	1	1	1	1	1	1	1	1	1	1	1	1	1	1	1	1	1	1	1	1	1	1	1	1	1	1	1	1	1	1	1	1	1	1
Dihydrodipicolinate reductase	1	1	1	1	1	1	1	1	1	1	1	1	1	1	1	1	1	1	1	1	1	1	1	1	1	1	0	0	0	0	0	0	1	1	1	1	1	1	1	1	1	1	2	1	1	1	1	1	1
Branched-chain amino acid permeases	2	2	1	1	1	1	1	1	1	2	2	2	2	3	1	1	2	3	2	1	1	3	1	1	1	1	2	2	2	2	3	3	1	1	1	1	1	1	1	1	1	1	3	3	1	1	1	1	3
Na+/proline symporter	0	0	2	2	0	0	0	0	5	2	2	2	1	0	1	0	0	0	0	0	0	0	2	2	2	3	1	1	2	2	0	0	0	0	0	0	2	1	2	2	1	2	0	1	5	3	1	1	1
Beta-xylosidase, GH43 family	1	1	0	0	0	0	0	0	0	0	0	0	0	0	0	0	1	1	0	0	0	0	1	1	1	1	0	0	0	0	0	0	0	0	0	0	0	0	0	0	1	1	0	0	0	0	0	0	0
23S rRNA U2552 (ribose-2'-O)-methylase RlmE/FtsJ	0	0	0	0	0	0	0	0	0	0	1	1	0	0	0	0	0	0	0	0	0	0	1	1	1	1	0	0	0	0	0	0	0	0	0	0	0	0	0	0	1	1	0	0	0	0	1	1	0
ABC-type transporter Mla maintaining outer membrane lipid asymmetry, permease component MlaE	0	0	1	1	0	0	0	0	0	0	1	1	0	0	0	0	0	0	0	0	0	0	1	1	1	1	0	0	0	0	0	0	0	0	0	0	0	0	0	0	1	1	0	0	1	1	1	1	0
Phosphoglucomutase	0	0	1	1	0	0	0	0	0	0	1	1	0	0	0	0	0	0	0	0	0	0	1	1	1	1	0	0	0	0	0	0	0	0	0	0	1	1	1	1	1	2	0	0	0	0	1	1	0
Precorrin isomerase	0	0	1	1	0	0	0	0	0	0	0	0	0	0	0	0	0	0	0	0	0	0	1	1	1	1	1	1	1	1	0	0	0	0	0	0	1	1	0	0	1	1	0	0	0	0	0	0	1
Na+/serine symporter	1	1	1	1	1	1	1	1	0	0	1	1	0	0	0	0	0	0	0	0	0	0	1	1	1	1	0	0	0	0	0	0	1	3	1	3	0	0	0	0	1	1	0	0	1	0	1	1	0
Long-chain acyl-CoA synthetase (AMP-forming)	0	0	0	0	0	0	0	0	0	0	1	1	0	0	0	0	0	0	0	0	0	0	0	0	0	0	0	0	0	0	0	0	0	0	0	0	1	1	1	1	0	0	0	0	0	0	0	0	0
Cytoplasmic iron level regulating protein YaaA, DUF328/UPF0246 family	0	0	1	1	1	1	1	1	0	0	1	1	1	1	1	0	1	1	1	1	1	1	1	1	1	1	1	1	1	1	1	1	0	0	0	0	1	1	1	1	1	1	1	1	0	0	1	1	1
Uncharacterized conserved protein, DUF438 domain, may contain hemerythrin domain	0	0	2	2	2	2	2	2	0	0	0	0	2	1	0	0	1	1	1	1	1	1	0	0	0	0	0	0	1	1	0	0	0	0	0	0	0	0	0	0	0	0	1	1	1	1	0	0	1
Uncharacterized conserved protein, DUF849 family	0	0	0	0	0	0	0	0	0	0	0	0	0	0	0	0	0	0	0	0	0	0	0	0	0	0	1	1	1	1	0	0	0	0	0	0	0	0	0	0	0	0	0	0	0	0	0	0	0
Altronate dehydratase	1	1	0	1	0	0	0	0	0	0	0	0	0	0	0	0	0	0	0	0	0	0	2	2	2	2	0	0	0	0	0	0	0	0	0	0	0	0	0	0	2	2	0	0	1	1	5	2	0
Aspartokinase	1	1	1	1	1	1	1	1	1	2	1	1	2	2	1	2	1	1	1	1	2	2	1	1	1	1	0	0	0	0	1	1	1	1	1	1	1	1	1	1	2	2	1	1	1	1	1	1	1
Endo alpha-1,4 polygalactosaminidase, GH114 family (was erroneously annotated as Cys-tRNA synthetase)	0	0	0	0	0	0	0	0	0	0	0	0	0	0	0	0	0	0	0	0	0	0	0	0	0	0	0	0	2	2	0	0	0	0	0	0	0	0	0	0	0	0	0	0	0	0	0	0	0
Anthranilate/para-aminobenzoate synthase component II	0	0	1	1	0	0	0	1	2	2	1	1	0	0	0	1	0	0	0	0	0	0	1	1	1	1	0	0	1	1	1	1	0	0	0	0	1	1	1	1	1	1	0	0	1	1	1	1	1
Mg/Co/Ni transporter MgtE (contains CBS domain)	1	1	0	0	0	0	0	0	1	1	2	2	0	0	1	1	0	0	0	0	0	0	2	2	2	2	1	1	1	1	1	1	1	1	1	1	1	1	1	1	2	2	1	1	2	2	0	0	2
Redox-sensitive bicupin YhaK, pirin superfamily	0	0	0	0	0	0	0	0	0	0	4	4	0	0	0	0	0	0	0	0	0	0	3	3	3	3	0	0	0	0	0	1	0	0	0	0	1	1	0	1	3	3	0	0	1	1	2	2	1
tRNA U38,U39,U40 pseudouridine synthase TruA	2	2	1	1	1	1	1	1	1	1	1	1	1	1	1	1	1	1	1	1	1	1	1	1	1	1	2	2	1	1	1	1	2	2	2	2	1	1	1	1	1	1	1	1	1	1	1	1	2
Pyridoxine 5'-phosphate synthase PdxJ	0	0	0	0	0	0	0	0	0	0	1	1	0	0	0	0	0	0	0	0	0	0	1	1	1	1	0	0	0	0	0	0	0	0	0	0	0	0	0	0	1	1	0	0	0	0	1	1	0
HD superfamily phosphohydrolase YqeK (fused to NMNAT in mycoplasms)	1	1	1	1	1	1	1	1	1	1	0	0	1	1	1	1	1	1	1	1	1	1	0	0	0	0	1	1	1	1	1	1	2	2	2	2	0	0	0	0	0	0	1	1	1	1	0	0	1
Glycosyltransferase involved in cell wall bisynthesis	9	8	5	5	12	12	12	8	13	9	10	12	4	10	17	5	9	6	7	7	7	9	8	8	8	8	3	3	5	5	7	7	5	5	4	6	8	8	11	11	14	12	4	7	7	4	13	13	14
Tartrate dehydratase alpha subunit/Fumarate hydratase class I, N-terminal domain	0	0	2	2	0	0	0	0	0	0	0	0	0	0	0	0	1	1	0	0	0	0	0	0	1	0	1	1	0	0	0	0	0	0	0	0	0	0	0	0	1	1	0	0	1	1	1	1	0
Succinylarginine dihydrolase	0	0	0	0	0	0	0	0	0	0	0	0	0	0	0	0	0	0	0	0	0	0	2	2	2	2	0	0	0	0	0	0	0	0	0	0	0	0	0	0	1	1	0	0	0	0	1	1	0
Uncharacterized membrane protein	26	26	10	9	16	16	17	18	11	11	3	3	13	12	15	15	13	13	7	8	13	12	7	7	7	5	5	5	11	9	14	14	25	24	26	26	6	6	11	9	6	7	10	11	9	9	4	3	24
Phosphoribosylamine-glycine ligase	1	1	1	1	1	1	1	1	1	1	1	1	1	0	1	1	2	2	1	1	1	1	1	1	1	1	1	1	1	2	0	0	1	2	1	1	1	1	1	2	1	1	3	3	1	1	1	1	1
NADH-FMN oxidoreductase RutF, flavin reductase (DIM6/NTAB) family	2	1	1	1	0	0	0	0	2	2	1	1	0	0	0	0	0	0	0	0	0	0	5	5	5	5	1	1	2	2	0	0	1	1	1	1	1	1	1	2	2	2	0	0	4	3	2	2	2
Allophanate hydrolase subunit 1	0	0	1	1	0	0	0	0	3	2	0	0	0	0	0	0	0	1	1	1	0	0	1	1	1	1	0	0	1	1	0	0	0	0	0	0	1	1	0	0	1	1	0	0	1	1	1	1	0
Outer membrane receptor for Fe3+-dicitrate	0	0	0	0	0	0	0	0	0	0	0	0	0	0	0	0	0	0	0	0	0	0	2	2	2	2	5	5	4	3	0	0	0	0	0	0	0	0	0	0	1	1	0	0	0	0	2	1	0
Uroporphyrinogen-III decarboxylase	0	0	1	1	0	0	2	2	1	1	1	1	0	0	0	0	0	0	1	1	0	0	1	1	1	1	0	0	0	0	1	2	0	0	0	0	1	1	1	1	1	1	0	0	2	0	1	1	0
Calcineurin-like phosphoesterase	1	1	0	0	0	0	0	0	1	1	0	0	0	0	0	1	0	0	0	0	0	0	0	0	0	0	1	1	1	1	0	0	1	2	1	1	0	0	0	0	0	0	0	0	0	0	0	0	0
Uncharacterized membrane protein YjjP, DUF1212 family	1	1	1	1	1	1	0	0	2	2	1	1	2	2	2	2	1	1	2	2	2	2	1	1	1	1	2	2	1	1	1	1	2	2	2	2	1	1	2	1	1	1	1	1	1	1	1	1	2
Type IV secretory pathway, VirD4 component, TraG/TraD family ATPase	0	2	1	0	1	0	0	1	0	0	1	0	0	1	1	0	2	0	0	0	0	0	2	2	3	2	0	4	0	1	9	4	2	5	6	3	0	0	0	0	0	3	4	6	0	0	0	1	3
Cystathionine beta-lyase family protein involved in aluminum resistance	0	0	1	1	0	0	0	0	1	1	0	0	2	2	1	1	0	0	0	0	2	2	0	0	0	0	0	0	0	0	2	1	0	0	0	0	0	0	0	0	0	0	1	1	1	1	0	0	1
Zn-dependent alcohol dehydrogenase	0	0	0	0	0	0	0	0	1	0	1	1	0	1	1	1	2	1	2	1	0	0	2	2	2	2	0	0	0	0	0	0	0	0	0	0	1	1	1	1	1	1	0	0	0	0	1	1	0
Phosphoglycerol transferase MdoB or a related enzyme of AlkP superfamily	3	3	1	1	2	2	2	2	1	1	1	1	3	4	3	2	3	3	3	3	3	3	1	1	1	1	0	0	0	0	0	0	4	4	3	3	0	0	0	0	1	1	1	1	3	3	1	1	6
Carbonic anhydrase or acetyltransferase, isoleucine patch superfamily	1	1	1	1	0	0	0	0	0	0	2	2	0	0	0	0	0	0	0	0	0	0	4	4	3	3	0	0	0	0	0	0	1	1	1	1	1	1	0	1	3	4	0	0	0	0	3	3	1
7,8-dihydro-6-hydroxymethylpterin-pyrophosphokinase	0	0	1	1	0	0	1	1	1	1	1	1	0	0	0	0	0	0	1	1	0	0	1	1	1	1	1	1	1	1	1	1	1	1	1	1	1	1	1	1	1	1	0	0	1	1	1	1	1
Site-specific DNA recombinase related to the DNA invertase Pin	3	3	0	1	0	0	3	2	0	1	1	2	1	2	0	3	3	6	1	3	0	1	4	4	3	8	6	5	0	0	19	3	8	12	5	10	5	2	4	4	0	6	9	2	0	1	6	6	8
Glucan phosphorylase	0	1	0	0	2	2	1	2	0	0	0	0	0	1	1	1	0	0	0	0	1	1	2	2	3	3	1	1	1	1	2	2	0	0	0	0	1	1	1	1	2	3	3	4	0	0	2	2	2
Cell division GTPase FtsZ	1	1	1	1	1	1	1	1	1	1	1	1	1	1	1	1	1	1	1	1	1	1	1	1	1	1	1	1	1	1	1	1	1	2	1	1	1	1	1	1	1	1	1	1	1	1	1	1	1
Glutamate 5-kinase	1	1	1	1	0	1	1	1	0	0	1	1	0	0	1	1	0	0	1	1	1	1	1	1	1	1	0	0	0	0	0	0	1	1	2	1	1	1	1	1	1	1	1	1	1	1	1	1	1
Phosphotransferase system sorbitol-specific component IIC	0	1	0	0	0	0	0	0	0	0	0	0	0	0	1	0	0	0	0	0	0	0	1	1	1	1	0	0	0	0	0	0	1	1	1	1	0	0	0	0	1	1	1	1	0	0	1	1	0
Na+/phosphate symporter	0	0	0	0	1	1	0	3	1	0	1	1	0	0	0	0	0	0	0	0	0	0	1	1	2	2	1	1	1	1	1	1	0	0	0	0	0	0	0	0	1	1	1	1	1	1	1	1	1
Dihydroorotase or related cyclic amidohydrolase	2	2	2	2	1	1	1	1	1	1	0	0	1	1	1	1	1	1	1	2	1	1	1	1	0	0	2	2	1	1	1	1	3	3	3	3	1	1	1	1	2	2	1	2	2	1	3	3	1
Ribonuclease G or E	0	0	1	1	0	0	0	0	0	0	2	2	0	0	0	0	0	0	0	0	0	0	2	2	2	2	1	1	1	1	1	1	0	0	0	0	1	1	1	1	2	2	1	1	1	1	2	2	1
Uncharacterized membrane protein (does not regulate perfringolysin O expression)	0	0	0	0	1	1	0	0	6	5	0	0	0	2	2	1	0	1	1	1	2	2	0	0	0	0	1	1	1	1	0	0	3	4	2	2	0	0	0	0	0	0	2	1	1	1	0	0	2
Copper homeostasis protein CutC	1	1	0	0	1	1	1	1	1	0	1	1	0	0	0	1	0	0	0	0	0	0	1	1	1	1	1	1	1	1	0	0	1	1	1	1	0	0	0	0	1	1	0	0	0	0	1	1	1
Exonuclease VII, large subunit	1	1	1	1	1	1	1	1	1	1	1	1	1	1	1	1	1	1	1	1	1	1	1	1	1	1	1	1	1	1	1	1	1	1	1	1	1	1	1	1	1	1	1	1	1	1	2	1	1
Putative NADPH-quinone reductase (modulator of drug activity B)	1	1	1	1	2	2	1	1	0	2	2	2	0	0	0	0	0	1	2	2	0	0	5	5	5	5	0	0	1	1	0	0	0	0	0	0	0	0	0	1	3	3	0	0	0	0	3	3	0
L-lactate utilization protein LutB, contains a ferredoxin-type domain	0	0	2	2	0	0	0	0	0	0	2	2	0	0	1	0	1	1	1	0	0	0	0	0	0	0	0	0	0	0	0	0	1	2	1	1	1	1	1	1	1	1	0	0	1	1	1	1	1
S-formylglutathione hydrolase FrmB	1	1	0	0	1	1	0	0	1	0	1	1	0	0	0	0	0	0	0	0	0	0	2	2	2	2	0	0	0	0	0	0	1	1	1	1	3	4	6	4	1	1	0	0	0	0	2	2	0
Putative effector of murein hydrolase	1	1	0	0	1	1	1	1	2	2	1	1	0	0	0	0	2	3	0	0	0	0	2	2	2	2	2	2	2	2	0	0	1	1	1	1	0	0	0	0	2	2	1	1	1	1	2	2	1
Lipoprotein-anchoring transpeptidase ErfK/SrfK	1	1	0	0	0	0	0	1	0	0	1	1	3	4	4	3	5	6	2	2	3	3	4	4	4	4	2	2	3	3	2	2	1	1	1	1	2	2	2	2	4	6	1	1	1	1	4	4	1
Membrane protein insertase Oxa1/YidC/SpoIIIJ, required for the localization of integral membrane proteins	2	2	1	1	2	2	2	2	2	2	1	1	2	2	2	2	2	2	2	2	2	2	1	1	1	1	1	1	1	1	1	1	2	2	2	2	2	2	2	2	1	1	1	1	1	1	1	1	1
DNA-binding transcriptional regulator, IscR family	2	3	3	3	1	1	2	1	1	2	2	2	0	1	1	1	2	2	3	3	3	2	4	4	4	4	2	2	3	3	1	1	1	2	2	3	1	1	0	0	4	4	2	1	3	3	2	2	1
Collagenase-like protease, PrtC family	2	2	2	2	3	3	2	2	2	2	3	3	0	1	0	1	0	0	0	0	0	0	4	4	4	4	2	2	2	2	2	2	4	3	3	3	0	0	0	0	4	4	2	3	2	2	4	4	2
Trk K+ transport system, NAD-binding component	1	1	2	2	2	2	2	2	1	1	1	1	0	1	1	2	1	1	1	1	0	0	1	1	1	1	2	2	2	2	1	1	1	1	1	1	1	1	0	0	1	1	2	3	3	3	1	1	2
Radical SAM superfamily enzyme	1	1	1	1	1	1	1	1	1	1	1	1	0	0	0	0	0	0	0	0	0	0	1	1	1	1	1	1	1	1	2	2	1	1	1	1	0	0	0	0	1	1	2	2	1	1	1	1	2
Na+(or H+)/acetate symporter ActP	0	0	0	0	0	0	0	0	0	0	1	1	0	0	0	0	0	0	0	0	0	0	1	1	1	1	0	0	0	0	0	0	0	0	0	0	1	1	1	1	1	1	0	0	0	0	1	1	0
7-keto-8-aminopelargonate synthetase or related enzyme	1	1	1	1	0	0	0	0	2	2	2	2	0	0	0	0	0	0	0	0	0	0	2	2	2	2	1	1	1	1	0	0	0	0	0	0	1	1	0	0	2	2	0	0	1	1	3	3	0
Methanogenic corrinoid protein MtbC1	0	0	0	0	0	0	0	0	0	0	0	0	0	0	0	0	0	0	0	0	0	0	0	0	0	0	1	1	1	1	0	1	0	0	0	0	0	0	0	0	0	0	0	0	0	0	0	0	0
Sulfate adenylyltransferase subunit 1, EFTu-like GTPase family	0	0	0	0	0	0	0	0	0	0	1	1	0	0	0	0	0	0	0	0	0	0	1	1	1	1	0	0	0	0	0	0	0	0	0	0	1	1	1	1	1	1	0	0	0	0	1	1	0
Sugar phosphate isomerase/epimerase	2	2	0	0	0	0	1	1	0	0	1	1	1	0	2	1	1	2	1	1	0	0	9	9	9	9	0	0	2	2	0	0	2	2	1	1	0	0	0	5	3	4	0	0	0	2	3	3	2
3-methyladenine DNA glycosylase Tag	1	1	1	1	1	1	1	1	1	1	1	1	1	1	1	1	1	2	1	1	0	0	1	1	1	1	0	0	0	0	0	0	2	2	2	2	1	1	1	2	1	1	0	0	1	1	1	1	0
L-lactate permease	0	0	1	1	0	0	0	0	2	0	1	1	2	1	0	0	0	0	0	0	1	1	1	1	1	1	0	0	0	0	0	0	0	0	0	0	0	0	1	1	2	2	0	0	0	0	3	3	1
O-Methyltransferase involved in polyketide biosynthesis	0	0	1	1	0	0	0	0	0	1	0	0	0	0	0	0	0	0	0	0	0	0	0	0	0	0	1	2	2	2	0	0	0	0	0	0	0	0	0	0	0	0	0	0	0	0	0	0	0
Na+-driven multidrug efflux pump	1	1	2	3	2	2	4	5	0	0	2	2	1	2	2	7	1	1	2	2	4	0	4	4	3	3	8	8	10	10	10	9	2	3	1	2	2	2	1	1	3	3	5	7	13	13	4	4	12
ADP-heptose synthase, bifunctional sugar kinase/adenylyltransferase	0	0	0	0	0	0	0	0	0	0	0	0	0	0	0	0	0	0	0	0	0	0	0	0	0	0	1	1	1	1	0	0	0	0	0	0	0	0	0	0	0	0	0	0	0	0	0	0	0
Leucyl aminopeptidase (aminopeptidase T)	1	1	1	1	0	0	0	0	1	1	0	0	0	0	1	2	0	0	0	0	0	0	0	0	0	0	0	0	0	0	1	1	1	1	1	1	0	0	0	0	0	0	1	1	0	0	0	0	2
DNA polymerase III, alpha subunit (gram-positive type)	1	1	2	2	1	1	1	1	1	1	0	1	1	1	1	1	1	1	1	1	2	2	0	0	0	0	1	1	1	1	1	1	1	1	1	1	0	0	0	0	0	0	2	2	2	2	0	0	1
Hemolysin or related protein, contains CBS domains	2	2	2	2	1	1	1	1	1	1	2	2	2	2	1	2	1	1	2	2	2	2	3	3	3	3	2	2	1	1	2	2	1	1	1	1	5	5	2	3	3	3	2	2	2	2	3	3	2
Threonine aldolase	0	0	0	0	0	0	1	0	0	0	1	1	0	0	0	0	1	0	0	0	0	0	1	1	1	1	1	1	1	1	1	1	0	0	0	0	0	0	0	1	1	1	1	1	1	1	1	1	0
tRNA A37 N6-isopentenylltransferase MiaA	1	1	1	1	1	1	1	1	1	1	1	1	1	1	1	1	1	1	1	1	1	1	1	1	1	1	1	1	1	1	1	1	1	1	1	1	1	1	1	1	1	1	1	2	1	1	1	1	1
Type I restriction-modification system, DNA methylase subunit	1	2	2	4	0	3	1	2	1	2	1	2	1	2	4	4	1	2	1	2	3	1	0	0	1	3	5	5	1	3	2	5	1	2	0	1	0	2	4	2	2	2	4	1	0	0	2	1	2
Rad3-related DNA helicase	2	2	0	0	1	1	1	1	0	0	2	2	0	0	1	1	0	0	0	0	0	0	2	2	3	3	1	1	1	1	1	1	2	4	2	2	1	1	1	1	2	2	1	3	0	0	2	2	3
1,4-alpha-glucan branching enzyme	0	0	0	0	1	1	0	0	0	0	0	0	0	1	1	1	0	0	0	0	1	0	1	1	1	1	1	1	1	1	1	1	0	0	0	0	2	2	1	1	1	1	3	4	0	0	1	1	2
NADPH:quinone reductase or related Zn-dependent oxidoreductase	4	4	0	0	1	2	5	0	2	5	3	4	0	4	0	0	0	3	1	1	1	0	7	7	8	8	1	1	1	1	0	0	3	4	3	3	2	2	3	2	4	3	0	0	1	1	2	2	0
ABC-type methionine transport system, ATPase component	2	2	2	2	1	1	1	1	1	1	1	1	2	2	2	2	2	2	1	1	2	2	5	5	4	4	1	1	1	1	1	1	3	3	3	3	1	1	1	2	3	3	1	1	3	3	1	1	0
Nucleotidyltransferase/DNA polymerase involved in DNA repair	2	2	2	2	3	1	1	2	2	2	1	2	1	2	1	1	1	1	2	2	2	2	3	3	6	6	0	0	1	1	2	2	3	4	4	3	2	2	2	2	3	3	2	2	2	2	2	4	1
Predicted ATPase with chaperone activity	0	0	1	1	0	0	0	0	0	0	1	1	0	0	0	0	0	0	0	0	0	0	1	1	1	1	2	1	1	1	1	1	0	0	0	0	1	1	2	1	1	1	1	1	1	1	1	1	1
Predicted ATP-dependent endonuclease of the OLD family, contains P-loop ATPase and TOPRIM domains	0	0	0	0	1	1	0	0	0	0	1	1	0	0	0	0	0	0	0	0	0	0	1	1	1	1	1	1	1	1	0	0	0	0	0	0	0	0	0	0	1	3	1	0	1	0	1	1	0
Seryl-tRNA(Sec) selenium transferase	1	0	0	0	0	0	0	0	0	0	1	1	0	0	2	0	1	1	0	0	0	0	2	2	2	2	0	0	0	0	1	1	3	2	1	1	0	0	1	1	3	3	0	0	0	0	1	1	1
C-terminal processing protease CtpA/Prc, contains a PDZ domain	0	0	1	1	0	1	0	0	1	1	1	1	0	0	0	1	0	0	0	0	0	0	1	1	1	1	1	1	1	2	3	5	2	2	1	2	0	0	0	1	1	1	3	6	1	1	1	1	4
Transposase and inactivated derivatives	3	3	0	0	6	9	2	7	1	1	3	4	2	4	2	5	2	6	5	33	0	1	7	7	15	12	0	1	3	4	9	3	1	3	5	6	3	0	4	0	2	0	2	7	0	0	14	16	1
Short chain fatty acids transporter	0	0	0	0	0	0	0	0	0	0	0	0	0	0	0	0	0	0	0	0	0	0	0	0	0	1	1	1	1	1	0	0	0	0	0	0	0	0	0	0	0	0	0	0	0	0	1	1	0
Uncharacterized conserved protein, DUF1009 family	0	0	1	1	0	0	0	0	0	0	0	0	0	0	0	0	0	0	0	0	0	0	0	0	0	0	1	1	1	1	0	0	0	0	0	0	0	0	0	0	0	0	0	0	1	1	0	0	0
NaMN:DMB phosphoribosyltransferase	0	0	3	4	0	0	0	0	0	0	0	0	0	0	0	0	0	0	0	0	0	0	2	2	2	2	1	1	1	1	0	0	0	0	0	0	1	1	1	1	1	1	0	0	0	0	1	1	1
Chromosome segregation ATPase	5	5	2	1	3	2	3	1	1	1	4	4	2	3	4	2	1	1	2	2	2	2	2	2	3	2	2	4	4	3	11	5	6	10	17	13	2	2	2	2	2	4	10	6	1	5	4	10	6
Cobyric acid synthase	0	0	1	1	0	0	0	0	0	0	0	0	0	0	0	0	0	0	0	0	0	0	1	1	1	1	2	2	2	2	0	0	0	0	0	0	1	1	0	0	1	1	0	0	0	0	0	0	1
Methionine synthase II (cobalamin-independent)	2	2	1	1	2	2	2	2	1	1	1	1	1	1	2	1	2	2	2	2	3	4	3	3	3	3	0	0	0	0	2	2	1	1	1	1	2	2	3	3	1	1	2	2	2	2	1	1	0
Formate-dependent phosphoribosylglycinamide formyltransferase (GAR transformylase)	0	0	0	0	0	0	0	1	1	0	1	1	0	0	0	0	0	0	0	0	0	0	1	1	1	1	0	0	0	0	0	0	0	0	0	0	1	1	1	1	1	1	1	0	0	0	1	1	0
DNA mismatch repair ATPase MutL	1	1	1	1	1	1	1	1	1	1	1	1	1	1	1	1	1	1	1	1	1	1	1	1	1	1	1	1	1	1	1	1	1	1	1	1	0	0	0	0	1	1	1	1	1	1	1	2	1
TPR repeat	0	0	2	2	0	0	0	0	0	0	4	3	0	0	0	0	0	0	0	0	0	0	1	1	1	1	0	0	0	0	0	0	0	0	0	1	0	0	0	0	1	3	0	0	1	1	2	2	1
L-lysine 2,3-aminomutase (EF-P beta-lysylation pathway)	0	0	0	0	0	0	0	0	0	0	1	1	0	0	0	0	0	0	0	0	0	0	1	1	1	1	1	1	1	2	0	0	0	0	0	0	0	0	0	0	1	1	0	0	0	0	1	1	0
Peptidoglycan biosynthesis protein MviN/MurJ, putative lipid II flippase	0	0	0	0	0	0	0	0	0	0	1	1	0	0	0	0	0	0	0	0	0	0	1	1	1	1	1	1	2	1	1	1	0	0	0	0	1	1	1	1	1	1	1	1	0	0	1	1	0
ABC-type methionine transport system, permease component	2	2	2	2	1	1	1	2	2	1	1	1	1	1	2	2	2	2	1	1	1	1	4	4	4	4	1	1	1	1	1	1	3	3	3	3	1	1	1	2	3	3	1	1	2	2	1	1	0
FoF1-type ATP synthase, delta subunit	1	1	1	1	1	1	1	1	1	1	1	1	1	1	1	1	1	1	1	1	1	1	1	1	1	1	1	1	1	1	0	0	1	1	1	1	1	1	1	1	1	1	0	0	0	0	1	1	1
Oligoendopeptidase F	2	2	0	0	2	2	2	2	3	2	0	0	1	1	4	2	0	0	1	1	1	1	0	0	0	0	1	2	2	2	3	3	2	2	2	2	0	0	0	0	0	0	2	3	0	0	0	0	2
Quinolinate synthase	0	0	0	0	0	0	1	1	1	0	0	0	0	0	0	1	0	0	0	0	0	0	1	1	1	1	0	0	1	1	0	0	0	0	0	0	1	1	0	1	1	1	0	0	0	0	1	1	1
NADH:ubiquinone oxidoreductase, NADH-binding 51 kD subunit (chain F)	0	0	0	0	0	0	0	0	0	0	1	1	0	0	0	0	0	0	0	0	0	0	1	1	1	1	1	1	0	0	1	1	1	1	1	1	0	0	0	0	1	1	0	0	0	0	1	1	0
Glutamate synthase domain 1	0	0	1	1	0	0	1	1	1	0	1	1	0	0	0	1	0	0	1	2	0	0	1	1	1	1	0	0	0	0	0	0	1	0	0	0	1	1	0	0	1	1	0	0	0	0	1	1	0
Saccharopine dehydrogenase, NADP-dependent	1	1	1	1	0	0	0	0	0	0	0	0	0	0	0	0	0	0	0	0	0	0	0	0	0	0	0	0	0	0	0	0	0	0	0	0	1	1	0	0	0	0	0	0	1	1	0	0	0
Cobalamin biosynthesis protein CobD/CbiB	0	0	1	1	0	0	0	0	0	0	0	0	0	0	0	0	0	0	0	0	0	0	1	1	1	1	1	1	1	1	0	0	0	0	0	0	1	1	0	0	1	1	0	0	0	0	0	0	1
LysM repeat	7	6	0	0	3	2	2	2	7	7	4	3	6	3	9	6	6	6	7	6	3	3	1	1	1	1	1	1	1	1	1	1	10	13	15	17	0	0	0	0	3	1	0	0	1	3	5	6	2
Fatty acid-binding protein DegV (function unknown)	4	4	0	0	4	4	4	4	2	2	0	0	4	5	4	4	3	3	3	3	5	5	0	0	0	0	1	1	1	1	4	4	4	5	4	4	1	1	1	1	0	0	5	5	0	0	0	0	4
ABC-type polysaccharide transport system, permease component	2	2	0	0	0	0	1	0	0	0	0	0	0	0	0	0	0	0	0	0	0	0	0	0	0	0	0	0	0	0	0	0	2	2	2	2	0	0	0	0	0	0	0	0	0	0	0	0	1
Soluble lytic murein transglycosylase and related regulatory proteins (some contain LysM/invasin domains)	1	2	2	1	3	2	3	2	1	1	4	6	1	1	0	0	2	0	0	1	0	0	8	8	7	6	1	1	0	1	1	1	1	2	4	5	0	0	0	0	5	8	2	1	1	1	5	5	1
Uncharacterized conserved protein YqeY	1	1	1	1	0	0	0	0	0	0	0	0	1	1	1	1	1	1	1	1	0	0	0	0	0	0	0	0	0	0	1	1	1	1	1	1	1	1	1	1	0	0	0	0	1	1	0	0	1
Transcriptional regulator CtsR	1	1	1	1	1	1	1	1	1	1	0	0	0	0	1	1	1	1	1	1	0	0	0	0	0	0	0	0	0	0	1	1	1	1	1	1	0	0	0	0	0	0	1	2	1	1	0	0	1
cAMP-binding domain of CRP or a regulatory subunit of cAMP-dependent protein kinases	5	4	2	2	1	1	1	3	1	0	2	2	2	1	1	1	2	2	1	3	1	2	3	3	4	4	3	3	2	2	4	4	3	4	3	3	1	1	2	2	6	8	1	1	1	1	4	4	5
Carbamate kinase	2	1	1	1	1	1	0	0	2	0	1	1	0	1	0	0	0	0	2	1	1	1	0	0	0	0	0	0	0	0	1	1	4	4	4	4	0	0	0	0	3	2	1	1	0	0	5	5	2
RNase P protein component	1	1	1	1	1	1	1	1	1	1	1	1	1	1	1	1	1	1	1	1	1	1	1	1	1	1	1	1	1	1	1	1	1	1	1	1	1	1	0	1	1	1	1	1	1	1	1	1	1
Predicted membrane channel-forming protein YqfA, hemolysin III family	1	1	0	0	1	1	1	1	1	1	0	0	1	1	1	1	1	1	1	1	1	1	1	1	1	1	1	1	1	1	0	0	1	1	1	1	0	0	1	1	1	1	0	0	0	0	1	1	2
Uncharacterized protein Veg	1	1	0	0	1	1	1	1	1	1	0	0	1	1	1	1	1	1	0	0	1	1	0	0	0	0	0	0	0	0	1	1	1	1	1	1	0	0	0	0	0	0	1	1	0	0	0	0	1
DNA-directed RNA polymerase specialized sigma subunit, sigma24 family	2	1	2	2	2	1	4	4	1	2	2	2	1	1	0	0	2	1	2	2	2	2	2	2	2	2	3	1	2	2	2	2	4	7	9	7	4	4	5	6	2	3	6	4	1	1	2	1	6
Predicted oxidoreductase	1	1	0	0	0	0	0	3	1	0	0	0	1	1	0	1	2	2	0	0	0	0	1	1	1	1	0	0	0	0	0	0	1	1	1	1	1	1	0	3	1	1	0	0	0	0	1	1	0
Uncharacterized protein YkuJ	1	1	0	0	1	1	1	1	0	0	0	0	0	0	1	1	1	1	1	1	0	0	0	0	0	0	0	0	0	0	0	0	1	1	1	1	0	0	0	0	0	0	0	0	0	0	0	0	0
Excinuclease UvrABC, nuclease subunit	2	2	1	1	1	1	1	1	1	1	1	1	1	1	1	1	1	1	1	1	1	1	2	2	2	2	1	1	1	1	1	1	2	3	2	2	2	2	1	1	2	2	1	1	1	1	2	2	1
Exonuclease VII small subunit	1	1	1	1	1	1	1	1	1	1	1	1	1	1	1	1	1	1	1	1	1	1	1	1	1	1	1	1	1	1	1	1	1	1	1	1	1	1	1	1	1	1	0	0	1	1	1	1	1
Predicted RNA-binding protein YlqC, contains KH domain, UPF0109 family	1	1	1	1	1	1	1	1	0	0	0	0	0	0	1	1	1	0	0	0	0	0	0	0	0	0	1	1	1	1	1	1	1	1	1	1	0	0	0	0	0	0	1	1	1	1	0	0	1
DNA-binding transcriptional regulator, MerR family	7	5	2	1	3	3	6	5	4	4	5	5	2	3	4	4	6	4	6	7	4	3	9	9	7	9	0	1	1	0	0	0	6	6	5	5	6	4	3	9	5	7	2	1	8	7	5	5	5
Uncharacterized protein YqgQ	1	1	0	0	1	1	1	1	1	1	0	0	1	1	1	1	1	1	1	1	1	1	0	0	0	0	0	0	0	0	0	0	1	1	1	1	0	0	0	0	0	0	0	0	0	0	0	0	0
Translation elongation factor EF-Ts	1	1	1	1	1	1	1	1	1	1	1	1	1	1	1	1	1	1	1	1	1	1	1	1	1	1	1	1	1	1	1	1	1	1	1	1	1	1	1	1	1	1	1	1	1	1	1	1	1
Fatty acid repression mutant protein (predicted oxidoreductase)	1	1	0	0	0	0	0	1	0	0	1	1	0	0	0	1	1	1	1	1	0	0	0	0	0	0	0	0	0	0	0	1	1	1	1	1	0	0	0	0	0	0	0	0	0	0	0	0	0
RNA polymerase-binding transcription factor DksA	0	0	0	0	0	0	0	0	0	0	2	2	0	0	0	0	0	0	0	0	0	0	6	6	3	3	0	0	0	0	0	0	0	0	0	0	0	0	0	0	4	4	0	0	0	0	3	4	0
Sensor histidine kinase, LytS/YehU family	1	1	0	0	0	0	0	0	1	1	1	1	0	0	0	1	0	1	0	0	1	1	2	2	2	2	1	1	1	1	1	1	3	3	2	3	0	0	0	0	3	2	0	0	1	1	3	3	1
ABC-type Fe3+ transport system, periplasmic component	0	0	1	1	0	0	0	0	1	1	4	3	0	0	0	0	1	1	0	0	0	0	4	4	5	5	1	1	3	3	1	0	0	0	0	0	1	1	2	1	3	3	0	0	1	1	0	0	3
50S ribosomal subunit-associated GTPase HflX	1	1	0	0	1	1	1	1	1	1	1	1	1	1	1	1	1	1	1	1	1	1	1	1	1	1	1	1	1	1	1	1	1	1	1	1	1	1	1	1	1	1	1	2	1	1	1	1	1
N-acetyl-anhydromuramyl-L-alanine amidase AmpD	0	0	0	0	0	0	0	0	0	0	2	2	0	0	0	0	0	0	0	0	0	0	2	2	2	2	0	0	1	1	0	0	0	0	0	0	0	0	0	0	2	2	3	2	1	2	2	2	1
Anti-sigma regulatory factor (Ser/Thr protein kinase)	0	0	0	0	0	0	0	0	1	1	0	0	0	0	0	0	0	0	0	0	0	0	1	1	1	1	1	1	1	1	3	3	0	0	0	0	0	0	0	0	0	0	3	3	1	1	0	0	1
DNA-binding transcriptional response regulator, NtrC family, contains REC, AAA-type ATPase, and a Fis-type DNA-binding domains	0	0	0	0	0	0	0	0	0	0	4	4	0	0	0	1	0	0	0	0	0	0	5	5	5	6	2	2	2	2	0	0	0	0	0	0	0	0	0	0	6	5	0	0	0	0	7	6	1
DNA-binding response regulator, LytR/AlgR family	3	6	0	0	6	5	3	2	3	3	3	2	5	4	3	4	3	4	0	0	5	4	2	2	3	2	1	1	1	1	1	1	1	2	2	2	0	0	0	0	2	3	1	1	1	1	2	2	2
Chromate transport protein ChrA	0	0	0	0	0	0	0	0	0	0	0	0	0	0	0	0	0	0	0	0	0	0	1	1	0	2	2	2	2	2	2	2	0	0	0	0	0	0	0	0	0	0	4	4	4	4	0	0	2
NADH:ubiquinone oxidoreductase 24 kD subunit (chain E)	0	0	0	0	0	0	0	0	0	0	1	1	0	0	0	0	0	0	0	0	0	0	1	1	1	1	1	1	0	0	3	1	1	1	1	1	0	0	0	0	1	1	1	1	0	0	1	1	0
AraC-type DNA-binding domain and AraC-containing proteins	6	7	2	3	3	3	5	5	4	5	15	14	4	4	2	2	6	3	1	2	2	2	19	19	20	19	2	3	2	2	8	4	6	8	5	5	0	0	0	3	18	19	6	4	1	4	16	16	8
Heme/copper-type cytochrome/quinol oxidase, subunit 3	0	0	0	0	0	0	0	0	1	1	1	1	0	0	0	0	0	0	0	0	0	0	1	1	1	1	0	0	0	0	0	0	0	0	0	0	1	1	1	1	1	1	0	0	0	0	1	1	0
Phosphatidylserine synthase	0	0	1	1	0	0	0	0	0	0	0	0	0	0	0	1	0	0	0	0	0	0	0	0	0	0	1	1	1	1	0	0	0	0	0	0	1	1	0	0	0	0	0	0	1	1	0	0	1
L-rhamnose mutarotase	1	1	0	0	0	0	0	0	0	0	0	0	0	0	1	0	0	0	0	0	0	0	1	1	1	1	0	0	0	0	0	0	1	1	1	1	0	0	0	0	1	1	0	0	0	0	1	1	0
Cys-tRNA(Pro) deacylase, prolyl-tRNA editing enzyme YbaK/EbsC	3	3	1	1	1	1	1	1	1	1	2	2	1	1	1	2	1	1	1	1	2	2	3	3	3	3	1	1	2	2	1	1	1	1	1	1	1	1	0	2	3	3	1	1	0	0	2	2	1
Predicted flavin-nucleotide-binding protein, pyridoxine 5'-phosphate oxidase superfamily	0	0	0	0	0	0	0	0	0	0	1	1	2	2	0	0	0	0	1	1	2	2	1	1	1	1	1	1	1	1	0	0	0	0	0	0	0	0	0	0	0	0	0	0	1	1	0	0	0
Ribonucleotide monophosphatase NagD, HAD superfamily	1	1	0	0	1	1	1	1	1	1	0	0	1	1	1	1	1	1	1	1	1	1	1	1	1	1	1	1	2	2	0	0	1	1	1	1	1	1	2	2	1	1	0	0	1	1	1	1	0
DNA-directed RNA polymerase, subunit K/omega	1	1	1	1	1	1	1	1	1	1	1	1	1	1	1	1	1	1	1	1	1	1	1	1	1	1	1	1	1	1	1	1	1	1	1	1	1	1	1	1	1	1	1	1	1	1	1	1	1
Iron-sulfur cluster repair protein YtfE, RIC family, contains ScdAN and hemerythrin domains	0	0	0	1	0	0	0	0	1	1	0	0	0	0	0	0	0	0	0	0	0	0	1	1	1	1	1	1	1	1	1	1	0	0	0	0	0	0	0	0	1	1	1	1	0	0	1	1	2
Glutamate formiminotransferase	0	0	0	0	0	0	0	0	0	0	0	0	0	0	0	0	0	0	0	0	0	0	0	0	0	0	1	1	2	2	0	0	0	0	0	0	0	0	0	0	0	0	0	0	1	1	0	0	0
NADH:ubiquinone oxidoreductase 20 kD subunit (chhain B) or related Fe-S oxidoreductase	0	0	0	0	0	0	0	0	0	0	1	1	0	0	0	0	0	0	0	0	0	0	1	1	1	1	0	0	0	0	0	0	0	0	0	0	0	0	0	0	1	1	0	0	0	0	1	1	0
Glyoxylase or a related metal-dependent hydrolase, beta-lactamase superfamily II	1	1	2	2	2	2	5	1	2	2	3	3	0	0	0	0	0	2	0	0	0	0	6	6	6	5	2	2	3	3	1	1	1	2	1	1	4	4	4	4	4	4	2	2	2	2	4	4	1
NADH:ubiquinone oxidoreductase subunit 5 (chain L)/Multisubunit Na+/H+ antiporter, MnhA subunit	0	0	0	0	0	0	0	0	2	2	2	2	0	0	0	0	0	0	0	0	0	0	1	1	1	1	0	0	0	0	0	0	0	0	0	0	0	0	0	0	1	1	0	0	0	0	1	1	0
Uncharacterized conserved protein YehS, DUF1456 family	0	0	0	0	0	0	0	0	0	0	1	1	0	0	0	0	0	0	0	0	0	0	1	1	1	1	1	1	1	1	0	0	0	0	0	0	0	0	0	0	1	1	0	0	0	0	1	1	0
Biopolymer transport protein ExbD	0	0	4	4	0	0	0	0	0	0	2	2	0	0	0	0	0	0	0	0	0	0	2	2	2	2	2	2	2	2	0	0	0	0	0	0	0	0	0	0	2	2	0	0	2	2	2	2	0
Uncharacterized conserved protein YsxB, DUF464 family	1	1	1	1	1	1	1	1	1	1	0	0	0	0	1	1	1	1	1	1	0	0	0	0	0	0	1	1	1	1	1	1	1	1	1	1	0	0	0	0	0	0	1	1	1	1	0	0	1
Transcriptional regulator, contains XRE-family HTH domain	5	6	4	2	7	7	8	9	3	3	24	22	3	6	6	5	5	5	8	5	2	3	11	11	10	8	4	6	5	4	2	2	13	18	14	22	2	2	4	9	6	10	5	2	0	2	3	3	10
ABC-type cobalamin/Fe3+-siderophores transport system, ATPase component	1	1	7	8	0	0	1	1	1	1	2	2	1	0	0	0	1	1	2	2	0	0	7	7	7	7	2	2	7	7	2	2	2	2	2	2	6	5	3	1	7	6	0	0	2	2	6	5	4
Glutathione S-transferase	0	0	0	0	0	0	0	0	0	0	4	4	0	0	0	0	0	0	0	0	0	0	12	12	13	11	0	0	0	0	2	2	0	0	0	0	0	0	0	0	9	9	0	0	0	0	8	8	0
NADH:ubiquinone oxidoreductase subunit 11 or 4L (chain K)	0	0	0	0	0	0	0	0	0	0	1	1	0	0	0	0	0	0	0	0	0	0	1	1	1	1	0	0	0	0	0	0	0	0	0	0	0	0	0	0	1	1	0	0	0	0	1	1	0
Cell division protein FtsI/penicillin-binding protein 2	3	4	2	2	2	2	2	2	2	2	2	2	2	2	2	2	2	2	2	2	2	2	4	4	4	4	2	2	2	2	4	4	3	4	3	3	4	4	3	3	4	4	4	4	2	2	2	2	6
Chromatin segregation and condensation protein Rec8/ScpA/Scc1, kleisin family	1	1	1	1	1	1	1	1	1	1	0	0	1	1	1	1	1	1	1	1	1	1	0	0	0	0	1	1	1	1	1	1	1	1	1	1	1	1	1	1	0	0	1	1	1	1	0	0	1
TRAP-type C4-dicarboxylate transport system, periplasmic component	1	1	0	0	0	0	0	0	0	0	0	0	0	0	0	0	0	0	0	0	0	0	0	0	0	0	2	2	3	3	0	0	1	1	1	1	0	0	0	1	1	1	0	0	3	3	3	3	0
ABC-type sugar transport system, periplasmic component, contains N-terminal xre family HTH domain	1	1	1	1	1	1	1	2	0	0	1	1	0	2	1	1	0	0	0	0	0	0	16	16	17	15	1	1	1	1	0	0	1	0	0	0	0	0	1	1	9	9	1	1	0	0	9	8	2
Xylose isomerase	0	0	0	0	0	0	0	0	0	0	1	1	0	0	0	0	1	1	1	1	0	0	2	2	2	2	0	0	0	0	0	0	1	0	1	1	0	0	0	0	1	1	0	0	0	0	1	1	0
Glycerol-3-phosphate responsive antiterminator (mRNA-binding)	0	0	0	0	0	0	0	0	1	1	0	0	0	0	0	0	0	0	0	0	0	0	1	1	1	0	1	1	1	1	0	0	0	0	0	0	0	0	0	0	0	1	1	1	0	0	1	1	1
Lipoprotein signal peptidase	1	1	1	1	1	1	1	1	1	1	1	1	1	1	1	1	1	1	1	1	1	1	1	1	1	1	1	1	1	1	1	1	1	1	2	1	1	1	1	1	1	1	0	1	1	1	1	1	1
Heme/copper-type cytochrome/quinol oxidase, subunit 1	0	0	0	0	0	0	0	0	1	1	1	1	0	0	0	0	0	0	0	0	0	0	1	1	1	1	0	0	0	0	0	0	0	0	0	0	1	1	1	1	1	1	0	0	0	0	1	1	0
NADH:ubiquinone oxidoreductase subunit 1 (chain H)	0	0	0	0	0	0	0	0	0	0	1	1	0	0	0	0	0	0	0	0	0	0	1	1	1	1	0	0	0	0	0	0	0	0	0	0	0	0	0	0	1	1	0	0	0	0	1	1	0
2-oxoglutarate dehydrogenase complex, dehydrogenase (E1) component, and related enzymes	0	0	0	0	0	0	0	0	1	1	1	1	0	0	0	0	0	0	0	0	0	0	1	1	1	1	0	0	0	0	0	0	0	0	0	0	1	1	1	1	1	1	0	0	0	0	2	2	0
RNA-binding protein YhbY	1	1	1	1	1	1	1	1	1	1	1	1	0	0	1	1	1	1	1	1	0	0	1	1	1	1	1	1	1	1	1	1	1	0	1	1	0	0	0	0	1	1	1	1	0	0	1	1	1
Acetolactate synthase, small subunit	0	0	2	2	0	0	1	1	1	1	1	1	0	0	0	0	0	0	0	0	0	0	2	2	2	2	0	0	0	0	0	0	0	0	0	0	1	1	1	1	2	2	0	0	1	1	2	2	0
Biopolymer transport protein ExbB/TolQ	0	0	4	4	0	0	0	0	0	0	2	2	0	0	0	0	0	0	0	0	0	0	2	2	2	2	2	2	2	2	0	0	0	0	0	0	0	0	0	0	2	2	0	0	2	2	2	2	0
Predicted permease	1	1	2	2	0	0	2	1	1	3	2	2	0	2	2	2	1	2	3	2	1	0	2	2	2	2	1	1	1	1	2	2	0	0	0	0	1	1	1	1	0	0	0	0	7	6	1	1	2
6-phosphofructokinase	1	1	1	1	1	1	1	1	1	1	1	1	1	1	1	1	0	0	0	0	2	2	1	1	1	1	1	1	1	1	2	2	1	1	1	1	1	1	1	1	1	1	2	2	1	1	1	1	3
Tetraacyldisaccharide-1-P 4'-kinase	0	0	1	1	0	0	0	0	0	0	1	1	0	0	0	0	0	0	0	0	0	0	1	1	1	1	1	1	1	1	0	0	0	0	0	0	0	0	0	0	1	1	0	0	0	0	1	1	0
Membrane-associated HD superfamily phosphohydrolase	1	1	0	0	0	0	0	0	0	0	0	0	0	0	0	0	0	0	0	0	0	0	0	0	0	0	1	1	1	1	0	0	1	1	1	1	0	0	0	0	0	0	0	0	0	0	0	0	1
NADP-dependent 3-hydroxy acid dehydrogenase YdfG	0	0	1	1	1	1	1	1	0	0	1	1	1	1	0	0	3	0	2	3	0	0	6	6	6	6	1	1	2	2	0	0	1	1	1	1	5	4	1	1	1	1	0	0	2	1	1	1	1
Uncharacterized membrane-anchored protein YitT, contains DUF161 and DUF2179 domains	6	6	2	2	2	2	3	3	2	3	0	0	3	2	3	6	1	1	1	1	2	2	1	1	1	0	1	1	1	1	4	4	4	5	4	4	0	0	0	0	0	0	3	4	2	3	0	0	4
DNA-binding transcriptional regulator, MarR family	6	6	3	3	8	8	10	8	10	11	5	5	2	6	6	6	6	4	4	4	3	3	10	10	10	9	3	3	3	2	3	4	5	5	5	5	7	7	7	8	8	8	3	3	5	5	9	6	8
Septum formation inhibitor MinC	0	0	0	0	0	0	0	0	0	0	1	1	0	0	1	1	0	0	0	0	0	0	1	1	1	1	1	1	1	1	0	0	0	0	0	0	0	0	0	0	1	1	0	0	0	0	1	1	1
Inorganic pyrophosphatase	0	0	0	0	1	1	1	0	0	0	1	1	0	0	0	0	0	0	0	0	0	0	2	2	2	2	0	0	1	1	0	0	0	0	0	0	1	1	1	1	2	2	0	0	0	0	1	1	0
NADH:ubiquinone oxidoreductase 49 kD subunit (chain D)	0	0	0	0	0	0	0	0	0	0	1	1	0	0	0	0	0	0	0	0	0	0	1	1	1	1	0	0	0	0	0	0	0	0	0	0	0	0	0	0	1	1	0	0	0	0	1	1	0
2,4-dienoyl-CoA reductase or related NADH-dependent reductase, Old Yellow Enzyme (OYE) family	1	1	1	0	0	0	0	0	1	1	1	0	0	2	1	0	0	0	1	1	0	0	2	2	2	2	1	1	1	1	1	1	0	0	0	0	0	0	1	2	1	1	0	0	0	0	3	2	0
Thiamine biosynthesis lipoprotein ApbE	1	1	0	0	1	1	1	1	0	0	1	1	1	1	1	1	1	1	2	1	2	1	2	2	2	2	1	1	1	1	1	1	2	2	3	2	0	0	0	0	1	2	1	1	1	1	1	1	2
Phosphotransferase system IIA component	0	0	0	0	0	0	0	0	1	1	1	1	1	1	0	0	0	0	0	0	1	1	1	1	1	1	1	1	1	1	0	0	2	1	2	2	0	0	0	0	1	1	1	1	1	1	1	1	1
ACT domain-containing protein	0	0	1	1	0	0	0	0	1	1	0	0	0	0	0	0	0	0	0	0	1	1	0	0	0	0	1	1	1	1	0	0	0	0	0	0	0	0	0	0	0	0	0	0	1	1	0	0	1
Na+-translocating ferredoxin:NAD+ oxidoreductase RNF, RnfD subunit	0	0	0	0	0	0	0	0	0	0	1	1	0	0	0	0	0	0	0	0	0	0	1	1	1	1	1	1	1	1	2	2	0	0	0	0	0	0	0	0	1	1	1	1	1	1	1	1	1
FoF1-type ATP synthase, membrane subunit b or b'	1	1	1	1	1	1	1	1	1	1	1	1	1	1	1	1	1	1	1	1	1	1	1	1	1	1	1	1	1	1	0	0	1	1	1	1	1	1	1	1	1	1	0	0	1	1	1	1	1
Anti-anti-sigma regulatory factor (antagonist of anti-sigma factor)	0	0	0	0	0	0	0	0	1	1	0	0	0	0	0	0	0	0	0	0	0	0	0	0	2	2	1	1	1	1	1	1	0	0	0	0	0	0	0	0	0	0	1	1	0	0	0	0	1
DNA-binding transcriptional regulator, Lrp family	0	0	0	0	0	0	0	0	0	0	4	4	1	0	0	2	1	1	1	1	1	1	6	6	6	5	0	0	0	0	0	0	0	0	0	0	1	1	1	0	3	3	0	0	0	0	3	3	2
Chromosome segregation and condensation protein ScpB	1	1	1	1	1	1	1	1	1	1	0	0	1	1	1	1	1	1	1	1	1	1	0	0	0	0	1	1	1	1	1	1	1	2	1	1	1	1	1	1	0	0	1	1	1	1	0	0	1
Putative intracellular protease/amidase	3	4	0	0	1	1	0	0	3	3	2	2	1	1	2	1	1	1	1	1	1	1	3	3	3	3	2	2	2	2	0	0	1	1	1	1	1	2	2	1	3	3	1	1	1	1	2	2	1
tRNA A37 threonylcarbamoyladenosine biosynthesis protein TsaE	1	1	1	1	1	1	1	1	1	1	1	1	1	1	1	1	1	1	1	1	1	1	1	1	1	1	1	1	1	1	1	1	1	1	1	1	0	0	0	0	1	1	1	1	1	1	1	1	1
FKBP-type peptidyl-prolyl cis-trans isomerase 2	0	0	0	0	0	0	0	0	0	0	2	2	0	0	0	0	0	0	0	0	0	0	2	2	2	2	1	1	1	1	0	0	0	0	0	0	0	0	0	0	2	2	0	0	0	0	2	2	0
Shikimate kinase	1	1	2	2	1	1	1	1	1	1	2	2	0	0	0	1	0	1	0	0	1	0	2	2	2	2	1	1	1	1	0	0	2	2	2	2	1	1	1	1	2	2	0	0	2	2	2	2	1
Molecular chaperone, HSP90 family	0	0	0	0	0	0	0	0	0	0	1	1	0	0	0	0	0	0	0	0	0	0	1	1	1	1	1	1	1	1	0	0	0	0	0	0	0	0	0	0	1	1	1	1	0	0	1	1	1
Integral membrane protein, interacts with FtsH	1	1	1	1	1	1	1	1	1	1	1	1	2	1	1	1	2	2	1	1	1	1	2	2	2	2	1	1	1	1	0	0	1	2	1	1	0	0	0	0	2	2	0	0	0	0	3	3	0
Phosphoglycerate dehydrogenase or related dehydrogenase	2	2	0	0	0	0	1	1	2	1	3	3	0	0	1	1	0	1	2	2	1	1	6	6	6	5	0	0	0	0	0	0	1	1	1	1	1	1	3	3	3	3	1	1	6	4	4	4	1
DNA-binding transcriptional regulator, HxlR family	2	2	1	2	1	1	0	0	1	3	1	1	1	4	3	1	5	6	1	1	1	1	5	5	4	4	0	0	3	3	0	0	3	7	5	4	0	0	0	1	1	1	0	0	3	3	1	1	4
NADH dehydrogenase/NADH:ubiquinone oxidoreductase 75 kD subunit (chain G)	0	0	0	0	0	0	0	0	0	0	1	1	0	0	0	0	0	0	0	0	0	0	1	1	1	1	0	0	0	0	0	0	0	0	0	0	0	0	0	0	1	1	0	0	0	0	1	1	0
ADP-heptose:LPS heptosyltransferase	0	0	3	3	0	0	0	0	0	0	5	5	0	0	0	0	0	0	0	0	0	0	5	5	5	5	5	5	5	5	0	0	0	0	0	0	0	0	0	0	3	6	0	0	3	3	4	4	0
NADH:ubiquinone oxidoreductase subunit 6 (chain J)	0	0	0	0	0	0	0	0	0	0	1	1	0	0	0	0	0	0	0	0	0	0	1	1	1	1	0	0	0	0	0	0	0	0	0	0	0	0	0	0	1	1	0	0	0	0	1	1	0
Phosphatidylserine/phosphatidylglycerophosphate/cardiolipin synthase or related enzyme	2	2	0	0	1	1	1	1	2	2	2	2	3	2	2	4	3	3	3	3	1	1	4	4	5	7	1	1	1	1	2	2	2	2	2	2	1	1	1	1	4	6	1	1	0	0	4	4	5
3-dehydroquinate synthetase	2	2	1	1	1	1	1	1	1	1	1	1	0	0	0	1	0	0	1	1	0	0	1	1	1	1	0	0	0	0	2	1	2	2	2	2	1	1	1	1	1	1	1	1	1	1	1	1	1
ssDNA-binding Zn-finger and Zn-ribbon domains of topoisomerase 1	0	1	0	0	0	0	0	0	0	0	2	3	0	0	0	0	0	0	0	0	0	0	2	2	3	3	0	0	0	0	0	2	0	0	0	0	0	0	0	0	2	3	1	1	0	0	2	3	0
Permease of the drug/metabolite transporter (DMT) superfamily	0	0	5	4	1	1	1	4	1	3	4	4	3	3	4	1	4	5	5	6	2	2	18	18	18	19	7	8	11	12	1	1	0	0	0	0	2	1	1	2	12	12	3	3	6	8	8	8	8
FAD synthase	1	1	1	1	1	1	1	1	1	1	1	1	1	1	1	1	1	1	1	1	1	1	1	1	1	1	1	1	1	1	1	1	1	1	1	1	1	1	1	1	1	1	2	2	1	1	1	1	1
Uncharacterized pyridoxal phosphate-containing protein, affects Ilv metabolism, UPF0001 family	1	1	1	1	1	1	1	1	1	1	1	1	0	0	0	0	0	0	0	0	0	0	1	1	1	1	1	1	1	1	1	1	1	2	1	1	1	1	1	1	1	1	1	1	1	1	1	1	1
Formate hydrogenlyase subunit 6/NADH:ubiquinone oxidoreductase 23 kD subunit (chain I)	0	0	0	0	0	0	0	0	0	0	2	2	0	0	0	0	0	0	0	0	0	0	2	2	2	2	1	1	0	0	1	1	0	0	0	0	0	0	0	0	2	2	1	1	1	1	2	2	2
Predicted RNA-binding protein, contains S1 domains, virulence factor B family	1	1	1	1	1	1	1	1	1	1	0	0	1	1	1	1	1	1	1	1	1	1	0	0	0	0	1	1	1	1	1	1	1	1	1	1	0	0	0	0	0	0	1	1	1	1	0	0	1
GTP cyclohydrolase I	0	0	2	2	0	0	1	1	0	0	1	1	0	0	0	0	0	0	1	1	0	1	1	1	1	1	2	2	1	1	1	1	1	1	1	1	1	1	1	1	1	1	0	0	0	0	1	1	1
Glycerol dehydrogenase or related enzyme, iron-containing ADH family	1	1	1	1	1	1	0	1	1	0	2	2	0	0	1	1	0	0	1	1	0	0	3	3	3	3	0	0	0	0	0	0	3	5	3	3	0	0	0	0	3	3	1	1	0	0	2	2	1
Copper chaperone CopZ	4	4	1	1	1	1	2	8	1	2	2	2	1	0	1	2	1	1	1	2	0	1	3	3	1	3	3	4	2	2	3	3	2	2	2	2	1	1	3	3	2	4	3	4	4	4	1	1	3
Fermentation-respiration switch protein FrsA, has esterase activity, DUF1100 family	6	5	0	0	2	2	5	2	1	1	4	4	7	8	2	2	4	3	4	4	5	3	4	4	3	3	1	1	1	1	1	1	3	3	4	4	1	1	2	1	2	3	1	1	5	5	5	6	2
Diadenylate cyclase (c-di-AMP synthetase), DNA integrity scanning protein DisA	0	0	0	0	0	0	0	0	0	0	0	0	0	0	0	0	0	0	0	0	0	0	0	0	0	0	1	1	1	1	0	0	0	0	0	0	0	0	0	0	0	0	0	0	0	0	0	0	1
Uncharacterized protein YnzC, UPF0291/DUF896 family	1	1	1	1	1	1	2	1	1	1	0	0	1	1	1	1	1	1	1	1	1	1	0	0	0	0	1	1	1	1	0	0	2	2	2	2	0	0	0	0	0	0	0	0	0	0	0	0	1
Transcriptional regulator of heat shock response	1	1	1	1	1	1	1	1	1	1	0	0	1	1	1	1	1	1	1	1	1	1	0	0	0	0	1	1	1	1	1	1	1	1	1	1	1	1	1	1	0	0	1	1	1	1	0	0	1
Glutathione synthase/RimK-type ligase, ATP-grasp superfamily	0	0	0	0	0	0	0	1	0	1	1	1	0	0	0	1	0	0	1	1	0	0	2	2	3	2	0	0	0	0	0	0	0	0	0	0	1	1	1	1	2	2	1	0	0	0	2	2	3
Dipeptidyl aminopeptidase/acylaminoacyl peptidase	0	0	0	0	0	0	0	0	2	2	1	2	0	1	0	0	0	1	0	0	3	4	0	0	0	0	2	2	1	1	1	1	0	0	0	0	2	2	0	0	0	0	1	2	0	0	0	0	0
Short-chain dehydrogenase	1	1	0	0	1	1	1	1	1	1	1	1	3	1	1	1	3	2	1	1	1	1	3	3	3	3	1	1	2	2	0	0	1	1	1	1	3	3	2	2	1	1	1	1	0	0	1	1	2
Preprotein translocase subunit SecD	0	0	1	1	0	0	0	0	0	0	1	1	0	0	0	0	0	0	0	0	0	0	1	1	1	1	1	1	1	1	0	0	0	0	0	0	1	1	1	1	1	1	0	0	1	1	1	1	1
H+/gluconate symporter or related permease	0	0	0	0	0	0	0	0	1	1	3	3	0	0	0	0	2	2	2	2	0	0	5	5	5	5	2	2	2	3	1	1	1	2	1	1	0	0	1	4	5	5	2	2	6	4	6	7	2
L-rhamnose isomerase	1	1	0	0	0	0	1	0	0	0	0	0	0	0	1	0	0	0	0	0	0	0	1	1	2	1	0	0	0	0	0	0	1	1	1	1	0	0	0	0	1	1	0	0	0	0	1	1	0
Methylase of polypeptide chain release factors	1	1	2	2	1	1	1	1	1	1	2	2	1	1	1	2	2	1	1	1	1	1	2	2	2	2	1	1	2	2	1	1	1	1	1	1	2	3	2	2	2	2	1	1	1	1	2	2	0
Asp-tRNAAsn/Glu-tRNAGln amidotransferase C subunit	1	1	1	1	1	1	1	1	1	1	0	0	1	1	1	1	1	1	1	1	1	1	0	0	0	0	1	1	1	1	1	1	1	1	1	1	1	1	1	1	0	0	1	1	1	1	0	0	0
Lauroyl/myristoyl acyltransferase	0	0	2	2	0	0	0	0	0	0	3	3	0	0	0	0	0	0	0	0	0	0	4	4	4	4	1	1	1	1	0	0	0	0	0	0	1	1	1	1	3	3	0	0	2	2	3	3	0
H+/Cl- antiporter ClcA	2	2	2	2	2	2	3	3	0	0	1	1	5	2	2	1	4	4	2	3	1	2	4	4	4	5	1	1	1	1	1	1	3	4	3	3	1	1	1	0	3	3	1	2	1	1	3	3	4
Hemolysin activation/secretion protein	0	0	0	0	0	0	0	0	0	0	5	3	0	0	0	0	0	0	0	0	0	0	1	1	1	1	2	0	7	6	0	0	0	0	0	0	0	0	0	0	0	0	0	0	0	0	1	2	0
Predicted ATPase, Adenine nucleotide alpha hydrolases (AANH) superfamily	1	1	0	0	1	1	1	1	1	1	0	0	0	0	1	1	0	0	0	0	0	0	0	0	0	0	1	1	1	1	1	1	0	0	0	0	0	0	0	0	0	0	1	1	1	1	0	0	0
DNA helicase IV	2	2	0	0	0	0	0	0	0	0	0	0	1	2	2	2	2	2	2	2	1	1	0	0	0	0	0	0	0	0	0	0	1	1	1	1	1	1	1	1	0	0	0	0	0	0	1	1	2
NADH:ubiquinone oxidoreductase subunit 4 (chain M)	0	0	0	0	0	0	0	0	0	0	1	1	0	0	0	0	0	0	0	0	0	0	1	1	1	1	0	0	0	0	0	0	0	0	0	0	0	0	0	0	1	1	0	0	0	0	1	1	0
Glutaminase	1	1	0	0	0	0	0	0	0	0	1	1	0	0	0	0	2	2	0	0	0	0	1	1	1	1	1	1	1	1	0	0	0	0	0	0	1	1	1	1	2	2	1	1	1	1	2	2	2
Predicted extracellular nuclease	0	0	0	0	1	1	0	0	1	0	0	0	0	0	0	0	0	0	0	0	0	0	0	0	0	0	1	1	1	1	0	0	0	0	0	0	0	0	0	0	0	0	0	0	0	0	0	0	0
Penicillin V acylase or related amidase, Ntn superfamily	1	1	0	0	0	0	1	1	0	1	2	2	1	1	2	2	4	4	2	2	1	0	0	0	0	0	0	0	0	0	1	1	2	2	2	1	0	0	0	0	0	0	0	0	0	0	0	0	2
Septum formation topological specificity factor MinE	0	0	0	0	0	0	0	0	0	0	1	1	0	0	0	0	0	0	0	0	0	0	1	1	1	1	1	1	1	1	0	0	0	0	0	0	0	0	0	0	1	1	0	0	0	0	1	1	1
Malonyl CoA-acyl carrier protein transacylase	2	2	1	1	1	1	1	1	1	1	2	2	0	2	1	1	1	1	1	1	1	1	3	3	2	2	1	1	1	1	0	0	1	1	1	1	1	1	3	2	1	1	0	0	1	1	2	2	1
Acyl-[acyl carrier protein]--UDP-N-acetylglucosamine O-acyltransferase	0	0	1	1	0	0	0	0	0	0	1	1	0	0	0	0	0	0	0	0	0	0	1	1	1	1	1	1	1	1	0	0	0	0	0	0	0	0	0	0	1	1	0	0	1	1	1	1	0
L-cysteine desulfidase	0	0	1	1	0	0	0	0	0	0	2	2	0	0	0	0	1	1	0	0	0	0	1	1	1	1	1	1	1	1	1	1	0	0	0	0	0	0	0	0	1	1	0	0	2	2	1	1	1
Various environmental stresses-induced protein Ves (function unknown)	0	0	0	0	0	0	0	0	0	0	0	0	0	0	0	0	0	0	0	0	0	0	1	1	1	1	1	1	1	1	0	0	0	0	0	0	0	0	0	0	1	1	0	0	1	1	1	1	0
Pyrimidine deaminase domain of riboflavin biosynthesis protein RibD	0	0	1	1	0	0	1	1	1	1	1	1	1	1	0	0	1	1	1	1	1	2	1	1	1	1	1	1	1	1	0	0	0	0	0	0	1	1	1	1	1	1	1	1	1	1	1	1	1
Imidazolonepropionase or related amidohydrolase	0	0	0	0	0	0	0	0	1	1	0	0	1	2	0	0	0	0	0	0	0	0	1	1	1	1	1	1	2	2	0	0	0	0	0	0	0	0	1	1	1	1	0	0	2	2	0	0	2
Cob(I)alamin adenosyltransferase	0	1	1	2	0	0	0	0	0	0	0	0	0	1	0	0	0	0	0	0	1	1	2	2	2	2	1	1	1	1	0	0	2	2	2	2	1	1	0	0	2	2	0	0	0	0	0	0	1
Oligoribonuclease NrnB or cAMP/cGMP phosphodiesterase, DHH superfamily	0	0	0	0	0	0	0	0	0	0	0	0	0	0	1	1	1	1	1	1	0	0	0	0	0	0	1	1	1	1	0	0	0	0	0	0	0	0	0	0	0	0	0	0	0	0	0	0	0
Arginase family enzyme	0	0	0	0	0	0	0	0	2	3	1	1	0	0	0	0	0	0	1	1	0	0	4	4	3	4	2	2	2	3	0	0	0	0	0	0	0	0	1	3	2	2	0	0	1	1	1	1	1
Cell division protein YceG, involved in septum cleavage	1	1	1	1	1	1	1	1	0	0	1	1	0	0	2	1	1	1	0	0	0	0	1	1	1	1	1	1	1	1	1	1	1	2	1	1	1	1	1	1	1	1	0	0	1	1	1	1	1
TRAP-type C4-dicarboxylate transport system, small permease component	1	1	0	0	0	0	0	0	0	0	0	0	0	0	0	0	0	0	0	0	0	0	0	0	0	0	1	1	2	2	0	0	1	1	1	1	0	0	0	0	1	1	0	0	4	4	3	3	0
Uroporphyrinogen-III methylase (siroheme synthase)	0	0	1	1	0	0	0	0	1	2	2	2	0	0	0	0	0	0	0	0	0	0	2	2	2	2	1	1	1	1	0	0	0	0	0	0	2	2	2	2	2	2	1	3	0	0	1	1	1
Cbb3-type cytochrome oxidase, subunit 1	0	0	0	0	0	0	0	0	0	0	0	0	0	0	0	0	0	0	0	0	0	0	0	0	0	0	0	0	0	0	0	0	0	0	0	0	0	0	0	0	0	0	0	0	0	0	0	0	0
Lactam utilization protein B (function unknown)	0	0	1	1	0	0	0	0	1	1	1	1	0	0	0	0	0	1	1	1	0	0	1	1	2	2	0	0	1	1	0	0	0	0	0	0	2	2	1	2	1	1	0	0	1	1	1	1	0
Cobalamin biosynthesis protein CbiD	0	0	1	1	0	0	0	0	0	0	0	0	0	0	0	0	0	0	0	0	0	0	1	1	1	1	1	1	1	1	0	0	0	0	0	0	0	0	0	0	1	1	0	0	0	0	0	0	1
ssRNA-specific RNase YbeY, 16S rRNA maturation enzyme	1	1	1	1	1	1	1	1	1	1	1	1	1	1	1	1	1	1	1	1	1	1	2	2	2	2	1	1	1	1	1	1	1	1	1	1	1	1	1	1	1	1	2	2	1	1	1	1	1
Preprotein translocase subunit SecE	1	1	1	1	1	1	1	1	1	1	1	1	1	1	1	1	1	1	1	1	1	1	1	1	1	1	1	1	1	1	1	1	1	1	1	1	1	1	1	1	1	1	1	1	1	1	1	1	1
Precorrin-6x reductase	0	0	1	1	0	0	0	0	0	0	0	0	0	0	0	0	0	0	0	0	0	0	1	1	1	1	1	1	1	1	0	0	0	0	0	0	1	1	0	0	1	1	0	0	0	0	0	0	1
Putative ribosome biogenesis GTPase RsgA	1	1	1	1	1	1	1	1	1	1	1	1	1	1	1	1	1	1	1	1	1	1	1	1	1	1	1	1	1	1	1	1	1	1	1	1	1	1	1	1	1	1	1	1	1	1	1	1	1
Zn-dependent carboxypeptidase, M32 family	1	1	0	0	0	0	0	0	0	0	0	0	0	0	0	0	0	0	0	0	0	0	1	1	1	1	1	1	1	1	0	0	1	2	1	1	0	0	0	0	1	1	0	0	0	0	0	0	0
TctA family transporter	0	0	0	0	0	0	0	0	1	0	2	2	0	0	0	0	0	0	0	0	0	0	0	0	0	0	1	1	1	1	0	0	0	0	0	0	0	0	0	1	1	1	0	0	3	2	1	1	0
DNA repair ATPase RecN	1	1	2	1	1	1	1	1	1	1	1	3	2	1	1	1	1	1	1	1	1	1	1	1	1	1	1	1	1	1	3	3	1	1	1	1	1	1	1	1	1	1	1	2	1	1	1	1	2
Membrane-associated protease RseP, regulator of RpoE activity	1	1	1	1	1	1	1	1	1	1	1	1	1	1	1	1	1	1	1	1	1	1	1	1	1	1	1	1	1	1	4	2	1	1	1	1	1	1	1	1	1	1	1	1	1	1	1	1	2
Uncharacterized membrane protein YfcA	3	1	2	2	1	1	2	1	2	3	5	5	1	1	3	1	5	4	1	1	1	1	3	3	3	3	1	1	1	1	0	0	2	2	2	2	2	2	4	7	3	4	0	0	2	2	1	1	1
Dihydropteroate synthase	0	0	1	1	0	0	1	1	1	1	0	2	0	0	0	0	0	0	1	1	0	1	0	0	0	2	1	1	1	1	1	1	1	1	1	1	2	2	2	2	0	0	0	0	1	1	0	0	1
Broad specificity phosphatase PhoE	3	3	1	1	6	7	6	3	0	1	2	2	8	6	4	8	3	5	4	4	6	6	2	2	2	3	2	2	2	2	0	0	4	6	4	4	5	5	4	5	2	2	1	1	2	2	3	3	2
Polyphosphate kinase	0	0	1	1	0	0	0	0	1	1	1	1	0	1	0	1	1	1	1	1	1	1	1	1	1	1	0	0	0	0	1	1	0	0	0	0	0	0	0	0	1	1	1	2	1	1	1	1	0
Pullulanase/glycogen debranching enzyme	0	0	0	0	3	3	1	1	0	0	0	0	1	0	0	0	0	0	0	0	0	0	2	2	2	2	1	1	1	1	1	1	0	0	0	0	1	1	1	1	1	1	1	1	0	0	1	1	3
Archaeal/vacuolar-type H+-ATPase subunit I/STV1	1	1	0	0	1	1	0	0	0	0	0	0	0	0	0	0	0	0	0	0	0	0	0	0	0	0	0	0	1	1	2	2	1	1	1	1	0	0	0	0	0	0	3	4	1	1	0	0	1
Uncharacterized membrane protein MutK, may be involved in DNA repair	0	0	0	0	0	0	0	0	0	0	0	0	0	0	0	0	0	0	0	0	0	0	1	1	1	1	0	0	0	0	0	0	0	0	0	0	1	1	1	1	1	1	0	0	0	0	1	1	0
Acyl-CoA synthetase (AMP-forming)/AMP-acid ligase II	2	1	2	2	0	0	0	0	1	1	4	4	0	0	1	0	1	1	1	1	0	0	4	4	4	4	0	0	0	0	0	0	2	2	2	2	7	7	8	8	5	6	0	0	2	2	7	6	0
Predicted transcriptional regulator YheO, contains PAS and DNA-binding HTH domains	0	0	1	1	0	0	0	0	0	0	3	3	0	0	0	0	0	0	0	0	0	0	1	1	1	1	2	2	1	1	0	0	2	2	2	2	0	0	1	0	2	2	0	0	1	1	1	1	0
Ascorbate-specific PTS system EIIC-type component UlaA	4	3	1	1	0	0	3	0	0	0	1	1	1	0	0	0	0	0	1	0	0	0	3	3	3	3	0	0	0	0	1	1	4	4	2	4	0	0	1	1	1	1	0	0	0	0	2	2	3
Riboflavin synthase alpha chain	0	0	1	1	0	0	1	1	1	1	1	1	1	1	0	0	1	1	1	1	1	1	1	1	1	1	1	1	1	1	0	0	0	0	0	0	1	1	1	1	1	1	1	1	1	1	1	1	1
Small-conductance mechanosensitive channel	1	1	1	1	1	1	1	1	1	2	5	4	1	1	1	1	1	1	1	1	1	1	6	6	6	7	1	1	1	1	1	1	1	1	1	1	1	1	2	2	6	8	1	1	2	2	5	5	3
Na+/citrate or Na+/malate symporter	1	1	0	0	0	0	1	1	0	0	0	0	0	0	0	0	0	0	0	0	0	0	1	1	1	1	1	1	1	1	1	1	1	1	1	1	0	0	0	0	0	0	0	0	3	3	0	0	1
Dethiobiotin synthetase	0	0	1	1	0	0	1	0	1	1	2	2	0	0	0	0	0	0	0	0	0	0	2	2	2	2	1	1	1	1	0	0	0	0	0	0	1	1	0	0	2	2	0	0	1	1	2	2	1
Mg2+ and Co2+ transporter CorA	3	3	1	1	2	2	2	3	1	2	1	1	2	2	1	1	1	1	1	1	1	1	3	3	3	3	1	1	1	1	1	1	1	1	1	1	1	1	1	1	2	2	1	1	0	0	2	2	2
Na+-translocating ferredoxin:NAD+ oxidoreductase RNF, RnfC subunit	0	0	0	0	0	0	0	0	0	0	1	1	0	0	1	0	1	1	0	0	0	0	2	2	2	2	1	1	1	1	1	1	0	0	0	0	0	0	0	0	3	2	1	1	1	1	1	1	1
Triacylglycerol esterase/lipase EstA, alpha/beta hydrolase fold	0	0	0	0	0	0	0	0	3	1	1	1	0	0	0	0	0	0	0	0	0	0	0	0	1	0	1	1	2	2	0	0	0	0	0	0	4	4	2	2	0	0	0	0	0	0	0	0	0
Na+-translocating ferredoxin:NAD+ oxidoreductase RNF, RnfG subunit	0	0	0	0	0	0	0	0	0	0	1	1	0	0	0	0	0	0	0	0	0	0	1	1	1	1	1	1	1	1	2	2	0	0	0	0	0	0	0	0	1	1	1	1	1	1	1	1	1
Precorrin-2 methylase	0	0	1	1	0	0	0	0	0	0	0	0	0	0	0	0	0	0	0	0	0	0	1	1	1	1	1	1	1	1	0	0	0	0	0	0	1	1	0	0	1	1	0	0	0	0	0	0	1
tRNA A37 threonylcarbamoyladenosine dehydratase	0	0	1	1	0	0	0	0	1	1	1	1	0	0	0	0	0	0	0	0	0	0	1	1	1	1	1	1	1	1	1	1	0	0	0	0	1	1	0	0	1	1	0	0	0	0	1	1	1
Citrate lyase synthetase	0	1	0	0	0	0	0	0	0	0	0	0	1	1	0	0	1	1	0	0	0	0	0	0	0	0	0	0	1	1	0	0	1	1	1	1	0	0	0	0	1	1	0	0	1	1	1	1	1
ABC-type Fe3+ transport system, permease component	0	0	0	0	0	0	0	0	0	1	3	3	0	0	0	0	1	1	0	0	0	0	3	3	5	4	1	1	2	2	1	0	0	0	0	0	0	0	1	1	3	3	0	0	1	1	1	1	1
Glutamyl-tRNA reductase	0	0	1	1	0	0	0	0	1	1	1	1	0	0	0	0	0	0	0	0	0	0	1	1	1	1	1	1	1	1	0	0	0	0	0	0	1	1	1	1	1	1	1	1	0	0	1	1	1
Outer membrane protein assembly factor BamA	0	0	1	1	0	0	0	0	0	0	2	2	0	0	0	0	0	0	0	0	0	0	2	2	2	2	1	1	1	1	0	0	0	0	0	0	0	0	0	0	2	2	0	0	1	1	2	2	0
Cobalamin biosynthesis protein CbiG	0	0	1	1	0	0	0	0	0	0	0	0	0	0	0	0	0	0	0	0	0	0	1	1	1	1	1	1	1	1	0	0	0	0	0	0	0	0	0	0	1	1	0	0	0	0	0	0	1
tRNA nucleotidyltransferase/poly(A) polymerase	1	1	1	1	1	1	1	1	1	1	2	2	1	1	1	1	1	1	1	1	1	1	2	2	2	2	1	1	1	1	0	0	1	3	2	1	1	1	1	1	2	2	1	1	1	1	2	2	1
Precorrin-6B methylase 2	0	0	3	2	0	0	0	0	0	0	0	0	0	0	0	0	0	0	0	0	0	0	1	1	1	1	1	1	1	1	0	0	0	0	0	0	0	0	0	0	1	1	0	0	0	0	0	0	2
Uncharacterized PurR-regulated membrane protein YhhQ, DUF165 family	0	0	0	0	0	0	0	0	1	1	1	1	0	0	0	0	0	0	0	0	0	0	1	1	1	1	1	2	1	1	0	0	0	0	0	0	1	1	1	1	1	1	0	0	0	0	1	1	0
3-dehydroquinate dehydratase	1	1	1	1	1	1	1	1	1	1	1	1	0	0	1	1	0	0	0	0	1	1	2	2	2	2	1	1	1	1	2	1	1	1	1	1	1	1	1	1	1	1	1	1	1	1	1	1	1
Phosphatidylserine decarboxylase	0	0	1	1	0	0	0	0	0	0	1	1	0	0	0	1	0	0	0	0	0	0	1	1	1	1	1	1	1	1	0	0	0	0	0	0	0	0	0	0	1	1	0	0	1	1	1	1	1
Uncharacterized conserved protein, lysophospholipid acyltransferase (LPLAT) superfamily	0	0	0	0	0	0	0	0	0	0	0	0	0	0	0	0	0	0	0	0	0	0	0	0	0	0	1	1	1	1	0	0	0	0	0	0	0	0	0	0	0	0	0	0	0	0	0	0	1
Nucleoside phosphorylase	1	1	0	0	1	1	2	1	1	1	2	2	1	1	1	1	1	1	1	1	1	1	2	2	2	3	3	3	2	2	1	1	1	1	2	2	1	1	2	2	2	2	0	0	1	1	2	2	2
16S rRNA C1402 (ribose-2'-O) methylase RsmI	1	1	1	1	1	1	1	1	1	1	1	1	1	1	1	1	1	1	1	1	1	2	1	1	1	1	1	1	1	1	1	1	1	1	1	1	1	1	1	1	1	1	1	1	1	1	2	1	1
N-acetylglucosamine-6-phosphate deacetylase	1	1	0	0	1	1	1	1	1	1	2	2	2	1	1	1	1	1	0	0	1	1	1	1	1	1	1	1	1	1	0	0	2	4	2	2	0	0	1	1	2	1	1	2	1	1	2	2	1
Preprotein translocase subunit SecF	0	0	1	1	0	0	0	0	1	1	1	1	0	0	0	0	0	0	0	0	0	0	1	1	1	1	1	1	1	1	0	0	0	0	0	0	1	1	1	1	1	1	0	0	1	1	1	1	1
Exoribonuclease R	1	1	1	1	1	1	1	1	1	1	1	1	1	1	1	1	1	1	1	1	1	1	1	1	1	1	1	1	1	1	1	1	1	1	1	1	0	0	1	1	1	1	1	1	1	1	1	1	1
Holliday junction resolvasome RuvABC DNA-binding subunit	1	1	1	1	1	1	1	1	1	1	1	1	1	1	1	1	1	1	1	1	1	1	1	1	1	1	1	1	1	1	1	1	1	1	1	1	1	1	1	1	1	1	1	1	1	1	1	1	1
Adenosyl cobinamide kinase/adenosyl cobinamide phosphate guanylyltransferase	0	0	1	1	0	0	0	0	0	0	0	0	0	0	0	0	0	0	0	0	0	0	1	1	1	1	1	1	1	1	0	0	0	0	0	0	1	1	0	0	1	1	0	0	0	0	1	1	2
Geranylgeranyl pyrophosphate synthase	2	2	2	2	1	1	1	1	2	2	2	2	2	2	2	1	3	3	2	2	1	1	2	2	2	2	2	2	2	2	1	1	3	3	3	3	2	2	2	2	2	2	1	1	1	1	2	2	1
Zinc transporter ZupT	1	1	0	0	1	1	1	1	1	0	0	0	0	0	0	0	0	0	0	0	0	0	1	1	1	1	0	0	0	0	1	1	0	0	0	0	0	0	1	1	1	1	1	1	1	1	1	1	1
Formiminotetrahydrofolate cyclodeaminase	0	0	1	1	0	0	0	0	0	0	0	0	0	0	0	0	0	0	0	0	0	0	0	0	0	0	1	1	2	2	1	1	0	0	0	0	0	0	0	0	0	0	1	2	1	1	0	0	1
Ribosomal protein S18 acetylase RimI and related acetyltransferases	14	14	4	5	12	12	8	7	12	11	15	17	11	11	9	8	10	10	10	11	8	8	21	21	21	22	2	2	8	6	3	2	17	16	16	20	5	5	7	9	15	14	4	4	3	7	9	9	13
Uncharacterized FAD-dependent dehydrogenase	0	0	1	1	0	0	0	0	0	0	0	0	0	0	0	0	0	0	0	0	0	0	0	0	0	0	2	2	1	1	1	1	0	0	0	0	0	0	0	0	0	0	2	2	2	2	0	0	1
Peptidyl-tRNA hydrolase	1	1	1	1	1	1	1	1	1	1	1	1	1	1	1	1	1	1	1	1	1	1	1	1	1	1	1	1	1	1	1	1	1	1	1	1	2	2	3	3	1	1	1	1	1	1	1	1	1
Na+/panthothenate symporter	0	0	0	0	0	0	0	0	0	0	1	1	0	0	0	0	0	0	0	0	0	0	1	1	1	1	1	1	1	1	0	0	0	0	0	0	0	0	0	0	1	1	0	0	0	0	1	1	0
Lipopolysaccharide export LptBFGC system, permease protein LptF	0	0	1	1	0	0	0	0	0	0	2	2	0	0	0	0	0	0	0	0	0	0	2	2	2	2	2	2	2	2	0	0	0	0	0	0	0	0	0	0	2	2	0	0	1	1	4	4	0
ABC-type transport system, involved in lipoprotein release, permease component	0	0	0	0	0	0	0	0	0	0	3	3	0	0	0	0	0	0	0	0	0	0	2	2	2	2	1	1	1	1	0	0	1	1	1	1	0	0	0	0	2	2	0	0	0	0	2	2	1
UDP-N-acetylmuramoylalanine-D-glutamate ligase	1	1	1	1	1	1	1	1	2	3	1	1	1	1	1	1	1	1	1	1	1	1	1	1	1	1	1	1	1	1	1	1	1	1	1	1	2	2	3	2	1	1	1	2	1	1	1	1	1
Nitroreductase	1	1	5	5	2	2	2	3	4	4	2	2	4	4	3	2	2	2	3	3	3	3	4	4	4	4	1	1	3	3	4	4	3	3	3	3	2	2	0	0	3	3	3	4	9	9	4	4	4
UDP-N-acetyl-D-mannosaminuronate dehydrogenase	0	0	0	0	0	0	0	0	1	0	1	1	0	0	0	0	0	0	0	0	0	0	1	1	1	1	0	0	1	0	2	2	0	0	0	0	0	0	1	1	2	1	0	0	2	1	1	1	0
ABC-type transport system involved in cytochrome bd biosynthesis, ATPase and permease components	0	0	0	0	1	1	1	0	0	0	1	1	1	1	1	0	1	1	1	1	0	0	1	1	1	1	1	1	1	1	1	1	1	1	1	1	2	2	0	1	1	1	0	0	0	0	1	1	1
Folylpolyglutamate synthase/Dihydropteroate synthase	1	1	1	1	2	2	2	2	1	1	1	1	1	1	1	1	1	1	2	2	1	2	1	1	1	1	1	1	2	2	1	1	1	1	1	1	1	1	1	1	1	1	1	1	1	1	1	1	1
16S rRNA C967 or C1407 C5-methylase, RsmB/RsmF family	2	2	1	1	3	3	3	3	1	1	1	1	3	2	2	2	2	2	2	2	2	2	2	2	2	2	1	1	1	1	1	1	1	2	1	1	1	1	1	1	2	2	1	1	1	1	2	2	1
Predicted Zn-dependent peptidase	2	2	0	0	2	2	2	2	2	2	2	2	2	2	3	2	2	2	2	2	2	2	1	1	1	1	1	1	1	1	0	0	2	3	2	2	0	0	0	0	1	1	0	0	0	0	2	2	2
Molecular chaperone GrpE (heat shock protein)	1	1	1	1	1	1	1	1	1	1	1	1	1	1	1	1	1	1	1	1	1	1	1	1	1	1	1	1	1	1	1	1	1	1	1	1	1	1	1	1	1	1	1	1	1	1	1	1	1
UDP-3-O-[3-hydroxymyristoyl] glucosamine N-acyltransferase	0	0	1	1	0	0	0	0	0	0	2	2	0	0	0	0	0	0	0	0	0	0	1	1	1	1	1	1	2	1	0	0	0	0	0	0	0	0	0	0	2	1	0	0	1	1	1	1	0
Phosphoserine phosphatase	0	0	1	1	1	1	1	1	0	0	3	3	0	0	0	0	0	0	0	0	0	0	3	3	4	3	1	1	4	3	1	1	0	0	0	0	3	3	3	3	3	2	1	1	0	1	2	2	4
UDP-N-acetylmuramyl tripeptide synthase	1	1	1	1	1	1	1	1	1	1	1	1	1	1	1	1	1	1	2	2	1	1	1	1	1	1	1	1	1	1	1	1	1	1	1	1	1	1	1	1	1	1	1	1	1	1	2	2	1
Glycogen synthase	1	1	0	0	1	1	0	0	1	0	0	0	0	1	1	1	0	0	1	0	1	0	2	2	3	1	1	1	1	1	1	1	0	0	0	0	1	1	1	1	1	1	1	1	0	0	1	1	1
16S rRNA U1498 N3-methylase RsmE	1	1	1	1	1	1	1	1	1	1	1	1	0	1	1	1	1	1	1	1	0	0	1	1	1	1	1	1	1	1	3	1	1	1	1	1	1	1	1	1	1	1	0	0	1	1	1	1	1
1-deoxy-D-xylulose 5-phosphate reductoisomerase	0	0	1	1	0	0	0	0	1	0	1	1	0	0	0	0	0	0	0	0	0	0	1	1	1	1	1	1	1	1	0	0	0	0	0	0	0	0	1	1	1	1	0	0	1	1	1	1	1
Uncharacterized conserved protein YqhQ	0	0	1	1	0	0	0	0	0	0	0	0	0	0	0	0	0	0	0	0	0	0	0	0	0	0	1	1	1	1	1	1	0	0	0	0	0	0	0	0	0	0	0	0	1	1	0	0	1
Predicted Rossmann fold nucleotide-binding protein DprA/Smf involved in DNA uptake	1	1	1	2	1	1	1	1	1	1	1	1	1	1	1	1	1	1	1	1	1	1	1	1	1	1	2	2	2	2	1	1	1	1	1	1	1	1	1	1	1	1	1	1	1	1	2	2	1
Positive regulator of sigma E activity	0	0	0	0	0	0	0	0	0	0	1	1	0	0	0	0	0	0	0	0	0	0	1	1	1	1	1	1	1	1	1	1	0	0	0	0	0	0	0	0	1	1	0	0	0	0	1	1	0
Phosphatidylglycerophosphatase A	1	1	1	1	0	0	0	0	0	0	0	0	0	0	0	0	1	1	1	1	0	0	1	1	1	1	1	1	1	1	1	1	1	1	1	1	0	0	0	0	1	1	0	0	0	0	1	1	0
Putative translation regulator, IMPACT (imprinted ancient) protein family	1	1	1	1	1	1	1	1	1	1	1	1	1	1	1	1	1	1	1	1	1	1	1	1	1	1	1	1	1	1	1	1	1	1	1	1	1	1	1	1	1	1	1	1	1	1	1	1	1
Glycine cleavage system protein P (pyridoxal-binding), N-terminal domain	0	0	0	0	0	0	0	0	1	1	1	1	0	0	0	0	0	0	0	0	0	0	1	1	1	1	0	0	0	0	1	1	0	0	0	0	0	0	1	1	1	1	0	0	0	0	1	1	0
Putative aminopeptidase FrvX	2	2	0	0	1	1	2	2	3	3	0	0	1	0	0	0	0	0	0	0	1	1	0	0	0	0	2	2	1	1	1	1	3	3	3	3	0	0	0	0	2	1	1	2	0	0	1	1	1
Predicted nucleotide-utilizing enzyme related to molybdopterin-biosynthesis enzyme MoeA	1	1	1	1	1	1	1	1	1	1	0	0	0	0	0	1	1	1	1	1	0	0	1	1	1	1	1	1	1	1	1	1	1	1	1	1	0	0	0	0	1	1	2	2	1	1	1	1	1
Phenylpyruvate tautomerase PptA, 4-oxalocrotonate tautomerase family	1	1	1	1	1	1	1	1	2	1	1	1	1	2	1	1	1	1	1	1	1	1	4	4	3	3	1	1	1	1	0	0	1	1	1	1	0	0	0	0	1	1	0	0	0	0	0	0	0
Redox-regulated molecular chaperone, HSP33 family	1	1	1	1	1	1	1	1	1	1	1	1	1	1	1	1	1	1	1	1	1	1	1	1	1	1	1	1	1	1	1	1	1	1	1	1	0	0	0	0	1	1	0	0	1	1	1	1	1
Cobyrinic acid a,c-diamide synthase	0	0	1	1	0	0	0	0	0	0	0	0	0	0	0	0	0	0	0	0	0	0	1	1	1	1	1	1	1	1	0	0	0	0	0	0	1	1	0	0	1	1	0	0	0	0	0	0	0
23S rRNA G2069 N7-methylase RlmK or C1962 C5-methylase RlmI	1	1	0	0	1	1	1	1	1	1	0	0	0	0	0	0	0	0	0	0	0	0	1	1	1	1	1	1	1	1	0	0	1	1	1	1	0	0	0	0	1	1	0	0	1	1	1	1	1
ABC-type bacteriocin/lantibiotic exporters, contain an N-terminal double-glycine peptidase domain	1	0	0	0	1	1	1	1	0	0	3	3	3	1	1	2	0	0	0	0	0	0	1	1	2	2	0	0	0	0	0	0	0	3	0	1	0	0	0	0	1	1	0	1	0	0	3	2	0
Lipid A disaccharide synthetase	0	0	1	1	0	0	0	0	0	0	1	1	0	0	0	0	0	0	0	0	0	0	1	1	1	1	1	1	1	1	0	0	0	0	0	0	0	0	0	0	1	1	0	0	1	1	1	1	0
Arginine/lysine/ornithine decarboxylase	0	0	1	1	0	0	0	0	1	1	2	1	1	1	1	1	2	0	0	0	1	1	3	3	3	3	0	0	0	0	1	1	0	0	0	0	0	0	0	0	2	2	2	2	1	1	4	4	2
Predicted O-methyltransferase YrrM	1	1	1	1	1	1	1	1	1	1	0	0	0	0	0	0	0	0	0	0	0	0	1	1	1	1	1	1	1	1	1	1	1	1	1	1	2	2	3	3	1	0	1	2	0	0	0	0	1
Histidinol phosphatase or a related phosphatase	0	0	1	1	0	0	0	0	0	0	1	1	0	0	0	0	0	0	0	0	0	0	1	1	1	1	2	2	1	1	0	0	0	0	0	0	0	0	0	0	1	1	0	0	1	1	1	1	0
Inner membrane protein involved in colicin E2 resistance	0	0	0	0	0	0	0	0	0	0	0	0	0	0	0	0	0	0	0	0	0	0	1	1	1	1	1	0	1	1	0	0	0	0	0	0	0	0	0	0	1	1	0	0	0	0	1	1	0
5S rRNA maturation endonuclease (Ribonuclease M5), contains TOPRIM domain	1	1	1	1	1	1	1	1	2	2	0	0	1	1	2	1	1	1	1	1	1	1	0	0	0	0	1	1	1	1	1	1	1	1	1	1	0	0	0	0	0	0	1	2	1	1	0	0	1
tRNA G46 methylase TrmB	1	1	2	2	1	1	1	1	1	1	1	1	1	1	1	1	1	1	1	1	1	1	1	1	1	1	2	2	1	1	0	0	1	1	1	1	1	1	1	1	1	1	1	1	1	1	1	1	1
Uncharacterized conserved protein YicC, UPF0701 family	1	1	1	1	0	0	0	0	0	0	1	1	0	0	0	0	0	0	0	0	0	0	1	1	1	1	1	1	1	1	3	1	1	1	1	1	0	0	0	0	1	1	0	0	1	1	1	1	1
3-deoxy-D-manno-octulosonate 8-phosphate phosphatase KdsC and related HAD superfamily phosphatases	0	0	1	1	0	0	0	0	0	0	1	1	0	0	0	0	0	0	0	0	0	0	1	1	1	1	1	1	1	1	0	0	0	0	0	0	0	0	0	0	1	1	0	0	1	1	1	1	0
Preprotein translocase subunit YajC	1	1	1	1	1	1	1	1	1	2	1	1	1	1	1	1	1	1	1	1	1	1	1	1	1	1	1	1	1	1	1	1	1	1	1	1	1	1	1	0	1	1	1	1	1	1	1	1	2
Fic family protein	0	0	0	1	0	0	0	3	0	1	0	0	1	2	4	0	2	0	1	1	2	1	0	0	0	0	2	4	5	5	1	1	2	0	2	1	2	2	2	1	0	0	0	0	0	0	1	1	0
Porphobilinogen deaminase	0	0	1	1	0	0	0	0	1	1	1	1	0	0	0	0	0	0	0	0	0	0	1	1	1	1	1	1	1	1	0	0	0	0	0	0	1	1	1	1	1	1	0	0	0	0	1	1	1
Phosphopantothenoylcysteine synthetase/decarboxylase	2	2	1	1	2	2	2	2	1	1	1	1	1	1	1	1	1	1	1	1	1	1	1	1	1	1	1	1	1	1	1	1	2	2	2	2	1	1	1	1	1	1	1	2	1	1	1	1	1
D-alanine-D-alanine ligase and related ATP-grasp enzymes	2	2	1	1	3	3	2	2	4	2	1	1	1	1	1	2	1	1	1	1	2	2	2	2	2	2	1	1	1	1	1	1	2	2	2	3	1	1	1	1	2	2	1	1	1	1	2	2	2
Radical SAM superfamily enzyme YgiQ, UPF0313 family	0	0	5	5	0	0	0	0	0	0	0	0	0	0	0	0	0	0	0	0	0	0	1	1	1	1	3	3	2	3	1	1	0	0	0	0	0	0	0	0	1	1	1	2	4	4	1	1	3
Uncharacterized conserved protein	0	0	1	0	2	2	2	2	0	0	4	4	1	1	2	1	1	1	1	1	1	1	4	4	4	4	3	3	2	2	2	2	1	1	1	1	1	2	0	0	2	3	3	1	1	1	1	1	1
16S rRNA G966 N2-methylase RsmD	1	1	1	1	1	1	1	1	1	1	2	2	1	1	1	1	1	1	1	1	1	1	2	2	2	2	1	1	1	1	1	1	1	1	1	1	1	1	1	1	2	2	1	1	1	1	2	2	1
Divalent metal cation (Fe/Co/Zn/Cd) transporter	2	2	1	1	1	1	1	1	1	1	1	2	0	0	1	1	1	1	0	0	0	0	2	2	2	2	1	1	1	1	1	1	2	2	2	2	1	1	0	1	1	1	1	3	1	1	1	1	2
Phenylalanyl-tRNA synthetase beta subunit	1	1	1	1	1	1	1	1	1	1	1	1	1	1	1	1	1	1	1	1	1	1	1	1	1	1	1	1	1	1	1	1	1	1	1	1	1	1	1	1	1	1	2	1	1	1	1	1	1
Ribosomal protein L11 methylase PrmA	1	1	1	1	1	1	1	1	1	1	1	1	1	1	1	1	1	1	1	1	1	1	1	1	1	1	1	1	1	1	1	1	1	1	1	1	0	0	0	0	1	1	0	0	1	1	1	1	2
DNA-binding transcriptional regulator, LysR family	6	6	9	9	5	6	10	8	5	5	29	30	7	11	7	3	11	5	9	9	17	15	98	98	107	96	1	1	3	3	2	2	11	9	8	8	5	4	4	10	60	65	4	4	33	32	44	45	3
Chromosome partitioning ATPase, Mrp family, contains Fe-S cluster	2	2	2	2	1	1	1	1	1	1	1	1	0	1	1	1	0	0	1	1	1	1	2	2	2	2	1	1	1	1	2	2	0	0	0	0	1	1	1	1	4	3	4	4	1	1	2	2	3
Lipoate-protein ligase A	2	2	0	0	1	1	1	1	3	3	1	1	0	0	1	0	2	2	3	3	0	0	2	2	2	2	0	0	0	0	1	1	3	3	3	3	1	1	0	1	1	1	0	0	0	0	1	1	0
L-cystine uptake protein TcyP, sodium:dicarboxylate symporter family	1	1	1	1	0	0	0	0	1	1	1	1	0	0	0	0	2	2	0	0	0	0	1	1	1	1	0	0	0	0	1	1	1	1	1	1	0	0	0	0	2	2	0	0	1	1	1	1	0
Uncharacterized membrane protein YjgN, DUF898 family	0	0	0	0	1	1	1	0	0	0	0	0	0	0	0	0	0	0	0	0	0	0	0	0	0	0	0	0	0	0	0	0	1	1	1	1	0	0	0	0	0	0	0	0	0	0	1	1	1
Fructoselysine-6-P-deglycase FrlB and related proteins with duplicated sugar isomerase (SIS) domain	2	2	0	0	1	1	1	0	1	1	1	1	0	0	0	0	0	0	0	0	0	0	3	3	1	3	0	0	1	1	0	0	2	2	3	2	0	0	0	1	1	0	0	0	0	0	2	1	1
Phosphotransferase system, galactitol-specific IIB component	5	3	1	1	1	1	4	0	0	0	1	1	2	0	1	0	0	0	2	0	1	1	3	3	3	3	0	0	0	0	1	1	4	5	3	5	0	0	0	0	1	2	0	0	0	0	4	4	3
Cu/Ag efflux pump CusA	0	0	0	0	0	0	0	0	0	0	0	0	0	0	0	0	0	0	0	0	0	0	2	2	2	2	0	0	0	0	0	0	0	0	0	0	0	0	0	0	1	2	0	0	0	0	1	1	0
NAD(P)H-dependent FMN reductase	1	1	0	0	3	3	7	4	1	1	1	2	4	3	5	2	5	3	3	1	4	4	2	2	4	3	0	0	1	1	0	0	3	3	3	3	2	2	3	3	3	2	0	0	1	1	2	2	0
Type VI protein secretion system component Hcp (secreted cytotoxin)	0	0	0	0	0	0	0	0	0	0	7	7	0	0	0	0	0	0	0	0	0	0	3	3	4	6	0	0	0	0	0	0	0	0	0	0	0	0	0	0	3	5	0	0	0	0	5	6	0
Phosphoribosyl-ATP pyrophosphohydrolase	0	0	1	1	0	0	1	1	0	0	0	0	0	0	0	1	0	0	1	1	0	0	0	0	0	0	0	0	0	0	0	0	0	0	0	0	1	1	1	1	0	0	0	0	0	0	0	0	0
Nitroimidazol reductase NimA or a related FMN-containing flavoprotein, pyridoxamine 5'-phosphate oxidase superfamily	0	0	2	2	0	0	1	1	0	0	0	0	0	0	0	0	0	0	0	0	0	0	0	0	0	0	1	1	2	2	1	1	0	0	0	0	1	1	0	0	0	0	0	0	1	1	0	0	0
Phosphoheptose isomerase	0	0	1	1	0	0	0	0	0	0	2	2	0	0	0	0	0	0	0	0	0	0	2	2	2	2	1	1	1	1	0	0	0	0	0	0	0	0	0	0	2	2	0	0	1	1	2	2	0
Sugar phosphate permease	0	0	4	5	0	0	0	0	3	3	7	8	0	1	2	2	1	1	3	5	1	0	24	24	28	25	1	0	1	1	0	0	2	3	2	2	2	2	0	1	18	20	0	0	1	1	14	14	2
Propanediol dehydratase, small subunit	0	0	0	1	0	0	0	0	0	0	0	0	0	0	0	0	0	0	0	0	0	0	2	2	2	2	0	0	0	0	0	0	0	0	0	0	0	0	0	0	2	2	0	0	0	0	0	0	1
Secreted protein containing bacterial Ig-like domain and vWFA domain	2	5	0	1	0	0	0	1	0	0	1	2	0	0	0	0	0	0	0	0	1	0	0	0	1	0	1	1	2	2	0	0	2	4	3	3	4	4	1	2	0	0	1	2	0	0	1	1	2
DNA-binding transcriptional regulator of sugar metabolism, DeoR/GlpR family	5	4	1	1	3	3	3	2	3	3	3	3	3	4	4	2	0	0	0	0	2	2	13	13	12	14	2	2	2	3	2	1	5	7	4	6	1	1	1	2	12	13	8	8	0	0	16	14	5
2-keto-3-deoxy-6-phosphogluconate aldolase	1	1	0	0	0	0	1	0	0	0	2	3	1	0	0	0	0	0	0	0	0	0	3	3	3	3	0	0	0	0	0	0	3	2	3	4	0	0	0	1	1	1	0	0	1	1	3	3	1
Ketopantoate reductase	1	1	0	0	1	1	1	3	4	2	1	1	0	1	1	1	2	2	2	2	0	0	2	2	2	2	0	0	0	0	1	1	3	3	2	2	1	1	0	1	1	1	0	1	3	2	2	1	1
ABC-type Fe3+-siderophore transport system, permease component	2	2	8	9	0	0	2	2	7	5	3	3	1	0	0	0	1	1	2	2	0	0	11	11	10	10	2	2	7	6	0	0	3	4	3	3	7	6	4	2	11	9	0	0	2	2	9	8	5
Sugar or nucleoside kinase, ribokinase family	3	2	2	2	0	0	1	0	2	3	8	9	1	1	1	1	5	4	3	3	1	1	12	12	11	11	0	0	0	0	1	1	5	5	5	5	3	3	1	3	14	14	1	2	0	0	12	13	5
Orotidine-5'-phosphate decarboxylase	0	0	1	1	1	1	1	1	1	1	1	1	1	1	1	1	1	1	1	1	1	1	1	1	1	1	1	1	1	1	2	1	1	1	2	1	1	1	1	1	1	1	1	1	1	1	1	1	1
Uncharacterized membrane protein YbjL, putative transporter	0	0	0	0	0	0	0	0	0	0	1	1	0	0	0	0	1	1	0	0	0	0	2	2	2	2	0	0	1	1	0	0	0	0	0	0	1	1	1	0	2	2	0	0	1	1	2	2	0
Fe-S oxidoreductase	0	0	2	2	0	0	0	0	0	0	4	4	0	0	1	0	2	2	1	0	0	0	2	2	2	2	1	1	1	1	1	1	1	1	1	1	2	2	2	3	3	3	0	0	1	1	4	4	2
Gamma-glutamyl-gamma-aminobutyrate hydrolase PuuD (putrescine degradation), contains GATase1-like domain	1	1	1	1	2	2	1	1	1	0	0	0	1	1	1	1	2	2	1	1	1	1	1	1	1	1	2	2	2	2	1	2	1	1	1	1	0	0	0	0	1	1	0	0	4	4	0	0	0
Sulfate permease or related transporter, MFS superfamily	1	1	1	1	2	2	0	0	1	0	2	3	0	0	0	0	1	1	0	0	0	0	3	3	4	3	1	1	1	2	0	0	2	3	2	2	3	2	1	3	3	3	1	1	0	0	1	1	1
Acyl CoA:acetate/3-ketoacid CoA transferase	1	1	0	0	0	0	0	0	2	0	0	0	2	1	0	0	0	0	0	0	0	0	3	3	2	2	1	0	0	1	0	0	0	0	0	0	0	0	0	0	1	1	0	0	0	0	3	3	1
Uncharacterized conserved protein, contains PQ loop repeat	0	0	2	2	3	3	1	1	0	0	1	1	0	0	0	0	2	3	2	1	0	0	0	0	0	0	0	0	1	1	0	0	1	0	1	1	0	0	0	0	1	1	0	0	0	0	0	0	0
Cytochrome c biogenesis protein CcdA	0	0	0	0	1	1	0	0	0	0	0	0	0	0	0	0	0	0	0	0	0	0	0	0	0	0	1	1	2	2	0	0	0	0	0	0	1	1	2	2	0	0	0	0	0	0	0	0	0
Predicted nucleotidyltransferase	1	1	1	1	1	1	1	1	1	1	2	4	1	1	1	1	1	1	1	1	1	1	1	1	2	2	1	1	2	2	1	1	2	2	2	4	0	1	0	0	2	2	2	1	1	1	0	0	2
ABC-type microcin C transport system, permease component YejE	0	0	0	0	0	0	0	0	0	0	0	0	0	0	0	0	0	0	0	0	0	0	1	1	1	1	0	0	0	0	0	0	0	0	0	0	0	0	0	0	1	1	0	0	0	0	1	1	0
Type I site-specific restriction-modification system, R (restriction) subunit and related helicases ...	1	1	2	2	0	1	0	2	1	1	1	1	0	1	1	1	0	1	0	0	1	1	0	0	0	1	2	1	1	1	2	4	2	1	0	1	0	1	1	1	0	0	1	0	0	0	0	0	1
Tat protein secretion system quality control protein TatD (DNase activity)	2	2	1	1	1	1	1	1	1	1	2	2	1	1	2	1	1	1	1	1	1	1	3	3	3	3	2	1	1	1	1	1	1	1	1	1	2	2	1	1	3	3	1	1	1	1	3	3	1
PTS-EIIA-like component DhaM of the dihydroxyacetone kinase DhaKLM complex	1	1	0	0	1	1	1	1	2	1	0	0	0	0	1	0	0	0	0	0	0	0	0	0	0	0	1	1	1	1	0	0	1	1	1	1	0	0	0	0	0	0	1	1	0	0	0	0	0
Predicted acetyltransferase	3	3	1	1	2	2	2	2	0	1	0	0	1	1	0	0	0	0	0	0	0	0	1	1	1	1	1	1	3	3	1	1	2	2	2	2	0	0	0	0	0	0	0	0	1	1	0	0	1
Allophanate hydrolase subunit 2	0	0	1	1	0	0	0	0	2	2	1	1	0	0	0	0	0	1	1	1	0	0	1	1	2	2	0	0	1	1	0	0	0	0	0	0	1	1	1	1	1	1	0	0	1	1	1	1	0
Superfamily II DNA or RNA helicase, SNF2 family	1	1	1	0	2	1	1	1	0	0	1	1	1	1	3	1	0	1	0	1	2	3	1	1	5	2	2	6	7	4	5	2	1	2	1	9	1	1	1	1	1	1	3	2	0	1	2	2	2
Phosphotransferase system mannitol/fructose-specific IIA domain (Ntr-type)	15	8	1	1	1	1	7	0	1	2	2	2	7	2	3	0	0	0	4	0	2	2	6	6	5	5	1	1	1	1	1	1	9	12	5	8	0	0	1	1	6	4	1	1	0	0	7	7	4
Hydroxyethylthiazole kinase, sugar kinase family	0	0	0	0	0	0	0	1	1	1	0	0	0	0	0	0	1	2	1	1	0	0	1	1	1	1	0	0	0	0	1	1	1	1	1	1	0	0	1	1	1	1	1	1	1	1	1	1	1
PKD repeat	0	0	0	0	0	0	1	0	0	0	0	0	0	0	0	0	0	0	0	0	0	0	2	2	2	1	0	0	1	1	0	0	0	0	0	0	0	0	0	0	0	0	0	0	1	1	0	0	2
Predicted phospholipase, patatin/cPLA2 family	0	0	0	0	0	0	1	1	0	0	1	1	1	1	1	1	1	1	1	1	1	1	1	1	1	1	0	0	1	1	0	0	0	0	0	0	1	1	1	1	1	1	0	0	0	0	1	1	1
Sensor histidine kinase YesM	3	3	0	0	1	1	0	0	1	0	0	0	0	0	0	0	0	0	0	0	0	0	0	0	0	0	1	1	1	1	0	0	1	1	1	1	0	0	0	0	0	0	0	0	0	0	0	0	5
Single-stranded DNA-specific exonuclease, DHH superfamily, may be involved in archaeal DNA replication intiation	1	1	1	1	1	1	1	1	1	1	1	1	1	1	1	1	1	1	1	1	1	1	1	1	1	1	2	2	2	2	2	1	1	1	1	1	0	0	0	0	1	1	1	1	1	1	1	1	2
Ammonia channel protein AmtB	1	1	0	0	0	0	1	1	0	0	1	1	1	0	1	1	0	0	1	1	1	1	1	1	1	1	0	0	0	0	0	0	1	0	1	1	1	1	0	1	1	1	0	0	0	0	1	1	0
Zn-dependent protease with chaperone function	0	0	2	1	1	1	1	1	0	0	3	3	1	1	1	1	1	1	1	1	2	2	2	2	3	3	4	2	4	4	0	0	1	1	2	2	0	0	0	0	2	2	0	0	2	2	3	3	0
DNA polymerase III, alpha subunit	1	1	1	1	1	1	1	1	1	1	1	1	1	1	1	1	1	1	1	1	1	1	1	1	1	1	1	1	1	1	1	1	1	1	1	1	2	2	2	2	1	1	1	2	1	1	1	1	1
Deoxycytidine triphosphate deaminase	0	0	0	0	0	0	0	0	1	0	1	1	0	0	0	0	0	0	0	0	0	0	1	1	1	1	0	0	0	0	0	0	0	0	0	0	1	1	1	1	1	1	0	0	0	0	1	1	1
5'-deoxynucleotidase YfbR and related HD superfamily hydrolases	1	1	1	1	0	0	0	1	1	0	5	2	1	1	0	0	0	0	1	1	0	0	1	1	1	1	0	0	0	0	0	0	0	0	0	0	0	0	0	0	2	2	0	0	1	1	1	1	0
ADP-ribose pyrophosphatase YjhB, NUDIX family	3	3	1	1	5	5	6	4	0	0	2	2	4	5	2	4	3	3	3	3	4	5	1	1	0	0	0	0	0	0	3	2	4	6	5	5	2	1	2	3	2	2	2	2	3	3	1	1	5
Glutamine amidotransferase PdxT (pyridoxal biosynthesis)	0	0	0	0	0	0	0	1	1	1	0	0	0	0	0	1	0	0	0	0	0	0	0	0	0	0	0	0	0	0	0	0	0	0	0	0	1	1	1	0	0	0	0	0	0	0	0	0	0
Predicted site-specific integrase-resolvase	0	0	0	0	0	0	0	0	0	0	0	0	2	1	0	2	0	0	0	0	6	4	0	0	0	0	0	0	0	0	0	0	0	0	0	0	0	0	0	0	0	0	0	0	0	0	0	0	1
TusA-related sulfurtransferase	0	0	1	1	0	0	0	1	1	1	2	2	0	0	3	0	2	1	0	0	0	0	2	2	2	2	2	2	2	2	1	1	1	1	1	1	1	1	2	0	2	2	0	0	0	0	2	2	1
Coproporphyrinogen III oxidase or related Fe-S oxidoreductase	1	1	3	3	1	1	1	1	1	1	2	2	0	0	0	0	0	0	0	0	0	0	2	2	2	2	4	4	3	3	2	2	1	2	1	1	1	1	1	1	3	3	4	4	2	2	3	3	2
Uncharacterized membrane protein YedE/YeeE, contains two sulfur transport domains	0	0	0	0	0	0	0	1	1	1	3	3	0	0	3	0	2	1	0	0	0	0	1	1	1	1	0	0	0	0	0	0	0	0	0	0	0	0	1	0	1	1	0	0	0	0	1	1	1
Predicted ATP-dependent carboligase, ATP-grasp superfamily	1	1	0	0	0	0	0	0	0	0	0	0	1	1	1	0	1	1	1	1	2	2	0	0	0	0	0	0	0	0	0	0	0	0	0	0	1	1	1	1	0	0	2	2	0	0	0	0	0
Sortase (surface protein transpeptidase)	6	8	0	0	1	1	1	4	1	1	0	0	1	1	1	2	2	3	1	1	4	1	0	0	0	0	0	0	0	0	4	7	2	4	2	2	4	4	3	1	0	0	3	3	0	0	0	0	7
Uncharacterized surface anchored protein	4	9	0	0	5	2	1	2	8	7	2	3	0	1	3	2	5	4	2	1	1	0	0	0	1	1	0	0	0	0	4	10	11	22	22	13	1	1	1	0	0	0	4	8	0	0	3	2	7
Arginine deiminase	1	1	0	0	1	1	0	0	1	0	0	0	1	1	0	0	0	0	1	1	1	1	0	0	0	0	0	0	0	0	1	1	1	1	1	1	0	0	0	0	1	0	1	1	0	0	1	1	1
Predicted nucleic-acid-binding protein, contains Zn-ribbon domain	0	0	0	0	0	0	0	0	0	0	1	1	0	0	0	0	0	0	0	0	0	0	1	1	1	1	1	1	1	1	0	0	1	1	1	1	0	0	0	0	1	1	0	0	0	0	1	1	0
Basic membrane lipoprotein Med, periplasmic binding protein (PBP1-ABC) superfamily	1	1	0	0	1	1	1	1	0	0	0	0	2	2	0	1	0	0	0	0	3	2	0	0	0	0	0	0	0	0	1	1	2	2	2	2	0	0	0	0	0	0	1	1	0	0	0	0	2
DNA-binding transcriptional regulator, FrmR family	1	1	1	1	1	1	1	1	1	1	1	2	0	0	0	0	0	0	0	0	0	0	2	2	2	2	1	1	0	0	1	1	1	1	1	1	1	1	1	2	2	2	1	0	1	1	2	2	2
Quinol monooxygenase YgiN	0	1	1	1	0	0	1	1	0	0	1	1	2	3	0	0	0	2	1	1	0	1	2	2	3	3	0	0	1	1	0	0	1	1	1	1	1	1	1	1	3	4	0	0	0	0	1	1	0
Metal-sulfur cluster biosynthetic enzyme	1	1	0	0	1	1	1	2	1	1	0	0	3	3	2	1	2	4	5	3	1	1	1	1	1	1	0	0	0	0	0	0	1	1	1	1	1	1	1	2	0	1	0	0	0	0	0	0	0
DNA polymerase III sliding clamp (beta) subunit, PCNA homolog	1	1	1	1	1	1	1	1	1	1	1	1	1	1	1	1	1	1	1	1	1	1	1	1	1	1	2	2	2	2	1	1	1	1	1	1	1	1	1	1	1	1	1	1	1	1	1	1	1
4-diphosphocytidyl-2C-methyl-D-erythritol kinase	1	1	1	1	0	0	1	1	1	1	1	1	0	0	1	1	1	1	1	1	0	0	1	1	1	1	1	1	1	1	1	1	1	1	1	1	0	0	1	1	1	1	2	1	1	1	1	1	1
FoF1-type ATP synthase, epsilon subunit	1	1	1	1	1	1	1	1	1	1	1	1	1	1	1	1	1	1	1	1	1	1	1	1	1	1	1	1	1	1	0	0	1	1	1	1	1	1	1	1	1	1	0	0	1	1	1	1	1
Mg2+/citrate symporter	0	2	0	0	0	0	0	0	0	1	1	1	0	0	0	0	0	0	0	0	0	0	0	0	0	0	0	0	1	0	0	0	1	1	1	1	0	0	1	2	0	0	0	0	2	2	0	0	0
Phosphate/sulfate permease	0	0	1	1	0	0	0	0	1	1	1	1	0	0	0	0	0	0	0	0	0	0	1	1	1	1	0	0	0	0	0	0	1	1	1	1	1	1	1	0	1	1	0	0	0	0	2	2	1
Uncharacterized membrane protein YccC	2	1	0	0	0	0	0	0	1	1	2	2	0	0	0	0	0	0	0	0	0	0	6	6	6	6	0	0	0	0	0	0	2	2	2	2	0	0	0	0	6	6	0	0	0	0	6	6	5
3-polyprenyl-4-hydroxybenzoate decarboxylase	2	2	0	0	0	0	2	0	0	0	2	2	0	0	0	0	0	0	0	0	0	0	5	5	7	5	0	0	0	0	0	0	0	0	0	0	0	0	0	0	4	4	0	0	0	0	2	2	0
Fructose-bisphosphate aldolase class Ia, DhnA family	0	0	0	0	0	0	0	0	0	0	1	1	0	0	0	0	0	0	0	0	0	0	3	3	3	2	0	0	0	0	0	0	0	0	0	0	0	0	0	1	1	1	0	0	0	0	1	1	0
Formamidopyrimidine-DNA glycosylase	1	1	0	0	1	1	1	1	1	1	1	1	1	1	2	1	1	1	1	1	1	1	2	2	2	2	0	0	0	0	0	0	1	1	1	1	1	1	3	3	2	2	0	0	1	1	2	2	0
Uncharacterized conserved protein YaaN involved in tellurite resistance	1	1	0	0	1	1	1	1	1	1	0	1	0	0	0	0	0	0	0	0	0	0	0	0	0	0	0	0	0	0	1	1	1	2	1	1	0	0	0	0	0	0	1	1	0	0	0	0	0
Sec-independent protein translocase protein TatA	0	0	1	1	0	0	0	0	0	1	2	2	0	0	0	0	0	0	0	0	0	0	3	3	3	3	0	0	0	0	0	0	0	0	0	0	2	2	2	2	3	3	0	0	0	0	3	3	0
Mannose-6-phosphate isomerase, class I	1	1	0	0	1	1	1	1	1	2	0	0	2	1	1	1	0	0	1	1	1	1	1	1	2	1	0	0	0	0	0	0	1	1	1	1	1	1	1	1	1	1	1	1	0	0	1	1	2
Endogenous inhibitor of DNA gyrase, YacG/DUF329 family	0	0	0	0	0	0	0	0	0	0	1	1	0	0	0	0	0	0	0	0	0	0	1	1	1	1	0	0	0	0	0	0	0	0	0	0	0	0	0	0	1	1	0	0	0	0	1	1	0
Uncharacterized conserved protein, phosphatidylethanolamine-binding protein (PEBP) family	0	0	0	0	0	0	1	1	0	0	0	0	0	0	0	0	1	1	1	1	1	1	2	2	2	2	0	0	0	0	0	0	1	2	1	1	1	1	1	1	1	1	0	0	0	0	2	2	0
Uncharacterized conserved protein YaiI, UPF0178 family	1	1	0	0	0	0	0	0	1	1	2	1	0	0	0	0	0	0	0	0	0	0	1	1	1	1	0	0	0	0	0	0	1	1	1	1	0	0	0	0	1	1	0	0	0	0	1	1	1
Ketopantoate hydroxymethyltransferase	0	0	0	0	0	0	0	0	1	1	1	1	0	0	0	0	0	0	0	0	0	0	1	1	1	1	0	0	0	0	0	0	0	0	1	1	1	1	0	1	1	1	0	1	0	0	2	1	0
Methylmalonyl-CoA mutase, C-terminal domain/subunit (cobalamin-binding)	0	0	1	1	0	0	0	0	0	0	0	0	0	0	0	0	0	0	0	0	0	0	0	0	0	0	1	1	1	1	0	0	0	0	0	0	0	0	0	0	1	1	0	0	0	0	0	0	0
Predicted CoA-binding protein	1	1	1	1	1	1	1	1	0	0	1	1	0	0	0	0	0	0	0	0	0	0	1	1	1	1	0	0	0	0	0	0	1	1	1	1	0	0	0	0	1	1	0	0	0	0	1	1	1
Rhamnogalacturonyl hydrolase YesR	5	3	0	0	0	0	0	0	0	0	1	1	0	0	0	0	0	0	0	0	0	0	1	1	1	1	0	0	0	0	0	0	3	5	4	4	0	0	0	0	2	1	0	0	0	0	0	0	1
Murein DD-endopeptidase MepM and murein hydrolase activator NlpD, contain LysM domain	1	0	1	1	0	0	0	0	2	4	2	3	0	0	1	0	0	0	0	0	0	0	3	3	5	3	0	0	0	0	0	0	0	0	1	1	2	2	3	4	2	3	0	0	1	1	3	3	2
ABC-type nitrate/sulfonate/bicarbonate transport system, permease component	1	1	1	1	0	0	0	0	1	0	0	0	0	0	0	0	0	0	0	0	0	0	6	6	6	6	1	1	1	1	0	0	0	0	0	0	0	0	0	2	2	3	2	2	1	1	2	2	1
Predicted outer membrane lipoprotein	0	0	0	0	0	0	0	0	0	0	1	1	0	0	0	0	0	0	0	0	0	0	1	1	1	1	0	0	0	0	0	0	0	0	0	0	0	0	0	0	1	1	0	0	0	0	1	1	0
NTP pyrophosphatase, house-cleaning of non-canonical NTPs	2	2	0	0	0	0	1	0	2	1	1	0	0	0	2	1	2	2	3	3	0	0	0	0	0	0	0	0	1	1	2	0	4	4	3	4	1	0	1	1	0	0	1	0	0	0	0	0	1
Uncharacterized conserved protein YbaR, Trm112 family	0	0	0	0	0	0	0	0	0	0	1	1	0	0	0	0	0	0	0	0	0	0	1	1	1	1	0	0	0	0	0	0	0	0	0	0	1	1	1	1	1	1	0	0	0	0	1	1	0
Nucleoside diphosphate kinase	1	1	1	1	1	1	1	1	1	1	1	1	0	0	1	0	1	1	1	1	0	0	1	1	1	1	0	0	0	0	0	0	1	2	1	1	1	1	1	1	1	1	0	0	0	0	1	1	1
Biotin carboxyl carrier protein	1	2	0	0	1	1	1	1	2	2	1	1	0	1	1	1	1	2	2	2	1	1	2	2	1	1	3	3	1	1	0	0	2	2	2	2	1	1	1	0	1	1	0	0	1	1	1	1	1
Putative effector of murein hydrolase LrgA, UPF0299 family	1	1	0	0	1	1	1	1	2	2	1	1	0	0	0	0	2	3	0	0	0	0	2	2	2	2	2	2	2	2	0	0	1	1	1	1	0	0	0	0	2	2	1	1	1	1	2	2	1
DNA-binding transcriptional regulator, ArsR family	4	5	3	3	1	1	2	4	1	6	4	5	1	1	3	2	4	6	4	3	1	1	4	4	10	5	1	1	1	1	3	3	3	3	3	3	5	4	1	9	3	4	6	7	4	4	1	1	4
Fe2+ transport system protein B	1	2	1	1	1	1	1	1	2	0	2	1	0	0	0	1	1	1	1	1	0	0	2	2	1	1	1	1	0	0	3	2	1	1	1	1	1	1	1	0	1	1	1	1	2	2	1	1	3
DNA-binding transcriptional regulator YhcF, GntR family	0	0	0	0	1	1	3	1	0	1	0	0	1	1	1	1	1	1	1	1	2	2	0	0	0	0	0	0	0	0	2	2	2	2	2	2	1	1	2	1	0	0	4	4	0	0	0	0	2
Thiamine pyrophosphokinase	1	1	0	0	1	1	1	1	1	1	0	0	1	1	1	1	1	1	1	1	1	1	0	0	0	0	1	1	1	1	1	1	1	1	1	1	0	0	0	0	0	0	1	1	1	1	0	0	1
ABC-type thiamine/hydroxymethylpyrimidine transport system, permease component	0	0	0	0	1	1	0	0	1	1	0	0	1	1	0	1	1	2	2	3	1	1	0	0	0	0	0	0	0	0	0	0	1	1	1	1	2	2	1	1	0	0	0	0	0	0	0	0	0
Formate/nitrite transporter FocA, FNT family	2	1	0	0	0	0	0	0	2	1	1	1	0	0	0	0	0	0	0	0	2	1	2	2	2	2	1	1	1	1	1	1	3	3	3	3	1	1	1	1	3	3	1	1	1	1	3	3	2
Ribosomal protein L16 Arg81 hydroxylase, contains JmjC domain	0	0	0	0	0	0	0	0	0	0	1	1	0	0	0	0	0	0	0	0	0	0	2	2	2	2	0	0	0	0	0	0	0	0	0	0	0	0	0	0	1	1	0	0	0	0	1	1	0
Outer membrane receptor for ferrienterochelin and colicins	0	0	5	6	0	0	0	0	0	0	11	7	0	0	0	0	0	0	0	0	0	0	6	6	5	5	1	1	1	1	0	0	0	0	0	0	0	0	0	0	7	7	0	0	3	3	10	9	0
Phage antirepressor protein YoqD, KilAC domain	0	0	1	2	0	0	0	0	0	0	1	1	0	0	0	0	0	0	0	0	0	0	3	3	1	2	0	2	0	0	2	1	0	0	0	0	0	0	0	0	1	2	2	1	0	0	1	1	1
NADH:ubiquinone oxidoreductase subunit 3 (chain A)	0	0	0	0	0	0	0	0	0	0	1	1	0	0	0	0	0	0	0	0	0	0	1	1	1	1	0	0	0	0	0	0	0	0	0	0	0	0	0	0	1	1	0	0	0	0	1	1	0
Predicted Zn-dependent protease or its inactivated homolog	0	0	0	0	0	0	0	0	0	0	2	2	0	0	0	0	0	0	0	0	0	0	2	2	2	2	0	0	0	0	2	2	0	0	0	0	0	0	0	0	2	2	0	0	0	0	2	2	2
ABC-type glycerol-3-phosphate transport system, permease component	8	6	0	0	1	1	4	1	0	0	1	1	2	3	0	1	0	0	0	0	1	0	3	3	3	3	0	0	0	0	0	2	4	5	4	4	1	1	1	1	3	1	1	1	0	0	2	2	4
Aspartate oxidase	0	0	0	0	0	0	1	1	1	0	0	0	0	0	0	1	0	0	0	0	0	0	1	1	1	1	0	0	1	1	0	0	0	0	0	0	1	1	0	1	1	1	0	0	0	0	1	1	1
NAD/NADP transhydrogenase beta subunit	0	0	0	0	0	0	0	0	0	0	1	1	0	0	0	0	1	1	0	0	0	0	1	1	1	1	0	0	0	0	0	0	0	0	0	0	1	1	0	0	1	1	0	0	0	0	1	1	0
Predicted DNA-binding transcriptional regulator YafY, contains an HTH and WYL domains	0	0	1	2	1	1	0	0	1	1	1	2	1	0	1	1	0	0	1	1	1	1	1	1	1	2	0	0	2	3	0	0	1	1	1	2	3	3	3	2	2	1	1	0	1	1	3	3	0
Lipoate-protein ligase B	0	0	0	0	0	0	0	0	0	0	1	1	0	0	0	0	0	0	0	0	0	0	1	1	1	1	0	0	0	0	0	0	0	0	0	0	1	1	1	1	1	1	0	0	0	0	1	1	0
NAD-dependent dihydropyrimidine dehydrogenase, PreA subunit	0	0	1	1	0	0	0	0	0	0	0	0	0	0	0	0	0	0	0	0	0	0	0	0	0	0	0	0	0	0	0	0	0	0	0	0	1	1	1	1	1	1	0	0	2	1	0	0	0
Predicted NAD-dependent protein-ADP-ribosyltransferase YbiA, DUF1768 family	0	0	0	0	0	0	0	0	0	0	0	0	0	0	0	0	0	0	0	0	0	0	0	0	0	0	0	0	0	0	0	0	0	0	0	0	0	0	0	0	0	0	0	0	0	0	1	1	1
Predicted ATPase, AAA+ superfamily	0	0	0	1	0	0	0	0	0	0	0	0	3	7	0	0	2	1	0	0	1	1	0	0	0	0	1	2	4	4	1	0	0	0	0	0	0	0	0	0	0	0	0	0	1	1	0	0	0
Glycyl-tRNA synthetase (class II)	0	0	0	0	0	0	0	0	1	1	0	0	0	0	0	0	0	0	0	0	0	0	0	0	0	0	0	0	0	0	1	1	0	0	0	0	1	1	1	1	0	0	0	0	0	0	0	0	1
Ferredoxin-like protein FixX	0	0	1	1	0	0	0	0	0	0	2	2	0	0	0	0	0	0	0	0	0	0	0	0	0	0	1	1	1	1	0	0	0	0	0	0	0	0	0	0	2	2	0	0	0	0	3	3	0
Archaeal/vacuolar-type H+-ATPase subunit C/Vma6	1	1	0	0	1	1	0	0	0	0	0	0	0	0	0	0	0	0	0	0	0	0	0	0	0	0	0	0	1	1	2	2	1	1	1	1	0	0	0	0	0	0	2	2	1	1	0	0	1
Zn finger protein HypA/HybF (possibly regulating hydrogenase expression)	0	0	1	1	0	0	0	0	0	0	1	1	0	0	0	0	0	0	0	0	0	0	1	1	1	1	0	0	0	0	0	0	0	0	0	0	2	2	0	0	2	2	0	0	0	0	2	2	0
Acetyl esterase/lipase	3	3	2	1	0	0	3	0	3	3	0	0	1	3	1	5	5	4	5	4	5	5	1	1	2	1	0	0	2	2	1	1	3	3	3	3	1	1	1	5	3	3	0	0	4	6	4	4	4
Periplasmic deferrochelatase/peroxidase EfeB	0	0	1	1	0	0	0	0	0	1	3	3	0	0	1	0	1	1	1	1	0	0	2	2	2	2	0	0	0	0	0	0	0	0	0	0	2	2	2	1	2	2	0	0	0	0	2	2	0
Nucleoside 2-deoxyribosyltransferase	2	2	0	0	0	0	0	0	0	0	0	0	2	3	1	2	1	1	2	2	2	2	0	0	1	0	0	0	0	0	1	1	1	1	1	1	0	0	0	0	0	0	1	1	0	0	1	1	0
Tetratricopeptide (TPR) repeat	4	3	3	3	1	1	2	1	4	4	3	3	2	3	2	4	2	2	3	4	2	2	4	4	4	5	3	3	9	8	2	1	3	3	3	3	1	1	1	1	2	2	2	2	2	5	6	6	8
Alanine dehydrogenase	0	0	0	0	1	1	0	0	2	2	0	0	0	0	1	0	2	2	0	0	0	0	0	0	0	0	0	0	0	0	0	0	0	0	0	0	0	0	0	1	0	0	1	1	0	0	0	0	0
Predicted component of the ribosome quality control (RQC) complex, YloA/Tae2 family, contains fibronectin-binding (FbpA) and DUF814 domains	1	1	1	1	1	1	1	1	1	1	0	0	1	1	1	1	1	1	1	1	1	1	0	0	0	0	1	2	2	3	2	1	1	1	1	1	0	0	0	0	0	0	1	2	1	1	0	0	1
Dephospho-CoA kinase	1	1	1	1	1	1	1	1	1	1	1	1	1	1	1	1	1	1	1	1	1	1	1	1	1	1	1	1	1	1	1	1	1	1	1	1	1	1	1	1	1	1	1	1	1	1	1	1	2
Multicopper oxidase with three cupredoxin domains (includes cell division protein FtsP and spore coat protein CotA)	1	1	0	0	0	0	0	0	0	0	2	2	1	0	0	0	0	0	1	1	1	1	3	3	3	3	0	0	0	0	0	0	0	0	0	0	1	1	4	1	2	3	0	0	0	0	2	2	0
Uncharacterized membrane protein YbhN, UPF0104 family	3	3	1	1	0	0	0	0	1	1	0	0	1	1	3	2	2	2	2	2	1	1	1	1	1	1	0	0	0	0	1	1	3	6	3	3	1	2	1	1	1	1	1	1	1	1	1	1	3
Dissimilatory sulfite reductase (desulfoviridin), alpha and beta subunits	0	0	1	1	0	0	0	0	0	0	0	0	0	0	0	0	0	0	0	0	0	0	0	0	0	0	1	1	0	0	0	0	0	0	0	0	0	0	0	0	0	0	1	1	0	0	0	0	3
Endonuclease NucS, RecB family	0	0	0	1	0	0	0	0	0	1	0	0	0	0	0	0	0	0	0	0	0	0	0	0	0	0	1	1	0	0	0	0	0	0	0	0	1	1	1	1	0	0	0	0	0	0	2	2	0
Cell shape-determining protein MreC	1	1	1	1	1	1	1	1	1	1	1	1	1	1	1	1	1	1	1	1	1	1	1	1	1	1	1	1	1	1	1	1	1	1	1	1	0	0	0	0	1	1	1	1	1	1	1	1	1
tRNA(Arg) A34 adenosine deaminase TadA	1	1	1	1	1	1	1	1	1	1	2	2	1	1	1	1	1	1	1	1	1	1	3	3	2	2	0	0	0	0	1	1	1	1	1	1	1	1	1	2	1	1	1	1	1	1	1	1	1
Phage-related minor tail protein	0	0	0	1	0	0	0	0	0	0	2	1	0	0	0	0	0	0	0	0	0	0	1	1	1	0	0	0	0	0	0	0	1	0	0	1	0	0	0	0	2	2	0	0	0	1	1	1	0
Malate/lactate/ureidoglycolate dehydrogenase, LDH2 family	0	0	1	1	0	0	0	0	0	0	1	1	0	0	0	0	1	1	0	1	0	0	2	2	2	2	0	0	0	0	0	0	1	2	1	1	0	0	0	1	3	4	0	0	0	0	5	5	0
RNA:NAD 2'-phosphotransferase, TPT1/KptA family	0	0	0	0	0	0	0	0	0	0	0	0	0	1	0	0	0	0	0	0	0	0	0	0	0	0	0	0	1	1	0	0	0	0	0	0	0	0	0	0	0	0	0	0	0	0	2	2	1
Na+-translocating ferredoxin:NAD+ oxidoreductase RNF, RnfB subunit	0	0	0	0	0	0	0	0	0	0	1	1	0	0	0	0	0	0	0	0	0	0	1	1	1	1	0	0	1	1	0	0	0	0	0	0	0	0	0	0	1	1	0	0	0	0	1	1	1
4-amino-4-deoxy-L-arabinose transferase or related glycosyltransferase of PMT family	0	0	2	2	0	0	0	0	0	0	3	3	0	0	0	0	0	1	2	1	0	0	1	1	1	1	0	0	2	1	0	0	0	0	0	0	1	1	1	1	1	2	0	0	2	2	1	1	1
Indole-3-glycerol phosphate synthase	0	0	1	1	0	0	0	1	1	1	1	1	0	0	0	1	0	0	0	0	0	0	1	1	1	1	0	0	0	0	0	0	0	0	0	0	1	1	2	2	1	1	0	0	1	1	2	2	0
Phosphoserine aminotransferase	0	0	0	0	0	0	1	1	0	0	1	1	0	0	1	1	0	1	1	1	1	1	1	1	1	1	0	0	0	0	0	0	0	0	0	0	1	1	1	1	1	1	0	0	1	1	1	1	0
NAD(P)H-flavin reductase	1	1	1	1	1	1	1	1	1	0	1	1	0	0	0	0	0	0	0	0	0	0	2	2	2	2	2	2	1	1	1	1	2	2	2	2	0	0	1	2	1	1	3	5	2	2	1	1	5
Proline dehydrogenase	0	0	0	0	0	0	0	0	1	1	1	1	0	0	0	0	0	0	0	0	0	0	1	1	1	1	0	0	0	0	0	0	0	0	0	0	0	0	1	1	1	1	0	0	0	0	1	1	0
Meiotically up-regulated gene 157 (Mug157) protein (function unknown)	1	1	0	0	0	0	1	0	0	0	0	0	1	0	0	0	0	0	0	0	0	0	0	0	0	0	0	0	0	0	0	0	1	2	1	1	0	0	0	0	0	0	0	0	0	0	0	0	1
CMP-2-keto-3-deoxyoctulosonic acid synthetase	0	0	1	1	0	0	0	0	0	0	1	1	0	0	0	0	0	0	0	0	0	0	1	1	1	1	1	1	1	1	0	0	0	0	0	0	0	0	0	0	1	1	0	0	1	1	2	2	0
NAD(P)H-dependent flavin oxidoreductase YrpB, nitropropane dioxygenase family	0	0	3	3	2	2	1	1	1	1	0	0	1	1	1	0	0	0	2	1	1	2	2	2	2	2	2	2	2	2	0	0	2	1	1	1	1	1	0	1	0	0	0	0	1	1	0	0	1
ABC-type transport system involved in cytochrome bd biosynthesis, fused ATPase and permease components	0	0	1	1	0	0	0	0	1	1	1	1	1	1	1	0	1	1	1	1	0	0	1	1	1	1	0	0	0	0	0	0	1	1	2	1	1	1	0	0	1	1	0	0	0	0	1	1	0
Phosphoglycerate mutase (BPG-independent, AlkP superfamily)	0	0	1	1	0	0	0	0	1	1	0	0	0	0	0	0	0	0	0	0	0	0	1	1	1	1	1	1	0	0	1	1	0	0	0	0	0	0	0	0	1	1	0	0	1	1	1	1	1
Histidinol dehydrogenase	0	0	1	1	0	0	1	1	1	0	1	1	0	0	0	1	0	0	1	1	0	0	1	1	1	1	0	0	0	0	0	0	0	0	0	0	1	1	1	1	1	1	0	0	1	1	1	1	0
Pyruvate:ferredoxin oxidoreductase or related 2-oxoacid:ferredoxin oxidoreductase, beta subunit	0	0	1	1	0	0	0	0	1	1	0	0	0	0	0	0	0	0	0	0	0	0	0	0	0	0	0	0	0	0	1	1	0	0	0	0	0	0	0	0	0	0	0	0	2	2	0	0	0
Predicted RNase H-related nuclease YkuK, DUF458 family	0	0	0	0	0	0	0	0	0	0	0	0	0	0	1	0	1	1	0	0	0	0	0	0	0	0	0	0	0	0	3	3	1	1	1	1	0	0	0	0	0	0	0	0	0	0	0	0	0
Beta-galactosidase/beta-glucuronidase	2	2	0	0	0	0	3	0	0	0	0	0	2	2	1	1	2	2	2	2	1	1	3	3	3	3	0	0	0	0	0	0	2	4	2	2	0	0	0	0	2	2	0	0	0	0	3	3	4
Methionyl-tRNA synthetase	0	0	0	0	0	0	0	0	0	0	0	0	0	0	0	0	0	0	0	0	0	0	0	0	0	0	0	0	0	0	0	0	0	0	0	0	1	1	1	1	0	0	0	0	0	0	0	0	1
Predicted transcriptional regulator with C-terminal CBS domains	0	0	2	1	2	1	2	0	0	0	2	0	0	0	0	0	0	0	0	0	0	0	1	1	0	0	1	0	0	0	0	0	1	3	3	3	0	0	0	0	1	0	1	2	0	0	0	0	0
Antirestriction protein	0	0	0	0	1	0	1	0	0	0	0	0	0	0	0	0	0	0	0	0	0	0	0	0	0	0	0	0	0	0	0	0	0	1	3	3	0	0	0	0	0	1	1	0	0	0	0	0	0
Citrate lyase, gamma subunit	1	2	1	1	0	0	0	0	0	0	0	0	1	2	0	0	1	1	0	0	0	0	2	2	1	1	1	1	1	1	0	0	1	1	1	1	0	0	0	0	1	1	0	0	1	1	1	1	1
ABC-type enterochelin transport system, ATPase component	1	1	0	0	1	1	0	0	2	1	1	1	0	0	0	0	0	0	0	0	0	0	0	0	0	0	0	0	0	0	0	0	1	1	1	1	1	1	1	1	0	0	0	0	0	0	0	0	0
Hydroxymethylpyrimidine pyrophosphatase and other HAD family phosphatases	11	10	3	3	13	13	13	10	5	6	4	4	11	13	8	8	5	7	7	7	8	9	6	6	7	6	3	3	2	2	1	1	7	7	7	7	2	2	3	2	6	7	7	7	2	2	6	6	9
Uncharacterized membrane protein YhdT	0	0	0	0	0	0	0	0	0	0	1	1	0	0	0	0	0	0	0	0	0	0	1	1	1	1	0	1	1	1	0	0	0	0	0	0	0	0	0	0	1	1	0	0	0	0	1	1	0
Calcineurin-like phosphoesterase superfamily protein	1	1	0	0	0	0	0	0	0	0	0	0	0	0	1	1	1	1	1	1	0	0	0	0	0	0	0	0	0	0	0	0	0	0	0	0	0	0	0	0	0	0	0	0	0	0	0	0	0
Uncharacterized conserved protein YeaO, DUF488 family	1	1	0	0	0	0	0	0	1	1	1	1	1	1	0	0	0	2	1	1	1	1	1	1	1	1	0	0	0	0	0	0	1	1	1	1	0	0	1	1	1	1	0	0	1	1	1	1	0
DNA polymerase III, gamma/tau subunits	1	1	1	1	1	1	1	1	1	1	1	1	1	1	1	1	1	1	1	1	1	1	1	1	1	1	2	2	1	1	1	1	1	1	1	1	1	1	1	1	1	1	1	1	1	1	1	1	1
Predicted endonuclease, GIY-YIG superfamily	1	1	1	1	1	1	1	1	1	1	1	1	1	1	1	1	1	1	1	1	1	1	1	1	1	1	1	1	0	0	1	1	1	1	1	1	0	0	0	0	1	1	2	2	1	1	1	1	0
Na+-transporting NADH:ubiquinone oxidoreductase, subunit NqrD	0	0	0	0	0	0	0	0	0	0	1	1	0	0	0	0	0	0	0	0	0	0	1	1	1	1	0	0	0	0	1	1	0	0	0	0	0	0	0	0	0	0	0	0	0	0	0	0	0
D-ribose pyranose/furanose isomerase RbsD	1	1	1	1	0	0	0	0	1	0	1	1	0	0	0	0	1	1	1	1	0	0	1	1	1	1	0	0	0	0	0	0	1	1	1	1	0	0	1	1	1	1	1	1	0	0	1	1	1
Urease beta subunit	0	0	0	0	0	0	0	1	1	1	1	1	0	0	0	0	0	0	0	0	0	0	1	1	1	1	0	0	0	0	0	0	0	0	0	0	0	0	0	1	1	1	1	0	0	0	0	0	0
Uncharacterized protein with an alpha/beta hydrolase fold	1	1	0	0	2	2	0	1	1	1	0	0	5	3	3	2	4	5	3	3	3	2	0	0	0	0	0	0	0	0	0	0	1	1	1	1	0	0	0	0	0	0	0	0	0	0	0	0	0
Uncharacterized conserved protein YjbJ, UPF0337 family	0	0	1	1	0	0	2	2	2	1	1	1	0	0	0	0	0	0	0	0	0	0	1	1	1	1	0	0	0	0	0	0	0	4	0	1	0	0	1	1	1	1	0	0	0	0	1	1	0
Molybdopterin biosynthesis enzyme MoaB	0	0	1	1	0	0	0	0	1	1	1	1	0	0	0	0	1	1	1	1	0	0	2	2	2	2	0	0	0	0	1	1	1	1	1	1	1	1	3	3	2	2	0	0	0	0	2	2	1
DNA-binding protein H-NS	0	0	0	0	0	0	0	0	0	0	1	1	0	0	0	0	0	0	0	0	0	0	2	2	3	4	0	0	0	0	0	0	0	0	0	0	0	0	0	0	2	2	0	0	0	0	3	3	0
Inosine-uridine nucleoside N-ribohydrolase	1	1	0	0	0	0	0	1	2	2	0	0	3	2	2	3	5	5	3	4	2	2	2	2	2	2	0	0	0	0	1	1	2	2	2	2	1	1	3	2	2	2	1	1	0	0	4	4	1
Predicted transcriptional regulator, lambda repressor-like DNA-binding domain	0	0	0	0	0	0	0	0	0	0	1	2	0	0	0	0	0	0	0	0	0	0	1	1	1	1	0	0	0	0	0	0	0	0	0	0	0	0	0	0	1	4	0	0	0	0	1	1	0
Gas vesicle protein	2	2	0	0	1	0	2	1	1	0	0	0	0	0	0	0	0	0	0	0	0	0	0	0	0	0	0	0	0	0	1	1	2	3	5	5	0	0	0	0	0	0	2	1	0	0	0	0	1
Predicted RNA-binding protein Jag, conains KH and R3H domains	1	1	1	1	1	1	1	1	0	0	0	0	0	0	1	1	1	1	1	1	0	0	0	0	0	0	1	1	1	1	1	1	1	1	1	1	0	0	0	0	0	0	2	1	1	1	0	0	1
Uncharacterized protein YwlG, UPF0340 family	1	1	1	1	1	1	1	1	1	1	0	0	0	0	1	1	1	1	1	1	1	1	0	0	0	0	0	0	0	0	0	0	1	1	1	1	0	0	0	0	0	0	1	1	1	1	0	0	0
N-acetylmuramic acid 6-phosphate (MurNAc-6-P) etherase	1	1	0	0	0	0	0	0	1	1	2	2	1	0	0	0	0	0	0	0	0	0	2	2	2	2	0	0	0	0	0	0	2	2	2	2	0	0	0	0	1	2	0	0	1	1	1	1	0
3'-5' exoribonuclease YhaM, can participate in 23S rRNA maturation, HD superfamily	1	1	0	0	1	1	1	1	1	1	1	0	1	1	1	1	0	0	1	1	1	1	0	0	0	0	0	0	0	0	0	0	1	1	1	1	0	0	0	0	0	1	0	0	1	1	0	0	1
16S rRNA G1207 methylase RsmC	1	1	0	0	1	1	1	1	1	1	1	1	1	1	1	1	0	0	0	0	1	1	2	2	2	2	0	0	0	0	0	0	1	1	1	1	0	0	0	0	2	2	0	0	0	0	2	2	0
Cupin domain protein related to quercetin dioxygenase	2	2	4	3	3	3	6	2	0	0	4	4	0	1	1	2	4	4	1	1	0	0	12	12	14	14	1	1	1	1	2	1	0	0	0	0	0	2	1	2	9	8	2	1	5	4	7	7	2
Mannitol-1-phosphate/altronate dehydrogenases	3	3	0	0	0	0	0	0	1	1	0	0	1	0	1	0	0	0	0	0	1	1	5	5	5	6	0	0	0	0	0	0	1	1	1	1	0	0	0	1	6	7	1	1	0	0	6	6	0
Type II secretory pathway ATPase GspE/PulE or T4P pilus assembly pathway ATPase PilB	1	1	1	1	1	1	1	1	2	1	1	1	1	1	1	1	1	1	1	1	1	1	2	2	2	2	1	1	1	1	1	1	1	1	1	1	0	0	0	0	1	1	1	1	1	1	3	3	2
Transcriptional regulator of NAD metabolism, contains HTH and 3H domains	1	1	0	0	1	1	1	1	1	0	0	0	0	0	0	1	0	0	0	0	0	0	0	0	0	0	1	1	1	1	0	0	1	1	1	1	0	0	0	0	0	0	0	0	1	1	0	0	0
4-alpha-glucanotransferase	0	0	0	0	1	1	2	1	0	0	0	0	0	0	0	0	0	0	0	0	0	0	1	1	1	1	1	1	1	2	1	1	0	0	0	0	1	1	2	1	1	1	1	1	0	0	1	1	1
Peptidase E	0	0	0	0	0	0	1	1	0	0	1	1	0	0	0	0	0	0	0	0	0	0	0	0	1	0	0	0	1	1	1	1	0	0	0	0	0	0	0	0	1	1	0	0	0	0	1	1	0
Glutamine synthetase type III	0	0	0	0	0	0	0	0	0	0	0	0	0	0	0	0	0	0	0	0	0	0	0	0	0	0	1	1	0	0	1	1	0	0	0	0	0	0	0	0	0	0	1	1	0	0	0	0	0
FoF1-type ATP synthase, membrane subunit a	1	1	1	1	1	1	1	1	1	1	1	1	1	1	1	1	1	1	1	1	1	1	1	1	1	1	1	1	1	1	0	0	1	1	1	1	1	1	1	1	1	1	0	0	1	1	1	1	1
WGR domain, predicted DNA-binding domain in MolR	0	0	0	0	0	0	0	0	0	0	0	0	0	0	0	0	0	0	0	0	0	0	0	0	0	0	0	0	1	1	0	0	0	0	0	0	0	0	0	0	0	0	0	0	0	0	3	2	0
Toxin component of the Txe-Axe toxin-antitoxin module, Txe/YoeB family	1	1	0	0	1	1	1	0	1	1	0	0	1	3	0	0	0	0	1	0	0	0	0	0	0	0	1	0	1	1	0	0	0	0	0	0	0	0	0	0	0	0	0	0	0	0	1	1	0
Alanine racemase	1	1	1	1	1	1	1	1	2	2	3	3	1	1	1	1	1	1	1	1	1	1	2	2	2	2	2	2	2	2	1	1	1	1	1	1	1	1	2	2	3	3	2	1	1	1	2	2	2
ABC-type maltose transport system, permease component	1	1	0	0	1	1	1	1	0	0	0	0	1	1	0	1	0	0	0	0	1	1	2	2	2	2	0	0	0	0	0	0	1	1	1	1	0	0	0	0	1	1	0	0	0	0	1	1	1
Uncharacterized membrane protein YkoI	1	1	3	3	0	0	0	0	1	1	0	0	4	2	0	0	0	1	0	0	0	0	0	0	0	0	0	0	2	2	0	0	1	1	1	1	0	0	0	0	0	0	0	1	0	0	0	0	0
Serine phosphatase RsbU, regulator of sigma subunit	0	0	0	0	0	0	0	0	1	1	0	0	0	0	0	0	0	0	0	0	0	0	0	0	0	0	1	1	1	1	1	1	0	0	0	0	0	0	0	0	0	0	1	1	0	0	0	0	1
Tfp pilus assembly protein PilN	0	0	0	0	0	0	0	0	0	0	1	1	0	0	0	0	0	0	0	0	0	0	1	1	1	1	0	0	1	2	0	0	0	0	0	0	0	0	0	0	1	1	0	0	0	0	1	1	0
Archaeal/vacuolar-type H+-ATPase subunit E/Vma4	1	1	0	0	0	0	0	0	0	0	0	0	0	0	0	0	0	0	0	0	0	0	0	0	0	0	0	0	1	1	2	2	1	1	1	1	0	0	0	0	0	0	2	2	0	0	0	0	1
Outer membrane protein TolC	0	0	2	2	0	0	0	0	0	0	4	4	0	0	0	0	0	0	0	0	0	0	7	7	8	10	3	3	3	3	0	0	0	0	0	0	0	0	0	0	5	6	0	0	2	2	6	6	0
Alkaline phosphatase	0	0	0	0	0	0	0	0	0	0	1	1	0	0	0	0	0	0	0	0	0	0	1	1	1	1	0	0	0	0	0	0	1	1	1	1	0	0	1	1	1	1	0	0	1	1	1	1	0
Polygalacturonase	2	2	0	0	0	0	1	0	1	2	0	0	1	1	0	0	0	0	0	0	0	0	0	0	0	0	0	0	0	0	0	0	0	0	0	0	0	0	0	0	0	0	0	0	0	0	0	0	0
Predicted dehydrogenase	5	5	0	0	2	2	4	1	3	1	2	2	2	4	2	3	1	4	2	1	2	1	13	13	13	14	0	0	1	0	1	1	7	7	5	5	0	0	0	5	10	8	1	0	0	0	5	5	3
Alkyl hydroperoxide reductase subunit AhpF	2	1	0	0	1	1	1	1	1	1	1	1	0	0	0	0	0	0	0	0	0	0	1	1	1	1	0	0	0	0	0	0	0	0	0	0	0	0	0	0	1	1	1	1	0	0	1	1	0
Ethanolamine utilization protein EutJ, possible chaperonin	0	0	0	1	0	0	0	0	0	0	0	0	0	0	0	0	0	0	0	0	0	0	1	1	1	1	0	0	1	1	0	0	0	0	0	0	0	0	0	0	1	1	1	1	0	0	1	1	0
Predicted phosphoadenosine phosphosulfate sulfurtransferase, contains C-terminal DUF3440 domain	0	0	0	0	0	0	0	0	0	0	2	1	0	0	0	0	0	0	0	0	0	0	1	1	1	1	0	1	0	0	0	0	0	0	0	0	0	0	0	0	1	1	1	0	0	0	2	2	0
Transcriptional regulator of competence genes, TfoX/Sxy family	0	0	0	0	3	2	1	1	0	0	1	1	0	0	0	0	0	0	0	0	0	0	1	1	1	1	0	0	0	0	0	0	0	0	0	0	0	0	0	0	1	1	0	0	0	0	1	1	0
Pilin (type 1 fimbria component protein)	0	0	0	0	0	0	0	0	0	0	58	63	0	0	0	0	0	0	0	0	0	0	21	21	20	26	0	0	0	0	0	0	0	0	0	0	0	0	0	0	16	18	0	0	0	0	38	33	0
Type II secretory pathway component GspD/PulD (secretin)	0	0	1	1	0	0	0	0	0	0	1	1	0	0	0	0	0	0	0	0	0	0	1	1	1	1	1	1	1	1	0	0	0	0	0	0	0	0	0	0	0	0	0	0	0	0	2	2	0
Histone acetyltransferase, component of the RNA polymerase elongator complex	0	0	1	1	0	0	0	0	0	0	0	0	0	0	0	0	0	0	0	0	0	0	0	0	0	0	1	1	1	1	1	1	0	0	0	0	0	0	0	0	0	0	1	1	0	0	0	0	1
Pimeloyl-ACP methyl ester carboxylesterase	1	1	1	1	0	0	0	1	2	2	3	3	3	4	0	1	1	0	1	1	1	1	6	6	6	7	1	1	4	3	1	1	1	1	1	1	5	4	3	5	3	4	2	3	1	1	4	5	3
Polyphosphate kinase 2, PPK2 family	0	0	0	0	0	0	0	0	1	0	0	0	0	1	0	0	1	1	1	1	0	0	1	1	1	1	0	0	0	0	1	1	0	0	0	0	2	2	2	2	0	0	1	2	1	1	0	0	0
Periplasmic serine protease, ClpP class	1	1	0	0	0	0	0	0	1	1	2	3	0	0	0	0	0	0	0	0	0	0	2	2	4	3	1	1	2	2	0	0	0	2	0	0	0	0	0	0	2	4	1	1	0	0	3	3	0
Panthothenate synthetase	0	0	1	1	0	0	0	1	1	1	1	1	0	0	0	0	0	0	0	0	0	0	1	1	1	1	0	0	0	0	0	0	0	0	2	2	1	1	1	2	1	1	1	1	1	1	1	1	0
ATP phosphoribosyltransferase	0	0	1	1	0	0	1	1	1	0	1	1	0	0	0	1	0	0	1	1	0	0	1	1	1	1	0	0	0	0	0	0	0	0	0	0	1	1	1	1	1	1	0	0	1	1	1	1	0
Homoserine dehydrogenase	0	0	1	1	1	1	1	1	1	1	2	2	1	1	1	1	0	0	2	2	1	1	2	2	2	2	0	0	0	0	1	1	1	1	2	1	1	1	1	1	2	2	1	2	1	1	2	2	0
Metal-dependent hydrolase, beta-lactamase superfamily II	0	0	1	1	0	0	0	0	0	0	1	1	0	0	0	0	0	0	0	0	0	0	0	0	0	0	0	0	0	0	0	0	0	0	0	0	0	0	0	0	1	1	1	1	0	0	0	0	4
Type IV secretory pathway, VirD2 components (relaxase)	0	0	1	0	1	0	0	2	0	0	0	0	0	0	0	0	0	0	0	0	0	0	0	0	0	2	1	1	2	0	3	1	1	0	5	0	0	0	0	0	0	1	2	2	0	0	0	0	0
Uncharacterized conserved protein RhaS, contains 28 RHS repeats	2	1	0	0	0	0	0	0	0	3	8	7	0	0	0	0	0	0	0	0	0	0	0	0	0	0	0	0	1	1	0	0	2	3	2	3	0	0	0	0	0	0	0	0	0	0	0	0	0
Sulfur carrier protein ThiS (thiamine biosynthesis)	0	0	1	1	0	0	0	0	1	1	1	1	0	0	0	0	0	0	0	0	0	0	1	1	1	1	1	1	1	1	1	1	0	0	0	0	1	1	0	1	0	0	1	1	1	1	1	1	1
DNA-binding protein Fis (factor for inversion stimulation)	0	0	0	0	0	0	0	0	0	0	1	1	0	0	0	0	0	0	0	0	0	0	1	1	1	1	0	0	0	0	0	0	0	0	0	0	0	0	0	0	1	1	0	0	0	0	1	1	0
Ethanolamine ammonia-lyase, small subunit	0	0	0	0	0	0	0	0	0	0	0	0	0	0	0	0	0	0	0	0	0	0	2	2	2	2	0	0	1	1	0	0	1	1	1	1	0	0	0	0	1	1	0	0	0	0	1	1	1
Uncharacterized protein YrzB, UPF0473 family	1	1	0	0	1	1	1	1	1	1	0	0	1	1	1	1	1	1	1	1	1	1	0	0	0	0	0	0	0	0	0	0	1	1	1	1	0	0	0	0	0	0	0	0	0	0	0	0	1
Phosphate uptake regulator	1	1	0	0	1	1	2	2	1	1	1	1	2	1	1	2	1	1	1	1	1	1	1	1	1	1	0	0	0	0	1	1	1	1	1	1	1	1	1	1	1	1	1	1	1	1	1	1	1
Purine nucleoside phosphorylase	1	1	1	1	1	1	1	1	0	0	0	0	0	0	0	0	0	0	0	0	0	0	0	0	0	0	0	0	0	0	0	0	1	1	1	1	0	0	0	0	1	1	0	0	1	1	1	1	1
Threonine synthase	0	0	1	1	1	1	1	1	1	1	1	1	1	1	1	1	0	0	1	1	1	1	1	1	1	1	0	0	0	0	1	1	1	1	1	1	1	1	1	1	1	1	0	0	1	1	1	1	0
GTP-sensing pleiotropic transcriptional regulator CodY	1	1	0	0	1	1	1	1	1	1	0	0	0	0	0	0	0	0	0	0	0	0	0	0	0	0	0	0	0	0	0	0	1	1	1	1	0	0	0	0	0	0	0	0	1	1	0	0	1
Lipopolysaccharide biosynthesis protein, LPS:glycosyltransferase	2	2	1	1	1	1	2	0	0	0	0	0	5	3	1	2	6	2	1	1	5	3	1	1	1	0	0	0	0	0	0	0	3	2	3	3	0	0	0	0	3	0	1	1	3	3	3	3	0
Glutamate or tyrosine decarboxylase or a related PLP-dependent protein	2	1	0	0	0	0	0	0	1	0	3	3	0	0	0	0	2	1	2	0	0	1	1	1	1	1	0	0	0	0	0	0	1	2	1	1	0	0	0	0	1	1	0	0	0	0	3	2	1
Ribosomal protein L7Ae or related RNA K-turn-binding protein	1	1	2	2	1	1	1	1	2	2	1	1	1	1	1	1	1	0	1	1	0	1	0	0	1	0	1	1	1	1	0	0	1	1	1	1	0	0	0	0	0	0	0	0	2	2	0	0	2
Beta-phosphoglucomutase or related phosphatase, HAD superfamily	6	7	0	0	0	0	4	2	0	1	4	4	2	2	2	2	1	1	1	1	2	2	6	6	6	6	0	0	0	0	2	2	4	4	4	4	2	2	2	3	6	4	3	2	0	0	5	5	2
NhaP-type Na+/H+ or K+/H+ antiporter	1	1	0	0	1	1	1	0	0	4	1	1	3	1	1	0	3	1	2	2	0	0	2	2	2	2	0	0	0	0	1	1	1	1	1	1	0	0	1	1	1	1	1	1	0	0	2	2	0
N-acetylmuramoyl-L-alanine amidase	1	1	2	1	3	2	0	4	1	1	2	2	0	0	1	1	0	0	1	1	0	0	3	3	3	3	1	4	1	1	0	0	0	0	0	0	2	2	1	1	3	3	0	0	2	2	3	3	11
Voltage-gated potassium channel Kch	0	0	0	0	0	0	0	0	0	0	2	2	0	0	0	1	1	0	0	1	0	0	1	1	1	1	0	0	0	0	1	1	2	1	1	2	2	2	0	1	1	1	1	1	0	0	2	2	1
Uncharacterized membrane protein YwaF	0	0	0	0	1	1	0	0	0	0	0	0	0	0	0	0	0	0	0	0	0	0	0	0	0	0	1	1	1	1	1	1	0	0	0	0	0	0	1	0	0	0	0	0	0	0	0	0	1
Protein-disulfide isomerase	1	1	0	0	0	0	0	0	2	1	3	5	0	0	0	0	0	0	0	0	0	0	6	6	8	9	0	0	0	0	0	0	0	1	0	1	2	2	2	2	6	5	0	0	0	0	3	4	0
Uncharacterized membrane protein, DUF485 family	0	0	0	0	0	0	0	0	0	0	1	1	0	0	0	0	0	0	0	0	0	0	1	1	1	1	0	0	0	0	0	0	0	0	0	0	1	1	1	1	1	1	0	0	0	0	1	1	0
Leucyl aminopeptidase	0	0	0	0	0	0	0	0	1	1	2	2	0	0	0	0	0	0	0	0	0	0	2	2	2	2	1	1	1	1	0	0	0	0	0	0	1	1	1	1	2	2	0	0	0	0	2	2	1
L-amino acid N-acyltransferase YncA	0	0	1	1	2	2	6	4	1	1	1	1	0	0	1	1	3	3	1	1	1	1	2	2	4	2	1	1	0	0	0	0	0	0	0	0	3	3	2	1	2	2	0	0	1	1	2	2	1
Heme/copper-type cytochrome/quinol oxidase, subunit 4	0	0	0	0	0	0	0	0	1	1	0	0	0	0	0	0	0	0	0	0	0	0	1	1	1	1	0	0	0	0	0	0	0	0	0	0	0	0	0	0	1	1	0	0	0	0	1	1	0
Predicted house-cleaning NTP pyrophosphatase, Maf/HAM1 superfamily	1	1	1	1	0	0	0	0	0	0	2	2	0	0	0	0	0	0	0	0	0	0	2	2	2	2	1	1	1	1	1	1	1	1	1	1	1	1	1	1	2	2	0	0	1	1	2	2	1
FtsZ-interacting cell division protein YlmF	1	1	1	1	1	1	1	1	1	1	0	0	1	1	1	1	1	1	1	1	1	1	0	0	0	0	2	2	2	2	1	1	1	1	1	1	1	1	1	1	0	0	1	1	1	1	0	0	1
Selenophosphate synthase	0	0	1	1	0	0	0	0	0	0	1	1	0	0	1	0	1	1	0	0	0	0	1	1	1	1	0	0	0	0	1	1	1	1	1	1	0	0	1	1	1	1	0	0	0	0	1	1	1
Polyprenyltransferase (heme O synthase)	0	0	0	0	0	0	0	0	1	1	1	1	0	0	0	0	0	0	0	0	0	0	1	1	1	1	0	0	0	0	0	0	0	0	0	0	1	1	1	1	1	1	0	0	0	0	1	1	0
Uncharacterized membrane protein YhiD, involved in acid resistance	1	1	0	0	0	0	0	0	0	1	2	2	1	2	0	0	0	0	0	0	1	1	1	1	1	1	1	1	1	1	1	1	2	2	2	2	0	0	0	0	0	0	1	1	1	1	1	1	7
DNA-binding transcriptional regulator, PadR family	5	5	1	1	1	1	2	0	4	2	1	1	0	1	1	1	1	1	1	1	0	0	1	1	1	3	1	1	1	1	2	1	2	2	3	2	1	1	0	1	1	1	2	2	0	0	1	1	6
DNA-binding transcriptional regulator, MurR/RpiR family, contains HTH and SIS domains	6	4	0	0	1	1	7	0	4	3	6	7	6	5	2	2	1	1	0	0	3	2	9	9	11	9	3	3	0	0	0	0	10	9	11	11	0	0	1	1	8	7	2	3	1	0	5	5	3
Phage repressor protein C, contains Cro/C1-type HTH and peptisase s24 domains	0	0	0	0	0	0	0	0	0	0	4	3	0	0	2	0	0	0	0	0	0	0	1	1	1	1	0	0	1	1	0	0	0	0	0	0	0	0	0	0	3	0	0	0	0	0	0	0	0
ABC-type sulfate transport system, permease component	0	0	0	0	0	0	0	0	0	0	3	3	0	0	0	0	0	0	0	0	0	0	3	3	3	3	0	0	0	0	0	0	0	0	0	0	0	0	0	0	2	2	0	0	0	0	2	2	0
NAD/NADP transhydrogenase alpha subunit	0	0	0	0	0	0	0	0	0	0	1	1	0	0	0	0	2	2	0	0	0	0	1	1	1	1	0	0	0	0	0	0	0	0	0	0	1	1	0	0	1	1	0	0	0	0	1	1	0
NADH dehydrogenase, FAD-containing subunit	1	1	0	0	0	0	0	0	2	2	1	1	1	1	1	0	1	1	1	1	0	0	1	1	1	1	0	0	0	0	1	1	2	2	2	2	1	1	1	1	2	2	0	0	0	0	1	1	0
Uncharacterized protein, contains FMN-binding domain	0	0	0	0	0	0	0	0	0	0	0	0	1	2	0	0	0	0	1	1	1	0	0	0	0	0	2	2	2	2	0	1	1	1	1	1	0	0	0	0	0	0	2	1	0	0	0	0	0
Uncharacterized membrane protein YbjE, DUF340 family	0	0	0	0	0	0	0	0	0	0	1	1	0	0	0	0	0	0	0	0	0	0	1	1	1	1	0	0	1	2	0	0	0	0	0	0	0	0	0	0	1	1	0	0	1	1	1	1	0
Sulfite reductase, beta subunit (hemoprotein)	0	0	1	1	0	0	0	0	0	1	1	1	0	0	0	0	0	0	0	0	0	0	1	1	1	1	0	0	0	0	0	0	0	0	0	0	2	2	2	2	1	1	0	0	0	0	1	1	1
Pyridoxal/pyridoxine/pyridoxamine kinase	0	0	1	1	0	0	1	1	0	0	1	1	2	1	1	1	1	1	1	1	1	1	2	2	2	2	1	1	0	0	1	1	0	0	0	0	1	1	1	1	3	3	1	3	2	2	2	2	1
ATP-dependent Clp protease adapter protein ClpS	0	0	0	0	0	0	0	0	0	0	1	1	0	0	0	0	0	0	0	0	0	0	1	1	1	1	0	0	0	0	0	0	0	0	0	0	1	0	1	1	1	1	0	0	0	0	1	1	0
DNA polymerase III, epsilon subunit or related 3'-5' exonuclease	2	2	1	1	0	0	1	1	2	2	2	2	2	3	2	2	3	3	2	3	3	2	3	3	5	5	1	1	0	0	0	0	1	2	1	2	3	3	6	4	6	7	0	0	1	1	5	7	1
DNA-binding protein SpoVG, cell septation regulator	0	0	0	0	0	0	0	0	1	1	0	0	0	0	0	0	0	0	0	0	0	0	0	0	0	0	1	1	1	1	1	1	0	0	0	0	0	0	0	0	0	0	0	0	0	0	0	0	1
Hydroxymethylpyrimidine/phosphomethylpyrimidine kinase	2	3	1	1	1	1	1	2	2	2	1	1	1	1	1	0	2	2	2	2	0	0	1	1	1	1	1	1	1	1	1	1	3	3	3	3	1	1	2	2	1	1	1	1	1	1	1	1	1
5,10-methylenetetrahydrofolate reductase	0	0	1	1	1	1	0	0	0	0	1	1	0	0	0	0	1	1	0	0	0	0	1	1	1	1	0	0	0	0	0	0	0	0	0	0	1	1	1	1	1	1	1	2	1	1	1	1	0
Fe2+ transport system protein FeoA	1	1	1	1	1	1	1	1	1	0	1	1	0	0	0	1	1	1	1	1	0	0	1	1	1	1	0	0	0	0	2	2	1	1	1	1	0	0	0	0	1	1	2	2	3	3	1	1	3
Aspartyl/asparaginyl beta-hydroxylase, cupin superfamily	0	0	0	0	0	0	0	0	0	0	0	0	0	0	0	0	0	0	0	0	0	0	1	1	1	1	0	0	0	0	0	0	0	0	0	0	0	0	0	0	0	0	0	0	0	0	0	0	0
Isocitrate lyase	0	0	0	0	0	0	0	0	0	0	1	1	0	0	0	0	0	0	0	0	0	0	1	1	1	1	0	0	0	0	0	0	0	0	0	0	1	1	0	0	1	1	0	0	0	0	1	1	0
Uncharacterized conserved protein YfiM, DUF2279 family	0	0	0	0	0	0	0	0	0	0	1	1	0	0	0	0	0	0	0	0	0	0	1	1	1	1	0	0	0	0	0	0	0	0	0	0	0	0	0	0	1	1	0	0	0	0	1	1	0
Pantothenate kinase type III	0	0	1	1	0	0	0	0	0	0	0	0	0	0	0	0	0	0	0	0	0	0	0	0	0	0	1	1	1	1	1	1	0	0	0	0	0	0	0	0	0	0	1	1	1	1	0	0	1
Acyl-CoA thioesterase	0	0	0	0	0	0	0	0	0	0	1	1	0	0	0	0	0	0	0	0	0	0	1	1	1	1	0	0	0	0	0	0	0	0	0	0	1	1	1	1	1	1	0	0	0	0	1	1	0
Membrane protein implicated in regulation of membrane protease activity	1	1	0	0	0	0	0	0	0	0	1	1	0	0	0	0	0	0	0	0	0	0	1	1	1	1	1	1	1	1	0	0	1	1	1	1	1	1	0	0	1	1	0	0	0	0	1	1	1
6-pyruvoyl-tetrahydropterin synthase	0	0	1	1	0	0	1	0	2	2	1	1	0	0	1	0	0	0	0	0	0	0	2	2	1	1	1	1	0	0	0	0	0	0	0	0	0	0	0	0	1	1	0	0	2	2	1	1	0
Dihydrofolate reductase	3	3	1	1	1	1	1	1	1	1	2	4	1	1	1	1	1	1	1	1	1	1	1	1	1	3	1	1	1	1	1	1	2	2	2	3	1	1	1	2	1	1	1	1	0	0	1	1	1
Heme/copper-type cytochrome/quinol oxidase, subunit 2	0	0	0	0	0	0	0	0	1	1	2	2	0	0	0	0	0	0	0	0	0	0	1	1	1	1	0	0	0	0	0	0	0	0	0	0	1	1	1	1	1	1	0	0	0	0	1	1	0
Succinate dehydrogenase/fumarate reductase, cytochrome b subunit	0	0	0	0	0	0	0	0	1	1	1	1	0	0	0	0	0	0	0	0	0	0	1	1	1	1	0	0	0	0	0	0	0	0	0	0	1	1	1	1	1	1	0	0	0	0	1	1	0
Molybdopterin synthase catalytic subunit	0	0	0	0	0	0	0	0	1	1	1	1	0	0	0	0	1	1	2	2	0	0	1	1	1	1	0	0	0	0	0	0	0	0	0	0	0	0	1	1	1	1	0	0	0	0	1	1	0
Uncharacterized conserved protein YajQ, UPF0234 family	1	1	1	1	0	0	0	0	0	0	1	1	0	0	0	0	0	0	0	0	0	0	1	1	1	1	0	0	0	0	0	0	1	1	1	1	0	0	0	0	1	1	0	0	2	1	1	1	0
Predicted branched-chain amino acid permease (azaleucine resistance)	2	2	1	1	1	1	1	0	1	1	1	0	0	0	2	1	2	2	2	2	0	0	3	3	3	3	0	0	1	1	1	1	1	1	1	1	1	1	1	1	2	3	0	0	2	1	1	1	0
Predicted Rossmann fold nucleotide-binding protein	1	1	0	0	0	0	1	1	1	1	2	2	0	0	1	1	1	1	1	1	0	0	2	2	2	2	0	0	1	1	2	1	1	1	1	1	2	2	1	2	1	1	0	0	1	1	1	1	0
Heat shock protein HslJ	0	0	0	0	0	0	0	0	0	0	0	0	0	0	0	0	0	0	0	0	0	0	1	1	1	1	1	1	1	1	0	0	0	0	0	0	0	0	0	1	1	1	0	0	0	0	1	1	0
Aspartate carbamoyltransferase, regulatory subunit	0	0	0	0	0	0	0	0	0	0	1	1	0	0	0	0	0	0	0	0	0	0	1	1	1	1	0	0	0	0	1	1	0	0	0	0	0	0	0	0	1	1	0	0	0	0	1	1	0
Preprotein translocase subunit SecB	0	0	0	0	0	0	0	0	0	0	1	1	0	0	0	0	0	0	0	0	0	0	1	1	1	1	0	0	0	0	0	0	0	0	0	0	0	0	0	0	1	1	0	0	0	0	1	1	0
ABC-type phosphate/phosphonate transport system, periplasmic component	0	0	0	0	0	0	0	0	0	0	1	1	2	2	0	0	0	0	0	0	1	1	2	2	2	2	0	0	1	1	1	1	0	0	0	0	0	0	0	2	1	1	0	0	0	0	1	1	0
Predicted unusual protein kinase regulating ubiquinone biosynthesis, AarF/ABC1/UbiB family	1	1	0	0	1	1	1	2	0	0	1	1	0	0	0	1	2	1	1	1	0	0	1	1	1	1	0	0	0	0	0	0	0	0	0	0	0	0	0	0	1	2	1	1	0	0	2	2	1
Na+-transporting NADH:ubiquinone oxidoreductase, subunit NqrE	0	0	0	0	0	0	0	0	0	0	1	1	0	0	0	0	0	0	0	0	0	0	1	1	1	1	0	0	0	0	1	1	0	0	0	0	0	0	0	0	0	0	0	0	0	0	0	0	0
Beta-galactosidase, beta subunit	0	0	1	1	1	1	0	0	1	0	1	1	0	0	0	0	1	1	0	0	0	0	1	1	1	1	1	1	1	1	0	0	0	0	0	0	0	0	0	0	4	4	0	0	1	1	4	4	1
Carbonic anhydrase	1	1	2	2	0	0	1	2	1	1	1	1	0	0	0	0	0	0	1	1	0	1	3	3	3	3	0	0	0	0	0	0	1	1	1	1	1	1	1	1	3	3	0	0	0	0	1	1	1
Archaeal fructose-1,6-bisphosphatase or related enzyme of inositol monophosphatase family	1	1	0	0	1	1	1	1	2	2	1	1	0	0	1	1	1	1	1	1	0	0	3	3	3	3	0	0	0	0	0	0	1	1	1	1	4	4	3	4	1	1	0	0	0	0	1	1	0
Glutamate racemase	2	2	1	1	1	1	1	1	1	4	1	1	1	1	1	1	1	1	1	1	1	1	1	1	1	1	1	1	1	1	0	0	1	1	1	1	1	1	1	1	1	1	1	1	2	2	1	1	1
Periplasmic chaperone for outer membrane proteins, Skp family	0	0	2	2	0	0	0	0	0	0	1	1	0	0	0	0	0	0	0	0	0	0	1	1	1	1	1	1	1	1	0	0	0	0	0	0	0	0	0	0	1	1	0	0	3	3	1	1	0
Uncharacterized membrane protein, required for colicin V production	1	1	0	0	1	1	1	1	1	0	1	1	0	0	1	1	1	1	1	1	0	0	1	1	1	1	0	0	1	1	0	0	1	1	1	1	0	0	0	0	1	1	0	0	0	0	1	1	0
ABC-type taurine transport system, periplasmic component	0	0	0	0	0	0	0	0	0	0	0	0	0	0	0	0	0	0	0	0	0	0	1	1	1	1	0	0	0	0	0	0	0	0	0	0	0	0	0	0	1	1	0	0	0	0	1	1	0
Cell division protein FtsB	1	1	1	1	1	1	1	1	1	1	1	1	0	0	1	0	1	1	1	1	0	0	1	1	1	1	0	0	1	1	1	1	1	1	1	1	1	1	1	1	1	1	1	1	1	1	1	1	1
ABC-type cobalt transport system, periplasmic component	0	0	0	0	0	0	0	0	0	0	0	0	0	0	0	0	0	0	0	0	0	0	1	1	1	1	1	1	0	0	0	0	0	0	0	0	1	1	0	0	1	1	0	0	0	0	0	0	1
Phospholipid biosynthesis protein PlsY, probable glycerol-3-phosphate acyltransferase	1	1	1	1	1	1	1	1	1	1	1	1	2	2	1	1	1	1	1	1	2	2	1	1	1	1	1	1	1	1	1	1	1	1	1	1	0	0	0	0	1	1	1	1	1	1	1	1	0
Septal ring factor EnvC, activator of murein hydrolases AmiA and AmiB	0	0	2	1	0	0	0	0	0	0	1	1	0	0	1	0	2	5	0	0	0	0	2	2	2	2	1	1	1	1	1	1	0	0	0	0	0	0	0	0	2	2	0	0	1	1	2	2	2
Predicted membrane protein	1	1	1	1	1	1	1	2	2	2	0	0	1	1	0	1	0	0	0	0	0	0	0	0	0	0	0	0	0	0	1	1	2	2	2	2	1	1	0	0	0	0	1	1	1	1	0	0	0
Sec-independent protein secretion pathway component TatC	0	0	1	1	0	0	0	0	0	1	1	1	0	0	0	0	0	0	0	0	0	0	1	1	1	1	0	0	0	0	0	0	0	0	0	0	1	1	1	1	1	1	0	0	0	0	1	1	0
Uncharacterized conserved protein, DUF3820 family	0	0	0	0	0	0	0	0	0	0	1	1	0	0	0	0	0	0	0	0	0	0	1	1	1	1	0	0	0	0	0	0	0	0	0	0	0	0	0	0	1	1	0	0	0	0	1	1	0
Bacterial lipocalin	0	0	0	0	0	0	0	0	0	0	0	0	0	0	0	0	0	0	0	0	0	0	2	2	2	2	0	0	0	0	0	0	0	0	0	0	0	0	0	0	1	1	0	0	0	0	1	1	0
Uncharacterized conserved protein YciI, contains a putative active-site phosphohistidine	0	0	0	0	0	0	0	0	0	0	0	0	0	0	0	0	0	0	1	1	0	0	3	3	3	3	0	0	1	1	0	0	0	0	0	0	0	0	1	2	1	1	0	0	0	0	1	1	1
Choline dehydrogenase or related flavoprotein	0	0	0	0	0	0	0	0	1	1	1	1	0	0	0	0	0	0	0	0	0	0	2	2	2	2	0	0	0	0	0	0	0	0	0	0	2	2	1	2	0	0	0	0	0	0	1	1	0
Uncharacterized protein affecting Mg2+/Co2+ transport	0	0	0	0	0	0	0	0	0	0	1	1	0	0	0	0	0	0	0	0	0	0	1	1	1	1	0	0	0	0	0	0	0	0	0	0	0	0	0	0	1	1	0	0	0	0	1	1	0
DNA-binding transcriptional regulator, AcrR family	10	10	2	1	7	7	11	8	8	5	16	16	6	11	10	3	9	9	9	10	5	7	22	22	23	25	6	5	7	7	8	6	11	11	9	10	13	15	11	15	11	13	4	4	5	5	16	16	4
3-deoxy-D-manno-octulosonic-acid transferase	0	0	1	1	0	0	0	0	0	0	1	1	0	0	0	0	0	0	0	0	0	0	1	1	1	1	0	0	0	0	0	0	0	0	0	0	0	0	0	0	1	1	0	0	1	1	1	1	0
Anthranilate phosphoribosyltransferase	0	0	1	1	0	0	0	1	1	1	2	2	0	0	0	1	0	0	0	0	0	0	2	2	2	2	0	0	0	0	0	0	0	0	0	0	1	1	1	1	2	2	0	0	1	1	2	2	0
Alcohol dehydrogenase YqhD, Fe-dependent ADH family	0	0	1	1	0	0	0	0	0	0	1	1	0	0	0	0	0	0	0	0	0	0	1	1	1	1	1	1	1	1	1	1	1	1	1	1	0	0	0	0	1	1	1	1	3	4	1	1	1
Acyl-coenzyme A thioesterase PaaI, contains HGG motif	0	0	2	2	0	0	0	0	1	1	3	3	0	0	1	0	1	1	1	1	0	0	5	5	5	5	0	0	0	0	0	0	0	1	1	1	4	4	1	4	4	5	1	1	3	3	4	4	0
DNA primase (bacterial type)	1	2	1	1	2	1	1	3	1	1	1	1	1	1	3	1	1	1	1	1	1	1	1	1	1	1	1	2	1	2	1	1	2	3	3	2	1	1	1	1	1	1	1	2	1	1	1	1	3
Periplasmic protein TonB, links inner and outer membranes	0	0	5	5	0	0	0	1	0	0	5	5	0	0	0	0	0	1	0	0	0	0	2	2	1	2	2	2	2	2	3	3	0	0	0	0	0	1	1	0	1	1	0	0	2	2	2	3	0
Uncharacterized conserved protein YggT, Ycf19 family	1	1	0	0	1	1	1	1	1	1	1	1	0	0	1	1	1	1	1	1	0	0	1	1	1	1	1	1	1	1	0	0	1	1	1	1	1	1	1	1	1	1	0	0	0	0	1	1	0
Zn-dependent peptidase ImmA, M78 family	2	3	1	0	0	0	0	0	0	2	0	1	1	0	0	2	0	0	0	1	0	0	0	0	0	0	0	2	1	1	3	1	3	3	3	5	2	0	1	2	0	0	3	1	0	0	0	0	3
Putative Mn2+ efflux pump MntP	0	0	1	1	0	0	0	0	0	0	1	1	0	0	0	0	0	0	0	0	0	0	1	1	1	1	1	1	1	1	0	0	0	0	0	0	0	0	0	0	1	2	1	1	1	2	1	1	2
Tripartite-type tricarboxylate transporter, receptor component TctC	0	0	0	0	0	0	0	0	1	0	2	2	0	0	0	0	0	0	0	0	0	0	0	0	0	0	1	1	1	1	0	0	0	0	0	0	0	0	0	1	1	1	0	0	3	2	1	1	0
ABC-type long-chain fatty acid transport system, fused permease and ATPase components	0	0	0	0	0	0	0	0	0	0	0	0	0	0	0	0	0	0	0	0	0	0	1	1	1	1	0	0	0	0	0	0	0	0	0	0	0	0	0	0	1	1	0	0	0	0	1	1	0
Uncharacterized FlgJ-related protein	0	0	0	0	0	0	0	0	0	0	1	1	0	0	0	0	0	0	0	0	0	0	1	1	1	1	1	1	1	1	0	0	0	0	0	0	0	0	0	0	1	1	0	0	0	0	1	1	0
Copper oxidase (laccase) domain	0	0	1	1	0	0	0	0	1	1	1	1	0	0	0	0	0	0	0	0	0	0	2	2	2	2	1	1	1	1	0	0	0	0	0	0	1	1	1	1	1	1	0	0	1	1	1	1	1
Uncharacterized membrane protein YjjB, DUF3815 family	1	1	0	0	1	1	0	0	2	2	1	1	1	1	1	1	0	0	1	1	1	1	1	1	1	1	2	2	1	1	1	1	2	2	2	2	0	0	0	0	1	1	1	1	1	1	1	1	2
D-mannonate dehydratase	1	1	0	0	0	0	1	0	0	0	0	0	0	0	0	0	0	0	0	0	0	0	2	2	2	2	0	0	0	0	0	0	1	1	1	1	0	0	0	0	2	3	0	0	0	0	1	1	0
Aspartyl aminopeptidase	0	0	2	2	0	0	0	0	0	0	0	0	0	0	0	0	0	0	0	0	0	0	0	0	0	0	2	2	1	1	2	2	0	0	0	0	1	1	1	1	0	0	2	2	2	2	0	0	2
Thermostable 8-oxoguanine DNA glycosylase	0	0	0	0	0	0	0	0	0	0	0	0	0	0	0	0	0	0	0	0	0	0	0	0	0	0	0	0	1	1	0	0	0	0	0	0	0	0	0	0	0	0	0	0	0	0	0	0	0
Cell division septal protein FtsQ	1	1	1	1	1	1	1	1	1	1	1	1	1	1	1	1	1	1	1	1	1	1	1	1	1	1	1	1	1	1	1	1	1	2	1	1	1	1	1	1	1	1	1	1	1	1	1	1	1
Threonine/homoserine/homoserine lactone efflux protein	0	0	0	0	0	0	0	0	0	2	6	6	0	0	0	0	0	0	0	0	0	0	7	7	8	8	1	1	1	1	0	0	0	0	0	0	1	1	3	1	6	7	0	0	1	1	5	5	1
Nicotinamide mononucleotide (NMN) deamidase PncC	0	0	0	0	0	0	0	0	0	0	1	1	0	0	0	0	0	0	0	0	0	0	2	2	2	2	0	0	0	0	0	0	0	0	0	0	1	1	1	1	1	1	0	0	0	0	1	1	0
DNA repair exonuclease SbcCD nuclease subunit	2	2	2	2	0	0	0	0	2	2	1	1	1	1	1	1	2	2	1	1	1	1	1	1	1	1	1	1	1	1	2	2	2	4	2	2	1	1	1	1	1	1	2	2	1	1	1	1	2
Predicted nuclease of restriction endonuclease-like (RecB) superfamily, DUF1016 family	0	0	0	0	0	0	0	0	0	0	1	1	0	0	0	0	0	0	0	0	0	0	0	0	0	1	1	0	1	2	3	1	0	0	0	0	0	0	0	0	1	0	0	1	0	1	0	0	0
Phosphotransferase system, galactitol-specific IIC component	1	0	0	0	1	1	1	0	0	0	0	0	1	0	3	0	1	1	2	1	1	2	1	1	1	0	0	0	0	0	0	0	1	2	1	2	0	0	0	0	0	1	0	0	0	0	2	2	0
Threonine/homoserine efflux transporter RhtA	0	0	0	0	0	0	0	0	0	0	1	1	0	0	0	0	0	0	0	0	0	0	1	1	1	1	0	0	0	0	0	0	0	0	0	0	1	1	0	2	1	1	0	0	0	0	1	1	0
Phosphoenolpyruvate carboxylase	0	0	0	0	1	1	1	1	0	0	1	1	1	1	0	0	0	0	0	0	1	1	1	1	1	1	0	0	0	0	0	0	0	0	0	0	1	1	0	1	1	1	0	0	0	0	2	1	1
Predicted thioesterase	0	0	1	1	0	0	0	0	0	0	0	0	0	0	0	0	0	0	0	0	0	0	0	0	0	0	1	1	1	1	0	0	1	1	1	1	0	0	0	0	0	0	0	0	1	1	0	0	0
Molybdopterin or thiamine biosynthesis adenylyltransferase	0	0	1	0	0	0	0	0	2	2	2	2	0	1	0	0	1	2	1	1	0	0	2	2	3	2	1	1	1	1	1	1	0	0	1	1	2	2	2	2	2	2	1	1	1	1	2	2	1
Adenine-specific DNA methylase	1	1	0	0	1	1	1	1	1	1	0	0	1	1	1	1	1	2	1	1	1	1	1	1	2	3	1	3	2	3	0	0	1	1	1	1	0	0	0	0	0	0	0	0	0	0	4	3	1
Predicted metalloprotease	0	1	0	0	0	0	0	0	0	0	1	1	0	0	0	0	0	0	0	0	0	0	1	1	1	1	0	0	0	0	1	1	0	0	0	0	1	1	1	1	1	1	2	1	0	0	1	1	0
Periplasmic catabolite regulation protein CreA (function unknown)	0	0	0	0	0	0	0	0	0	0	1	1	0	0	0	0	0	0	0	0	0	0	1	1	1	1	0	0	0	0	0	0	0	0	0	0	0	0	0	0	1	1	0	0	0	0	1	1	0
Sulfur relay (sulfurtransferase) protein, DsrC/TusE family	0	0	0	0	0	0	0	0	0	0	1	1	0	0	0	0	0	0	0	0	0	0	1	1	1	1	0	0	0	0	0	0	0	0	0	0	0	0	0	0	1	1	0	0	0	0	1	1	0
tRNA C32,U32 (ribose-2'-O)-methylase TrmJ or a related methyltransferase	0	0	0	0	0	0	0	0	0	0	1	1	0	0	0	0	0	0	0	0	0	0	2	2	2	2	0	0	0	0	0	0	0	0	0	0	0	0	0	0	2	2	0	0	0	0	2	2	0
Adenine-specific DNA glycosylase, acts on AG and A-oxoG pairs	1	1	1	1	1	1	1	1	1	1	1	1	0	0	0	0	0	0	0	0	0	0	1	1	1	1	1	1	0	0	0	0	1	1	1	1	1	1	1	1	1	1	0	0	1	1	1	1	0
Uncharacterized membrane protein YccF, DUF307 family	1	1	0	0	0	0	0	0	0	0	0	0	0	0	0	1	0	0	0	0	0	0	1	1	1	1	0	0	0	0	0	0	1	1	1	1	0	0	1	1	1	1	0	0	0	0	1	1	1
Ribosome-associated protein YbcJ, S4-like RNA binding protein	1	1	1	1	1	1	1	1	1	1	1	1	1	1	1	1	1	1	1	1	1	1	1	1	1	1	1	1	1	1	1	1	1	1	1	1	1	1	1	1	1	1	1	1	0	0	1	1	1
GAF domain-containing protein, putative methionine-R-sulfoxide reductase	1	1	0	0	1	1	1	1	1	1	1	1	1	1	1	1	1	1	1	1	1	1	1	1	1	1	1	1	0	0	0	0	1	1	1	1	0	0	0	0	1	1	0	0	0	0	1	1	0
Type II secretory pathway, pseudopilin PulG	0	0	1	1	0	0	0	0	1	1	0	0	0	0	0	1	0	0	0	0	0	0	3	3	3	3	1	1	2	2	0	0	0	0	0	0	0	0	0	0	1	1	0	0	1	1	7	8	0
IS4 transposase	2	0	0	0	0	0	0	0	0	0	0	0	10	1	0	0	0	1	3	1	14	4	0	0	0	0	0	0	0	0	0	0	0	0	0	1	0	0	0	0	0	0	0	0	0	0	2	1	0
ABC-type molybdate transport system, periplasmic component	0	0	1	1	0	0	0	0	1	1	2	2	0	0	0	0	0	0	0	0	0	0	3	3	3	3	1	1	1	1	1	1	1	1	1	1	0	0	1	1	2	2	0	0	0	0	1	1	1
Mannose-6-phosphate isomerase, cupin superfamily	3	3	1	1	0	0	3	0	0	3	1	2	1	3	0	0	1	1	0	0	1	0	7	7	7	7	0	0	1	1	2	2	1	1	1	1	1	0	0	0	3	3	3	2	2	1	1	1	1
Predicted phosphodiesterase	1	1	1	1	1	1	1	1	1	1	0	0	0	0	1	1	1	1	1	1	0	0	1	1	1	1	1	1	1	1	2	2	1	1	1	1	0	0	0	0	1	1	1	1	2	2	1	1	1
Nicotinamide riboside transporter PnuC	1	1	0	0	0	0	0	1	0	0	1	1	1	1	0	0	2	3	1	1	0	0	1	1	1	1	0	0	0	0	0	0	1	1	1	1	1	1	0	0	1	1	0	0	0	0	2	2	0
Cell division protein FtsX	1	1	1	1	1	1	1	1	0	0	1	1	0	0	0	1	0	0	0	0	0	0	1	1	1	1	1	1	1	1	1	1	1	1	1	1	1	1	1	1	1	1	0	0	1	1	1	1	1
Acyl-CoA thioesterase FadM	1	1	1	1	0	0	0	0	2	3	2	2	0	0	0	0	0	0	1	1	0	0	2	2	2	2	1	1	1	1	0	0	0	0	0	0	1	1	1	1	2	3	0	0	1	1	3	2	1
Phenylacetate-coenzyme A ligase PaaK, adenylate-forming domain family	0	0	0	0	0	0	0	0	0	0	0	0	0	0	0	0	0	0	0	0	0	0	1	1	1	1	0	0	1	1	1	1	0	0	0	0	0	0	0	1	0	1	0	0	0	0	1	1	0
ABC-type phosphate/phosphonate transport system, ATPase component	0	0	0	0	0	0	0	0	0	0	0	0	1	1	0	0	0	0	0	0	1	1	1	1	1	1	0	0	1	1	0	0	0	0	0	0	0	0	0	2	1	1	0	0	0	0	1	1	0
ATP-dependent exoDNAse (exonuclease V) beta subunit (contains helicase and exonuclease domains)	1	1	1	1	1	1	2	2	1	1	1	1	1	1	0	0	1	1	1	2	1	1	1	1	1	1	1	1	1	1	1	1	2	1	1	3	0	0	0	0	1	1	2	2	1	1	1	1	1
DNA polymerase elongation subunit (family B)	0	0	0	0	0	0	0	0	0	0	1	1	0	0	1	0	0	0	0	0	0	0	1	1	1	1	0	0	0	0	0	1	0	0	0	0	0	0	0	0	1	1	0	0	0	0	1	1	0
Exopolyphosphatase/pppGpp-phosphohydrolase	0	0	3	3	0	0	0	0	1	1	2	2	0	2	1	3	3	3	3	3	1	1	2	2	2	2	1	1	1	1	1	1	0	0	0	0	2	2	2	2	2	2	1	1	2	2	2	2	1
DNA-directed RNA polymerase specialized sigma subunit	1	1	0	0	0	0	0	0	1	1	1	1	0	0	0	2	0	0	0	0	0	0	0	0	0	0	1	1	1	1	4	3	0	0	0	0	0	0	0	0	2	1	1	1	0	0	1	1	5
Uncharacterized conserved protein YgbK, DUF1537 family	0	0	0	0	0	0	0	0	0	0	0	0	0	0	0	0	0	0	0	0	0	0	2	2	3	3	1	1	0	1	0	0	0	0	0	0	0	0	0	0	0	0	1	1	0	0	2	2	0
Putative N-acetylmannosamine-6-phosphate epimerase	2	2	0	0	1	1	1	0	1	1	1	1	1	0	1	0	1	1	0	0	0	0	1	1	1	1	1	1	1	1	0	0	3	2	3	3	0	0	0	1	1	1	0	0	0	0	1	1	1
Long-chain fatty acid transport protein	0	0	0	0	0	0	0	0	0	0	1	1	0	0	0	0	0	0	0	0	0	0	1	1	1	1	1	1	1	1	0	0	0	0	0	0	0	0	0	0	1	2	0	0	0	0	1	1	0
Putative SOS response-associated peptidase YedK	1	1	0	0	0	0	0	0	0	0	0	0	1	1	0	0	0	0	0	0	0	0	1	1	3	2	0	0	0	0	1	1	0	0	0	0	1	1	1	1	1	2	0	0	0	0	1	1	0
Membrane carboxypeptidase (penicillin-binding protein)	3	3	2	2	3	3	3	3	3	3	2	2	2	2	3	2	2	2	2	2	2	2	2	2	2	2	1	1	1	1	0	0	3	3	3	3	2	2	2	2	2	2	0	0	2	2	2	2	1
DNA-directed RNA polymerase specialized sigma subunit, sigma54 homolog	1	1	0	0	0	0	0	0	0	0	1	1	0	0	0	1	0	0	0	0	0	0	1	1	1	1	1	1	0	0	0	0	1	1	1	1	0	0	0	0	1	1	0	0	1	1	1	1	1
Superfamily II DNA or RNA helicase	0	0	1	1	1	0	0	2	0	0	1	1	1	2	5	4	3	1	4	2	4	1	2	2	1	2	0	0	1	1	2	0	0	0	1	1	5	4	5	4	2	2	0	1	2	3	1	1	1
Ser-tRNA(Ala) deacylase AlaX (editing enzyme)	0	0	0	0	0	0	0	0	0	0	0	0	0	0	0	0	1	0	0	0	0	0	1	1	1	1	0	0	1	1	0	0	0	0	0	0	0	0	0	0	0	1	0	0	0	0	0	0	0
Precorrin-6B methylase 1	0	0	1	1	0	0	0	0	0	0	0	0	0	0	0	0	0	0	0	0	0	0	1	1	1	1	1	1	1	1	0	0	0	0	0	0	1	1	0	0	1	1	0	0	0	0	0	0	1
Peptidoglycan/LPS O-acetylase OafA/YrhL, contains acyltransferase and SGNH-hydrolase domains	4	2	1	1	1	1	1	1	4	2	0	2	2	2	1	1	2	2	2	3	3	3	2	2	1	2	1	1	1	1	1	1	2	2	3	3	4	4	3	2	1	2	2	3	1	1	2	1	0
Ferredoxin-NADP reductase	0	0	0	0	0	0	0	1	0	0	3	3	1	0	1	0	0	0	1	1	0	0	7	7	9	8	0	0	1	1	0	0	0	0	0	0	1	1	0	2	3	5	1	1	1	1	3	2	0
DNA repair protein RadC, contains a helix-hairpin-helix DNA-binding motif	1	2	1	1	1	1	1	1	1	2	1	2	1	1	1	1	1	1	1	1	1	1	1	1	1	3	1	2	1	1	1	3	1	1	2	1	0	0	0	0	2	1	1	1	1	1	4	3	1
Predicted signal transduction protein containing a membrane domain, an EAL and a GGDEF domain	0	0	0	0	0	0	0	0	0	0	0	0	0	0	0	0	0	0	0	0	0	0	1	1	1	2	0	0	0	0	0	0	0	0	0	0	0	0	0	0	2	3	0	0	0	0	2	1	3
Uncharacterized conserved protein, contains ParB-like and HNH nuclease domains	1	0	1	0	0	0	0	1	0	0	0	0	0	1	1	0	0	0	0	0	0	1	0	0	2	0	1	1	1	1	1	2	1	0	0	1	0	1	2	1	0	0	0	1	0	0	2	2	1
Peptidoglycan/xylan/chitin deacetylase, PgdA/CDA1 family	3	2	2	3	2	2	1	2	0	1	2	2	0	0	1	0	0	0	0	1	0	0	5	5	5	5	1	1	6	4	1	1	3	3	2	3	0	0	0	1	3	3	0	0	4	4	3	3	8
Glucose dehydrogenase	0	0	0	0	0	0	0	0	0	0	1	1	0	0	0	0	0	0	0	0	0	0	2	2	3	2	0	0	0	0	0	0	0	0	0	0	0	0	0	0	0	0	0	0	0	0	1	1	0
Transcriptional antiterminator	18	17	0	0	3	3	8	2	2	0	1	1	2	1	3	1	0	0	1	0	3	3	3	3	3	3	1	1	1	1	0	0	18	21	18	17	1	1	0	1	3	3	0	0	0	0	4	4	4
5-formyltetrahydrofolate cyclo-ligase	1	1	1	1	1	1	1	1	1	1	1	1	1	1	1	1	1	1	1	1	1	1	1	1	1	1	0	0	1	1	1	1	1	1	1	1	1	1	1	1	1	1	1	1	1	1	1	1	1
Predicted transcriptional regulator	4	2	0	0	1	1	1	3	0	0	3	4	1	1	1	0	2	2	1	1	2	2	2	2	2	2	0	0	0	0	0	0	1	1	1	1	0	0	0	0	2	3	0	0	0	0	4	3	1
2-Methylisocitrate lyase and related enzymes, PEP mutase family	0	0	0	0	0	0	0	0	0	0	0	0	0	0	0	0	0	0	0	0	0	0	1	1	1	1	0	0	1	1	0	0	0	0	0	0	0	0	1	2	1	1	0	0	0	1	1	1	0
Phosphopantetheinyl transferase (holo-ACP synthase)	1	1	1	1	1	1	1	1	1	1	2	2	1	1	1	1	2	1	1	1	1	1	1	1	1	1	1	1	1	1	1	1	1	1	1	1	1	1	1	1	1	1	0	0	1	1	1	1	1
5-enolpyruvylshikimate-3-phosphate synthase	1	1	1	1	1	1	1	1	1	1	1	1	0	0	0	1	0	1	1	1	1	1	1	1	1	1	1	1	1	1	2	1	1	1	1	1	1	1	1	1	1	1	1	1	1	1	1	1	1
Predicted ATP-dependent Lon-type protease	0	0	0	0	0	0	0	0	0	0	0	1	0	0	0	0	0	0	0	0	0	0	0	0	0	0	0	0	1	1	0	0	0	0	0	0	0	0	0	0	0	0	0	0	0	0	0	0	0
Thiamine monophosphate synthase	0	0	2	2	0	0	0	1	2	2	1	1	0	0	0	0	1	2	1	1	0	0	1	1	1	1	1	1	2	2	2	2	1	1	1	1	1	1	0	1	1	1	1	1	2	2	1	1	2
Zn-dependent oligopeptidase	0	0	0	0	0	0	0	0	0	0	1	1	0	0	0	0	0	0	0	0	0	0	2	2	2	2	0	0	0	0	0	0	0	0	0	0	1	1	1	1	2	2	0	0	0	0	2	2	0
Cobalamin biosynthesis protein CbiK, Co2+ chelatase	0	0	3	3	0	0	0	0	0	0	0	0	0	0	0	0	0	0	0	0	0	0	1	1	1	1	1	1	1	1	0	0	0	0	0	0	0	0	0	0	1	1	1	1	0	0	0	0	1
Uncharacterized protein YycO	0	0	0	0	1	1	1	1	0	0	1	1	0	0	0	0	0	0	0	0	0	0	0	0	0	0	0	0	1	1	0	0	0	0	0	0	0	0	0	0	0	0	0	0	0	0	0	0	0
Rhodanese-related sulfurtransferase	2	2	0	0	3	3	3	3	2	2	2	2	1	3	2	2	2	1	1	1	2	1	5	5	5	5	1	1	1	1	2	2	3	3	3	3	1	1	1	4	4	4	0	0	0	0	4	4	2
Cobalamin synthase	0	0	1	1	0	0	0	0	0	0	0	0	0	0	0	0	0	0	0	0	0	0	1	1	1	1	1	1	1	1	0	0	0	0	0	0	1	1	0	0	1	1	0	0	0	0	1	1	1
Phosphotransferase system cellobiose-specific component IIC	10	10	0	0	5	5	4	1	0	0	1	1	7	11	1	4	1	1	1	1	3	3	7	7	10	7	0	0	0	0	0	0	8	7	9	9	0	0	0	0	2	2	0	0	0	0	2	2	0
Serine/threonine protein kinase	0	0	1	2	1	1	1	1	1	1	0	0	1	1	2	1	1	1	1	2	5	7	1	1	1	1	1	1	2	2	4	2	0	0	0	0	5	5	3	3	2	3	2	3	1	1	2	2	3
Predicted ABC-type ATPase	0	0	1	1	0	1	0	0	0	0	0	0	0	1	0	0	2	2	0	0	0	0	0	0	0	0	0	1	0	0	0	0	1	1	1	0	0	0	0	0	0	0	0	0	0	0	0	0	0
PASTA domain, binds beta-lactams	1	1	0	0	0	0	0	0	0	0	0	0	0	0	0	0	0	0	0	0	0	0	0	0	0	0	1	1	1	1	0	0	1	2	1	1	1	1	1	1	0	0	0	0	0	0	0	0	0
Uncharacterized conserved protein YbjT, contains NAD(P)-binding and DUF2867 domains	2	2	1	1	3	2	2	0	3	5	3	5	3	3	4	0	5	5	4	4	6	3	5	5	5	5	0	0	0	0	0	0	1	1	1	1	1	1	1	3	4	4	0	0	0	0	5	5	0
Uncharacterized Fe-S cluster-containing protein. MiaB family	0	0	0	0	0	0	0	0	0	0	0	0	0	0	0	0	0	0	0	0	0	0	0	0	0	0	0	0	1	1	1	1	0	0	0	0	0	0	0	0	0	0	1	1	0	0	0	0	1
Na+/H+ antiporter NhaB	0	0	0	0	0	0	0	0	0	0	1	1	0	0	0	0	0	0	0	0	0	0	1	1	1	1	0	0	0	0	0	0	0	0	0	0	0	0	0	0	1	1	0	0	0	0	1	1	0
Predicted endonuclease distantly related to archaeal Holliday junction resolvase	0	0	1	1	0	0	0	0	0	0	1	1	0	0	0	0	0	0	0	0	0	0	1	1	1	1	1	1	1	1	1	1	0	0	0	0	1	1	1	1	1	1	1	1	1	1	1	1	1
Anthranilate/para-aminobenzoate synthases component I	0	0	1	1	0	0	2	1	2	3	2	2	0	0	0	2	0	0	0	0	0	0	3	3	2	2	1	1	1	1	3	1	0	0	0	0	1	1	1	2	2	2	0	0	1	1	3	3	1
Uncharacterized membrane protein YjiH, contains nucleoside recognition GATE domain	0	0	0	0	0	0	0	0	3	1	0	0	0	0	0	0	0	0	0	0	0	0	0	0	0	0	0	0	2	2	2	2	0	0	0	0	0	0	1	1	0	0	0	0	0	2	0	0	2
DNA uptake protein ComE and related DNA-binding proteins	1	1	1	1	1	1	1	1	1	1	1	1	1	1	1	1	1	1	1	1	1	1	1	1	1	1	1	1	1	1	1	1	1	1	1	1	1	1	1	1	1	1	0	0	1	1	1	2	1
O-acetyl-ADP-ribose deacetylase (regulator of RNase III), contains Macro domain	0	0	1	1	0	0	1	1	0	0	0	0	0	1	1	0	1	1	1	1	1	1	1	1	1	1	0	0	1	1	0	0	0	0	0	0	0	0	0	0	2	2	1	1	0	0	2	3	0
Bifunctional PLP-dependent enzyme with beta-cystathionase and maltose regulon repressor activities	2	2	2	2	1	1	2	1	0	0	1	1	1	2	2	1	0	0	1	1	2	1	1	1	1	1	2	1	2	1	2	1	2	2	2	2	1	1	1	1	3	3	1	2	1	2	3	3	0
Branched-chain amino acid transport protein AzlD	0	0	1	1	0	0	0	0	0	1	0	0	0	0	0	0	1	1	1	1	0	0	0	0	0	0	0	0	1	1	0	0	0	0	0	0	1	1	1	1	0	0	0	0	1	1	0	0	0
Siroheme synthase (precorrin-2 oxidase/ferrochelatase domain)	0	0	1	1	0	0	0	0	1	1	0	0	0	0	0	0	0	0	0	0	0	0	0	0	0	0	0	0	1	1	0	0	0	0	0	0	0	0	0	0	0	0	1	1	0	0	0	0	1
Phosphoribosylformimino-5-aminoimidazole carboxamide ribonucleotide (ProFAR) isomerase	0	0	1	1	0	0	1	1	1	0	1	1	0	0	0	1	0	0	1	1	0	0	1	1	1	1	0	0	0	0	0	0	0	0	0	0	1	1	1	1	1	1	0	0	1	1	1	1	0
Epoxyqueuosine reductase QueG (queuosine biosynthesis)	1	1	2	2	0	0	0	0	2	1	1	1	0	0	0	0	0	0	0	0	0	0	1	1	1	1	0	0	0	0	0	0	1	1	1	1	0	0	0	0	1	1	0	0	0	0	1	1	1
Uncharacterized conserved protein YurZ, alkylhydroperoxidase/carboxymuconolactone decarboxylase family	1	1	2	1	1	2	2	0	0	1	2	1	2	2	1	1	2	2	3	3	2	1	4	4	5	4	0	0	0	0	1	1	0	0	0	0	2	2	1	3	1	1	0	0	2	3	0	0	0
Uncharacterized conserved protein YbbK, DUF523 family	1	1	1	1	1	1	1	2	1	0	1	1	0	0	0	0	1	1	0	0	0	0	1	1	1	1	1	1	1	1	1	1	1	1	1	1	0	0	0	0	0	0	1	1	1	1	0	0	1
Shikimate 5-dehydrogenase	1	1	1	1	1	1	1	1	1	1	1	1	0	0	1	1	0	0	0	0	2	2	5	5	4	5	1	1	3	2	2	1	1	1	1	1	1	1	1	2	3	3	1	2	1	2	2	2	1
Phosphoribosyl-dephospho-CoA transferase (holo-ACP synthetase)	0	1	0	0	0	0	0	0	0	0	0	0	1	1	0	0	0	0	1	1	0	0	1	1	1	1	0	0	1	1	0	0	1	1	1	1	0	0	0	0	1	1	0	0	0	0	1	1	1
Uncharacterized membrane protein YbaN, DUF454 family	0	0	1	1	1	0	0	0	1	1	1	1	0	0	1	0	0	0	0	0	0	0	1	1	1	1	1	1	1	1	0	0	1	1	1	1	0	0	1	0	1	1	1	0	0	0	1	1	1
Peptidoglycan hydrolase (amidase) enhancer domain	0	0	1	1	0	0	0	0	0	0	0	0	0	0	0	0	0	0	0	0	0	0	0	0	0	0	1	1	1	1	0	0	0	0	0	0	0	0	0	0	0	0	0	0	1	1	0	0	1
Diadenosine tetraphosphatase ApaH/serine/threonine protein phosphatase, PP2A family	1	1	1	1	2	2	0	0	0	0	1	2	2	4	1	1	1	1	1	1	1	1	2	2	3	2	0	0	1	1	0	0	1	1	1	1	1	1	0	0	2	2	0	0	0	0	3	3	1
2-C-methyl-D-erythritol 4-phosphate cytidylyltransferase	1	1	1	2	0	0	0	0	2	0	1	1	0	0	0	3	0	0	0	0	0	0	1	1	1	1	1	1	1	1	1	1	0	0	1	1	0	0	1	1	1	1	1	1	0	1	1	1	1
RNase HI-related protein, contains viroplasmin and RNaseH domains	0	0	0	0	0	0	0	0	0	0	0	0	0	0	0	0	0	0	0	0	0	0	0	0	0	0	0	0	1	1	0	0	0	0	0	0	0	0	0	0	0	0	0	0	0	0	0	0	0
Uncharacterized membrane protein YheB, UPF0754 family	0	0	0	0	0	0	0	0	1	1	0	0	0	0	0	0	0	0	0	0	0	0	0	0	0	0	1	1	1	1	0	0	0	0	0	0	0	0	0	0	0	0	0	0	0	0	0	0	1
Uncharacterized conserved protein YfaS, alpha-2-macroglobulin family	1	2	0	0	0	0	0	0	0	0	1	1	1	3	0	0	1	2	0	0	0	0	1	1	2	2	0	0	1	1	1	0	0	0	0	0	0	0	0	0	2	2	1	0	0	0	2	2	0
Wyosine [tRNA(Phe)-imidazoG37] synthetase, radical SAM superfamily	0	0	0	0	0	0	0	0	0	0	0	0	0	0	0	0	0	0	0	0	0	0	0	0	0	0	1	1	1	1	0	0	0	0	0	0	0	0	0	0	0	0	0	0	1	1	0	0	0
Predicted amidophosphoribosyltransferases	1	1	1	2	1	1	1	1	1	1	1	1	1	1	1	1	1	1	1	1	1	1	1	1	1	1	1	1	1	1	1	1	1	1	1	1	1	1	1	1	1	1	1	1	1	1	1	1	1
Triphosphoribosyl-dephospho-CoA synthetase	1	2	0	0	0	0	0	0	0	0	0	0	1	1	0	0	1	1	2	1	0	0	2	2	2	1	0	0	1	1	0	0	1	2	1	1	0	0	0	0	1	1	0	0	1	1	1	1	1
Enhancing lycopene biosynthesis protein 2	0	0	0	0	0	0	0	0	0	0	1	1	0	0	0	0	0	0	0	0	0	0	1	1	1	1	0	0	0	0	0	0	0	0	0	0	0	0	0	0	1	1	0	0	0	0	1	1	0
Acetylglutamate kinase	0	0	1	1	0	0	1	1	0	0	2	2	0	0	0	1	0	0	1	1	0	0	2	2	2	2	0	0	0	0	0	0	0	0	0	0	1	1	1	1	2	2	0	0	1	1	2	2	0
RNA-binding protein YlmH, contains S4-like domain	1	1	1	1	1	1	1	1	1	1	0	0	1	1	1	1	1	1	1	1	1	1	0	0	0	0	1	1	1	1	1	1	1	1	1	1	0	0	0	0	0	0	1	2	1	1	0	0	1
Glutamate mutase epsilon subunit	0	0	0	0	0	0	0	0	0	0	0	0	0	0	0	0	0	0	0	0	0	0	0	0	0	0	0	0	1	1	0	0	0	0	0	0	0	0	0	0	1	1	0	0	0	0	0	0	0
Folate-dependent phosphoribosylglycinamide formyltransferase PurN	1	1	1	1	1	1	1	1	1	1	1	1	0	0	1	1	1	1	1	1	1	1	1	1	1	1	1	1	2	1	1	1	1	2	1	1	1	1	1	1	1	1	1	1	1	1	1	1	1
N-acetyltransferase, GNAT superfamily (includes histone acetyltransferase HPA2)	2	1	1	1	1	1	2	4	3	5	1	1	0	0	1	1	0	0	0	0	0	1	5	5	5	6	0	0	4	4	1	2	1	1	0	1	0	0	0	0	0	0	1	2	1	1	2	1	1
GDP-D-mannose dehydratase	0	0	0	0	0	0	0	0	0	0	0	0	0	0	0	0	0	0	0	0	0	0	0	0	0	0	0	0	0	0	0	0	0	0	0	0	0	0	0	0	1	1	0	0	0	0	1	1	0
Signal peptidase I	2	2	1	1	2	2	2	5	3	3	1	1	2	2	1	4	1	1	1	1	2	1	1	1	2	2	1	1	1	1	2	3	4	4	4	4	1	1	2	2	1	1	1	1	1	1	1	1	6
Lipopolysaccharide export system protein LptC	0	0	1	1	0	0	0	0	0	0	1	1	0	0	0	0	0	0	0	0	0	0	1	1	1	1	1	1	1	1	0	0	0	0	0	0	0	0	0	0	1	1	0	0	1	1	1	1	0
Methylphosphotriester-DNA--protein-cysteine methyltransferase (N-terminal fragment of Ada), contains Zn-binding and two AraC-type DNA-binding domains	2	2	2	2	0	0	0	0	0	0	0	0	3	2	0	0	0	0	1	1	4	3	1	1	1	1	0	0	0	0	0	0	3	3	3	3	0	0	0	0	1	2	0	0	1	1	1	1	0
Hydrogenase maturation factor	0	0	3	3	0	0	0	0	0	0	4	4	0	0	0	0	0	0	0	0	0	0	3	3	3	3	0	0	0	0	0	0	0	0	0	0	4	4	0	0	5	4	0	0	0	0	4	4	0
Thiaminase	0	0	0	0	0	0	0	1	2	1	0	0	0	0	0	0	1	1	1	1	0	0	2	2	2	1	0	0	0	0	0	0	1	1	1	1	0	0	0	2	0	0	0	0	0	0	0	0	1
Cyanate permease	0	0	0	0	2	2	4	2	2	2	2	2	0	0	1	1	1	2	1	1	0	0	5	5	5	5	0	0	0	0	0	0	0	0	0	0	1	1	0	1	1	1	1	2	0	0	1	1	0
O6-methylguanine-DNA--protein-cysteine methyltransferase	1	1	1	1	1	1	1	0	1	1	2	2	1	2	1	1	0	0	1	1	0	0	3	3	3	3	1	1	1	1	1	1	1	1	1	1	1	1	1	2	2	2	1	0	1	1	2	2	1
Di- and tricarboxylate transporter	0	0	6	6	0	0	0	0	3	2	3	3	1	1	1	0	1	1	1	0	3	1	3	3	3	3	0	0	1	1	1	1	0	0	0	0	1	1	1	3	6	8	0	0	3	5	6	6	0
ABC-type uncharacterized transport system, periplasmic component	2	2	2	2	1	1	1	1	0	0	1	1	1	1	1	1	1	1	1	1	1	1	1	1	1	1	1	1	2	2	0	0	1	2	1	1	0	0	0	1	1	1	0	0	1	1	0	0	0
Tfp pilus assembly protein PilF	0	0	0	0	0	0	0	0	0	0	1	1	0	0	0	0	0	0	0	0	0	0	0	0	0	0	0	0	1	1	0	0	0	0	0	0	0	0	0	0	0	0	0	0	0	0	0	0	0
ABC-type nickel/cobalt efflux system, permease component RcnA	0	0	0	0	0	0	0	0	0	0	1	2	0	0	0	0	0	0	0	0	0	0	3	3	3	3	1	1	1	1	0	0	0	0	0	0	0	0	0	0	2	2	0	0	0	0	1	1	0
CDP-diglyceride synthetase	0	0	0	0	0	0	0	0	0	0	1	1	0	0	0	0	0	0	0	0	0	0	1	1	1	1	1	1	1	1	1	1	0	0	0	0	1	1	1	1	1	1	1	1	1	1	1	1	1
Spore maturation protein SpmB (function unknown)	0	0	0	0	0	0	0	0	0	0	0	0	0	0	0	0	0	0	0	0	0	0	0	0	0	0	0	0	0	0	0	0	0	0	0	0	0	0	0	0	1	1	0	0	0	0	1	1	1
Predicted DNA-binding protein with double-wing structural motif, MmcQ/YjbR family	1	1	0	0	1	1	1	1	0	0	1	1	0	2	1	0	1	0	1	1	1	0	2	2	2	2	0	0	1	1	0	0	1	1	1	1	0	0	0	0	2	2	0	0	0	0	2	2	0
Galactose mutarotase or related enzyme	6	6	0	0	1	1	2	2	1	1	1	1	3	3	4	2	2	3	2	2	3	3	3	3	3	3	1	1	1	1	0	0	4	4	3	3	1	1	1	0	3	2	1	1	0	0	4	4	2
Outer membrane translocation and assembly module TamA	0	0	0	0	0	0	0	0	0	0	1	1	0	0	0	0	0	0	0	0	0	0	2	2	2	2	2	2	1	1	0	0	0	0	0	0	0	0	0	0	1	1	0	0	0	0	1	1	0
Uncharacterized membrane protein AbrB, regulator of aidB expression	0	0	0	0	0	0	0	0	1	1	1	1	0	0	0	0	0	0	0	0	0	0	1	1	1	1	0	0	1	1	0	0	0	0	0	0	0	0	1	2	1	1	0	0	1	1	1	1	0
Transcription termination factor NusB	1	1	1	1	1	1	1	1	1	1	1	1	1	1	1	1	1	1	1	1	1	1	1	1	1	1	1	1	1	1	1	1	1	1	1	1	1	1	1	1	1	1	1	1	1	1	1	1	1
Uncharacterized membrane protein YqgA, affects biofilm formation	1	1	1	1	0	0	1	1	0	0	0	0	1	1	1	1	1	1	2	2	0	0	2	2	3	2	0	0	1	1	1	1	0	0	0	0	0	0	0	0	1	1	1	1	1	1	1	1	0
Membrane carboxypeptidase/penicillin-binding protein PbpC	0	0	0	0	0	0	0	0	0	0	1	1	0	0	0	0	0	0	0	0	0	0	1	1	1	1	0	0	1	1	0	0	0	0	0	0	0	0	0	0	1	1	0	0	0	0	1	1	0
Isopropylmalate/homocitrate/citramalate synthases	0	0	1	1	0	0	1	1	1	1	1	1	0	0	0	0	0	0	0	0	0	0	3	3	3	3	0	0	1	1	0	0	0	0	0	0	1	1	1	2	2	2	0	0	4	2	1	1	0
DNA repair exonuclease SbcCD ATPase subunit	1	1	3	3	0	0	0	0	2	1	3	2	1	1	4	2	2	2	1	1	2	2	1	1	1	1	1	1	2	1	3	2	1	2	1	1	1	1	1	1	2	3	1	3	1	1	2	2	4
Serine protease, subtilisin family	2	1	0	0	0	0	0	1	0	0	2	2	0	2	1	1	0	0	0	0	1	1	0	0	0	0	1	1	5	4	2	1	0	2	0	1	1	1	1	1	0	0	2	1	0	0	0	0	7
Uncharacterized membrane protein YoaK, UPF0700 family	1	1	0	0	1	1	0	0	0	0	0	0	1	1	0	0	1	1	1	1	0	0	0	0	0	0	0	0	1	1	1	1	0	0	0	0	0	0	0	0	0	0	0	0	2	2	0	0	0
ABC-type phosphate/phosphonate transport system, permease component	0	0	0	0	0	0	0	0	0	0	0	0	2	2	0	0	0	0	0	0	2	2	2	2	2	2	0	0	1	1	0	0	0	0	0	0	1	1	0	3	1	1	0	0	0	0	1	1	0
tRNA A37 threonylcarbamoyladenosine modification protein TsaB	1	1	1	1	1	1	1	1	1	1	1	1	1	1	1	1	1	1	1	1	1	1	1	1	1	1	1	1	1	1	1	1	1	1	1	1	1	1	1	1	1	1	1	1	1	1	1	1	1
Tfp pilus assembly protein PilT, pilus retraction ATPase	0	0	1	1	0	0	0	0	0	0	1	1	0	0	0	0	0	0	0	0	0	0	1	1	1	2	1	1	1	1	0	0	0	0	0	0	0	0	0	0	1	2	0	0	0	0	1	1	1
ABC-type nitrate/sulfonate/bicarbonate transport system, ATPase component	1	1	1	1	0	0	0	0	1	0	0	0	0	0	0	0	0	0	0	0	1	0	5	5	5	5	1	1	1	1	0	0	1	1	1	1	0	0	0	1	1	2	2	3	1	1	1	1	1
Carbohydrate-selective porin OprB	0	0	0	0	0	0	0	0	0	0	0	0	0	0	0	0	0	0	0	0	0	0	1	1	1	1	0	0	0	0	0	0	0	0	0	0	0	0	0	0	0	0	0	0	0	0	0	0	0
Predicted membrane metal-binding protein	3	1	1	1	1	1	1	1	2	1	1	1	1	1	1	1	1	1	1	1	1	1	1	1	1	1	1	1	1	1	2	1	1	1	1	1	1	1	1	1	1	1	1	1	1	1	1	2	1
3-methyladenine DNA glycosylase AlkD	1	1	0	0	1	1	0	1	0	0	0	0	1	1	2	0	0	0	0	0	1	1	0	0	0	0	1	1	1	1	1	1	1	1	1	1	0	0	0	1	0	0	0	0	0	0	0	0	0
Autotransporter translocation and assembly factor TamB	0	0	1	1	0	0	0	0	0	0	2	2	0	0	0	0	0	0	0	0	0	0	2	2	2	3	1	1	2	2	0	0	0	0	0	0	0	0	0	0	4	3	0	0	1	1	4	5	0
Periplasmic TolA-binding protein (function unknown)	0	0	0	0	0	0	0	0	0	0	1	1	0	0	0	0	0	0	0	0	0	0	1	1	1	1	1	1	1	1	0	0	0	0	0	0	0	0	0	0	2	2	0	0	0	0	1	1	1
K+-transporting ATPase, A chain	0	0	0	0	0	0	1	0	1	0	1	1	0	0	0	0	0	0	0	0	0	0	1	1	1	1	0	0	0	0	0	0	0	0	1	0	0	1	0	0	1	1	0	0	0	0	1	1	1
Membrane-associated phospholipid phosphatase	2	2	1	1	1	1	2	2	1	2	4	4	4	3	2	2	3	3	2	2	2	2	6	6	6	7	1	1	1	1	4	4	2	3	2	2	3	3	1	2	3	3	1	1	0	0	5	5	2
Biotin-(acetyl-CoA carboxylase) ligase	1	1	1	1	1	1	1	1	1	1	1	1	0	1	1	2	1	3	1	1	1	1	1	1	1	1	1	1	1	1	1	1	1	1	1	1	1	1	1	1	1	1	0	0	1	1	1	1	1
SOS response regulatory protein OraA/RecX, interacts with RecA	1	1	1	1	1	1	1	1	1	1	1	1	1	1	1	1	1	1	1	1	1	1	1	1	1	1	1	1	1	1	1	1	1	2	1	1	1	1	1	1	1	1	1	1	1	1	1	1	1
DNA polymerase III, delta subunit	1	1	1	1	1	1	1	1	1	1	1	1	1	1	1	1	1	1	1	1	1	1	1	1	1	1	1	1	1	1	1	1	1	1	1	1	1	1	1	1	1	1	1	1	2	1	1	1	1
Predicted transcriptional regulator, contains HTH domain	0	0	0	1	1	0	0	0	0	0	0	0	3	3	0	2	0	0	0	0	0	0	0	0	0	0	2	4	4	5	0	0	1	0	0	0	0	1	0	0	0	0	1	1	0	0	1	0	1
ABC-type nitrate/sulfonate/bicarbonate transport system, periplasmic component	1	1	1	1	0	0	0	0	1	0	0	0	0	0	0	0	0	0	0	0	0	0	9	9	9	10	1	1	1	1	0	0	0	0	0	0	0	0	0	2	2	4	2	3	1	1	1	1	1
6-phosphogluconate dehydrogenase (decarboxylating)	0	0	0	0	0	0	0	0	0	0	0	0	0	0	0	0	1	1	0	0	0	0	0	0	0	0	0	0	0	0	0	0	1	1	1	1	0	0	0	0	0	0	0	0	0	0	0	0	0
Uncharacterized membrane protein, BrkB/YihY/UPF0761 family (not an RNase)	1	1	0	0	1	1	1	1	1	1	1	1	1	1	1	1	1	1	1	1	1	1	2	2	2	2	1	1	1	1	1	1	1	1	1	1	2	2	2	1	2	2	1	1	0	0	2	2	1
Predicted epimerase YddE/YHI9, PhzF superfamily	1	0	0	0	0	0	0	0	0	0	2	1	0	0	0	0	2	0	0	0	0	0	1	1	1	1	1	1	1	1	0	0	2	2	2	2	0	0	1	1	2	3	0	0	2	2	1	1	0
Uncharacterized membrane protein YraQ, UPF0718 family	1	1	0	0	1	1	1	1	0	1	0	0	0	0	1	0	0	0	0	0	0	0	1	1	1	1	0	0	0	0	0	0	1	1	1	1	0	0	0	1	0	0	0	0	0	0	1	1	1
GTPase, G3E family	0	0	2	2	0	0	0	0	3	2	1	1	0	0	0	0	0	0	0	0	0	0	4	4	2	2	0	0	1	1	0	1	2	2	2	2	1	1	0	0	2	2	0	0	1	1	4	3	2
Putative NADH-flavin reductase	1	1	0	0	0	0	1	0	1	0	0	0	0	1	0	0	1	1	1	2	0	0	0	0	0	0	0	0	0	0	0	0	1	1	1	1	1	0	0	0	0	0	0	0	1	1	0	0	0
Ribosomal 30S subunit maturation factor RimM, required for 16S rRNA processing	1	1	1	1	1	1	1	1	1	1	1	1	1	1	1	1	1	1	1	1	1	1	1	1	1	1	1	1	1	1	1	1	1	1	1	1	1	1	1	1	1	1	1	1	1	1	1	1	1
Type II secretory pathway, component PulF	1	1	1	1	1	1	1	1	1	1	1	1	1	1	1	1	1	1	1	1	1	1	2	2	2	2	1	1	1	1	1	1	1	2	1	1	0	0	0	0	1	1	1	2	1	1	3	3	2
RecB family exonuclease	0	0	0	0	0	0	0	0	0	0	0	0	0	0	1	1	0	1	0	0	0	0	0	0	0	0	1	1	1	1	0	0	0	0	0	1	1	1	1	1	0	0	0	0	0	1	0	0	0
Predicted metal-dependent hydrolase	0	0	1	1	0	0	0	0	1	1	0	1	0	0	0	0	0	0	0	0	0	0	1	1	1	1	1	1	1	1	0	1	0	0	0	0	1	1	1	1	1	1	0	0	1	1	2	1	2
LPS assembly outer membrane protein LptD (organic solvent tolerance protein OstA)	0	0	1	1	0	0	0	0	0	0	1	1	0	0	0	0	0	0	0	0	0	0	2	2	2	2	1	1	1	1	0	0	0	0	0	0	0	0	0	0	1	1	0	0	2	2	3	3	0
Predicted amidohydrolase	1	0	1	1	0	0	1	1	1	1	2	2	0	0	1	1	1	1	1	1	0	0	3	3	4	3	0	0	0	0	1	1	1	1	1	1	1	1	2	1	4	4	0	0	2	2	3	3	1
S-adenosylhomocysteine hydrolase	0	0	1	1	0	0	0	0	0	0	0	0	0	0	0	0	0	0	0	0	0	0	1	1	1	1	0	0	0	0	0	0	0	0	0	0	1	1	0	0	0	0	0	0	0	0	0	0	0
MFS-type transporter involved in bile tolerance, Atg22 family	0	0	0	0	0	0	0	0	0	0	0	0	0	0	0	1	1	1	0	0	0	0	0	0	0	0	0	0	0	0	0	0	0	0	0	0	0	0	0	1	0	0	0	0	0	0	0	0	0
Chorismate mutase	0	0	0	0	1	1	2	1	1	1	0	0	0	0	0	0	0	1	2	2	0	0	0	0	0	1	0	0	1	1	1	1	0	0	0	0	1	1	1	1	0	0	0	0	1	1	0	0	0
Prophage antirepressor	0	0	1	0	1	0	1	0	0	0	3	1	0	0	1	2	1	0	0	0	0	0	3	3	0	0	0	4	0	0	2	0	0	0	0	0	0	0	0	0	0	0	1	0	0	0	0	0	1
Glycosyltransferase, catalytic subunit of cellulose synthase and poly-beta-1,6-N-acetylglucosamine synthase	3	3	2	2	2	2	1	1	0	3	3	3	2	1	4	1	2	1	2	2	0	2	4	4	5	6	0	0	1	1	1	1	7	9	7	7	1	1	1	1	1	1	3	2	4	3	9	7	3
Ethanolamine utilization protein EutQ, cupin superfamily (function unknown)	0	0	0	0	0	0	0	0	0	0	0	0	0	0	0	0	0	0	0	0	0	0	1	1	1	1	0	0	1	1	0	0	1	1	1	1	0	0	0	0	1	1	1	1	0	0	1	1	1
Predicted flavoprotein YhiN	1	1	1	1	1	1	1	1	1	1	1	1	0	0	0	0	0	0	0	0	0	0	1	1	1	1	0	0	0	0	2	2	1	1	1	1	0	0	0	0	1	1	2	2	1	1	1	1	3
DNA recombination-dependent growth factor C	0	0	0	0	0	0	0	0	0	0	1	1	0	0	0	0	0	0	0	0	0	0	1	1	1	2	0	0	0	0	0	0	0	0	0	0	0	0	0	0	1	1	0	0	0	0	1	1	0
DNA-nicking endonuclease, Smr domain	0	0	0	0	0	0	0	0	0	0	1	1	0	0	0	0	0	0	0	0	0	0	2	2	2	2	0	0	0	0	0	0	0	0	0	0	0	0	0	0	2	3	0	0	0	0	2	2	0
Restriction endonuclease S subunit	2	2	5	5	1	4	1	3	1	1	1	1	1	3	3	3	1	1	0	0	2	1	0	0	1	1	5	4	2	2	1	5	4	4	0	0	0	1	2	1	1	1	2	0	0	0	1	1	2
Glycerate kinase	1	2	0	0	1	1	1	1	2	2	1	1	1	1	1	1	1	1	1	1	1	1	3	3	3	3	0	0	0	0	1	1	1	1	1	1	0	0	1	3	3	3	1	2	0	0	2	2	1
ABC-type transporter Mla maintaining outer membrane lipid asymmetry, lipoprotein component MlaA	0	0	0	0	0	0	0	0	0	0	1	1	0	0	0	0	0	0	0	0	0	0	1	1	1	1	1	1	1	1	0	0	0	0	0	0	0	0	0	0	1	1	0	0	0	0	1	1	0
Formyltetrahydrofolate hydrolase	0	0	0	0	0	0	0	0	0	0	1	1	0	0	0	0	0	0	0	0	0	0	1	1	1	1	0	0	0	0	0	0	0	0	0	0	1	1	0	0	1	1	0	0	0	0	1	1	0
L-lactate utilization protein LutC, contains LUD domain	0	0	1	1	0	0	0	0	0	0	2	2	0	0	1	0	1	1	1	0	0	0	0	0	0	0	1	1	1	1	0	0	1	1	1	1	1	1	1	1	1	1	0	0	0	0	1	1	0
Glutathionylspermidine synthase	0	0	1	1	0	0	0	0	0	0	2	2	0	0	0	0	0	0	0	0	0	0	2	2	2	2	0	0	0	0	1	1	0	0	0	0	0	0	0	0	2	3	1	1	0	0	3	3	0
Protease II	0	0	0	0	0	0	0	0	0	0	1	1	0	0	0	0	0	0	0	0	0	0	1	1	1	1	0	0	0	0	0	0	0	0	0	0	1	1	1	1	1	1	0	0	0	0	1	2	0
Adenylylsulfate kinase or related kinase	0	0	0	0	0	0	0	0	0	1	1	1	0	0	0	0	0	0	0	0	0	0	1	1	1	1	0	0	0	0	0	0	0	0	0	0	0	0	0	0	1	1	0	0	0	0	1	1	0
Outer membrane murein-binding lipoprotein Lpp	0	0	0	0	0	0	0	0	0	0	1	1	0	0	0	0	0	0	0	0	0	0	2	2	2	2	0	0	0	0	0	0	0	0	0	0	0	0	0	0	3	2	0	0	0	0	3	3	0
Glucuronate isomerase	1	1	0	0	0	0	1	0	0	0	0	0	0	0	0	0	0	0	0	0	0	0	1	1	1	1	0	0	0	0	0	0	0	0	0	0	0	0	0	0	1	1	0	0	0	0	1	1	0
Branched-chain amino acid transport protein	2	2	0	0	1	1	1	0	1	0	0	0	0	0	2	1	1	1	1	1	0	0	1	1	1	1	0	0	0	0	0	0	1	1	1	1	0	0	0	0	0	0	0	0	0	0	0	0	0
Uncharacterized SAM-binding protein YcdF, DUF218 family	2	2	0	0	1	3	1	1	1	1	2	2	3	2	0	0	1	1	1	1	2	2	2	2	2	2	0	0	0	0	1	1	3	3	3	3	1	1	2	3	2	3	0	0	0	0	2	2	4
Putative Zn-dependent protease, contains TPR repeats	0	0	2	2	0	0	0	0	0	0	1	1	0	0	0	0	0	0	0	0	0	0	1	1	1	1	0	0	0	0	0	0	0	0	0	0	0	0	0	0	1	1	0	0	2	2	2	2	0
Ni,Fe-hydrogenase III small subunit	0	0	0	0	0	0	0	0	0	0	1	1	0	0	0	0	0	0	0	0	0	0	1	1	1	1	0	0	0	0	0	0	0	0	0	0	0	0	0	0	1	1	0	0	0	0	1	1	0
Isoaspartyl peptidase or L-asparaginase, Ntn-hydrolase superfamily	0	0	0	0	0	0	0	0	0	0	1	1	0	0	0	0	0	0	0	0	0	0	1	1	1	1	0	0	0	0	0	0	1	1	1	1	0	0	0	0	1	1	0	0	0	0	1	1	0
Predicted acetyltransferase, GNAT superfamily	1	1	0	0	0	0	0	0	2	1	0	0	0	0	1	1	1	1	1	1	1	1	1	1	1	1	1	1	1	0	0	0	1	1	1	1	1	1	1	2	1	1	1	1	1	1	1	1	0
Dehydrogenase (flavoprotein)	0	0	1	1	0	0	0	0	0	0	2	2	0	0	0	0	0	0	0	0	0	0	0	0	0	0	1	1	1	1	0	0	0	0	0	0	2	2	1	1	3	3	0	0	0	0	4	4	0
Uncharacterized inner membrane protein YnfA, drug/metabolite transporter superfamily	0	0	1	1	0	0	0	0	1	0	0	0	0	0	0	0	0	0	0	0	0	0	1	1	0	1	0	0	0	0	0	0	0	0	0	0	0	0	0	0	1	1	0	0	0	0	1	1	1
Folate-binding Fe-S cluster repair protein YgfZ, possible role in tRNA modification	0	0	0	0	0	0	0	0	0	0	1	1	0	0	0	0	0	0	0	0	0	0	1	1	1	1	0	0	0	0	0	0	0	0	0	0	1	1	1	1	1	1	0	0	0	0	1	1	0
MoxR-like ATPase	3	2	1	1	0	0	0	0	1	1	2	4	0	0	0	0	1	1	1	1	0	0	1	1	2	2	0	0	0	0	1	1	0	0	0	0	1	1	0	0	1	1	2	1	2	2	2	2	1
N-acetylneuraminic acid mutarotase	0	0	0	0	0	0	0	0	0	0	0	0	0	0	0	0	0	0	0	0	0	0	0	0	0	0	1	1	1	1	0	0	0	0	0	0	0	0	0	0	0	0	0	0	0	0	2	2	1
Molybdopterin-binding protein	0	0	1	1	0	0	0	0	0	0	1	1	0	0	0	0	0	0	0	0	0	0	1	1	1	2	0	0	0	0	0	0	0	0	0	0	0	0	0	0	1	2	0	0	0	0	2	2	0
2',3'-cyclic-nucleotide 2'-phosphodiesterase/5'- or 3'-nucleotidase, 5'-nucleotidase family	1	1	0	0	1	1	1	1	2	2	3	3	2	2	0	0	0	0	0	0	3	3	3	3	3	3	0	0	0	0	0	0	3	3	4	3	0	0	1	1	3	2	0	0	0	0	5	5	3
Stage V sporulation protein SpoVS (function unknown)	0	0	0	0	0	0	0	0	0	0	0	0	0	0	0	0	0	0	0	0	0	0	0	0	0	0	0	0	0	0	0	0	0	0	0	0	0	0	0	0	0	0	0	0	1	1	0	0	1
1,4-dihydroxy-2-naphthoate octaprenyltransferase	1	1	1	1	0	0	0	0	1	1	1	1	3	2	1	0	1	1	1	1	0	0	1	1	1	1	1	1	1	1	0	0	2	2	2	2	1	1	1	1	1	1	0	0	0	0	1	1	0
Prepilin signal peptidase PulO (type II secretory pathway) or related peptidase	1	1	1	1	1	1	1	1	1	1	1	1	1	1	1	1	1	1	1	1	0	0	2	2	2	2	1	1	1	1	0	0	1	1	1	1	1	1	1	1	1	1	1	1	1	1	2	2	1
mRNA-degrading endonuclease RelE, toxin component of the RelBE toxin-antitoxin system	2	2	0	0	0	1	1	0	0	0	0	1	0	0	0	0	0	2	0	0	0	0	2	2	3	3	3	4	2	2	2	2	0	1	1	1	0	0	0	0	1	1	0	0	0	0	0	0	0
Uncharacterized protein YcsI, UPF0317 family	0	0	0	0	0	0	0	0	0	1	0	0	0	0	0	0	0	0	1	0	0	0	0	0	1	1	0	0	0	0	0	0	0	0	0	0	0	0	1	1	0	0	0	0	1	1	0	0	0
Glutathionyl-hydroquinone reductase	0	0	1	1	0	0	0	0	0	0	0	0	0	0	0	0	0	0	0	0	0	0	1	1	1	1	0	0	0	0	0	0	0	0	0	0	1	1	1	1	1	1	0	0	0	1	1	1	0
NDP-sugar epimerase, includes UDP-GlcNAc-inverting 4,6-dehydratase FlaA1 and capsular polysaccharide biosynthesis protein EpsC	0	2	2	2	1	1	1	0	0	0	0	0	0	0	2	1	0	0	0	0	0	0	0	0	0	0	0	0	2	2	1	1	0	0	0	0	1	1	0	0	1	0	2	1	2	2	2	0	2
Predicted transcriptional regulator YdeE, contains AraC-type DNA-binding domain	1	1	0	0	0	0	1	0	0	0	0	0	0	0	0	0	0	0	0	0	0	0	0	0	0	0	0	0	1	1	0	0	0	0	0	0	0	0	0	0	0	0	0	0	0	0	0	0	0
Gamma-glutamylcysteine synthetase	0	0	0	0	0	0	0	0	0	0	1	1	0	0	1	0	1	1	3	3	0	0	1	1	1	1	0	0	0	0	1	1	0	0	0	0	0	0	0	0	1	1	1	1	0	0	1	1	0
Aromatic ring hydroxylase	0	0	0	0	0	0	0	0	0	0	0	0	0	0	0	0	0	0	0	0	0	0	1	1	1	1	1	1	0	0	0	0	0	0	0	0	0	0	0	0	0	0	0	0	0	1	0	0	0
Ser/Thr protein kinase RdoA involved in Cpx stress response, MazF antagonist	0	0	1	1	0	0	0	0	0	0	1	1	0	0	0	0	0	0	0	0	0	0	1	1	1	1	0	0	1	1	0	0	0	0	0	0	2	2	2	2	1	1	0	0	0	0	1	1	5
ABC-type microcin C transport system, duplicated ATPase component YejF	0	0	0	0	0	0	0	0	0	0	0	0	0	0	0	0	0	0	0	0	0	0	4	4	5	4	2	2	1	1	0	0	0	0	0	0	1	1	3	4	2	2	0	0	0	0	2	2	0
Anion-transporting ATPase, ArsA/GET3 family	0	0	0	0	0	0	0	0	0	1	0	0	0	0	0	0	0	0	1	0	0	0	0	0	5	1	2	2	2	2	0	0	0	0	0	0	0	0	1	1	0	2	1	1	1	0	0	0	0
Ni,Fe-hydrogenase III large subunit	0	0	0	0	0	0	0	0	0	0	1	1	0	0	0	0	0	0	0	0	0	0	1	1	1	1	0	0	0	0	0	0	0	0	0	0	0	0	0	0	1	1	0	0	0	0	1	1	0
Predicted alternative tryptophan synthase beta-subunit (paralog of TrpB)	0	0	0	0	0	0	0	0	0	0	0	0	0	0	0	0	0	0	0	0	0	0	0	0	0	0	0	0	0	0	0	0	0	0	0	0	0	0	0	0	0	0	0	0	0	0	0	0	0
Alpha-glucosidase, glycosyl hydrolase family GH31	0	0	0	0	0	0	0	0	0	0	0	0	1	1	0	0	2	3	0	0	0	0	2	2	2	2	0	0	0	0	0	0	1	0	1	1	0	0	0	0	3	2	0	0	0	0	1	1	4
O-succinylbenzoate synthase	0	0	0	0	0	0	0	0	0	0	1	1	0	0	0	0	0	0	0	0	0	0	1	1	1	1	0	0	0	0	0	0	0	0	0	0	0	0	0	0	1	2	0	0	0	0	1	1	0
N-acetyl-gamma-glutamylphosphate reductase	0	0	1	1	0	0	1	1	0	0	1	1	0	0	0	1	0	0	1	1	0	0	1	1	1	1	0	0	0	0	0	0	0	0	0	0	1	1	1	1	1	1	0	0	1	1	1	1	0
Transposase and inactivated derivatives, TnpA family	0	0	0	0	0	0	0	0	0	0	0	0	0	0	0	0	0	0	0	0	0	0	1	1	3	6	0	0	0	0	0	0	3	3	0	2	0	0	0	0	0	2	0	0	0	0	0	0	0
2-succinyl-5-enolpyruvyl-6-hydroxy-3-cyclohexene-1-carboxylate synthase	0	0	1	1	0	0	0	0	1	1	1	1	0	0	0	0	0	1	0	0	0	0	1	1	1	1	0	0	0	0	0	0	1	1	1	1	1	1	1	1	1	1	0	0	0	0	1	1	0
Predicted DNA-binding transcriptional regulator AlpA	0	0	0	0	0	0	0	0	0	0	4	4	0	0	0	0	0	0	0	0	0	0	5	5	2	4	0	0	0	0	0	0	0	0	0	0	2	3	2	1	3	5	0	0	0	0	7	5	0
Site-specific DNA-cytosine methylase	0	0	0	0	2	1	2	1	1	0	1	6	0	0	0	0	0	0	0	0	0	2	1	1	3	4	3	0	0	0	1	3	0	0	1	1	0	1	0	0	2	2	3	1	1	0	1	2	0
Protoheme ferro-lyase (ferrochelatase)	0	0	1	1	0	0	0	0	1	1	1	1	0	0	0	0	1	2	0	0	0	0	1	1	1	1	0	0	0	0	0	0	1	1	1	1	1	1	1	1	1	1	0	0	0	0	1	1	0
ABC-type glycerol-3-phosphate transport system, periplasmic component	8	6	0	0	2	2	5	1	0	0	1	1	5	5	1	1	1	2	0	0	1	0	3	3	3	3	0	0	0	0	0	1	4	4	4	4	1	1	1	1	3	1	1	1	0	0	3	2	8
Choline-glycine betaine transporter	0	0	1	1	0	0	0	0	4	5	3	3	0	0	1	1	0	0	0	0	0	0	3	3	4	2	0	0	0	0	1	1	0	0	0	0	3	3	5	5	1	2	0	0	1	2	2	2	0
Regulator of RNase E activity RraB	0	0	0	0	0	0	0	0	0	0	1	1	0	0	0	0	0	0	0	0	0	0	1	1	1	1	0	0	1	1	0	0	0	0	0	0	0	0	0	0	1	1	0	0	0	0	1	1	0
Adenine-specific DNA methylase, N12 class	0	0	0	0	0	0	0	0	0	0	0	0	0	0	0	0	0	0	0	0	0	0	0	0	0	0	0	0	0	0	0	0	0	0	0	0	0	0	0	0	0	0	0	0	0	0	0	0	2
Uncharacterized protein, contains a von Willebrand factor type A (vWA) domain	0	0	0	0	0	0	0	0	0	0	1	3	0	0	0	0	0	0	0	0	0	0	1	1	1	1	0	0	0	0	0	0	0	0	0	0	0	0	0	0	1	1	0	0	0	0	2	2	0
Putative alpha-1,2-mannosidase	1	1	0	0	0	0	1	0	0	0	0	0	0	0	0	0	0	0	0	0	0	0	0	0	0	0	0	0	0	0	0	0	1	1	2	1	0	0	0	0	0	0	0	0	0	0	0	0	1
Predicted ATPase, archaeal AAA+ ATPase superfamily	0	0	1	1	0	0	0	0	0	0	0	0	6	5	0	0	2	2	0	0	1	1	0	0	0	0	0	0	1	0	1	1	0	0	0	0	1	1	1	1	0	1	0	0	0	0	0	0	0
Predicted glycosyl hydrolase, GH43/DUF377 family	0	0	0	0	0	0	0	0	0	0	0	0	0	0	0	0	0	0	0	0	0	0	0	0	0	0	0	0	0	0	0	0	0	0	0	0	0	0	0	0	0	0	0	0	0	0	0	0	0
CRISPR/Cas system-associated endoribonuclease Cas2	0	0	1	1	1	0	0	0	0	0	0	0	0	0	0	0	0	0	0	1	0	1	0	0	0	0	0	1	1	1	0	0	0	0	0	0	0	0	0	0	0	0	1	1	2	0	0	0	1
Serine/threonine protein kinase HipA, toxin component of the HipAB toxin-antitoxin module	0	0	0	0	0	0	0	0	0	0	2	4	0	0	0	0	0	0	0	0	0	0	1	1	1	1	1	2	1	1	0	0	0	0	0	0	0	0	0	0	1	2	0	0	0	0	5	4	0
Malate synthase	0	0	0	0	0	0	0	0	0	0	1	1	0	1	0	0	0	0	0	0	0	0	1	1	1	1	0	0	0	0	0	0	0	0	0	0	1	1	0	0	1	1	0	0	0	0	2	2	0
Monomeric isocitrate dehydrogenase	0	0	0	0	0	0	0	0	0	0	0	0	0	0	0	0	0	0	0	0	0	0	0	0	0	0	0	0	0	0	0	0	0	0	0	0	1	1	1	1	0	0	0	0	0	0	0	0	0
CO or xanthine dehydrogenase, Mo-binding subunit	0	0	2	2	0	0	0	0	0	0	0	0	0	0	0	0	0	0	0	0	0	0	0	0	0	0	0	0	0	0	1	1	1	1	1	1	0	0	0	0	0	0	0	0	0	0	2	2	0
NhaP-type Na+/H+ and K+/H+ antiporter with C-terminal TrkAC and CorC domains	0	0	0	0	0	0	0	0	0	0	0	0	0	0	0	0	0	0	0	0	0	0	1	1	1	1	1	1	1	1	1	1	0	0	0	0	0	0	0	0	1	1	0	0	0	0	1	1	0
Type IV secretory pathway, VirB4 component	0	2	1	0	1	0	0	1	0	0	1	1	0	1	0	0	2	0	0	0	0	0	4	3	1	2	1	2	0	1	2	2	1	3	2	1	0	0	0	0	2	3	1	2	0	0	0	1	0
N-acyl-D-aspartate/D-glutamate deacylase	0	0	0	0	0	0	0	0	0	0	0	0	0	0	0	0	0	0	0	0	0	0	1	1	1	1	0	0	0	0	0	0	0	0	0	0	0	0	0	0	1	1	0	0	2	1	0	0	0
Serine protease, subtilase family	0	0	0	0	0	0	0	0	0	0	0	0	0	0	0	0	0	0	0	0	0	0	0	0	0	0	0	0	0	0	0	0	0	0	0	0	0	0	0	0	0	0	0	0	0	0	0	0	0
Plastocyanin domain containing protein	0	0	0	0	0	0	0	0	0	0	0	0	2	2	2	0	2	2	2	2	1	1	0	0	0	0	0	0	0	0	0	0	0	0	0	0	0	0	0	0	0	0	0	0	0	0	0	0	0
Organic hydroperoxide reductase OsmC/OhrA	3	4	0	0	0	0	0	0	2	2	0	0	0	0	0	0	0	0	1	1	0	0	1	1	1	1	0	0	0	0	0	0	1	1	1	1	0	0	0	0	1	1	0	0	0	0	1	1	0
DNA-binding transcriptional regulator LsrR, DeoR family	1	2	1	1	1	1	0	0	1	1	1	1	2	3	1	1	3	2	1	1	2	2	4	4	4	5	0	0	0	0	0	0	1	1	1	1	1	1	0	0	1	2	0	0	1	1	1	1	3
Mannitol/fructose-specific phosphotransferase system, IIA domain	2	2	0	0	0	0	0	0	1	1	0	0	1	0	1	0	0	0	0	0	1	1	1	1	1	1	0	0	0	0	0	0	2	2	2	2	0	0	0	0	0	0	0	0	0	0	0	0	0
Competence protein ComGC	1	1	0	0	1	1	1	1	1	1	0	0	0	0	0	1	1	1	1	1	1	1	0	0	0	0	0	0	0	0	0	0	1	1	1	1	0	0	0	0	0	0	0	0	0	0	0	0	0
Acyl dehydratase	1	1	0	0	0	0	0	0	0	0	0	0	0	0	1	1	0	0	0	0	0	0	0	0	0	0	1	0	0	1	0	0	1	1	1	1	2	2	0	0	0	0	0	0	1	1	0	0	0
Uncharacterized membrane protein YqiK, contains Band7/PHB/SPFH domain	1	1	1	1	0	0	0	0	0	0	1	1	0	0	0	0	0	0	0	0	0	0	0	0	0	0	0	0	0	0	0	0	1	1	1	1	0	0	0	0	1	0	0	0	0	0	1	1	0
Periplasmic glycine betaine/choline-binding (lipo)protein of an ABC-type transport system (osmoprotectant binding protein)	1	1	0	0	0	0	1	0	1	2	0	0	0	2	0	0	1	1	1	1	0	1	1	1	1	1	0	0	0	0	0	0	1	1	1	1	0	0	1	2	1	1	0	0	0	0	1	1	0
Anionic cell wall polymer biosynthesis enzyme, LytR-Cps2A-Psr (LCP) family	4	4	1	1	3	3	3	3	3	3	0	0	2	4	2	3	2	2	2	2	5	5	0	0	0	0	0	0	0	0	1	1	4	4	4	5	3	2	2	2	0	0	4	3	1	1	0	0	4
Methylglyoxal synthase	1	1	0	0	0	0	0	0	0	0	1	1	0	0	0	0	0	0	0	0	0	0	1	1	1	1	0	0	0	0	0	0	1	1	1	1	0	0	0	0	1	1	0	0	0	0	1	1	1
dGTP triphosphohydrolase	0	0	1	2	0	0	0	0	0	0	1	1	0	0	0	0	0	0	0	0	0	0	1	1	1	1	0	0	0	0	1	1	1	2	1	1	1	1	1	1	1	1	0	0	0	0	2	1	1
Prephenate dehydrogenase	1	1	1	1	1	1	1	1	1	1	1	1	0	0	0	1	0	0	1	1	0	0	1	1	1	1	0	0	0	0	0	0	1	1	1	1	1	1	1	1	1	1	2	1	1	1	1	1	0
Diacylglycerol kinase	1	1	0	0	1	1	1	1	1	1	1	1	0	0	1	1	1	1	1	1	0	0	1	1	1	1	1	1	0	0	0	0	1	1	1	1	0	0	0	0	1	1	0	0	0	0	1	1	0
Nitrate reductase assembly protein NarJ, required for insertion of molybdenum cofactor	0	0	1	1	0	0	0	0	1	1	1	1	0	0	0	0	1	1	1	1	0	0	2	2	2	2	0	0	0	0	0	0	0	0	0	0	0	0	1	1	2	2	0	0	0	0	2	2	0
Sulfur transfer protein SufE, Fe-S center assembly	0	0	0	0	0	0	0	0	0	0	2	2	0	0	0	0	0	0	0	0	0	0	2	2	2	2	0	0	0	0	0	0	0	0	0	0	0	0	0	0	2	2	0	0	0	0	2	2	0
ACT domain, binds amino acids and other small ligands	0	1	1	1	1	1	1	1	0	0	0	0	0	1	1	1	0	0	1	1	1	1	0	0	0	0	1	1	0	0	0	0	1	1	0	1	1	1	1	1	0	0	1	1	1	1	0	0	1
Signal transduction protein containing GAF and PtsI domains	0	0	0	0	0	0	0	0	0	0	1	1	0	0	0	0	0	0	0	0	0	0	1	1	1	1	0	0	0	0	0	0	0	0	0	0	0	0	0	0	1	1	0	0	0	0	1	1	0
Alpha-D-ribose 1-methylphosphonate 5-triphosphate synthase subunit PhnL	0	0	0	0	0	0	0	0	0	0	0	0	0	0	0	0	0	0	0	0	0	0	1	1	1	1	0	0	0	0	0	0	0	0	0	0	0	0	0	0	1	1	0	0	0	0	1	1	0
Nicotinamide riboside kinase	0	0	0	0	0	0	0	0	0	0	1	1	0	0	0	0	0	0	0	0	0	0	1	1	1	1	0	0	0	0	0	0	0	0	0	0	0	0	0	0	1	1	0	0	0	0	1	1	1
Predicted N-acyltransferase, GNAT family	3	3	1	1	1	1	1	1	1	1	0	0	1	1	1	1	1	1	1	1	1	1	1	1	1	1	0	0	0	0	1	1	1	1	1	1	1	1	1	0	1	1	0	0	0	0	1	1	0
Molybdopterin converting factor, small subunit	0	0	0	0	0	0	0	0	1	1	1	1	0	0	0	0	1	1	0	0	0	0	1	1	1	1	0	0	0	0	0	0	0	0	0	0	0	0	1	1	1	1	0	0	0	0	1	1	0
Predicted Na+-dependent transporter	0	0	2	2	0	0	0	1	1	1	1	1	0	0	0	0	0	1	1	0	0	0	2	2	2	2	0	0	0	0	0	0	0	0	0	0	2	2	1	3	1	1	1	1	2	2	1	1	0
Uncharacterized membrane protein YphA, DoxX/SURF4 family	0	0	1	1	0	0	0	0	0	0	3	3	0	0	0	0	0	0	0	0	0	0	4	4	4	4	0	0	0	0	0	0	2	1	1	1	4	4	5	5	2	2	0	0	0	0	3	3	0
Membrane glycosyltransferase	0	0	0	0	0	0	0	0	0	0	0	0	0	0	0	0	0	0	0	0	0	0	1	1	1	1	0	0	0	0	0	0	0	0	0	0	0	0	0	0	1	1	0	0	0	0	1	1	0
ABC-type antimicrobial peptide transport system, ATPase component	0	0	0	0	0	0	0	0	0	0	2	2	0	0	0	0	0	0	0	0	0	0	2	2	2	2	0	0	0	0	0	0	0	0	0	0	0	0	0	0	2	2	0	0	0	0	2	2	0
Iron uptake system EfeUOB, periplasmic (or lipoprotein) component EfeO/EfeM	0	0	0	0	0	0	0	0	0	1	1	1	0	0	0	0	0	0	0	0	0	0	1	1	1	1	0	0	0	0	0	0	0	0	0	0	0	0	0	0	1	1	0	0	0	0	1	1	0
Phage shock protein PspC (stress-responsive transcriptional regulator)	1	1	0	0	2	2	1	1	0	0	2	2	1	1	2	1	2	2	1	1	0	0	2	2	2	2	0	0	0	0	0	0	1	1	1	1	2	2	3	3	2	2	0	0	0	0	2	2	0
Hypoxanthine phosphoribosyltransferase	0	0	0	0	0	0	0	0	0	0	2	1	0	0	0	0	0	0	0	0	0	0	1	1	1	1	0	0	0	0	0	0	0	0	0	0	1	1	1	0	1	1	0	0	0	0	1	1	0
Lipopolysaccharide export system protein LptA	0	0	1	1	0	0	0	0	0	0	1	1	0	0	0	0	0	0	0	0	0	0	1	1	1	1	0	0	0	0	0	0	0	0	0	0	0	0	0	0	1	1	0	1	1	1	1	1	0
Uncharacterized conserved protein YcfJ, contains glycine zipper 2TM domain	0	0	0	0	0	0	0	0	0	0	1	1	0	0	0	0	0	0	0	0	0	0	1	1	1	1	0	0	0	0	0	0	0	0	0	0	0	0	0	0	1	1	0	0	0	0	1	1	0
Putative antitoxin component PasI (RatB) of the RatAB toxin-antitoxin module, ubiquitin-RnfH superfamily	0	0	0	0	0	0	0	0	0	0	1	1	0	0	0	0	0	0	0	0	0	0	1	1	1	1	0	0	0	0	0	0	0	0	0	0	0	0	0	0	1	1	0	0	0	0	1	1	0
Predicted Fe-S protein YdhL, DUF1289 family	0	0	0	0	0	0	0	0	0	0	1	1	0	0	0	0	0	0	0	0	0	0	1	1	1	1	0	0	0	0	0	0	0	0	0	0	0	0	0	0	1	1	0	0	0	0	1	1	0
Uncharacterized conserved protein YcbK, DUF882 family	0	0	0	1	0	0	0	0	0	0	1	2	0	0	0	0	0	0	0	0	0	0	1	1	1	1	1	1	0	0	0	0	0	0	0	0	0	0	0	0	1	1	0	0	0	0	1	1	0
Uncharacterized conserved protein YchJ, contains N- and C-terminal SEC-C domains	0	0	0	0	0	0	0	0	0	0	1	1	0	0	0	0	0	0	0	0	0	0	2	2	2	2	0	0	0	0	0	0	0	0	1	1	1	1	1	1	2	2	0	0	0	0	2	2	1
Uncharacterized conserved protein YecT, DUF1311 family	0	0	0	0	0	0	0	0	0	0	2	2	0	0	0	0	0	0	0	0	0	0	1	1	1	1	0	0	1	1	0	0	0	0	0	0	0	0	0	0	1	1	0	0	0	0	0	0	0
Uncharacterized conserved protein YraI	0	0	0	0	0	0	0	0	0	0	1	1	0	0	0	0	0	0	0	0	0	0	1	1	1	1	0	0	1	1	0	0	0	0	0	0	0	0	0	0	1	1	0	0	0	0	1	1	0
Formate hydrogenlyase subunit 4	0	0	0	0	0	0	0	0	0	0	1	1	0	0	0	0	0	0	0	0	0	0	1	1	1	1	0	0	0	0	0	0	0	0	0	0	0	0	0	0	1	1	0	0	0	0	1	1	0
Prephenate dehydratase	1	1	1	1	1	1	1	1	1	0	2	2	0	0	0	0	0	0	0	0	0	0	1	1	1	1	0	0	0	0	0	0	1	1	1	1	1	1	1	1	1	1	1	1	1	1	1	1	1
Deoxyribodipyrimidine photolyase	0	0	0	0	0	0	0	1	1	0	1	1	0	0	0	0	0	0	0	0	0	0	1	1	1	1	0	0	0	0	0	0	1	1	3	2	0	0	1	0	1	1	0	0	0	0	1	1	0
Outer membrane lipoprotein-sorting protein	0	0	0	0	0	0	0	0	0	0	1	1	0	0	0	0	0	0	0	0	0	0	1	1	1	1	1	1	0	0	0	0	0	0	0	0	0	0	0	0	2	3	0	0	0	0	2	1	0
23S rRNA C2498 (ribose-2'-O)-methylase RlmM	0	0	0	0	0	0	0	0	0	0	1	1	0	0	0	0	0	0	0	0	0	0	1	1	1	1	0	0	0	0	0	0	0	0	0	0	0	0	0	0	1	1	0	0	0	0	1	1	0
Uncharacterized conserved protein YejL, UPF0352 family	0	0	0	0	0	0	0	0	0	0	1	1	0	0	0	0	0	0	0	0	0	0	1	1	1	1	0	0	0	0	0	0	0	0	0	0	0	0	0	0	1	1	0	0	0	0	1	1	0
1,6-Anhydro-N-acetylmuramate kinase	0	0	0	0	0	0	0	0	0	0	1	1	0	0	0	0	0	0	0	0	0	0	1	1	1	1	0	0	0	0	0	0	0	0	0	0	0	0	0	0	1	1	0	0	0	0	1	1	0
Predicted lipid carrier protein YhbT, SCP2 domain	0	0	0	0	0	0	0	0	0	0	1	1	0	0	0	0	0	0	0	0	0	0	1	1	1	1	0	0	0	0	0	0	0	0	0	0	0	0	0	0	1	1	0	0	0	0	1	1	0
Succinate dehydrogenase, hydrophobic anchor subunit	0	0	0	0	0	0	0	0	0	0	1	1	0	0	0	0	0	0	0	0	0	0	1	1	1	1	0	0	0	0	0	0	0	0	0	0	0	0	0	0	1	1	0	0	0	0	1	1	0
Uncharacterized conserved protein YtfP, gamma-glutamylcyclotransferase (GGCT)/AIG2-like family	0	0	0	0	0	0	0	0	0	0	1	1	0	0	0	0	0	0	0	0	0	0	2	2	2	3	0	0	0	0	0	0	0	0	0	0	0	0	0	0	1	1	0	0	0	0	1	1	2
Outer membrane protein assembly factor BamD, BamD/ComL family	0	0	0	0	0	0	0	0	0	0	1	1	0	0	0	0	0	0	0	0	0	0	1	1	1	1	0	0	0	0	0	0	0	0	0	0	0	0	0	0	1	1	0	0	0	0	1	1	0
Arginine repressor	3	3	1	1	3	3	2	2	2	1	1	1	0	0	2	2	2	2	2	2	1	1	1	1	1	1	0	0	0	0	1	1	4	4	4	4	1	1	1	1	2	1	1	1	1	1	2	2	2
Chromosome condensin MukBEF complex, kleisin-like MukF subunit	0	0	0	0	0	0	0	0	0	0	1	1	0	0	0	0	0	0	0	0	0	0	1	1	1	1	0	0	0	0	0	0	0	0	0	0	0	0	0	0	1	1	0	0	0	0	1	1	0
Transcriptional regulator of aromatic amino acids metabolism	0	0	0	0	0	0	0	0	0	0	1	1	0	0	0	0	0	0	0	0	0	0	1	1	1	1	0	0	0	0	0	0	0	0	0	0	0	0	0	0	1	1	0	0	0	0	1	1	0
Putative transcriptional regulator, AlgH/UPF0301 family	0	0	0	0	0	0	0	0	0	0	1	1	0	0	0	0	0	0	0	0	0	0	1	1	1	1	0	0	0	0	0	0	0	0	0	0	1	1	1	1	1	1	0	0	0	0	1	1	0
Stalled ribosome alternative rescue factor ArfA	0	0	0	0	0	0	0	0	0	0	1	1	0	0	0	0	0	0	0	0	0	0	1	1	1	1	0	0	0	0	0	0	0	0	0	0	0	0	0	0	1	1	0	0	0	0	1	1	0
ABC-type molybdate transport system, permease component	0	0	1	1	0	0	0	0	1	1	1	1	0	0	0	0	0	0	0	0	0	0	1	1	1	1	0	0	0	0	1	1	1	1	1	1	0	0	0	0	1	1	0	0	0	0	1	1	1
DnaJ-domain-containing proteins 1	0	0	0	0	0	0	0	0	0	0	2	2	0	0	0	0	0	0	0	0	0	0	2	2	2	2	0	0	0	0	0	0	0	0	0	0	0	0	0	0	2	2	0	0	0	0	2	2	0
Nucleoside-specific outer membrane channel protein Tsx	0	0	0	0	0	0	0	0	0	0	0	0	0	0	0	0	0	0	0	0	0	0	1	1	1	1	0	0	0	0	0	0	0	0	0	0	0	0	0	0	2	2	0	0	0	0	2	2	0
Elongation factor P--beta-lysine ligase (EF-P beta-lysylation pathway)	0	0	0	0	0	0	0	0	0	0	1	1	0	0	0	0	0	0	0	0	0	0	1	1	1	1	0	0	0	0	0	0	0	0	0	0	0	0	0	0	1	1	0	0	0	0	1	1	0
Stringent starvation protein B	0	0	0	0	0	0	0	0	0	0	1	1	0	0	0	0	0	0	0	0	0	0	1	1	1	1	0	0	0	0	0	0	0	0	0	0	0	0	0	0	1	1	0	0	0	0	1	1	0
sRNA-binding protein	0	0	0	0	0	0	0	0	0	0	2	1	0	0	0	0	0	0	0	0	0	0	2	2	1	1	0	0	0	0	0	0	0	0	0	0	0	0	0	0	1	1	0	0	0	0	3	1	0
Acetolactate synthase small subunit, contains ACT domain	0	0	0	0	0	0	0	0	0	0	1	1	0	0	0	0	0	0	0	0	0	0	1	1	1	1	0	0	0	0	0	0	0	0	0	0	0	0	0	0	1	1	0	0	0	0	1	1	0
Membrane-bound lytic murein transglycosylase	0	0	0	0	0	0	0	0	0	0	1	1	0	0	0	0	0	0	0	0	0	0	1	1	1	1	0	0	0	0	0	0	0	0	0	0	0	0	0	0	1	1	0	0	0	0	1	1	0
Periplasmic serine protease, S1-C subfamily, contain C-terminal PDZ domain	1	1	1	1	1	1	1	1	2	2	2	2	1	1	2	2	1	1	1	1	1	1	3	3	3	3	0	0	0	0	1	1	1	1	1	1	3	3	3	3	3	3	1	1	1	1	3	3	3
Cell division protein ZapB, interacts with FtsZ	0	0	0	0	0	0	0	0	0	0	1	1	0	0	0	0	0	0	0	0	0	0	1	1	1	1	0	0	0	0	0	0	0	0	0	0	0	0	0	0	1	1	0	0	0	0	1	1	0
DNA-binding transcriptional regulator, FadR family	1	1	0	0	0	0	1	0	2	0	4	4	1	0	0	0	0	0	0	0	0	0	7	7	7	7	1	1	0	0	0	0	0	0	0	0	0	0	2	2	8	9	0	0	0	0	11	11	1
Nucleoid-associated protein YejK (function unknown)	1	1	1	1	0	0	0	0	0	0	1	1	0	0	0	0	0	0	0	0	0	0	1	1	1	1	0	0	0	0	0	0	1	1	1	1	0	0	0	0	1	1	0	0	0	0	1	1	1
Formate dehydrogenase maturation protein FdhE	0	0	0	0	0	0	0	0	0	0	1	1	0	0	0	0	0	0	0	0	0	0	1	1	1	1	0	0	0	0	0	0	0	0	0	0	0	0	0	0	1	1	0	0	0	0	1	1	0
DNA polymerase III, chi subunit	0	0	0	0	0	0	0	0	0	0	1	1	0	0	0	0	0	0	0	0	0	0	1	1	1	1	0	0	0	0	0	0	0	0	0	0	0	0	0	0	1	1	0	0	0	0	1	1	0
Translation initiation factor 1 (eIF-1/SUI1)	0	0	0	0	0	0	0	0	0	0	1	1	0	0	0	0	0	0	0	0	0	0	1	1	1	1	0	0	0	0	0	0	0	0	0	0	0	0	0	0	1	1	0	0	0	0	1	1	0
Broad specificity polyphosphatase and 5'/3'-nucleotidase SurE	0	0	1	1	0	0	0	0	0	0	1	1	0	0	0	0	0	0	0	0	0	0	1	1	2	1	0	0	0	0	0	0	0	0	0	0	0	0	0	0	1	1	0	0	0	0	1	1	0
5-methylcytosine-specific restriction endonuclease McrA	0	0	0	4	2	0	1	1	0	1	5	2	2	1	2	1	0	1	1	1	3	2	3	3	4	6	0	0	0	0	7	1	1	0	2	3	9	9	6	4	8	10	2	1	0	0	3	2	7
Uncharacterized conserved protein YcgL, UPF0745 family	0	0	0	0	0	0	0	0	0	0	1	1	0	0	0	0	0	0	0	0	0	0	1	1	1	1	0	0	0	0	0	0	0	0	0	0	0	0	0	0	1	1	0	0	0	0	1	1	0
Uncharacterized paraquat-inducible protein A	0	0	0	0	0	0	0	0	0	0	2	2	0	0	0	0	0	0	0	0	0	0	2	2	2	2	0	0	0	0	0	0	0	0	0	0	0	0	0	0	2	2	0	0	0	0	2	2	0
Membrane-anchored ribosome-binding protein, inhibits growth in stationary phase, ElaB/YqjD/DUF883 family	0	0	0	0	0	0	0	0	0	0	1	1	0	0	0	0	0	0	0	0	0	0	2	2	2	2	0	0	0	0	0	0	0	0	0	0	0	0	0	0	2	2	0	0	0	0	3	3	0
Putative lipoic acid-binding regulatory protein	0	0	0	0	0	0	0	0	0	0	1	1	0	0	0	0	0	0	0	0	0	0	1	1	1	1	0	0	0	0	0	0	0	0	0	0	0	0	0	0	1	1	0	0	0	0	1	1	0
Uncharacterized membrane protein affecting hemolysin expression	0	0	0	0	0	0	0	0	0	0	1	1	0	0	0	0	0	0	0	0	0	0	1	1	1	1	0	0	0	0	0	0	0	0	0	0	0	0	0	0	1	1	0	0	0	0	1	1	0
FMN phosphatase YigB, HAD superfamily	2	3	0	0	4	3	2	2	3	2	2	2	1	1	1	1	0	0	1	0	1	1	4	4	4	4	1	1	0	0	1	0	3	3	2	2	1	1	2	3	4	4	1	1	0	0	4	4	1
Uncharacterized protein YjaG, DUF416 family	0	0	0	0	0	0	0	0	0	0	1	1	0	0	0	0	0	0	0	0	0	0	1	1	1	1	0	0	0	0	0	0	0	0	0	0	0	0	0	0	1	1	0	0	0	0	1	1	0
Cell wall-associated hydrolase, NlpC family	3	3	2	2	1	0	1	2	0	0	3	5	5	5	2	3	2	2	0	1	8	8	5	5	6	5	1	0	0	0	6	2	1	2	2	5	5	5	4	4	6	5	6	3	3	4	7	8	3
K+-sensing histidine kinase KdpD	2	3	1	1	2	2	7	5	3	2	7	7	0	0	1	3	1	1	3	1	0	0	11	11	13	13	0	0	0	0	3	4	1	1	2	1	1	2	2	3	9	11	5	7	3	3	11	10	12
Outer membrane lipoprotein SlyB	0	0	0	0	0	0	0	0	0	0	1	1	0	0	0	0	0	0	0	0	0	0	1	1	1	1	0	0	0	0	0	0	0	0	0	0	0	0	0	0	1	1	0	0	0	0	2	2	0
Transcriptional antiterminator Rof (Rho-off)	0	0	0	0	0	0	0	0	0	0	1	1	0	0	0	0	0	0	0	0	0	0	1	1	1	1	0	0	0	0	0	0	0	0	0	0	0	0	0	0	2	2	0	0	0	0	1	1	0
Uncharacterized conserved protein YaiE, UPF0345 family	0	0	0	0	0	0	0	0	0	0	0	0	0	0	0	0	0	0	0	0	0	0	1	1	1	1	0	0	0	0	0	0	0	0	0	0	0	0	0	0	1	1	0	0	0	0	1	1	0
DNA-binding transcriptional regulator, IclR family	1	1	0	1	0	0	0	0	1	0	2	3	0	1	0	0	0	0	0	0	0	0	9	9	7	7	0	0	1	0	0	0	1	1	1	1	2	2	2	9	5	5	0	0	3	2	7	6	0
Uncharacterized protein YihD, DUF1040 family	0	0	0	0	0	0	0	0	0	0	1	1	0	0	0	0	0	0	0	0	0	0	1	1	1	1	0	0	0	0	0	0	0	0	0	0	0	0	0	0	1	1	0	0	0	0	1	1	0
Trp operon repressor	0	0	0	0	0	0	0	0	0	0	1	1	0	0	0	0	0	0	0	0	0	0	1	1	1	1	0	0	0	0	0	0	0	0	0	0	0	0	0	0	1	1	0	0	0	0	1	1	0
Uncharacterized membrane protein YfbV, UPF0208 family	0	0	0	0	0	0	0	0	0	0	1	1	0	0	0	0	0	0	0	0	0	0	1	1	1	1	0	0	0	0	0	0	0	0	0	0	0	0	0	0	1	1	0	0	0	0	1	1	0
Predicted esterase YcpF, UPF0227 family	0	0	0	0	0	0	0	0	0	0	2	2	0	0	0	0	0	0	0	0	0	0	2	2	2	2	0	0	0	0	0	0	0	0	0	0	0	0	0	0	2	2	0	0	0	0	2	2	0
Uncharacterized membrane protein YqhA	0	0	0	0	0	0	0	0	0	0	1	1	0	0	0	0	0	0	0	0	0	0	1	1	1	1	0	0	0	0	0	0	0	0	0	0	0	0	0	0	0	0	0	0	0	0	1	1	0
Fe-S cluster biosynthesis and repair protein YggX	0	0	0	0	0	0	0	0	0	0	1	1	0	0	0	0	0	0	0	0	0	0	1	1	1	1	0	0	0	0	0	0	0	0	0	0	0	0	0	0	1	1	0	0	0	0	1	1	0
Small neutral amino acid transporter SnatA, MarC family	0	0	0	0	0	0	0	0	0	0	2	2	0	0	1	0	0	0	0	0	0	0	2	2	2	2	0	0	0	0	0	0	0	0	0	0	0	0	0	0	3	3	0	0	0	0	3	3	0
Ribosomal protein L25 (general stress protein Ctc)	1	1	0	0	0	0	0	0	1	1	1	1	0	0	0	0	0	0	0	0	0	0	1	1	1	1	0	0	0	0	1	1	1	1	1	1	1	1	1	1	1	1	1	1	0	0	1	1	1
Heat shock protein HspQ	0	0	0	0	0	0	0	0	0	0	1	1	0	0	0	0	0	0	0	0	0	0	1	1	1	1	0	0	0	0	0	0	0	0	0	0	0	0	0	0	1	1	0	0	0	0	1	1	0
Uncharacterized conserved protein YgfB, UPF0149 family	0	0	0	0	0	0	0	0	0	0	1	1	0	0	0	0	0	0	0	0	0	0	1	1	1	1	0	0	0	0	0	0	0	0	0	0	0	0	0	0	1	1	0	0	0	0	1	1	0
Glycine cleavage system T protein (aminomethyltransferase)	0	0	0	0	0	0	0	0	1	1	2	2	0	0	0	0	0	0	0	0	0	0	1	1	1	1	0	0	0	0	1	1	0	0	0	0	1	1	1	1	1	1	0	0	0	0	1	1	0
DNA mismatch repair protein MutH	0	0	0	0	0	0	0	0	0	0	1	1	0	0	0	0	0	0	0	0	0	0	1	1	1	1	0	0	0	0	0	0	0	0	0	0	0	1	0	0	1	1	1	0	0	0	1	1	0
Alpha-D-ribose 1-methylphosphonate 5-phosphate C-P lyase	0	0	0	0	0	0	0	0	0	0	0	0	0	0	0	0	0	0	0	0	0	0	1	1	1	1	0	0	0	0	0	0	0	0	0	0	0	0	0	0	1	1	0	0	0	0	1	1	0
Arginine decarboxylase (spermidine biosynthesis)	0	0	0	0	0	0	0	0	0	0	1	1	0	0	0	0	0	0	0	0	0	0	1	1	1	1	0	0	0	0	0	0	0	0	0	0	0	0	0	0	1	1	0	0	0	0	1	1	0
Uncharacterized cysteine cluster protein YcgN, CxxCxxCC family	0	0	0	0	0	0	0	0	0	0	1	1	0	0	0	0	0	0	0	0	0	0	1	1	1	1	0	0	0	0	0	0	0	0	0	0	0	0	0	0	1	1	0	0	0	0	1	1	0
Cell division protein ZapA, inhibits GTPase activity of FtsZ	1	1	0	0	0	0	0	0	1	1	1	1	0	0	1	1	0	0	0	0	0	0	1	1	1	1	0	0	0	0	0	0	1	1	1	1	0	0	0	0	1	1	0	0	0	0	1	1	1
Uncharacterized conserved protein YabN, contains tetrapyrrole methylase and MazG-like pyrophosphatase domain	0	0	1	1	0	0	0	0	1	1	1	1	0	0	0	0	0	0	0	0	0	0	1	1	1	1	0	0	0	0	0	0	0	0	0	0	1	1	0	0	1	1	0	0	1	1	1	1	1
Stage V sporulation protein SpoVR/YcgB, involved in spore cortex formation (function unknown)	0	0	0	0	0	0	0	0	0	0	0	0	0	0	0	0	0	0	0	0	0	0	1	1	1	1	0	0	0	0	0	0	0	0	0	0	0	0	0	0	1	1	0	0	0	0	1	1	1
Uncharacterized metal-binding protein YceD, DUF177 family	1	1	1	1	1	1	1	1	1	1	1	1	1	1	1	1	1	1	1	1	1	1	1	1	1	1	0	0	0	0	0	0	1	2	1	1	1	1	1	1	1	1	0	0	1	1	1	1	1
Cell shape-determining protein MreD	1	1	0	0	0	0	1	1	1	1	1	1	0	0	1	1	1	1	1	1	0	0	1	1	1	1	0	0	0	0	0	0	1	1	1	1	0	0	0	0	1	1	0	0	0	0	1	1	0
Isopentenyldiphosphate isomerase	0	0	0	0	0	0	0	0	0	0	2	2	0	0	0	0	0	0	0	0	1	1	2	2	2	2	0	0	0	0	0	0	0	0	0	0	1	1	1	1	2	2	0	0	0	0	2	2	0
Uncharacterized conserved protein YeaH/YhbH, required for sporulation, DUF444 family	0	0	0	0	0	0	0	0	0	0	0	0	0	0	0	0	0	0	0	0	0	0	2	2	2	2	0	0	0	0	0	0	0	0	0	0	0	0	0	0	1	1	0	0	0	0	1	1	1
HPt (histidine-containing phosphotransfer) domain	0	0	0	0	0	0	0	0	0	0	2	2	0	0	0	0	0	0	0	0	0	0	3	3	3	3	0	0	0	0	0	0	1	0	0	0	0	0	0	0	3	3	0	0	0	0	3	3	0
Glycine cleavage system regulatory protein	0	0	0	0	0	0	0	0	0	0	1	1	0	0	0	0	0	0	0	0	0	0	1	1	1	1	0	0	0	0	0	0	0	0	0	0	0	0	0	0	1	1	0	0	0	0	1	1	0
Homoserine kinase	0	0	1	1	1	1	1	1	1	1	1	1	1	1	1	1	0	0	1	1	1	1	1	1	1	1	0	0	0	0	1	1	1	1	1	1	1	1	1	1	1	1	0	0	1	1	1	1	0
Macrodomain Ter protein organizer, MatP/YcbG family	0	0	0	0	0	0	0	0	0	0	1	1	0	0	0	0	0	0	0	0	0	0	1	1	1	1	0	0	0	0	0	0	0	0	0	0	0	0	0	0	1	1	0	0	0	0	1	1	0
Sulfur relay (sulfurtransferase) complex TusBCD TusD component, DsrE family	0	0	0	0	0	0	0	0	0	0	2	2	0	0	0	0	0	0	0	0	0	0	2	2	2	2	0	0	0	0	0	0	0	0	0	0	0	0	0	0	2	2	0	0	0	0	2	2	0
Leu/Phe-tRNA-protein transferase	0	0	0	0	0	0	0	0	0	0	1	1	0	0	0	0	0	0	0	0	0	0	1	1	1	1	0	0	0	0	0	0	0	0	0	0	0	0	0	0	1	1	0	0	0	0	1	1	0
NADH:ubiquinone oxidoreductase subunit 2 (chain N)	0	0	0	0	0	0	0	0	0	0	1	1	0	0	0	0	0	0	0	0	0	0	1	1	1	1	0	0	0	0	0	0	0	0	0	0	0	0	0	0	1	1	0	0	0	0	1	1	0
Predicted ATPase, YcjX-like family	0	0	0	0	0	0	0	0	0	0	1	1	0	0	0	0	0	0	0	0	0	0	1	1	1	1	0	0	0	0	0	0	0	0	0	0	0	0	0	0	1	1	0	0	0	0	1	1	0
Uncharacterized membrane protein YqaE, homolog of Blt101, UPF0057 family	0	0	0	0	0	0	0	0	0	0	0	0	0	0	0	0	0	0	0	0	0	0	1	1	1	1	0	0	0	0	0	0	0	0	0	0	0	0	0	0	1	1	0	0	0	0	1	1	0
Chromosome condensin MukBEF, ATPase and DNA-binding subunit MukB [Escherichia coli str. K-12 substr. MG1655	0	0	0	0	0	0	0	0	0	0	1	1	0	0	0	0	0	0	0	0	0	0	1	1	1	1	0	0	0	0	0	0	0	0	0	0	0	0	0	0	1	1	0	0	0	0	1	1	0
Lipoprotein NlpI, contains TPR repeats	0	0	0	0	0	0	0	0	0	0	1	1	0	0	0	0	0	0	0	0	0	0	1	1	1	1	0	0	0	0	0	0	0	0	0	0	0	0	0	0	1	1	0	0	0	0	1	1	0
Ferredoxin subunit of nitrite reductase or a ring-hydroxylating dioxygenase	0	0	0	0	0	0	0	0	1	1	1	1	0	0	0	0	0	0	0	0	0	0	2	2	1	1	0	0	0	0	0	0	0	0	0	0	1	1	1	0	2	2	0	0	0	0	1	1	0
3',5'-cyclic AMP phosphodiesterase CpdA	1	1	1	1	1	1	1	0	2	2	1	1	2	1	1	0	1	1	1	1	1	1	2	2	2	2	0	0	0	0	1	1	0	1	0	0	3	2	6	4	1	1	2	2	1	1	1	1	0
Uncharacterized membrane protein YecN, MAPEG domain	0	0	0	0	0	0	0	0	0	0	1	1	0	0	0	0	0	0	0	0	0	0	1	1	1	1	0	0	0	0	0	0	0	0	0	0	0	0	0	0	1	1	0	0	0	0	1	1	0
Protoporphyrinogen IX oxidase, menaquinone-dependent (flavodoxin domain)	0	0	0	0	0	0	0	0	0	0	1	1	0	0	0	0	0	0	0	0	0	0	1	1	1	1	0	0	0	0	0	0	0	0	0	0	0	0	0	0	1	1	0	0	0	0	1	1	0
Lipopolysaccharide biosynthesis regulator YciM, contains six TPR domains and a predicted metal-binding C-terminal domain	0	0	0	0	0	0	0	0	0	0	1	1	0	0	0	0	0	0	0	0	0	0	1	1	1	1	0	0	0	0	0	0	0	0	0	0	0	0	0	0	1	1	0	0	0	0	1	1	0
Uncharacterized conserved protein YigA, DUF484 family	0	0	0	0	0	0	0	0	0	0	1	1	0	0	0	0	0	0	0	0	0	0	1	1	1	1	0	0	0	0	0	0	0	0	0	0	0	0	0	0	1	1	0	0	0	0	1	1	0
Predicted periplasmic protein YdeI with OB-fold, BOF family	0	0	0	0	0	0	0	0	0	0	1	1	0	0	0	0	0	0	0	0	0	0	2	2	2	2	0	0	0	0	0	0	0	0	0	0	0	0	0	0	1	1	0	0	0	0	1	1	0
Uncharacterized membrane protein YgdD, TMEM256/DUF423 family	0	0	0	0	0	0	0	0	1	1	1	1	0	0	0	0	0	0	0	0	0	0	1	1	1	1	0	0	0	0	0	0	0	0	0	0	0	0	0	0	1	1	0	0	0	0	1	1	0
Osmotically-inducible protein OsmY, contains BON domain	0	0	0	0	0	0	0	0	0	0	3	3	0	0	0	0	0	0	0	0	0	0	3	3	3	3	0	0	0	0	0	0	0	0	0	0	0	0	0	0	2	2	0	0	0	0	2	2	0
Multidrug resistance efflux pump	0	0	1	1	0	0	0	0	1	1	4	4	0	0	0	0	0	0	0	0	0	0	9	9	9	8	0	0	0	0	0	0	1	0	0	0	0	0	1	1	7	6	0	0	1	1	7	7	0
C4-dicarboxylate transporter	2	1	1	1	0	0	0	0	0	0	4	3	0	0	0	0	0	0	0	0	0	0	1	1	1	1	0	0	0	0	0	0	3	3	2	2	0	0	0	0	5	5	0	0	0	0	1	1	0
Predicted molibdopterin-dependent oxidoreductase YjgC	0	0	1	1	0	0	0	0	1	1	3	3	0	0	0	0	0	0	0	0	0	0	3	3	3	3	2	2	0	0	3	2	1	1	1	1	0	0	0	0	3	3	1	1	1	1	2	2	1
Periplasmic component of the Tol biopolymer transport system	1	1	0	0	0	0	0	0	0	0	2	2	0	0	0	0	0	0	0	0	0	0	3	3	3	3	0	0	0	0	0	0	0	0	0	0	0	0	0	0	2	2	0	0	0	0	3	3	0
Signal transduction histidine kinase, nitrogen specific	0	0	0	0	0	0	0	0	0	0	1	1	0	0	0	0	0	0	0	0	0	0	1	1	1	2	0	0	0	0	0	0	0	0	0	0	0	0	0	0	1	1	0	0	0	0	2	2	0
Molecular chaperone IbpA, HSP20 family	2	1	0	0	0	0	0	1	1	2	1	1	1	1	0	1	1	1	1	1	1	1	4	4	5	5	0	0	0	0	0	0	0	0	0	0	0	0	0	0	3	3	0	0	1	1	3	3	0
Tryptophan synthase alpha chain	0	0	1	1	0	0	0	1	1	1	1	1	0	0	0	1	0	0	0	0	0	0	1	1	1	1	0	0	0	0	0	0	0	0	0	0	1	1	1	1	1	1	0	0	1	1	1	1	0
FKBP-type peptidyl-prolyl cis-trans isomerase	0	0	0	0	0	0	0	0	0	0	3	3	0	0	0	0	0	0	0	0	0	0	3	3	3	3	0	0	0	0	0	0	0	0	0	0	1	1	1	1	2	2	0	0	0	0	2	2	0
Imidazoleglycerol phosphate synthase glutamine amidotransferase subunit HisH	0	0	1	1	0	0	1	1	1	0	1	1	0	0	0	1	0	0	2	2	0	0	1	1	1	1	0	0	0	0	0	0	0	0	0	0	1	1	1	1	1	1	0	0	1	1	1	1	0
Uncharacterized membrane protein YqjE	0	0	0	0	0	0	0	0	0	0	1	1	0	0	0	0	0	0	0	0	0	0	1	1	1	1	0	0	0	0	0	0	0	0	0	0	0	0	0	0	1	1	0	0	0	0	1	1	0
Outer membrane protein assembly factor BamE, lipoprotein component of the BamABCDE complex	0	0	0	0	0	0	0	0	0	0	1	1	0	0	0	0	0	0	0	0	0	0	3	3	3	3	0	0	0	0	0	0	0	0	0	0	0	0	0	0	2	2	0	0	0	0	2	2	0
Deoxyinosine 3'endonuclease (endonuclease V)	0	0	0	0	0	0	0	0	0	0	1	1	0	0	0	0	0	0	0	0	0	0	1	1	1	1	0	0	0	0	0	0	0	0	0	0	0	0	0	0	1	1	0	0	0	0	1	1	0
Ferritin	0	0	0	0	0	0	0	0	1	1	1	1	0	0	0	0	0	0	0	0	0	0	2	2	2	2	0	0	0	0	1	1	0	0	0	0	1	1	1	1	2	2	1	1	1	1	2	2	1
ABC-type sulfate/molybdate transport systems, ATPase component	0	0	0	0	0	0	0	0	0	0	1	1	0	0	0	0	0	0	0	0	0	0	1	1	1	1	0	0	0	0	0	0	0	0	0	0	0	0	0	0	2	1	0	0	0	0	2	2	0
Negative regulator of replication initiation	0	0	0	0	0	0	0	0	0	0	1	1	0	0	0	0	0	0	0	0	0	0	1	1	1	1	0	0	0	0	0	0	0	0	0	0	0	0	0	0	1	1	0	0	0	0	1	1	0
NADH pyrophosphatase NudC, Nudix superfamily	0	0	0	0	0	0	0	1	0	0	1	1	0	0	0	0	0	0	0	0	1	1	1	1	1	1	0	0	0	0	0	0	0	0	0	0	0	0	0	1	1	1	0	0	1	1	1	1	2
DNA anti-recombination protein (rearrangement mutator) RmuC	0	0	0	0	1	1	1	1	0	0	1	1	0	0	0	0	0	0	0	0	0	0	1	1	1	1	0	0	0	0	0	0	0	0	0	0	0	0	1	1	1	1	0	0	1	1	1	1	0
Uncharacterized conserved protein YhhL, DUF1145 family	0	0	0	0	0	0	0	0	0	0	1	1	0	0	0	0	0	0	0	0	0	0	1	1	1	1	0	0	0	0	0	0	0	0	0	0	0	0	0	0	1	1	0	0	0	0	1	1	0
Outer membrane protein W	0	0	0	0	0	0	0	0	0	0	1	1	0	0	0	0	0	0	0	0	0	0	1	1	1	1	0	0	0	0	0	0	0	0	0	0	0	0	0	0	1	1	0	0	0	0	1	1	0
Alpha-D-ribose 1-methylphosphonate 5-triphosphate synthase subunit PhnI	0	0	0	0	0	0	0	0	0	0	0	0	0	0	0	0	0	0	0	0	0	0	1	1	1	1	0	0	0	0	0	0	0	0	0	0	0	0	0	0	1	1	0	0	0	0	1	1	0
Uncharacterized conserved protein, DUF2132 family	0	0	0	0	0	0	0	0	0	0	1	1	0	0	0	0	0	0	0	0	0	0	1	1	1	1	0	0	0	0	0	0	0	0	0	0	0	0	0	0	1	1	0	0	0	0	0	0	0
Uncharacterized membrane protein, GlpM family	0	0	0	0	0	0	0	0	0	0	0	0	0	0	0	0	0	0	0	0	0	0	1	1	1	1	0	0	0	0	0	0	0	0	0	0	0	0	0	0	1	1	0	0	0	0	1	1	0
Regulator of PEP synthase PpsR, kinase-PPPase family (combines ADP:protein kinase and phosphorylase activities)	1	1	1	1	1	1	0	0	2	1	1	1	1	1	1	1	0	0	0	0	1	1	1	1	1	1	0	0	0	0	2	2	2	2	2	2	0	0	1	0	1	1	2	3	1	1	1	1	1
Uncharacterized membrane protein RarD, contains two EamA domains	0	0	1	1	0	0	1	1	1	1	2	2	0	0	0	0	0	0	0	0	0	0	1	1	1	1	0	0	0	0	0	0	0	0	0	0	1	1	1	2	2	1	0	0	0	0	1	1	0
Regulator of RNase E activity RraA	0	0	0	0	0	0	0	0	0	0	2	2	1	0	0	0	0	0	0	0	0	0	2	2	2	2	0	0	0	0	0	0	0	0	0	0	1	1	0	2	1	1	0	0	2	1	1	1	0
Cytochrome b subunit of formate dehydrogenase	0	0	0	0	0	0	0	0	0	0	1	1	0	0	0	0	0	0	0	0	0	0	2	2	2	2	0	0	0	0	0	0	0	0	0	0	0	0	0	0	3	2	0	0	0	0	2	2	0
Stress-induced morphogen (activity unknown)	0	0	0	0	0	0	0	0	0	0	1	1	0	0	0	0	0	0	0	0	0	0	1	1	1	1	0	0	0	0	0	0	0	0	0	0	0	0	0	0	1	1	0	0	0	0	1	1	0
Phage shock protein A	0	0	0	0	0	0	0	0	0	0	2	1	0	0	0	0	0	0	0	0	0	0	1	1	1	1	0	0	0	0	0	0	0	0	0	0	2	2	2	2	1	3	0	0	0	0	2	2	2
Uncharacterized protein YacL, UPF0231 family	0	0	0	0	0	0	0	0	0	0	1	1	0	0	0	0	0	0	0	0	0	0	1	1	1	1	0	0	0	0	0	0	0	0	0	0	0	0	0	0	1	1	0	0	0	0	1	1	0
Acid stress-induced BolA-like protein IbaG/YrbA, predicted regulator of iron metabolism	0	0	0	0	0	0	0	0	0	0	1	1	0	0	0	0	0	0	0	0	0	0	1	1	1	1	0	0	0	0	0	0	0	0	0	0	0	0	0	0	1	1	0	0	0	0	1	1	0
Predicted membrane protein, encoded in cydAB operon	0	0	0	0	0	0	0	0	0	0	1	1	0	0	0	0	0	0	0	0	0	0	1	1	1	1	0	0	0	0	0	0	0	0	0	0	0	0	0	0	1	1	0	0	0	0	1	1	0
Succinate dehydrogenase flavin-adding protein, antitoxin component of the CptAB toxin-antitoxin module	0	0	0	0	0	0	0	0	0	0	1	1	0	0	0	0	0	0	0	0	0	0	1	1	1	1	0	0	0	0	0	0	0	0	0	0	0	0	0	0	1	1	0	0	0	0	1	1	0
Gluconate kinase	0	0	0	0	0	0	0	0	0	0	1	1	0	0	0	0	0	0	0	0	0	0	1	1	1	1	0	0	0	0	0	0	0	0	0	0	0	0	2	2	1	1	0	0	0	0	2	2	0
Uncharacterized coiled-coil protein SlyX (sensitive to lysis X)	0	0	0	0	0	0	0	0	0	0	1	1	0	0	0	0	0	0	0	0	0	0	1	1	1	1	0	0	0	0	0	0	0	0	0	0	0	0	0	0	1	1	0	0	0	0	1	1	0
Transcriptional regulator of met regulon	0	0	0	0	0	0	0	0	0	0	1	1	0	0	0	0	0	0	0	0	0	0	1	1	1	1	0	0	0	0	0	0	0	0	0	0	0	0	0	0	1	1	0	0	0	0	1	1	0
Histidinol phosphatase or related hydrolase of the PHP family	2	2	1	1	1	1	1	1	1	1	1	1	0	0	0	1	0	1	1	1	0	0	1	1	1	1	1	1	1	1	2	2	0	0	0	0	0	0	0	0	1	1	1	1	1	1	1	1	7
23S rRNA A2030 N6-methylase RlmJ	0	0	0	0	0	0	0	0	0	0	1	1	0	0	0	0	0	0	0	0	0	0	1	1	1	1	0	0	0	0	0	0	0	0	0	0	0	0	0	0	1	1	0	0	0	0	1	1	0
Serine protease inhibitor ecotin	0	0	0	0	0	0	0	0	0	0	1	1	0	0	0	0	0	0	0	0	0	0	1	1	1	1	1	1	0	0	0	0	0	0	0	0	0	0	0	0	1	1	0	0	0	0	1	1	0
Uncharacterized periplasmic protein SanA, affects membrane permeability for vancomycin	0	0	0	0	0	0	0	0	0	0	1	1	0	0	0	0	0	0	0	0	0	0	1	1	1	1	0	0	0	0	0	0	0	0	0	0	0	0	0	0	1	1	0	0	0	0	2	2	0
UTP:GlnB (protein PII) uridylyltransferase	0	0	0	0	0	0	0	0	0	0	1	1	0	0	0	0	0	0	0	0	0	0	1	1	1	1	0	0	0	0	0	0	0	0	0	0	0	0	1	2	1	1	0	0	0	0	1	1	2
Bacterioferritin-associated ferredoxin	0	0	0	0	0	0	0	0	0	0	1	1	0	0	0	0	0	0	0	0	0	0	1	1	1	1	0	0	0	0	1	1	0	0	0	0	0	0	0	0	1	1	0	1	0	0	1	1	0
ABC-type transporter Mla maintaining outer membrane lipid asymmetry, periplasmic component MlaD	0	0	1	1	0	0	0	0	0	0	2	2	0	0	0	0	0	0	0	0	0	0	2	2	2	2	0	0	0	0	0	0	0	0	0	0	0	0	0	0	2	2	0	0	1	1	2	2	0
Adenylate cyclase	0	0	0	0	0	0	0	0	0	0	1	1	0	0	0	0	0	0	0	0	0	0	1	1	1	1	0	0	0	0	0	0	0	0	0	0	0	0	0	0	1	1	0	0	0	0	1	1	0
Cell division protein FtsL, interacts with FtsB, FtsL and FtsQ	0	0	0	0	0	0	0	0	0	0	1	1	0	0	0	0	0	0	0	0	0	0	1	1	1	1	0	0	0	0	1	1	0	0	0	0	0	0	0	0	1	1	0	0	0	0	1	1	0
Uncharacterized membrane-anchored protein YhcB, DUF1043 family	0	0	0	0	0	0	0	0	0	0	1	1	0	0	0	0	0	0	0	0	0	0	1	1	1	1	0	0	0	0	0	0	0	0	0	0	0	0	0	0	1	1	0	0	0	0	1	1	0
Intracellular septation protein A	0	0	0	0	0	0	0	0	0	0	1	1	0	0	0	0	0	0	0	0	0	0	1	1	1	1	0	0	0	0	0	0	0	0	0	0	0	0	0	0	1	1	0	0	0	0	1	1	0
6-phosphogluconolactonase, cycloisomerase 2 family	1	1	0	0	1	1	0	0	1	1	1	1	1	1	1	1	1	1	2	2	1	1	2	2	2	2	0	0	0	0	0	0	1	1	1	1	0	0	0	0	1	1	0	0	2	2	1	1	1
Primosomal replication protein N	0	0	0	0	0	0	0	0	0	0	1	1	0	0	0	0	0	0	0	0	0	0	1	1	1	1	0	0	0	0	0	0	0	0	0	0	0	0	0	0	1	1	0	0	0	0	1	1	0
Phosphate starvation-inducible membrane PsiE (function unknown)	0	0	1	1	0	0	0	0	0	0	1	1	1	1	0	0	0	0	0	0	0	0	1	1	1	1	0	0	0	0	0	0	1	1	1	1	0	0	0	0	1	1	0	0	0	0	1	1	0
Uncharacterized conserved protein YifE, UPF0438 family	0	0	0	0	0	0	0	0	0	0	1	1	0	0	0	0	0	0	0	0	0	0	1	1	1	1	0	0	0	0	0	0	0	0	0	0	0	0	0	0	1	1	0	0	0	0	1	1	0
Phosphoribosylaminoimidazole carboxylase (NCAIR synthetase)	1	1	0	0	1	1	1	1	1	1	1	1	0	0	2	2	2	2	2	2	1	1	1	1	1	1	0	0	0	0	0	0	2	2	2	2	1	1	1	1	1	1	0	0	0	0	1	1	0
Dihydroneopterin aldolase	0	0	1	1	0	0	1	1	1	1	1	1	0	0	0	0	0	0	1	1	0	1	2	2	2	2	0	0	0	0	0	0	1	1	1	1	1	1	1	1	2	2	0	0	0	0	2	2	0
Molybdopterin-guanine dinucleotide biosynthesis protein	0	0	0	0	0	0	0	0	1	1	1	1	0	0	0	0	1	1	0	0	0	0	1	1	1	1	0	0	0	0	0	0	0	0	0	0	0	0	0	0	1	1	0	0	0	0	1	1	1
ABC-type arginine transport system, permease component	0	0	0	0	0	0	0	0	0	0	1	1	0	0	0	0	0	0	0	0	0	0	2	2	2	2	0	0	0	0	0	0	0	0	0	0	0	0	0	0	2	2	0	0	0	0	2	2	0
Predicted sulfurtransferase	1	1	0	0	0	0	0	1	0	1	0	0	0	0	0	0	0	0	0	0	0	0	1	1	1	1	0	0	0	0	0	0	1	1	1	1	1	1	1	1	1	1	0	0	0	0	1	1	0
NAD dependent epimerase/dehydratase family enzyme	0	0	0	0	0	0	0	0	1	1	1	1	0	0	0	0	0	0	0	0	0	0	1	1	1	1	0	0	0	0	0	0	0	0	0	0	1	1	1	1	1	1	0	0	0	0	1	1	0
Membrane-anchored periplasmic protein YejM, alkaline phosphatase superfamily	0	0	0	0	0	0	0	0	0	0	1	1	0	0	0	0	0	0	0	0	0	0	1	1	1	1	0	0	0	0	0	0	0	0	0	0	0	0	0	0	1	1	0	0	0	0	1	1	0
Isocitrate dehydrogenase kinase/phosphatase	0	0	0	0	0	0	0	0	0	0	1	1	0	0	0	0	0	0	0	0	0	0	1	1	1	1	0	0	0	0	0	0	0	0	0	0	0	0	0	0	1	1	0	0	0	0	1	1	0
Uncharacterized conserved protein YggL, DUF469 family	0	0	0	0	0	0	0	0	0	0	1	1	0	0	0	0	0	0	0	0	0	0	1	1	1	1	0	0	0	0	0	0	0	0	0	0	0	0	0	0	1	1	0	0	0	0	1	1	0
tRNA (Thr-GGU) A37 N-methylase	0	0	0	0	0	0	0	0	0	0	1	1	0	0	0	0	0	0	0	0	0	0	1	1	1	1	0	0	1	0	0	0	0	0	0	0	0	0	0	0	1	1	0	0	1	1	1	1	0
Fumarate reductase subunit D	0	0	0	0	0	0	0	0	0	0	1	1	0	0	0	0	0	0	0	0	0	0	1	1	1	1	0	0	0	0	0	0	0	0	0	0	0	0	0	0	1	1	0	0	0	0	1	1	0
Membrane protein involved in the export of O-antigen and teichoic acid	4	4	4	4	3	3	2	2	2	2	2	2	4	5	5	4	2	2	3	3	5	5	2	2	2	2	0	0	0	1	1	1	4	4	4	3	2	2	0	0	5	3	2	2	3	4	4	4	5
Outer membrane protein assembly factor BamB, contains PQQ-like beta-propeller repeat	0	0	0	0	0	0	0	0	0	0	1	1	0	0	0	0	0	0	0	0	0	0	1	1	1	1	0	0	0	0	0	0	0	0	0	0	0	0	2	1	2	1	0	0	0	0	1	1	0
ABC-type transporter Mla maintaining outer membrane lipid asymmetry, periplasmic MlaC component	0	0	0	0	0	0	0	0	0	0	1	1	0	0	0	0	0	0	0	0	0	0	1	1	1	1	0	0	0	0	0	0	0	0	0	0	0	0	0	0	1	1	0	0	0	0	1	1	0
Uncharacterized conserved protein YqiC, BMFP domain	0	0	0	0	0	0	0	0	0	0	1	1	0	0	0	0	0	0	0	0	0	0	1	1	1	1	0	0	0	0	0	0	0	0	0	0	0	0	0	0	1	1	0	0	0	0	1	1	0
Exonuclease I	0	0	0	0	0	0	0	0	0	0	1	1	0	0	0	0	0	0	0	0	0	0	1	1	1	1	0	0	0	0	0	0	0	0	0	0	0	0	0	0	1	1	0	0	0	0	1	1	0
Uncharacterized protein involved in outer membrane biogenesis	0	0	1	1	0	0	0	1	0	0	2	2	0	0	0	0	0	0	0	0	0	0	3	3	3	3	0	0	0	0	0	0	0	0	0	0	0	0	0	0	3	3	0	0	1	1	3	3	0
Protein-tyrosine-phosphatase	2	1	2	2	1	1	1	1	3	3	0	0	1	1	1	0	2	2	2	2	2	2	0	0	1	1	0	0	0	0	0	0	1	1	1	1	4	4	1	3	2	1	0	0	1	1	1	1	1
tRNA 2-selenouridine synthase SelU, contains rhodanese domain	0	0	0	0	0	0	0	0	0	0	1	1	0	0	0	0	0	0	0	0	0	0	1	1	1	1	0	0	0	0	1	1	0	0	0	0	0	0	0	0	1	1	0	0	0	0	1	1	1
Phenylpropionate dioxygenase or related ring-hydroxylating dioxygenase, large terminal subunit	0	0	0	0	0	0	0	0	0	0	0	0	0	0	0	0	0	0	0	0	0	0	4	4	5	3	0	0	0	0	0	0	0	0	0	0	0	0	0	2	1	2	0	0	0	0	0	0	0
Neutral trehalase	0	0	0	0	0	0	0	0	0	0	0	0	0	0	0	0	0	0	0	0	0	0	2	2	2	2	0	0	0	0	0	0	0	0	0	0	0	0	0	0	3	3	0	0	0	0	3	3	0
Metal-dependent hydrolase, endonuclease/exonuclease/phosphatase family	2	2	0	0	1	1	1	1	1	0	0	0	0	0	0	2	0	0	0	0	0	0	1	1	1	1	1	1	0	0	0	0	3	4	3	3	0	0	0	0	1	1	1	1	0	0	1	1	2
Uncharacterized protein/domain, possibly involved in tellurite resistance	0	0	0	0	0	0	0	0	0	0	1	1	0	0	0	0	0	0	0	0	0	0	2	2	2	2	0	0	0	0	0	0	0	0	0	0	0	0	0	0	2	2	0	0	0	0	2	1	0
Uncharacterized conserved protein YgiB, involved in bioifilm formation, UPF0441/DUF1190 family	0	0	0	0	0	0	0	0	0	0	1	1	0	0	0	0	0	0	0	0	0	0	1	1	1	1	0	0	0	0	0	0	0	0	0	0	0	0	0	0	1	2	0	0	0	0	2	2	0
Adenine specific DNA methylase Mod	0	0	1	0	0	0	0	0	0	0	1	1	0	0	1	1	1	2	0	1	1	1	1	1	0	0	0	0	0	1	0	0	0	0	0	1	0	0	1	2	1	2	0	1	0	1	3	3	0
ABC-type phosphonate transport system, ATPase component	0	0	0	0	0	0	0	0	0	0	0	0	0	0	0	0	0	0	0	0	0	0	1	1	1	1	0	0	0	0	0	0	0	0	0	0	0	0	0	0	1	1	0	0	0	0	1	1	0
D-aminopeptidase	0	0	0	0	0	0	0	0	0	0	0	0	0	0	0	0	0	0	0	0	1	2	0	0	0	0	0	0	0	0	0	0	2	2	1	1	0	0	0	0	0	0	0	0	0	0	0	0	0
Alpha-D-ribose 1-methylphosphonate 5-triphosphate diphosphatase PhnM	0	0	0	0	0	0	0	0	0	0	0	0	0	0	0	0	0	0	0	0	0	0	1	1	1	1	0	0	0	0	0	0	0	0	0	0	0	0	0	0	1	1	0	0	0	0	1	1	0
Selenocysteine-specific translation elongation factor	0	0	0	0	0	0	0	0	0	0	1	1	0	0	0	0	1	1	0	0	0	0	1	1	1	1	0	0	0	0	1	1	0	0	0	0	0	0	0	0	1	1	0	0	0	0	1	1	1
Ribosomal 50S subunit-associated protein YjgA (function unknown), DUF615 family	0	0	0	0	0	0	0	0	0	0	1	1	0	0	0	0	0	0	0	0	0	0	1	1	1	1	0	0	0	0	0	0	0	0	0	0	0	0	0	0	1	1	0	0	0	0	1	1	0
Uncharacterized conserved protein YeaC, DUF1315 family	0	0	0	0	0	0	0	0	0	0	1	1	0	0	0	0	0	0	0	0	0	0	1	1	1	1	0	0	0	0	0	0	0	0	0	0	0	0	0	0	1	1	0	0	0	0	1	1	0
Kef-type K+ transport system, membrane component KefB	1	1	0	0	0	0	0	0	1	1	1	1	4	2	3	2	2	3	2	2	3	2	2	2	2	2	0	0	0	0	0	0	1	2	1	1	0	0	1	0	2	2	0	0	0	0	2	2	2
Uncharacterized protein involved in cysteine biosynthesis	0	0	0	0	0	0	0	0	0	0	1	1	0	0	0	0	0	0	0	0	0	0	1	1	1	1	0	0	0	0	0	0	0	0	0	0	0	0	0	0	1	1	0	0	0	0	1	1	0
Uncharacterized conserved protein YaiL, DUF2058 family	0	0	0	0	0	0	0	0	0	0	1	1	0	0	0	0	0	0	0	0	0	0	1	1	1	1	0	0	0	0	0	0	0	0	0	0	0	0	0	0	1	1	0	0	0	0	1	1	0
ABC-type iron transport system FetAB, ATPase component	1	1	1	1	0	0	0	1	1	1	1	1	1	1	1	1	0	0	1	1	1	1	1	1	1	1	0	0	0	0	0	0	1	1	1	1	0	0	0	0	1	1	0	0	0	0	1	1	0
Pyridoxine/pyridoxamine 5'-phosphate oxidase	0	0	0	0	0	0	0	0	0	0	1	1	0	0	0	0	0	0	0	0	0	0	1	1	1	1	0	0	0	0	0	0	0	0	0	0	0	0	0	0	1	1	0	0	0	0	1	1	0
3'-Phosphoadenosine 5'-phosphosulfate (PAPS) 3'-phosphatase	0	0	0	0	0	0	0	0	0	0	1	1	0	0	0	0	0	0	0	0	0	0	1	1	1	1	0	0	0	0	0	0	0	0	0	0	1	1	1	1	1	1	0	0	0	0	1	1	0
Formate dehydrogenase assembly factor FdhD	0	0	0	0	0	0	0	0	1	1	1	1	0	0	0	0	0	0	0	0	0	0	1	1	1	1	0	0	0	0	1	1	0	0	0	0	0	0	1	1	1	1	0	0	0	0	1	1	0
Mg2+ and Co2+ transporter CorC, contains CBS pair and CorC-HlyC domains	0	0	0	0	0	0	0	0	0	0	1	1	0	0	0	0	0	0	0	0	0	0	1	1	1	1	0	0	0	0	0	0	0	0	0	0	0	0	0	0	1	1	0	0	0	0	1	1	0
ABC-type cobalamin transport system, permease component	0	0	0	0	0	0	0	0	0	0	1	1	0	0	0	0	0	0	0	0	0	0	1	1	1	1	0	0	0	0	0	0	0	0	0	0	0	0	0	0	1	1	0	0	0	0	1	1	0
Na+-transporting NADH:ubiquinone oxidoreductase, subunit NqrF	0	0	0	0	0	0	0	0	0	0	1	1	0	0	0	0	0	0	0	0	0	0	1	1	1	1	0	0	0	0	1	2	0	0	0	0	0	0	0	0	0	0	0	0	0	0	0	0	0
Aspartate/glutamate racemase	1	1	1	1	0	0	0	0	0	0	0	0	1	1	1	0	1	1	1	2	1	1	1	1	1	1	0	0	0	0	0	0	0	0	0	0	0	0	0	0	2	3	1	1	1	1	1	1	0
Ribosomal protein S12 methylthiotransferase accessory factor YcaO	0	0	0	0	0	0	0	0	0	0	1	1	0	0	0	0	0	0	0	0	0	0	1	1	1	1	0	0	0	0	0	0	0	0	0	0	0	0	0	0	1	1	0	0	0	0	1	1	0
Membrane-bound lytic murein transglycosylase MltF	0	0	0	0	0	0	0	0	0	0	1	1	0	0	0	0	0	0	0	0	0	0	2	2	2	2	0	0	0	0	0	0	0	0	0	0	0	0	0	0	1	1	0	0	0	0	1	1	0
Autonomous glycyl radical cofactor GrcA	0	0	0	0	0	0	0	0	0	0	1	1	0	0	0	0	0	0	0	0	0	0	1	1	1	1	0	0	0	0	0	0	0	0	0	0	0	0	0	0	1	1	0	0	0	0	1	1	0
Molybdopterin biosynthesis enzyme	0	0	2	2	0	0	0	0	1	1	1	1	0	0	0	0	1	1	1	1	0	0	1	1	1	1	0	0	0	0	2	2	2	2	2	3	1	1	3	3	1	1	0	0	0	0	1	1	2
Disulfide bond formation protein DsbB	0	0	0	0	0	0	0	0	0	0	1	1	0	0	0	0	0	0	0	0	0	0	1	1	1	1	0	0	0	0	0	0	0	0	0	0	0	0	0	0	2	2	0	0	0	0	2	2	0
Uncharacterized conserved protein YoaH, UPF0181 family	0	0	0	0	0	0	0	0	0	0	1	1	0	0	0	0	0	0	0	0	0	0	1	1	1	1	0	0	0	0	0	0	0	0	0	0	0	0	0	0	1	1	0	0	0	0	1	1	0
Ribosome association toxin PasT (RatA) of the RatAB toxin-antitoxin module	0	0	0	0	0	0	0	0	0	0	1	1	0	0	0	0	1	0	0	0	0	0	1	1	1	1	0	0	0	0	0	0	0	0	0	0	0	0	0	0	1	1	0	0	0	0	1	1	0
HrpA-like RNA helicase	0	0	0	0	0	0	0	0	0	0	2	2	0	0	0	0	0	0	0	0	0	0	2	2	2	2	0	0	0	0	0	0	0	0	0	0	2	2	2	2	2	2	0	0	0	0	2	2	0
Ni,Fe-hydrogenase maturation factor	0	0	1	1	0	0	0	0	0	0	2	2	0	0	0	0	0	0	0	0	0	0	1	1	1	1	0	0	0	0	0	0	0	0	0	0	1	1	0	0	3	3	0	0	0	0	3	3	1
Uncharacterized protein YjhX, UPF0386 family	0	0	0	0	0	0	0	0	0	0	0	0	0	0	0	0	0	0	0	0	0	0	1	1	1	1	0	0	0	0	0	0	0	0	0	0	0	0	0	0	1	1	0	0	0	0	0	0	0
ABC-type arginine transport system, ATPase component	0	0	0	0	0	0	0	0	0	0	1	1	0	0	0	0	0	0	0	0	0	0	1	1	1	1	0	0	0	0	0	0	0	0	0	0	0	0	0	0	1	1	0	0	0	0	1	1	0
Uncharacterized protein YfbU, UPF0304 family	0	0	0	0	0	0	0	0	0	0	1	1	0	0	0	0	0	0	0	0	0	0	1	1	1	1	0	0	0	0	0	0	0	0	0	0	0	0	0	0	1	1	0	0	0	0	1	1	0
Sulfur relay (sulfurtransferase) complex TusC component, DsrF/TusC family	0	0	0	0	0	0	0	0	0	0	1	1	0	0	0	0	0	0	0	0	0	0	1	1	1	1	0	0	0	0	0	0	0	0	0	0	0	0	0	0	1	1	0	0	0	0	1	1	0
Predicted proteasome-type protease	0	0	0	0	0	0	0	0	0	0	0	0	0	0	0	0	0	0	0	0	0	0	1	1	1	1	0	0	0	0	0	0	0	0	0	0	0	0	0	0	0	0	0	0	0	0	0	0	0
Predicted membrane chloride channel, bestrophin family	0	0	0	0	0	0	0	0	0	0	1	1	0	0	0	0	0	0	0	0	0	0	1	1	1	1	0	0	0	0	0	0	0	0	0	0	0	0	0	0	1	1	0	0	0	0	1	1	0
Cu/Zn superoxide dismutase	0	0	0	0	0	0	0	0	0	0	1	1	0	0	0	0	0	0	0	0	0	0	1	1	1	1	0	0	0	0	0	0	0	0	0	0	0	0	0	0	1	1	0	0	0	0	1	1	0
ABC-type arginine/histidine transport system, permease component	0	0	0	0	0	0	0	0	0	0	1	1	0	0	0	0	0	0	0	0	0	0	2	2	2	2	0	0	0	0	0	0	0	0	0	0	0	0	0	0	2	2	0	0	0	0	2	2	0
Flagellar biosynthetic protein FliP	0	0	0	0	0	0	0	0	0	0	1	1	0	0	0	1	0	0	0	0	0	0	0	0	0	0	0	0	0	0	0	0	0	0	0	0	0	0	0	0	2	1	0	0	0	0	1	1	0
Adenosine deaminase	0	0	0	0	0	0	1	1	1	0	2	1	1	1	0	0	0	0	0	0	1	1	1	1	1	1	0	0	0	0	0	0	1	1	1	1	0	0	1	1	1	1	0	0	0	0	1	1	1
Cytidine deaminase	2	2	1	1	2	3	0	2	1	0	1	1	0	1	1	0	0	0	0	0	1	1	1	1	1	1	1	1	0	0	1	1	1	2	1	1	1	1	0	0	1	1	1	1	1	1	1	1	1
Methylmalonyl-CoA mutase, N-terminal domain/subunit	0	0	3	3	0	0	0	0	0	0	0	0	0	0	0	0	0	0	0	0	0	0	0	0	0	0	0	0	0	0	0	0	0	0	0	0	2	2	0	0	1	1	0	0	0	0	2	1	0
Na+-transporting NADH:ubiquinone oxidoreductase, subunit NqrA	0	0	0	0	0	0	0	0	0	0	1	1	0	0	0	0	0	0	0	0	0	0	1	1	1	1	0	0	0	0	0	0	0	0	0	0	0	0	0	0	0	0	0	0	0	0	0	0	0
Predicted Ser/Thr protein kinase	0	0	0	0	0	0	0	0	0	0	0	0	0	0	0	0	0	0	0	0	0	0	1	1	1	1	0	0	0	0	0	0	0	0	0	0	0	0	0	0	1	1	0	0	0	0	1	1	1
ABC-type thiamine transport system, ATPase component	0	0	0	0	0	0	0	0	0	0	1	1	0	0	0	0	0	0	0	0	0	0	1	1	1	1	0	0	0	0	0	0	0	0	0	0	0	0	0	0	1	1	0	0	0	0	1	1	0
Membrane-bound lytic murein transglycosylase B	0	0	0	0	0	0	0	0	0	0	1	1	0	0	0	0	0	0	0	0	0	0	1	1	1	1	0	0	0	0	0	0	0	0	0	0	1	1	1	1	1	1	0	0	0	0	1	1	0
Uncharacterized conserved protein YheU, UPF0270 family	0	0	0	0	0	0	0	0	0	0	1	1	0	0	0	0	0	0	0	0	0	0	1	1	1	1	0	0	0	0	0	0	0	0	0	0	0	0	0	0	1	1	0	0	0	0	1	1	0
ABC-type molybdate transport system, ATPase component	1	1	0	0	0	0	0	0	0	0	1	1	0	0	0	0	0	0	0	0	0	0	1	1	1	1	0	0	0	0	0	0	1	1	1	1	0	0	0	0	1	1	0	0	0	0	1	1	0
Apolipoprotein N-acyltransferase	0	0	0	0	0	0	0	0	0	0	1	1	0	0	0	0	0	0	0	0	0	0	1	1	1	1	0	0	0	0	0	0	0	0	0	0	1	1	1	2	1	1	0	0	0	0	1	1	0
Methyl-accepting chemotaxis protein	0	0	0	0	0	0	0	0	0	0	10	9	0	0	0	10	0	0	0	0	0	0	0	0	0	0	0	0	0	0	0	0	0	0	0	0	0	0	0	0	14	16	0	0	0	0	6	5	0
ABC-type Zn2+ transport system, periplasmic component/surface adhesin	0	0	0	0	0	0	0	0	0	0	1	1	0	0	0	0	0	0	0	0	0	0	1	1	1	1	0	0	0	0	0	0	0	0	0	0	0	0	0	0	1	1	0	0	0	0	1	1	0
Phosphotransferase system, mannitol-specific IIBC component	2	2	0	0	0	0	0	0	1	1	0	0	1	0	1	0	0	0	0	0	1	1	1	1	1	1	0	0	0	0	0	0	2	2	2	2	0	0	0	0	2	1	2	4	0	0	2	2	0
Glycogen debranching enzyme (alpha-1,6-glucosidase)	0	1	0	0	0	0	4	0	0	0	0	0	0	0	0	0	0	0	1	0	0	0	1	1	2	1	0	0	0	0	0	0	1	1	1	1	0	0	0	0	0	0	0	0	0	0	0	0	3
Nucleoid-associated protein YgaU, contains BON and LysM domains	0	0	0	0	0	0	0	0	0	0	0	0	0	0	0	0	0	0	0	0	0	0	1	1	1	1	0	0	0	0	0	0	0	0	0	0	1	1	1	0	1	1	0	0	0	0	1	1	0
2-polyprenyl-6-methoxyphenol hydroxylase and related FAD-dependent oxidoreductases	0	0	0	0	0	0	0	0	2	1	3	3	0	1	0	0	0	0	0	0	0	0	6	6	6	6	0	0	0	0	0	0	0	0	0	0	0	0	0	4	5	5	0	0	0	0	3	3	0
Uncharacterized conserved protein, contains Zn finger domain	0	1	0	0	0	0	0	0	0	0	0	1	0	0	0	0	0	0	0	0	0	0	0	0	0	0	1	1	0	0	0	0	0	0	0	0	1	1	1	1	0	0	0	0	0	0	2	1	0
Small basic protein (function unknown)	0	0	1	1	0	0	0	0	0	0	0	0	0	0	0	0	0	0	0	0	0	0	0	0	0	0	0	0	0	0	0	0	0	0	0	0	0	0	0	0	0	0	0	0	1	1	0	0	1
3-phenylpropionate/cinnamic acid dioxygenase, small subunit	0	0	0	0	0	0	0	0	0	0	0	0	0	0	0	0	0	0	0	0	0	0	1	1	1	1	0	0	0	0	0	0	0	0	0	0	0	0	0	2	1	1	0	0	0	0	0	0	0
Thiamine monophosphate kinase	0	0	1	1	0	0	0	0	0	0	1	1	0	0	0	0	0	0	0	0	0	0	1	1	1	1	0	0	0	0	0	0	0	0	0	0	1	1	1	1	1	1	0	0	0	0	1	1	0
Plasmid maintenance system antidote protein VapI, contains XRE-type HTH domain	0	0	1	1	0	0	0	0	0	0	0	0	0	1	0	0	0	1	1	0	0	0	0	0	0	0	0	0	1	1	0	0	0	0	0	0	1	1	0	2	0	1	0	0	0	0	2	2	0
Cell division protein ZapD, interacts with FtsZ	0	0	0	0	0	0	0	0	0	0	1	1	0	0	0	0	0	0	0	0	0	0	1	1	1	1	0	0	0	0	0	0	0	0	0	0	0	0	0	0	1	1	0	0	0	0	1	1	0
Alanine-alpha-ketoisovalerate (or valine-pyruvate) aminotransferase	0	0	0	0	0	0	0	0	0	0	1	1	0	0	0	0	0	0	0	0	0	0	1	1	1	1	0	0	0	0	0	0	0	0	0	0	0	0	0	0	1	1	0	0	0	0	1	1	0
Uncharacterized membrane protein YcjF, UPF0283 family	0	0	0	0	0	0	0	0	0	0	1	1	0	0	0	0	0	0	0	0	0	0	1	1	1	1	0	0	0	0	0	0	0	0	0	0	0	0	0	0	1	1	0	0	0	0	1	1	0
Na+-transporting NADH:ubiquinone oxidoreductase, subunit NqrB	0	0	0	0	0	0	0	0	0	0	1	1	0	0	0	0	0	0	0	0	0	0	1	1	1	1	0	0	0	0	0	0	0	0	0	0	0	0	0	0	0	0	0	0	0	0	0	0	0
Uncharacterized conserved protein YfcZ, UPF0381/DUF406 family	0	0	0	0	0	0	0	0	0	0	1	1	0	0	0	0	0	0	0	0	0	0	2	2	2	2	0	0	0	0	0	0	0	0	0	0	0	0	0	0	1	1	0	0	0	0	2	2	0
Predicted pyrophosphatase or phosphodiesterase, AlkP superfamily	0	0	0	0	0	0	0	0	0	0	0	1	0	0	0	0	1	1	0	0	0	0	0	0	0	0	0	1	1	1	0	0	0	0	0	0	0	0	1	0	0	0	0	0	0	0	0	0	2
Uncharacterized membrane protein YciS, DUF1049 family	0	0	0	0	0	0	0	0	0	0	1	1	0	0	0	0	0	0	0	0	0	0	1	1	1	1	0	0	0	0	0	0	0	0	0	0	0	0	0	0	1	1	0	0	0	0	1	1	0
Pheromone shutdown protein TraB, contains GTxH motif (function unknown)	0	0	0	0	0	0	0	0	0	0	0	0	0	0	0	0	0	0	0	0	0	0	0	0	0	0	0	0	0	0	0	0	1	0	2	1	0	0	0	0	0	0	0	0	0	0	0	0	0
Phosphoribulokinase	0	0	0	0	0	0	0	0	0	0	1	1	0	0	0	0	0	0	0	0	0	0	1	1	1	1	0	0	0	0	0	0	0	0	0	0	0	0	0	0	1	1	0	0	0	0	1	1	0
Uncharacterized Fe-S center protein	0	0	0	0	0	0	0	0	0	0	0	0	0	1	0	0	0	0	0	0	0	0	0	0	0	0	0	0	0	0	1	1	0	0	0	0	0	0	0	0	0	0	1	1	2	2	0	0	1
Arsenite efflux pump ArsB, ACR3 family	0	0	0	0	0	0	0	1	0	0	0	0	0	0	0	0	0	1	0	1	0	0	0	0	0	0	0	0	0	0	0	0	0	0	0	0	1	1	1	3	0	0	0	0	1	1	0	0	0
ABC-type thiamine transport system, periplasmic component	0	0	0	0	0	0	0	0	0	0	1	1	0	0	0	0	0	0	0	0	0	0	1	1	1	1	1	1	0	0	0	0	0	0	0	0	0	0	0	0	1	1	0	0	0	0	1	1	0
Periplasmic DMSO/TMAO reductase YedYZ, heme-binding membrane subunit	0	0	0	0	0	0	0	0	0	0	0	0	0	0	0	0	0	0	0	0	0	0	1	1	1	1	0	0	0	0	0	1	0	0	0	0	0	0	0	0	2	2	1	1	0	0	1	1	2
Thiol:disulfide interchange protein	0	0	0	0	0	0	0	0	0	0	1	1	0	0	0	0	0	0	0	0	0	0	2	2	2	2	0	0	0	0	1	1	0	0	0	0	0	0	0	0	2	2	0	0	0	0	1	1	1
Periplasmic beta-glucosidase and related glycosidases	0	1	2	2	0	0	3	0	0	0	1	1	0	0	3	1	0	1	1	1	1	1	2	2	2	2	0	0	0	0	0	0	1	1	1	1	0	0	1	1	2	2	0	0	0	0	2	2	0
Uncharacterized conserved protein YfiP, DTW domain	0	0	0	0	0	0	0	0	0	0	1	1	0	0	0	0	0	0	0	0	0	0	1	1	1	1	0	0	0	0	0	0	0	0	0	0	0	0	0	0	1	1	0	0	0	0	1	1	0
CheY chemotaxis protein or a CheY-like REC (receiver) domain	0	1	0	0	0	0	0	0	0	0	1	1	0	0	0	0	0	0	0	0	0	0	2	2	3	3	0	0	0	0	0	0	0	0	0	0	0	0	0	0	4	4	0	0	1	1	2	2	0
Putative heme degradation protein	0	0	0	0	0	0	0	0	0	0	1	1	0	0	0	0	0	0	0	0	0	0	1	1	1	1	0	0	0	0	0	0	0	0	0	0	0	0	0	0	1	1	0	0	0	0	1	1	0
ABC-type molybdenum transport system, ATPase component/photorepair protein PhrA	0	0	1	1	0	0	1	1	0	1	1	1	0	0	0	0	0	1	0	0	0	0	1	1	1	1	0	0	0	0	0	0	0	1	0	0	1	1	1	1	1	1	0	0	0	0	1	1	0
Acid phosphatase (class B)	0	0	0	0	0	0	0	0	0	0	1	1	0	0	0	0	0	0	0	0	0	0	1	1	1	1	0	0	0	0	0	0	0	0	0	0	0	0	0	0	1	1	0	0	0	0	1	1	0
D-hexose-6-phosphate mutarotase	0	0	0	0	0	0	0	0	0	0	1	1	0	0	0	0	0	0	0	0	0	0	1	1	1	1	0	0	0	0	0	0	0	0	0	0	0	0	0	0	1	1	0	0	0	0	1	1	0
Outer membrane phospholipase A	0	0	0	0	0	0	0	0	0	0	1	1	0	0	0	0	0	0	0	0	0	0	1	1	1	1	0	0	0	0	0	0	0	0	0	0	0	0	0	0	1	1	0	0	0	0	1	1	0
Forkhead associated (FHA) domain, binds pSer, pThr, pTyr	0	0	0	0	0	0	0	0	0	0	0	0	0	0	0	0	0	0	0	0	0	0	0	0	0	0	0	0	0	0	1	1	0	0	0	0	3	3	3	3	0	0	1	1	0	0	0	0	1
tRNA(Glu) U13 pseudouridine synthase TruD	0	0	0	0	0	0	0	0	0	0	1	1	0	0	0	0	0	0	0	0	0	0	1	1	1	1	0	0	0	0	0	0	0	0	0	0	0	0	0	0	1	1	0	0	0	0	1	1	0
Sulfite reductase, alpha subunit (flavoprotein)	0	0	0	0	0	0	0	0	0	2	1	1	0	0	0	0	0	0	0	0	0	0	1	1	1	1	0	0	0	0	0	0	0	0	0	0	0	0	0	0	1	1	0	0	0	0	1	1	0
CYTH domain, found in class IV adenylate cyclase and various triphosphatases	0	0	0	0	0	0	0	0	0	0	0	0	0	0	0	0	0	0	0	0	0	0	0	0	0	0	0	0	0	0	0	0	0	0	0	0	0	0	0	0	0	0	0	0	0	0	0	0	0
Uncharacterized conserved protein YafD, endonuclease/exonuclease/phosphatase (EEP) superfamily	0	0	0	0	0	0	0	0	0	0	1	1	1	0	0	0	0	0	1	1	0	0	1	1	1	1	0	0	0	0	0	0	0	0	0	0	0	0	0	0	1	1	0	0	0	0	1	1	0
Predicted metal-dependent phosphoesterase TrpH, contains PHP domain	0	0	1	1	2	0	0	0	0	0	2	2	0	0	0	0	0	0	0	0	0	0	1	1	1	1	1	1	0	0	0	0	0	1	0	0	1	1	1	1	1	1	0	0	2	2	1	1	3
Multimeric flavodoxin WrbA	1	1	0	0	0	0	0	0	1	1	1	1	0	0	0	0	1	1	2	2	0	0	1	1	1	1	0	0	1	1	0	0	0	0	0	0	1	1	0	0	1	2	2	1	5	5	2	2	3
Hemoglobin-like flavoprotein	0	0	0	0	0	0	0	0	1	1	1	1	0	0	0	0	0	0	0	0	0	0	1	1	2	2	0	0	0	0	0	0	0	0	0	0	1	1	0	1	1	1	0	0	0	0	1	1	0
Fructosamine-3-kinase	1	1	0	0	0	0	0	0	1	1	1	1	0	1	0	0	1	1	1	1	0	0	1	1	1	1	0	0	0	0	0	0	0	0	0	0	1	1	1	1	1	1	0	0	0	0	1	1	0
Na+/H+ antiporter NhaA	0	0	2	2	0	0	0	0	0	0	1	1	0	0	0	0	0	0	0	0	0	0	1	1	2	1	0	0	0	0	0	0	0	0	0	0	0	0	0	0	1	1	0	0	0	0	1	1	0
Membrane protease YdiL, CAAX protease family	2	2	0	0	5	4	1	3	5	5	1	1	1	3	4	2	1	1	2	2	1	1	0	0	0	1	0	0	1	1	1	2	2	2	3	3	0	0	2	2	1	1	0	0	0	0	2	1	4
Site-specific recombinase XerC	0	0	0	0	0	0	0	0	0	0	1	1	0	0	0	0	0	0	1	1	0	0	1	1	1	1	0	0	0	0	0	0	0	0	0	0	0	0	0	0	1	1	0	0	0	0	1	1	0
Pyrroline-5-carboxylate reductase	1	1	1	1	0	1	1	1	1	1	1	1	0	0	1	1	1	1	1	1	1	2	1	1	1	1	0	0	0	0	0	0	2	2	2	2	1	1	1	1	1	1	1	1	1	1	1	1	1
Periplasmic DMSO/TMAO reductase YedYZ, molybdopterin-dependent catalytic subunit	0	0	0	0	0	0	0	0	1	1	0	0	0	0	0	0	0	0	0	0	0	0	1	1	1	1	0	0	0	0	0	0	0	0	0	0	0	0	1	0	2	2	0	0	0	0	2	2	0
Uncharacterized conserved protein, DUF917 family	0	0	0	0	0	0	0	0	0	0	0	0	0	0	0	0	0	0	0	0	0	0	0	0	0	0	0	0	0	0	0	0	1	1	1	1	0	0	0	0	0	0	0	0	0	0	0	0	0
Phosphorylcholine metabolism protein LicD	2	2	1	2	0	0	0	0	0	0	0	0	0	0	1	4	0	0	0	0	0	1	0	0	0	0	0	0	1	1	0	0	1	1	2	2	0	0	0	0	0	0	1	1	0	2	0	0	1
ABC-type proline/glycine betaine transport system, periplasmic component	0	0	0	0	0	0	0	0	0	1	1	1	0	0	0	0	0	0	0	0	0	0	1	1	1	1	0	0	0	0	0	0	0	0	0	0	0	0	0	0	1	1	1	1	1	1	1	1	0
Uridine phosphorylase	0	0	0	0	1	1	1	1	0	0	1	1	2	3	1	0	1	1	0	0	0	2	1	1	1	1	0	0	0	0	2	2	0	0	0	0	0	0	0	0	1	1	0	0	1	1	1	1	2
ABC-type glutathione transport system ATPase component, contains duplicated ATPase domain	0	0	0	0	0	0	0	0	0	0	1	1	0	0	0	0	0	0	0	0	0	0	0	0	0	0	0	0	0	0	0	0	0	0	0	0	0	0	0	0	1	1	0	0	0	0	0	0	0
Fumarate reductase subunit C	0	0	0	0	0	0	0	0	0	0	1	1	0	0	0	0	0	0	0	0	0	0	1	1	1	1	0	0	0	0	0	0	0	0	0	0	0	0	0	0	1	1	0	0	0	0	1	1	0
Lysophospholipase L1 or related esterase	5	4	1	1	1	1	3	2	0	0	3	3	3	3	2	1	2	2	4	4	1	1	4	4	2	6	1	1	0	1	0	0	2	2	2	2	0	0	1	1	3	3	1	1	2	2	1	1	2
TPP-dependent trihydroxycyclohexane-1,2-dione (THcHDO) dehydratase, myo-inositol metabolism	0	0	0	0	0	0	0	0	0	0	0	0	0	0	0	0	0	0	0	0	0	0	1	1	1	1	0	0	0	0	0	0	1	2	0	0	0	0	0	1	1	1	0	0	0	0	0	0	1
Glucose/arabinose dehydrogenase, beta-propeller fold	0	0	0	0	0	0	0	0	0	0	0	0	0	0	0	0	0	0	0	0	0	0	1	1	1	1	0	0	0	0	0	0	1	0	0	0	1	1	0	0	1	1	0	0	0	0	1	1	1
Regulator of sirC expression, contains transglutaminase-like and TPR domains	0	0	0	0	0	0	0	0	0	0	1	1	0	0	0	0	0	0	0	0	0	0	1	1	1	1	0	0	0	0	0	0	0	0	0	0	0	0	0	0	1	1	0	0	0	0	1	1	0
Periplasmic Zn/Cd-binding protein ZinT	0	0	0	0	0	0	0	0	0	0	1	1	0	0	0	0	0	0	0	0	0	0	1	1	1	1	0	0	0	0	1	1	0	0	0	0	0	0	0	0	1	1	1	1	0	0	1	1	0
Uncharacterized conserved protein YiiM, contains MOSC domain	0	0	1	1	0	0	0	0	1	0	1	1	0	0	0	0	0	0	0	0	0	0	1	1	1	1	0	0	0	0	0	0	1	1	1	1	0	0	0	1	1	1	0	0	0	0	1	1	1
DNA modification methylase	0	0	1	1	0	0	0	0	0	0	0	0	0	0	0	0	1	1	0	0	0	0	1	1	1	1	2	3	0	1	1	0	2	0	1	3	0	0	0	0	0	1	0	0	0	0	0	1	0
Predicted N-acetyltransferase YhbS	0	0	0	0	0	0	1	0	1	1	2	3	0	0	0	0	0	0	0	0	0	0	4	4	4	4	0	0	0	0	1	1	1	1	1	1	1	1	1	1	2	2	0	0	2	1	1	1	2
Mg2+ and Co2+ transporter CorB, contains DUF21, CBS pair, and CorC-HlyC domains	0	0	0	0	0	0	0	0	1	1	1	1	0	0	0	0	0	0	0	0	0	0	1	1	1	1	0	0	0	0	0	0	0	0	0	0	0	0	0	0	1	1	0	0	0	0	1	1	0
Pyruvate:ferredoxin oxidoreductase or related 2-oxoacid:ferredoxin oxidoreductase, gamma subunit	0	0	0	0	0	0	0	0	0	0	0	0	0	0	0	0	0	0	0	0	0	0	0	0	0	0	0	0	0	0	1	1	0	0	0	0	0	0	0	0	0	0	0	0	2	2	0	0	0
LPS O-antigen chain length determinant protein, WzzB/FepE family	0	0	0	0	0	0	0	0	0	0	2	2	0	0	0	0	0	0	0	0	0	0	1	1	1	1	0	0	0	0	0	0	0	0	0	0	0	0	0	0	3	3	0	0	0	0	3	3	0
Exoribonuclease II	0	0	0	0	0	0	0	0	0	0	1	1	0	0	0	0	0	0	0	0	0	0	1	1	1	1	0	0	0	0	0	0	0	0	0	0	0	0	0	0	1	1	0	0	0	0	1	1	0
ABC-type taurine transport system, ATPase component	0	0	0	0	0	0	0	0	0	0	0	0	0	0	0	0	0	0	0	0	0	0	1	1	1	1	0	0	0	0	0	0	0	0	0	0	0	0	0	0	1	1	0	0	0	0	1	1	0
Ribonuclease D	0	0	0	0	0	0	0	0	0	0	1	1	0	0	0	0	0	0	0	0	0	0	1	1	1	1	0	0	0	0	0	0	0	0	0	0	1	1	1	1	1	1	0	0	0	0	1	1	0
Pseudouridine-5'-phosphate glycosidase (pseudoU degradation)	0	0	0	0	0	0	0	0	0	1	0	0	0	0	0	0	0	0	0	0	0	0	0	0	0	0	0	0	0	0	0	0	0	0	0	0	0	0	0	0	1	1	0	0	0	0	1	1	0
UDP-2,3-diacylglucosamine pyrophosphatase LpxH	0	0	0	0	0	0	0	0	0	0	1	1	0	0	0	0	0	0	0	0	0	0	1	1	1	1	0	0	0	0	0	0	2	0	0	0	0	0	0	0	1	1	0	0	0	0	1	1	1
Glutamine synthetase adenylyltransferase	0	0	0	0	0	0	0	0	0	0	1	1	0	0	0	0	0	0	0	0	0	0	1	1	1	1	0	0	0	0	0	0	0	0	0	0	1	1	1	1	1	1	0	0	0	0	1	1	0
Cytosine/uracil/thiamine/allantoin permease	0	0	0	0	0	0	0	0	0	0	0	0	0	0	0	0	0	0	0	0	0	0	1	1	1	1	0	0	0	0	0	0	1	1	1	1	0	0	0	0	1	1	0	0	0	0	1	1	0
Iron-binding protein CyaY, frataxin homolog	0	0	0	0	0	0	0	0	0	0	1	1	0	0	0	0	0	0	0	0	0	0	1	1	1	1	0	0	0	0	0	0	0	0	0	0	0	0	0	0	1	1	0	0	0	0	1	1	0
Cytochrome c biogenesis factor	0	0	0	0	0	0	0	0	0	0	0	0	0	0	0	0	0	0	0	0	0	0	1	1	1	1	0	0	0	0	0	0	0	0	0	0	0	0	0	0	2	2	0	0	0	0	2	2	0
Hydrogenase maturation factor HypF (carbamoyltransferase)	0	0	1	1	0	0	0	0	0	0	1	1	0	0	0	0	0	0	0	0	0	0	1	1	1	1	0	0	0	0	0	0	0	0	0	0	1	1	0	0	2	1	0	0	0	0	1	1	0
Uncharacterized conserved protein YcbX, contains MOSC and Fe-S domains	0	0	0	0	0	0	0	0	0	0	1	1	0	0	0	0	0	0	0	0	0	0	1	1	1	1	0	0	0	0	0	0	0	0	0	0	0	0	0	0	1	1	0	0	0	0	1	1	0
Putative hemolysin	0	0	0	0	0	0	0	0	0	0	2	2	0	0	0	0	0	0	0	0	0	0	2	2	2	2	0	0	0	0	0	0	0	0	0	0	0	0	0	0	2	2	0	0	0	0	2	2	0
Non-canonical (house-cleaning) NTP pyrophosphatase, all-alpha NTP-PPase family	0	0	0	0	0	0	0	0	0	0	1	1	0	0	0	0	0	0	0	0	0	0	1	1	1	1	0	0	0	0	0	0	0	0	0	0	0	0	0	0	1	1	0	0	0	0	1	1	0
Acyl carrier protein phosphodiesterase	0	0	0	0	0	0	0	0	0	0	1	1	0	0	0	0	0	0	0	0	0	0	1	1	1	1	0	0	0	0	0	0	0	0	0	0	0	0	0	0	1	1	0	0	0	0	1	1	0
Predicted glycoside hydrolase or deacetylase ChbG, UPF0249 family	0	0	1	1	0	0	1	0	0	0	1	1	0	0	0	0	0	0	0	0	0	0	1	1	1	1	0	0	0	0	0	0	2	3	2	2	0	0	0	0	1	1	0	0	1	1	1	1	0
Elongation factor P hydroxylase (EF-P beta-lysylation pathway)	0	0	0	0	0	0	0	0	0	0	1	1	0	0	0	0	0	0	0	0	0	0	1	1	1	1	0	0	0	0	0	0	0	0	0	0	0	0	0	0	1	1	0	0	0	0	1	1	0
Predicted hydrolase of the alpha/beta-hydrolase fold	0	0	0	0	0	0	0	0	0	0	1	1	0	0	0	0	0	0	0	0	0	0	1	1	1	1	2	2	0	0	0	0	0	0	0	0	0	0	0	0	1	1	0	0	0	0	1	1	0
Membrane carboxypeptidase/penicillin-binding protein	0	0	0	0	0	0	0	0	0	0	1	1	0	0	0	0	0	0	0	0	0	0	1	1	1	1	0	0	0	0	1	1	0	0	0	0	0	0	0	0	1	1	2	3	0	0	1	1	0
2-keto-4-pentenoate hydratase/2-oxohepta-3-ene-1,7-dioic acid hydratase (catechol pathway)	0	0	1	1	0	0	0	0	1	1	1	1	0	0	0	0	0	0	0	0	0	0	3	3	4	3	0	0	0	0	0	0	0	0	0	0	2	2	2	3	2	2	1	1	1	1	1	1	0
Periplasmic glucans biosynthesis protein	0	0	0	0	0	0	0	0	0	0	0	0	0	0	0	0	0	0	0	0	0	0	2	2	2	2	0	0	0	0	0	0	0	0	0	0	0	0	0	0	2	2	0	0	0	0	2	2	0
Predicted nucleic acid-binding protein, contains Zn-ribbon domain	0	0	0	0	0	0	0	0	0	0	0	0	0	0	0	0	0	0	0	0	0	0	1	1	0	0	0	0	0	0	0	0	0	0	0	0	1	1	1	1	0	0	3	2	0	0	0	0	0
DNA-binding beta-propeller fold protein YncE	0	0	0	0	0	0	0	0	0	0	0	0	1	1	0	0	0	0	0	0	1	1	3	3	2	2	1	1	1	1	0	0	0	0	0	0	1	1	0	2	2	4	0	0	0	0	1	2	0
Aromatic ring-opening dioxygenase, catalytic subunit, LigB family	0	0	1	1	0	0	0	0	0	0	1	1	0	0	0	0	0	0	0	0	0	0	4	4	6	4	0	0	0	0	0	0	0	0	0	0	0	0	1	2	2	2	0	0	1	1	2	1	0
Ketosteroid isomerase-related protein	0	0	0	0	0	0	0	0	0	0	0	0	1	0	0	0	0	0	0	0	0	0	1	1	1	1	0	0	0	0	0	0	0	0	0	0	0	0	0	1	1	1	0	0	0	0	0	0	0
Molybdenum cofactor biosynthesis enzyme MoaA	0	0	1	1	0	0	0	0	1	1	1	1	0	0	0	0	0	1	1	1	0	0	1	1	1	1	0	0	0	0	1	1	1	1	1	1	0	0	1	1	1	1	0	0	0	0	1	1	1
Chromosome condensin MukBEF, MukE localization factor	0	0	0	0	0	0	0	0	0	0	1	1	0	0	0	0	0	0	0	0	0	0	1	1	1	1	0	0	0	0	0	0	0	0	0	0	0	0	0	0	1	1	0	0	0	0	1	1	0
DNA-binding protein, stimulates sugar fermentation	1	1	1	1	0	0	0	0	0	0	1	1	0	0	0	0	0	0	0	0	0	0	1	1	1	1	0	0	0	0	0	0	1	1	1	1	0	0	0	0	1	1	0	0	1	1	1	1	1
Glycerol-3-phosphate O-acyltransferase	0	0	0	0	0	0	0	0	0	0	1	1	0	0	0	0	0	0	0	0	0	0	1	1	1	1	0	0	0	0	0	0	0	0	0	0	0	0	0	0	1	1	0	0	0	0	1	1	0
Uncharacterized protein, pyridoxamine 5'-phosphate oxidase (PNPOx-like) family	0	0	0	0	0	0	0	0	0	0	0	0	0	0	0	0	0	0	0	0	0	0	0	0	0	0	0	0	1	1	0	0	0	0	0	0	0	0	0	0	0	0	0	0	0	0	0	0	0
4-hydroxybenzoate polyprenyltransferase	0	0	0	0	0	0	0	0	0	0	1	1	0	0	0	0	1	0	0	0	0	0	1	1	1	1	0	0	0	0	0	0	0	0	0	0	1	1	1	1	1	1	0	0	0	0	1	1	1
Chitinase	1	1	0	0	0	0	0	0	0	0	0	0	0	0	0	0	0	0	0	0	0	0	0	0	0	0	0	0	0	0	0	0	2	3	2	2	0	0	0	0	0	0	0	0	0	0	0	0	0
Outer membrane usher protein FimD/PapC	0	0	0	0	0	0	0	0	0	0	19	19	0	0	0	0	0	0	0	0	0	0	10	10	9	12	0	0	0	0	0	0	0	0	0	0	0	0	0	0	13	10	0	0	0	0	12	10	0
Uncharacterized membrane-anchored protein	1	1	0	0	1	1	1	1	0	0	0	0	1	1	1	1	1	1	1	1	1	2	0	0	0	0	0	0	1	1	0	0	1	1	1	1	1	1	1	1	0	0	0	0	0	0	0	0	0
NAD(P)H-hydrate repair enzyme Nnr, NAD(P)H-hydrate epimerase domain	0	0	1	1	0	0	0	0	0	0	0	0	0	0	0	0	1	1	1	1	0	0	1	1	1	1	0	0	0	0	1	1	0	0	0	0	1	1	1	1	1	1	1	1	1	1	1	1	1
Taurine dioxygenase, alpha-ketoglutarate-dependent	0	0	0	0	0	0	0	0	0	0	0	0	0	0	0	0	0	0	0	0	0	0	1	1	1	1	0	0	0	0	0	0	0	0	0	0	0	0	0	0	1	1	0	0	0	0	1	1	0
Uncharacterized conserved protein, DUF58 family, contains vWF domain	2	1	0	0	0	0	0	0	0	0	0	0	0	0	0	0	0	0	0	0	0	0	0	0	0	0	0	0	0	0	0	0	0	0	0	0	1	1	0	0	0	0	0	0	0	0	0	0	0
Exonuclease V gamma subunit	0	0	0	0	0	0	0	0	0	0	1	1	0	0	0	0	0	0	0	0	0	0	1	1	1	1	0	0	0	0	0	0	0	0	0	0	0	0	0	0	1	1	0	0	0	0	1	1	0
CRISPR/Cas system-associated endonuclease Cas1	0	1	1	3	2	1	1	1	2	0	0	0	1	0	2	2	1	1	1	2	1	1	0	0	1	1	0	1	1	1	1	1	1	1	0	0	0	0	1	0	0	0	1	1	2	1	0	0	1
UDP-N-acetyl-D-mannosaminuronic acid transferase, WecB/TagA/CpsF family	0	0	1	1	0	0	0	0	1	1	1	1	1	1	1	1	0	0	0	0	1	1	1	1	1	2	0	0	0	0	0	0	0	0	1	1	0	0	0	0	1	1	0	0	1	1	1	1	2
Uncharacterized conserved protein, circularly permuted ATPgrasp superfamily	0	0	0	0	0	0	0	0	0	0	0	0	0	0	0	0	0	0	0	0	0	0	1	1	1	1	0	0	0	0	0	0	0	0	0	0	0	0	0	0	0	0	1	1	0	0	0	0	0
Biotin transporter BioY	1	1	2	2	1	1	3	1	1	1	0	0	0	0	1	1	0	1	1	1	1	1	0	0	0	0	0	0	1	1	1	1	1	1	1	1	1	1	1	1	0	0	0	0	2	2	0	0	1
Uncharacterized conserved protein HemY, contains two TPR repeats	0	0	0	0	0	0	0	0	0	0	1	1	0	0	0	0	0	0	0	0	0	0	1	1	1	1	0	0	0	0	0	0	0	0	0	0	0	0	0	0	1	1	0	0	0	0	1	1	0
Alpha-amylase/alpha-mannosidase, GH57 family	0	0	0	0	0	0	0	0	0	0	0	0	0	0	0	0	0	0	0	0	0	0	0	0	0	0	0	0	0	0	0	0	0	0	0	0	0	0	0	0	0	0	0	0	0	0	0	0	0
NDP-sugar pyrophosphorylase, includes eIF-2Bgamma, eIF-2Bepsilon, and LPS biosynthesis proteins	0	0	0	0	0	0	0	0	0	0	0	0	0	0	0	0	0	0	0	0	0	0	0	0	0	0	0	0	0	0	0	0	0	0	0	0	1	1	1	1	0	1	1	1	1	0	2	1	1
Predicted ABC-type transport system involved in lysophospholipase L1 biosynthesis, permease component	0	0	0	0	0	0	0	0	0	0	1	1	0	0	0	0	0	0	0	0	0	0	1	1	1	1	0	0	0	0	0	0	0	0	0	0	0	0	0	0	1	1	0	0	0	0	1	1	0
Acyl-ACP thioesterase	1	2	0	0	1	1	1	1	0	0	0	0	1	1	1	1	1	1	1	1	1	1	0	0	0	0	0	0	0	0	1	1	1	1	2	1	0	0	0	0	0	0	1	2	0	0	0	0	2
Superfamily II RNA helicase	0	0	0	0	0	0	0	0	0	0	0	0	0	0	0	0	0	0	0	0	0	0	0	0	0	0	0	0	0	0	0	0	0	0	0	0	2	2	2	2	0	0	0	0	0	0	0	0	1
Uroporphyrinogen-III synthase	0	0	0	0	0	0	0	0	1	1	1	1	0	0	0	0	0	0	0	0	0	0	1	1	1	1	0	0	0	0	0	0	0	0	0	0	0	0	0	0	1	1	0	0	0	0	1	1	0
Mannose-1-phosphate guanylyltransferase	0	0	0	0	0	0	0	0	0	0	0	0	0	0	0	0	0	0	0	0	0	0	0	0	0	0	0	0	0	0	0	0	0	0	0	0	0	0	0	0	0	0	0	0	0	0	0	0	1
Uncharacterized conserved protein, DUF1680 family	0	0	0	0	0	0	0	0	0	0	0	0	0	0	0	0	0	0	0	0	0	0	0	0	0	0	0	0	0	0	0	0	0	0	0	0	0	0	0	0	1	1	0	0	0	0	0	0	0
[truncated: 1,531 more rows]
[truncated: 68 more columns]

## Sheet: Table S14 KEGG Class
Table S14. Annotations for pairs of congeneric genomes from different body sites
KEGG Class	GCF_0015463751_ASM154637v1	GCF_0001596751_ASM15967v1	GCF_0002150251_ASM21502v2	GCF_0001637351_ASM16373v1	GCF_0018385751_ASM183857v1	GCF_0001865451_Strep_angi_1_2_62CV_V1	GCF_0015635851_ASM156358v1	GCF_0001549851_ASM15498v1	GCF_0004112751_Stap_sp_HGB0015_V1	GCF_0015466351_ASM154663v1	GCF_0015535251_ASM155352v1	GCF_0002978151_Prot_mira_WGLW6_V1	GCF_0001605151_ASM16051v1	GCF_0001594151_ASM15941v1	GCF_0001794751_ASM17947v1	GCF_0001593752_ASM15937v2	GCF_0001800151_ASM18001v1	GCF_0001608351_ASM16083v1	GCF_0001623951_ASM16239v1	GCF_0000101451_ASM1014v1	GCF_0001793751_ASM17937v1	GCF_0001921651_ASM19216v1	GCF_0003006551_Kleb_pneu_WGLW1_V1	GCF_0003009351_Kleb_pneu_WGLW3_V1	GCF_0015465151_ASM154651v1	GCF_0003009551_Kleb_pneu_WGLW5_V1	GCF_0015463951_ASM154639v1	GCF_0001582351_ASM15823v1	GCF_0001788951_ASM17889v1	GCF_0004792651_Fuso_nucl_CTI-2_V1	GCF_0002215851_ASM22158v2	GCF_0000101851_ASM1018v1	GCF_0001596551_ASM15965v1	GCA_0002052051_ASM20520v1	GCF_0001601551_ASM16015v1	GCF_0006909251_ASM69092v1	GCF_0018071051_ASM180710v1	GCF_0004112351_Cory_sp_HFH0082_V1	GCF_0018159351_ASM181593v1	GCF_0001641151_ASM16411v1	GCF_0015462851_ASM154628v1	GCF_0002387351_Citr_freu_4_7_47CFAA_V1	GCF_0001917451_ASM19174v1	GCF_0001733551_ASM17335v1	GCF_0004688351_AspBV3L6v1.0	GCF_0004113951_Acid_sp_HPA0509_V1	GCF_0001592951_ASM15929v1	GCF_0001646151_ASM16461v1	GCF_0015463551_ASM154635v1
Pathway modules; Nucleotide metabolism; Purine metabolism	17	16	13	13	14	14	15	14	16	16	15	15	6	5	17	17	16	16	16	18	16	16	20	20	21	21	13	14	13	14	12	12	18	20	18	18	15	15	17	17	16	16	11	11	15	14	20	20	13
Pathway modules; Carbohydrate metabolism; Central carbohydrate metabolism	5	5	1	1	4	4	4	4	4	4	5	5	2	2	5	2	5	5	5	5	3	4	5	5	5	4	1	1	1	1	1	1	5	7	7	5	4	4	4	4	6	5	1	1	2	2	5	5	3
Pathway modules; Carbohydrate metabolism; Central carbohydrate metabolism!!!Pathway modules; Carbohydrate metabolism; Central carbohydrate metabolism!!!Pathway modules; Carbohydrate metabolism; Central carbohydrate metabolism!!!Pathway modules; Energy metabolism; Methane metabolism	1	1	1	1	1	1	1	1	1	1	1	1	1	1	1	1	1	1	1	1	1	1	1	1	1	1	1	1	1	1	1	1	1	1	1	1	1	1	1	1	1	1	1	1	1	1	1	1	1
Pathway modules; Energy metabolism; ATP synthesis	15	15	10	10	14	14	8	7	16	16	32	32	10	10	10	8	10	10	10	10	8	8	33	33	35	33	10	10	17	17	15	15	17	17	15	17	18	18	16	18	34	34	13	13	14	14	32	32	17
Pathway modules; Carbohydrate metabolism; Other carbohydrate metabolism!!!Pathway modules; Carbohydrate metabolism; Other carbohydrate metabolism!!!Pathway modules; Carbohydrate metabolism; Other carbohydrate metabolism	2	2	1	1	1	1	1	1	1	1	2	2	1	3	1	1	1	1	1	1	1	1	2	2	2	2	1	1	1	1	1	1	1	1	1	1	1	1	1	1	2	2	0	0	2	2	2	2	2
Pathway modules; Nucleotide metabolism; Pyrimidine metabolism	17	16	17	17	16	16	16	19	15	15	18	19	15	14	16	15	17	19	19	19	14	14	21	21	21	20	15	21	13	13	14	14	17	20	18	17	16	16	18	15	21	20	15	16	15	15	21	21	15
Pathway modules; Amino acid metabolism; Cysteine and methionine metabolism!!!Pathway modules; Amino acid metabolism; Cysteine and methionine metabolism!!!Pathway modules; Amino acid metabolism; Cysteine and methionine metabolism!!!Pathway modules; Amino acid metabolism; Cysteine and methionine metabolism	1	1	1	1	1	1	1	1	1	1	1	1	1	1	1	1	1	1	1	1	1	1	1	1	1	1	1	1	1	3	1	1	1	1	1	1	1	1	1	1	1	1	1	1	1	1	1	1	1
Pathway modules; Carbohydrate metabolism; Central carbohydrate metabolism!!!Pathway modules; Carbohydrate metabolism; Central carbohydrate metabolism!!!Pathway modules; Energy metabolism; Carbon fixation!!!Pathway modules; Energy metabolism; Carbon fixation!!!Signature modules; Module set; Metabolic capacity!!!Signature modules; Module set; Metabolic capacity	3	2	5	5	2	2	9	2	4	4	3	3	2	2	3	2	3	3	4	3	3	3	6	6	8	8	4	4	5	5	4	4	2	2	2	2	4	4	3	4	4	5	5	5	4	4	6	6	4
Pathway modules; Carbohydrate metabolism; Central carbohydrate metabolism!!!Pathway modules; Carbohydrate metabolism; Central carbohydrate metabolism!!!Pathway modules; Carbohydrate metabolism; Central carbohydrate metabolism!!!Pathway modules; Carbohydrate metabolism; Central carbohydrate metabolism!!!Pathway modules; Carbohydrate metabolism; Other carbohydrate metabolism!!!Pathway modules; Ener…	3	3	2	2	2	2	2	2	3	3	3	3	2	2	2	2	2	2	2	2	2	2	5	5	4	5	2	2	2	2	2	2	3	4	3	3	3	3	3	3	5	4	2	2	3	2	4	4	2
Pathway modules; Carbohydrate metabolism; Central carbohydrate metabolism!!!Pathway modules; Energy metabolism; Carbon fixation!!!Signature modules; Module set; Metabolic capacity	1	1	1	1	0	0	0	0	0	0	0	0	0	0	0	0	0	0	0	0	0	0	1	1	1	1	3	2	5	2	1	1	3	2	2	2	0	0	0	0	1	1	2	2	2	4	1	1	1
Pathway modules; Lipid metabolism; Fatty acid metabolism!!!Pathway modules; Lipid metabolism; Fatty acid metabolism!!!Pathway modules; Lipid metabolism; Fatty acid metabolism!!!Pathway modules; Metabolism of cofactors and vitamins; Cofactor and vitamin metabolism	1	1	1	1	1	1	1	1	1	2	1	1	0	1	1	1	1	1	1	1	1	1	3	3	2	2	1	1	1	1	0	0	2	2	2	2	0	0	0	0	1	1	0	0	1	1	1	1	1
Pathway modules; Energy metabolism; Carbon fixation!!!Pathway modules; Metabolism of cofactors and vitamins; Cofactor and vitamin metabolism!!!Signature modules; Module set; Metabolic capacity	2	2	1	1	2	2	2	2	2	2	2	2	2	2	2	2	3	3	2	2	2	2	1	1	1	1	2	2	2	2	1	1	2	2	2	2	1	1	2	2	1	1	1	1	1	1	1	1	1
Pathway modules; Biosynthesis of terpenoids and polyketides; Polyketide sugar unit biosynthesis	4	4	0	0	4	4	4	4	0	0	2	2	0	4	4	4	4	4	1	5	4	4	6	6	2	2	3	3	3	4	1	1	4	4	4	4	4	4	3	3	2	2	1	1	0	4	6	6	0
Pathway modules; Carbohydrate metabolism; Central carbohydrate metabolism!!!Pathway modules; Carbohydrate metabolism; Central carbohydrate metabolism!!!Pathway modules; Carbohydrate metabolism; Central carbohydrate metabolism	5	6	3	3	5	5	2	2	5	5	5	5	5	5	5	5	6	7	7	7	5	5	7	7	8	8	3	3	2	2	3	3	5	5	4	5	4	4	4	4	6	6	3	3	3	3	6	6	3
Pathway modules; Carbohydrate metabolism; Other carbohydrate metabolism!!!Pathway modules; Energy metabolism; Methane metabolism!!!Pathway modules; Metabolism of cofactors and vitamins; Cofactor and vitamin metabolism!!!Pathway modules; Metabolism of cofactors and vitamins; Cofactor and vitamin metabolism	1	1	1	1	1	1	1	1	1	1	1	1	1	1	1	0	0	0	1	1	0	0	1	1	1	1	0	0	0	0	1	1	1	1	1	1	1	1	1	1	1	1	0	0	0	0	1	1	1
Pathway modules; Amino acid metabolism; Aromatic amino acid metabolism	9	9	17	17	10	11	12	16	15	13	19	19	0	0	2	14	0	3	5	5	5	4	30	30	29	30	8	8	11	10	14	7	9	9	9	9	16	16	14	18	20	20	6	7	18	19	19	18	9
Pathway modules; Amino acid metabolism; Cysteine and methionine metabolism	8	8	11	11	9	8	10	10	10	6	13	15	3	6	10	7	5	5	10	10	9	11	19	19	21	21	6	3	5	4	5	7	7	7	8	8	7	8	8	8	16	16	12	11	8	8	13	14	5
Pathway modules; Energy metabolism; Carbon fixation!!!Pathway modules; Lipid metabolism; Fatty acid metabolism!!!Signature modules; Module set; Metabolic capacity	4	4	0	0	4	4	4	4	5	5	5	5	0	4	4	4	4	5	5	5	4	4	4	4	4	4	4	4	2	2	0	0	4	4	4	4	0	0	0	0	4	4	0	0	0	0	4	4	4
Pathway modules; Biosynthesis of other secondary metabolites; Biosynthesis of other antibiotics	2	2	1	1	2	2	2	2	3	1	2	2	1	2	2	2	2	2	2	2	2	2	1	1	1	1	4	5	1	1	0	1	2	2	2	2	1	1	1	1	1	3	1	1	1	1	4	2	1
Pathway modules; Carbohydrate metabolism; Central carbohydrate metabolism!!!Pathway modules; Carbohydrate metabolism; Central carbohydrate metabolism	2	2	3	3	2	2	3	2	5	6	6	6	2	2	3	2	4	4	2	2	3	3	8	8	9	9	1	1	2	1	1	1	3	3	3	3	7	7	6	6	6	6	3	3	1	1	9	9	4
Pathway modules; Carbohydrate metabolism; Other carbohydrate metabolism	31	27	8	10	13	13	25	9	11	13	22	21	14	8	9	7	8	9	10	8	8	8	57	57	60	59	8	7	9	11	11	11	29	26	22	25	17	17	16	19	55	54	10	12	6	6	56	56	27
Pathway modules; Metabolism of cofactors and vitamins; Cofactor and vitamin metabolism	20	21	43	44	15	15	21	22	32	30	41	45	15	15	13	15	16	20	19	19	12	16	63	63	62	63	30	30	31	32	16	16	27	28	28	28	37	37	28	31	61	61	21	21	20	19	50	50	40
Pathway modules; Metabolism of cofactors and vitamins; Cofactor and vitamin metabolism!!!Pathway modules; Metabolism of cofactors and vitamins; Cofactor and vitamin metabolism	7	7	25	24	7	7	13	12	25	26	28	30	11	12	11	9	14	17	17	17	10	11	37	37	36	38	21	21	20	21	9	9	12	13	14	15	26	26	16	21	34	35	12	13	13	13	29	29	20
Pathway modules; Amino acid metabolism; Branched-chain amino acid metabolism!!!Pathway modules; Amino acid metabolism; Branched-chain amino acid metabolism	1	1	9	9	1	1	8	9	8	8	10	10	0	0	1	0	1	4	5	4	0	0	12	12	12	12	0	0	1	1	0	0	1	1	1	1	7	7	7	8	12	12	1	2	12	13	12	12	0
Signature modules; Gene set; Drug resistance	11	9	4	4	11	9	11	11	6	8	13	14	8	8	10	8	8	9	9	9	9	7	43	43	45	45	2	2	2	2	2	2	9	15	11	15	6	7	2	2	26	30	8	10	8	8	30	29	12
Pathway modules; Carbohydrate metabolism; Central carbohydrate metabolism!!!Pathway modules; Carbohydrate metabolism; Central carbohydrate metabolism!!!Pathway modules; Carbohydrate metabolism; Other carbohydrate metabolism!!!Pathway modules; Carbohydrate metabolism; Other carbohydrate metabolism	2	2	1	1	2	2	3	2	2	2	4	5	2	1	1	1	4	3	3	2	1	1	3	3	4	4	1	1	1	1	1	1	3	3	4	4	2	2	2	3	3	3	1	2	1	1	3	3	2
Pathway modules; Amino acid metabolism; Histidine metabolism	1	1	9	9	1	1	10	12	9	4	8	8	0	0	0	10	0	0	9	9	0	0	12	12	12	12	6	6	10	11	1	1	0	0	0	0	9	9	12	13	12	12	1	1	15	16	9	8	5
Pathway modules; Nucleotide metabolism; Purine metabolism!!!Pathway modules; Nucleotide metabolism; Purine metabolism	1	1	1	2	1	1	1	1	1	1	2	1	1	1	1	1	1	1	1	1	1	1	1	1	1	1	1	1	1	1	1	1	1	1	1	1	1	1	1	1	1	1	0	0	1	1	1	1	1
Pathway modules; Energy metabolism; Carbon fixation!!!Pathway modules; Energy metabolism; Methane metabolism!!!Signature modules; Module set; Metabolic capacity!!!Signature modules; Module set; Metabolic capacity	2	2	1	1	2	2	2	2	2	2	1	1	4	4	3	3	2	2	2	2	2	2	3	3	3	3	1	1	1	1	2	2	2	2	2	2	1	1	1	1	3	3	2	2	1	1	2	2	3
Pathway modules; Energy metabolism; Carbon fixation!!!Pathway modules; Energy metabolism; Carbon fixation!!!Signature modules; Module set; Metabolic capacity	0	1	2	2	0	0	0	0	0	0	1	1	1	1	0	0	0	1	0	0	1	1	1	1	2	1	1	1	1	1	0	0	1	2	1	1	0	0	1	0	1	1	0	0	2	2	1	1	0
Pathway modules; Carbohydrate metabolism; Central carbohydrate metabolism!!!Pathway modules; Carbohydrate metabolism; Central carbohydrate metabolism!!!Pathway modules; Carbohydrate metabolism; Central carbohydrate metabolism!!!Pathway modules; Energy metabolism; Carbon fixation!!!Pathway modules; Energy metabolism; Carbon fixation!!!Signature modules; Module set; Metabolic capacity!!!Signature m…	1	1	0	0	1	1	1	1	1	1	1	1	2	1	2	2	2	1	2	2	2	1	1	1	1	1	0	0	0	0	0	0	1	1	1	1	0	0	0	0	1	1	0	0	0	0	1	1	0
Pathway modules; Energy metabolism; Carbon fixation!!!Pathway modules; Energy metabolism; Carbon fixation	1	1	0	0	0	0	2	1	1	1	2	2	0	0	1	0	1	1	1	0	0	0	2	2	2	2	2	2	0	0	1	0	1	1	1	1	0	0	0	0	3	3	1	1	1	2	3	2	0
Pathway modules; Energy metabolism; Nitrogen metabolism!!!Pathway modules; Energy metabolism; Nitrogen metabolism!!!Pathway modules; Energy metabolism; Nitrogen metabolism	0	0	2	2	0	0	0	0	2	2	2	2	0	0	0	0	2	2	2	2	0	0	4	4	4	4	0	0	0	0	0	0	0	0	0	0	0	0	2	2	4	4	0	0	0	0	4	4	0
Pathway modules; Carbohydrate metabolism; Other carbohydrate metabolism!!!Pathway modules; Carbohydrate metabolism; Other carbohydrate metabolism	5	4	2	2	8	8	5	4	2	2	5	5	3	9	8	8	3	3	3	3	7	3	10	10	11	11	7	7	7	7	5	5	5	5	4	4	7	6	8	6	12	14	7	8	3	3	11	11	9
Pathway modules; Metabolism of cofactors and vitamins; Cofactor and vitamin metabolism!!!Pathway modules; Metabolism of cofactors and vitamins; Cofactor and vitamin metabolism!!!Pathway modules; Metabolism of cofactors and vitamins; Cofactor and vitamin metabolism!!!Pathway modules; Metabolism of cofactors and vitamins; Cofactor and vitamin metabolism	0	0	9	9	0	0	1	3	7	7	8	8	0	0	0	0	2	4	3	3	0	1	9	9	8	8	8	8	6	6	6	6	3	3	3	3	8	8	7	8	8	8	5	7	3	3	8	8	7
Pathway modules; Glycan metabolism; Lipopolysaccharide metabolism	0	3	8	8	0	0	0	0	0	0	9	10	1	0	0	0	0	0	0	0	0	0	11	11	11	11	9	9	10	10	0	0	0	0	0	0	0	0	0	0	12	12	0	0	8	8	19	14	0
Pathway modules; Lipid metabolism; Fatty acid metabolism!!!Pathway modules; Metabolism of cofactors and vitamins; Cofactor and vitamin metabolism	3	3	1	1	1	1	1	1	2	2	4	4	0	3	3	3	3	3	3	3	3	3	3	3	3	3	1	1	1	1	0	0	3	3	3	3	0	0	0	0	3	4	0	0	1	1	4	3	1
Pathway modules; Amino acid metabolism; Polyamine biosynthesis!!!Pathway modules; Metabolism of cofactors and vitamins; Cofactor and vitamin metabolism	0	0	1	1	0	0	0	0	1	1	1	1	0	0	0	0	0	0	0	0	0	0	1	1	1	1	0	0	1	1	0	0	1	1	1	1	0	0	0	0	0	0	0	0	1	1	0	0	0
Pathway modules; Lipid metabolism; Lipid metabolism	2	2	4	4	2	2	2	2	6	3	7	7	2	2	3	4	2	2	2	2	2	2	5	5	5	5	3	3	8	7	3	2	2	4	2	2	9	9	5	4	5	5	3	3	4	4	5	5	5
Pathway modules; Carbohydrate metabolism; Central carbohydrate metabolism!!!Pathway modules; Carbohydrate metabolism; Central carbohydrate metabolism!!!Pathway modules; Carbohydrate metabolism; Other carbohydrate metabolism!!!Pathway modules; Energy metabolism; Carbon fixation!!!Signature modules; Module set; Metabolic capacity	0	0	0	0	1	1	1	1	1	1	4	3	0	0	0	1	0	0	1	1	0	0	2	2	2	2	0	0	0	0	0	0	0	0	0	0	0	0	0	0	3	2	0	0	1	1	3	3	0
Pathway modules; Biosynthesis of terpenoids and polyketides; Terpenoid backbone biosynthesis	4	4	5	6	3	3	5	5	7	4	8	8	5	4	5	5	5	5	6	6	4	4	8	8	8	8	7	7	7	7	4	4	4	5	4	4	2	2	6	6	8	8	6	5	7	7	8	8	7
Pathway modules; Carbohydrate metabolism; Central carbohydrate metabolism!!!Pathway modules; Carbohydrate metabolism; Central carbohydrate metabolism!!!Pathway modules; Energy metabolism; Carbon fixation!!!Pathway modules; Energy metabolism; Carbon fixation!!!Pathway modules; Energy metabolism; Carbon fixation!!!Signature modules; Module set; Metabolic capacity	0	0	0	0	0	0	0	0	2	2	2	2	0	0	0	0	0	0	0	0	0	0	2	2	2	2	0	0	0	0	0	0	0	0	0	0	0	0	0	2	2	2	0	0	0	0	4	4	0
Pathway modules; Carbohydrate metabolism; Central carbohydrate metabolism!!!Pathway modules; Carbohydrate metabolism; Central carbohydrate metabolism!!!Pathway modules; Energy metabolism; Carbon fixation!!!Pathway modules; Energy metabolism; Carbon fixation!!!Pathway modules; Energy metabolism; Methane metabolism!!!Pathway modules; Energy metabolism; Methane metabolism!!!Signature modules; Module…	4	2	1	1	1	1	2	1	1	0	2	2	1	1	2	1	0	1	0	0	1	1	2	2	2	2	1	1	0	0	1	1	1	2	1	1	0	0	1	1	6	6	1	1	1	1	9	8	3
Pathway modules; Amino acid metabolism; Branched-chain amino acid metabolism!!!Pathway modules; Amino acid metabolism; Branched-chain amino acid metabolism!!!Pathway modules; Amino acid metabolism; Branched-chain amino acid metabolism!!!Pathway modules; Metabolism of cofactors and vitamins; Cofactor and vitamin metabolism	1	1	1	1	1	1	1	1	1	1	1	1	0	1	1	1	0	0	2	2	1	1	1	1	1	1	0	0	0	0	1	1	1	1	1	1	1	1	1	1	1	1	0	0	1	1	1	1	1
Pathway modules; Amino acid metabolism; Arginine and proline metabolism!!!Pathway modules; Amino acid metabolism; Arginine and proline metabolism!!!Pathway modules; Amino acid metabolism; Arginine and proline metabolism	0	0	2	2	0	0	2	2	2	2	2	2	0	0	2	2	2	2	2	2	2	2	2	2	2	2	0	0	0	0	0	0	0	0	0	0	2	2	2	2	2	2	2	3	2	2	2	2	2
Pathway modules; Carbohydrate metabolism; Other carbohydrate metabolism!!!Pathway modules; Energy metabolism; Carbon fixation!!!Pathway modules; Energy metabolism; Carbon fixation!!!Pathway modules; Lipid metabolism; Lipid metabolism!!!Pathway modules; Biosynthesis of terpenoids and polyketides; Terpenoid backbone biosynthesis!!!Pathway modules; Biosynthesis of terpenoids and polyketides; Terpeno…	1	1	1	1	1	1	0	0	1	2	2	2	1	1	0	0	1	1	1	1	1	1	7	7	7	8	1	1	1	1	0	0	1	1	1	1	3	3	0	3	4	6	1	1	2	2	4	4	1
Pathway modules; Amino acid metabolism; Lysine metabolism!!!Pathway modules; Amino acid metabolism; Arginine and proline metabolism!!!Pathway modules; Amino acid metabolism; Arginine and proline metabolism	0	0	0	0	0	0	1	1	0	0	1	1	0	0	0	0	0	0	0	0	0	0	3	3	3	3	0	0	0	0	0	0	0	0	0	0	1	1	1	1	2	2	0	0	1	1	2	2	0
Pathway modules; Amino acid metabolism; Branched-chain amino acid metabolism	0	0	2	2	0	0	2	2	4	4	3	3	0	0	0	0	1	1	0	0	0	0	4	4	4	4	1	1	1	1	0	0	1	1	1	1	3	3	3	2	4	4	1	1	2	2	3	3	1
Pathway modules; Energy metabolism; Carbon fixation!!!Signature modules; Module set; Metabolic capacity	1	1	3	3	1	1	0	0	1	0	2	2	0	0	1	1	1	2	0	0	0	0	1	1	1	2	0	0	0	0	1	1	2	2	2	2	1	1	2	2	1	1	1	2	2	2	1	2	1
Pathway modules; Carbohydrate metabolism; Central carbohydrate metabolism!!!Pathway modules; Energy metabolism; Methane metabolism	1	1	0	0	1	1	1	1	3	3	1	1	3	1	1	1	0	0	0	0	1	1	2	2	2	2	1	1	1	1	1	1	1	1	1	1	0	0	0	0	2	2	1	1	0	0	3	3	1
Pathway modules; Carbohydrate metabolism; Central carbohydrate metabolism!!!Pathway modules; Energy metabolism; Carbon fixation	1	1	1	1	1	1	1	1	1	1	1	1	1	1	2	1	0	0	0	0	1	1	3	3	2	2	0	0	1	1	0	0	0	0	0	0	0	0	0	0	1	1	0	0	1	1	1	1	0
Pathway modules; Lipid metabolism; Fatty acid metabolism!!!Pathway modules; Amino acid metabolism; Branched-chain amino acid metabolism	0	0	0	0	0	0	0	0	0	0	1	1	0	0	0	0	0	0	0	0	0	0	0	0	0	0	3	3	3	3	0	0	0	0	0	0	3	3	0	0	0	0	3	2	3	3	0	0	2
Pathway modules; Carbohydrate metabolism; Central carbohydrate metabolism!!!Pathway modules; Carbohydrate metabolism; Central carbohydrate metabolism!!!Pathway modules; Energy metabolism; Carbon fixation!!!Signature modules; Module set; Metabolic capacity!!!Signature modules; Module set; Metabolic capacity	0	0	0	0	0	0	0	0	0	0	0	0	0	0	0	0	0	0	0	0	0	0	2	2	2	2	0	0	0	0	0	0	0	0	0	0	0	0	0	0	3	3	0	0	0	0	2	2	0
Pathway modules; Carbohydrate metabolism; Central carbohydrate metabolism!!!Pathway modules; Carbohydrate metabolism; Central carbohydrate metabolism!!!Pathway modules; Carbohydrate metabolism; Other carbohydrate metabolism!!!Pathway modules; Carbohydrate metabolism; Other carbohydrate metabolism!!!Pathway modules; Energy metabolism; Carbon fixation!!!Signature modules; Module set; Metabolic capa…	0	0	0	0	1	1	1	1	1	1	1	1	0	0	0	1	0	1	0	0	0	0	1	1	1	1	0	0	0	0	0	0	0	0	0	0	1	1	1	1	1	1	0	0	0	0	1	1	0
Pathway modules; Amino acid metabolism; Arginine and proline metabolism	3	3	4	4	1	4	6	5	1	1	6	6	0	0	3	5	1	1	5	5	3	4	14	14	14	14	0	0	0	0	0	0	4	4	5	4	5	5	5	5	10	10	3	3	4	4	10	10	3
Pathway modules; Carbohydrate metabolism; Central carbohydrate metabolism!!!Pathway modules; Carbohydrate metabolism; Other carbohydrate metabolism!!!Pathway modules; Carbohydrate metabolism; Other carbohydrate metabolism!!!Pathway modules; Carbohydrate metabolism; Other carbohydrate metabolism	1	1	0	0	1	1	1	1	1	1	1	1	0	0	1	1	1	1	1	1	1	1	1	1	1	1	2	2	2	2	0	0	1	2	1	1	1	1	1	1	2	2	1	1	0	0	1	1	1
Pathway modules; Metabolism of cofactors and vitamins; Cofactor and vitamin metabolism!!!Pathway modules; Metabolism of cofactors and vitamins; Cofactor and vitamin metabolism!!!Pathway modules; Metabolism of cofactors and vitamins; Cofactor and vitamin metabolism	2	2	10	10	1	1	3	1	15	14	12	12	0	1	1	0	3	6	2	2	0	0	13	13	13	13	5	5	4	4	1	1	4	4	4	4	11	11	8	11	13	13	3	5	7	6	14	12	6
Pathway modules; Carbohydrate metabolism; Central carbohydrate metabolism!!!Pathway modules; Carbohydrate metabolism; Central carbohydrate metabolism!!!Pathway modules; Energy metabolism; Carbon fixation!!!Pathway modules; Energy metabolism; ATP synthesis!!!Signature modules; Module set; Metabolic capacity!!!Signature modules; Module set; Metabolic capacity	1	1	0	0	1	0	1	1	0	0	4	4	3	2	1	1	1	1	2	1	3	2	5	5	5	5	0	0	1	1	0	0	1	1	1	1	0	0	0	0	4	4	0	0	0	0	4	4	0
Pathway modules; Carbohydrate metabolism; Central carbohydrate metabolism!!!Pathway modules; Carbohydrate metabolism; Central carbohydrate metabolism!!!Pathway modules; Carbohydrate metabolism; Central carbohydrate metabolism!!!Pathway modules; Carbohydrate metabolism; Other carbohydrate metabolism!!!Pathway modules; Amino acid metabolism; Branched-chain amino acid metabolism!!!Pathway modules; A…	1	1	0	0	1	1	1	1	2	2	1	1	0	0	1	0	1	1	1	1	0	0	2	2	2	1	0	0	0	0	1	1	2	2	3	2	1	1	1	1	1	1	0	0	0	0	2	2	0
Pathway modules; Xenobiotics biodegradation; Aromatics degradation	2	2	2	2	3	3	2	3	2	1	2	2	1	2	1	1	1	1	1	1	1	1	24	24	23	21	1	1	2	3	1	1	3	3	3	3	3	3	1	21	10	18	1	1	1	1	2	2	1
Pathway modules; Carbohydrate metabolism; Central carbohydrate metabolism!!!Pathway modules; Energy metabolism; Carbon fixation!!!Pathway modules; Energy metabolism; Carbon fixation!!!Signature modules; Module set; Metabolic capacity!!!Signature modules; Module set; Metabolic capacity	0	0	1	1	0	0	0	0	0	0	1	1	0	0	0	0	0	0	0	0	0	0	1	1	1	1	1	1	1	1	0	0	0	0	0	0	1	1	1	1	1	1	0	0	1	1	1	1	0
Pathway modules; Amino acid metabolism; Lysine metabolism!!!Pathway modules; Amino acid metabolism; Lysine metabolism!!!Pathway modules; Amino acid metabolism; Lysine metabolism!!!Pathway modules; Amino acid metabolism; Lysine metabolism	3	3	3	3	3	3	3	3	4	3	3	3	3	3	3	3	3	3	3	3	3	3	5	5	4	5	0	0	0	0	0	0	3	3	3	4	3	3	3	5	3	3	6	3	3	3	4	4	3
Pathway modules; Lipid metabolism; Fatty acid metabolism	1	1	3	3	3	3	2	2	1	2	6	6	1	1	3	2	1	1	1	1	1	1	5	5	5	5	2	2	3	3	0	0	2	2	2	2	3	3	4	4	6	6	0	0	2	2	6	6	2
Pathway modules; Carbohydrate metabolism; Central carbohydrate metabolism!!!Signature modules; Module set; Metabolic capacity!!!Signature modules; Module set; Metabolic capacity	1	1	0	0	1	1	0	0	1	1	0	0	0	0	1	0	0	0	0	0	0	0	0	0	0	0	1	1	1	1	1	1	1	1	1	1	0	0	0	0	0	0	1	1	0	0	0	0	0
Pathway modules; Amino acid metabolism; Arginine and proline metabolism!!!Pathway modules; Amino acid metabolism; Arginine and proline metabolism	2	1	2	2	1	1	2	2	2	1	3	3	2	1	0	2	0	0	2	2	1	1	3	3	3	3	0	0	0	0	1	1	2	2	2	2	2	2	2	2	4	3	1	1	2	2	4	4	1
Pathway modules; Amino acid metabolism; Other amino acid metabolism	1	1	0	0	1	1	1	1	0	0	4	4	0	0	1	1	3	3	6	4	0	0	7	7	7	7	0	0	0	0	1	1	1	1	1	1	1	1	1	2	5	5	1	1	0	0	5	5	2
Pathway modules; Energy metabolism; Methane metabolism	0	0	2	2	1	1	1	0	0	0	0	0	0	0	2	0	1	1	0	0	0	0	1	1	2	2	2	2	2	2	0	0	0	0	0	0	0	0	0	0	1	1	2	2	1	1	0	0	2
Pathway modules; Amino acid metabolism; Serine and threonine metabolism!!!Pathway modules; Amino acid metabolism; Serine and threonine metabolism!!!Pathway modules; Amino acid metabolism; Cysteine and methionine metabolism!!!Pathway modules; Amino acid metabolism; Lysine metabolism!!!Pathway modules; Amino acid metabolism; Lysine metabolism!!!Pathway modules; Amino acid metabolism; Lysine metabol…	1	1	2	2	1	1	1	1	1	2	3	3	1	1	1	1	1	1	1	1	1	1	4	4	4	4	0	0	0	0	1	1	1	1	1	1	2	2	2	2	4	4	1	1	1	1	3	3	1
Pathway modules; Energy metabolism; Nitrogen metabolism!!!Pathway modules; Energy metabolism; Nitrogen metabolism	0	0	1	1	0	0	0	0	1	1	2	2	0	0	0	0	1	1	1	1	0	0	4	4	4	4	0	0	0	0	0	0	0	0	0	0	0	0	1	1	6	6	0	0	0	0	6	6	0
Signature modules; Module set; Metabolic capacity	0	0	1	1	0	0	0	0	1	1	5	5	0	0	0	0	1	1	1	1	0	0	9	9	9	9	0	0	0	0	0	0	0	0	0	0	0	0	1	2	6	9	0	0	0	0	6	6	1
Pathway modules; Lipid metabolism; Fatty acid metabolism!!!Pathway modules; Lipid metabolism; Fatty acid metabolism!!!Pathway modules; Metabolism of cofactors and vitamins; Cofactor and vitamin metabolism	3	3	1	1	2	2	2	2	1	5	4	4	0	1	1	1	3	4	3	3	1	1	7	7	6	7	1	1	1	1	0	0	2	2	3	3	0	0	2	1	4	5	0	0	1	1	5	4	3
Pathway modules; Carbohydrate metabolism; Central carbohydrate metabolism!!!Pathway modules; Carbohydrate metabolism; Central carbohydrate metabolism!!!Pathway modules; Nucleotide metabolism; Purine metabolism!!!Pathway modules; Nucleotide metabolism; Purine metabolism	1	1	1	1	1	1	1	1	1	1	3	3	1	1	1	1	1	1	1	1	1	1	2	2	2	2	1	1	1	1	1	1	1	2	1	1	2	2	1	1	2	2	1	1	1	1	2	2	3
Pathway modules; Carbohydrate metabolism; Central carbohydrate metabolism!!!Pathway modules; Carbohydrate metabolism; Central carbohydrate metabolism!!!Pathway modules; Amino acid metabolism; Lysine metabolism	0	0	0	0	0	0	0	0	1	1	1	1	0	0	0	0	0	0	0	0	0	0	1	1	1	1	0	0	0	0	0	0	0	0	0	0	1	1	2	1	1	1	0	0	0	0	2	2	0
Pathway modules; Energy metabolism; Methane metabolism!!!Signature modules; Module set; Metabolic capacity	0	0	0	0	0	0	0	0	0	0	1	1	0	0	0	0	0	0	0	0	0	0	1	1	1	1	0	0	0	0	0	1	0	0	0	0	1	0	0	0	1	1	0	0	0	0	1	1	0
Pathway modules; Amino acid metabolism; Lysine metabolism	3	3	2	2	3	3	3	3	3	5	3	3	6	5	6	3	9	9	8	9	5	5	3	3	3	2	1	1	1	1	0	0	5	5	6	5	4	4	2	2	2	2	1	1	3	3	2	2	1
Pathway modules; Amino acid metabolism; Cysteine and methionine metabolism!!!Pathway modules; Amino acid metabolism; Polyamine biosynthesis	0	0	3	3	0	0	0	0	0	0	0	0	0	0	0	0	0	0	0	0	0	0	2	2	2	2	0	0	0	0	0	0	0	0	0	0	1	0	0	0	0	0	0	0	0	0	2	2	2
Pathway modules; Carbohydrate metabolism; Central carbohydrate metabolism!!!Pathway modules; Carbohydrate metabolism; Central carbohydrate metabolism!!!Pathway modules; Energy metabolism; Carbon fixation!!!Pathway modules; Energy metabolism; Carbon fixation!!!Pathway modules; Energy metabolism; Carbon fixation!!!Pathway modules; Energy metabolism; ATP synthesis!!!Signature modules; Module set; Me…	0	0	2	2	0	0	0	0	3	3	4	4	0	0	0	0	0	0	0	0	0	0	4	4	4	4	0	0	0	0	0	0	0	0	0	0	2	2	2	2	4	4	0	0	0	0	4	4	0
Pathway modules; Energy metabolism; Sulfur metabolism!!!Signature modules; Module set; Metabolic capacity	0	0	0	0	0	0	0	0	0	5	6	6	0	0	0	0	0	0	0	0	0	0	6	6	6	6	0	0	0	0	0	0	0	0	0	0	4	4	4	4	6	6	0	0	0	0	6	6	1
Pathway modules; Energy metabolism; Nitrogen metabolism	0	0	1	1	0	0	0	0	2	2	2	2	0	0	0	0	0	0	1	1	0	0	3	3	3	3	0	0	1	1	0	0	0	0	0	0	1	1	2	0	3	4	0	0	0	0	3	3	0
Pathway modules; Amino acid metabolism; Cysteine and methionine metabolism!!!Pathway modules; Amino acid metabolism; Aromatic amino acid metabolism!!!Pathway modules; Amino acid metabolism; Aromatic amino acid metabolism!!!Pathway modules; Amino acid metabolism; Aromatic amino acid metabolism!!!Pathway modules; Amino acid metabolism; Aromatic amino acid metabolism	0	0	0	0	0	0	0	0	0	0	1	1	0	0	0	0	0	0	0	0	0	0	2	2	2	1	0	0	0	0	0	0	0	0	0	0	0	0	0	0	1	1	0	0	0	0	1	1	0
Pathway modules; Amino acid metabolism; Lysine metabolism!!!Pathway modules; Amino acid metabolism; Lysine metabolism!!!Pathway modules; Amino acid metabolism; Lysine metabolism	1	1	1	1	0	0	0	0	0	0	1	1	1	1	1	1	1	1	1	1	1	1	1	1	1	1	1	1	0	0	0	0	1	1	1	1	1	1	1	1	1	1	0	0	1	1	1	1	1
Pathway modules; Lipid metabolism; Fatty acid metabolism!!!Pathway modules; Xenobiotics biodegradation; Aromatics degradation	0	0	0	0	1	1	0	0	0	0	1	1	1	0	0	0	0	0	0	0	0	0	2	2	2	2	1	1	1	1	0	0	0	0	0	0	1	1	0	2	1	3	1	1	1	1	2	2	2
Pathway modules; Glycan metabolism; Lipopolysaccharide metabolism!!!Pathway modules; Glycan metabolism; Lipopolysaccharide metabolism	0	0	9	9	0	0	0	0	0	0	10	10	0	0	0	0	0	0	0	0	0	0	11	11	11	11	8	8	8	7	0	0	2	0	0	0	0	0	0	0	10	10	0	0	7	7	10	10	0
Pathway modules; Amino acid metabolism; Arginine and proline metabolism!!!Pathway modules; Amino acid metabolism; Polyamine biosynthesis	0	0	0	0	0	0	0	0	1	1	0	0	0	0	0	0	0	0	0	0	0	0	0	0	0	0	1	1	1	1	0	0	0	0	0	0	0	0	0	0	0	0	0	0	0	0	0	0	0
Pathway modules; Amino acid metabolism; Serine and threonine metabolism	0	0	3	3	3	3	3	3	6	5	6	6	3	3	3	3	0	1	3	3	4	4	9	9	9	8	0	0	1	1	1	1	2	2	2	2	6	6	6	7	6	5	0	0	5	4	6	6	1
Pathway modules; Amino acid metabolism; Polyamine biosynthesis	0	0	1	1	0	0	0	0	1	0	2	2	0	1	0	0	0	0	0	0	0	0	9	9	9	9	0	0	2	1	0	0	0	0	0	0	1	1	0	3	7	7	0	0	3	3	3	3	3
Pathway modules; Amino acid metabolism; Aromatic amino acid metabolism!!!Pathway modules; Amino acid metabolism; Aromatic amino acid metabolism	0	0	1	1	0	0	0	0	1	1	1	1	0	0	0	0	0	0	0	0	1	1	1	1	1	1	1	1	1	1	0	0	0	0	0	0	0	0	0	0	1	1	0	0	1	1	1	1	1
Pathway modules; Lipid metabolism; Fatty acid metabolism!!!Pathway modules; Lipid metabolism; Fatty acid metabolism!!!Pathway modules; Lipid metabolism; Fatty acid metabolism	1	1	1	1	1	1	1	1	1	1	1	1	0	1	0	1	0	0	1	1	0	0	1	1	1	1	1	1	1	1	0	0	1	1	1	1	0	0	0	0	1	1	0	0	1	1	1	1	1
Pathway modules; Energy metabolism; Carbon fixation!!!Pathway modules; Energy metabolism; Carbon fixation!!!Pathway modules; Energy metabolism; Carbon fixation!!!Pathway modules; Energy metabolism; Carbon fixation!!!Signature modules; Module set; Metabolic capacity	0	0	0	0	1	1	0	0	1	0	0	0	0	0	0	0	0	0	0	0	0	0	0	0	0	0	1	1	1	1	1	1	1	1	1	1	0	0	0	0	0	0	1	1	0	0	0	0	1
Pathway modules; Amino acid metabolism; Cysteine and methionine metabolism!!!Pathway modules; Amino acid metabolism; Cysteine and methionine metabolism	1	1	0	0	1	1	2	1	1	1	1	1	1	1	1	1	1	1	1	1	1	1	2	2	2	3	1	1	1	1	1	1	1	1	2	2	0	0	0	0	1	1	0	0	1	1	1	1	2
Pathway modules; Biosynthesis of other secondary metabolites; Biosynthesis of phytochemical compounds	1	1	1	1	1	1	1	1	1	1	0	0	0	0	0	0	0	0	0	0	0	0	1	1	1	1	1	1	1	1	1	1	1	1	1	1	0	0	0	0	0	0	1	2	0	0	0	0	1
Pathway modules; Carbohydrate metabolism; Other carbohydrate metabolism!!!Pathway modules; Carbohydrate metabolism; Other carbohydrate metabolism!!!Signature modules; Module set; Metabolic capacity	0	0	1	1	0	0	0	0	0	0	0	0	0	0	0	0	0	0	0	0	0	0	0	0	0	0	0	0	0	0	0	0	0	0	0	0	2	2	1	1	0	0	0	0	1	1	0	0	0
Pathway modules; Amino acid metabolism; Serine and threonine metabolism!!!Pathway modules; Metabolism of cofactors and vitamins; Cofactor and vitamin metabolism	0	0	0	0	0	0	1	1	0	0	1	1	0	0	1	1	0	1	1	1	1	1	1	1	1	1	0	0	0	0	0	0	0	0	0	0	1	1	1	1	1	1	0	0	1	1	1	1	0
Signature modules; Gene set; Drug resistance!!!Signature modules; Gene set; Drug resistance!!!Signature modules; Gene set; Drug resistance	0	0	0	0	0	0	0	0	3	1	0	0	0	0	0	0	0	0	0	0	0	0	4	4	4	5	0	0	0	0	0	0	0	0	0	0	0	0	0	0	1	2	0	0	0	0	2	2	0
Pathway modules; Carbohydrate metabolism; Central carbohydrate metabolism!!!Pathway modules; Carbohydrate metabolism; Other carbohydrate metabolism!!!Pathway modules; Carbohydrate metabolism; Other carbohydrate metabolism	1	1	0	0	0	0	1	0	0	0	0	1	0	0	0	0	0	0	0	0	0	0	2	2	2	2	0	0	0	0	0	0	1	1	2	2	0	0	0	1	2	2	0	0	0	0	1	1	0
Pathway modules; Xenobiotics biodegradation; Aromatics degradation!!!Pathway modules; Xenobiotics biodegradation; Aromatics degradation	0	0	0	0	0	0	0	0	1	0	0	0	0	1	1	1	2	1	2	1	0	0	4	4	4	4	0	0	0	0	0	0	0	0	0	0	0	0	0	1	3	3	0	0	2	0	0	0	0
Pathway modules; Carbohydrate metabolism; Central carbohydrate metabolism!!!Pathway modules; Carbohydrate metabolism; Central carbohydrate metabolism!!!Pathway modules; Energy metabolism; Carbon fixation!!!Pathway modules; Energy metabolism; Carbon fixation!!!Signature modules; Module set; Metabolic capacity	0	0	2	2	0	0	0	0	2	2	0	0	0	0	0	0	0	0	0	0	0	0	0	0	0	0	0	0	0	0	0	0	0	0	0	0	0	0	0	0	0	0	0	0	7	6	0	0	0
Pathway modules; Nucleotide metabolism; Purine metabolism!!!Pathway modules; Nucleotide metabolism; Purine metabolism!!!Pathway modules; Nucleotide metabolism; Pyrimidine metabolism!!!Pathway modules; Nucleotide metabolism; Pyrimidine metabolism	1	1	1	1	1	1	1	1	1	1	1	1	0	0	1	0	1	1	1	1	0	0	1	1	1	1	0	0	0	0	0	0	1	2	1	1	1	1	1	1	1	1	0	0	0	0	1	1	1
Pathway modules; Energy metabolism; Carbon fixation!!!Pathway modules; Energy metabolism; Carbon fixation!!!Pathway modules; Energy metabolism; Carbon fixation!!!Pathway modules; Energy metabolism; Carbon fixation!!!Pathway modules; Energy metabolism; Carbon fixation!!!Pathway modules; Energy metabolism; Carbon fixation!!!Pathway modules; Energy metabolism; Methane metabolism!!!Signature modules;…	0	0	0	0	1	1	1	1	0	0	1	1	1	1	0	0	0	0	0	0	1	1	1	1	1	1	0	0	0	0	0	0	0	0	0	0	1	1	0	1	1	1	0	0	0	0	2	1	1
Pathway modules; Amino acid metabolism; Histidine metabolism!!!Pathway modules; Amino acid metabolism; Aromatic amino acid metabolism	0	0	0	0	0	0	0	0	0	0	0	0	0	0	0	0	0	0	0	0	0	0	0	0	0	0	0	0	0	0	0	0	0	0	0	0	1	1	1	1	0	0	0	0	0	0	0	0	0
Pathway modules; Carbohydrate metabolism; Central carbohydrate metabolism!!!Pathway modules; Carbohydrate metabolism; Central carbohydrate metabolism!!!Pathway modules; Energy metabolism; Carbon fixation!!!Pathway modules; Energy metabolism; Carbon fixation!!!Pathway modules; Energy metabolism; Carbon fixation!!!Signature modules; Module set; Metabolic capacity!!!Signature modules; Module set; Me…	0	0	2	2	0	0	0	0	0	0	0	0	0	0	0	0	0	0	0	0	0	0	0	0	0	0	2	2	0	0	0	0	0	0	0	0	0	0	0	0	0	0	0	0	0	0	0	0	0
Pathway modules; Biosynthesis of other secondary metabolites; Biosynthesis of other bacterial compounds	1	0	0	0	0	0	0	0	9	3	3	2	0	0	0	0	1	0	0	0	0	0	2	2	1	2	1	1	1	1	0	0	2	2	2	2	0	1	2	3	2	3	0	0	2	2	5	5	0
Pathway modules; Carbohydrate metabolism; Central carbohydrate metabolism!!!Pathway modules; Carbohydrate metabolism; Central carbohydrate metabolism!!!Pathway modules; Carbohydrate metabolism; Other carbohydrate metabolism!!!Pathway modules; Carbohydrate metabolism; Other carbohydrate metabolism!!!Pathway modules; Energy metabolism; Carbon fixation!!!Pathway modules; Energy metabolism; Carbon fi…	0	0	0	0	0	0	0	0	1	1	0	0	0	0	0	0	0	0	0	0	0	0	0	0	0	0	0	0	0	0	0	0	0	0	0	0	1	1	1	1	0	0	0	0	0	0	0	0	0
Pathway modules; Lipid metabolism; Fatty acid metabolism!!!Pathway modules; Lipid metabolism; Fatty acid metabolism	0	0	0	0	0	0	0	0	0	0	0	0	0	0	0	0	0	0	0	0	0	0	0	0	0	0	0	0	0	0	0	0	0	0	0	0	1	1	2	2	0	0	0	0	0	0	0	0	0
Pathway modules; Carbohydrate metabolism; Central carbohydrate metabolism!!!Pathway modules; Carbohydrate metabolism; Central carbohydrate metabolism!!!Pathway modules; Carbohydrate metabolism; Other carbohydrate metabolism!!!Pathway modules; Energy metabolism; Carbon fixation!!!Pathway modules; Energy metabolism; Carbon fixation	0	0	0	0	0	0	0	0	0	0	1	1	0	0	0	0	0	0	0	0	0	0	1	1	1	1	0	0	0	0	0	0	0	0	0	0	0	0	0	0	1	1	0	0	0	0	1	1	0
Pathway modules; Carbohydrate metabolism; Central carbohydrate metabolism!!!Pathway modules; Energy metabolism; Carbon fixation!!!Pathway modules; Energy metabolism; Carbon fixation!!!Pathway modules; Energy metabolism; Methane metabolism!!!Signature modules; Module set; Metabolic capacity!!!Signature modules; Module set; Metabolic capacity	0	0	0	0	0	0	0	0	0	0	1	1	0	0	0	0	0	0	0	0	0	0	1	1	1	1	0	0	0	0	0	0	0	0	0	0	0	0	0	0	1	1	0	0	0	0	1	1	0
Pathway modules; Biosynthesis of terpenoids and polyketides; Terpenoid backbone biosynthesis!!!Pathway modules; Biosynthesis of terpenoids and polyketides; Terpenoid backbone biosynthesis!!!Pathway modules; Biosynthesis of terpenoids and polyketides; Terpenoid backbone biosynthesis!!!Pathway modules; Biosynthesis of terpenoids and polyketides; Terpenoid backbone biosynthesis!!!Pathway modules; Bi…	1	1	0	0	1	1	1	1	1	1	2	2	1	1	0	0	1	1	1	1	2	2	2	2	2	2	0	0	0	0	1	1	1	1	1	1	1	1	1	1	2	2	2	2	1	1	2	2	0
Signature modules; Gene set; Pathogenicity!!!Signature modules; Gene set; Drug resistance!!!Signature modules; Gene set; Drug resistance	0	0	1	1	0	0	0	0	0	0	2	2	0	0	0	0	0	0	0	0	0	0	1	1	1	1	0	0	0	0	0	0	0	0	0	0	0	0	0	0	1	2	0	0	1	1	1	1	0
Pathway modules; Amino acid metabolism; Serine and threonine metabolism!!!Pathway modules; Amino acid metabolism; Cysteine and methionine metabolism!!!Pathway modules; Amino acid metabolism; Lysine metabolism!!!Pathway modules; Amino acid metabolism; Lysine metabolism!!!Pathway modules; Amino acid metabolism; Lysine metabolism	0	0	0	0	0	0	0	0	0	0	2	2	0	0	0	0	0	0	0	0	0	0	2	2	2	2	0	0	0	0	0	0	0	0	0	0	0	0	0	0	2	2	0	0	0	0	2	2	0
Pathway modules; Carbohydrate metabolism; Other carbohydrate metabolism!!!Pathway modules; Carbohydrate metabolism; Other carbohydrate metabolism!!!Pathway modules; Energy metabolism; Carbon fixation!!!Signature modules; Module set; Metabolic capacity	0	0	1	1	0	0	0	0	0	0	0	0	0	0	0	0	0	0	0	0	0	0	0	0	0	0	0	0	0	0	0	0	0	0	0	0	1	1	0	0	1	1	0	0	0	0	2	1	0
Pathway modules; Energy metabolism; Carbon fixation!!!Pathway modules; Energy metabolism; Carbon fixation!!!Signature modules; Module set; Metabolic capacity!!!Signature modules; Module set; Metabolic capacity	0	0	0	0	0	0	0	0	0	0	1	1	0	0	0	0	0	0	0	0	0	0	1	1	1	1	0	0	0	0	0	0	0	0	0	0	0	0	0	0	1	1	0	0	0	0	1	1	0
Pathway modules; Carbohydrate metabolism; Central carbohydrate metabolism!!!Pathway modules; Carbohydrate metabolism; Other carbohydrate metabolism	0	0	0	0	0	0	0	0	0	0	0	0	0	0	0	0	0	0	0	0	0	0	0	0	0	0	0	0	0	0	0	0	0	0	0	0	1	1	1	1	0	0	0	0	0	0	0	0	0
Pathway modules; Energy metabolism; Carbon fixation!!!Signature modules; Module set; Metabolic capacity!!!Signature modules; Module set; Metabolic capacity	0	0	0	0	0	0	0	0	0	0	1	1	0	0	0	0	0	0	0	0	0	0	1	1	1	1	0	0	0	0	0	0	0	0	0	0	1	1	1	1	1	1	0	0	0	0	1	1	0
Pathway modules; Biosynthesis of terpenoids and polyketides; Terpenoid backbone biosynthesis!!!Pathway modules; Biosynthesis of terpenoids and polyketides; Terpenoid backbone biosynthesis!!!Pathway modules; Biosynthesis of other secondary metabolites; Biosynthesis of other bacterial compounds	0	0	0	0	0	0	0	0	0	0	0	0	0	0	0	0	0	0	0	0	0	0	0	0	0	0	0	0	0	0	0	0	0	0	0	0	1	1	1	1	0	0	0	0	0	0	0	0	0
Pathway modules; Amino acid metabolism; Serine and threonine metabolism!!!Pathway modules; Amino acid metabolism; Cysteine and methionine metabolism	0	0	1	1	1	1	1	1	1	1	0	0	1	1	1	1	0	0	2	2	1	1	0	0	0	0	0	0	0	0	1	1	1	1	2	1	1	1	1	1	0	0	1	2	1	1	0	0	0
Pathway modules; Biosynthesis of terpenoids and polyketides; Terpenoid backbone biosynthesis!!!Pathway modules; Biosynthesis of terpenoids and polyketides; Terpenoid backbone biosynthesis	1	1	0	0	1	1	1	1	0	1	0	0	1	1	1	1	1	1	1	1	1	1	0	0	0	0	0	0	0	0	0	0	1	1	1	1	2	2	0	0	0	0	0	0	0	0	0	0	0
Pathway modules; Biosynthesis of other secondary metabolites; Biosynthesis of beta-lactams	0	0	0	0	0	0	0	0	0	0	0	0	0	0	0	0	0	0	0	0	0	0	1	1	1	1	0	0	0	0	0	0	0	0	0	0	0	0	0	0	1	1	0	0	0	0	1	1	0
Pathway modules; Carbohydrate metabolism; Other carbohydrate metabolism!!!Pathway modules; Energy metabolism; Carbon fixation!!!Pathway modules; Energy metabolism; Carbon fixation!!!Signature modules; Module set; Metabolic capacity	0	0	2	2	0	0	0	0	0	0	0	0	0	0	0	0	0	0	0	0	0	0	0	0	0	0	0	0	0	0	0	0	0	0	0	0	0	0	0	0	0	0	0	0	0	0	0	0	0
Pathway modules; Amino acid metabolism; Aromatic amino acid metabolism!!!Pathway modules; Amino acid metabolism; Aromatic amino acid metabolism!!!Pathway modules; Amino acid metabolism; Aromatic amino acid metabolism	0	0	0	0	0	0	0	0	1	0	0	0	0	0	0	0	0	0	0	0	0	0	0	0	0	0	0	0	0	0	0	0	0	0	0	0	0	0	0	0	0	0	0	0	0	0	0	0	0
Pathway modules; Glycan metabolism; Glycosaminoglycan metabolism	0	0	0	0	0	0	0	0	0	0	0	0	0	0	0	0	0	0	0	0	0	0	0	0	0	0	0	0	0	0	0	0	1	2	1	1	0	0	0	0	0	1	0	0	0	0	0	0	6
Pathway modules; Carbohydrate metabolism; Other carbohydrate metabolism!!!Pathway modules; Carbohydrate metabolism; Other carbohydrate metabolism!!!Pathway modules; Glycan metabolism; Glycosaminoglycan metabolism!!!Pathway modules; Glycan metabolism; Glycosaminoglycan metabolism!!!Pathway modules; Glycan metabolism; Glycosaminoglycan metabolism	0	0	0	0	0	0	1	0	0	0	0	0	0	0	0	0	0	0	0	0	0	0	0	0	0	0	0	0	0	0	0	0	0	1	0	0	0	0	0	0	0	0	0	0	0	0	1	1	0
Pathway modules; Lipid metabolism; Lipid metabolism!!!Pathway modules; Biosynthesis of terpenoids and polyketides; Terpenoid backbone biosynthesis!!!Pathway modules; Biosynthesis of terpenoids and polyketides; Terpenoid backbone biosynthesis	1	1	0	0	1	1	1	1	0	1	0	0	1	1	1	1	1	1	1	1	1	1	0	0	0	0	0	0	0	0	0	0	1	1	1	1	1	1	0	0	0	0	0	0	0	0	0	0	0
Signature modules; Gene set; Drug resistance!!!Signature modules; Gene set; Drug resistance	1	1	0	0	0	0	0	0	0	0	0	0	0	0	0	0	0	0	0	0	0	0	2	2	2	2	0	0	0	0	0	0	2	2	1	1	0	0	0	0	0	1	0	0	0	0	0	0	0
Pathway modules; Biosynthesis of terpenoids and polyketides; Polyketide sugar unit biosynthesis!!!Pathway modules; Biosynthesis of terpenoids and polyketides; Polyketide sugar unit biosynthesis	0	0	0	0	0	0	0	0	0	0	0	0	0	0	0	0	0	0	0	0	0	0	1	1	1	1	0	0	0	0	0	0	0	0	0	0	0	0	0	0	0	0	0	0	0	0	0	0	0
Pathway modules; Amino acid metabolism; Serine and threonine metabolism!!!Pathway modules; Amino acid metabolism; Serine and threonine metabolism	0	0	0	0	0	0	0	0	0	0	0	0	0	0	0	0	0	0	0	0	0	0	0	0	0	0	0	0	0	0	0	0	0	0	0	0	0	0	0	0	0	0	0	0	0	0	0	0	0
Pathway modules; Lipid metabolism; Sterol biosynthesis	0	0	0	0	0	0	0	0	0	0	0	0	0	0	0	0	0	0	0	0	0	0	0	0	0	0	0	0	0	0	0	0	0	0	0	0	0	0	0	0	0	0	0	0	0	0	0	0	0
Pathway modules; Carbohydrate metabolism; Other carbohydrate metabolism!!!Pathway modules; Carbohydrate metabolism; Other carbohydrate metabolism!!!Pathway modules; Energy metabolism; Carbon fixation!!!Pathway modules; Energy metabolism; Carbon fixation!!!Signature modules; Module set; Metabolic capacity	0	0	1	1	0	0	0	0	0	0	0	0	0	0	0	0	0	0	0	0	0	0	0	0	0	0	0	0	0	0	0	0	0	0	0	0	1	1	0	0	0	0	0	0	0	0	0	0	0
Pathway modules; Lipid metabolism; Lipid metabolism!!!Pathway modules; Amino acid metabolism; Branched-chain amino acid metabolism	0	0	0	0	0	0	0	0	0	0	0	0	0	0	0	0	0	0	0	0	0	0	0	0	0	0	0	0	1	1	0	0	0	0	0	0	0	0	0	0	0	0	0	0	1	1	0	0	0
Signature modules; Gene set; Pathogenicity	0	0	0	0	0	0	0	0	0	3	2	2	0	0	0	0	0	0	0	0	0	0	2	2	0	0	0	0	2	2	0	0	0	0	0	0	0	0	0	0	1	0	0	0	0	0	4	3	0
Pathway modules; Energy metabolism; Nitrogen metabolism!!!Signature modules; Module set; Metabolic capacity	0	0	0	0	0	0	0	0	0	0	0	0	0	0	0	0	0	0	0	0	0	0	1	1	1	1	0	0	0	0	0	0	0	0	0	0	0	0	0	0	0	1	0	0	0	0	0	0	0
Pathway modules; Lipid metabolism; Lipid metabolism!!!Pathway modules; Lipid metabolism; Lipid metabolism	0	0	0	0	0	0	0	0	0	0	0	0	0	0	0	0	0	0	0	0	0	0	0	0	0	0	0	0	0	0	0	0	0	0	0	0	0	0	0	0	0	0	0	0	0	0	0	0	0
Pathway modules; Glycan metabolism; Glycosaminoglycan metabolism!!!Pathway modules; Glycan metabolism; Glycosaminoglycan metabolism	0	0	0	0	0	0	0	0	0	0	0	0	0	0	0	0	0	0	0	0	0	0	0	0	0	0	0	0	0	0	0	0	0	0	0	0	0	0	0	0	0	0	0	0	0	0	0	0	2
Pathway modules; Glycan metabolism; Glycan biosynthesis	0	0	0	0	0	0	0	0	0	0	0	0	0	1	1	0	0	0	0	0	1	0	0	0	0	0	0	0	0	0	0	0	0	0	0	0	1	1	1	1	0	0	0	0	0	0	0	0	0
Pathway modules; Energy metabolism; Sulfur metabolism!!!Pathway modules; Energy metabolism; Sulfur metabolism!!!Signature modules; Module set; Metabolic capacity	0	0	0	0	0	0	0	0	0	1	0	0	0	0	0	0	0	0	0	0	0	0	0	0	0	0	0	0	0	0	0	0	0	0	0	0	0	0	0	0	0	0	0	0	0	0	0	0	0
Pathway modules; Lipid metabolism; Fatty acid metabolism!!!Pathway modules; Lipid metabolism; Fatty acid metabolism!!!Pathway modules; Amino acid metabolism; Lysine metabolism	0	0	0	0	0	0	0	0	1	0	0	0	0	0	0	0	0	0	0	0	0	0	0	0	0	0	0	0	0	0	0	0	0	0	0	0	0	0	0	0	0	0	0	0	0	0	0	0	0
Pathway modules; Carbohydrate metabolism; Central carbohydrate metabolism!!!Pathway modules; Energy metabolism; Carbon fixation!!!Pathway modules; Energy metabolism; Carbon fixation!!!Pathway modules; Energy metabolism; Carbon fixation!!!Signature modules; Module set; Metabolic capacity	0	0	0	0	0	0	0	0	0	0	0	0	0	0	0	0	0	0	0	0	0	0	0	0	0	0	0	0	0	0	3	3	0	0	0	0	0	0	0	0	0	0	0	0	0	0	0	0	0
Pathway modules; Energy metabolism; Methane metabolism!!!Pathway modules; Energy metabolism; Methane metabolism!!!Pathway modules; Energy metabolism; Methane metabolism!!!Pathway modules; Energy metabolism; Methane metabolism	0	0	0	0	0	0	0	0	0	0	0	0	0	0	0	0	0	0	0	0	0	0	0	0	0	0	0	0	0	0	0	0	0	0	0	0	1	1	1	0	0	0	0	0	0	0	0	0	0
Pathway modules; Energy metabolism; Sulfur metabolism	0	0	0	0	0	0	0	0	0	0	0	0	0	0	0	0	0	0	0	0	0	0	0	0	0	0	0	0	0	0	0	0	0	0	0	0	0	0	0	0	0	0	0	0	0	0	0	0	0
Pathway modules; Energy metabolism; ATP synthesis!!!Pathway modules; Energy metabolism; ATP synthesis	0	0	0	0	0	0	0	0	0	0	0	0	0	0	0	0	0	0	0	0	0	0	0	0	0	0	0	0	0	0	0	0	0	0	0	0	0	0	0	0	3	3	0	0	0	0	0	0	0
Pathway modules; Amino acid metabolism; Aromatic amino acid metabolism!!!Pathway modules; Metabolism of cofactors and vitamins; Cofactor and vitamin metabolism	0	1	0	0	0	0	0	0	0	0	0	0	0	0	0	0	0	0	0	0	0	0	0	0	0	0	0	0	1	1	0	0	0	0	0	0	0	0	0	0	0	0	0	0	0	0	0	0	0
Signature modules; Gene set; Pathogenicity!!!Signature modules; Gene set; Plant pathogenicity	0	0	0	0	0	0	0	0	0	0	2	2	0	0	0	0	0	0	0	0	0	0	0	0	0	0	0	0	0	0	0	0	0	0	0	0	0	0	0	0	0	0	0	0	0	0	0	0	0
Pathway modules; Biosynthesis of terpenoids and polyketides; Plant terpenoid biosynthesis	0	0	0	0	0	0	0	0	0	1	0	0	0	0	0	0	0	0	0	0	0	0	0	0	0	0	0	0	0	0	0	0	0	0	0	0	2	2	1	1	0	0	0	0	0	0	0	0	0
Pathway modules; Energy metabolism; Methane metabolism!!!Pathway modules; Energy metabolism; Methane metabolism!!!Pathway modules; Energy metabolism; Methane metabolism!!!Pathway modules; Energy metabolism; Methane metabolism!!!Signature modules; Module set; Metabolic capacity	0	0	1	1	0	0	0	0	0	0	0	0	0	0	0	0	0	0	0	0	0	0	0	0	0	0	0	0	0	0	0	0	0	0	0	0	0	0	0	0	0	0	0	0	0	0	0	0	0
Pathway modules; Carbohydrate metabolism; Other carbohydrate metabolism!!!Pathway modules; Lipid metabolism; Fatty acid metabolism	0	0	0	0	0	0	0	0	0	0	0	0	0	0	0	0	0	0	0	0	0	0	0	0	0	0	0	0	0	0	0	0	0	0	0	0	1	1	0	0	0	0	0	0	0	0	0	0	0
Pathway modules; Biosynthesis of other secondary metabolites; Biosynthesis of phytochemical compounds!!!Pathway modules; Biosynthesis of other secondary metabolites; Biosynthesis of phytochemical compounds	0	0	0	0	0	0	0	0	0	0	0	0	0	0	0	0	0	0	0	0	0	0	0	0	0	0	0	0	0	0	0	0	0	0	0	0	1	1	0	0	0	0	0	0	0	0	0	0	0
Signature modules; Gene set; Plant pathogenicity	0	0	0	0	0	0	0	0	0	0	0	0	0	0	0	0	0	0	0	0	0	0	0	0	0	0	0	0	0	0	0	0	0	0	0	0	0	0	0	0	0	0	0	0	0	0	0	0	0
Pathway modules; Carbohydrate metabolism; Other carbohydrate metabolism!!!Pathway modules; Lipid metabolism; Fatty acid metabolism!!!Pathway modules; Lipid metabolism; Fatty acid metabolism!!!Pathway modules; Lipid metabolism; Lipid metabolism	0	0	0	0	0	0	0	0	0	0	0	0	0	0	0	0	0	0	0	0	0	0	0	0	0	0	0	0	0	0	0	0	0	0	0	0	1	1	0	0	0	0	0	0	0	0	0	0	0
Pathway modules; Amino acid metabolism; Lysine metabolism!!!Pathway modules; Amino acid metabolism; Arginine and proline metabolism	0	0	0	0	0	0	0	0	0	0	0	0	0	0	0	0	0	0	0	0	0	0	0	0	0	0	0	0	0	0	0	0	0	0	0	0	0	0	0	0	0	0	0	0	0	0	0	0	0
Pathway modules; Biosynthesis of terpenoids and polyketides; Type II polyketide biosynthesis	0	0	0	0	0	0	0	0	0	0	0	0	0	0	0	0	0	0	0	0	0	0	0	0	0	0	0	0	0	0	0	0	0	0	0	0	0	0	0	0	0	0	0	0	0	0	0	0	0
[truncated: 68 more columns]

## Sheet: Table S14 KEGG Module
Table S14. Annotations for pairs of congeneric genomes from different body sites.
KEGG Module	GCF_0015463751_ASM154637v1	GCF_0001596751_ASM15967v1	GCF_0002150251_ASM21502v2	GCF_0001637351_ASM16373v1	GCF_0018385751_ASM183857v1	GCF_0001865451_Strep_angi_1_2_62CV_V1	GCF_0015635851_ASM156358v1	GCF_0001549851_ASM15498v1	GCF_0004112751_Stap_sp_HGB0015_V1	GCF_0015466351_ASM154663v1	GCF_0015535251_ASM155352v1	GCF_0002978151_Prot_mira_WGLW6_V1	GCF_0001605151_ASM16051v1	GCF_0001594151_ASM15941v1	GCF_0001794751_ASM17947v1	GCF_0001593752_ASM15937v2	GCF_0001800151_ASM18001v1	GCF_0001608351_ASM16083v1	GCF_0001623951_ASM16239v1	GCF_0000101451_ASM1014v1	GCF_0001793751_ASM17937v1	GCF_0001921651_ASM19216v1	GCF_0003006551_Kleb_pneu_WGLW1_V1	GCF_0003009351_Kleb_pneu_WGLW3_V1	GCF_0015465151_ASM154651v1	GCF_0003009551_Kleb_pneu_WGLW5_V1	GCF_0015463951_ASM154639v1	GCF_0001582351_ASM15823v1	GCF_0001788951_ASM17889v1	GCF_0004792651_Fuso_nucl_CTI-2_V1	GCF_0002215851_ASM22158v2	GCF_0000101851_ASM1018v1	GCF_0001596551_ASM15965v1	GCA_0002052051_ASM20520v1	GCF_0001601551_ASM16015v1	GCF_0006909251_ASM69092v1	GCF_0018071051_ASM180710v1	GCF_0004112351_Cory_sp_HFH0082_V1	GCF_0018159351_ASM181593v1	GCF_0001641151_ASM16411v1	GCF_0015462851_ASM154628v1	GCF_0002387351_Citr_freu_4_7_47CFAA_V1	GCF_0001917451_ASM19174v1	GCF_0001733551_ASM17335v1	GCF_0004688351_AspBV3L6v1.0	GCF_0004113951_Acid_sp_HPA0509_V1	GCF_0001592951_ASM15929v1	GCF_0001646151_ASM16461v1	GCF_0015463551_ASM154635v1
Guanine ribonucleotide biosynthesis IMP => GDP,GTP	3	3	3	3	3	3	3	3	3	3	3	3	3	3	3	3	3	3	3	4	3	3	4	4	4	4	3	4	3	3	3	3	3	4	3	3	4	4	3	3	3	3	3	3	3	3	3	3	3
PRPP biosynthesis, ribose 5P => PRPP	2	2	1	1	2	2	2	2	1	1	1	1	2	2	2	2	2	2	2	2	2	3	1	1	1	1	1	1	1	1	1	1	2	3	2	2	1	1	1	1	2	1	1	1	1	1	1	1	2
Glycolysis (Embden-Meyerhof pathway), glucose => pyruvate!!!Glycolysis, core module involving three-carbon compounds!!!Gluconeogenesis, oxaloacetate => fructose-6P!!!Formaldehyde assimilation, serine pathway	1	1	1	1	1	1	1	1	1	1	1	1	1	1	1	1	1	1	1	1	1	1	1	1	1	1	1	1	1	1	1	1	1	1	1	1	1	1	1	1	1	1	1	1	1	1	1	1	1
F-type ATPase, prokaryotes and chloroplasts	8	8	8	8	7	7	7	7	8	8	8	8	8	8	8	8	8	8	8	8	8	8	8	8	8	8	8	8	8	8	0	0	8	8	8	8	8	8	8	8	8	8	0	0	7	7	8	8	8
Ascorbate biosynthesis, animals, glucose-1P => ascorbate!!!Glycogen biosynthesis, glucose-1P => glycogen/starch!!!Nucleotide sugar biosynthesis, glucose => UDP-glucose	2	2	1	1	1	1	1	1	1	1	2	2	1	3	1	1	1	1	1	1	1	1	2	2	2	2	1	1	1	1	1	1	1	1	1	1	1	1	1	1	2	2	0	0	2	2	2	2	2
Uridine monophosphate biosynthesis, glutamine (+ PRPP) => UMP	7	7	7	7	8	8	8	8	7	7	7	8	7	7	8	7	8	8	9	9	7	7	8	8	7	7	9	15	7	7	7	6	8	9	9	8	7	7	7	7	7	7	7	7	7	6	7	7	7
Cysteine biosynthesis, methionine => cysteine!!!Methionine salvage pathway!!!Methionine degradation!!!Ethylene biosynthesis, methionine => ethylene	1	1	1	1	1	1	1	1	1	1	1	1	1	1	1	1	1	1	1	1	1	1	1	1	1	1	1	1	1	3	1	1	1	1	1	1	1	1	1	1	1	1	1	1	1	1	1	1	1
Pyrimidine ribonucleotide biosynthesis, UMP => UDP/UTP,CDP/CTP	2	2	2	2	2	2	2	2	2	2	2	2	2	2	2	2	2	2	2	2	2	2	3	3	3	3	1	1	1	1	2	2	2	2	2	2	2	2	1	1	3	3	1	1	2	2	2	2	2
Pentose phosphate pathway (Pentose phosphate cycle)!!!Pentose phosphate pathway, non-oxidative phase, fructose 6P => ribose 5P!!!Reductive pentose phosphate cycle (Calvin cycle)!!!Reductive pentose phosphate cycle, glyceraldehyde-3P => ribulose-5P!!!Oxygenic photosynthesis in plants and cyanobacteria!!!Anoxygenic photosynthesis in purple bacteria	2	2	4	4	2	2	9	2	2	2	2	2	1	1	2	2	2	2	3	3	2	2	5	5	7	7	4	4	4	4	3	3	2	2	2	2	2	2	2	2	3	4	5	5	3	3	5	5	4
Glycolysis (Embden-Meyerhof pathway), glucose => pyruvate!!!Glycolysis, core module involving three-carbon compounds!!!Gluconeogenesis, oxaloacetate => fructose-6P!!!Semi-phosphorylative Entner-Doudoroff pathway, gluconate => glycerate-3P!!!D-galactonate degradation, De Ley-Doudoroff pathway, D-galactonate => glycerate-3P!!!Reductive pentose phosphate cycle (Calvin cycle)!!!Reductive pentose phos…	3	3	2	2	2	2	2	2	3	3	3	3	2	2	2	2	2	2	2	2	2	2	5	5	4	5	2	2	2	2	2	2	3	4	3	3	3	3	3	3	5	4	2	2	3	2	4	4	2
Pyruvate oxidation, pyruvate => acetyl-CoA!!!Reductive citrate cycle (Arnon-Buchanan cycle)!!!Anoxygenic photosynthesis in green sulfur bacteria	1	1	1	1	0	0	0	0	0	0	0	0	0	0	0	0	0	0	0	0	0	0	1	1	1	1	3	2	5	2	1	1	3	2	2	2	0	0	0	0	1	1	2	2	2	4	1	1	1
Fatty acid biosynthesis, elongation!!!Fatty acid biosynthesis in mitochondria, animals!!!Fatty acid biosynthesis in mitochondria, fungi!!!Pimeloyl-ACP biosynthesis, BioC-BioH pathway, malonyl-ACP => pimeloyl-ACP	1	1	1	1	1	1	1	1	1	2	1	1	0	1	1	1	1	1	1	1	1	1	3	3	2	2	1	1	1	1	0	0	2	2	2	2	0	0	0	0	1	1	0	0	1	1	1	1	1
Reductive acetyl-CoA pathway (Wood-Ljungdahl pathway)!!!C1-unit interconversion, prokaryotes!!!Acetogen	2	2	1	1	2	2	2	2	2	2	2	2	2	2	2	2	3	3	2	2	2	2	1	1	1	1	2	2	2	2	1	1	2	2	2	2	1	1	2	2	1	1	1	1	1	1	1	1	1
dTDP-L-rhamnose biosynthesis	4	4	0	0	4	4	4	4	0	0	2	2	0	4	4	4	4	4	1	5	4	4	6	6	2	2	3	3	3	4	1	1	4	4	4	4	4	4	3	3	2	2	1	1	0	4	6	6	0
Glycolysis (Embden-Meyerhof pathway), glucose => pyruvate!!!Glycolysis, core module involving three-carbon compounds!!!Gluconeogenesis, oxaloacetate => fructose-6P	3	4	2	2	3	3	2	2	3	3	3	3	3	3	3	3	4	5	4	4	3	3	4	4	5	5	3	3	2	2	3	3	3	3	2	3	2	2	2	2	4	4	3	3	1	1	4	4	2
Photorespiration!!!Formaldehyde assimilation, serine pathway!!!C1-unit interconversion, prokaryotes!!!C1-unit interconversion, eukaryotes	1	1	1	1	1	1	1	1	1	1	1	1	1	1	1	0	0	0	1	1	0	0	1	1	1	1	0	0	0	0	1	1	1	1	1	1	1	1	1	1	1	1	0	0	0	0	1	1	1
Adenine ribonucleotide biosynthesis, IMP => ADP,ATP	3	2	2	2	2	2	2	2	2	2	2	2	2	2	2	2	2	2	2	2	2	2	2	2	2	2	2	2	2	2	2	2	2	2	2	2	1	1	2	2	2	2	1	1	2	2	2	2	2
Tryptophan biosynthesis, chorismate => tryptophan	0	0	6	6	1	1	1	6	5	4	7	7	0	0	0	5	0	0	0	0	1	0	6	6	6	6	1	1	2	2	1	1	0	0	0	0	7	7	5	5	6	6	0	0	7	7	6	6	2
Cysteine biosynthesis, serine => cysteine	2	2	2	2	2	2	2	2	3	2	4	4	0	2	2	2	2	2	2	2	2	3	2	2	2	2	0	0	0	0	0	0	2	2	2	2	2	2	2	2	3	3	2	2	0	0	3	3	3
3-Hydroxypropionate bi-cycle!!!Fatty acid biosynthesis, initiation!!!Anoxygenic photosynthesis in green nonsulfur bacteria	4	4	0	0	4	4	4	4	5	5	5	5	0	4	4	4	4	5	5	5	4	4	4	4	4	4	4	4	2	2	0	0	4	4	4	4	0	0	0	0	4	4	0	0	0	0	4	4	4
Pyrimidine deoxyribonuleotide biosynthesis, CDP/CTP => dCDP/dCTP,dTDP/dTTP	8	7	6	6	6	6	6	9	6	6	9	9	6	5	6	6	6	6	8	8	5	5	9	9	9	9	5	5	5	5	5	6	6	8	6	6	7	7	10	7	9	10	7	8	6	6	9	9	6
Aurachin biosynthesis, anthranilate => aurachin A	2	2	1	1	2	2	2	2	1	1	2	2	1	2	2	2	2	2	2	2	2	2	1	1	1	1	4	5	1	1	0	1	2	2	2	2	1	1	1	1	1	3	1	1	1	1	4	2	1
Pentose phosphate pathway (Pentose phosphate cycle)!!!Pentose phosphate pathway, oxidative phase, glucose 6P => ribulose 5P	1	1	0	0	1	1	0	0	1	1	1	1	1	1	1	1	2	2	1	1	1	1	1	1	1	1	0	0	0	0	0	0	2	2	2	2	1	1	1	1	1	1	0	0	0	0	1	1	0
Ascorbate degradation, ascorbate => D-xylulose-5P	15	10	3	3	1	1	13	0	1	0	3	3	6	0	0	0	1	1	3	1	0	0	14	14	14	14	0	0	0	0	3	3	12	12	10	12	0	0	2	2	12	11	1	2	0	0	15	15	12
Pyridoxal-P biosynthesis, R5P + glyceraldehyde-3P + glutamine => pyridoxal-P	0	0	0	0	0	0	0	2	2	2	0	0	0	0	0	2	0	0	0	0	0	0	0	0	0	0	1	1	1	1	1	1	0	0	0	0	2	2	2	1	0	0	1	1	0	0	0	0	0
Riboflavin biosynthesis, plants and bacteria, GTP => riboflavin/FMN/FAD!!!Riboflavin biosynthesis, fungi, GTP => riboflavin/FMN/FAD	0	0	3	3	0	0	3	3	3	3	4	4	3	3	0	0	3	3	3	3	3	3	4	4	4	4	3	3	3	3	0	0	0	0	0	0	3	3	3	3	4	4	3	3	3	3	4	4	3
Isoleucine biosynthesis, pyruvate => 2-oxobutanoate!!!Leucine biosynthesis, 2-oxoisovalerate => 2-oxoisocaproate	0	0	3	3	0	0	3	3	3	3	3	3	0	0	0	0	0	0	3	3	0	0	3	3	3	3	0	0	0	0	0	0	0	0	0	0	3	3	3	3	3	3	0	0	3	6	3	3	0
Inosine monophosphate biosynthesis, PRPP + glutamine => IMP	11	11	8	8	9	9	10	9	11	11	10	10	1	0	12	12	11	11	11	11	11	11	10	10	10	10	8	8	8	9	7	7	12	13	12	12	10	10	12	12	10	10	7	7	9	9	10	10	8
Multidrug resistance, repression of porin OmpF	0	0	0	0	0	0	0	0	0	0	1	1	0	0	0	0	0	0	0	0	0	0	6	6	6	6	0	0	0	0	0	0	0	0	0	0	0	0	0	0	7	7	0	0	0	0	8	9	0
Glycolysis (Embden-Meyerhof pathway), glucose => pyruvate!!!Pentose phosphate pathway (Pentose phosphate cycle)!!!UDP-N-acetyl-D-glucosamine biosynthesis, eukaryotes, glucose => UDP-GlcNAc!!!UDP-N-acetyl-D-glucosamine biosynthesis, prokaryotes, glucose => UDP-GlcNAc	1	1	1	1	1	1	1	1	1	1	1	1	1	1	1	1	4	3	3	2	1	1	1	1	1	1	1	1	1	1	1	1	1	1	1	1	1	1	1	1	1	1	1	2	1	1	1	1	1
V/A-type ATPase, prokaryotes	7	7	0	0	7	7	1	0	0	0	0	0	0	0	0	0	0	0	0	0	0	0	0	0	0	0	0	0	9	9	14	14	7	7	5	7	0	0	0	0	0	0	12	12	7	7	0	0	9
Histidine biosynthesis, PRPP => histidine	1	1	9	9	1	1	10	12	5	0	8	8	0	0	0	10	0	0	9	9	0	0	8	8	8	8	1	1	1	1	1	1	0	0	0	0	9	9	8	9	8	8	1	1	10	11	9	8	5
Multidrug resistance, efflux pump MexAB-OprM	0	0	2	2	0	0	0	0	0	0	6	6	0	0	0	0	0	0	0	0	0	0	12	12	13	12	0	0	0	0	0	0	0	0	0	0	0	0	0	0	8	8	0	0	2	2	11	10	0
NAD biosynthesis, aspartate => quinolinate => NAD!!!NAD biosynthesis, tryptophan => quinolinate => NAD	2	2	1	1	2	2	3	3	3	2	2	2	2	4	2	4	2	2	2	2	2	2	3	3	3	3	2	2	3	3	1	1	2	2	2	2	3	3	2	3	3	3	1	1	1	1	3	3	4
Inosine monophosphate biosynthesis, PRPP + glutamine => IMP!!!Adenine ribonucleotide biosynthesis, IMP => ADP,ATP	1	1	1	2	1	1	1	1	1	1	2	1	1	1	1	1	1	1	1	1	1	1	1	1	1	1	1	1	1	1	1	1	1	1	1	1	1	1	1	1	1	1	0	0	1	1	1	1	1
Phosphate acetyltransferase-acetate kinase pathway, acetyl-CoA => acetate!!!Methanogenesis, acetate => methane!!!Methanogen!!!Acetogen	2	2	1	1	2	2	2	2	2	2	1	1	4	4	3	3	2	2	2	2	2	2	3	3	3	3	1	1	1	1	2	2	2	2	2	2	1	1	1	1	3	3	2	2	1	1	2	2	3
Reductive citrate cycle (Arnon-Buchanan cycle)!!!Incomplete reductive citrate cycle, acetyl-CoA => oxoglutarate!!!Anoxygenic photosynthesis in green sulfur bacteria	0	1	1	1	0	0	0	0	0	0	0	0	0	0	0	0	0	0	0	0	0	0	0	0	1	0	1	1	1	1	0	0	1	2	1	1	0	0	0	0	0	0	0	0	1	1	0	0	0
Pentose phosphate pathway (Pentose phosphate cycle)!!!Pentose phosphate pathway, non-oxidative phase, fructose 6P => ribose 5P!!!Pentose phosphate pathway, archaea, fructose 6P => ribose 5P!!!Reductive pentose phosphate cycle (Calvin cycle)!!!Reductive pentose phosphate cycle, glyceraldehyde-3P => ribulose-5P!!!Oxygenic photosynthesis in plants and cyanobacteria!!!Anoxygenic photosynthesis in pur…	1	1	0	0	1	1	1	1	1	1	1	1	2	1	2	2	2	1	2	2	2	1	1	1	1	1	0	0	0	0	0	0	1	1	1	1	0	0	0	0	1	1	0	0	0	0	1	1	0
Cysteine biosynthesis, methionine => cysteine	1	1	0	0	1	1	1	1	2	1	1	1	1	1	1	1	0	0	1	1	1	1	1	1	1	1	0	0	0	0	1	1	1	1	1	1	0	0	1	1	1	1	0	1	1	1	1	1	1
Thiamine biosynthesis, prokaryotes, AIR (+ DXP/tyrosine) => TMP/TPP!!!Thiamine biosynthesis, prokaryotes, AIR (+ DXP/glycine) => TMP/TPP	1	1	2	1	1	1	1	1	3	4	4	4	1	1	1	1	1	1	1	1	1	1	4	4	4	4	2	2	2	2	3	3	1	1	1	1	2	2	0	2	3	3	3	3	2	2	4	4	3
CAM (Crassulacean acid metabolism), light!!!C4-dicarboxylic acid cycle, NADP - malic enzyme type	1	1	0	0	0	0	2	1	1	1	2	2	0	0	1	0	1	1	1	0	0	0	2	2	2	2	1	1	0	0	1	0	1	1	1	1	0	0	0	0	3	3	1	1	1	1	3	2	0
Dissimilatory nitrate reduction, nitrate => ammonia!!!Denitrification, nitrate => nitrogen!!!Complete nitrification, comammox, ammonia => nitrite => nitrate	0	0	2	2	0	0	0	0	2	2	2	2	0	0	0	0	2	2	2	2	0	0	4	4	4	4	0	0	0	0	0	0	0	0	0	0	0	0	2	2	4	4	0	0	0	0	4	4	0
Valine/isoleucine biosynthesis, pyruvate => valine / 2-oxobutanoate => isoleucine!!!Isoleucine biosynthesis, threonine => 2-oxobutanoate => isoleucine	1	1	6	6	1	1	5	6	5	5	7	7	0	0	1	0	1	4	2	1	0	0	9	9	9	9	0	0	1	1	0	0	1	1	1	1	4	4	4	5	9	9	1	2	9	7	9	9	0
Glycogen biosynthesis, glucose-1P => glycogen/starch!!!Trehalose biosynthesis, D-glucose 1P => trehalose	0	0	0	0	4	4	0	0	0	0	0	0	0	6	4	4	0	0	0	0	4	0	3	3	3	3	4	4	4	4	3	3	0	0	0	0	2	2	2	2	3	3	4	4	0	0	3	3	5
Thiamine biosynthesis, prokaryotes, AIR (+ DXP/tyrosine) => TMP/TPP!!!Thiamine biosynthesis, prokaryotes, AIR (+ DXP/glycine) => TMP/TPP!!!Thiamine biosynthesis, archaea, AIR (+ NAD+) => TMP/TPP!!!Thiamine biosynthesis, plants, AIR (+ NAD+) => TMP/thiamine/TPP	0	0	1	1	0	0	0	0	1	1	1	1	0	0	0	0	0	0	0	0	0	0	1	1	1	1	1	1	1	1	1	1	0	0	0	0	1	1	0	1	1	1	1	1	1	1	1	1	1
CMP-KDO biosynthesis	0	0	4	4	0	0	0	0	0	0	4	4	1	0	0	0	0	0	0	0	0	0	5	5	5	5	4	4	4	4	0	0	0	0	0	0	0	0	0	0	6	6	0	0	4	4	8	8	0
Fatty acid biosynthesis, elongation!!!Pimeloyl-ACP biosynthesis, BioC-BioH pathway, malonyl-ACP => pimeloyl-ACP	3	3	1	1	1	1	1	1	2	2	4	4	0	3	3	3	3	3	3	3	3	3	3	3	3	3	1	1	1	1	0	0	3	3	3	3	0	0	0	0	3	4	0	0	1	1	4	3	1
Menaquinone biosynthesis, chorismate (+ polyprenyl-PP) => menaquinol!!!Phylloquinone biosynthesis, chorismate (+ phytyl-PP) => phylloquinol	0	0	5	5	0	0	0	0	6	6	7	7	0	0	3	0	3	6	4	4	0	0	8	8	8	8	0	0	0	0	0	0	5	6	6	6	5	5	5	6	8	9	0	0	0	0	8	8	0
GABA biosynthesis, eukaryotes, putrescine => GABA!!!Pantothenate biosynthesis, 2-oxoisovalerate/spermine => pantothenate	0	0	1	1	0	0	0	0	1	1	1	1	0	0	0	0	0	0	0	0	0	0	1	1	1	1	0	0	1	1	0	0	1	1	1	1	0	0	0	0	0	0	0	0	1	1	0	0	0
Phosphatidylethanolamine (PE) biosynthesis, PA => PS => PE	1	1	3	3	1	1	1	1	1	1	4	4	1	1	1	3	1	1	1	1	1	1	3	3	3	3	3	3	4	4	1	1	1	3	1	1	1	1	1	1	3	3	1	1	3	3	4	4	3
Citrate cycle (TCA cycle, Krebs cycle)!!!Citrate cycle, first carbon oxidation, oxaloacetate => 2-oxoglutarate!!!Methylaspartate cycle!!!Reductive citrate cycle (Arnon-Buchanan cycle)!!!Anoxygenic photosynthesis in green sulfur bacteria	0	0	0	0	1	1	1	1	1	1	3	2	0	0	0	1	0	0	1	1	0	0	1	1	1	1	0	0	0	0	0	0	0	0	0	0	0	0	0	0	2	1	0	0	1	1	2	2	0
Galactose degradation, Leloir pathway, galactose => alpha-D-glucose-1P!!!Nucleotide sugar biosynthesis, galactose => UDP-galactose	1	1	0	0	1	1	1	1	1	1	2	2	1	1	1	1	1	1	1	1	1	1	2	2	2	2	1	1	1	1	0	0	1	2	1	1	1	0	2	0	2	2	0	0	0	0	2	2	1
Siroheme biosynthesis, glutamyl-tRNA => siroheme!!!Heme biosynthesis, animals and fungi, glycine => heme!!!Heme biosynthesis, plants and bacteria, glutamate => heme!!!Heme biosynthesis, bacteria, glutamyl-tRNA => coproporphyrin III => heme	0	0	3	3	0	0	0	0	3	3	3	3	0	0	0	0	0	0	0	0	0	0	4	4	3	3	3	3	3	3	0	0	0	0	0	0	3	3	3	3	3	3	2	4	0	0	3	3	3
C5 isoprenoid biosynthesis, non-mevalonate pathway	2	2	5	6	0	0	2	2	7	1	7	7	2	1	2	2	2	2	3	3	1	1	7	7	7	7	7	7	7	7	4	4	2	2	2	2	0	0	6	6	7	7	6	5	6	6	7	7	7
Cobalamin biosynthesis, anaerobic, uroporphyrinogen III => sirohydrochlorin => cobyrinate a,c-diamide!!!Cobalamin biosynthesis, aerobic, uroporphyrinogen III => precorrin 2 => cobyrinate a,c-diamide	0	0	6	6	0	0	0	0	0	0	0	0	0	0	0	0	0	0	0	0	0	0	6	6	6	6	6	6	6	6	0	0	0	0	0	0	6	6	0	0	6	6	0	0	0	0	0	0	5
Galactose degradation, Leloir pathway, galactose => alpha-D-glucose-1P	8	7	2	3	3	3	3	2	2	2	4	3	3	3	4	3	3	4	3	3	4	4	4	4	4	4	2	2	3	3	0	0	8	6	5	5	3	3	2	1	6	4	1	1	4	4	4	4	4
Citrate cycle (TCA cycle, Krebs cycle)!!!Citrate cycle, second carbon oxidation, 2-oxoglutarate => oxaloacetate!!!Reductive citrate cycle (Arnon-Buchanan cycle)!!!Dicarboxylate-hydroxybutyrate cycle!!!Incomplete reductive citrate cycle, acetyl-CoA => oxoglutarate!!!Anoxygenic photosynthesis in green sulfur bacteria	0	0	0	0	0	0	0	0	2	2	2	2	0	0	0	0	0	0	0	0	0	0	2	2	2	2	0	0	0	0	0	0	0	0	0	0	0	0	0	2	2	2	0	0	0	0	4	4	0
UDP-N-acetyl-D-glucosamine biosynthesis, eukaryotes, glucose => UDP-GlcNAc!!!UDP-N-acetyl-D-glucosamine biosynthesis, prokaryotes, glucose => UDP-GlcNAc	1	1	1	1	1	1	1	1	1	1	1	1	1	1	1	1	1	1	1	1	1	1	1	1	1	1	1	1	1	1	1	1	1	1	1	1	1	1	1	1	1	1	1	1	1	1	1	1	1
Glycolysis (Embden-Meyerhof pathway), glucose => pyruvate!!!Gluconeogenesis, oxaloacetate => fructose-6P!!!Reductive pentose phosphate cycle (Calvin cycle)!!!Reductive pentose phosphate cycle, glyceraldehyde-3P => ribulose-5P!!!Formaldehyde assimilation, ribulose monophosphate pathway!!!Formaldehyde assimilation, xylulose monophosphate pathway!!!Oxygenic photosynthesis in plants and cyanobacteria…	4	2	1	1	1	1	2	1	1	0	2	2	1	1	2	1	0	1	0	0	1	1	2	2	2	2	1	1	0	0	1	1	1	2	1	1	0	0	1	1	6	6	1	1	1	1	9	8	3
Pentose phosphate pathway (Pentose phosphate cycle)!!!Pentose phosphate pathway, non-oxidative phase, fructose 6P => ribose 5P	1	1	2	2	1	1	2	1	1	1	2	2	1	1	2	1	2	2	1	1	1	1	3	3	4	4	1	1	1	1	1	1	1	1	1	1	2	2	2	2	2	2	2	2	1	1	4	4	2
Imipenem resistance, repression of porin OprD	0	0	0	0	0	0	0	0	0	0	0	1	0	0	0	0	0	0	0	0	0	0	5	5	6	6	0	0	0	0	0	0	0	0	0	0	0	0	0	0	2	6	0	0	0	0	3	3	0
Heme biosynthesis, plants and bacteria, glutamate => heme	2	2	3	3	2	2	2	2	2	2	4	4	1	1	1	1	1	1	1	1	1	1	4	4	4	4	2	2	2	2	2	2	2	3	2	2	3	3	3	3	4	4	2	2	3	3	4	4	2
Coenzyme A biosynthesis, pantothenate => CoA	5	5	3	3	5	5	5	5	3	3	3	3	5	3	3	3	3	3	3	3	3	3	3	3	3	3	3	3	3	3	3	3	5	5	5	5	3	3	3	3	3	3	3	3	3	3	3	3	5
Molybdenum cofactor biosynthesis, GTP => molybdenum cofactor	0	0	5	5	0	0	0	0	5	5	5	5	0	0	0	0	3	5	5	5	0	0	6	6	6	6	0	0	0	0	4	4	3	3	3	3	1	1	6	6	6	6	0	0	0	0	6	6	4
Valine/isoleucine biosynthesis, pyruvate => valine / 2-oxobutanoate => isoleucine!!!Isoleucine biosynthesis, threonine => 2-oxobutanoate => isoleucine!!!Leucine degradation, leucine => acetoacetate + acetyl-CoA!!!Pantothenate biosynthesis, valine/L-aspartate => pantothenate	1	1	1	1	1	1	1	1	1	1	1	1	0	1	1	1	0	0	2	2	1	1	1	1	1	1	0	0	0	0	1	1	1	1	1	1	1	1	1	1	1	1	0	0	1	1	1	1	1
Arginine biosynthesis, ornithine => arginine!!!Arginine biosynthesis, glutamate => acetylcitrulline => arginine!!!Urea cycle	0	0	2	2	0	0	2	2	2	2	2	2	0	0	2	2	2	2	2	2	2	2	2	2	2	2	0	0	0	0	0	0	0	0	0	0	2	2	2	2	2	2	2	3	2	2	2	2	2
Ethylmalonyl pathway!!!Hydroxypropionate-hydroxybutylate cycle!!!Dicarboxylate-hydroxybutyrate cycle!!!Ketone body biosynthesis, acetyl-CoA => acetoacetate/3-hydroxybutyrate/acetone!!!C5 isoprenoid biosynthesis, mevalonate pathway!!!C5 isoprenoid biosynthesis, mevalonate pathway, archaea	1	1	1	1	1	1	0	0	1	2	2	2	1	1	0	0	1	1	1	1	1	1	7	7	7	8	1	1	1	1	0	0	1	1	1	1	3	3	0	3	4	6	1	1	2	2	4	4	1
Lysine biosynthesis, succinyl-DAP pathway, aspartate => lysine!!!Ornithine biosynthesis, glutamate => ornithine!!!Arginine biosynthesis, glutamate => acetylcitrulline => arginine	0	0	0	0	0	0	1	1	0	0	1	1	0	0	0	0	0	0	0	0	0	0	3	3	3	3	0	0	0	0	0	0	0	0	0	0	1	1	1	1	2	2	0	0	1	1	2	2	0
Isoleucine biosynthesis, threonine => 2-oxobutanoate => isoleucine	0	0	1	1	0	0	1	1	2	2	2	2	0	0	0	0	1	1	0	0	0	0	2	2	2	2	1	1	1	1	0	0	0	0	0	0	1	1	2	1	3	3	1	1	1	1	2	2	1
UDP-N-acetyl-D-glucosamine biosynthesis, prokaryotes, glucose => UDP-GlcNAc	2	2	2	2	2	2	2	2	2	2	3	3	2	2	2	2	2	2	2	2	2	2	3	3	3	3	2	2	2	2	2	2	2	3	2	2	2	2	2	2	3	2	1	1	2	2	3	3	2
Reductive citrate cycle (Arnon-Buchanan cycle)!!!Anoxygenic photosynthesis in green sulfur bacteria	1	1	1	1	0	0	0	0	1	0	0	0	0	0	1	1	0	1	0	0	0	0	0	0	0	0	0	0	0	0	1	1	1	1	1	1	0	0	1	1	0	0	0	0	1	1	0	0	0
Glycolysis (Embden-Meyerhof pathway), glucose => pyruvate!!!Formaldehyde assimilation, ribulose monophosphate pathway	1	1	0	0	1	1	1	1	1	1	1	1	1	1	1	1	0	0	0	0	1	1	2	2	2	2	1	1	1	1	1	1	1	1	1	1	0	0	0	0	2	2	1	1	0	0	2	2	1
Vancomycin resistance, D-Ala-D-Ser type	1	1	0	0	0	0	0	0	0	0	0	0	1	1	1	1	1	1	1	1	1	1	0	0	0	0	0	0	0	0	0	0	1	3	1	3	0	0	0	0	0	0	4	5	0	0	0	0	2
Methionine biosynthesis, apartate => homoserine => methionine	5	5	6	6	4	4	6	5	4	3	8	7	2	3	6	3	2	2	6	6	6	6	9	9	10	9	3	3	4	3	3	3	4	4	4	4	4	4	5	5	10	10	5	6	6	7	8	8	1
Gluconeogenesis, oxaloacetate => fructose-6P!!!C4-dicarboxylic acid cycle, phosphoenolpyruvate carboxykinase type	1	1	1	1	1	1	1	1	1	1	1	1	1	1	2	1	0	0	0	0	1	1	3	3	2	2	0	0	1	1	0	0	0	0	0	0	0	0	0	0	1	1	0	0	1	1	1	1	0
beta-Oxidation!!!Leucine degradation, leucine => acetoacetate + acetyl-CoA	0	0	0	0	0	0	0	0	0	0	1	1	0	0	0	0	0	0	0	0	0	0	0	0	0	0	3	3	3	3	0	0	0	0	0	0	3	3	0	0	0	0	3	2	3	3	0	0	2
Citrate cycle (TCA cycle, Krebs cycle)!!!Citrate cycle, second carbon oxidation, 2-oxoglutarate => oxaloacetate!!!Reductive citrate cycle (Arnon-Buchanan cycle)!!!Anoxygenic photosynthesis in green nonsulfur bacteria!!!Anoxygenic photosynthesis in green sulfur bacteria	0	0	0	0	0	0	0	0	0	0	0	0	0	0	0	0	0	0	0	0	0	0	2	2	2	2	0	0	0	0	0	0	0	0	0	0	0	0	0	0	3	3	0	0	0	0	2	2	0
Pantothenate biosynthesis, valine/L-aspartate => pantothenate	0	0	1	1	0	0	0	1	1	1	1	1	0	0	0	0	0	0	0	0	0	0	1	1	1	1	0	0	0	0	0	0	0	0	1	1	1	1	0	0	1	1	1	1	1	1	1	1	0
Citrate cycle (TCA cycle, Krebs cycle)!!!Citrate cycle, second carbon oxidation, 2-oxoglutarate => oxaloacetate!!!Reductive citrate cycle (Arnon-Buchanan cycle)!!!3-Hydroxypropionate bi-cycle!!!Anoxygenic photosynthesis in green nonsulfur bacteria!!!Anoxygenic photosynthesis in green sulfur bacteria	0	0	1	1	0	0	0	0	1	1	1	1	1	1	1	0	1	1	1	0	1	1	1	1	1	1	0	0	0	0	1	1	0	0	0	0	1	1	1	1	1	1	0	0	1	1	1	1	0
Citrate cycle (TCA cycle, Krebs cycle)!!!Citrate cycle, first carbon oxidation, oxaloacetate => 2-oxoglutarate!!!Glyoxylate cycle!!!Methylaspartate cycle!!!Reductive citrate cycle (Arnon-Buchanan cycle)!!!Anoxygenic photosynthesis in green sulfur bacteria	0	0	0	0	1	1	1	1	1	1	1	1	0	0	0	1	0	1	0	0	0	0	1	1	1	1	0	0	0	0	0	0	0	0	0	0	1	1	1	1	1	1	0	0	0	0	1	1	0
Proline biosynthesis, glutamate => proline	3	3	3	3	0	3	4	3	1	1	3	3	0	0	3	3	1	1	3	3	3	4	3	3	3	3	0	0	0	0	0	0	4	4	5	4	3	3	3	3	3	3	3	3	3	3	3	3	3
Glycolysis (Embden-Meyerhof pathway), glucose => pyruvate!!!Nucleotide sugar biosynthesis, glucose => UDP-glucose!!!UDP-N-acetyl-D-glucosamine biosynthesis, eukaryotes, glucose => UDP-GlcNAc!!!UDP-N-acetyl-D-glucosamine biosynthesis, prokaryotes, glucose => UDP-GlcNAc	1	1	0	0	1	1	1	1	1	1	1	1	0	0	1	1	1	1	1	1	1	1	1	1	1	1	2	2	2	2	0	0	1	2	1	1	1	1	1	1	2	2	1	1	0	0	1	1	1
Tetrahydrofolate biosynthesis, GTP => THF	1	1	3	3	1	1	3	2	4	4	3	5	1	1	1	1	1	1	3	3	1	3	4	4	3	5	2	2	2	3	2	2	4	4	4	4	5	5	5	5	3	3	1	1	5	5	3	3	2
Glucuronate pathway (uronate pathway)!!!Ascorbate biosynthesis, animals, glucose-1P => ascorbate	0	0	1	1	0	0	1	1	0	0	1	1	0	0	1	1	0	0	0	0	0	0	1	1	1	1	0	0	0	0	0	0	1	0	0	0	1	1	1	1	1	1	1	1	1	1	2	2	1
Siroheme biosynthesis, glutamyl-tRNA => siroheme!!!Heme biosynthesis, plants and bacteria, glutamate => heme!!!Heme biosynthesis, bacteria, glutamyl-tRNA => coproporphyrin III => heme	0	0	2	2	0	0	0	0	3	3	2	2	0	0	0	0	0	0	0	0	0	0	2	2	2	2	2	2	2	2	0	0	0	0	0	0	2	2	2	2	2	2	2	2	0	0	2	2	2
Citrate cycle (TCA cycle, Krebs cycle)!!!Citrate cycle, second carbon oxidation, 2-oxoglutarate => oxaloacetate!!!Reductive citrate cycle (Arnon-Buchanan cycle)!!!Fumarate reductase, prokaryotes!!!Anoxygenic photosynthesis in green nonsulfur bacteria!!!Anoxygenic photosynthesis in green sulfur bacteria	1	1	0	0	1	0	1	1	0	0	3	3	3	2	1	1	1	1	2	1	3	2	4	4	4	4	0	0	1	1	0	0	1	1	1	1	0	0	0	0	3	3	0	0	0	0	3	3	0
Pyruvate oxidation, pyruvate => acetyl-CoA!!!Citrate cycle (TCA cycle, Krebs cycle)!!!Citrate cycle, second carbon oxidation, 2-oxoglutarate => oxaloacetate!!!Photorespiration!!!Leucine degradation, leucine => acetoacetate + acetyl-CoA!!!Lysine degradation, lysine => saccharopine => acetoacetyl-CoA	1	1	0	0	1	1	1	1	2	2	1	1	0	0	1	0	1	1	1	1	0	0	2	2	2	1	0	0	0	0	1	1	2	2	3	2	1	1	1	1	1	1	0	0	0	0	2	2	0
Phenylacetate degradation, phenylaxetate => acetyl-CoA/succinyl-CoA	0	0	1	1	2	2	1	1	0	0	1	1	0	0	0	0	0	0	0	0	0	0	9	9	9	9	1	1	2	3	1	1	0	0	0	0	2	2	0	7	1	9	1	1	1	1	2	2	1
Cytochrome bd ubiquinol oxidase	0	0	2	2	0	0	0	0	2	2	7	7	2	2	2	0	2	2	2	2	0	0	7	7	9	7	0	0	0	0	0	0	2	2	2	2	2	2	0	2	8	8	0	0	0	0	6	6	0
Pyruvate oxidation, pyruvate => acetyl-CoA	3	3	0	0	2	2	2	2	3	3	2	2	0	0	3	0	3	3	3	3	0	0	3	3	3	2	0	0	0	0	0	0	3	4	5	3	1	1	1	1	2	2	0	0	0	0	2	2	0
Gluconeogenesis, oxaloacetate => fructose-6P!!!Reductive pentose phosphate cycle (Calvin cycle)!!!Reductive pentose phosphate cycle, glyceraldehyde-3P => ribulose-5P!!!Oxygenic photosynthesis in plants and cyanobacteria!!!Anoxygenic photosynthesis in purple bacteria	0	0	1	1	0	0	0	0	0	0	1	1	0	0	0	0	0	0	0	0	0	0	1	1	1	1	1	1	1	1	0	0	0	0	0	0	1	1	1	1	1	1	0	0	1	1	1	1	0
Glycogen degradation, glycogen => glucose-6P!!!Nucleotide sugar biosynthesis, glucose => UDP-glucose	1	1	0	0	2	2	1	1	0	0	1	1	1	1	1	1	1	1	1	1	1	1	1	1	2	2	1	1	1	1	1	1	1	1	1	1	2	2	2	2	2	4	1	2	1	1	2	2	1
Lysine biosynthesis, succinyl-DAP pathway, aspartate => lysine!!!Lysine biosynthesis, acetyl-DAP pathway, aspartate => lysine!!!Lysine biosynthesis, DAP dehydrogenase pathway, aspartate => lysine!!!Lysine biosynthesis, DAP aminotransferase pathway, aspartate => lysine	3	3	3	3	3	3	3	3	4	3	3	3	3	3	3	3	3	3	3	3	3	3	5	5	4	5	0	0	0	0	0	0	3	3	3	4	3	3	3	5	3	3	6	3	3	3	4	4	3
Fatty acid biosynthesis, initiation	1	1	1	1	1	1	1	1	1	2	1	1	0	1	2	2	1	1	1	1	1	1	1	1	1	1	1	1	2	2	0	0	1	1	1	1	0	0	0	0	1	1	0	0	1	1	2	2	1
Gluconeogenesis, oxaloacetate => fructose-6P!!!Oxygenic photosynthesis in plants and cyanobacteria!!!Anoxygenic photosynthesis in purple bacteria	1	1	0	0	1	1	0	0	1	1	0	0	0	0	1	0	0	0	0	0	0	0	0	0	0	0	1	1	1	1	1	1	1	1	1	1	0	0	0	0	0	0	1	1	0	0	0	0	0
ADP-L-glycero-D-manno-heptose biosynthesis	0	0	4	4	0	0	0	0	0	0	5	5	0	0	0	0	0	0	0	0	0	0	5	5	5	5	4	4	4	4	0	0	0	0	0	0	0	0	0	0	5	5	0	0	4	4	5	5	0
Cationic antimicrobial peptide (CAMP) resistance, dltABCD operon	4	4	0	0	4	4	4	4	3	3	0	0	4	4	4	4	4	4	4	4	4	3	1	1	0	0	0	0	0	0	0	0	4	4	4	4	0	0	0	0	0	0	0	0	0	0	1	1	0
Arginine biosynthesis, ornithine => arginine!!!Urea cycle	2	1	1	1	1	1	1	1	2	1	1	1	2	1	0	1	0	0	1	1	1	1	1	1	1	1	0	0	0	0	1	1	2	2	2	2	1	1	1	1	2	1	1	1	1	1	2	2	1
GABA (gamma-Aminobutyrate) shunt	0	0	0	0	0	0	0	0	0	0	2	2	0	0	0	1	1	1	2	0	0	0	5	5	5	5	0	0	0	0	0	0	0	0	0	0	1	1	1	2	3	3	0	0	0	0	3	3	1
Histidine degradation, histidine => N-formiminoglutamate => glutamate	0	0	0	0	0	0	0	0	4	4	0	0	0	0	0	0	0	0	0	0	0	0	4	4	4	4	5	5	9	10	0	0	0	0	0	0	0	0	4	4	4	4	0	0	5	5	0	0	0
Pentose phosphate pathway (Pentose phosphate cycle)!!!Pentose phosphate pathway, oxidative phase, glucose 6P => ribulose 5P!!!Entner-Doudoroff pathway, glucose-6P => glyceraldehyde-3P + pyruvate	2	2	1	1	2	2	0	0	2	2	2	2	2	2	2	2	2	2	3	3	2	2	3	3	3	3	0	0	0	0	0	0	2	2	2	2	2	2	2	2	2	2	0	0	2	2	2	2	1
Formaldehyde assimilation, xylulose monophosphate pathway	0	0	0	0	1	1	1	0	0	0	0	0	0	0	1	0	0	0	0	0	0	0	1	1	1	1	1	1	1	1	0	0	0	0	0	0	0	0	0	0	1	1	1	1	0	0	0	0	1
Entner-Doudoroff pathway, glucose-6P => glyceraldehyde-3P + pyruvate!!!Semi-phosphorylative Entner-Doudoroff pathway, gluconate => glycerate-3P!!!D-Galacturonate degradation (bacteria), D-galacturonate => pyruvate + D-glyceraldehyde 3P!!!D-Glucuronate degradation, D-glucuronate => pyruvate + D-glyceraldehyde 3P	1	1	0	0	0	0	1	0	0	0	2	3	1	0	0	0	0	0	0	0	0	0	1	1	1	1	0	0	0	0	0	0	2	2	3	3	0	0	0	1	1	1	0	0	0	0	1	1	1
Fatty acid biosynthesis, elongation	0	0	2	2	2	2	1	1	0	0	1	1	1	0	1	0	0	0	0	0	0	0	1	1	1	1	1	1	1	1	0	0	1	1	1	1	0	0	0	0	2	2	0	0	0	0	1	1	1
Threonine biosynthesis, aspartate => homoserine => threonine!!!Ectoine biosynthesis, aspartate => ectoine!!!Methionine biosynthesis, apartate => homoserine => methionine!!!Lysine biosynthesis, succinyl-DAP pathway, aspartate => lysine!!!Lysine biosynthesis, acetyl-DAP pathway, aspartate => lysine!!!Lysine biosynthesis, DAP dehydrogenase pathway, aspartate => lysine!!!Lysine biosynthesis, DAP amin…	1	1	2	2	1	1	1	1	1	2	3	3	1	1	1	1	1	1	1	1	1	1	4	4	4	4	0	0	0	0	1	1	1	1	1	1	2	2	2	2	4	4	1	1	1	1	3	3	1
Photorespiration	1	2	1	1	0	0	0	0	4	4	4	4	0	0	0	0	1	1	0	0	0	0	4	4	5	4	0	0	0	0	2	2	2	2	2	2	2	2	4	4	5	5	0	0	0	0	4	4	0
Citrate cycle (TCA cycle, Krebs cycle)!!!Citrate cycle, first carbon oxidation, oxaloacetate => 2-oxoglutarate!!!Glyoxylate cycle!!!Methylaspartate cycle	0	0	0	0	1	1	1	1	1	1	1	1	0	0	0	0	0	0	0	0	0	0	1	1	2	2	0	0	0	0	0	0	0	0	0	0	1	1	1	1	1	1	0	0	0	0	1	1	0
Ascorbate biosynthesis, plants, fructose-6P => ascorbate	1	1	0	0	1	1	1	1	1	2	0	0	2	1	1	1	0	0	1	1	1	1	1	1	2	1	0	0	0	0	0	0	1	1	1	1	2	2	2	2	1	1	1	1	0	0	1	1	2
Dissimilatory nitrate reduction, nitrate => ammonia!!!Denitrification, nitrate => nitrogen	0	0	1	1	0	0	0	0	1	1	2	2	0	0	0	0	1	1	1	1	0	0	4	4	4	4	0	0	0	0	0	0	0	0	0	0	0	0	1	1	6	6	0	0	0	0	6	6	0
Nitrate assimilation	0	0	1	1	0	0	0	0	1	1	1	1	0	0	0	0	1	1	1	1	0	0	5	5	5	5	0	0	0	0	0	0	0	0	0	0	0	0	1	2	2	5	0	0	0	0	2	2	1
D-Galacturonate degradation (bacteria), D-galacturonate => pyruvate + D-glyceraldehyde 3P!!!D-Glucuronate degradation, D-glucuronate => pyruvate + D-glyceraldehyde 3P	2	1	0	0	0	0	1	0	0	0	0	0	0	0	0	0	0	0	0	0	0	0	2	2	2	2	0	0	0	0	0	0	1	1	1	1	0	0	0	0	3	3	0	0	0	0	1	1	0
Fatty acid biosynthesis, elongation!!!Fatty acid biosynthesis in mitochondria, fungi!!!Pimeloyl-ACP biosynthesis, BioC-BioH pathway, malonyl-ACP => pimeloyl-ACP	3	3	1	1	2	2	2	2	1	5	4	4	0	1	1	1	3	4	3	3	1	1	7	7	6	7	1	1	1	1	0	0	2	2	3	3	0	0	2	1	4	5	0	0	1	1	5	4	3
Glycolysis (Embden-Meyerhof pathway), glucose => pyruvate!!!Gluconeogenesis, oxaloacetate => fructose-6P!!!Reductive pentose phosphate cycle (Calvin cycle)!!!Reductive pentose phosphate cycle, glyceraldehyde-3P => ribulose-5P!!!Oxygenic photosynthesis in plants and cyanobacteria!!!Anoxygenic photosynthesis in purple bacteria	1	0	0	0	0	0	0	0	1	1	0	0	0	0	0	0	0	0	0	0	0	0	0	0	0	0	0	0	1	1	0	0	0	0	0	0	1	1	0	1	0	0	0	0	0	0	0	0	0
Triacylglycerol biosynthesis	1	1	1	1	1	1	1	1	1	1	1	1	1	1	1	1	1	1	1	1	1	1	1	1	1	1	0	0	3	2	2	1	1	1	1	1	2	2	2	2	1	1	1	1	1	1	1	1	2
Shikimate pathway, phosphoenolpyruvate + erythrose-4P => chorismate	7	7	8	8	7	8	8	8	6	7	11	11	0	0	2	7	0	3	3	3	4	4	15	15	14	15	7	7	9	8	13	6	7	7	7	7	8	8	7	9	12	12	6	7	9	10	12	11	7
Glycolysis (Embden-Meyerhof pathway), glucose => pyruvate!!!Glycolysis, core module involving three-carbon compounds!!!Adenine ribonucleotide biosynthesis, IMP => ADP,ATP!!!Guanine ribonucleotide biosynthesis IMP => GDP,GTP	1	1	1	1	1	1	1	1	1	1	3	3	1	1	1	1	1	1	1	1	1	1	2	2	2	2	1	1	1	1	1	1	1	2	1	1	2	2	1	1	2	2	1	1	1	1	2	2	3
Lipoic acid biosynthesis, plants and bacteria, octanoyl-ACP => dihydrolipoyl-E2/H!!!Lipoic acid biosynthesis, eukaryotes, octanoyl-ACP => dihydrolipoyl-H!!!Lipoic acid biosynthesis, animals and bacteria, octanoyl-ACP => dihydrolipoyl-H => dihydrolipoyl-E2!!!Lipoic acid biosynthesis, octanoyl-CoA => dihydrolipoyl-E2	0	0	0	0	0	0	0	0	1	1	1	1	0	0	0	0	0	0	0	0	0	0	1	1	1	1	0	0	0	0	1	1	0	0	0	0	1	1	1	1	1	1	0	0	0	0	1	1	0
Citrate cycle (TCA cycle, Krebs cycle)!!!Citrate cycle, second carbon oxidation, 2-oxoglutarate => oxaloacetate!!!Lysine degradation, lysine => saccharopine => acetoacetyl-CoA	0	0	0	0	0	0	0	0	1	1	1	1	0	0	0	0	0	0	0	0	0	0	1	1	1	1	0	0	0	0	0	0	0	0	0	0	1	1	2	1	1	1	0	0	0	0	2	2	0
Citrate cycle (TCA cycle, Krebs cycle)!!!Citrate cycle, first carbon oxidation, oxaloacetate => 2-oxoglutarate!!!Glyoxylate cycle!!!Reductive citrate cycle (Arnon-Buchanan cycle)!!!Anoxygenic photosynthesis in green sulfur bacteria	0	0	0	0	0	0	0	0	0	0	1	1	0	0	0	0	0	0	0	0	0	0	1	1	1	1	0	0	0	0	0	0	0	0	0	0	0	0	0	0	1	1	0	0	0	0	1	1	0
Methanogenesis, acetate => methane!!!Methanogen	0	0	0	0	0	0	0	0	0	0	1	1	0	0	0	0	0	0	0	0	0	0	1	1	1	1	0	0	0	0	0	0	0	0	0	0	1	0	0	0	1	1	0	0	0	0	1	1	0
Cobalamin biosynthesis, cobyrinate a,c-diamide => cobalamin	0	1	10	12	0	0	0	0	0	0	1	1	0	1	0	0	0	0	0	0	1	1	10	10	10	10	8	8	8	8	0	0	2	2	2	2	7	7	2	2	10	10	0	0	0	0	5	5	8
Biotin biosynthesis, pimeloyl-ACP/CoA => biotin!!!Biotin biosynthesis, BioW pathway, pimelate => pimeloyl-CoA => biotin	0	0	1	1	0	0	0	0	1	1	1	1	0	0	0	0	0	0	0	0	0	0	1	1	1	1	1	1	1	1	0	0	0	0	0	0	1	1	0	0	1	1	0	0	1	1	1	1	1
Lysine biosynthesis, acetyl-DAP pathway, aspartate => lysine	1	1	0	0	2	2	2	2	3	2	0	0	5	5	4	3	5	5	5	5	5	5	0	0	0	0	0	0	0	0	0	0	3	3	4	3	0	0	0	0	0	0	0	0	0	0	0	0	0
Methionine salvage pathway!!!Polyamine biosynthesis, arginine => agmatine => putrescine => spermidine	0	0	3	3	0	0	0	0	0	0	0	0	0	0	0	0	0	0	0	0	0	0	2	2	2	2	0	0	0	0	0	0	0	0	0	0	1	0	0	0	0	0	0	0	0	0	2	2	2
Citrate cycle (TCA cycle, Krebs cycle)!!!Citrate cycle, second carbon oxidation, 2-oxoglutarate => oxaloacetate!!!Reductive citrate cycle (Arnon-Buchanan cycle)!!!3-Hydroxypropionate bi-cycle!!!Dicarboxylate-hydroxybutyrate cycle!!!Succinate dehydrogenase, prokaryotes!!!Anoxygenic photosynthesis in green nonsulfur bacteria!!!Anoxygenic photosynthesis in green sulfur bacteria	0	0	2	2	0	0	0	0	3	3	4	4	0	0	0	0	0	0	0	0	0	0	4	4	4	4	0	0	0	0	0	0	0	0	0	0	2	2	2	2	4	4	0	0	0	0	4	4	0
Reductive citrate cycle (Arnon-Buchanan cycle)!!!Dicarboxylate-hydroxybutyrate cycle!!!Anoxygenic photosynthesis in green sulfur bacteria	0	0	1	1	0	0	0	0	0	0	1	1	1	1	0	0	0	1	0	0	1	1	1	1	1	1	0	0	0	0	0	0	0	0	0	0	0	0	1	0	1	1	0	0	1	1	1	1	0
Assimilatory sulfate reduction, sulfate => H2S!!!Sulfate-sulfur assimilation	0	0	0	0	0	0	0	0	0	5	6	6	0	0	0	0	0	0	0	0	0	0	6	6	6	6	0	0	0	0	0	0	0	0	0	0	4	4	4	4	6	6	0	0	0	0	6	6	1
D-Galacturonate degradation (bacteria), D-galacturonate => pyruvate + D-glyceraldehyde 3P	2	2	0	1	0	0	0	0	0	0	0	0	0	0	0	0	0	0	0	0	0	0	2	2	2	3	0	0	0	0	0	0	0	0	0	0	0	0	0	0	3	3	0	0	0	0	2	2	0
Dissimilatory nitrate reduction, nitrate => ammonia	0	0	0	0	0	0	0	0	2	2	2	2	0	0	0	0	0	0	0	0	0	0	3	3	3	3	0	0	0	0	0	0	0	0	0	0	0	0	0	0	3	4	0	0	0	0	3	3	0
Methionine salvage pathway!!!Phenylalanine biosynthesis, chorismate => phenylpyruvate => phenylalanine!!!Tyrosine biosynthesis, chorismate => HPP => tyrosine!!!Tyrosine biosynthesis, chorismate => arogenate => tyrosine!!!Tyrosine degradation, tyrosine => homogentisate	0	0	0	0	0	0	0	0	0	0	1	1	0	0	0	0	0	0	0	0	0	0	2	2	2	1	0	0	0	0	0	0	0	0	0	0	0	0	0	0	1	1	0	0	0	0	1	1	0
Glycogen degradation, glycogen => glucose-6P	0	1	0	0	6	6	4	4	0	0	0	0	1	1	1	1	0	0	0	0	1	1	5	5	6	6	2	2	2	3	4	4	0	0	0	0	2	2	3	2	4	5	5	6	0	0	4	4	7
Ubiquinone biosynthesis, prokaryotes, chorismate (+ polyprenyl-PP) => ubiquinol	1	1	0	0	0	0	1	0	0	0	8	8	0	0	0	0	0	0	0	0	0	0	9	9	10	9	0	0	0	0	0	0	0	0	0	0	0	0	0	0	9	9	0	0	0	0	8	8	0
Lysine biosynthesis, succinyl-DAP pathway, aspartate => lysine!!!Lysine biosynthesis, acetyl-DAP pathway, aspartate => lysine!!!Lysine biosynthesis, DAP aminotransferase pathway, aspartate => lysine	1	1	1	1	0	0	0	0	0	0	1	1	1	1	1	1	1	1	1	1	1	1	1	1	1	1	1	1	0	0	0	0	1	1	1	1	1	1	1	1	1	1	0	0	1	1	1	1	1
Pantothenate biosynthesis, valine/L-aspartate => pantothenate!!!Pantothenate biosynthesis, 2-oxoisovalerate/spermine => pantothenate!!!Coenzyme A biosynthesis, archaea, 2-oxoisovalerate => 4-phosphopantoate => CoA	1	1	0	0	1	1	1	1	5	3	2	2	0	1	1	0	2	2	2	2	0	0	3	3	3	3	0	0	0	0	1	1	3	3	3	3	2	2	0	2	2	2	0	2	3	2	4	2	1
beta-Oxidation!!!Phenylacetate degradation, phenylaxetate => acetyl-CoA/succinyl-CoA	0	0	0	0	1	1	0	0	0	0	1	1	1	0	0	0	0	0	0	0	0	0	2	2	2	2	1	1	1	1	0	0	0	0	0	0	1	1	0	2	1	3	1	1	1	1	2	2	2
Biotin biosynthesis, pimeloyl-ACP/CoA => biotin!!!Biotin biosynthesis, BioI pathway, long-chain-acyl-ACP => pimeloyl-ACP => biotin!!!Biotin biosynthesis, BioW pathway, pimelate => pimeloyl-CoA => biotin	1	1	4	4	0	0	2	0	3	3	5	5	0	0	0	0	0	0	0	0	0	0	5	5	5	5	3	3	2	2	0	0	0	0	0	0	2	2	1	1	5	5	1	1	4	4	5	5	3
Lysine biosynthesis, succinyl-DAP pathway, aspartate => lysine	2	2	0	0	1	1	1	1	0	3	2	2	1	0	2	0	4	4	3	4	0	0	3	3	3	2	1	1	1	1	0	0	2	2	2	2	3	3	2	2	2	2	0	0	1	1	2	2	1
Ubiquinone biosynthesis, prokaryotes, chorismate (+ polyprenyl-PP) => ubiquinol!!!Menaquinone biosynthesis, chorismate (+ polyprenyl-PP) => menaquinol	0	0	1	1	0	0	0	0	1	1	1	1	1	0	0	0	1	1	1	1	0	0	1	1	1	1	0	0	0	0	0	0	0	0	0	0	1	1	1	1	1	1	0	0	0	0	1	1	0
Arginine succinyltransferase pathway, arginine => glutamate	0	0	0	0	0	0	0	0	0	0	0	0	0	0	0	0	0	0	0	0	0	0	8	8	8	8	0	0	0	0	0	0	0	0	0	0	0	0	0	0	4	4	0	0	0	0	4	4	0
KDO2-lipid A biosynthesis, Raetz pathway, LpxL-LpxM type!!!KDO2-lipid A biosynthesis, Raetz pathway, non-LpxL-LpxM type	0	0	9	9	0	0	0	0	0	0	10	10	0	0	0	0	0	0	0	0	0	0	11	11	11	11	8	8	8	7	0	0	2	0	0	0	0	0	0	0	10	10	0	0	7	7	10	10	0
Pyridoxal-P biosynthesis, erythrose-4P => pyridoxal-P	0	0	0	0	0	0	0	0	0	0	4	4	0	0	0	0	0	0	0	0	0	0	4	4	4	4	0	0	0	0	0	0	0	0	0	0	0	0	0	0	4	4	0	0	0	0	4	4	0
Heme biosynthesis, animals and fungi, glycine => heme!!!Heme biosynthesis, plants and bacteria, glutamate => heme	0	0	0	0	0	0	0	0	0	0	1	1	0	0	0	0	0	0	0	0	0	0	1	1	1	1	0	0	0	0	0	0	0	0	0	0	0	0	0	0	1	1	0	0	0	0	1	1	0
Citrate cycle (TCA cycle, Krebs cycle)!!!Citrate cycle, second carbon oxidation, 2-oxoglutarate => oxaloacetate	0	0	1	1	0	0	0	0	3	4	2	2	0	0	0	0	0	0	0	0	0	0	3	3	3	3	0	0	0	0	0	0	0	0	0	0	4	4	3	3	2	2	0	0	0	0	3	3	0
Urea cycle!!!Polyamine biosynthesis, arginine => ornithine => putrescine	0	0	0	0	0	0	0	0	1	1	0	0	0	0	0	0	0	0	0	0	0	0	0	0	0	0	1	1	1	1	0	0	0	0	0	0	0	0	0	0	0	0	0	0	0	0	0	0	0
Heme biosynthesis, animals and fungi, glycine => heme!!!Heme biosynthesis, plants and bacteria, glutamate => heme!!!Heme biosynthesis, bacteria, glutamyl-tRNA => coproporphyrin III => heme	0	0	3	3	0	0	0	0	3	3	2	2	0	0	0	0	1	4	0	0	0	0	2	2	2	2	0	0	0	0	0	0	1	1	1	1	3	3	3	4	2	2	0	0	0	0	2	2	0
Tetrahydrofolate biosynthesis, GTP => THF!!!Tetrahydrofolate biosynthesis, mediated by ribA and trpF, GTP => THF	2	2	2	2	1	1	2	2	2	2	2	4	1	1	1	1	1	1	2	2	1	2	2	2	2	4	2	2	2	2	2	2	2	2	2	3	2	2	2	2	2	2	1	1	0	0	2	2	2
NADH:quinone oxidoreductase, prokaryotes	0	0	0	0	0	0	0	0	0	0	13	13	0	0	0	0	0	0	0	0	0	0	13	13	13	13	2	2	0	0	1	1	0	0	0	0	0	0	0	0	13	13	1	1	0	0	13	13	0
Siroheme biosynthesis, glutamyl-tRNA => siroheme!!!Cobalamin biosynthesis, anaerobic, uroporphyrinogen III => sirohydrochlorin => cobyrinate a,c-diamide	0	0	0	0	0	0	0	0	0	1	2	2	0	0	0	0	0	0	0	0	0	0	2	2	2	2	1	1	0	1	0	0	0	0	0	0	0	0	0	0	1	1	0	0	0	0	1	1	0
Thiamine biosynthesis, prokaryotes, AIR (+ DXP/tyrosine) => TMP/TPP	0	0	2	1	0	0	0	0	0	0	1	1	0	0	0	0	0	0	0	0	0	0	1	1	1	1	2	2	1	1	1	1	0	0	0	0	0	0	0	0	1	1	2	2	2	2	1	1	2
Multidrug resistance, efflux pump MepA	0	0	0	0	0	0	3	1	0	0	0	0	1	1	1	1	1	1	1	1	1	0	0	0	0	0	2	2	1	1	0	0	0	0	0	0	0	0	0	0	0	0	1	2	2	2	0	0	2
NAD biosynthesis, aspartate => quinolinate => NAD	0	0	0	0	0	0	2	2	1	0	0	0	0	0	0	2	0	0	0	0	0	0	3	3	2	2	0	0	2	2	0	0	0	0	0	0	2	2	0	3	2	2	0	0	1	0	2	2	2
Threonine biosynthesis, aspartate => homoserine => threonine	0	0	2	2	2	2	2	2	2	2	2	2	2	2	2	2	0	0	2	2	2	2	2	2	2	2	0	0	1	1	1	1	2	2	2	2	2	2	2	2	2	2	0	0	2	2	2	2	0
Cytochrome o ubiquinol oxidase	0	0	0	0	0	0	0	0	0	0	3	3	0	0	0	0	0	0	0	0	0	0	4	4	4	4	0	0	0	0	0	0	0	0	0	0	0	0	0	0	4	4	0	0	0	0	4	4	0
Sulfate-sulfur assimilation	0	0	0	0	0	0	0	0	0	0	4	4	0	0	0	0	0	0	0	0	0	0	4	4	4	4	0	0	0	0	0	0	0	0	0	0	0	0	0	0	4	4	0	0	0	0	4	4	0
GABA biosynthesis, prokaryotes, putrescine => GABA	0	0	0	0	0	0	0	0	1	0	0	0	0	1	0	0	0	0	0	0	0	0	5	5	5	5	0	0	0	0	0	0	0	0	0	0	0	0	0	2	4	4	0	0	0	0	0	0	0
Phenylalanine biosynthesis, chorismate => phenylpyruvate => phenylalanine!!!Tyrosine biosynthesis, chorismate => HPP => tyrosine	0	0	1	1	0	0	0	0	1	1	1	1	0	0	0	0	0	0	0	0	1	1	1	1	1	1	1	1	1	1	0	0	0	0	0	0	0	0	0	0	1	1	0	0	1	1	1	1	1
Serine biosynthesis, glycerate-3P => serine	0	0	1	1	1	1	1	1	2	1	2	2	1	1	1	1	0	1	1	1	2	2	4	4	4	3	0	0	0	0	0	0	0	0	0	0	2	2	2	2	3	2	0	0	3	2	2	2	1
Riboflavin biosynthesis, plants and bacteria, GTP => riboflavin/FMN/FAD	9	9	4	4	7	7	8	7	6	6	6	6	7	8	7	6	5	5	5	5	6	8	7	7	7	7	4	4	4	4	2	2	7	7	7	7	3	3	3	3	7	7	9	9	3	3	7	7	8
Tetrahydrofolate biosynthesis, GTP => THF!!!Tetrahydrofolate biosynthesis, mediated by PTPS, GTP => THF!!!Tetrahydrobiopterin biosynthesis, GTP => BH4!!!L-threo-Tetrahydrobiopterin biosynthesis, GTP => L-threo-BH4	0	0	2	2	0	0	1	1	0	0	1	1	0	0	0	0	0	0	1	1	0	1	1	1	1	1	2	2	1	1	1	1	1	1	1	1	1	1	1	1	1	1	0	0	0	0	1	1	1
Glutathione biosynthesis, glutamate => glutathione	1	1	0	0	1	1	1	1	0	0	2	2	0	0	1	0	2	2	4	4	0	0	2	2	2	2	0	0	0	0	1	1	1	1	1	1	0	0	0	0	2	2	1	1	0	0	2	2	1
Fatty acid biosynthesis, initiation!!!Fatty acid biosynthesis in mitochondria, animals!!!Fatty acid biosynthesis in mitochondria, fungi	1	1	1	1	1	1	1	1	1	1	1	1	0	1	0	1	0	0	1	1	0	0	1	1	1	1	1	1	1	1	0	0	1	1	1	1	0	0	0	0	1	1	0	0	1	1	1	1	1
CAM (Crassulacean acid metabolism), light!!!C4-dicarboxylic acid cycle, NADP - malic enzyme type!!!C4-dicarboxylic acid cycle, NAD - malic enzyme type!!!Reductive citrate cycle (Arnon-Buchanan cycle)!!!Anoxygenic photosynthesis in green sulfur bacteria	0	0	0	0	1	1	0	0	1	0	0	0	0	0	0	0	0	0	0	0	0	0	0	0	0	0	1	1	1	1	1	1	1	1	1	1	0	0	0	0	0	0	1	1	0	0	0	0	1
beta-Oxidation	0	0	0	0	0	0	0	0	0	0	2	2	0	0	0	0	0	0	0	0	0	0	2	2	2	2	0	0	0	0	0	0	0	0	0	0	1	1	0	0	2	2	0	0	0	0	2	2	0
Cobalamin biosynthesis, anaerobic, uroporphyrinogen III => sirohydrochlorin => cobyrinate a,c-diamide	0	0	7	7	0	0	0	0	1	0	0	0	0	0	0	0	0	0	0	0	0	0	5	5	5	5	5	5	5	5	0	0	0	0	0	0	1	1	0	0	5	5	1	1	0	0	0	0	5
beta-Oxidation, acyl-CoA synthesis	0	0	0	0	0	0	0	0	0	0	2	2	0	0	0	0	0	0	0	0	0	0	1	1	1	1	0	0	0	0	0	0	0	0	0	0	2	2	4	4	1	1	0	0	1	1	1	1	0
KDO2-lipid A biosynthesis, Raetz pathway, non-LpxL-LpxM type	0	0	0	0	0	0	0	0	0	0	0	0	0	0	0	0	0	0	0	0	0	0	0	0	0	0	1	1	1	1	0	0	0	0	0	0	0	0	0	0	0	0	0	0	0	0	0	0	0
Cysteine biosynthesis, methionine => cysteine!!!Methionine salvage pathway	1	1	0	0	1	1	2	1	1	1	1	1	1	1	1	1	1	1	1	1	1	1	1	1	1	2	1	1	1	1	1	1	1	1	2	2	0	0	0	0	1	1	0	0	1	1	1	1	2
C1-unit interconversion, prokaryotes	0	0	1	1	0	0	0	0	0	0	0	0	0	0	0	0	0	0	0	0	0	0	0	0	0	0	1	1	1	1	0	0	0	0	0	0	0	0	0	0	0	0	0	0	1	1	0	0	1
Tetrahydrofolate biosynthesis, GTP => THF!!!Tetrahydrofolate biosynthesis, mediated by PTPS, GTP => THF	1	1	1	1	2	2	2	2	1	1	1	1	1	1	1	1	1	1	2	2	1	1	1	1	1	1	1	1	1	1	1	1	1	1	1	1	1	1	1	1	1	1	1	1	1	1	1	1	1
Monolignol biosynthesis, phenylalanine/tyrosine => monolignol	1	1	1	1	1	1	1	1	1	1	0	0	0	0	0	0	0	0	0	0	0	0	1	1	1	1	1	1	1	1	1	1	1	1	1	1	0	0	0	0	0	0	1	2	0	0	0	0	1
Coenzyme A biosynthesis, pantothenate => CoA!!!Coenzyme A biosynthesis, archaea, 2-oxoisovalerate => 4-phosphopantoate => CoA	0	0	1	1	0	0	0	0	1	1	1	1	1	1	1	1	1	1	1	1	1	1	1	1	1	1	1	1	1	1	1	1	0	0	0	0	1	1	1	1	1	1	1	2	1	1	1	1	0
Lysine biosynthesis, AAA pathway, 2-oxoglutarate => 2-aminoadipate => lysine	0	0	0	0	0	0	0	0	0	0	0	0	0	0	0	0	0	0	0	0	0	0	0	0	0	0	0	0	0	0	0	0	0	0	0	0	0	0	0	0	0	0	0	0	0	0	0	0	0
Catechol meta-cleavage, catechol => acetyl-CoA / 4-methylcatechol => propanoyl-CoA	2	2	1	1	1	1	1	2	2	1	1	1	1	1	1	1	1	1	1	1	1	1	2	2	1	1	0	0	0	0	0	0	3	3	3	3	0	0	0	3	1	1	0	0	0	0	0	0	0
Ethylmalonyl pathway!!!Propanoyl-CoA metabolism, propanoyl-CoA => succinyl-CoA!!!Anoxygenic photosynthesis in green nonsulfur bacteria	0	0	1	1	0	0	0	0	0	0	0	0	0	0	0	0	0	0	0	0	0	0	0	0	0	0	0	0	0	0	0	0	0	0	0	0	2	2	1	1	0	0	0	0	1	1	0	0	0
Methionine salvage pathway	0	0	2	2	0	0	1	1	0	0	0	0	0	0	1	1	1	1	1	1	0	0	5	5	5	5	0	0	1	1	0	0	0	0	0	0	0	0	0	0	0	0	2	1	0	0	0	0	0
C5 isoprenoid biosynthesis, mevalonate pathway	2	2	0	0	2	2	2	2	0	2	0	0	2	2	2	2	2	2	2	2	2	2	0	0	0	0	0	0	0	0	0	0	2	3	2	2	2	2	0	0	0	0	0	0	0	0	0	0	0
Glycolysis (Embden-Meyerhof pathway), glucose => pyruvate!!!Gluconeogenesis, oxaloacetate => fructose-6P	0	0	0	0	0	0	0	0	0	0	1	1	0	0	0	0	0	0	0	0	0	0	1	1	1	1	0	0	0	0	0	0	0	0	0	0	0	0	0	0	1	1	0	0	0	0	1	1	0
Methylaspartate cycle	0	0	0	0	0	0	0	0	0	0	0	0	0	0	0	0	0	0	0	0	0	0	1	1	1	1	1	1	2	2	0	0	0	0	0	0	0	0	0	0	4	4	0	0	0	0	0	0	0
Entner-Doudoroff pathway, glucose-6P => glyceraldehyde-3P + pyruvate	0	0	0	0	0	0	0	0	0	0	1	1	0	0	0	0	0	0	0	0	0	0	1	1	1	1	0	0	0	0	0	0	0	0	0	0	0	0	0	0	1	1	0	0	0	0	1	1	0
Thiamine biosynthesis, plants, AIR (+ NAD+) => TMP/thiamine/TPP!!!Thiamine biosynthesis, pyridoxal-5P => TMP/thiamine/TPP	1	1	0	0	1	1	1	1	1	1	0	0	1	1	1	1	1	1	1	1	1	1	0	0	0	0	1	1	1	1	1	1	1	1	1	1	0	0	0	0	0	0	1	1	1	1	0	0	1
Lipoic acid biosynthesis, plants and bacteria, octanoyl-ACP => dihydrolipoyl-E2/H	0	0	0	0	0	0	0	0	0	0	1	1	0	0	0	0	0	0	0	0	0	0	1	1	1	1	0	0	0	0	0	0	0	0	0	0	1	1	1	1	1	1	0	0	0	0	1	1	0
Thiamine biosynthesis, prokaryotes, AIR (+ DXP/tyrosine) => TMP/TPP!!!Thiamine biosynthesis, prokaryotes, AIR (+ DXP/glycine) => TMP/TPP!!!Thiamine biosynthesis, archaea, AIR (+ NAD+) => TMP/TPP!!!Thiamine salvage pathway, HMP/HET => TMP	0	0	3	3	0	0	0	2	2	2	2	2	0	0	0	0	2	4	2	2	0	0	2	2	2	2	2	2	1	1	3	3	2	2	2	2	2	2	2	2	2	2	2	2	2	2	2	2	2
Trehalose biosynthesis, D-glucose 1P => trehalose	0	0	0	0	0	0	0	0	0	0	0	0	0	0	0	0	0	0	0	0	0	0	0	0	0	0	0	0	0	0	0	0	0	0	0	0	3	3	1	1	0	0	0	0	0	0	0	0	0
Lysine biosynthesis, DAP aminotransferase pathway, aspartate => lysine	0	0	1	1	0	0	0	0	0	0	0	0	0	0	0	0	0	0	0	0	0	0	0	0	0	0	0	0	0	0	0	0	0	0	0	0	0	0	0	0	0	0	0	0	1	1	0	0	0
Serine biosynthesis, glycerate-3P => serine!!!Pyridoxal-P biosynthesis, erythrose-4P => pyridoxal-P	0	0	0	0	0	0	1	1	0	0	1	1	0	0	1	1	0	1	1	1	1	1	1	1	1	1	0	0	0	0	0	0	0	0	0	0	1	1	1	1	1	1	0	0	1	1	1	1	0
Ornithine biosynthesis, glutamate => ornithine	0	0	1	1	1	1	2	2	0	0	3	3	0	0	0	2	0	0	2	2	0	0	3	3	3	3	0	0	0	0	0	0	0	0	0	0	2	2	2	2	3	3	0	0	1	1	3	3	0
D-Glucuronate degradation, D-glucuronate => pyruvate + D-glyceraldehyde 3P	1	1	0	0	0	0	2	0	0	0	0	0	0	0	0	0	0	0	0	0	0	0	4	4	4	4	0	0	0	0	0	0	1	1	1	1	0	0	0	0	6	8	0	0	0	0	7	7	0
Multidrug resistance, efflux pump MexAB-OprM!!!Multidrug resistance, efflux pump MexJK-OprM!!!Multidrug resistance, efflux pump MexXY-OprM	0	0	0	0	0	0	0	0	0	0	0	0	0	0	0	0	0	0	0	0	0	0	4	4	4	5	0	0	0	0	0	0	0	0	0	0	0	0	0	0	1	2	0	0	0	0	2	2	0
Lysine biosynthesis, DAP dehydrogenase pathway, aspartate => lysine	0	0	1	1	0	0	0	0	0	0	1	1	0	0	0	0	0	0	0	0	0	0	0	0	0	0	0	0	0	0	0	0	0	0	0	0	1	1	0	0	0	0	1	1	1	1	0	0	0
Semi-phosphorylative Entner-Doudoroff pathway, gluconate => glycerate-3P!!!D-Galacturonate degradation (bacteria), D-galacturonate => pyruvate + D-glyceraldehyde 3P!!!D-Glucuronate degradation, D-glucuronate => pyruvate + D-glyceraldehyde 3P	1	1	0	0	0	0	1	0	0	0	0	1	0	0	0	0	0	0	0	0	0	0	2	2	2	2	0	0	0	0	0	0	1	1	2	2	0	0	0	1	2	2	0	0	0	0	1	1	0
Toluene degradation, toluene => benzoate!!!Xylene degradation, xylene => methylbenzoate	0	0	0	0	0	0	0	0	1	0	0	0	0	1	1	1	2	1	2	1	0	0	1	1	1	1	0	0	0	0	0	0	0	0	0	0	0	0	0	0	0	0	0	0	0	0	0	0	0
Pantothenate biosynthesis, valine/L-aspartate => pantothenate!!!Pantothenate biosynthesis, 2-oxoisovalerate/spermine => pantothenate	0	0	1	1	0	0	0	0	1	1	1	1	0	0	0	0	0	0	0	0	0	0	1	1	1	1	0	0	0	0	0	0	0	0	1	1	1	1	1	2	1	1	1	1	1	1	1	1	0
Citrate cycle (TCA cycle, Krebs cycle)!!!Citrate cycle, second carbon oxidation, 2-oxoglutarate => oxaloacetate!!!Reductive citrate cycle (Arnon-Buchanan cycle)!!!Incomplete reductive citrate cycle, acetyl-CoA => oxoglutarate!!!Anoxygenic photosynthesis in green sulfur bacteria	0	0	2	2	0	0	0	0	2	2	0	0	0	0	0	0	0	0	0	0	0	0	0	0	0	0	0	0	0	0	0	0	0	0	0	0	0	0	0	0	0	0	0	0	7	6	0	0	0
Leucine degradation, leucine => acetoacetate + acetyl-CoA	0	0	0	0	0	0	0	0	1	1	0	0	0	0	0	0	0	0	0	0	0	0	0	0	0	0	0	0	0	0	0	0	1	1	1	1	1	1	0	0	0	0	0	0	0	0	0	0	0
Cytochrome c oxidase	0	0	0	0	0	0	0	0	2	2	1	1	0	0	0	0	0	0	0	0	0	0	1	1	1	1	0	0	0	0	0	0	0	0	0	0	2	2	2	2	1	1	0	0	0	0	1	1	0
Cationic antimicrobial peptide (CAMP) resistance, protease PgtE	0	0	0	0	0	0	0	0	0	0	2	2	0	0	0	0	0	0	0	0	0	0	2	2	2	2	0	0	0	0	0	0	0	0	0	0	0	0	0	0	2	2	0	0	0	0	2	2	0
Reductive acetyl-CoA pathway (Wood-Ljungdahl pathway)!!!Acetogen	0	0	2	2	1	1	0	0	0	0	1	1	0	0	0	0	1	1	0	0	0	0	1	1	1	1	0	0	0	0	0	0	0	0	0	0	1	1	1	1	1	1	1	2	1	1	1	1	0
Glyoxylate cycle	0	0	0	0	0	0	0	0	0	0	2	2	0	1	0	0	0	0	0	0	0	0	2	2	2	2	0	0	0	0	0	0	0	0	0	0	2	2	0	0	2	2	0	0	0	0	3	3	0
Tetrahydrobiopterin biosynthesis, GTP => BH4!!!L-threo-Tetrahydrobiopterin biosynthesis, GTP => L-threo-BH4	0	0	1	1	0	0	1	0	2	2	1	1	0	0	1	0	0	0	0	0	0	0	2	2	1	1	1	1	0	0	0	0	0	0	0	0	0	0	0	0	1	1	0	0	2	2	1	1	0
Inositol phosphate metabolism, Ins(1,3,4,5)P4 => Ins(1,3,4)P3 => myo-inositol	0	0	0	0	0	0	0	0	1	1	1	1	0	0	0	0	0	0	0	0	0	0	3	3	3	3	0	0	0	0	0	0	0	0	0	0	1	1	0	1	1	1	0	0	0	0	1	1	0
Undecaprenylphosphate alpha-L-Ara4N biosynthesis, UDP-GlcA => undecaprenyl phosphate alpha-L-Ara4N	0	0	0	0	0	0	0	0	0	0	4	4	0	0	0	0	0	0	0	0	0	0	4	4	4	4	0	0	0	0	0	0	0	0	0	0	0	0	0	0	4	4	0	0	0	0	4	4	0
Adenine ribonucleotide biosynthesis, IMP => ADP,ATP!!!Guanine ribonucleotide biosynthesis IMP => GDP,GTP!!!Pyrimidine ribonucleotide biosynthesis, UMP => UDP/UTP,CDP/CTP!!!Pyrimidine deoxyribonuleotide biosynthesis, CDP/CTP => dCDP/dCTP,dTDP/dTTP	1	1	1	1	1	1	1	1	1	1	1	1	0	0	1	0	1	1	1	1	0	0	1	1	1	1	0	0	0	0	0	0	1	2	1	1	1	1	1	1	1	1	0	0	0	0	1	1	1
Betaine biosynthesis, choline => betaine	0	0	0	0	0	0	0	0	2	2	2	2	0	0	0	0	0	0	0	0	0	0	2	2	2	2	0	0	0	0	0	0	0	0	0	0	2	2	2	3	0	0	0	0	0	0	2	2	0
Ectoine biosynthesis, aspartate => ectoine	0	0	0	0	0	0	0	0	0	0	0	0	0	0	0	0	0	0	0	0	0	0	1	1	1	1	0	0	0	0	0	0	0	0	0	0	0	0	0	0	1	1	0	0	0	0	0	0	0
CAM (Crassulacean acid metabolism), dark!!!C4-dicarboxylic acid cycle, NADP - malic enzyme type!!!C4-dicarboxylic acid cycle, NAD - malic enzyme type!!!C4-dicarboxylic acid cycle, phosphoenolpyruvate carboxykinase type!!!Reductive citrate cycle (Arnon-Buchanan cycle)!!!Dicarboxylate-hydroxybutyrate cycle!!!Formaldehyde assimilation, serine pathway!!!Anoxygenic photosynthesis in green sulfur bacte…	0	0	0	0	1	1	1	1	0	0	1	1	1	1	0	0	0	0	0	0	1	1	1	1	1	1	0	0	0	0	0	0	0	0	0	0	1	1	0	1	1	1	0	0	0	0	2	1	1
Hydroxypropionate-hydroxybutylate cycle!!!Dicarboxylate-hydroxybutyrate cycle	0	0	0	0	0	0	0	0	0	0	0	0	0	0	0	0	0	0	0	0	0	0	0	0	0	0	1	1	0	0	0	0	0	0	0	0	0	0	0	0	0	0	0	0	0	1	0	0	0
Pimeloyl-ACP biosynthesis, BioC-BioH pathway, malonyl-ACP => pimeloyl-ACP	0	0	0	0	0	0	0	0	0	0	2	2	0	0	0	0	0	0	0	0	0	0	2	2	2	2	1	1	1	1	0	0	0	0	0	0	0	0	0	0	2	2	0	0	0	0	2	2	0
Histidine biosynthesis, PRPP => histidine!!!Tryptophan biosynthesis, chorismate => tryptophan	0	0	0	0	0	0	0	0	0	0	0	0	0	0	0	0	0	0	0	0	0	0	0	0	0	0	0	0	0	0	0	0	0	0	0	0	1	1	1	1	0	0	0	0	0	0	0	0	0
Formaldehyde assimilation, serine pathway	0	0	1	1	0	0	0	0	0	0	0	0	0	0	1	0	0	0	0	0	0	0	0	0	1	1	0	0	1	1	0	0	0	0	0	0	0	0	0	0	0	0	1	1	1	1	0	0	0
Citrate cycle (TCA cycle, Krebs cycle)!!!Citrate cycle, second carbon oxidation, 2-oxoglutarate => oxaloacetate!!!Reductive citrate cycle (Arnon-Buchanan cycle)!!!Dicarboxylate-hydroxybutyrate cycle!!!Incomplete reductive citrate cycle, acetyl-CoA => oxoglutarate!!!Anoxygenic photosynthesis in green nonsulfur bacteria!!!Anoxygenic photosynthesis in green sulfur bacteria	0	0	2	2	0	0	0	0	0	0	0	0	0	0	0	0	0	0	0	0	0	0	0	0	0	0	2	2	0	0	0	0	0	0	0	0	0	0	0	0	0	0	0	0	0	0	0	0	0
Leucine biosynthesis, 2-oxoisovalerate => 2-oxoisocaproate	0	0	1	1	0	0	1	1	1	1	1	1	0	0	0	0	0	0	0	0	0	0	2	2	2	2	0	0	0	0	0	0	0	0	0	0	1	1	1	1	1	1	0	0	1	1	1	1	0
Pyocyanine biosynthesis, chorismate => pyocyanine	1	0	0	0	0	0	0	0	0	0	2	1	0	0	0	0	1	0	0	0	0	0	1	1	1	1	1	1	1	1	0	0	2	2	2	2	0	0	1	1	2	3	0	0	2	2	1	1	0
Citrate cycle (TCA cycle, Krebs cycle)!!!Citrate cycle, second carbon oxidation, 2-oxoglutarate => oxaloacetate!!!Glyoxylate cycle!!!Methylaspartate cycle!!!CAM (Crassulacean acid metabolism), dark!!!Reductive citrate cycle (Arnon-Buchanan cycle)!!!Dicarboxylate-hydroxybutyrate cycle!!!Incomplete reductive citrate cycle, acetyl-CoA => oxoglutarate!!!Formaldehyde assimilation, serine pathway!!!Ano…	0	0	0	0	0	0	0	0	1	1	0	0	0	0	0	0	0	0	0	0	0	0	0	0	0	0	0	0	0	0	0	0	0	0	0	0	1	1	1	1	0	0	0	0	0	0	0	0	0
Menaquinone biosynthesis, chorismate (+ polyprenyl-PP) => menaquinol	1	1	1	1	0	0	0	0	1	1	1	1	1	1	1	0	1	1	1	1	0	0	1	1	1	1	1	1	1	1	0	0	2	2	2	2	1	1	1	1	1	1	0	0	0	0	1	1	0
Purine degradation, xanthine => urea	0	0	0	0	0	0	0	0	0	0	0	0	0	0	0	0	0	0	0	1	0	0	4	4	5	5	0	0	0	0	0	0	1	1	1	1	0	0	0	0	1	1	0	0	1	0	5	5	0
Ornithine biosynthesis, glutamate => ornithine!!!Arginine biosynthesis, glutamate => acetylcitrulline => arginine	0	0	1	1	0	0	1	1	0	0	2	2	0	0	0	1	0	0	1	1	0	0	2	2	2	2	0	0	0	0	0	0	0	0	0	0	1	1	1	1	2	2	0	0	1	1	2	2	0
Methionine degradation	0	0	1	1	2	1	0	1	1	0	0	3	0	0	0	0	0	0	0	0	0	1	2	2	3	4	3	0	0	0	1	3	0	0	1	1	1	2	0	0	2	2	3	1	1	0	1	2	0
Fatty acid biosynthesis, initiation!!!Fatty acid biosynthesis, elongation	0	0	0	0	0	0	0	0	0	0	0	0	0	0	0	0	0	0	0	0	0	0	0	0	0	0	0	0	0	0	0	0	0	0	0	0	1	1	2	2	0	0	0	0	0	0	0	0	0
Multidrug resistance, efflux pump MexPQ-OpmE	0	0	0	0	0	0	0	0	0	0	2	2	0	0	0	0	0	0	0	0	0	0	1	1	1	1	0	0	0	0	0	0	0	0	0	0	0	0	0	0	1	1	0	0	0	0	1	1	0
Phenylalanine biosynthesis, chorismate => phenylpyruvate => phenylalanine	1	1	1	1	1	1	1	1	0	0	1	1	0	0	0	0	0	0	0	0	0	0	2	2	2	2	0	0	0	0	0	0	1	1	1	1	1	1	1	1	1	1	0	0	1	1	1	1	0
Citrate cycle (TCA cycle, Krebs cycle)!!!Citrate cycle, second carbon oxidation, 2-oxoglutarate => oxaloacetate!!!Reductive citrate cycle (Arnon-Buchanan cycle)!!!Succinate dehydrogenase, prokaryotes!!!Anoxygenic photosynthesis in green nonsulfur bacteria!!!Anoxygenic photosynthesis in green sulfur bacteria	0	0	0	0	0	0	0	0	0	0	1	1	0	0	0	0	0	0	0	0	0	0	1	1	1	1	0	0	0	0	0	0	0	0	0	0	0	0	0	0	1	1	0	0	0	0	1	1	0
Cationic antimicrobial peptide (CAMP) resistance, lysyl-phosphatidylglycerol (L-PG) synthase MprF	2	2	0	0	0	0	0	0	1	1	0	0	0	0	2	1	1	1	1	1	0	0	0	0	0	0	0	0	0	0	1	1	2	5	2	2	0	1	1	0	0	0	1	1	0	0	0	0	2
Polyamine biosynthesis, arginine => agmatine => putrescine => spermidine	0	0	1	1	0	0	0	0	0	0	1	1	0	0	0	0	0	0	0	0	0	0	2	2	2	2	0	0	0	0	0	0	0	0	0	0	0	0	0	1	2	2	0	0	2	2	2	2	3
Citrate cycle (TCA cycle, Krebs cycle)!!!Citrate cycle, second carbon oxidation, 2-oxoglutarate => oxaloacetate!!!Glyoxylate cycle!!!CAM (Crassulacean acid metabolism), dark!!!C4-dicarboxylic acid cycle, NAD - malic enzyme type	0	0	0	0	0	0	0	0	0	0	1	1	0	0	0	0	0	0	0	0	0	0	1	1	1	1	0	0	0	0	0	0	0	0	0	0	0	0	0	0	1	1	0	0	0	0	1	1	0
Gluconeogenesis, oxaloacetate => fructose-6P!!!Reductive pentose phosphate cycle (Calvin cycle)!!!Reductive pentose phosphate cycle, glyceraldehyde-3P => ribulose-5P!!!Formaldehyde assimilation, xylulose monophosphate pathway!!!Oxygenic photosynthesis in plants and cyanobacteria!!!Anoxygenic photosynthesis in purple bacteria	0	0	0	0	0	0	0	0	0	0	1	1	0	0	0	0	0	0	0	0	0	0	1	1	1	1	0	0	0	0	0	0	0	0	0	0	0	0	0	0	1	1	0	0	0	0	1	1	0
C5 isoprenoid biosynthesis, mevalonate pathway!!!C5 isoprenoid biosynthesis, mevalonate pathway, archaea!!!C5 isoprenoid biosynthesis, non-mevalonate pathway!!!C10-C20 isoprenoid biosynthesis, bacteria!!!C10-C20 isoprenoid biosynthesis, archaea!!!C10-C20 isoprenoid biosynthesis, plants!!!C10-C20 isoprenoid biosynthesis, non-plant eukaryotes	1	1	0	0	1	1	1	1	1	1	2	2	1	1	0	0	1	1	1	1	2	2	2	2	2	2	0	0	0	0	1	1	1	1	1	1	1	1	1	1	2	2	2	2	1	1	2	2	0
Pertussis pathogenicity signature, T1SS!!!Multidrug resistance, efflux pump AcrEF-TolC!!!Multidrug resistance, efflux pump MdtEF-TolC	0	0	1	1	0	0	0	0	0	0	2	2	0	0	0	0	0	0	0	0	0	0	1	1	1	1	0	0	0	0	0	0	0	0	0	0	0	0	0	0	1	2	0	0	1	1	1	1	0
beta-Lactam resistance, Bla system	3	1	1	1	3	3	2	4	0	0	0	0	2	2	1	0	1	2	2	2	3	3	1	1	1	1	0	0	1	1	0	0	2	2	4	2	3	3	0	0	0	0	1	1	3	3	0	0	1
Benzoate degradation, benzoate => catechol / methylbenzoate => methylcatechol	0	0	0	0	0	0	0	0	0	0	0	0	0	0	0	0	0	0	0	0	0	0	4	4	4	4	0	0	0	0	0	0	0	0	0	0	0	0	0	4	0	0	0	0	0	0	0	0	0
Threonine biosynthesis, aspartate => homoserine => threonine!!!Methionine biosynthesis, apartate => homoserine => methionine!!!Lysine biosynthesis, succinyl-DAP pathway, aspartate => lysine!!!Lysine biosynthesis, DAP dehydrogenase pathway, aspartate => lysine!!!Lysine biosynthesis, DAP aminotransferase pathway, aspartate => lysine	0	0	0	0	0	0	0	0	0	0	2	2	0	0	0	0	0	0	0	0	0	0	2	2	2	2	0	0	0	0	0	0	0	0	0	0	0	0	0	0	2	2	0	0	0	0	2	2	0
Ethylmalonyl pathway!!!Propanoyl-CoA metabolism, propanoyl-CoA => succinyl-CoA!!!3-Hydroxypropionate bi-cycle!!!Anoxygenic photosynthesis in green nonsulfur bacteria	0	0	1	1	0	0	0	0	0	0	0	0	0	0	0	0	0	0	0	0	0	0	0	0	0	0	0	0	0	0	0	0	0	0	0	0	1	1	0	0	1	1	0	0	0	0	2	1	0
Cytochrome c oxidase, cbb3-type	0	0	0	0	0	0	0	0	0	0	0	0	0	0	0	0	0	0	0	0	0	0	0	0	0	0	0	0	0	0	0	0	0	0	0	0	0	0	0	0	0	0	0	0	0	0	0	0	0
Thiamine biosynthesis, prokaryotes, AIR (+ DXP/tyrosine) => TMP/TPP!!!Thiamine biosynthesis, prokaryotes, AIR (+ DXP/glycine) => TMP/TPP!!!Thiamine biosynthesis, archaea, AIR (+ NAD+) => TMP/TPP	0	0	1	1	0	0	0	0	0	0	1	1	0	0	0	0	0	0	0	0	0	0	1	1	1	1	0	0	0	0	0	0	0	0	0	0	1	1	1	1	1	1	0	0	0	0	1	1	0
Glucuronate pathway (uronate pathway)	0	0	0	0	0	0	0	0	0	2	1	1	0	0	1	0	1	1	1	1	0	0	2	2	2	2	0	0	0	0	0	0	1	0	1	1	0	0	0	2	2	2	1	1	0	0	2	2	0
Reductive pentose phosphate cycle (Calvin cycle)!!!Reductive pentose phosphate cycle, ribulose-5P => glyceraldehyde-3P!!!Oxygenic photosynthesis in plants and cyanobacteria!!!Anoxygenic photosynthesis in purple bacteria	0	0	0	0	0	0	0	0	0	0	1	1	0	0	0	0	0	0	0	0	0	0	1	1	1	1	0	0	0	0	0	0	0	0	0	0	0	0	0	0	1	1	0	0	0	0	1	1	0
Glycolysis (Embden-Meyerhof pathway), glucose => pyruvate!!!Nucleotide sugar biosynthesis, glucose => UDP-glucose	0	0	0	0	0	0	0	0	0	0	0	0	0	0	0	0	0	0	0	0	0	0	0	0	0	0	0	0	0	0	0	0	0	0	0	0	1	1	1	1	0	0	0	0	0	0	0	0	0
Ethylmalonyl pathway	0	0	0	0	0	0	0	0	0	0	0	0	0	0	0	0	0	0	0	0	0	0	0	0	0	0	1	0	0	1	0	0	0	0	0	0	0	0	0	0	0	0	0	0	0	0	0	0	0
Phosphate acetyltransferase-acetate kinase pathway, acetyl-CoA => acetate!!!Methanogen!!!Acetogen	0	0	0	0	0	0	0	0	0	0	1	1	0	0	0	0	0	0	0	0	0	0	1	1	1	1	0	0	0	0	0	0	0	0	0	0	1	1	1	1	1	1	0	0	0	0	1	1	0
D-galactonate degradation, De Ley-Doudoroff pathway, D-galactonate => glycerate-3P	0	0	0	0	0	0	0	0	0	0	0	0	0	0	0	0	0	0	0	0	0	0	5	5	5	5	0	0	0	0	0	0	1	0	0	1	0	0	0	0	0	0	0	0	0	0	5	5	0
C10-C20 isoprenoid biosynthesis, bacteria	0	0	0	0	0	0	0	0	0	0	1	1	0	0	0	0	0	0	0	0	0	0	1	1	1	1	0	0	0	0	0	0	0	0	0	0	0	0	0	0	1	1	0	0	1	1	1	1	0
Lactosylceramide biosynthesis	0	0	0	0	0	0	0	0	0	0	0	0	0	0	0	0	0	0	0	0	0	0	0	0	0	0	0	0	1	1	0	0	0	0	0	0	0	0	0	0	0	0	0	0	0	0	0	0	0
GABA biosynthesis, eukaryotes, putrescine => GABA	0	0	0	0	0	0	0	0	0	0	1	1	0	0	0	0	0	0	0	0	0	0	2	2	2	2	0	0	2	1	0	0	0	0	0	0	1	1	0	0	1	1	0	0	0	0	1	1	0
Siroheme biosynthesis, glutamyl-tRNA => siroheme	0	0	0	0	0	0	0	0	0	0	1	1	0	0	0	0	0	0	0	0	0	0	1	1	1	1	0	0	0	0	0	0	0	0	0	0	0	0	0	0	1	1	0	0	0	0	1	1	0
C10-C20 isoprenoid biosynthesis, bacteria!!!C10-C20 isoprenoid biosynthesis, archaea!!!Cyclooctatin biosynthesis, dimethylallyl-PP + isopentenyl-PP => cyclooctatin	0	0	0	0	0	0	0	0	0	0	0	0	0	0	0	0	0	0	0	0	0	0	0	0	0	0	0	0	0	0	0	0	0	0	0	0	1	1	1	1	0	0	0	0	0	0	0	0	0
Threonine biosynthesis, aspartate => homoserine => threonine!!!Methionine biosynthesis, apartate => homoserine => methionine	0	0	1	1	1	1	1	1	1	1	0	0	1	1	1	1	0	0	2	2	1	1	0	0	0	0	0	0	0	0	1	1	1	1	2	1	1	1	1	1	0	0	1	2	1	1	0	0	0
Phosphate acetyltransferase-acetate kinase pathway, acetyl-CoA => acetate!!!Acetogen	0	0	0	0	0	0	0	0	0	0	1	1	0	0	0	0	0	0	0	0	0	0	0	0	0	1	0	0	0	0	0	0	1	1	1	1	0	0	0	0	0	0	0	0	0	0	0	1	1
Catechol ortho-cleavage, catechol => 3-oxoadipate	0	0	0	0	0	0	0	0	0	0	0	0	0	0	0	0	0	0	0	0	0	0	4	4	4	4	0	0	0	0	0	0	0	0	0	0	1	1	1	4	0	0	0	0	0	0	0	0	0
Malonate semialdehyde pathway, propanoyl-CoA => acetyl-CoA	0	0	0	0	0	0	0	0	0	0	0	0	0	0	0	0	0	0	0	0	0	0	1	1	1	1	0	0	0	0	0	0	1	1	0	0	0	0	0	2	1	1	0	0	0	0	0	0	0
Cysteine biosynthesis, homocysteine + serine => cysteine!!!Methionine degradation	0	0	0	0	0	0	0	0	0	0	0	0	0	0	0	0	0	0	0	0	0	0	1	1	1	1	0	0	0	0	0	0	0	0	0	0	0	0	0	0	0	0	0	0	0	0	0	0	0
Catechol meta-cleavage, catechol => acetyl-CoA / 4-methylcatechol => propanoyl-CoA!!!Trans-cinnamate degradation, trans-cinnamate => acetyl-CoA	0	0	0	0	0	0	0	0	0	0	0	0	0	0	0	0	0	0	0	0	0	0	3	3	3	3	0	0	0	0	0	0	0	0	0	0	0	0	0	1	3	3	0	0	2	0	0	0	0
Semi-phosphorylative Entner-Doudoroff pathway, gluconate => glycerate-3P!!!Semi-phosphorylative Entner-Doudoroff pathway, gluconate/galactonate => glycerate-3P	0	0	0	0	0	0	1	1	0	0	0	0	0	0	0	0	0	0	0	0	1	1	0	0	0	0	0	0	0	0	0	0	0	0	0	0	0	0	0	0	0	0	0	0	0	0	0	0	2
Ketone body biosynthesis, acetyl-CoA => acetoacetate/3-hydroxybutyrate/acetone	0	0	0	0	0	0	0	0	0	0	0	0	0	0	1	0	0	0	0	0	0	0	1	1	1	1	0	0	0	0	0	0	0	0	0	0	0	0	0	0	1	1	0	0	0	0	0	0	0
Multidrug resistance, efflux pump BpeEF-OprC	0	0	0	0	0	0	0	0	0	0	0	0	0	0	0	0	0	0	0	0	0	0	8	8	9	8	0	0	0	0	0	0	0	0	0	0	0	0	0	0	2	1	0	0	0	0	1	1	0
[truncated: 128 more rows]
[truncated: 68 more columns]

## Sheet: Table S14 Pfam
Table S14. Annotations for pairs of congeneric genomes from different body sites
[truncated: 5,927 more rows]
[truncated: 68 more columns]

## Sheet: Table S14 TIGRFAM
Table S14. Annotations for pairs of congeneric genomes from different body sites
[truncated: 2,776 more rows]
[truncated: 68 more columns]
